# Supplementary material for: β-sheet stabilization of the island domain underlies ligand-induced LRR-RP activation of plant immune signaling
Source: Nat Commun. 2025 Dec 8;16:10958. doi: 10.1038/s41467-025-66119-7 (PMC12686451; doi:10.1038/s41467-025-66119-7)
Supplement: Supplementary file 3 — Supplementary Dataset 1 [file 41467_2025_66119_MOESM3_ESM.zip]

Archive with 6 entries (6 files):
- AF3_RLP23_nlp20_BAK1_model_0.cif
- AF3_RLP23_nlp20_model_0.cif
- AF3_RLP32_IF1_BAK1_model_0.cif
- AF3_RLP32_IF1_model_0.cif
- AF3_RLP42_pg13_BAK1_model_0.cif
- AF3_RLP42_pg13_model_0.cif
