# Supplementary material for: β-sheet stabilization of the island domain underlies ligand-induced LRR-RP activation of plant immune signaling
Source: Nat Commun. 2025 Dec 8;16:10958. doi: 10.1038/s41467-025-66119-7 (PMC12686451; doi:10.1038/s41467-025-66119-7)
Supplement: Supplementary file 3 — Supplementary Dataset 1 [file 41467_2025_66119_MOESM3_ESM.zip › AF3_RLP23_nlp20_BAK1_model_0.cif]

# generated by PyMOL 3.1.4.1
#
data_AF3_RLP23_nlp20_BAK1_model_0
_entry.id AF3_RLP23_nlp20_BAK1_model_0
#
loop_
_atom_site.group_PDB
_atom_site.id
_atom_site.type_symbol
_atom_site.label_atom_id
_atom_site.label_alt_id
_atom_site.label_comp_id
_atom_site.label_asym_id
_atom_site.label_entity_id
_atom_site.label_seq_id
_atom_site.pdbx_PDB_ins_code
_atom_site.Cartn_x
_atom_site.Cartn_y
_atom_site.Cartn_z
_atom_site.occupancy
_atom_site.B_iso_or_equiv
_atom_site.pdbx_formal_charge
_atom_site.auth_asym_id
_atom_site.pdbx_PDB_model_num
ATOM   1   N N   . SER A 1 23 ? -33.835 15.927 -15.372 1.00  21.90 0 A 1
ATOM   2   C CA  . SER A 1 23 ? -34.296 17.318 -15.502 1.00  22.37 0 A 1
ATOM   3   C C   . SER A 1 23 ? -35.026 17.743 -14.220 1.00  24.21 0 A 1
ATOM   4   O O   . SER A 1 23 ? -36.244 17.867 -14.239 1.00  23.53 0 A 1
ATOM   5   C CB  . SER A 1 23 ? -35.223 17.445 -16.721 1.00  21.24 0 A 1
ATOM   6   O OG  . SER A 1 23 ? -36.196 16.420 -16.674 1.00  19.24 0 A 1
ATOM   7   N N   . ILE A 1 24 ? -34.292 17.890 -13.110 1.00  29.70 0 A 1
ATOM   8   C CA  . ILE A 1 24 ? -34.939 18.129 -11.808 1.00  29.17 0 A 1
ATOM   9   C C   . ILE A 1 24 ? -35.578 19.525 -11.771 1.00  30.37 0 A 1
ATOM   10  O O   . ILE A 1 24 ? -36.762 19.680 -12.016 1.00  29.48 0 A 1
ATOM   11  C CB  . ILE A 1 24 ? -33.979 17.909 -10.612 1.00  27.50 0 A 1
ATOM   12  C CG1 . ILE A 1 24 ? -33.316 16.511 -10.638 1.00  25.56 0 A 1
ATOM   13  C CG2 . ILE A 1 24 ? -34.755 18.092 -9.284 1.00  25.87 0 A 1
ATOM   14  C CD1 . ILE A 1 24 ? -32.270 16.315 -9.519 1.00  24.34 0 A 1
ATOM   15  N N   . PHE A 1 25 ? -34.796 20.544 -11.473 1.00  35.36 0 A 1
ATOM   16  C CA  . PHE A 1 25 ? -35.292 21.907 -11.445 1.00  36.11 0 A 1
ATOM   17  C C   . PHE A 1 25 ? -35.324 22.442 -12.877 1.00  37.06 0 A 1
ATOM   18  O O   . PHE A 1 25 ? -34.311 22.854 -13.427 1.00  35.12 0 A 1
ATOM   19  C CB  . PHE A 1 25 ? -34.445 22.758 -10.491 1.00  33.91 0 A 1
ATOM   20  C CG  . PHE A 1 25 ? -34.671 22.432 -9.022 1.00  30.84 0 A 1
ATOM   21  C CD1 . PHE A 1 25 ? -35.733 23.048 -8.326 1.00  28.21 0 A 1
ATOM   22  C CD2 . PHE A 1 25 ? -33.840 21.517 -8.349 1.00  28.06 0 A 1
ATOM   23  C CE1 . PHE A 1 25 ? -35.950 22.760 -6.965 1.00  25.63 0 A 1
ATOM   24  C CE2 . PHE A 1 25 ? -34.056 21.227 -6.987 1.00  25.64 0 A 1
ATOM   25  C CZ  . PHE A 1 25 ? -35.109 21.845 -6.302 1.00  25.22 0 A 1
ATOM   26  N N   . THR A 1 26 ? -36.516 22.508 -13.471 1.00  32.10 0 A 1
ATOM   27  C CA  . THR A 1 26 ? -36.831 23.527 -14.472 1.00  31.34 0 A 1
ATOM   28  C C   . THR A 1 26 ? -36.745 24.885 -13.784 1.00  32.44 0 A 1
ATOM   29  O O   . THR A 1 26 ? -37.754 25.497 -13.436 1.00  31.11 0 A 1
ATOM   30  C CB  . THR A 1 26 ? -38.239 23.322 -15.073 1.00  29.16 0 A 1
ATOM   31  C CG2 . THR A 1 26 ? -38.258 22.199 -16.106 1.00  25.79 0 A 1
ATOM   32  O OG1 . THR A 1 26 ? -39.163 22.989 -14.055 1.00  26.31 0 A 1
ATOM   33  N N   . LEU A 1 27 ? -35.525 25.307 -13.504 1.00  44.52 0 A 1
ATOM   34  C CA  . LEU A 1 27 ? -35.265 26.673 -13.119 1.00  45.20 0 A 1
ATOM   35  C C   . LEU A 1 27 ? -35.766 27.492 -14.295 1.00  46.09 0 A 1
ATOM   36  O O   . LEU A 1 27 ? -35.304 27.311 -15.424 1.00  43.44 0 A 1
ATOM   37  C CB  . LEU A 1 27 ? -33.767 26.851 -12.831 1.00  41.84 0 A 1
ATOM   38  C CG  . LEU A 1 27 ? -33.399 26.428 -11.395 1.00  37.91 0 A 1
ATOM   39  C CD1 . LEU A 1 27 ? -31.957 25.957 -11.284 1.00  34.63 0 A 1
ATOM   40  C CD2 . LEU A 1 27 ? -33.605 27.597 -10.416 1.00  34.75 0 A 1
ATOM   41  N N   . ASN A 1 28 ? -36.720 28.376 -14.047 1.00  46.56 0 A 1
ATOM   42  C CA  . ASN A 1 28 ? -37.089 29.458 -14.954 1.00  46.90 0 A 1
ATOM   43  C C   . ASN A 1 28 ? -35.885 30.402 -15.049 1.00  47.65 0 A 1
ATOM   44  O O   . ASN A 1 28 ? -35.862 31.487 -14.479 1.00  45.25 0 A 1
ATOM   45  C CB  . ASN A 1 28 ? -38.359 30.160 -14.447 1.00  43.69 0 A 1
ATOM   46  C CG  . ASN A 1 28 ? -39.652 29.531 -14.928 1.00  38.90 0 A 1
ATOM   47  N ND2 . ASN A 1 28 ? -40.761 29.871 -14.311 1.00  35.50 0 A 1
ATOM   48  O OD1 . ASN A 1 28 ? -39.711 28.776 -15.870 1.00  36.26 0 A 1
ATOM   49  N N   . PHE A 1 29 ? -34.831 29.928 -15.706 1.00  52.33 0 A 1
ATOM   50  C CA  . PHE A 1 29 ? -33.645 30.694 -15.982 1.00  53.49 0 A 1
ATOM   51  C C   . PHE A 1 29 ? -34.019 31.716 -17.042 1.00  55.31 0 A 1
ATOM   52  O O   . PHE A 1 29 ? -33.959 31.452 -18.234 1.00  52.94 0 A 1
ATOM   53  C CB  . PHE A 1 29 ? -32.509 29.753 -16.415 1.00  50.05 0 A 1
ATOM   54  C CG  . PHE A 1 29 ? -31.836 28.970 -15.307 1.00  47.32 0 A 1
ATOM   55  C CD1 . PHE A 1 29 ? -31.075 29.648 -14.335 1.00  44.05 0 A 1
ATOM   56  C CD2 . PHE A 1 29 ? -31.860 27.572 -15.297 1.00  42.68 0 A 1
ATOM   57  C CE1 . PHE A 1 29 ? -30.321 28.933 -13.396 1.00  39.61 0 A 1
ATOM   58  C CE2 . PHE A 1 29 ? -31.100 26.853 -14.352 1.00  39.34 0 A 1
ATOM   59  C CZ  . PHE A 1 29 ? -30.322 27.533 -13.407 1.00  39.08 0 A 1
ATOM   60  N N   . HIS A 1 30 ? -34.359 32.909 -16.585 1.00  64.08 0 A 1
ATOM   61  C CA  . HIS A 1 30 ? -34.304 34.105 -17.399 1.00  67.47 0 A 1
ATOM   62  C C   . HIS A 1 30 ? -32.842 34.512 -17.652 1.00  71.47 0 A 1
ATOM   63  O O   . HIS A 1 30 ? -32.459 35.670 -17.501 1.00  67.52 0 A 1
ATOM   64  C CB  . HIS A 1 30 ? -35.124 35.223 -16.733 1.00  61.79 0 A 1
ATOM   65  C CG  . HIS A 1 30 ? -36.602 34.964 -16.732 1.00  56.14 0 A 1
ATOM   66  C CD2 . HIS A 1 30 ? -37.410 34.753 -15.644 1.00  48.42 0 A 1
ATOM   67  N ND1 . HIS A 1 30 ? -37.414 34.937 -17.848 1.00  49.56 0 A 1
ATOM   68  C CE1 . HIS A 1 30 ? -38.671 34.709 -17.438 1.00  45.25 0 A 1
ATOM   69  N NE2 . HIS A 1 30 ? -38.715 34.598 -16.109 1.00  44.90 0 A 1
ATOM   70  N N   . PHE A 1 31 ? -32.014 33.543 -17.991 1.00  70.23 0 A 1
ATOM   71  C CA  . PHE A 1 31 ? -30.621 33.732 -18.335 1.00  73.57 0 A 1
ATOM   72  C C   . PHE A 1 31 ? -30.436 33.373 -19.801 1.00  73.78 0 A 1
ATOM   73  O O   . PHE A 1 31 ? -30.824 32.297 -20.256 1.00  70.86 0 A 1
ATOM   74  C CB  . PHE A 1 31 ? -29.704 32.920 -17.409 1.00  71.22 0 A 1
ATOM   75  C CG  . PHE A 1 31 ? -29.921 33.110 -15.919 1.00  71.38 0 A 1
ATOM   76  C CD1 . PHE A 1 31 ? -30.236 34.369 -15.384 1.00  65.27 0 A 1
ATOM   77  C CD2 . PHE A 1 31 ? -29.815 32.010 -15.045 1.00  64.82 0 A 1
ATOM   78  C CE1 . PHE A 1 31 ? -30.480 34.521 -14.003 1.00  63.04 0 A 1
ATOM   79  C CE2 . PHE A 1 31 ? -30.048 32.156 -13.669 1.00  61.19 0 A 1
ATOM   80  C CZ  . PHE A 1 31 ? -30.392 33.414 -13.149 1.00  64.51 0 A 1
ATOM   81  N N   . THR A 1 32 ? -29.866 34.299 -20.563 1.00  74.55 0 A 1
ATOM   82  C CA  . THR A 1 32 ? -29.404 34.054 -21.925 1.00  76.03 0 A 1
ATOM   83  C C   . THR A 1 32 ? -27.888 34.110 -21.952 1.00  77.65 0 A 1
ATOM   84  O O   . THR A 1 32 ? -27.258 34.667 -21.053 1.00  74.37 0 A 1
ATOM   85  C CB  . THR A 1 32 ? -30.047 35.005 -22.951 1.00  71.18 0 A 1
ATOM   86  C CG2 . THR A 1 32 ? -31.426 34.508 -23.360 1.00  64.61 0 A 1
ATOM   87  O OG1 . THR A 1 32 ? -30.223 36.294 -22.442 1.00  65.90 0 A 1
ATOM   88  N N   . GLY A 1 33 ? -27.307 33.511 -22.977 1.00  76.20 0 A 1
ATOM   89  C CA  . GLY A 1 33 ? -25.861 33.508 -23.169 1.00  76.75 0 A 1
ATOM   90  C C   . GLY A 1 33 ? -25.256 34.909 -23.278 1.00  77.90 0 A 1
ATOM   91  O O   . GLY A 1 33 ? -25.939 35.918 -23.084 1.00  74.99 0 A 1
ATOM   92  N N   . ILE A 1 34 ? -23.984 34.986 -23.641 1.00  77.97 0 A 1
ATOM   93  C CA  . ILE A 1 34 ? -23.191 36.218 -23.618 1.00  77.79 0 A 1
ATOM   94  C C   . ILE A 1 34 ? -23.843 37.437 -24.300 1.00  79.08 0 A 1
ATOM   95  O O   . ILE A 1 34 ? -23.558 38.575 -23.933 1.00  76.57 0 A 1
ATOM   96  C CB  . ILE A 1 34 ? -21.802 35.927 -24.215 1.00  73.16 0 A 1
ATOM   97  C CG1 . ILE A 1 34 ? -20.813 37.029 -23.818 1.00  66.10 0 A 1
ATOM   98  C CG2 . ILE A 1 34 ? -21.859 35.730 -25.750 1.00  64.44 0 A 1
ATOM   99  C CD1 . ILE A 1 34 ? -19.357 36.647 -24.002 1.00  59.28 0 A 1
ATOM   100 N N   . VAL A 1 35 ? -24.763 37.219 -25.240 1.00  77.64 0 A 1
ATOM   101 C CA  . VAL A 1 35 ? -25.504 38.267 -25.956 1.00  78.31 0 A 1
ATOM   102 C C   . VAL A 1 35 ? -26.311 39.172 -25.003 1.00  80.15 0 A 1
ATOM   103 O O   . VAL A 1 35 ? -26.470 40.360 -25.271 1.00  76.87 0 A 1
ATOM   104 C CB  . VAL A 1 35 ? -26.439 37.634 -27.010 1.00  74.57 0 A 1
ATOM   105 C CG1 . VAL A 1 35 ? -27.001 38.690 -27.957 1.00  66.58 0 A 1
ATOM   106 C CG2 . VAL A 1 35 ? -25.735 36.576 -27.868 1.00  66.37 0 A 1
ATOM   107 N N   . ALA A 1 36 ? -26.789 38.647 -23.888 1.00  79.26 0 A 1
ATOM   108 C CA  . ALA A 1 36 ? -27.502 39.425 -22.875 1.00  80.65 0 A 1
ATOM   109 C C   . ALA A 1 36 ? -26.575 40.134 -21.875 1.00  83.49 0 A 1
ATOM   110 O O   . ALA A 1 36 ? -27.042 40.960 -21.081 1.00  80.41 0 A 1
ATOM   111 C CB  . ALA A 1 36 ? -28.478 38.508 -22.146 1.00  76.54 0 A 1
ATOM   112 N N   . CYS A 1 37 ? -25.294 39.824 -21.888 1.00  84.04 0 A 1
ATOM   113 C CA  . CYS A 1 37 ? -24.343 40.386 -20.943 1.00  85.02 0 A 1
ATOM   114 C C   . CYS A 1 37 ? -23.992 41.832 -21.303 1.00  85.99 0 A 1
ATOM   115 O O   . CYS A 1 37 ? -23.682 42.158 -22.452 1.00  83.84 0 A 1
ATOM   116 C CB  . CYS A 1 37 ? -23.091 39.511 -20.864 1.00  83.73 0 A 1
ATOM   117 S SG  . CYS A 1 37 ? -23.396 37.801 -20.326 1.00  81.36 0 A 1
ATOM   118 N N   . ARG A 1 38 ? -23.944 42.699 -20.314 1.00  87.25 0 A 1
ATOM   119 C CA  . ARG A 1 38 ? -23.464 44.067 -20.516 1.00  87.48 0 A 1
ATOM   120 C C   . ARG A 1 38 ? -21.974 44.071 -20.870 1.00  88.56 0 A 1
ATOM   121 O O   . ARG A 1 38 ? -21.222 43.291 -20.299 1.00  86.87 0 A 1
ATOM   122 C CB  . ARG A 1 38 ? -23.733 44.936 -19.281 1.00  84.87 0 A 1
ATOM   123 C CG  . ARG A 1 38 ? -25.234 45.171 -19.089 1.00  77.69 0 A 1
ATOM   124 C CD  . ARG A 1 38 ? -25.455 46.179 -17.967 1.00  70.82 0 A 1
ATOM   125 N NE  . ARG A 1 38 ? -26.884 46.397 -17.724 1.00  62.24 0 A 1
ATOM   126 C CZ  . ARG A 1 38 ? -27.416 47.300 -16.913 1.00  55.30 0 A 1
ATOM   127 N NH1 . ARG A 1 38 ? -26.682 48.137 -16.227 1.00  50.51 1 A 1
ATOM   128 N NH2 . ARG A 1 38 ? -28.707 47.358 -16.782 1.00  49.75 0 A 1
ATOM   129 N N   . PRO A 1 39 ? -21.508 45.027 -21.704 1.00  87.36 0 A 1
ATOM   130 C CA  . PRO A 1 39 ? -20.101 45.076 -22.142 1.00  87.03 0 A 1
ATOM   131 C C   . PRO A 1 39 ? -19.072 45.054 -21.001 1.00  87.35 0 A 1
ATOM   132 O O   . PRO A 1 39 ? -18.065 44.361 -21.096 1.00  85.33 0 A 1
ATOM   133 C CB  . PRO A 1 39 ? -19.983 46.366 -22.962 1.00  85.14 0 A 1
ATOM   134 C CG  . PRO A 1 39 ? -21.387 46.542 -23.538 1.00  83.60 0 A 1
ATOM   135 C CD  . PRO A 1 39 ? -22.291 46.016 -22.424 1.00  86.00 0 A 1
ATOM   136 N N   . HIS A 1 40 ? -19.345 45.750 -19.905 1.00  88.23 0 A 1
ATOM   137 C CA  . HIS A 1 40 ? -18.457 45.758 -18.745 1.00  87.93 0 A 1
ATOM   138 C C   . HIS A 1 40 ? -18.408 44.402 -18.027 1.00  89.07 0 A 1
ATOM   139 O O   . HIS A 1 40 ? -17.377 44.065 -17.447 1.00  86.30 0 A 1
ATOM   140 C CB  . HIS A 1 40 ? -18.856 46.878 -17.777 1.00  85.43 0 A 1
ATOM   141 C CG  . HIS A 1 40 ? -20.167 46.647 -17.076 1.00  77.00 0 A 1
ATOM   142 C CD2 . HIS A 1 40 ? -20.364 46.015 -15.872 1.00  64.48 0 A 1
ATOM   143 N ND1 . HIS A 1 40 ? -21.408 47.054 -17.519 1.00  66.25 0 A 1
ATOM   144 C CE1 . HIS A 1 40 ? -22.322 46.667 -16.602 1.00  61.63 0 A 1
ATOM   145 N NE2 . HIS A 1 40 ? -21.728 46.038 -15.596 1.00  63.15 0 A 1
ATOM   146 N N   . GLN A 1 41 ? -19.473 43.598 -18.067 1.00  86.27 0 A 1
ATOM   147 C CA  . GLN A 1 41 ? -19.503 42.244 -17.511 1.00  86.70 0 A 1
ATOM   148 C C   . GLN A 1 41 ? -18.689 41.285 -18.381 1.00  87.34 0 A 1
ATOM   149 O O   . GLN A 1 41 ? -17.955 40.461 -17.847 1.00  85.56 0 A 1
ATOM   150 C CB  . GLN A 1 41 ? -20.956 41.758 -17.378 1.00  85.88 0 A 1
ATOM   151 C CG  . GLN A 1 41 ? -21.751 42.537 -16.320 1.00  83.17 0 A 1
ATOM   152 C CD  . GLN A 1 41 ? -21.376 42.145 -14.892 1.00  85.63 0 A 1
ATOM   153 N NE2 . GLN A 1 41 ? -20.940 43.068 -14.071 1.00  74.93 0 A 1
ATOM   154 O OE1 . GLN A 1 41 ? -21.478 41.004 -14.503 1.00  76.23 0 A 1
ATOM   155 N N   . ILE A 1 42 ? -18.753 41.450 -19.713 1.00  86.75 0 A 1
ATOM   156 C CA  . ILE A 1 42 ? -17.913 40.699 -20.650 1.00  85.57 0 A 1
ATOM   157 C C   . ILE A 1 42 ? -16.434 41.010 -20.388 1.00  86.77 0 A 1
ATOM   158 O O   . ILE A 1 42 ? -15.641 40.089 -20.233 1.00  85.62 0 A 1
ATOM   159 C CB  . ILE A 1 42 ? -18.303 40.991 -22.114 1.00  83.10 0 A 1
ATOM   160 C CG1 . ILE A 1 42 ? -19.779 40.609 -22.377 1.00  78.31 0 A 1
ATOM   161 C CG2 . ILE A 1 42 ? -17.368 40.240 -23.074 1.00  75.60 0 A 1
ATOM   162 C CD1 . ILE A 1 42 ? -20.302 41.027 -23.760 1.00  68.28 0 A 1
ATOM   163 N N   . GLN A 1 43 ? -16.062 42.306 -20.269 1.00  87.56 0 A 1
ATOM   164 C CA  . GLN A 1 43 ? -14.689 42.692 -19.933 1.00  87.95 0 A 1
ATOM   165 C C   . GLN A 1 43 ? -14.234 42.116 -18.579 1.00  88.59 0 A 1
ATOM   166 O O   . GLN A 1 43 ? -13.100 41.653 -18.461 1.00  87.80 0 A 1
ATOM   167 C CB  . GLN A 1 43 ? -14.560 44.217 -19.893 1.00  87.26 0 A 1
ATOM   168 C CG  . GLN A 1 43 ? -14.485 44.839 -21.296 1.00  77.84 0 A 1
ATOM   169 C CD  . GLN A 1 43 ? -14.368 46.370 -21.249 1.00  72.75 0 A 1
ATOM   170 N NE2 . GLN A 1 43 ? -14.013 46.999 -22.343 1.00  61.29 0 A 1
ATOM   171 O OE1 . GLN A 1 43 ? -14.598 47.020 -20.237 1.00  64.72 0 A 1
ATOM   172 N N   . ALA A 1 44 ? -15.099 42.128 -17.573 1.00  87.86 0 A 1
ATOM   173 C CA  . ALA A 1 44 ? -14.790 41.558 -16.268 1.00  87.78 0 A 1
ATOM   174 C C   . ALA A 1 44 ? -14.588 40.030 -16.346 1.00  88.60 0 A 1
ATOM   175 O O   . ALA A 1 44 ? -13.669 39.512 -15.713 1.00  87.42 0 A 1
ATOM   176 C CB  . ALA A 1 44 ? -15.899 41.946 -15.288 1.00  86.47 0 A 1
ATOM   177 N N   . PHE A 1 45 ? -15.382 39.338 -17.176 1.00  88.48 0 A 1
ATOM   178 C CA  . PHE A 1 45 ? -15.203 37.912 -17.443 1.00  87.84 0 A 1
ATOM   179 C C   . PHE A 1 45 ? -13.880 37.631 -18.155 1.00  88.43 0 A 1
ATOM   180 O O   . PHE A 1 45 ? -13.123 36.775 -17.706 1.00  88.22 0 A 1
ATOM   181 C CB  . PHE A 1 45 ? -16.396 37.377 -18.238 1.00  86.68 0 A 1
ATOM   182 C CG  . PHE A 1 45 ? -16.206 35.933 -18.638 1.00  85.80 0 A 1
ATOM   183 C CD1 . PHE A 1 45 ? -15.892 35.596 -19.971 1.00  80.58 0 A 1
ATOM   184 C CD2 . PHE A 1 45 ? -16.286 34.917 -17.669 1.00  80.53 0 A 1
ATOM   185 C CE1 . PHE A 1 45 ? -15.665 34.253 -20.333 1.00  78.97 0 A 1
ATOM   186 C CE2 . PHE A 1 45 ? -16.059 33.576 -18.026 1.00  77.56 0 A 1
ATOM   187 C CZ  . PHE A 1 45 ? -15.755 33.251 -19.362 1.00  80.19 0 A 1
ATOM   188 N N   . THR A 1 46 ? -13.539 38.384 -19.197 1.00  88.08 0 A 1
ATOM   189 C CA  . THR A 1 46 ? -12.245 38.248 -19.882 1.00  87.36 0 A 1
ATOM   190 C C   . THR A 1 46 ? -11.078 38.511 -18.929 1.00  88.01 0 A 1
ATOM   191 O O   . THR A 1 46 ? -10.070 37.816 -18.978 1.00  87.04 0 A 1
ATOM   192 C CB  . THR A 1 46 ? -12.147 39.211 -21.073 1.00  85.54 0 A 1
ATOM   193 C CG2 . THR A 1 46 ? -10.925 38.937 -21.957 1.00  75.52 0 A 1
ATOM   194 O OG1 . THR A 1 46 ? -13.273 39.095 -21.907 1.00  78.73 0 A 1
ATOM   195 N N   . LYS A 1 47 ? -11.218 39.482 -18.024 1.00  90.18 0 A 1
ATOM   196 C CA  . LYS A 1 47 ? -10.218 39.722 -16.982 1.00  90.33 0 A 1
ATOM   197 C C   . LYS A 1 47 ? -10.064 38.514 -16.057 1.00  90.78 0 A 1
ATOM   198 O O   . LYS A 1 47 ? -8.941 38.180 -15.707 1.00  89.01 0 A 1
ATOM   199 C CB  . LYS A 1 47 ? -10.577 40.996 -16.212 1.00  89.55 0 A 1
ATOM   200 C CG  . LYS A 1 47 ? -9.448 41.410 -15.259 1.00  80.46 0 A 1
ATOM   201 C CD  . LYS A 1 47 ? -9.838 42.674 -14.477 1.00  76.71 0 A 1
ATOM   202 C CE  . LYS A 1 47 ? -8.702 43.031 -13.520 1.00  64.99 0 A 1
ATOM   203 N NZ  . LYS A 1 47 ? -9.060 44.184 -12.666 1.00  57.35 1 A 1
ATOM   204 N N   . PHE A 1 48 ? -11.161 37.850 -15.691 1.00  90.10 0 A 1
ATOM   205 C CA  . PHE A 1 48 ? -11.136 36.632 -14.879 1.00  90.51 0 A 1
ATOM   206 C C   . PHE A 1 48 ? -10.441 35.480 -15.605 1.00  90.67 0 A 1
ATOM   207 O O   . PHE A 1 48 ? -9.545 34.875 -15.034 1.00  90.02 0 A 1
ATOM   208 C CB  . PHE A 1 48 ? -12.554 36.253 -14.445 1.00  90.51 0 A 1
ATOM   209 C CG  . PHE A 1 48 ? -12.650 34.883 -13.816 1.00  91.15 0 A 1
ATOM   210 C CD1 . PHE A 1 48 ? -13.336 33.838 -14.474 1.00  88.03 0 A 1
ATOM   211 C CD2 . PHE A 1 48 ? -12.005 34.610 -12.598 1.00  88.25 0 A 1
ATOM   212 C CE1 . PHE A 1 48 ? -13.374 32.550 -13.916 1.00  87.75 0 A 1
ATOM   213 C CE2 . PHE A 1 48 ? -12.035 33.325 -12.040 1.00  87.15 0 A 1
ATOM   214 C CZ  . PHE A 1 48 ? -12.720 32.292 -12.700 1.00  89.28 0 A 1
ATOM   215 N N   . THR A 1 49 ? -10.780 35.210 -16.871 1.00  89.37 0 A 1
ATOM   216 C CA  . THR A 1 49 ? -10.140 34.125 -17.624 1.00  88.32 0 A 1
ATOM   217 C C   . THR A 1 49 ? -8.649 34.361 -17.839 1.00  88.55 0 A 1
ATOM   218 O O   . THR A 1 49 ? -7.874 33.418 -17.784 1.00  87.19 0 A 1
ATOM   219 C CB  . THR A 1 49 ? -10.827 33.861 -18.970 1.00  86.60 0 A 1
ATOM   220 C CG2 . THR A 1 49 ? -12.256 33.374 -18.781 1.00  76.82 0 A 1
ATOM   221 O OG1 . THR A 1 49 ? -10.877 35.018 -19.767 1.00  78.47 0 A 1
ATOM   222 N N   . ASN A 1 50 ? -8.223 35.622 -17.976 1.00  90.24 0 A 1
ATOM   223 C CA  . ASN A 1 50 ? -6.810 35.989 -18.096 1.00  90.17 0 A 1
ATOM   224 C C   . ASN A 1 50 ? -5.998 35.788 -16.801 1.00  90.13 0 A 1
ATOM   225 O O   . ASN A 1 50 ? -4.776 35.953 -16.820 1.00  87.62 0 A 1
ATOM   226 C CB  . ASN A 1 50 ? -6.708 37.448 -18.579 1.00  88.88 0 A 1
ATOM   227 C CG  . ASN A 1 50 ? -7.113 37.649 -20.023 1.00  84.32 0 A 1
ATOM   228 N ND2 . ASN A 1 50 ? -7.265 38.886 -20.438 1.00  73.92 0 A 1
ATOM   229 O OD1 . ASN A 1 50 ? -7.270 36.744 -20.819 1.00  75.97 0 A 1
ATOM   230 N N   . GLU A 1 51 ? -6.624 35.447 -15.671 1.00  89.79 0 A 1
ATOM   231 C CA  . GLU A 1 51 ? -5.913 35.056 -14.451 1.00  90.19 0 A 1
ATOM   232 C C   . GLU A 1 51 ? -5.334 33.631 -14.534 1.00  90.50 0 A 1
ATOM   233 O O   . GLU A 1 51 ? -4.506 33.267 -13.691 1.00  88.29 0 A 1
ATOM   234 C CB  . GLU A 1 51 ? -6.835 35.181 -13.221 1.00  88.88 0 A 1
ATOM   235 C CG  . GLU A 1 51 ? -7.273 36.627 -12.921 1.00  87.01 0 A 1
ATOM   236 C CD  . GLU A 1 51 ? -8.302 36.731 -11.782 1.00  88.56 0 A 1
ATOM   237 O OE1 . GLU A 1 51 ? -9.065 37.720 -11.754 1.00  81.83 0 A 1
ATOM   238 O OE2 . GLU A 1 51 ? -8.340 35.856 -10.881 1.00  84.46 -1 A 1
ATOM   239 N N   . PHE A 1 52 ? -5.742 32.863 -15.548 1.00  90.17 0 A 1
ATOM   240 C CA  . PHE A 1 52 ? -5.421 31.451 -15.696 1.00  90.08 0 A 1
ATOM   241 C C   . PHE A 1 52 ? -4.797 31.134 -17.061 1.00  89.44 0 A 1
ATOM   242 O O   . PHE A 1 52 ? -4.979 31.855 -18.044 1.00  86.64 0 A 1
ATOM   243 C CB  . PHE A 1 52 ? -6.689 30.608 -15.477 1.00  89.50 0 A 1
ATOM   244 C CG  . PHE A 1 52 ? -7.385 30.879 -14.169 1.00  90.93 0 A 1
ATOM   245 C CD1 . PHE A 1 52 ? -6.994 30.210 -12.993 1.00  87.37 0 A 1
ATOM   246 C CD2 . PHE A 1 52 ? -8.408 31.841 -14.104 1.00  88.27 0 A 1
ATOM   247 C CE1 . PHE A 1 52 ? -7.606 30.506 -11.763 1.00  86.66 0 A 1
ATOM   248 C CE2 . PHE A 1 52 ? -9.020 32.148 -12.877 1.00  86.81 0 A 1
ATOM   249 C CZ  . PHE A 1 52 ? -8.619 31.479 -11.708 1.00  89.06 0 A 1
ATOM   250 N N   . ASP A 1 53 ? -4.111 30.016 -17.133 1.00  88.81 0 A 1
ATOM   251 C CA  . ASP A 1 53 ? -3.802 29.371 -18.399 1.00  87.69 0 A 1
ATOM   252 C C   . ASP A 1 53 ? -5.081 28.716 -18.945 1.00  86.73 0 A 1
ATOM   253 O O   . ASP A 1 53 ? -5.639 27.809 -18.334 1.00  84.51 0 A 1
ATOM   254 C CB  . ASP A 1 53 ? -2.673 28.360 -18.191 1.00  85.65 0 A 1
ATOM   255 C CG  . ASP A 1 53 ? -2.211 27.677 -19.479 1.00  81.33 0 A 1
ATOM   256 O OD1 . ASP A 1 53 ? -2.768 27.926 -20.566 1.00  74.09 0 A 1
ATOM   257 O OD2 . ASP A 1 53 ? -1.229 26.910 -19.400 1.00  72.78 -1 A 1
ATOM   258 N N   . THR A 1 54 ? -5.532 29.208 -20.118 1.00  85.94 0 A 1
ATOM   259 C CA  . THR A 1 54 ? -6.768 28.775 -20.771 1.00  84.27 0 A 1
ATOM   260 C C   . THR A 1 54 ? -6.519 27.857 -21.969 1.00  82.84 0 A 1
ATOM   261 O O   . THR A 1 54 ? -7.445 27.587 -22.725 1.00  78.80 0 A 1
ATOM   262 C CB  . THR A 1 54 ? -7.634 29.974 -21.184 1.00  82.29 0 A 1
ATOM   263 C CG2 . THR A 1 54 ? -8.105 30.777 -19.974 1.00  74.94 0 A 1
ATOM   264 O OG1 . THR A 1 54 ? -6.903 30.843 -22.010 1.00  76.58 0 A 1
ATOM   265 N N   . ARG A 1 55 ? -5.291 27.332 -22.153 1.00  83.64 0 A 1
ATOM   266 C CA  . ARG A 1 55 ? -4.970 26.447 -23.289 1.00  81.91 0 A 1
ATOM   267 C C   . ARG A 1 55 ? -5.807 25.168 -23.312 1.00  81.31 0 A 1
ATOM   268 O O   . ARG A 1 55 ? -6.022 24.614 -24.386 1.00  76.71 0 A 1
ATOM   269 C CB  . ARG A 1 55 ? -3.481 26.093 -23.269 1.00  80.02 0 A 1
ATOM   270 C CG  . ARG A 1 55 ? -2.612 27.277 -23.717 1.00  74.76 0 A 1
ATOM   271 C CD  . ARG A 1 55 ? -1.121 26.914 -23.720 1.00  70.82 0 A 1
ATOM   272 N NE  . ARG A 1 55 ? -0.587 26.789 -22.359 1.00  63.42 0 A 1
ATOM   273 C CZ  . ARG A 1 55 ?  0.638 26.416 -22.022 1.00  57.51 0 A 1
ATOM   274 N NH1 . ARG A 1 55 ?  1.531 26.094 -22.920 1.00  52.92 1 A 1
ATOM   275 N NH2 . ARG A 1 55 ?  0.984 26.365 -20.780 1.00  51.44 0 A 1
ATOM   276 N N   . GLY A 1 56 ? -6.296 24.724 -22.165 1.00  80.74 0 A 1
ATOM   277 C CA  . GLY A 1 56 ? -7.212 23.595 -22.057 1.00  79.31 0 A 1
ATOM   278 C C   . GLY A 1 56 ? -8.667 23.917 -22.412 1.00  79.90 0 A 1
ATOM   279 O O   . GLY A 1 56 ? -9.476 22.993 -22.554 1.00  75.17 0 A 1
ATOM   280 N N   . CYS A 1 57 ? -9.017 25.192 -22.556 1.00  82.21 0 A 1
ATOM   281 C CA  . CYS A 1 57 ? -10.346 25.607 -22.976 1.00  79.37 0 A 1
ATOM   282 C C   . CYS A 1 57 ? -10.417 25.549 -24.505 1.00  76.19 0 A 1
ATOM   283 O O   . CYS A 1 57 ? -9.571 26.136 -25.182 1.00  68.42 0 A 1
ATOM   284 C CB  . CYS A 1 57 ? -10.641 27.021 -22.476 1.00  77.79 0 A 1
ATOM   285 S SG  . CYS A 1 57 ? -10.277 27.335 -20.710 1.00  75.87 0 A 1
ATOM   286 N N   . ASN A 1 58 ? -11.446 24.916 -25.055 1.00  73.13 0 A 1
ATOM   287 C CA  . ASN A 1 58 ? -11.718 25.082 -26.479 1.00  69.72 0 A 1
ATOM   288 C C   . ASN A 1 58 ? -11.936 26.575 -26.748 1.00  67.90 0 A 1
ATOM   289 O O   . ASN A 1 58 ? -12.931 27.147 -26.312 1.00  61.25 0 A 1
ATOM   290 C CB  . ASN A 1 58 ? -12.928 24.222 -26.897 1.00  63.90 0 A 1
ATOM   291 C CG  . ASN A 1 58 ? -12.567 22.775 -27.180 1.00  58.37 0 A 1
ATOM   292 N ND2 . ASN A 1 58 ? -13.567 21.927 -27.320 1.00  50.29 0 A 1
ATOM   293 O OD1 . ASN A 1 58 ? -11.417 22.398 -27.307 1.00  52.10 0 A 1
ATOM   294 N N   . ASN A 1 59 ? -11.004 27.214 -27.451 1.00  63.91 0 A 1
ATOM   295 C CA  . ASN A 1 59 ? -10.938 28.673 -27.628 1.00  61.30 0 A 1
ATOM   296 C C   . ASN A 1 59 ? -12.254 29.304 -28.109 1.00  62.59 0 A 1
ATOM   297 O O   . ASN A 1 59 ? -12.574 30.424 -27.720 1.00  56.51 0 A 1
ATOM   298 C CB  . ASN A 1 59 ? -9.827 29.007 -28.636 1.00  54.79 0 A 1
ATOM   299 C CG  . ASN A 1 59 ? -8.434 29.054 -28.027 1.00  50.31 0 A 1
ATOM   300 N ND2 . ASN A 1 59 ? -7.407 28.963 -28.842 1.00  44.81 0 A 1
ATOM   301 O OD1 . ASN A 1 59 ? -8.234 29.206 -26.843 1.00  45.81 0 A 1
ATOM   302 N N   . SER A 1 60 ? -13.026 28.605 -28.952 1.00  59.45 0 A 1
ATOM   303 C CA  . SER A 1 60 ? -14.325 29.071 -29.444 1.00  58.54 0 A 1
ATOM   304 C C   . SER A 1 60 ? -15.406 29.120 -28.364 1.00  61.34 0 A 1
ATOM   305 O O   . SER A 1 60 ? -16.364 29.866 -28.504 1.00  55.54 0 A 1
ATOM   306 C CB  . SER A 1 60 ? -14.798 28.151 -30.574 1.00  51.96 0 A 1
ATOM   307 O OG  . SER A 1 60 ? -14.778 26.803 -30.164 1.00  47.64 0 A 1
ATOM   308 N N   . ASP A 1 61 ? -15.262 28.329 -27.290 1.00  65.86 0 A 1
ATOM   309 C CA  . ASP A 1 61 ? -16.360 28.003 -26.385 1.00  64.52 0 A 1
ATOM   310 C C   . ASP A 1 61 ? -16.220 28.595 -24.980 1.00  66.29 0 A 1
ATOM   311 O O   . ASP A 1 61 ? -17.104 28.417 -24.149 1.00  61.74 0 A 1
ATOM   312 C CB  . ASP A 1 61 ? -16.546 26.475 -26.326 1.00  57.80 0 A 1
ATOM   313 C CG  . ASP A 1 61 ? -17.174 25.878 -27.584 1.00  51.93 0 A 1
ATOM   314 O OD1 . ASP A 1 61 ? -17.765 26.639 -28.379 1.00  46.64 0 A 1
ATOM   315 O OD2 . ASP A 1 61 ? -17.058 24.642 -27.741 1.00  45.25 -1 A 1
ATOM   316 N N   . THR A 1 62 ? -15.161 29.372 -24.682 1.00  65.49 0 A 1
ATOM   317 C CA  . THR A 1 62 ? -14.998 30.004 -23.357 1.00  65.56 0 A 1
ATOM   318 C C   . THR A 1 62 ? -16.198 30.864 -22.979 1.00  69.24 0 A 1
ATOM   319 O O   . THR A 1 62 ? -16.638 30.852 -21.827 1.00  65.83 0 A 1
ATOM   320 C CB  . THR A 1 62 ? -13.738 30.886 -23.284 1.00  60.58 0 A 1
ATOM   321 C CG2 . THR A 1 62 ? -12.476 30.057 -23.175 1.00  55.87 0 A 1
ATOM   322 O OG1 . THR A 1 62 ? -13.631 31.693 -24.427 1.00  57.07 0 A 1
ATOM   323 N N   . PHE A 1 63 ? -16.792 31.565 -23.949 1.00  73.30 0 A 1
ATOM   324 C CA  . PHE A 1 63 ? -17.991 32.372 -23.748 1.00  74.76 0 A 1
ATOM   325 C C   . PHE A 1 63 ? -19.274 31.548 -23.622 1.00  77.65 0 A 1
ATOM   326 O O   . PHE A 1 63 ? -20.259 32.058 -23.084 1.00  74.13 0 A 1
ATOM   327 C CB  . PHE A 1 63 ? -18.092 33.404 -24.872 1.00  69.84 0 A 1
ATOM   328 C CG  . PHE A 1 63 ? -17.015 34.462 -24.818 1.00  67.95 0 A 1
ATOM   329 C CD1 . PHE A 1 63 ? -16.997 35.393 -23.762 1.00  62.69 0 A 1
ATOM   330 C CD2 . PHE A 1 63 ? -16.036 34.546 -25.823 1.00  61.66 0 A 1
ATOM   331 C CE1 . PHE A 1 63 ? -16.014 36.399 -23.709 1.00  58.79 0 A 1
ATOM   332 C CE2 . PHE A 1 63 ? -15.059 35.551 -25.775 1.00  57.51 0 A 1
ATOM   333 C CZ  . PHE A 1 63 ? -15.050 36.475 -24.717 1.00  58.98 0 A 1
ATOM   334 N N   . ASN A 1 64 ? -19.280 30.272 -24.022 1.00  75.97 0 A 1
ATOM   335 C CA  . ASN A 1 64 ? -20.406 29.367 -23.790 1.00  75.89 0 A 1
ATOM   336 C C   . ASN A 1 64 ? -20.545 28.970 -22.310 1.00  77.72 0 A 1
ATOM   337 O O   . ASN A 1 64 ? -21.559 28.402 -21.927 1.00  72.94 0 A 1
ATOM   338 C CB  . ASN A 1 64 ? -20.279 28.127 -24.699 1.00  70.10 0 A 1
ATOM   339 C CG  . ASN A 1 64 ? -20.465 28.442 -26.174 1.00  63.79 0 A 1
ATOM   340 N ND2 . ASN A 1 64 ? -20.096 27.534 -27.054 1.00  54.40 0 A 1
ATOM   341 O OD1 . ASN A 1 64 ? -20.971 29.475 -26.551 1.00  56.72 0 A 1
ATOM   342 N N   . GLY A 1 65 ? -19.569 29.323 -21.482 1.00  79.77 0 A 1
ATOM   343 C CA  . GLY A 1 65 ? -19.589 29.133 -20.031 1.00  82.41 0 A 1
ATOM   344 C C   . GLY A 1 65 ? -20.218 30.282 -19.234 1.00  85.62 0 A 1
ATOM   345 O O   . GLY A 1 65 ? -20.133 30.280 -18.011 1.00  83.81 0 A 1
ATOM   346 N N   . VAL A 1 66 ? -20.829 31.280 -19.891 1.00  86.06 0 A 1
ATOM   347 C CA  . VAL A 1 66 ? -21.380 32.471 -19.224 1.00  87.25 0 A 1
ATOM   348 C C   . VAL A 1 66 ? -22.833 32.700 -19.617 1.00  87.82 0 A 1
ATOM   349 O O   . VAL A 1 66 ? -23.163 32.809 -20.799 1.00  86.07 0 A 1
ATOM   350 C CB  . VAL A 1 66 ? -20.543 33.727 -19.504 1.00  85.26 0 A 1
ATOM   351 C CG1 . VAL A 1 66 ? -21.086 34.961 -18.779 1.00  72.98 0 A 1
ATOM   352 C CG2 . VAL A 1 66 ? -19.111 33.524 -19.013 1.00  74.47 0 A 1
ATOM   353 N N   . TRP A 1 67 ? -23.672 32.860 -18.615 1.00  87.92 0 A 1
ATOM   354 C CA  . TRP A 1 67 ? -25.044 33.323 -18.777 1.00  88.08 0 A 1
ATOM   355 C C   . TRP A 1 67 ? -25.289 34.559 -17.920 1.00  88.53 0 A 1
ATOM   356 O O   . TRP A 1 67 ? -24.875 34.635 -16.758 1.00  87.17 0 A 1
ATOM   357 C CB  . TRP A 1 67 ? -26.037 32.209 -18.441 1.00  85.88 0 A 1
ATOM   358 C CG  . TRP A 1 67 ? -25.952 31.004 -19.308 1.00  82.81 0 A 1
ATOM   359 C CD1 . TRP A 1 67 ? -26.703 30.772 -20.409 1.00  74.89 0 A 1
ATOM   360 C CD2 . TRP A 1 67 ? -25.068 29.849 -19.175 1.00  79.54 0 A 1
ATOM   361 C CE2 . TRP A 1 67 ? -25.340 28.957 -20.244 1.00  75.18 0 A 1
ATOM   362 C CE3 . TRP A 1 67 ? -24.060 29.479 -18.253 1.00  73.29 0 A 1
ATOM   363 N NE1 . TRP A 1 67 ? -26.342 29.545 -20.970 1.00  72.93 0 A 1
ATOM   364 C CZ2 . TRP A 1 67 ? -24.643 27.733 -20.403 1.00  73.00 0 A 1
ATOM   365 C CZ3 . TRP A 1 67 ? -23.370 28.263 -18.416 1.00  69.64 0 A 1
ATOM   366 C CH2 . TRP A 1 67 ? -23.647 27.400 -19.470 1.00  69.52 0 A 1
ATOM   367 N N   . CYS A 1 68 ? -25.990 35.536 -18.509 1.00  86.43 0 A 1
ATOM   368 C CA  . CYS A 1 68 ? -26.356 36.774 -17.850 1.00  86.94 0 A 1
ATOM   369 C C   . CYS A 1 68 ? -27.863 36.846 -17.612 1.00  86.55 0 A 1
ATOM   370 O O   . CYS A 1 68 ? -28.664 36.287 -18.368 1.00  83.97 0 A 1
ATOM   371 C CB  . CYS A 1 68 ? -25.816 37.952 -18.651 1.00  86.03 0 A 1
ATOM   372 S SG  . CYS A 1 68 ? -24.006 38.097 -18.547 1.00  83.69 0 A 1
ATOM   373 N N   . ASP A 1 69 ? -28.233 37.545 -16.557 1.00  87.28 0 A 1
ATOM   374 C CA  . ASP A 1 69 ? -29.632 37.842 -16.262 1.00  86.43 0 A 1
ATOM   375 C C   . ASP A 1 69 ? -30.195 38.788 -17.331 1.00  85.87 0 A 1
ATOM   376 O O   . ASP A 1 69 ? -29.662 39.872 -17.567 1.00  83.52 0 A 1
ATOM   377 C CB  . ASP A 1 69 ? -29.712 38.429 -14.848 1.00  84.42 0 A 1
ATOM   378 C CG  . ASP A 1 69 ? -31.136 38.679 -14.361 1.00  81.71 0 A 1
ATOM   379 O OD1 . ASP A 1 69 ? -31.851 39.481 -15.000 1.00  75.25 0 A 1
ATOM   380 O OD2 . ASP A 1 69 ? -31.500 38.124 -13.296 1.00  74.10 -1 A 1
ATOM   381 N N   . ASN A 1 70 ? -31.304 38.412 -17.979 1.00  85.01 0 A 1
ATOM   382 C CA  . ASN A 1 70 ? -31.919 39.155 -19.078 1.00  83.27 0 A 1
ATOM   383 C C   . ASN A 1 70 ? -32.362 40.563 -18.679 1.00  83.05 0 A 1
ATOM   384 O O   . ASN A 1 70 ? -32.422 41.449 -19.523 1.00  79.51 0 A 1
ATOM   385 C CB  . ASN A 1 70 ? -33.131 38.359 -19.594 1.00  79.78 0 A 1
ATOM   386 C CG  . ASN A 1 70 ? -32.744 37.084 -20.303 1.00  74.67 0 A 1
ATOM   387 N ND2 . ASN A 1 70 ? -33.696 36.219 -20.581 1.00  66.62 0 A 1
ATOM   388 O OD1 . ASN A 1 70 ? -31.608 36.833 -20.631 1.00  67.81 0 A 1
ATOM   389 N N   . SER A 1 71 ? -32.680 40.776 -17.397 1.00  85.48 0 A 1
ATOM   390 C CA  . SER A 1 71 ? -33.173 42.063 -16.900 1.00  85.44 0 A 1
ATOM   391 C C   . SER A 1 71 ? -32.044 43.009 -16.505 1.00  86.11 0 A 1
ATOM   392 O O   . SER A 1 71 ? -32.111 44.215 -16.757 1.00  82.02 0 A 1
ATOM   393 C CB  . SER A 1 71 ? -34.140 41.822 -15.732 1.00  82.54 0 A 1
ATOM   394 O OG  . SER A 1 71 ? -33.471 41.383 -14.568 1.00  72.61 0 A 1
ATOM   395 N N   . THR A 1 72 ? -30.983 42.477 -15.903 1.00  85.96 0 A 1
ATOM   396 C CA  . THR A 1 72 ? -29.890 43.286 -15.349 1.00  85.87 0 A 1
ATOM   397 C C   . THR A 1 72 ? -28.648 43.319 -16.238 1.00  86.74 0 A 1
ATOM   398 O O   . THR A 1 72 ? -27.836 44.240 -16.104 1.00  82.74 0 A 1
ATOM   399 C CB  . THR A 1 72 ? -29.506 42.822 -13.939 1.00  83.56 0 A 1
ATOM   400 C CG2 . THR A 1 72 ? -30.689 42.822 -12.973 1.00  76.31 0 A 1
ATOM   401 O OG1 . THR A 1 72 ? -28.973 41.526 -13.969 1.00  77.75 0 A 1
ATOM   402 N N   . GLY A 1 73 ? -28.487 42.342 -17.122 1.00  87.45 0 A 1
ATOM   403 C CA  . GLY A 1 73 ? -27.286 42.128 -17.931 1.00  87.51 0 A 1
ATOM   404 C C   . GLY A 1 73 ? -26.049 41.741 -17.114 1.00  89.04 0 A 1
ATOM   405 O O   . GLY A 1 73 ? -24.926 41.831 -17.626 1.00  86.15 0 A 1
ATOM   406 N N   . ALA A 1 74 ? -26.224 41.372 -15.858 1.00  89.07 0 A 1
ATOM   407 C CA  . ALA A 1 74 ? -25.148 40.937 -14.988 1.00  89.89 0 A 1
ATOM   408 C C   . ALA A 1 74 ? -24.911 39.424 -15.114 1.00  90.20 0 A 1
ATOM   409 O O   . ALA A 1 74 ? -25.856 38.664 -15.297 1.00  88.38 0 A 1
ATOM   410 C CB  . ALA A 1 74 ? -25.473 41.337 -13.546 1.00  88.13 0 A 1
ATOM   411 N N   . VAL A 1 75 ? -23.659 38.995 -14.988 1.00  89.90 0 A 1
ATOM   412 C CA  . VAL A 1 75 ? -23.301 37.571 -14.982 1.00  90.13 0 A 1
ATOM   413 C C   . VAL A 1 75 ? -23.998 36.883 -13.801 1.00  90.25 0 A 1
ATOM   414 O O   . VAL A 1 75 ? -23.797 37.259 -12.647 1.00  89.44 0 A 1
ATOM   415 C CB  . VAL A 1 75 ? -21.783 37.362 -14.933 1.00  89.12 0 A 1
ATOM   416 C CG1 . VAL A 1 75 ? -21.416 35.873 -14.888 1.00  83.51 0 A 1
ATOM   417 C CG2 . VAL A 1 75 ? -21.093 37.968 -16.162 1.00  83.67 0 A 1
ATOM   418 N N   . ALA A 1 76 ? -24.811 35.882 -14.110 1.00  90.55 0 A 1
ATOM   419 C CA  . ALA A 1 76 ? -25.593 35.115 -13.150 1.00  90.20 0 A 1
ATOM   420 C C   . ALA A 1 76 ? -25.118 33.663 -13.022 1.00  90.97 0 A 1
ATOM   421 O O   . ALA A 1 76 ? -25.181 33.090 -11.936 1.00  89.73 0 A 1
ATOM   422 C CB  . ALA A 1 76 ? -27.060 35.196 -13.565 1.00  88.64 0 A 1
ATOM   423 N N   . VAL A 1 77 ? -24.631 33.094 -14.127 1.00  90.60 0 A 1
ATOM   424 C CA  . VAL A 1 77 ? -24.087 31.730 -14.168 1.00  90.44 0 A 1
ATOM   425 C C   . VAL A 1 77 ? -22.705 31.760 -14.790 1.00  90.40 0 A 1
ATOM   426 O O   . VAL A 1 77 ? -22.502 32.378 -15.838 1.00  89.83 0 A 1
ATOM   427 C CB  . VAL A 1 77 ? -25.003 30.763 -14.942 1.00  88.98 0 A 1
ATOM   428 C CG1 . VAL A 1 77 ? -24.490 29.321 -14.879 1.00  84.60 0 A 1
ATOM   429 C CG2 . VAL A 1 77 ? -26.440 30.780 -14.402 1.00  85.66 0 A 1
ATOM   430 N N   . LEU A 1 78 ? -21.751 31.079 -14.156 1.00  90.83 0 A 1
ATOM   431 C CA  . LEU A 1 78 ? -20.398 30.897 -14.659 1.00  90.73 0 A 1
ATOM   432 C C   . LEU A 1 78 ? -20.047 29.414 -14.566 1.00  90.86 0 A 1
ATOM   433 O O   . LEU A 1 78 ? -19.972 28.871 -13.470 1.00  89.29 0 A 1
ATOM   434 C CB  . LEU A 1 78 ? -19.470 31.834 -13.872 1.00  89.15 0 A 1
ATOM   435 C CG  . LEU A 1 78 ? -18.062 31.953 -14.490 1.00  83.18 0 A 1
ATOM   436 C CD1 . LEU A 1 78 ? -17.551 33.386 -14.356 1.00  76.36 0 A 1
ATOM   437 C CD2 . LEU A 1 78 ? -17.057 31.029 -13.811 1.00  75.56 0 A 1
ATOM   438 N N   . GLN A 1 79 ? -19.860 28.777 -15.722 1.00  90.59 0 A 1
ATOM   439 C CA  . GLN A 1 79 ? -19.560 27.355 -15.842 1.00  89.83 0 A 1
ATOM   440 C C   . GLN A 1 79 ? -18.328 27.160 -16.728 1.00  89.36 0 A 1
ATOM   441 O O   . GLN A 1 79 ? -18.413 27.247 -17.952 1.00  87.95 0 A 1
ATOM   442 C CB  . GLN A 1 79 ? -20.794 26.614 -16.360 1.00  87.81 0 A 1
ATOM   443 C CG  . GLN A 1 79 ? -20.547 25.103 -16.441 1.00  82.90 0 A 1
ATOM   444 C CD  . GLN A 1 79 ? -21.772 24.306 -16.909 1.00  80.51 0 A 1
ATOM   445 N NE2 . GLN A 1 79 ? -21.634 23.025 -17.100 1.00  70.52 0 A 1
ATOM   446 O OE1 . GLN A 1 79 ? -22.864 24.801 -17.111 1.00  74.12 0 A 1
ATOM   447 N N   . LEU A 1 80 ? -17.189 26.866 -16.117 1.00  89.45 0 A 1
ATOM   448 C CA  . LEU A 1 80 ? -15.937 26.590 -16.813 1.00  89.74 0 A 1
ATOM   449 C C   . LEU A 1 80 ? -15.335 25.303 -16.259 1.00  90.15 0 A 1
ATOM   450 O O   . LEU A 1 80 ? -14.622 25.320 -15.262 1.00  88.22 0 A 1
ATOM   451 C CB  . LEU A 1 80 ? -14.969 27.778 -16.660 1.00  88.35 0 A 1
ATOM   452 C CG  . LEU A 1 80 ? -15.415 29.085 -17.354 1.00  85.51 0 A 1
ATOM   453 C CD1 . LEU A 1 80 ? -14.469 30.205 -16.969 1.00  79.90 0 A 1
ATOM   454 C CD2 . LEU A 1 80 ? -15.405 28.963 -18.879 1.00  79.01 0 A 1
ATOM   455 N N   . ARG A 1 81 ? -15.665 24.182 -16.898 1.00  89.13 0 A 1
ATOM   456 C CA  . ARG A 1 81 ? -15.175 22.851 -16.499 1.00  88.61 0 A 1
ATOM   457 C C   . ARG A 1 81 ? -13.973 22.445 -17.347 1.00  87.13 0 A 1
ATOM   458 O O   . ARG A 1 81 ? -13.973 22.704 -18.543 1.00  83.80 0 A 1
ATOM   459 C CB  . ARG A 1 81 ? -16.292 21.809 -16.637 1.00  87.15 0 A 1
ATOM   460 C CG  . ARG A 1 81 ? -17.523 22.102 -15.763 1.00  85.51 0 A 1
ATOM   461 C CD  . ARG A 1 81 ? -18.543 20.986 -15.951 1.00  84.23 0 A 1
ATOM   462 N NE  . ARG A 1 81 ? -19.752 21.201 -15.147 1.00  80.46 0 A 1
ATOM   463 C CZ  . ARG A 1 81 ? -20.845 20.454 -15.116 1.00  76.98 0 A 1
ATOM   464 N NH1 . ARG A 1 81 ? -20.983 19.407 -15.874 1.00  72.34 1 A 1
ATOM   465 N NH2 . ARG A 1 81 ? -21.808 20.764 -14.330 1.00  71.39 0 A 1
ATOM   466 N N   . LYS A 1 82 ? -13.000 21.754 -16.769 1.00  88.47 0 A 1
ATOM   467 C CA  . LYS A 1 82 ? -11.839 21.175 -17.477 1.00  88.03 0 A 1
ATOM   468 C C   . LYS A 1 82 ? -11.106 22.164 -18.405 1.00  87.71 0 A 1
ATOM   469 O O   . LYS A 1 82 ? -10.735 21.811 -19.519 1.00  83.44 0 A 1
ATOM   470 C CB  . LYS A 1 82 ? -12.253 19.895 -18.236 1.00  85.56 0 A 1
ATOM   471 C CG  . LYS A 1 82 ? -12.778 18.773 -17.329 1.00  77.64 0 A 1
ATOM   472 C CD  . LYS A 1 82 ? -13.095 17.527 -18.170 1.00  74.34 0 A 1
ATOM   473 C CE  . LYS A 1 82 ? -13.547 16.397 -17.254 1.00  64.54 0 A 1
ATOM   474 N NZ  . LYS A 1 82 ? -13.818 15.142 -18.003 1.00  56.94 1 A 1
ATOM   475 N N   . CYS A 1 83 ? -10.962 23.399 -17.975 1.00  87.69 0 A 1
ATOM   476 C CA  . CYS A 1 83 ? -10.560 24.503 -18.835 1.00  87.15 0 A 1
ATOM   477 C C   . CYS A 1 83 ? -9.399 25.304 -18.246 1.00  88.24 0 A 1
ATOM   478 O O   . CYS A 1 83 ? -8.394 25.532 -18.913 1.00  84.13 0 A 1
ATOM   479 C CB  . CYS A 1 83 ? -11.838 25.333 -19.073 1.00  82.89 0 A 1
ATOM   480 S SG  . CYS A 1 83 ? -11.737 26.993 -19.805 1.00  77.02 0 A 1
ATOM   481 N N   . LEU A 1 84 ? -9.505 25.698 -16.984 1.00  87.94 0 A 1
ATOM   482 C CA  . LEU A 1 84 ? -8.580 26.614 -16.324 1.00  88.40 0 A 1
ATOM   483 C C   . LEU A 1 84 ? -7.424 25.852 -15.654 1.00  88.41 0 A 1
ATOM   484 O O   . LEU A 1 84 ? -7.652 24.875 -14.939 1.00  86.98 0 A 1
ATOM   485 C CB  . LEU A 1 84 ? -9.340 27.478 -15.304 1.00  87.91 0 A 1
ATOM   486 C CG  . LEU A 1 84 ? -10.571 28.224 -15.858 1.00  87.84 0 A 1
ATOM   487 C CD1 . LEU A 1 84 ? -11.262 28.971 -14.723 1.00  84.13 0 A 1
ATOM   488 C CD2 . LEU A 1 84 ? -10.198 29.230 -16.946 1.00  84.03 0 A 1
ATOM   489 N N   . SER A 1 85 ? -6.207 26.352 -15.825 1.00  89.00 0 A 1
ATOM   490 C CA  . SER A 1 85 ? -5.049 25.910 -15.053 1.00  88.59 0 A 1
ATOM   491 C C   . SER A 1 85 ? -4.374 27.105 -14.379 1.00  88.73 0 A 1
ATOM   492 O O   . SER A 1 85 ? -4.128 28.129 -15.016 1.00  86.80 0 A 1
ATOM   493 C CB  . SER A 1 85 ? -4.057 25.151 -15.937 1.00  85.96 0 A 1
ATOM   494 O OG  . SER A 1 85 ? -4.660 23.973 -16.435 1.00  76.17 0 A 1
ATOM   495 N N   . GLY A 1 86 ? -4.081 26.981 -13.094 1.00  89.03 0 A 1
ATOM   496 C CA  . GLY A 1 86 ? -3.431 28.039 -12.326 1.00  88.87 0 A 1
ATOM   497 C C   . GLY A 1 86 ? -3.975 28.157 -10.908 1.00  89.62 0 A 1
ATOM   498 O O   . GLY A 1 86 ? -4.686 27.290 -10.418 1.00  87.29 0 A 1
ATOM   499 N N   . THR A 1 87 ? -3.629 29.245 -10.243 1.00  89.26 0 A 1
ATOM   500 C CA  . THR A 1 87 ? -4.016 29.474 -8.845 1.00  89.17 0 A 1
ATOM   501 C C   . THR A 1 87 ? -5.183 30.447 -8.766 1.00  90.22 0 A 1
ATOM   502 O O   . THR A 1 87 ? -5.055 31.599 -9.181 1.00  88.68 0 A 1
ATOM   503 C CB  . THR A 1 87 ? -2.825 30.006 -8.032 1.00  85.93 0 A 1
ATOM   504 C CG2 . THR A 1 87 ? -3.122 30.047 -6.536 1.00  73.47 0 A 1
ATOM   505 O OG1 . THR A 1 87 ? -1.697 29.195 -8.203 1.00  75.30 0 A 1
ATOM   506 N N   . LEU A 1 88 ? -6.295 30.021 -8.168 1.00  88.88 0 A 1
ATOM   507 C CA  . LEU A 1 88 ? -7.394 30.919 -7.827 1.00  89.94 0 A 1
ATOM   508 C C   . LEU A 1 88 ? -6.983 31.788 -6.618 1.00  89.72 0 A 1
ATOM   509 O O   . LEU A 1 88 ? -7.033 31.346 -5.464 1.00  87.91 0 A 1
ATOM   510 C CB  . LEU A 1 88 ? -8.681 30.111 -7.583 1.00  89.72 0 A 1
ATOM   511 C CG  . LEU A 1 88 ? -9.916 30.991 -7.294 1.00  90.57 0 A 1
ATOM   512 C CD1 . LEU A 1 88 ? -10.298 31.872 -8.476 1.00  87.87 0 A 1
ATOM   513 C CD2 . LEU A 1 88 ? -11.108 30.101 -6.966 1.00  87.37 0 A 1
ATOM   514 N N   . LYS A 1 89 ? -6.574 33.026 -6.896 1.00  90.23 0 A 1
ATOM   515 C CA  . LYS A 1 89 ? -6.069 33.956 -5.881 1.00  89.66 0 A 1
ATOM   516 C C   . LYS A 1 89 ? -7.199 34.493 -4.999 1.00  90.49 0 A 1
ATOM   517 O O   . LYS A 1 89 ? -8.325 34.653 -5.438 1.00  88.76 0 A 1
ATOM   518 C CB  . LYS A 1 89 ? -5.285 35.088 -6.548 1.00  86.76 0 A 1
ATOM   519 C CG  . LYS A 1 89 ? -4.027 34.570 -7.284 1.00  79.37 0 A 1
ATOM   520 C CD  . LYS A 1 89 ? -3.272 35.721 -7.964 1.00  73.31 0 A 1
ATOM   521 C CE  . LYS A 1 89 ? -2.098 35.150 -8.749 1.00  63.11 0 A 1
ATOM   522 N NZ  . LYS A 1 89 ? -1.409 36.186 -9.566 1.00  55.94 1 A 1
ATOM   523 N N   . SER A 1 90 ? -6.855 34.861 -3.782 1.00  89.46 0 A 1
ATOM   524 C CA  . SER A 1 90 ? -7.815 35.455 -2.830 1.00  89.19 0 A 1
ATOM   525 C C   . SER A 1 90 ? -8.435 36.772 -3.312 1.00  89.73 0 A 1
ATOM   526 O O   . SER A 1 90 ? -9.538 37.117 -2.900 1.00  86.63 0 A 1
ATOM   527 C CB  . SER A 1 90 ? -7.117 35.694 -1.490 1.00  86.31 0 A 1
ATOM   528 O OG  . SER A 1 90 ? -5.957 36.483 -1.676 1.00  74.53 0 A 1
ATOM   529 N N   . ASN A 1 91 ? -7.738 37.489 -4.189 1.00  89.35 0 A 1
ATOM   530 C CA  . ASN A 1 91 ? -8.175 38.744 -4.800 1.00  89.38 0 A 1
ATOM   531 C C   . ASN A 1 91 ? -8.649 38.580 -6.254 1.00  90.24 0 A 1
ATOM   532 O O   . ASN A 1 91 ? -8.617 39.551 -7.010 1.00  86.99 0 A 1
ATOM   533 C CB  . ASN A 1 91 ? -7.042 39.780 -4.662 1.00  86.41 0 A 1
ATOM   534 C CG  . ASN A 1 91 ? -5.819 39.452 -5.511 1.00  81.48 0 A 1
ATOM   535 N ND2 . ASN A 1 91 ? -5.069 40.463 -5.907 1.00  72.10 0 A 1
ATOM   536 O OD1 . ASN A 1 91 ? -5.489 38.320 -5.813 1.00  70.48 0 A 1
ATOM   537 N N   . SER A 1 92 ? -9.059 37.369 -6.656 1.00  90.20 0 A 1
ATOM   538 C CA  . SER A 1 92 ? -9.566 37.123 -7.999 1.00  91.11 0 A 1
ATOM   539 C C   . SER A 1 92 ? -10.756 38.026 -8.327 1.00  91.65 0 A 1
ATOM   540 O O   . SER A 1 92 ? -11.621 38.292 -7.481 1.00  90.25 0 A 1
ATOM   541 C CB  . SER A 1 92 ? -9.978 35.652 -8.157 1.00  90.64 0 A 1
ATOM   542 O OG  . SER A 1 92 ? -10.540 35.447 -9.439 1.00  88.13 0 A 1
ATOM   543 N N   . SER A 1 93 ? -10.834 38.470 -9.589 1.00  91.32 0 A 1
ATOM   544 C CA  . SER A 1 93 ? -11.967 39.235 -10.113 1.00  90.96 0 A 1
ATOM   545 C C   . SER A 1 93 ? -13.288 38.458 -10.052 1.00  91.82 0 A 1
ATOM   546 O O   . SER A 1 93 ? -14.348 39.092 -10.041 1.00  89.17 0 A 1
ATOM   547 C CB  . SER A 1 93 ? -11.675 39.701 -11.536 1.00  88.42 0 A 1
ATOM   548 O OG  . SER A 1 93 ? -11.440 38.630 -12.402 1.00  77.00 0 A 1
ATOM   549 N N   . LEU A 1 94 ? -13.252 37.130 -9.914 1.00  91.60 0 A 1
ATOM   550 C CA  . LEU A 1 94 ? -14.424 36.288 -9.673 1.00  92.35 0 A 1
ATOM   551 C C   . LEU A 1 94 ? -15.283 36.818 -8.517 1.00  92.89 0 A 1
ATOM   552 O O   . LEU A 1 94 ? -16.508 36.875 -8.616 1.00  91.55 0 A 1
ATOM   553 C CB  . LEU A 1 94 ? -13.948 34.857 -9.368 1.00  91.29 0 A 1
ATOM   554 C CG  . LEU A 1 94 ? -15.086 33.856 -9.057 1.00  91.57 0 A 1
ATOM   555 C CD1 . LEU A 1 94 ? -16.000 33.655 -10.257 1.00  87.33 0 A 1
ATOM   556 C CD2 . LEU A 1 94 ? -14.486 32.497 -8.675 1.00  86.79 0 A 1
ATOM   557 N N   . PHE A 1 95 ? -14.648 37.251 -7.446 1.00  92.72 0 A 1
ATOM   558 C CA  . PHE A 1 95 ? -15.343 37.708 -6.237 1.00  92.51 0 A 1
ATOM   559 C C   . PHE A 1 95 ? -15.981 39.099 -6.377 1.00  91.90 0 A 1
ATOM   560 O O   . PHE A 1 95 ? -16.660 39.558 -5.453 1.00  88.62 0 A 1
ATOM   561 C CB  . PHE A 1 95 ? -14.377 37.621 -5.046 1.00  91.85 0 A 1
ATOM   562 C CG  . PHE A 1 95 ? -13.729 36.259 -4.889 1.00  92.74 0 A 1
ATOM   563 C CD1 . PHE A 1 95 ? -14.512 35.087 -4.777 1.00  89.97 0 A 1
ATOM   564 C CD2 . PHE A 1 95 ? -12.324 36.133 -4.913 1.00  90.02 0 A 1
ATOM   565 C CE1 . PHE A 1 95 ? -13.915 33.822 -4.705 1.00  88.96 0 A 1
ATOM   566 C CE2 . PHE A 1 95 ? -11.717 34.873 -4.837 1.00  88.96 0 A 1
ATOM   567 C CZ  . PHE A 1 95 ? -12.515 33.720 -4.740 1.00  91.09 0 A 1
ATOM   568 N N   . GLY A 1 96 ? -15.829 39.743 -7.551 1.00  91.47 0 A 1
ATOM   569 C CA  . GLY A 1 96 ? -16.528 40.965 -7.936 1.00  90.58 0 A 1
ATOM   570 C C   . GLY A 1 96 ? -17.909 40.725 -8.559 1.00  91.25 0 A 1
ATOM   571 O O   . GLY A 1 96 ? -18.714 41.657 -8.637 1.00  88.26 0 A 1
ATOM   572 N N   . PHE A 1 97 ? -18.229 39.505 -8.968 1.00  91.95 0 A 1
ATOM   573 C CA  . PHE A 1 97 ? -19.512 39.167 -9.592 1.00  92.07 0 A 1
ATOM   574 C C   . PHE A 1 97 ? -20.624 38.949 -8.555 1.00  92.26 0 A 1
ATOM   575 O O   . PHE A 1 97 ? -21.163 37.859 -8.401 1.00  89.72 0 A 1
ATOM   576 C CB  . PHE A 1 97 ? -19.345 37.968 -10.528 1.00  90.74 0 A 1
ATOM   577 C CG  . PHE A 1 97 ? -18.457 38.206 -11.727 1.00  90.79 0 A 1
ATOM   578 C CD1 . PHE A 1 97 ? -18.929 38.937 -12.822 1.00  85.99 0 A 1
ATOM   579 C CD2 . PHE A 1 97 ? -17.168 37.648 -11.761 1.00  86.56 0 A 1
ATOM   580 C CE1 . PHE A 1 97 ? -18.124 39.110 -13.964 1.00  84.34 0 A 1
ATOM   581 C CE2 . PHE A 1 97 ? -16.360 37.816 -12.897 1.00  84.43 0 A 1
ATOM   582 C CZ  . PHE A 1 97 ? -16.836 38.547 -14.001 1.00  86.56 0 A 1
ATOM   583 N N   . HIS A 1 98 ? -21.015 39.999 -7.858 1.00  91.93 0 A 1
ATOM   584 C CA  . HIS A 1 98 ? -21.968 39.921 -6.747 1.00  91.25 0 A 1
ATOM   585 C C   . HIS A 1 98 ? -23.388 39.436 -7.107 1.00  91.50 0 A 1
ATOM   586 O O   . HIS A 1 98 ? -24.202 39.213 -6.206 1.00  87.84 0 A 1
ATOM   587 C CB  . HIS A 1 98 ? -22.060 41.283 -6.065 1.00  88.64 0 A 1
ATOM   588 C CG  . HIS A 1 98 ? -20.744 41.774 -5.523 1.00  85.50 0 A 1
ATOM   589 C CD2 . HIS A 1 98 ? -20.124 42.961 -5.828 1.00  71.03 0 A 1
ATOM   590 N ND1 . HIS A 1 98 ? -19.945 41.119 -4.615 1.00  71.68 0 A 1
ATOM   591 C CE1 . HIS A 1 98 ? -18.858 41.888 -4.387 1.00  71.51 0 A 1
ATOM   592 N NE2 . HIS A 1 98 ? -18.938 43.021 -5.096 1.00  72.08 0 A 1
ATOM   593 N N   . GLN A 1 99 ? -23.715 39.320 -8.410 1.00  91.33 0 A 1
ATOM   594 C CA  . GLN A 1 99 ? -25.009 38.827 -8.900 1.00  91.30 0 A 1
ATOM   595 C C   . GLN A 1 99 ? -24.987 37.337 -9.262 1.00  91.91 0 A 1
ATOM   596 O O   . GLN A 1 99 ? -26.032 36.806 -9.643 1.00  89.45 0 A 1
ATOM   597 C CB  . GLN A 1 99 ? -25.487 39.681 -10.090 1.00  89.66 0 A 1
ATOM   598 C CG  . GLN A 1 99 ? -25.613 41.177 -9.777 1.00  85.38 0 A 1
ATOM   599 C CD  . GLN A 1 99 ? -26.621 41.522 -8.687 1.00  79.42 0 A 1
ATOM   600 N NE2 . GLN A 1 99 ? -26.451 42.651 -8.030 1.00  66.45 0 A 1
ATOM   601 O OE1 . GLN A 1 99 ? -27.576 40.826 -8.397 1.00  69.75 0 A 1
ATOM   602 N N   . LEU A 1 100 ? -23.835 36.667 -9.138 1.00  91.56 0 A 1
ATOM   603 C CA  . LEU A 1 100 ? -23.712 35.242 -9.417 1.00  92.23 0 A 1
ATOM   604 C C   . LEU A 1 100 ? -24.681 34.428 -8.558 1.00  92.58 0 A 1
ATOM   605 O O   . LEU A 1 100 ? -24.747 34.590 -7.339 1.00  91.30 0 A 1
ATOM   606 C CB  . LEU A 1 100 ? -22.273 34.757 -9.173 1.00  91.50 0 A 1
ATOM   607 C CG  . LEU A 1 100 ? -21.310 35.021 -10.344 1.00  89.74 0 A 1
ATOM   608 C CD1 . LEU A 1 100 ? -19.873 34.723 -9.908 1.00  86.87 0 A 1
ATOM   609 C CD2 . LEU A 1 100 ? -21.627 34.135 -11.549 1.00  87.54 0 A 1
ATOM   610 N N   . ARG A 1 101 ? -25.395 33.518 -9.240 1.00  92.68 0 A 1
ATOM   611 C CA  . ARG A 1 101 ? -26.256 32.513 -8.614 1.00  92.41 0 A 1
ATOM   612 C C   . ARG A 1 101 ? -25.656 31.116 -8.685 1.00  92.81 0 A 1
ATOM   613 O O   . ARG A 1 101 ? -25.799 30.355 -7.745 1.00  91.13 0 A 1
ATOM   614 C CB  . ARG A 1 101 ? -27.639 32.524 -9.253 1.00  90.65 0 A 1
ATOM   615 C CG  . ARG A 1 101 ? -28.340 33.880 -9.133 1.00  85.67 0 A 1
ATOM   616 C CD  . ARG A 1 101 ? -29.822 33.662 -9.399 1.00  79.74 0 A 1
ATOM   617 N NE  . ARG A 1 101 ? -30.569 34.913 -9.516 1.00  73.16 0 A 1
ATOM   618 C CZ  . ARG A 1 101 ? -31.883 34.986 -9.648 1.00  66.10 0 A 1
ATOM   619 N NH1 . ARG A 1 101 ? -32.641 33.925 -9.551 1.00  59.84 1 A 1
ATOM   620 N NH2 . ARG A 1 101 ? -32.447 36.115 -9.901 1.00  58.92 0 A 1
ATOM   621 N N   . TYR A 1 102 ? -24.949 30.822 -9.782 1.00  93.28 0 A 1
ATOM   622 C CA  . TYR A 1 102 ? -24.300 29.532 -9.980 1.00  92.91 0 A 1
ATOM   623 C C   . TYR A 1 102 ? -22.844 29.716 -10.392 1.00  92.95 0 A 1
ATOM   624 O O   . TYR A 1 102 ? -22.552 30.434 -11.353 1.00  91.72 0 A 1
ATOM   625 C CB  . TYR A 1 102 ? -25.073 28.699 -11.008 1.00  91.53 0 A 1
ATOM   626 C CG  . TYR A 1 102 ? -26.465 28.320 -10.553 1.00  88.12 0 A 1
ATOM   627 C CD1 . TYR A 1 102 ? -26.666 27.139 -9.804 1.00  84.14 0 A 1
ATOM   628 C CD2 . TYR A 1 102 ? -27.562 29.171 -10.811 1.00  84.33 0 A 1
ATOM   629 C CE1 . TYR A 1 102 ? -27.933 26.825 -9.299 1.00  81.93 0 A 1
ATOM   630 C CE2 . TYR A 1 102 ? -28.840 28.860 -10.297 1.00  81.38 0 A 1
ATOM   631 C CZ  . TYR A 1 102 ? -29.011 27.695 -9.535 1.00  83.42 0 A 1
ATOM   632 O OH  . TYR A 1 102 ? -30.230 27.414 -8.984 1.00  80.37 0 A 1
ATOM   633 N N   . VAL A 1 103 ? -21.939 29.067 -9.695 1.00  93.10 0 A 1
ATOM   634 C CA  . VAL A 1 103 ? -20.521 28.972 -10.041 1.00  93.79 0 A 1
ATOM   635 C C   . VAL A 1 103 ? -20.155 27.502 -10.132 1.00  93.78 0 A 1
ATOM   636 O O   . VAL A 1 103 ? -20.220 26.783 -9.135 1.00  92.73 0 A 1
ATOM   637 C CB  . VAL A 1 103 ? -19.626 29.693 -9.021 1.00  93.38 0 A 1
ATOM   638 C CG1 . VAL A 1 103 ? -18.136 29.465 -9.293 1.00  89.58 0 A 1
ATOM   639 C CG2 . VAL A 1 103 ? -19.869 31.204 -9.067 1.00  90.15 0 A 1
ATOM   640 N N   . ASP A 1 104 ? -19.769 27.086 -11.329 1.00  92.89 0 A 1
ATOM   641 C CA  . ASP A 1 104 ? -19.300 25.744 -11.606 1.00  92.53 0 A 1
ATOM   642 C C   . ASP A 1 104 ? -17.890 25.805 -12.199 1.00  92.17 0 A 1
ATOM   643 O O   . ASP A 1 104 ? -17.697 26.208 -13.349 1.00  91.01 0 A 1
ATOM   644 C CB  . ASP A 1 104 ? -20.308 25.050 -12.519 1.00  91.44 0 A 1
ATOM   645 C CG  . ASP A 1 104 ? -19.966 23.590 -12.811 1.00  89.51 0 A 1
ATOM   646 O OD1 . ASP A 1 104 ? -18.869 23.101 -12.448 1.00  85.02 0 A 1
ATOM   647 O OD2 . ASP A 1 104 ? -20.817 22.930 -13.429 1.00  83.88 -1 A 1
ATOM   648 N N   . LEU A 1 105 ? -16.913 25.445 -11.399 1.00  92.76 0 A 1
ATOM   649 C CA  . LEU A 1 105 ? -15.494 25.402 -11.749 1.00  92.92 0 A 1
ATOM   650 C C   . LEU A 1 105 ? -14.922 23.990 -11.580 1.00  92.80 0 A 1
ATOM   651 O O   . LEU A 1 105 ? -13.763 23.828 -11.213 1.00  90.65 0 A 1
ATOM   652 C CB  . LEU A 1 105 ? -14.719 26.458 -10.939 1.00  92.44 0 A 1
ATOM   653 C CG  . LEU A 1 105 ? -15.125 27.927 -11.194 1.00  91.79 0 A 1
ATOM   654 C CD1 . LEU A 1 105 ? -14.334 28.840 -10.264 1.00  89.16 0 A 1
ATOM   655 C CD2 . LEU A 1 105 ? -14.836 28.362 -12.629 1.00  88.75 0 A 1
ATOM   656 N N   . GLN A 1 106 ? -15.723 22.964 -11.822 1.00  91.91 0 A 1
ATOM   657 C CA  . GLN A 1 106 ? -15.323 21.575 -11.630 1.00  91.95 0 A 1
ATOM   658 C C   . GLN A 1 106 ? -14.206 21.141 -12.578 1.00  91.30 0 A 1
ATOM   659 O O   . GLN A 1 106 ? -14.156 21.554 -13.737 1.00  89.26 0 A 1
ATOM   660 C CB  . GLN A 1 106 ? -16.531 20.658 -11.806 1.00  90.02 0 A 1
ATOM   661 C CG  . GLN A 1 106 ? -17.581 20.842 -10.708 1.00  85.23 0 A 1
ATOM   662 C CD  . GLN A 1 106 ? -18.786 19.941 -10.926 1.00  84.05 0 A 1
ATOM   663 N NE2 . GLN A 1 106 ? -19.966 20.496 -11.056 1.00  71.33 0 A 1
ATOM   664 O OE1 . GLN A 1 106 ? -18.680 18.732 -10.997 1.00  74.69 0 A 1
ATOM   665 N N   . ASN A 1 107 ? -13.365 20.233 -12.124 1.00  91.00 0 A 1
ATOM   666 C CA  . ASN A 1 107 ? -12.327 19.582 -12.925 1.00  90.68 0 A 1
ATOM   667 C C   . ASN A 1 107 ? -11.351 20.568 -13.598 1.00  90.23 0 A 1
ATOM   668 O O   . ASN A 1 107 ? -10.889 20.303 -14.714 1.00  87.17 0 A 1
ATOM   669 C CB  . ASN A 1 107 ? -12.957 18.604 -13.934 1.00  89.19 0 A 1
ATOM   670 C CG  . ASN A 1 107 ? -13.713 17.452 -13.297 1.00  85.40 0 A 1
ATOM   671 N ND2 . ASN A 1 107 ? -15.015 17.552 -13.169 1.00  75.07 0 A 1
ATOM   672 O OD1 . ASN A 1 107 ? -13.147 16.434 -12.965 1.00  76.73 0 A 1
ATOM   673 N N   . ASN A 1 108 ? -11.041 21.672 -12.965 1.00  90.54 0 A 1
ATOM   674 C CA  . ASN A 1 108 ? -9.949 22.550 -13.367 1.00  89.58 0 A 1
ATOM   675 C C   . ASN A 1 108 ? -8.668 22.185 -12.596 1.00  87.41 0 A 1
ATOM   676 O O   . ASN A 1 108 ? -8.723 21.577 -11.531 1.00  80.88 0 A 1
ATOM   677 C CB  . ASN A 1 108 ? -10.353 24.016 -13.174 1.00  89.30 0 A 1
ATOM   678 C CG  . ASN A 1 108 ? -11.475 24.432 -14.101 1.00  90.16 0 A 1
ATOM   679 N ND2 . ASN A 1 108 ? -12.667 24.636 -13.593 1.00  83.03 0 A 1
ATOM   680 O OD1 . ASN A 1 108 ? -11.288 24.603 -15.296 1.00  83.33 0 A 1
ATOM   681 N N   . ASN A 1 109 ? -7.531 22.619 -13.094 1.00  88.51 0 A 1
ATOM   682 C CA  . ASN A 1 109 ? -6.244 22.460 -12.417 1.00  87.17 0 A 1
ATOM   683 C C   . ASN A 1 109 ? -5.928 23.684 -11.555 1.00  87.21 0 A 1
ATOM   684 O O   . ASN A 1 109 ? -4.950 24.390 -11.772 1.00  84.08 0 A 1
ATOM   685 C CB  . ASN A 1 109 ? -5.146 22.126 -13.449 1.00  83.33 0 A 1
ATOM   686 C CG  . ASN A 1 109 ? -5.033 20.657 -13.770 1.00  76.62 0 A 1
ATOM   687 N ND2 . ASN A 1 109 ? -4.376 20.326 -14.859 1.00  66.53 0 A 1
ATOM   688 O OD1 . ASN A 1 109 ? -5.476 19.780 -13.056 1.00  67.91 0 A 1
ATOM   689 N N   . LEU A 1 110 ? -6.763 23.941 -10.550 1.00  86.71 0 A 1
ATOM   690 C CA  . LEU A 1 110 ? -6.582 25.022 -9.578 1.00  85.49 0 A 1
ATOM   691 C C   . LEU A 1 110 ? -5.701 24.580 -8.392 1.00  81.67 0 A 1
ATOM   692 O O   . LEU A 1 110 ? -5.954 24.914 -7.234 1.00  73.36 0 A 1
ATOM   693 C CB  . LEU A 1 110 ? -7.955 25.576 -9.138 1.00  85.19 0 A 1
ATOM   694 C CG  . LEU A 1 110 ? -8.862 26.058 -10.292 1.00  87.22 0 A 1
ATOM   695 C CD1 . LEU A 1 110 ? -10.185 26.577 -9.726 1.00  82.60 0 A 1
ATOM   696 C CD2 . LEU A 1 110 ? -8.225 27.187 -11.103 1.00  83.28 0 A 1
ATOM   697 N N   . THR A 1 111 ? -4.686 23.781 -8.700 1.00  78.60 0 A 1
ATOM   698 C CA  . THR A 1 111 ? -3.856 23.098 -7.709 1.00  73.03 0 A 1
ATOM   699 C C   . THR A 1 111 ? -3.071 24.068 -6.821 1.00  72.97 0 A 1
ATOM   700 O O   . THR A 1 111 ? -2.827 25.220 -7.167 1.00  63.36 0 A 1
ATOM   701 C CB  . THR A 1 111 ? -2.884 22.114 -8.383 1.00  63.82 0 A 1
ATOM   702 C CG2 . THR A 1 111 ? -3.620 20.946 -9.035 1.00  54.52 0 A 1
ATOM   703 O OG1 . THR A 1 111 ? -2.134 22.759 -9.379 1.00  56.33 0 A 1
ATOM   704 N N   . SER A 1 112 ? -2.650 23.558 -5.656 1.00  69.95 0 A 1
ATOM   705 C CA  . SER A 1 112 ? -1.819 24.265 -4.671 1.00  66.79 0 A 1
ATOM   706 C C   . SER A 1 112 ? -2.448 25.492 -3.989 1.00  70.43 0 A 1
ATOM   707 O O   . SER A 1 112 ? -1.822 26.088 -3.113 1.00  62.93 0 A 1
ATOM   708 C CB  . SER A 1 112 ? -0.423 24.579 -5.229 1.00  56.70 0 A 1
ATOM   709 O OG  . SER A 1 112 ? -0.453 25.618 -6.187 1.00  50.52 0 A 1
ATOM   710 N N   . SER A 1 113 ? -3.688 25.862 -4.320 1.00  77.21 0 A 1
ATOM   711 C CA  . SER A 1 113 ? -4.406 26.943 -3.651 1.00  77.39 0 A 1
ATOM   712 C C   . SER A 1 113 ? -5.252 26.431 -2.488 1.00  82.05 0 A 1
ATOM   713 O O   . SER A 1 113 ? -5.931 25.413 -2.589 1.00  78.07 0 A 1
ATOM   714 C CB  . SER A 1 113 ? -5.251 27.785 -4.619 1.00  68.56 0 A 1
ATOM   715 O OG  . SER A 1 113 ? -5.507 27.163 -5.857 1.00  60.24 0 A 1
ATOM   716 N N   . SER A 1 114 ? -5.275 27.194 -1.399 1.00  86.24 0 A 1
ATOM   717 C CA  . SER A 1 114 ? -6.332 27.076 -0.405 1.00  87.98 0 A 1
ATOM   718 C C   . SER A 1 114 ? -7.653 27.576 -0.986 1.00  89.90 0 A 1
ATOM   719 O O   . SER A 1 114 ? -7.662 28.462 -1.848 1.00  87.77 0 A 1
ATOM   720 C CB  . SER A 1 114 ? -5.978 27.858  0.861 1.00  83.70 0 A 1
ATOM   721 O OG  . SER A 1 114 ? -5.699 29.212  0.558 1.00  72.15 0 A 1
ATOM   722 N N   . LEU A 1 115 ? -8.763 27.053 -0.496 1.00  90.13 0 A 1
ATOM   723 C CA  . LEU A 1 115 ? -10.096 27.505 -0.887 1.00  91.16 0 A 1
ATOM   724 C C   . LEU A 1 115 ? -10.277 28.988 -0.508 1.00  91.67 0 A 1
ATOM   725 O O   . LEU A 1 115 ? -10.230 29.313  0.684 1.00  89.87 0 A 1
ATOM   726 C CB  . LEU A 1 115 ? -11.131 26.606 -0.202 1.00  89.26 0 A 1
ATOM   727 C CG  . LEU A 1 115 ? -12.465 26.578 -0.961 1.00  86.91 0 A 1
ATOM   728 C CD1 . LEU A 1 115 ? -12.435 25.560 -2.083 1.00  82.56 0 A 1
ATOM   729 C CD2 . LEU A 1 115 ? -13.594 26.181 -0.011 1.00  82.34 0 A 1
ATOM   730 N N   . PRO A 1 116 ? -10.486 29.913 -1.468 1.00  92.28 0 A 1
ATOM   731 C CA  . PRO A 1 116 ? -10.523 31.337 -1.140 1.00  92.14 0 A 1
ATOM   732 C C   . PRO A 1 116 ? -11.732 31.725 -0.290 1.00  92.60 0 A 1
ATOM   733 O O   . PRO A 1 116 ? -12.874 31.391 -0.613 1.00  91.73 0 A 1
ATOM   734 C CB  . PRO A 1 116 ? -10.508 32.077 -2.480 1.00  90.44 0 A 1
ATOM   735 C CG  . PRO A 1 116 ? -9.888 31.065 -3.442 1.00  88.37 0 A 1
ATOM   736 C CD  . PRO A 1 116 ? -10.410 29.737 -2.905 1.00  91.06 0 A 1
ATOM   737 N N   . SER A 1 117 ? -11.516 32.537  0.728 1.00  91.72 0 A 1
ATOM   738 C CA  . SER A 1 117 ? -12.598 33.091  1.557 1.00  91.56 0 A 1
ATOM   739 C C   . SER A 1 117 ? -13.543 34.019  0.781 1.00  91.95 0 A 1
ATOM   740 O O   . SER A 1 117 ? -14.691 34.210  1.193 1.00  89.59 0 A 1
ATOM   741 C CB  . SER A 1 117 ? -11.999 33.836  2.757 1.00  89.30 0 A 1
ATOM   742 O OG  . SER A 1 117 ? -11.169 34.888  2.319 1.00  79.78 0 A 1
ATOM   743 N N   . GLY A 1 118 ? -13.087 34.557 -0.367 1.00  91.52 0 A 1
ATOM   744 C CA  . GLY A 1 118 ? -13.850 35.446 -1.240 1.00  91.88 0 A 1
ATOM   745 C C   . GLY A 1 118 ? -15.163 34.864 -1.758 1.00  92.74 0 A 1
ATOM   746 O O   . GLY A 1 118 ? -16.089 35.624 -2.020 1.00  91.22 0 A 1
ATOM   747 N N   . PHE A 1 119 ? -15.323 33.539 -1.830 1.00  92.81 0 A 1
ATOM   748 C CA  . PHE A 1 119 ? -16.611 32.926 -2.160 1.00  93.23 0 A 1
ATOM   749 C C   . PHE A 1 119 ? -17.729 33.367 -1.208 1.00  93.34 0 A 1
ATOM   750 O O   . PHE A 1 119 ? -18.860 33.578 -1.644 1.00  92.08 0 A 1
ATOM   751 C CB  . PHE A 1 119 ? -16.485 31.399 -2.144 1.00  92.99 0 A 1
ATOM   752 C CG  . PHE A 1 119 ? -15.815 30.833 -3.380 1.00  93.59 0 A 1
ATOM   753 C CD1 . PHE A 1 119 ? -16.492 30.865 -4.615 1.00  91.19 0 A 1
ATOM   754 C CD2 . PHE A 1 119 ? -14.540 30.256 -3.309 1.00  91.12 0 A 1
ATOM   755 C CE1 . PHE A 1 119 ? -15.900 30.331 -5.767 1.00  90.11 0 A 1
ATOM   756 C CE2 . PHE A 1 119 ? -13.934 29.723 -4.462 1.00  89.79 0 A 1
ATOM   757 C CZ  . PHE A 1 119 ? -14.614 29.765 -5.691 1.00  92.00 0 A 1
ATOM   758 N N   . GLY A 1 120 ? -17.414 33.610  0.052 1.00  92.27 0 A 1
ATOM   759 C CA  . GLY A 1 120 ? -18.368 34.113  1.041 1.00  91.52 0 A 1
ATOM   760 C C   . GLY A 1 120 ? -18.934 35.504  0.748 1.00  91.98 0 A 1
ATOM   761 O O   . GLY A 1 120 ? -19.927 35.908  1.363 1.00  89.76 0 A 1
ATOM   762 N N   . ASN A 1 121 ? -18.359 36.248 -0.215 1.00  92.14 0 A 1
ATOM   763 C CA  . ASN A 1 121 ? -18.873 37.545 -0.668 1.00  91.89 0 A 1
ATOM   764 C C   . ASN A 1 121 ? -19.991 37.411 -1.710 1.00  92.58 0 A 1
ATOM   765 O O   . ASN A 1 121 ? -20.751 38.355 -1.925 1.00  89.54 0 A 1
ATOM   766 C CB  . ASN A 1 121 ? -17.709 38.390 -1.217 1.00  89.33 0 A 1
ATOM   767 C CG  . ASN A 1 121 ? -16.642 38.701 -0.177 1.00  85.64 0 A 1
ATOM   768 N ND2 . ASN A 1 121 ? -15.434 39.000 -0.621 1.00  75.36 0 A 1
ATOM   769 O OD1 . ASN A 1 121 ? -16.872 38.721  1.020 1.00  76.92 0 A 1
ATOM   770 N N   . LEU A 1 122 ? -20.117 36.245 -2.351 1.00  92.65 0 A 1
ATOM   771 C CA  . LEU A 1 122 ? -21.094 35.968 -3.401 1.00  93.41 0 A 1
ATOM   772 C C   . LEU A 1 122 ? -22.460 35.577 -2.808 1.00  93.53 0 A 1
ATOM   773 O O   . LEU A 1 122 ? -22.993 34.495 -3.054 1.00  91.19 0 A 1
ATOM   774 C CB  . LEU A 1 122 ? -20.525 34.916 -4.373 1.00  93.15 0 A 1
ATOM   775 C CG  . LEU A 1 122 ? -19.163 35.260 -5.009 1.00  93.22 0 A 1
ATOM   776 C CD1 . LEU A 1 122 ? -18.735 34.126 -5.942 1.00  90.20 0 A 1
ATOM   777 C CD2 . LEU A 1 122 ? -19.221 36.557 -5.815 1.00  90.14 0 A 1
ATOM   778 N N   . LYS A 1 123 ? -23.050 36.479 -2.023 1.00  93.48 0 A 1
ATOM   779 C CA  . LYS A 1 123 ? -24.218 36.209 -1.165 1.00  92.88 0 A 1
ATOM   780 C C   . LYS A 1 123 ? -25.484 35.738 -1.891 1.00  93.25 0 A 1
ATOM   781 O O   . LYS A 1 123 ? -26.429 35.310 -1.228 1.00  89.33 0 A 1
ATOM   782 C CB  . LYS A 1 123 ? -24.560 37.460 -0.341 1.00  90.35 0 A 1
ATOM   783 C CG  . LYS A 1 123 ? -23.419 37.860  0.601 1.00  84.57 0 A 1
ATOM   784 C CD  . LYS A 1 123 ? -23.854 39.027  1.490 1.00  75.54 0 A 1
ATOM   785 C CE  . LYS A 1 123 ? -22.693 39.405  2.404 1.00  67.00 0 A 1
ATOM   786 N NZ  . LYS A 1 123 ? -23.045 40.506  3.335 1.00  58.20 1 A 1
ATOM   787 N N   . ARG A 1 124 ? -25.540 35.851 -3.231 1.00  93.19 0 A 1
ATOM   788 C CA  . ARG A 1 124 ? -26.668 35.379 -4.045 1.00  93.29 0 A 1
ATOM   789 C C   . ARG A 1 124 ? -26.493 33.964 -4.584 1.00  93.61 0 A 1
ATOM   790 O O   . ARG A 1 124 ? -27.401 33.486 -5.259 1.00  91.39 0 A 1
ATOM   791 C CB  . ARG A 1 124 ? -26.965 36.367 -5.186 1.00  92.04 0 A 1
ATOM   792 C CG  . ARG A 1 124 ? -27.494 37.701 -4.664 1.00  88.22 0 A 1
ATOM   793 C CD  . ARG A 1 124 ? -28.066 38.499 -5.830 1.00  81.49 0 A 1
ATOM   794 N NE  . ARG A 1 124 ? -28.706 39.748 -5.389 1.00  72.06 0 A 1
ATOM   795 C CZ  . ARG A 1 124 ? -29.577 40.462 -6.085 1.00  64.53 0 A 1
ATOM   796 N NH1 . ARG A 1 124 ? -29.959 40.101 -7.280 1.00  58.19 1 A 1
ATOM   797 N NH2 . ARG A 1 124 ? -30.073 41.549 -5.596 1.00  56.73 0 A 1
ATOM   798 N N   . LEU A 1 125 ? -25.370 33.304 -4.304 1.00  92.93 0 A 1
ATOM   799 C CA  . LEU A 1 125 ? -25.125 31.948 -4.778 1.00  93.55 0 A 1
ATOM   800 C C   . LEU A 1 125 ? -26.205 30.987 -4.285 1.00  93.65 0 A 1
ATOM   801 O O   . LEU A 1 125 ? -26.493 30.900 -3.092 1.00  92.31 0 A 1
ATOM   802 C CB  . LEU A 1 125 ? -23.733 31.442 -4.356 1.00  92.71 0 A 1
ATOM   803 C CG  . LEU A 1 125 ? -22.574 31.986 -5.202 1.00  89.40 0 A 1
ATOM   804 C CD1 . LEU A 1 125 ? -21.250 31.480 -4.615 1.00  86.96 0 A 1
ATOM   805 C CD2 . LEU A 1 125 ? -22.640 31.514 -6.652 1.00  86.48 0 A 1
ATOM   806 N N   . GLU A 1 126 ? -26.765 30.262 -5.258 1.00  93.89 0 A 1
ATOM   807 C CA  . GLU A 1 126 ? -27.681 29.146 -5.060 1.00  93.47 0 A 1
ATOM   808 C C   . GLU A 1 126 ? -26.947 27.810 -5.258 1.00  93.72 0 A 1
ATOM   809 O O   . GLU A 1 126 ? -27.223 26.853 -4.544 1.00  92.11 0 A 1
ATOM   810 C CB  . GLU A 1 126 ? -28.869 29.288 -6.034 1.00  91.85 0 A 1
ATOM   811 C CG  . GLU A 1 126 ? -29.721 30.552 -5.773 1.00  88.57 0 A 1
ATOM   812 C CD  . GLU A 1 126 ? -30.816 30.792 -6.833 1.00  87.21 0 A 1
ATOM   813 O OE1 . GLU A 1 126 ? -31.110 31.982 -7.122 1.00  79.91 0 A 1
ATOM   814 O OE2 . GLU A 1 126 ? -31.372 29.805 -7.362 1.00  80.92 -1 A 1
ATOM   815 N N   . GLY A 1 127 ? -25.955 27.773 -6.167 1.00  94.08 0 A 1
ATOM   816 C CA  . GLY A 1 127 ? -25.112 26.605 -6.406 1.00  94.24 0 A 1
ATOM   817 C C   . GLY A 1 127 ? -23.627 26.957 -6.488 1.00  94.46 0 A 1
ATOM   818 O O   . GLY A 1 127 ? -23.245 27.913 -7.159 1.00  93.10 0 A 1
ATOM   819 N N   . LEU A 1 128 ? -22.794 26.186 -5.818 1.00  94.40 0 A 1
ATOM   820 C CA  . LEU A 1 128 ? -21.342 26.296 -5.851 1.00  94.98 0 A 1
ATOM   821 C C   . LEU A 1 128 ? -20.719 24.908 -6.028 1.00  95.15 0 A 1
ATOM   822 O O   . LEU A 1 128 ? -20.789 24.082 -5.122 1.00  94.26 0 A 1
ATOM   823 C CB  . LEU A 1 128 ? -20.867 26.987 -4.560 1.00  94.57 0 A 1
ATOM   824 C CG  . LEU A 1 128 ? -19.344 27.166 -4.461 1.00  94.16 0 A 1
ATOM   825 C CD1 . LEU A 1 128 ? -18.784 28.005 -5.609 1.00  91.03 0 A 1
ATOM   826 C CD2 . LEU A 1 128 ? -18.996 27.871 -3.151 1.00  90.81 0 A 1
ATOM   827 N N   . PHE A 1 129 ? -20.100 24.693 -7.193 1.00  95.10 0 A 1
ATOM   828 C CA  . PHE A 1 129 ? -19.497 23.429 -7.593 1.00  95.18 0 A 1
ATOM   829 C C   . PHE A 1 129 ? -17.999 23.629 -7.827 1.00  94.86 0 A 1
ATOM   830 O O   . PHE A 1 129 ? -17.594 24.292 -8.786 1.00  93.39 0 A 1
ATOM   831 C CB  . PHE A 1 129 ? -20.208 22.899 -8.840 1.00  94.25 0 A 1
ATOM   832 C CG  . PHE A 1 129 ? -21.711 22.821 -8.740 1.00  93.40 0 A 1
ATOM   833 C CD1 . PHE A 1 129 ? -22.333 21.665 -8.232 1.00  88.67 0 A 1
ATOM   834 C CD2 . PHE A 1 129 ? -22.503 23.909 -9.143 1.00  88.99 0 A 1
ATOM   835 C CE1 . PHE A 1 129 ? -23.724 21.587 -8.147 1.00  87.15 0 A 1
ATOM   836 C CE2 . PHE A 1 129 ? -23.907 23.836 -9.055 1.00  87.37 0 A 1
ATOM   837 C CZ  . PHE A 1 129 ? -24.517 22.672 -8.554 1.00  89.09 0 A 1
ATOM   838 N N   . LEU A 1 130 ? -17.175 23.083 -6.940 1.00  94.61 0 A 1
ATOM   839 C CA  . LEU A 1 130 ? -15.726 23.255 -6.915 1.00  94.48 0 A 1
ATOM   840 C C   . LEU A 1 130 ? -14.989 21.905 -6.856 1.00  94.19 0 A 1
ATOM   841 O O   . LEU A 1 130 ? -13.839 21.856 -6.417 1.00  91.81 0 A 1
ATOM   842 C CB  . LEU A 1 130 ? -15.334 24.162 -5.740 1.00  93.95 0 A 1
ATOM   843 C CG  . LEU A 1 130 ? -15.899 25.595 -5.779 1.00  93.65 0 A 1
ATOM   844 C CD1 . LEU A 1 130 ? -15.465 26.344 -4.525 1.00  91.53 0 A 1
ATOM   845 C CD2 . LEU A 1 130 ? -15.398 26.390 -6.988 1.00  91.11 0 A 1
ATOM   846 N N   . SER A 1 131 ? -15.636 20.820 -7.267 1.00  94.18 0 A 1
ATOM   847 C CA  . SER A 1 131 ? -15.053 19.484 -7.191 1.00  94.08 0 A 1
ATOM   848 C C   . SER A 1 131 ? -13.837 19.315 -8.100 1.00  93.44 0 A 1
ATOM   849 O O   . SER A 1 131 ? -13.684 19.998 -9.116 1.00  91.72 0 A 1
ATOM   850 C CB  . SER A 1 131 ? -16.110 18.408 -7.458 1.00  92.64 0 A 1
ATOM   851 O OG  . SER A 1 131 ? -16.527 18.423 -8.802 1.00  81.08 0 A 1
ATOM   852 N N   . SER A 1 132 ? -12.953 18.396 -7.740 1.00  92.85 0 A 1
ATOM   853 C CA  . SER A 1 132 ? -11.811 17.992 -8.557 1.00  92.61 0 A 1
ATOM   854 C C   . SER A 1 132 ? -10.873 19.135 -8.961 1.00  92.36 0 A 1
ATOM   855 O O   . SER A 1 132 ? -10.504 19.263 -10.127 1.00  90.30 0 A 1
ATOM   856 C CB  . SER A 1 132 ? -12.274 17.174 -9.772 1.00  91.28 0 A 1
ATOM   857 O OG  . SER A 1 132 ? -13.071 16.078 -9.374 1.00  83.93 0 A 1
ATOM   858 N N   . ASN A 1 133 ? -10.486 19.973 -8.001 1.00  91.80 0 A 1
ATOM   859 C CA  . ASN A 1 133 ? -9.587 21.114 -8.221 1.00  91.09 0 A 1
ATOM   860 C C   . ASN A 1 133 ? -8.272 21.049 -7.431 1.00  88.94 0 A 1
ATOM   861 O O   . ASN A 1 133 ? -7.394 21.880 -7.639 1.00  83.11 0 A 1
ATOM   862 C CB  . ASN A 1 133 ? -10.361 22.409 -7.947 1.00  90.83 0 A 1
ATOM   863 C CG  . ASN A 1 133 ? -11.204 22.810 -9.132 1.00  91.53 0 A 1
ATOM   864 N ND2 . ASN A 1 133 ? -12.502 22.881 -8.977 1.00  85.51 0 A 1
ATOM   865 O OD1 . ASN A 1 133 ? -10.695 23.092 -10.208 1.00  85.38 0 A 1
ATOM   866 N N   . GLY A 1 134 ? -8.131 20.084 -6.533 1.00  90.31 0 A 1
ATOM   867 C CA  . GLY A 1 134 ? -6.947 19.980 -5.676 1.00  88.85 0 A 1
ATOM   868 C C   . GLY A 1 134 ? -6.842 21.070 -4.602 1.00  89.65 0 A 1
ATOM   869 O O   . GLY A 1 134 ? -5.738 21.366 -4.150 1.00  87.53 0 A 1
ATOM   870 N N   . PHE A 1 135 ? -7.978 21.670 -4.187 1.00  91.23 0 A 1
ATOM   871 C CA  . PHE A 1 135 ? -7.983 22.656 -3.107 1.00  91.97 0 A 1
ATOM   872 C C   . PHE A 1 135 ? -7.471 22.066 -1.791 1.00  91.53 0 A 1
ATOM   873 O O   . PHE A 1 135 ? -7.817 20.950 -1.407 1.00  90.57 0 A 1
ATOM   874 C CB  . PHE A 1 135 ? -9.386 23.253 -2.902 1.00  92.38 0 A 1
ATOM   875 C CG  . PHE A 1 135 ? -9.825 24.213 -3.974 1.00  92.95 0 A 1
ATOM   876 C CD1 . PHE A 1 135 ? -9.137 25.434 -4.162 1.00  90.84 0 A 1
ATOM   877 C CD2 . PHE A 1 135 ? -10.942 23.928 -4.787 1.00  90.71 0 A 1
ATOM   878 C CE1 . PHE A 1 135 ? -9.551 26.337 -5.142 1.00  89.89 0 A 1
ATOM   879 C CE2 . PHE A 1 135 ? -11.358 24.836 -5.769 1.00  89.77 0 A 1
ATOM   880 C CZ  . PHE A 1 135 ? -10.660 26.042 -5.950 1.00  91.80 0 A 1
ATOM   881 N N   . LEU A 1 136 ? -6.666 22.862 -1.093 1.00  91.46 0 A 1
ATOM   882 C CA  . LEU A 1 136 ? -5.992 22.519  0.149 1.00  90.48 0 A 1
ATOM   883 C C   . LEU A 1 136 ? -6.566 23.305  1.336 1.00  90.70 0 A 1
ATOM   884 O O   . LEU A 1 136 ? -7.251 24.311  1.180 1.00  88.63 0 A 1
ATOM   885 C CB  . LEU A 1 136 ? -4.477 22.801 -0.018 1.00  87.02 0 A 1
ATOM   886 C CG  . LEU A 1 136 ? -3.766 21.957 -1.097 1.00  82.09 0 A 1
ATOM   887 C CD1 . LEU A 1 136 ? -2.369 22.519 -1.361 1.00  74.29 0 A 1
ATOM   888 C CD2 . LEU A 1 136 ? -3.604 20.503 -0.652 1.00  73.17 0 A 1
ATOM   889 N N   . GLY A 1 137 ? -6.220 22.869  2.539 1.00  89.83 0 A 1
ATOM   890 C CA  . GLY A 1 137 ? -6.567 23.575  3.766 1.00  89.81 0 A 1
ATOM   891 C C   . GLY A 1 137 ? -8.020 23.386  4.184 1.00  91.15 0 A 1
ATOM   892 O O   . GLY A 1 137 ? -8.687 22.434  3.776 1.00  90.03 0 A 1
ATOM   893 N N   . GLN A 1 138 ? -8.511 24.280  5.030 1.00  90.98 0 A 1
ATOM   894 C CA  . GLN A 1 138 ? -9.846 24.184  5.606 1.00  91.31 0 A 1
ATOM   895 C C   . GLN A 1 138 ? -10.867 24.996  4.800 1.00  92.06 0 A 1
ATOM   896 O O   . GLN A 1 138 ? -10.528 25.996  4.171 1.00  90.69 0 A 1
ATOM   897 C CB  . GLN A 1 138 ? -9.831 24.632  7.078 1.00  89.07 0 A 1
ATOM   898 C CG  . GLN A 1 138 ? -8.943 23.708  7.947 1.00  83.78 0 A 1
ATOM   899 C CD  . GLN A 1 138 ? -8.998 24.068  9.429 1.00  79.91 0 A 1
ATOM   900 N NE2 . GLN A 1 138 ? -8.289 23.334 10.273 1.00  67.15 0 A 1
ATOM   901 O OE1 . GLN A 1 138 ? -9.657 24.982  9.869 1.00  71.52 0 A 1
ATOM   902 N N   . VAL A 1 139 ? -12.136 24.594  4.884 1.00  92.19 0 A 1
ATOM   903 C CA  . VAL A 1 139 ? -13.237 25.393  4.347 1.00  92.32 0 A 1
ATOM   904 C C   . VAL A 1 139 ? -13.334 26.708  5.139 1.00  92.27 0 A 1
ATOM   905 O O   . VAL A 1 139 ? -13.493 26.668  6.362 1.00  91.23 0 A 1
ATOM   906 C CB  . VAL A 1 139 ? -14.572 24.634  4.388 1.00  91.92 0 A 1
ATOM   907 C CG1 . VAL A 1 139 ? -15.710 25.471  3.791 1.00  89.17 0 A 1
ATOM   908 C CG2 . VAL A 1 139 ? -14.478 23.333  3.589 1.00  89.52 0 A 1
ATOM   909 N N   . PRO A 1 140 ? -13.266 27.890  4.476 1.00  92.25 0 A 1
ATOM   910 C CA  . PRO A 1 140 ? -13.336 29.174  5.157 1.00  91.74 0 A 1
ATOM   911 C C   . PRO A 1 140 ? -14.664 29.375  5.895 1.00  91.60 0 A 1
ATOM   912 O O   . PRO A 1 140 ? -15.737 29.099  5.356 1.00  90.22 0 A 1
ATOM   913 C CB  . PRO A 1 140 ? -13.144 30.231  4.066 1.00  90.30 0 A 1
ATOM   914 C CG  . PRO A 1 140 ? -12.397 29.492  2.964 1.00  88.43 0 A 1
ATOM   915 C CD  . PRO A 1 140 ? -12.959 28.074  3.067 1.00  91.27 0 A 1
ATOM   916 N N   . SER A 1 141 ? -14.611 29.955  7.079 1.00  90.97 0 A 1
ATOM   917 C CA  . SER A 1 141 ? -15.816 30.284  7.857 1.00  90.27 0 A 1
ATOM   918 C C   . SER A 1 141 ? -16.772 31.233  7.122 1.00  90.59 0 A 1
ATOM   919 O O   . SER A 1 141 ? -17.979 31.205  7.363 1.00  88.01 0 A 1
ATOM   920 C CB  . SER A 1 141 ? -15.405 30.899  9.198 1.00  87.88 0 A 1
ATOM   921 O OG  . SER A 1 141 ? -14.633 32.059  8.981 1.00  79.60 0 A 1
ATOM   922 N N   . SER A 1 142 ? -16.265 32.020  6.161 1.00  90.34 0 A 1
ATOM   923 C CA  . SER A 1 142 ? -17.065 32.918  5.329 1.00  90.77 0 A 1
ATOM   924 C C   . SER A 1 142 ? -18.115 32.196  4.475 1.00  91.41 0 A 1
ATOM   925 O O   . SER A 1 142 ? -19.103 32.821  4.095 1.00  90.28 0 A 1
ATOM   926 C CB  . SER A 1 142 ? -16.152 33.755  4.424 1.00  89.75 0 A 1
ATOM   927 O OG  . SER A 1 142 ? -15.448 32.927  3.530 1.00  85.57 0 A 1
ATOM   928 N N   . PHE A 1 143 ? -17.967 30.897  4.215 1.00  90.39 0 A 1
ATOM   929 C CA  . PHE A 1 143 ? -18.964 30.103  3.490 1.00  91.54 0 A 1
ATOM   930 C C   . PHE A 1 143 ? -20.321 30.078  4.204 1.00  91.29 0 A 1
ATOM   931 O O   . PHE A 1 143 ? -21.351 29.987  3.553 1.00  89.18 0 A 1
ATOM   932 C CB  . PHE A 1 143 ? -18.433 28.683  3.251 1.00  91.69 0 A 1
ATOM   933 C CG  . PHE A 1 143 ? -17.557 28.528  2.016 1.00  92.74 0 A 1
ATOM   934 C CD1 . PHE A 1 143 ? -17.883 27.567  1.042 1.00  88.41 0 A 1
ATOM   935 C CD2 . PHE A 1 143 ? -16.441 29.351  1.808 1.00  87.91 0 A 1
ATOM   936 C CE1 . PHE A 1 143 ? -17.106 27.433 -0.116 1.00  86.92 0 A 1
ATOM   937 C CE2 . PHE A 1 143 ? -15.665 29.229  0.646 1.00  86.87 0 A 1
ATOM   938 C CZ  . PHE A 1 143 ? -15.999 28.270 -0.319 1.00  90.13 0 A 1
ATOM   939 N N   . SER A 1 144 ? -20.336 30.266  5.513 1.00  91.56 0 A 1
ATOM   940 C CA  . SER A 1 144 ? -21.588 30.398  6.274 1.00  90.56 0 A 1
ATOM   941 C C   . SER A 1 144 ? -22.438 31.623  5.890 1.00  90.81 0 A 1
ATOM   942 O O   . SER A 1 144 ? -23.630 31.671  6.219 1.00  87.89 0 A 1
ATOM   943 C CB  . SER A 1 144 ? -21.285 30.406  7.774 1.00  87.90 0 A 1
ATOM   944 O OG  . SER A 1 144 ? -20.593 31.573  8.169 1.00  76.46 0 A 1
ATOM   945 N N   . ASN A 1 145 ? -21.862 32.585  5.159 1.00  90.94 0 A 1
ATOM   946 C CA  . ASN A 1 145 ? -22.579 33.757  4.658 1.00  91.04 0 A 1
ATOM   947 C C   . ASN A 1 145 ? -23.464 33.456  3.439 1.00  91.66 0 A 1
ATOM   948 O O   . ASN A 1 145 ? -24.289 34.295  3.068 1.00  89.38 0 A 1
ATOM   949 C CB  . ASN A 1 145 ? -21.574 34.867  4.315 1.00  89.20 0 A 1
ATOM   950 C CG  . ASN A 1 145 ? -20.754 35.340  5.501 1.00  87.22 0 A 1
ATOM   951 N ND2 . ASN A 1 145 ? -19.525 35.748  5.255 1.00  78.66 0 A 1
ATOM   952 O OD1 . ASN A 1 145 ? -21.202 35.404  6.624 1.00  79.57 0 A 1
ATOM   953 N N   . LEU A 1 146 ? -23.298 32.293  2.794 1.00  91.44 0 A 1
ATOM   954 C CA  . LEU A 1 146 ? -24.003 31.903  1.577 1.00  92.37 0 A 1
ATOM   955 C C   . LEU A 1 146 ? -25.433 31.395  1.884 1.00  92.76 0 A 1
ATOM   956 O O   . LEU A 1 146 ? -25.814 30.280  1.552 1.00  90.96 0 A 1
ATOM   957 C CB  . LEU A 1 146 ? -23.165 30.878  0.787 1.00  92.11 0 A 1
ATOM   958 C CG  . LEU A 1 146 ? -21.755 31.346  0.383 1.00  92.08 0 A 1
ATOM   959 C CD1 . LEU A 1 146 ? -21.042 30.233 -0.379 1.00  89.29 0 A 1
ATOM   960 C CD2 . LEU A 1 146 ? -21.792 32.593 -0.505 1.00  88.90 0 A 1
ATOM   961 N N   . THR A 1 147 ? -26.233 32.251  2.513 1.00  93.33 0 A 1
ATOM   962 C CA  . THR A 1 147 ? -27.551 31.879  3.065 1.00  92.94 0 A 1
ATOM   963 C C   . THR A 1 147 ? -28.597 31.463  2.025 1.00  93.17 0 A 1
ATOM   964 O O   . THR A 1 147 ? -29.657 30.954  2.387 1.00  90.48 0 A 1
ATOM   965 C CB  . THR A 1 147 ? -28.138 33.037  3.882 1.00  91.19 0 A 1
ATOM   966 C CG2 . THR A 1 147 ? -27.265 33.393  5.086 1.00  82.16 0 A 1
ATOM   967 O OG1 . THR A 1 147 ? -28.244 34.199  3.081 1.00  83.72 0 A 1
ATOM   968 N N   . MET A 1 148 ? -28.311 31.688  0.724 1.00  93.23 0 A 1
ATOM   969 C CA  . MET A 1 148 ? -29.164 31.278 -0.398 1.00  93.42 0 A 1
ATOM   970 C C   . MET A 1 148 ? -28.728 29.950 -1.017 1.00  93.94 0 A 1
ATOM   971 O O   . MET A 1 148 ? -29.425 29.448 -1.894 1.00  92.15 0 A 1
ATOM   972 C CB  . MET A 1 148 ? -29.196 32.397 -1.453 1.00  92.31 0 A 1
ATOM   973 C CG  . MET A 1 148 ? -29.819 33.699 -0.924 1.00  89.13 0 A 1
ATOM   974 S SD  . MET A 1 148 ? -31.579 33.589 -0.459 1.00  81.85 0 A 1
ATOM   975 C CE  . MET A 1 148 ? -32.325 33.427 -2.096 1.00  69.69 0 A 1
ATOM   976 N N   . LEU A 1 149 ? -27.598 29.390 -0.579 1.00  92.96 0 A 1
ATOM   977 C CA  . LEU A 1 149 ? -26.984 28.214 -1.179 1.00  93.66 0 A 1
ATOM   978 C C   . LEU A 1 149 ? -27.883 26.980 -0.993 1.00  93.81 0 A 1
ATOM   979 O O   . LEU A 1 149 ? -28.216 26.615  0.134 1.00  92.92 0 A 1
ATOM   980 C CB  . LEU A 1 149 ? -25.585 28.021 -0.581 1.00  93.26 0 A 1
ATOM   981 C CG  . LEU A 1 149 ? -24.646 27.175 -1.443 1.00  91.93 0 A 1
ATOM   982 C CD1 . LEU A 1 149 ? -24.216 27.912 -2.713 1.00  89.24 0 A 1
ATOM   983 C CD2 . LEU A 1 149 ? -23.374 26.857 -0.657 1.00  88.26 0 A 1
ATOM   984 N N   . ALA A 1 150 ? -28.263 26.373 -2.121 1.00  94.49 0 A 1
ATOM   985 C CA  . ALA A 1 150 ? -29.034 25.133 -2.171 1.00  94.30 0 A 1
ATOM   986 C C   . ALA A 1 150 ? -28.153 23.920 -2.484 1.00  94.69 0 A 1
ATOM   987 O O   . ALA A 1 150 ? -28.458 22.811 -2.043 1.00  93.32 0 A 1
ATOM   988 C CB  . ALA A 1 150 ? -30.148 25.300 -3.209 1.00  93.15 0 A 1
ATOM   989 N N   . GLN A 1 151 ? -27.056 24.130 -3.219 1.00  95.04 0 A 1
ATOM   990 C CA  . GLN A 1 151 ? -26.143 23.069 -3.629 1.00  95.25 0 A 1
ATOM   991 C C   . GLN A 1 151 ? -24.696 23.483 -3.350 1.00  95.05 0 A 1
ATOM   992 O O   . GLN A 1 151 ? -24.260 24.550 -3.792 1.00  94.05 0 A 1
ATOM   993 C CB  . GLN A 1 151 ? -26.350 22.750 -5.119 1.00  94.07 0 A 1
ATOM   994 C CG  . GLN A 1 151 ? -27.780 22.293 -5.438 1.00  89.24 0 A 1
ATOM   995 C CD  . GLN A 1 151 ? -27.991 21.983 -6.926 1.00  87.32 0 A 1
ATOM   996 N NE2 . GLN A 1 151 ? -28.961 21.167 -7.266 1.00  74.47 0 A 1
ATOM   997 O OE1 . GLN A 1 151 ? -27.328 22.491 -7.805 1.00  78.80 0 A 1
ATOM   998 N N   . LEU A 1 152 ? -23.951 22.647 -2.624 1.00  94.76 0 A 1
ATOM   999 C CA  . LEU A 1 152 ? -22.525 22.822 -2.362 1.00  95.05 0 A 1
ATOM   1000 C C   . LEU A 1 152 ? -21.798 21.514 -2.655 1.00  95.33 0 A 1
ATOM   1001 O O   . LEU A 1 152 ? -22.027 20.523 -1.965 1.00  94.53 0 A 1
ATOM   1002 C CB  . LEU A 1 152 ? -22.328 23.275 -0.909 1.00  94.61 0 A 1
ATOM   1003 C CG  . LEU A 1 152 ? -20.856 23.446 -0.479 1.00  94.16 0 A 1
ATOM   1004 C CD1 . LEU A 1 152 ? -20.110 24.471 -1.338 1.00  91.75 0 A 1
ATOM   1005 C CD2 . LEU A 1 152 ? -20.795 23.923  0.969 1.00  91.28 0 A 1
ATOM   1006 N N   . ASP A 1 153 ? -20.919 21.557 -3.654 1.00  94.99 0 A 1
ATOM   1007 C CA  . ASP A 1 153 ? -20.049 20.442 -4.002 1.00  95.13 0 A 1
ATOM   1008 C C   . ASP A 1 153 ? -18.581 20.867 -3.862 1.00  95.06 0 A 1
ATOM   1009 O O   . ASP A 1 153 ? -18.088 21.737 -4.589 1.00  94.12 0 A 1
ATOM   1010 C CB  . ASP A 1 153 ? -20.407 19.931 -5.404 1.00  94.79 0 A 1
ATOM   1011 C CG  . ASP A 1 153 ? -19.574 18.719 -5.839 1.00  93.36 0 A 1
ATOM   1012 O OD1 . ASP A 1 153 ? -18.776 18.217 -5.017 1.00  88.95 0 A 1
ATOM   1013 O OD2 . ASP A 1 153 ? -19.704 18.327 -7.012 1.00  87.57 -1 A 1
ATOM   1014 N N   . LEU A 1 154 ? -17.894 20.266 -2.900 1.00  95.25 0 A 1
ATOM   1015 C CA  . LEU A 1 154 ? -16.472 20.428 -2.626 1.00  95.19 0 A 1
ATOM   1016 C C   . LEU A 1 154 ? -15.723 19.089 -2.754 1.00  95.03 0 A 1
ATOM   1017 O O   . LEU A 1 154 ? -14.593 18.977 -2.273 1.00  93.37 0 A 1
ATOM   1018 C CB  . LEU A 1 154 ? -16.269 21.043 -1.226 1.00  94.66 0 A 1
ATOM   1019 C CG  . LEU A 1 154 ? -16.916 22.420 -0.996 1.00  94.07 0 A 1
ATOM   1020 C CD1 . LEU A 1 154 ? -16.633 22.886  0.436 1.00  92.10 0 A 1
ATOM   1021 C CD2 . LEU A 1 154 ? -16.359 23.491 -1.934 1.00  91.53 0 A 1
ATOM   1022 N N   . SER A 1 155 ? -16.338 18.097 -3.382 1.00  94.62 0 A 1
ATOM   1023 C CA  . SER A 1 155 ? -15.795 16.746 -3.495 1.00  94.74 0 A 1
ATOM   1024 C C   . SER A 1 155 ? -14.497 16.691 -4.299 1.00  94.31 0 A 1
ATOM   1025 O O   . SER A 1 155 ? -14.148 17.616 -5.031 1.00  93.24 0 A 1
ATOM   1026 C CB  . SER A 1 155 ? -16.858 15.804 -4.073 1.00  94.13 0 A 1
ATOM   1027 O OG  . SER A 1 155 ? -17.150 16.147 -5.409 1.00  90.96 0 A 1
ATOM   1028 N N   . TYR A 1 156 ? -13.752 15.599 -4.159 1.00  93.40 0 A 1
ATOM   1029 C CA  . TYR A 1 156 ? -12.511 15.358 -4.898 1.00  93.00 0 A 1
ATOM   1030 C C   . TYR A 1 156 ? -11.497 16.508 -4.791 1.00  92.78 0 A 1
ATOM   1031 O O   . TYR A 1 156 ? -10.932 16.980 -5.776 1.00  91.02 0 A 1
ATOM   1032 C CB  . TYR A 1 156 ? -12.814 14.958 -6.347 1.00  91.88 0 A 1
ATOM   1033 C CG  . TYR A 1 156 ? -13.550 13.652 -6.495 1.00  89.88 0 A 1
ATOM   1034 C CD1 . TYR A 1 156 ? -12.831 12.442 -6.615 1.00  86.13 0 A 1
ATOM   1035 C CD2 . TYR A 1 156 ? -14.957 13.627 -6.538 1.00  87.08 0 A 1
ATOM   1036 C CE1 . TYR A 1 156 ? -13.507 11.228 -6.782 1.00  85.57 0 A 1
ATOM   1037 C CE2 . TYR A 1 156 ? -15.646 12.412 -6.704 1.00  85.35 0 A 1
ATOM   1038 C CZ  . TYR A 1 156 ? -14.913 11.217 -6.836 1.00  87.15 0 A 1
ATOM   1039 O OH  . TYR A 1 156 ? -15.578 10.022 -7.007 1.00  84.71 0 A 1
ATOM   1040 N N   . ASN A 1 157 ? -11.263 16.963 -3.563 1.00  92.18 0 A 1
ATOM   1041 C CA  . ASN A 1 157 ? -10.229 17.928 -3.233 1.00  92.04 0 A 1
ATOM   1042 C C   . ASN A 1 157 ? -9.299 17.359 -2.145 1.00  90.82 0 A 1
ATOM   1043 O O   . ASN A 1 157 ? -9.338 16.167 -1.829 1.00  88.11 0 A 1
ATOM   1044 C CB  . ASN A 1 157 ? -10.902 19.273 -2.870 1.00  92.82 0 A 1
ATOM   1045 C CG  . ASN A 1 157 ? -11.381 20.036 -4.094 1.00  93.34 0 A 1
ATOM   1046 N ND2 . ASN A 1 157 ? -12.669 20.135 -4.302 1.00  88.02 0 A 1
ATOM   1047 O OD1 . ASN A 1 157 ? -10.593 20.578 -4.856 1.00  88.15 0 A 1
ATOM   1048 N N   . LYS A 1 158 ? -8.449 18.199 -1.568 1.00  91.49 0 A 1
ATOM   1049 C CA  . LYS A 1 158 ? -7.547 17.833 -0.466 1.00  90.31 0 A 1
ATOM   1050 C C   . LYS A 1 158 ? -7.855 18.653  0.794 1.00  90.90 0 A 1
ATOM   1051 O O   . LYS A 1 158 ? -6.957 19.065  1.524 1.00  89.47 0 A 1
ATOM   1052 C CB  . LYS A 1 158 ? -6.077 17.960 -0.915 1.00  88.28 0 A 1
ATOM   1053 C CG  . LYS A 1 158 ? -5.750 17.064 -2.119 1.00  85.01 0 A 1
ATOM   1054 C CD  . LYS A 1 158 ? -4.272 17.203 -2.518 1.00  77.95 0 A 1
ATOM   1055 C CE  . LYS A 1 158 ? -3.983 16.368 -3.759 1.00  70.84 0 A 1
ATOM   1056 N NZ  . LYS A 1 158 ? -2.610 16.566 -4.245 1.00  62.65 1 A 1
ATOM   1057 N N   . LEU A 1 159 ? -9.127 18.918  1.010 1.00  91.41 0 A 1
ATOM   1058 C CA  . LEU A 1 159 ? -9.592 19.719  2.137 1.00  92.37 0 A 1
ATOM   1059 C C   . LEU A 1 159 ? -9.429 18.941  3.451 1.00  91.79 0 A 1
ATOM   1060 O O   . LEU A 1 159 ? -9.711 17.748  3.527 1.00  90.80 0 A 1
ATOM   1061 C CB  . LEU A 1 159 ? -11.050 20.156  1.925 1.00  93.10 0 A 1
ATOM   1062 C CG  . LEU A 1 159 ? -11.264 21.049  0.692 1.00  93.08 0 A 1
ATOM   1063 C CD1 . LEU A 1 159 ? -12.764 21.261  0.453 1.00  91.74 0 A 1
ATOM   1064 C CD2 . LEU A 1 159 ? -10.614 22.430  0.863 1.00  91.34 0 A 1
ATOM   1065 N N   . THR A 1 160 ? -8.999 19.654  4.476 1.00  91.33 0 A 1
ATOM   1066 C CA  . THR A 1 160 ? -8.690 19.101  5.799 1.00  90.46 0 A 1
ATOM   1067 C C   . THR A 1 160 ? -9.509 19.780  6.899 1.00  89.91 0 A 1
ATOM   1068 O O   . THR A 1 160 ? -10.305 20.688  6.652 1.00  87.71 0 A 1
ATOM   1069 C CB  . THR A 1 160 ? -7.180 19.209  6.104 1.00  88.37 0 A 1
ATOM   1070 C CG2 . THR A 1 160 ? -6.311 18.430  5.128 1.00  80.97 0 A 1
ATOM   1071 O OG1 . THR A 1 160 ? -6.759 20.550  6.069 1.00  81.08 0 A 1
ATOM   1072 N N   . GLY A 1 161 ? -9.298 19.339  8.131 1.00  88.72 0 A 1
ATOM   1073 C CA  . GLY A 1 161 ? -9.991 19.871  9.298 1.00  87.91 0 A 1
ATOM   1074 C C   . GLY A 1 161 ? -11.212 19.036  9.690 1.00  88.78 0 A 1
ATOM   1075 O O   . GLY A 1 161 ? -11.487 17.985  9.118 1.00  86.08 0 A 1
ATOM   1076 N N   . SER A 1 162 ? -11.913 19.512 10.693 1.00  86.74 0 A 1
ATOM   1077 C CA  . SER A 1 162 ? -13.185 18.932 11.116 1.00  86.39 0 A 1
ATOM   1078 C C   . SER A 1 162 ? -14.298 19.243 10.116 1.00  86.85 0 A 1
ATOM   1079 O O   . SER A 1 162 ? -14.117 20.063  9.205 1.00  83.17 0 A 1
ATOM   1080 C CB  . SER A 1 162 ? -13.545 19.434 12.519 1.00  82.93 0 A 1
ATOM   1081 O OG  . SER A 1 162 ? -13.587 20.848 12.558 1.00  73.89 0 A 1
ATOM   1082 N N   . PHE A 1 163 ? -15.461 18.628 10.293 1.00  85.63 0 A 1
ATOM   1083 C CA  . PHE A 1 163 ? -16.643 18.990  9.506 1.00  85.43 0 A 1
ATOM   1084 C C   . PHE A 1 163 ? -16.825 20.515  9.489 1.00  84.93 0 A 1
ATOM   1085 O O   . PHE A 1 163 ? -16.857 21.144 10.553 1.00  81.22 0 A 1
ATOM   1086 C CB  . PHE A 1 163 ? -17.888 18.295 10.075 1.00  84.19 0 A 1
ATOM   1087 C CG  . PHE A 1 163 ? -19.116 18.568  9.247 1.00  86.83 0 A 1
ATOM   1088 C CD1 . PHE A 1 163 ? -19.942 19.681  9.524 1.00  85.13 0 A 1
ATOM   1089 C CD2 . PHE A 1 163 ? -19.404 17.768  8.123 1.00  84.68 0 A 1
ATOM   1090 C CE1 . PHE A 1 163 ? -21.027 19.992  8.682 1.00  82.84 0 A 1
ATOM   1091 C CE2 . PHE A 1 163 ? -20.484 18.074  7.282 1.00  82.02 0 A 1
ATOM   1092 C CZ  . PHE A 1 163 ? -21.280 19.187  7.563 1.00  84.69 0 A 1
ATOM   1093 N N   . PRO A 1 164 ? -16.931 21.137  8.296 1.00  83.18 0 A 1
ATOM   1094 C CA  . PRO A 1 164 ? -16.943 22.586  8.171 1.00  80.03 0 A 1
ATOM   1095 C C   . PRO A 1 164 ? -18.184 23.209  8.824 1.00  80.12 0 A 1
ATOM   1096 O O   . PRO A 1 164 ? -19.279 22.651  8.835 1.00  75.19 0 A 1
ATOM   1097 C CB  . PRO A 1 164 ? -16.869 22.867  6.670 1.00  74.68 0 A 1
ATOM   1098 C CG  . PRO A 1 164 ? -17.429 21.599  6.037 1.00  75.45 0 A 1
ATOM   1099 C CD  . PRO A 1 164 ? -16.967 20.510  6.996 1.00  80.54 0 A 1
ATOM   1100 N N   . LEU A 1 165 ? -17.992 24.413  9.335 1.00  74.35 0 A 1
ATOM   1101 C CA  . LEU A 1 165 ? -19.094 25.211  9.863 1.00  71.47 0 A 1
ATOM   1102 C C   . LEU A 1 165 ? -19.989 25.694  8.722 1.00  75.69 0 A 1
ATOM   1103 O O   . LEU A 1 165 ? -19.769 26.742  8.131 1.00  69.24 0 A 1
ATOM   1104 C CB  . LEU A 1 165 ? -18.519 26.367 10.707 1.00  59.57 0 A 1
ATOM   1105 C CG  . LEU A 1 165 ? -18.309 25.981 12.179 1.00  52.21 0 A 1
ATOM   1106 C CD1 . LEU A 1 165 ? -17.214 26.847 12.806 1.00  45.20 0 A 1
ATOM   1107 C CD2 . LEU A 1 165 ? -19.592 26.196 12.991 1.00  47.25 0 A 1
ATOM   1108 N N   . VAL A 1 166 ? -21.061 24.949  8.452 1.00  78.11 0 A 1
ATOM   1109 C CA  . VAL A 1 166 ? -22.129 25.302  7.504 1.00  75.41 0 A 1
ATOM   1110 C C   . VAL A 1 166 ? -23.312 26.008  8.188 1.00  77.70 0 A 1
ATOM   1111 O O   . VAL A 1 166 ? -24.456 25.947  7.744 1.00  72.90 0 A 1
ATOM   1112 C CB  . VAL A 1 166 ? -22.561 24.086  6.655 1.00  68.83 0 A 1
ATOM   1113 C CG1 . VAL A 1 166 ? -21.417 23.627  5.752 1.00  63.81 0 A 1
ATOM   1114 C CG2 . VAL A 1 166 ? -23.016 22.901  7.512 1.00  65.82 0 A 1
ATOM   1115 N N   . ARG A 1 167 ? -23.029 26.686  9.304 1.00  80.95 0 A 1
ATOM   1116 C CA  . ARG A 1 167 ? -24.045 27.425 10.052 1.00  79.22 0 A 1
ATOM   1117 C C   . ARG A 1 167 ? -24.644 28.523  9.170 1.00  79.79 0 A 1
ATOM   1118 O O   . ARG A 1 167 ? -23.916 29.285  8.551 1.00  71.96 0 A 1
ATOM   1119 C CB  . ARG A 1 167 ? -23.422 27.979 11.344 1.00  72.97 0 A 1
ATOM   1120 C CG  . ARG A 1 167 ? -24.389 27.858 12.521 1.00  64.72 0 A 1
ATOM   1121 C CD  . ARG A 1 167 ? -23.741 28.363 13.805 1.00  60.64 0 A 1
ATOM   1122 N NE  . ARG A 1 167 ? -24.498 27.919 14.976 1.00  52.86 0 A 1
ATOM   1123 C CZ  . ARG A 1 167 ? -24.189 28.143 16.251 1.00  46.85 0 A 1
ATOM   1124 N NH1 . ARG A 1 167 ? -23.164 28.889 16.593 1.00  43.60 1 A 1
ATOM   1125 N NH2 . ARG A 1 167 ? -24.913 27.612 17.182 1.00  41.30 0 A 1
ATOM   1126 N N   . GLY A 1 168 ? -25.962 28.604  9.102 1.00  81.28 0 A 1
ATOM   1127 C CA  . GLY A 1 168 ? -26.669 29.595  8.284 1.00  82.18 0 A 1
ATOM   1128 C C   . GLY A 1 168 ? -27.087 29.110  6.893 1.00  85.30 0 A 1
ATOM   1129 O O   . GLY A 1 168 ? -27.979 29.726  6.304 1.00  80.82 0 A 1
ATOM   1130 N N   . LEU A 1 169 ? -26.567 28.003  6.400 1.00  87.54 0 A 1
ATOM   1131 C CA  . LEU A 1 169 ? -26.920 27.419  5.097 1.00  89.49 0 A 1
ATOM   1132 C C   . LEU A 1 169 ? -28.268 26.648  5.139 1.00  90.07 0 A 1
ATOM   1133 O O   . LEU A 1 169 ? -28.391 25.532  4.647 1.00  87.09 0 A 1
ATOM   1134 C CB  . LEU A 1 169 ? -25.771 26.545  4.566 1.00  88.30 0 A 1
ATOM   1135 C CG  . LEU A 1 169 ? -24.403 27.245  4.433 1.00  89.22 0 A 1
ATOM   1136 C CD1 . LEU A 1 169 ? -23.426 26.305  3.727 1.00  82.71 0 A 1
ATOM   1137 C CD2 . LEU A 1 169 ? -24.480 28.540  3.627 1.00  82.56 0 A 1
ATOM   1138 N N   . ARG A 1 170 ? -29.286 27.250  5.713 1.00  91.30 0 A 1
ATOM   1139 C CA  . ARG A 1 170 ? -30.576 26.585  5.987 1.00  91.14 0 A 1
ATOM   1140 C C   . ARG A 1 170 ? -31.360 26.155  4.739 1.00  92.31 0 A 1
ATOM   1141 O O   . ARG A 1 170 ? -32.336 25.426  4.866 1.00  88.92 0 A 1
ATOM   1142 C CB  . ARG A 1 170 ? -31.462 27.491  6.846 1.00  88.00 0 A 1
ATOM   1143 C CG  . ARG A 1 170 ? -30.874 27.741  8.240 1.00  80.16 0 A 1
ATOM   1144 C CD  . ARG A 1 170 ? -31.890 28.504  9.085 1.00  71.28 0 A 1
ATOM   1145 N NE  . ARG A 1 170 ? -31.379 28.750 10.436 1.00  62.71 0 A 1
ATOM   1146 C CZ  . ARG A 1 170 ? -32.055 29.268 11.452 1.00  54.98 0 A 1
ATOM   1147 N NH1 . ARG A 1 170 ? -33.303 29.655 11.319 1.00  50.45 1 A 1
ATOM   1148 N NH2 . ARG A 1 170 ? -31.480 29.406 12.612 1.00  48.83 0 A 1
ATOM   1149 N N   . LYS A 1 171 ? -30.972 26.649  3.544 1.00  92.12 0 A 1
ATOM   1150 C CA  . LYS A 1 171 ? -31.589 26.277  2.264 1.00  92.98 0 A 1
ATOM   1151 C C   . LYS A 1 171 ? -30.874 25.120  1.569 1.00  93.96 0 A 1
ATOM   1152 O O   . LYS A 1 171 ? -31.295 24.732  0.484 1.00  92.26 0 A 1
ATOM   1153 C CB  . LYS A 1 171 ? -31.672 27.496  1.339 1.00  92.04 0 A 1
ATOM   1154 C CG  . LYS A 1 171 ? -32.630 28.569  1.874 1.00  88.55 0 A 1
ATOM   1155 C CD  . LYS A 1 171 ? -32.822 29.650  0.802 1.00  82.12 0 A 1
ATOM   1156 C CE  . LYS A 1 171 ? -33.841 30.691  1.259 1.00  73.77 0 A 1
ATOM   1157 N NZ  . LYS A 1 171 ? -34.133 31.636  0.165 1.00  64.88 1 A 1
ATOM   1158 N N   . LEU A 1 172 ? -29.794 24.608  2.159 1.00  92.95 0 A 1
ATOM   1159 C CA  . LEU A 1 172 ? -28.967 23.581  1.541 1.00  93.50 0 A 1
ATOM   1160 C C   . LEU A 1 172 ? -29.775 22.292  1.345 1.00  94.19 0 A 1
ATOM   1161 O O   . LEU A 1 172 ? -30.354 21.758  2.294 1.00  92.90 0 A 1
ATOM   1162 C CB  . LEU A 1 172 ? -27.706 23.378  2.395 1.00  92.64 0 A 1
ATOM   1163 C CG  . LEU A 1 172 ? -26.514 22.823  1.602 1.00  89.29 0 A 1
ATOM   1164 C CD1 . LEU A 1 172 ? -25.926 23.858  0.639 1.00  86.58 0 A 1
ATOM   1165 C CD2 . LEU A 1 172 ? -25.389 22.443  2.576 1.00  85.48 0 A 1
ATOM   1166 N N   . ILE A 1 173 ? -29.809 21.830  0.087 1.00  95.09 0 A 1
ATOM   1167 C CA  . ILE A 1 173 ? -30.489 20.604 -0.353 1.00  95.15 0 A 1
ATOM   1168 C C   . ILE A 1 173 ? -29.452 19.525 -0.651 1.00  95.31 0 A 1
ATOM   1169 O O   . ILE A 1 173 ? -29.660 18.370 -0.290 1.00  94.08 0 A 1
ATOM   1170 C CB  . ILE A 1 173 ? -31.376 20.903 -1.584 1.00  94.03 0 A 1
ATOM   1171 C CG1 . ILE A 1 173 ? -32.485 21.929 -1.247 1.00  87.19 0 A 1
ATOM   1172 C CG2 . ILE A 1 173 ? -32.005 19.609 -2.132 1.00  86.46 0 A 1
ATOM   1173 C CD1 . ILE A 1 173 ? -33.266 22.436 -2.466 1.00  81.70 0 A 1
ATOM   1174 N N   . VAL A 1 174 ? -28.342 19.905 -1.286 1.00  95.41 0 A 1
ATOM   1175 C CA  . VAL A 1 174 ? -27.239 19.024 -1.670 1.00  95.39 0 A 1
ATOM   1176 C C   . VAL A 1 174 ? -25.965 19.483 -0.973 1.00  95.11 0 A 1
ATOM   1177 O O   . VAL A 1 174 ? -25.581 20.649 -1.093 1.00  94.36 0 A 1
ATOM   1178 C CB  . VAL A 1 174 ? -27.048 18.998 -3.200 1.00  94.52 0 A 1
ATOM   1179 C CG1 . VAL A 1 174 ? -25.883 18.106 -3.625 1.00  90.75 0 A 1
ATOM   1180 C CG2 . VAL A 1 174 ? -28.313 18.510 -3.913 1.00  91.74 0 A 1
ATOM   1181 N N   . LEU A 1 175 ? -25.301 18.559 -0.272 1.00  95.08 0 A 1
ATOM   1182 C CA  . LEU A 1 175 ? -23.970 18.757  0.296 1.00  95.17 0 A 1
ATOM   1183 C C   . LEU A 1 175 ? -23.101 17.553 -0.059 1.00  95.31 0 A 1
ATOM   1184 O O   . LEU A 1 175 ? -23.339 16.457  0.449 1.00  94.70 0 A 1
ATOM   1185 C CB  . LEU A 1 175 ? -24.093 18.955  1.815 1.00  94.55 0 A 1
ATOM   1186 C CG  . LEU A 1 175 ? -22.748 19.124  2.547 1.00  93.96 0 A 1
ATOM   1187 C CD1 . LEU A 1 175 ? -21.954 20.329  2.045 1.00  91.63 0 A 1
ATOM   1188 C CD2 . LEU A 1 175 ? -23.007 19.324  4.045 1.00  91.10 0 A 1
ATOM   1189 N N   . ASP A 1 176 ? -22.096 17.792 -0.895 1.00  94.89 0 A 1
ATOM   1190 C CA  . ASP A 1 176 ? -21.078 16.804 -1.212 1.00  95.12 0 A 1
ATOM   1191 C C   . ASP A 1 176 ? -19.708 17.277 -0.723 1.00  94.96 0 A 1
ATOM   1192 O O   . ASP A 1 176 ? -19.179 18.310 -1.162 1.00  94.08 0 A 1
ATOM   1193 C CB  . ASP A 1 176 ? -21.095 16.449 -2.714 1.00  94.74 0 A 1
ATOM   1194 C CG  . ASP A 1 176 ? -20.456 15.079 -2.959 1.00  93.74 0 A 1
ATOM   1195 O OD1 . ASP A 1 176 ? -19.515 14.727 -2.211 1.00  89.91 0 A 1
ATOM   1196 O OD2 . ASP A 1 176 ? -20.982 14.320 -3.796 1.00  88.69 -1 A 1
ATOM   1197 N N   . LEU A 1 177 ? -19.141 16.553  0.238 1.00  95.16 0 A 1
ATOM   1198 C CA  . LEU A 1 177 ? -17.808 16.746  0.797 1.00  94.96 0 A 1
ATOM   1199 C C   . LEU A 1 177 ? -16.928 15.506  0.592 1.00  94.83 0 A 1
ATOM   1200 O O   . LEU A 1 177 ? -15.876 15.396  1.225 1.00  93.58 0 A 1
ATOM   1201 C CB  . LEU A 1 177 ? -17.913 17.104  2.296 1.00  94.32 0 A 1
ATOM   1202 C CG  . LEU A 1 177 ? -18.741 18.362  2.637 1.00  93.52 0 A 1
ATOM   1203 C CD1 . LEU A 1 177 ? -18.716 18.580  4.150 1.00  91.34 0 A 1
ATOM   1204 C CD2 . LEU A 1 177 ? -18.182 19.620  1.984 1.00  90.82 0 A 1
ATOM   1205 N N   . SER A 1 178 ? -17.367 14.578 -0.250 1.00  94.42 0 A 1
ATOM   1206 C CA  . SER A 1 178 ? -16.702 13.295 -0.448 1.00  94.43 0 A 1
ATOM   1207 C C   . SER A 1 178 ? -15.305 13.437 -1.064 1.00  94.12 0 A 1
ATOM   1208 O O   . SER A 1 178 ? -14.973 14.461 -1.655 1.00  93.39 0 A 1
ATOM   1209 C CB  . SER A 1 178 ? -17.586 12.361 -1.282 1.00  93.82 0 A 1
ATOM   1210 O OG  . SER A 1 178 ? -17.751 12.848 -2.595 1.00  91.25 0 A 1
ATOM   1211 N N   . TYR A 1 179 ? -14.481 12.404 -0.911 1.00  93.32 0 A 1
ATOM   1212 C CA  . TYR A 1 179 ? -13.120 12.362 -1.451 1.00  92.92 0 A 1
ATOM   1213 C C   . TYR A 1 179 ? -12.272 13.582 -1.040 1.00  93.08 0 A 1
ATOM   1214 O O   . TYR A 1 179 ? -11.720 14.305 -1.864 1.00  91.88 0 A 1
ATOM   1215 C CB  . TYR A 1 179 ? -13.144 12.121 -2.959 1.00  91.54 0 A 1
ATOM   1216 C CG  . TYR A 1 179 ? -13.744 10.794 -3.370 1.00  89.14 0 A 1
ATOM   1217 C CD1 . TYR A 1 179 ? -12.921  9.651 -3.496 1.00  86.29 0 A 1
ATOM   1218 C CD2 . TYR A 1 179 ? -15.116 10.689 -3.642 1.00  86.99 0 A 1
ATOM   1219 C CE1 . TYR A 1 179 ? -13.458  8.433 -3.896 1.00  85.56 0 A 1
ATOM   1220 C CE2 . TYR A 1 179 ? -15.675  9.454 -4.046 1.00  85.04 0 A 1
ATOM   1221 C CZ  . TYR A 1 179 ? -14.836  8.335 -4.173 1.00  86.15 0 A 1
ATOM   1222 O OH  . TYR A 1 179 ? -15.375  7.127 -4.577 1.00  83.53 0 A 1
ATOM   1223 N N   . ASN A 1 180 ? -12.196 13.809  0.266 1.00  91.88 0 A 1
ATOM   1224 C CA  . ASN A 1 180 ? -11.354 14.817  0.890 1.00  92.09 0 A 1
ATOM   1225 C C   . ASN A 1 180 ? -10.563 14.201  2.058 1.00  90.15 0 A 1
ATOM   1226 O O   . ASN A 1 180 ? -10.491 12.979  2.220 1.00  87.48 0 A 1
ATOM   1227 C CB  . ASN A 1 180 ? -12.236 16.012  1.300 1.00  93.28 0 A 1
ATOM   1228 C CG  . ASN A 1 180 ? -12.460 16.993  0.173 1.00  93.77 0 A 1
ATOM   1229 N ND2 . ASN A 1 180 ? -13.633 17.020 -0.412 1.00  89.15 0 A 1
ATOM   1230 O OD1 . ASN A 1 180 ? -11.584 17.783 -0.163 1.00  89.27 0 A 1
ATOM   1231 N N   . HIS A 1 181 ? -9.980 15.046  2.891 1.00  90.52 0 A 1
ATOM   1232 C CA  . HIS A 1 181 ? -9.240 14.648  4.092 1.00  89.41 0 A 1
ATOM   1233 C C   . HIS A 1 181 ? -9.862 15.226  5.373 1.00  89.71 0 A 1
ATOM   1234 O O   . HIS A 1 181 ? -9.159 15.493  6.344 1.00  87.67 0 A 1
ATOM   1235 C CB  . HIS A 1 181 ? -7.755 14.999  3.929 1.00  87.55 0 A 1
ATOM   1236 C CG  . HIS A 1 181 ? -7.114 14.414  2.698 1.00  85.66 0 A 1
ATOM   1237 C CD2 . HIS A 1 181 ? -6.363 15.087  1.761 1.00  75.30 0 A 1
ATOM   1238 N ND1 . HIS A 1 181 ? -7.179 13.101  2.282 1.00  75.95 0 A 1
ATOM   1239 C CE1 . HIS A 1 181 ? -6.497 12.993  1.127 1.00  75.40 0 A 1
ATOM   1240 N NE2 . HIS A 1 181 ? -5.982 14.177  0.792 1.00  76.67 0 A 1
ATOM   1241 N N   . PHE A 1 182 ? -11.185 15.434  5.370 1.00  91.25 0 A 1
ATOM   1242 C CA  . PHE A 1 182 ? -11.890 15.829  6.580 1.00  91.79 0 A 1
ATOM   1243 C C   . PHE A 1 182 ? -11.747 14.753  7.653 1.00  90.65 0 A 1
ATOM   1244 O O   . PHE A 1 182 ? -11.791 13.558  7.367 1.00  89.17 0 A 1
ATOM   1245 C CB  . PHE A 1 182 ? -13.365 16.114  6.295 1.00  92.58 0 A 1
ATOM   1246 C CG  . PHE A 1 182 ? -13.613 17.317  5.423 1.00  93.42 0 A 1
ATOM   1247 C CD1 . PHE A 1 182 ? -13.296 18.607  5.892 1.00  92.19 0 A 1
ATOM   1248 C CD2 . PHE A 1 182 ? -14.161 17.162  4.133 1.00  92.14 0 A 1
ATOM   1249 C CE1 . PHE A 1 182 ? -13.529 19.736  5.081 1.00  91.81 0 A 1
ATOM   1250 C CE2 . PHE A 1 182 ? -14.397 18.284  3.326 1.00  91.94 0 A 1
ATOM   1251 C CZ  . PHE A 1 182 ? -14.077 19.570  3.798 1.00  93.28 0 A 1
ATOM   1252 N N   . SER A 1 183 ? -11.598 15.180  8.909 1.00  90.68 0 A 1
ATOM   1253 C CA  . SER A 1 183 ? -11.303 14.292 10.028 1.00  89.03 0 A 1
ATOM   1254 C C   . SER A 1 183 ? -12.015 14.722 11.313 1.00  88.41 0 A 1
ATOM   1255 O O   . SER A 1 183 ? -12.794 15.680 11.329 1.00  85.23 0 A 1
ATOM   1256 C CB  . SER A 1 183 ? -9.776 14.200 10.205 1.00  85.65 0 A 1
ATOM   1257 O OG  . SER A 1 183 ? -9.240 15.451 10.576 1.00  80.21 0 A 1
ATOM   1258 N N   . GLY A 1 184 ? -11.752 13.997 12.384 1.00  87.24 0 A 1
ATOM   1259 C CA  . GLY A 1 184 ? -12.331 14.283 13.685 1.00  86.69 0 A 1
ATOM   1260 C C   . GLY A 1 184 ? -13.733 13.697 13.863 1.00  87.82 0 A 1
ATOM   1261 O O   . GLY A 1 184 ? -14.153 12.770 13.172 1.00  85.57 0 A 1
ATOM   1262 N N   . THR A 1 185 ? -14.437 14.232 14.849 1.00  87.48 0 A 1
ATOM   1263 C CA  . THR A 1 185 ? -15.727 13.707 15.291 1.00  87.18 0 A 1
ATOM   1264 C C   . THR A 1 185 ? -16.884 14.508 14.699 1.00  87.90 0 A 1
ATOM   1265 O O   . THR A 1 185 ? -16.868 15.739 14.710 1.00  85.08 0 A 1
ATOM   1266 C CB  . THR A 1 185 ? -15.815 13.698 16.826 1.00  83.54 0 A 1
ATOM   1267 C CG2 . THR A 1 185 ? -14.767 12.783 17.466 1.00  72.02 0 A 1
ATOM   1268 O OG1 . THR A 1 185 ? -15.605 14.980 17.355 1.00  72.69 0 A 1
ATOM   1269 N N   . LEU A 1 186 ? -17.928 13.819 14.246 1.00  87.22 0 A 1
ATOM   1270 C CA  . LEU A 1 186 ? -19.223 14.447 14.000 1.00  87.93 0 A 1
ATOM   1271 C C   . LEU A 1 186 ? -19.927 14.675 15.338 1.00  87.59 0 A 1
ATOM   1272 O O   . LEU A 1 186 ? -20.714 13.865 15.806 1.00  83.36 0 A 1
ATOM   1273 C CB  . LEU A 1 186 ? -20.060 13.601 13.025 1.00  86.24 0 A 1
ATOM   1274 C CG  . LEU A 1 186 ? -19.563 13.642 11.567 1.00  86.48 0 A 1
ATOM   1275 C CD1 . LEU A 1 186 ? -20.440 12.725 10.726 1.00  83.29 0 A 1
ATOM   1276 C CD2 . LEU A 1 186 ? -19.631 15.044 10.962 1.00  83.43 0 A 1
ATOM   1277 N N   . ASN A 1 187 ? -19.612 15.812 15.963 1.00  86.80 0 A 1
ATOM   1278 C CA  . ASN A 1 187 ? -20.245 16.178 17.223 1.00  86.43 0 A 1
ATOM   1279 C C   . ASN A 1 187 ? -21.772 16.299 17.031 1.00  88.09 0 A 1
ATOM   1280 O O   . ASN A 1 187 ? -22.206 16.931 16.065 1.00  85.79 0 A 1
ATOM   1281 C CB  . ASN A 1 187 ? -19.568 17.476 17.729 1.00  81.44 0 A 1
ATOM   1282 C CG  . ASN A 1 187 ? -19.962 17.873 19.136 1.00  75.25 0 A 1
ATOM   1283 N ND2 . ASN A 1 187 ? -19.066 18.505 19.857 1.00  65.88 0 A 1
ATOM   1284 O OD1 . ASN A 1 187 ? -21.055 17.646 19.616 1.00  66.02 0 A 1
ATOM   1285 N N   . PRO A 1 188 ? -22.588 15.792 17.944 1.00  85.57 0 A 1
ATOM   1286 C CA  . PRO A 1 188 ? -24.036 16.005 17.914 1.00  84.60 0 A 1
ATOM   1287 C C   . PRO A 1 188 ? -24.467 17.473 17.782 1.00  85.55 0 A 1
ATOM   1288 O O   . PRO A 1 188 ? -25.517 17.769 17.224 1.00  82.02 0 A 1
ATOM   1289 C CB  . PRO A 1 188 ? -24.550 15.408 19.232 1.00  81.25 0 A 1
ATOM   1290 C CG  . PRO A 1 188 ? -23.522 14.324 19.552 1.00  80.22 0 A 1
ATOM   1291 C CD  . PRO A 1 188 ? -22.214 14.913 19.038 1.00  84.57 0 A 1
ATOM   1292 N N   . ASN A 1 189 ? -23.634 18.415 18.255 1.00  86.79 0 A 1
ATOM   1293 C CA  . ASN A 1 189 ? -23.873 19.855 18.135 1.00  85.97 0 A 1
ATOM   1294 C C   . ASN A 1 189 ? -23.356 20.459 16.817 1.00  85.90 0 A 1
ATOM   1295 O O   . ASN A 1 189 ? -23.353 21.683 16.670 1.00  81.69 0 A 1
ATOM   1296 C CB  . ASN A 1 189 ? -23.312 20.559 19.374 1.00  83.46 0 A 1
ATOM   1297 C CG  . ASN A 1 189 ? -23.996 20.126 20.657 1.00  77.38 0 A 1
ATOM   1298 N ND2 . ASN A 1 189 ? -23.327 20.281 21.784 1.00  66.84 0 A 1
ATOM   1299 O OD1 . ASN A 1 189 ? -25.125 19.665 20.672 1.00  68.22 0 A 1
ATOM   1300 N N   . SER A 1 190 ? -22.926 19.637 15.867 1.00  85.72 0 A 1
ATOM   1301 C CA  . SER A 1 190 ? -22.517 20.077 14.543 1.00  85.94 0 A 1
ATOM   1302 C C   . SER A 1 190 ? -23.661 20.799 13.826 1.00  87.15 0 A 1
ATOM   1303 O O   . SER A 1 190 ? -24.814 20.374 13.874 1.00  85.08 0 A 1
ATOM   1304 C CB  . SER A 1 190 ? -22.051 18.889 13.700 1.00  83.14 0 A 1
ATOM   1305 O OG  . SER A 1 190 ? -21.673 19.331 12.419 1.00  77.97 0 A 1
ATOM   1306 N N   . SER A 1 191 ? -23.300 21.859 13.097 1.00  85.93 0 A 1
ATOM   1307 C CA  . SER A 1 191 ? -24.213 22.592 12.217 1.00  86.29 0 A 1
ATOM   1308 C C   . SER A 1 191 ? -24.840 21.714 11.126 1.00  88.30 0 A 1
ATOM   1309 O O   . SER A 1 191 ? -25.889 22.080 10.606 1.00  86.26 0 A 1
ATOM   1310 C CB  . SER A 1 191 ? -23.468 23.757 11.570 1.00  82.61 0 A 1
ATOM   1311 O OG  . SER A 1 191 ? -22.271 23.327 10.946 1.00  75.87 0 A 1
ATOM   1312 N N   . LEU A 1 192 ? -24.245 20.558 10.831 1.00  88.71 0 A 1
ATOM   1313 C CA  . LEU A 1 192 ? -24.816 19.562  9.916 1.00  90.37 0 A 1
ATOM   1314 C C   . LEU A 1 192 ? -26.268 19.224 10.264 1.00  91.25 0 A 1
ATOM   1315 O O   . LEU A 1 192 ? -27.131 19.225  9.396 1.00  90.21 0 A 1
ATOM   1316 C CB  . LEU A 1 192 ? -23.931 18.304  9.970 1.00  89.51 0 A 1
ATOM   1317 C CG  . LEU A 1 192 ? -24.464 17.105  9.169 1.00  90.38 0 A 1
ATOM   1318 C CD1 . LEU A 1 192 ? -24.612 17.437  7.687 1.00  87.17 0 A 1
ATOM   1319 C CD2 . LEU A 1 192 ? -23.500 15.927  9.322 1.00  87.07 0 A 1
ATOM   1320 N N   . PHE A 1 193 ? -26.533 19.007 11.534 1.00  91.38 0 A 1
ATOM   1321 C CA  . PHE A 1 193 ? -27.855 18.568 12.001 1.00  91.71 0 A 1
ATOM   1322 C C   . PHE A 1 193 ? -28.899 19.683 12.072 1.00  91.26 0 A 1
ATOM   1323 O O   . PHE A 1 193 ? -30.059 19.422 12.402 1.00  88.74 0 A 1
ATOM   1324 C CB  . PHE A 1 193 ? -27.679 17.838 13.337 1.00  91.47 0 A 1
ATOM   1325 C CG  . PHE A 1 193 ? -26.675 16.702 13.278 1.00  92.47 0 A 1
ATOM   1326 C CD1 . PHE A 1 193 ? -26.908 15.591 12.438 1.00  90.66 0 A 1
ATOM   1327 C CD2 . PHE A 1 193 ? -25.491 16.766 14.029 1.00  90.81 0 A 1
ATOM   1328 C CE1 . PHE A 1 193 ? -25.964 14.559 12.345 1.00  89.86 0 A 1
ATOM   1329 C CE2 . PHE A 1 193 ? -24.541 15.726 13.941 1.00  89.84 0 A 1
ATOM   1330 C CZ  . PHE A 1 193 ? -24.775 14.628 13.096 1.00  91.28 0 A 1
ATOM   1331 N N   . GLU A 1 194 ? -28.524 20.923 11.727 1.00  90.48 0 A 1
ATOM   1332 C CA  . GLU A 1 194 ? -29.436 22.050 11.546 1.00  89.53 0 A 1
ATOM   1333 C C   . GLU A 1 194 ? -29.923 22.197 10.082 1.00  90.15 0 A 1
ATOM   1334 O O   . GLU A 1 194 ? -30.788 23.024  9.790 1.00  87.65 0 A 1
ATOM   1335 C CB  . GLU A 1 194 ? -28.778 23.363 12.044 1.00  87.09 0 A 1
ATOM   1336 C CG  . GLU A 1 194 ? -28.346 23.333 13.524 1.00  82.23 0 A 1
ATOM   1337 C CD  . GLU A 1 194 ? -27.718 24.663 14.021 1.00  74.26 0 A 1
ATOM   1338 O OE1 . GLU A 1 194 ? -27.283 24.716 15.201 1.00  66.70 0 A 1
ATOM   1339 O OE2 . GLU A 1 194 ? -27.661 25.654 13.251 1.00  66.38 -1 A 1
ATOM   1340 N N   . LEU A 1 195 ? -29.382 21.385  9.153 1.00  91.19 0 A 1
ATOM   1341 C CA  . LEU A 1 195 ? -29.684 21.444  7.720 1.00  91.82 0 A 1
ATOM   1342 C C   . LEU A 1 195 ? -30.960 20.663  7.358 1.00  92.52 0 A 1
ATOM   1343 O O   . LEU A 1 195 ? -30.945 19.729  6.556 1.00  91.16 0 A 1
ATOM   1344 C CB  . LEU A 1 195 ? -28.462 20.985  6.900 1.00  91.28 0 A 1
ATOM   1345 C CG  . LEU A 1 195 ? -27.146 21.750  7.158 1.00  90.83 0 A 1
ATOM   1346 C CD1 . LEU A 1 195 ? -26.048 21.172  6.261 1.00  87.76 0 A 1
ATOM   1347 C CD2 . LEU A 1 195 ? -27.274 23.248  6.879 1.00  87.44 0 A 1
ATOM   1348 N N   . HIS A 1 196 ? -32.084 21.068  7.912 1.00  92.61 0 A 1
ATOM   1349 C CA  . HIS A 1 196 ? -33.358 20.342  7.783 1.00  92.28 0 A 1
ATOM   1350 C C   . HIS A 1 196 ? -33.951 20.269  6.365 1.00  93.09 0 A 1
ATOM   1351 O O   . HIS A 1 196 ? -34.984 19.626  6.165 1.00  90.41 0 A 1
ATOM   1352 C CB  . HIS A 1 196 ? -34.386 20.959  8.730 1.00  89.90 0 A 1
ATOM   1353 C CG  . HIS A 1 196 ? -33.965 20.971 10.170 1.00  85.87 0 A 1
ATOM   1354 C CD2 . HIS A 1 196 ? -33.823 22.075 10.972 1.00  71.91 0 A 1
ATOM   1355 N ND1 . HIS A 1 196 ? -33.626 19.869 10.936 1.00  72.14 0 A 1
ATOM   1356 C CE1 . HIS A 1 196 ? -33.289 20.308 12.162 1.00  71.38 0 A 1
ATOM   1357 N NE2 . HIS A 1 196 ? -33.403 21.641 12.223 1.00  72.11 0 A 1
ATOM   1358 N N   . GLN A 1 197 ? -33.348 20.957  5.366 1.00  93.04 0 A 1
ATOM   1359 C CA  . GLN A 1 197 ? -33.761 20.878  3.963 1.00  93.73 0 A 1
ATOM   1360 C C   . GLN A 1 197 ? -32.928 19.884  3.150 1.00  94.82 0 A 1
ATOM   1361 O O   . GLN A 1 197 ? -33.254 19.654  1.986 1.00  93.01 0 A 1
ATOM   1362 C CB  . GLN A 1 197 ? -33.725 22.279  3.306 1.00  92.17 0 A 1
ATOM   1363 C CG  . GLN A 1 197 ? -34.616 23.315  3.996 1.00  88.43 0 A 1
ATOM   1364 C CD  . GLN A 1 197 ? -36.099 22.948  4.023 1.00  83.55 0 A 1
ATOM   1365 N NE2 . GLN A 1 197 ? -36.797 23.305  5.078 1.00  69.72 0 A 1
ATOM   1366 O OE1 . GLN A 1 197 ? -36.669 22.351  3.123 1.00  73.90 0 A 1
ATOM   1367 N N   . LEU A 1 198 ? -31.871 19.310  3.735 1.00  93.77 0 A 1
ATOM   1368 C CA  . LEU A 1 198 ? -30.965 18.396  3.044 1.00  94.42 0 A 1
ATOM   1369 C C   . LEU A 1 198 ? -31.723 17.184  2.500 1.00  95.19 0 A 1
ATOM   1370 O O   . LEU A 1 198 ? -32.481 16.544  3.222 1.00  94.14 0 A 1
ATOM   1371 C CB  . LEU A 1 198 ? -29.835 17.936  3.981 1.00  93.28 0 A 1
ATOM   1372 C CG  . LEU A 1 198 ? -28.440 18.206  3.403 1.00  89.95 0 A 1
ATOM   1373 C CD1 . LEU A 1 198 ? -27.903 19.546  3.878 1.00  87.57 0 A 1
ATOM   1374 C CD2 . LEU A 1 198 ? -27.447 17.142  3.874 1.00  86.50 0 A 1
ATOM   1375 N N   . ARG A 1 199 ? -31.466 16.879  1.212 1.00  95.89 0 A 1
ATOM   1376 C CA  . ARG A 1 199 ? -31.945 15.669  0.535 1.00  96.00 0 A 1
ATOM   1377 C C   . ARG A 1 199 ? -30.814 14.739  0.131 1.00  95.91 0 A 1
ATOM   1378 O O   . ARG A 1 199 ? -30.980 13.530  0.142 1.00  94.68 0 A 1
ATOM   1379 C CB  . ARG A 1 199 ? -32.756 16.026 -0.704 1.00  95.22 0 A 1
ATOM   1380 C CG  . ARG A 1 199 ? -33.918 16.972 -0.422 1.00  91.69 0 A 1
ATOM   1381 C CD  . ARG A 1 199 ? -34.798 16.996 -1.656 1.00  88.96 0 A 1
ATOM   1382 N NE  . ARG A 1 199 ? -35.830 18.034 -1.599 1.00  81.20 0 A 1
ATOM   1383 C CZ  . ARG A 1 199 ? -36.768 18.188 -2.520 1.00  74.73 0 A 1
ATOM   1384 N NH1 . ARG A 1 199 ? -36.874 17.349 -3.526 1.00  69.95 1 A 1
ATOM   1385 N NH2 . ARG A 1 199 ? -37.591 19.193 -2.460 1.00  66.26 0 A 1
ATOM   1386 N N   . TYR A 1 200 ? -29.655 15.317 -0.185 1.00  95.90 0 A 1
ATOM   1387 C CA  . TYR A 1 200 ? -28.445 14.583 -0.537 1.00  95.85 0 A 1
ATOM   1388 C C   . TYR A 1 200 ? -27.303 14.989  0.392 1.00  95.52 0 A 1
ATOM   1389 O O   . TYR A 1 200 ? -26.962 16.175  0.483 1.00  94.66 0 A 1
ATOM   1390 C CB  . TYR A 1 200 ? -28.114 14.851 -2.008 1.00  94.96 0 A 1
ATOM   1391 C CG  . TYR A 1 200 ? -26.925 14.081 -2.523 1.00  94.20 0 A 1
ATOM   1392 C CD1 . TYR A 1 200 ? -25.610 14.571 -2.321 1.00  92.78 0 A 1
ATOM   1393 C CD2 . TYR A 1 200 ? -27.113 12.877 -3.225 1.00  92.39 0 A 1
ATOM   1394 C CE1 . TYR A 1 200 ? -24.503 13.864 -2.815 1.00  91.28 0 A 1
ATOM   1395 C CE2 . TYR A 1 200 ? -26.007 12.162 -3.733 1.00  90.89 0 A 1
ATOM   1396 C CZ  . TYR A 1 200 ? -24.705 12.658 -3.525 1.00  90.95 0 A 1
ATOM   1397 O OH  . TYR A 1 200 ? -23.629 11.973 -4.024 1.00  89.05 0 A 1
ATOM   1398 N N   . LEU A 1 201 ? -26.717 14.014  1.082 1.00  95.69 0 A 1
ATOM   1399 C CA  . LEU A 1 201 ? -25.534 14.178  1.919 1.00  95.50 0 A 1
ATOM   1400 C C   . LEU A 1 201 ? -24.506 13.108  1.568 1.00  95.54 0 A 1
ATOM   1401 O O   . LEU A 1 201 ? -24.754 11.925  1.806 1.00  94.68 0 A 1
ATOM   1402 C CB  . LEU A 1 201 ? -25.940 14.107  3.398 1.00  95.24 0 A 1
ATOM   1403 C CG  . LEU A 1 201 ? -24.757 14.191  4.378 1.00  94.90 0 A 1
ATOM   1404 C CD1 . LEU A 1 201 ? -23.979 15.501  4.259 1.00  92.91 0 A 1
ATOM   1405 C CD2 . LEU A 1 201 ? -25.275 14.092  5.816 1.00  92.46 0 A 1
ATOM   1406 N N   . ASN A 1 202 ? -23.367 13.538  1.057 1.00  95.18 0 A 1
ATOM   1407 C CA  . ASN A 1 202 ? -22.241 12.672  0.785 1.00  95.05 0 A 1
ATOM   1408 C C   . ASN A 1 202 ? -21.008 13.122  1.579 1.00  95.07 0 A 1
ATOM   1409 O O   . ASN A 1 202 ? -20.463 14.205  1.345 1.00  94.50 0 A 1
ATOM   1410 C CB  . ASN A 1 202 ? -22.007 12.608 -0.735 1.00  94.47 0 A 1
ATOM   1411 C CG  . ASN A 1 202 ? -20.990 11.558 -1.129 1.00  93.77 0 A 1
ATOM   1412 N ND2 . ASN A 1 202 ? -20.681 11.454 -2.404 1.00  88.81 0 A 1
ATOM   1413 O OD1 . ASN A 1 202 ? -20.478 10.828 -0.304 1.00  90.01 0 A 1
ATOM   1414 N N   . LEU A 1 203 ? -20.576 12.286  2.526 1.00  95.09 0 A 1
ATOM   1415 C CA  . LEU A 1 203 ? -19.361 12.458  3.320 1.00  94.70 0 A 1
ATOM   1416 C C   . LEU A 1 203 ? -18.350 11.331  3.063 1.00  94.44 0 A 1
ATOM   1417 O O   . LEU A 1 203 ? -17.410 11.170  3.839 1.00  92.78 0 A 1
ATOM   1418 C CB  . LEU A 1 203 ? -19.716 12.550  4.822 1.00  94.40 0 A 1
ATOM   1419 C CG  . LEU A 1 203 ? -20.711 13.661  5.215 1.00  93.80 0 A 1
ATOM   1420 C CD1 . LEU A 1 203 ? -20.917 13.643  6.737 1.00  92.05 0 A 1
ATOM   1421 C CD2 . LEU A 1 203 ? -20.218 15.050  4.832 1.00  91.60 0 A 1
ATOM   1422 N N   . ALA A 1 204 ? -18.551 10.539  2.006 1.00  94.44 0 A 1
ATOM   1423 C CA  . ALA A 1 204 ? -17.757  9.357  1.709 1.00  94.18 0 A 1
ATOM   1424 C C   . ALA A 1 204 ? -16.273  9.686  1.478 1.00  93.89 0 A 1
ATOM   1425 O O   . ALA A 1 204 ? -15.918 10.804  1.109 1.00  93.10 0 A 1
ATOM   1426 C CB  . ALA A 1 204 ? -18.364  8.641  0.504 1.00  93.19 0 A 1
ATOM   1427 N N   . PHE A 1 205 ? -15.406  8.702  1.679 1.00  92.56 0 A 1
ATOM   1428 C CA  . PHE A 1 205 ? -13.965  8.818  1.441 1.00  92.00 0 A 1
ATOM   1429 C C   . PHE A 1 205 ? -13.329 10.025  2.146 1.00  92.27 0 A 1
ATOM   1430 O O   . PHE A 1 205 ? -12.656 10.857  1.546 1.00  91.18 0 A 1
ATOM   1431 C CB  . PHE A 1 205 ? -13.667  8.724 -0.060 1.00  90.55 0 A 1
ATOM   1432 C CG  . PHE A 1 205 ? -14.113  7.426 -0.699 1.00  88.42 0 A 1
ATOM   1433 C CD1 . PHE A 1 205 ? -13.258  6.309 -0.702 1.00  84.82 0 A 1
ATOM   1434 C CD2 . PHE A 1 205 ? -15.395  7.310 -1.264 1.00  84.89 0 A 1
ATOM   1435 C CE1 . PHE A 1 205 ? -13.664  5.093 -1.266 1.00  83.43 0 A 1
ATOM   1436 C CE2 . PHE A 1 205 ? -15.824  6.082 -1.826 1.00  82.69 0 A 1
ATOM   1437 C CZ  . PHE A 1 205 ? -14.952  4.984 -1.820 1.00  84.33 0 A 1
ATOM   1438 N N   . ASN A 1 206 ? -13.570 10.115  3.448 1.00  91.53 0 A 1
ATOM   1439 C CA  . ASN A 1 206 ? -12.924 11.040  4.370 1.00  91.70 0 A 1
ATOM   1440 C C   . ASN A 1 206 ? -12.310 10.257  5.549 1.00  89.84 0 A 1
ATOM   1441 O O   . ASN A 1 206 ? -12.154  9.037  5.488 1.00  86.71 0 A 1
ATOM   1442 C CB  . ASN A 1 206 ? -13.945 12.116  4.793 1.00  93.07 0 A 1
ATOM   1443 C CG  . ASN A 1 206 ? -14.075 13.231  3.771 1.00  93.59 0 A 1
ATOM   1444 N ND2 . ASN A 1 206 ? -15.145 13.265  3.017 1.00  89.59 0 A 1
ATOM   1445 O OD1 . ASN A 1 206 ? -13.219 14.100  3.676 1.00  89.62 0 A 1
ATOM   1446 N N   . ASN A 1 207 ? -11.942 10.947  6.612 1.00  90.70 0 A 1
ATOM   1447 C CA  . ASN A 1 207 ? -11.288 10.362  7.786 1.00  89.03 0 A 1
ATOM   1448 C C   . ASN A 1 207 ? -12.053 10.666  9.078 1.00  89.00 0 A 1
ATOM   1449 O O   . ASN A 1 207 ? -11.458 10.871 10.131 1.00  86.50 0 A 1
ATOM   1450 C CB  . ASN A 1 207 ? -9.819 10.835  7.845 1.00  86.04 0 A 1
ATOM   1451 C CG  . ASN A 1 207 ? -9.027 10.534  6.590 1.00  81.00 0 A 1
ATOM   1452 N ND2 . ASN A 1 207 ? -8.131 11.416  6.213 1.00  70.64 0 A 1
ATOM   1453 O OD1 . ASN A 1 207 ? -9.173  9.521  5.944 1.00  72.94 0 A 1
ATOM   1454 N N   . PHE A 1 208 ? -13.381 10.734  9.007 1.00  90.48 0 A 1
ATOM   1455 C CA  . PHE A 1 208 ? -14.188 10.875 10.214 1.00  90.12 0 A 1
ATOM   1456 C C   . PHE A 1 208 ? -14.046  9.623 11.080 1.00  87.93 0 A 1
ATOM   1457 O O   . PHE A 1 208 ? -14.108  8.510 10.568 1.00  84.57 0 A 1
ATOM   1458 C CB  . PHE A 1 208 ? -15.654 11.139  9.851 1.00  90.99 0 A 1
ATOM   1459 C CG  . PHE A 1 208 ? -15.895 12.452  9.138 1.00  92.13 0 A 1
ATOM   1460 C CD1 . PHE A 1 208 ? -15.703 13.671  9.815 1.00  90.45 0 A 1
ATOM   1461 C CD2 . PHE A 1 208 ? -16.311 12.473  7.793 1.00  90.62 0 A 1
ATOM   1462 C CE1 . PHE A 1 208 ? -15.928 14.897  9.157 1.00  90.03 0 A 1
ATOM   1463 C CE2 . PHE A 1 208 ? -16.542 13.691  7.133 1.00  90.27 0 A 1
ATOM   1464 C CZ  . PHE A 1 208 ? -16.346 14.899  7.822 1.00  91.59 0 A 1
ATOM   1465 N N   . SER A 1 209 ? -13.869  9.793 12.399 1.00  87.32 0 A 1
ATOM   1466 C CA  . SER A 1 209 ? -13.529  8.683 13.303 1.00  84.26 0 A 1
ATOM   1467 C C   . SER A 1 209 ? -14.460  8.535 14.508 1.00  82.23 0 A 1
ATOM   1468 O O   . SER A 1 209 ? -14.141  7.828 15.453 1.00  69.64 0 A 1
ATOM   1469 C CB  . SER A 1 209 ? -12.068  8.831 13.757 1.00  77.70 0 A 1
ATOM   1470 O OG  . SER A 1 209 ? -11.897 10.017 14.492 1.00  70.29 0 A 1
ATOM   1471 N N   . SER A 1 210 ? -15.594  9.221 14.506 1.00  84.00 0 A 1
ATOM   1472 C CA  . SER A 1 210 ? -16.545  9.162 15.615 1.00  84.05 0 A 1
ATOM   1473 C C   . SER A 1 210 ? -17.544  8.013 15.492 1.00  86.47 0 A 1
ATOM   1474 O O   . SER A 1 210 ? -17.710  7.413 14.437 1.00  83.24 0 A 1
ATOM   1475 C CB  . SER A 1 210 ? -17.291 10.484 15.750 1.00  77.96 0 A 1
ATOM   1476 O OG  . SER A 1 210 ? -18.080 10.793 14.623 1.00  72.27 0 A 1
ATOM   1477 N N   . SER A 1 211 ? -18.293  7.777 16.554 1.00  89.41 0 A 1
ATOM   1478 C CA  . SER A 1 211 ? -19.591  7.117 16.429 1.00  90.25 0 A 1
ATOM   1479 C C   . SER A 1 211 ? -20.549  7.961 15.580 1.00  91.60 0 A 1
ATOM   1480 O O   . SER A 1 211 ? -20.418  9.187 15.508 1.00  89.75 0 A 1
ATOM   1481 C CB  . SER A 1 211 ? -20.185  6.839 17.808 1.00  87.10 0 A 1
ATOM   1482 O OG  . SER A 1 211 ? -20.307  8.033 18.563 1.00  75.12 0 A 1
ATOM   1483 N N   . LEU A 1 212 ? -21.519  7.308 14.940 1.00  92.52 0 A 1
ATOM   1484 C CA  . LEU A 1 212 ? -22.591  7.995 14.225 1.00  93.48 0 A 1
ATOM   1485 C C   . LEU A 1 212 ? -23.556  8.658 15.221 1.00  93.79 0 A 1
ATOM   1486 O O   . LEU A 1 212 ? -24.189  7.956 16.011 1.00  92.25 0 A 1
ATOM   1487 C CB  . LEU A 1 212 ? -23.338  7.003 13.319 1.00  92.32 0 A 1
ATOM   1488 C CG  . LEU A 1 212 ? -22.542  6.540 12.094 1.00  90.67 0 A 1
ATOM   1489 C CD1 . LEU A 1 212 ? -23.330  5.472 11.338 1.00  88.08 0 A 1
ATOM   1490 C CD2 . LEU A 1 212 ? -22.262  7.690 11.122 1.00  87.67 0 A 1
ATOM   1491 N N   . PRO A 1 213 ? -23.712  9.997 15.195 1.00  93.49 0 A 1
ATOM   1492 C CA  . PRO A 1 213 ? -24.629 10.672 16.098 1.00  93.23 0 A 1
ATOM   1493 C C   . PRO A 1 213 ? -26.091 10.315 15.823 1.00  94.04 0 A 1
ATOM   1494 O O   . PRO A 1 213 ? -26.541 10.329 14.679 1.00  93.50 0 A 1
ATOM   1495 C CB  . PRO A 1 213 ? -24.375 12.169 15.914 1.00  91.06 0 A 1
ATOM   1496 C CG  . PRO A 1 213 ? -22.959 12.220 15.334 1.00  88.18 0 A 1
ATOM   1497 C CD  . PRO A 1 213 ? -22.901 10.966 14.481 1.00  91.06 0 A 1
ATOM   1498 N N   . SER A 1 214 ? -26.871 10.141 16.871 1.00  93.61 0 A 1
ATOM   1499 C CA  . SER A 1 214 ? -28.317  9.924 16.748 1.00  93.71 0 A 1
ATOM   1500 C C   . SER A 1 214 ? -29.058 11.083 16.062 1.00  94.19 0 A 1
ATOM   1501 O O   . SER A 1 214 ? -30.118 10.886 15.479 1.00  92.22 0 A 1
ATOM   1502 C CB  . SER A 1 214 ? -28.920  9.683 18.134 1.00  91.86 0 A 1
ATOM   1503 O OG  . SER A 1 214 ? -28.664 10.792 18.980 1.00  80.82 0 A 1
ATOM   1504 N N   . LYS A 1 215 ? -28.451 12.272 16.054 1.00  93.93 0 A 1
ATOM   1505 C CA  . LYS A 1 215 ? -29.010 13.454 15.376 1.00  93.88 0 A 1
ATOM   1506 C C   . LYS A 1 215 ? -29.092 13.335 13.852 1.00  94.49 0 A 1
ATOM   1507 O O   . LYS A 1 215 ? -29.784 14.150 13.257 1.00  92.94 0 A 1
ATOM   1508 C CB  . LYS A 1 215 ? -28.243 14.715 15.773 1.00  92.58 0 A 1
ATOM   1509 C CG  . LYS A 1 215 ? -28.523 15.165 17.213 1.00  89.10 0 A 1
ATOM   1510 C CD  . LYS A 1 215 ? -28.034 16.609 17.384 1.00  82.10 0 A 1
ATOM   1511 C CE  . LYS A 1 215 ? -28.239 17.145 18.792 1.00  76.51 0 A 1
ATOM   1512 N NZ  . LYS A 1 215 ? -27.734 18.540 18.896 1.00  67.70 1 A 1
ATOM   1513 N N   . PHE A 1 216 ? -28.484 12.332 13.213 1.00  93.99 0 A 1
ATOM   1514 C CA  . PHE A 1 216 ? -28.787 12.024 11.811 1.00  94.13 0 A 1
ATOM   1515 C C   . PHE A 1 216 ? -30.287 11.842 11.573 1.00  94.29 0 A 1
ATOM   1516 O O   . PHE A 1 216 ? -30.814 12.316 10.575 1.00  92.78 0 A 1
ATOM   1517 C CB  . PHE A 1 216 ? -28.022 10.779 11.357 1.00  93.41 0 A 1
ATOM   1518 C CG  . PHE A 1 216 ? -26.636 11.083 10.828 1.00  93.69 0 A 1
ATOM   1519 C CD1 . PHE A 1 216 ? -26.491 11.679  9.554 1.00  91.10 0 A 1
ATOM   1520 C CD2 . PHE A 1 216 ? -25.496 10.787 11.583 1.00  90.87 0 A 1
ATOM   1521 C CE1 . PHE A 1 216 ? -25.217 11.972  9.053 1.00  89.60 0 A 1
ATOM   1522 C CE2 . PHE A 1 216 ? -24.215 11.079 11.079 1.00  89.35 0 A 1
ATOM   1523 C CZ  . PHE A 1 216 ? -24.076 11.676  9.812 1.00  91.00 0 A 1
ATOM   1524 N N   . GLY A 1 217 ? -30.998 11.286 12.539 1.00  93.97 0 A 1
ATOM   1525 C CA  . GLY A 1 217 ? -32.455 11.131 12.497 1.00  93.51 0 A 1
ATOM   1526 C C   . GLY A 1 217 ? -33.247 12.440 12.439 1.00  93.96 0 A 1
ATOM   1527 O O   . GLY A 1 217 ? -34.454 12.395 12.201 1.00  91.80 0 A 1
ATOM   1528 N N   . ASN A 1 218 ? -32.604 13.611 12.610 1.00  93.30 0 A 1
ATOM   1529 C CA  . ASN A 1 218 ? -33.253 14.912 12.446 1.00  92.75 0 A 1
ATOM   1530 C C   . ASN A 1 218 ? -33.309 15.384 10.987 1.00  93.36 0 A 1
ATOM   1531 O O   . ASN A 1 218 ? -34.023 16.334 10.672 1.00  90.82 0 A 1
ATOM   1532 C CB  . ASN A 1 218 ? -32.532 15.973 13.310 1.00  90.35 0 A 1
ATOM   1533 C CG  . ASN A 1 218 ? -32.599 15.720 14.808 1.00  87.61 0 A 1
ATOM   1534 N ND2 . ASN A 1 218 ? -31.868 16.510 15.565 1.00  78.86 0 A 1
ATOM   1535 O OD1 . ASN A 1 218 ? -33.297 14.887 15.329 1.00  79.70 0 A 1
ATOM   1536 N N   . LEU A 1 219 ? -32.561 14.747 10.088 1.00  94.09 0 A 1
ATOM   1537 C CA  . LEU A 1 219 ? -32.470 15.126  8.676 1.00  94.76 0 A 1
ATOM   1538 C C   . LEU A 1 219 ? -33.611 14.476  7.860 1.00  95.20 0 A 1
ATOM   1539 O O   . LEU A 1 219 ? -33.379 13.812  6.852 1.00  93.57 0 A 1
ATOM   1540 C CB  . LEU A 1 219 ? -31.056 14.802  8.152 1.00  94.18 0 A 1
ATOM   1541 C CG  . LEU A 1 219 ? -29.907 15.502  8.906 1.00  93.59 0 A 1
ATOM   1542 C CD1 . LEU A 1 219 ? -28.560 15.067  8.316 1.00  90.92 0 A 1
ATOM   1543 C CD2 . LEU A 1 219 ? -29.993 17.026  8.816 1.00  90.37 0 A 1
ATOM   1544 N N   . HIS A 1 220 ? -34.854 14.702  8.274 1.00  94.86 0 A 1
ATOM   1545 C CA  . HIS A 1 220 ? -36.047 13.978  7.802 1.00  94.36 0 A 1
ATOM   1546 C C   . HIS A 1 220 ? -36.336 14.057  6.294 1.00  95.15 0 A 1
ATOM   1547 O O   . HIS A 1 220 ? -37.238 13.373  5.799 1.00  92.49 0 A 1
ATOM   1548 C CB  . HIS A 1 220 ? -37.284 14.502  8.535 1.00  91.46 0 A 1
ATOM   1549 C CG  . HIS A 1 220 ? -37.149 14.628 10.015 1.00  85.92 0 A 1
ATOM   1550 C CD2 . HIS A 1 220 ? -37.203 15.791 10.740 1.00  71.63 0 A 1
ATOM   1551 N ND1 . HIS A 1 220 ? -36.967 13.605 10.927 1.00  70.03 0 A 1
ATOM   1552 C CE1 . HIS A 1 220 ? -36.918 14.136 12.156 1.00  68.49 0 A 1
ATOM   1553 N NE2 . HIS A 1 220 ? -37.059 15.465 12.080 1.00  70.68 0 A 1
ATOM   1554 N N   . ARG A 1 221 ? -35.623 14.935  5.539 1.00  95.03 0 A 1
ATOM   1555 C CA  . ARG A 1 221 ? -35.784 15.079  4.087 1.00  95.43 0 A 1
ATOM   1556 C C   . ARG A 1 221 ? -34.726 14.336  3.280 1.00  96.04 0 A 1
ATOM   1557 O O   . ARG A 1 221 ? -34.802 14.389  2.056 1.00  94.18 0 A 1
ATOM   1558 C CB  . ARG A 1 221 ? -35.843 16.556  3.686 1.00  94.30 0 A 1
ATOM   1559 C CG  . ARG A 1 221 ? -37.096 17.247  4.252 1.00  90.45 0 A 1
ATOM   1560 C CD  . ARG A 1 221 ? -37.272 18.599  3.567 1.00  83.84 0 A 1
ATOM   1561 N NE  . ARG A 1 221 ? -38.479 19.296  4.047 1.00  74.13 0 A 1
ATOM   1562 C CZ  . ARG A 1 221 ? -39.085 20.295  3.438 1.00  65.99 0 A 1
ATOM   1563 N NH1 . ARG A 1 221 ? -38.669 20.772  2.296 1.00  58.75 1 A 1
ATOM   1564 N NH2 . ARG A 1 221 ? -40.130 20.851  3.968 1.00  58.02 0 A 1
ATOM   1565 N N   . LEU A 1 222 ? -33.771 13.677  3.932 1.00  95.40 0 A 1
ATOM   1566 C CA  . LEU A 1 222 ? -32.736 12.927  3.236 1.00  95.99 0 A 1
ATOM   1567 C C   . LEU A 1 222 ? -33.343 11.834  2.352 1.00  96.27 0 A 1
ATOM   1568 O O   . LEU A 1 222 ? -34.152 11.023  2.798 1.00  95.18 0 A 1
ATOM   1569 C CB  . LEU A 1 222 ? -31.721 12.310  4.221 1.00  94.84 0 A 1
ATOM   1570 C CG  . LEU A 1 222 ? -30.647 13.288  4.715 1.00  91.11 0 A 1
ATOM   1571 C CD1 . LEU A 1 222 ? -29.776 12.584  5.761 1.00  89.25 0 A 1
ATOM   1572 C CD2 . LEU A 1 222 ? -29.721 13.760  3.596 1.00  88.40 0 A 1
ATOM   1573 N N   . GLU A 1 223 ? -32.918 11.861  1.080 1.00  96.25 0 A 1
ATOM   1574 C CA  . GLU A 1 223 ? -33.179 10.844  0.064 1.00  96.00 0 A 1
ATOM   1575 C C   . GLU A 1 223 ? -31.917  9.995 -0.151 1.00  95.69 0 A 1
ATOM   1576 O O   . GLU A 1 223 ? -32.013  8.783 -0.329 1.00  94.21 0 A 1
ATOM   1577 C CB  . GLU A 1 223 ? -33.639 11.542 -1.231 1.00  95.21 0 A 1
ATOM   1578 C CG  . GLU A 1 223 ? -34.978 12.308 -1.082 1.00  93.07 0 A 1
ATOM   1579 C CD  . GLU A 1 223 ? -35.302 13.252 -2.259 1.00  92.05 0 A 1
ATOM   1580 O OE1 . GLU A 1 223 ? -36.076 14.232 -2.048 1.00  85.67 0 A 1
ATOM   1581 O OE2 . GLU A 1 223 ? -34.758 13.073 -3.363 1.00  86.83 -1 A 1
ATOM   1582 N N   . ASN A 1 224 ? -30.730 10.609 -0.035 1.00  96.07 0 A 1
ATOM   1583 C CA  . ASN A 1 224 ? -29.440  9.940 -0.167 1.00  95.64 0 A 1
ATOM   1584 C C   . ASN A 1 224 ? -28.552 10.250  1.046 1.00  95.52 0 A 1
ATOM   1585 O O   . ASN A 1 224 ? -28.277 11.425  1.332 1.00  94.37 0 A 1
ATOM   1586 C CB  . ASN A 1 224 ? -28.764 10.392 -1.463 1.00  94.51 0 A 1
ATOM   1587 C CG  . ASN A 1 224 ? -29.563 10.054 -2.711 1.00  91.07 0 A 1
ATOM   1588 N ND2 . ASN A 1 224 ? -29.109  9.111 -3.503 1.00  78.69 0 A 1
ATOM   1589 O OD1 . ASN A 1 224 ? -30.585 10.640 -3.011 1.00  79.43 0 A 1
ATOM   1590 N N   . LEU A 1 225 ? -28.080  9.216  1.730 1.00  95.70 0 A 1
ATOM   1591 C CA  . LEU A 1 225 ? -27.093  9.307  2.812 1.00  95.78 0 A 1
ATOM   1592 C C   . LEU A 1 225 ? -25.910  8.391  2.492 1.00  95.41 0 A 1
ATOM   1593 O O   . LEU A 1 225 ? -26.040  7.174  2.531 1.00  94.44 0 A 1
ATOM   1594 C CB  . LEU A 1 225 ? -27.768  8.959  4.149 1.00  95.72 0 A 1
ATOM   1595 C CG  . LEU A 1 225 ? -26.818  8.982  5.360 1.00  95.40 0 A 1
ATOM   1596 C CD1 . LEU A 1 225 ? -26.147 10.352  5.554 1.00  93.77 0 A 1
ATOM   1597 C CD2 . LEU A 1 225 ? -27.602  8.670  6.628 1.00  93.54 0 A 1
ATOM   1598 N N   . ILE A 1 226 ? -24.776  9.004  2.181 1.00  95.27 0 A 1
ATOM   1599 C CA  . ILE A 1 226 ? -23.563  8.315  1.748 1.00  94.97 0 A 1
ATOM   1600 C C   . ILE A 1 226 ? -22.449  8.645  2.746 1.00  94.96 0 A 1
ATOM   1601 O O   . ILE A 1 226 ? -21.981  9.782  2.820 1.00  94.39 0 A 1
ATOM   1602 C CB  . ILE A 1 226 ? -23.197  8.694  0.294 1.00  94.14 0 A 1
ATOM   1603 C CG1 . ILE A 1 226 ? -24.412  8.559 -0.666 1.00  92.34 0 A 1
ATOM   1604 C CG2 . ILE A 1 226 ? -22.038  7.810 -0.175 1.00  92.12 0 A 1
ATOM   1605 C CD1 . ILE A 1 226 ? -24.139  9.044 -2.098 1.00  84.69 0 A 1
ATOM   1606 N N   . LEU A 1 227 ? -22.047  7.647  3.532 1.00  94.72 0 A 1
ATOM   1607 C CA  . LEU A 1 227 ? -21.029  7.749  4.582 1.00  94.76 0 A 1
ATOM   1608 C C   . LEU A 1 227 ? -19.882  6.747  4.375 1.00  94.30 0 A 1
ATOM   1609 O O   . LEU A 1 227 ? -19.084  6.551  5.294 1.00  92.79 0 A 1
ATOM   1610 C CB  . LEU A 1 227 ? -21.693  7.579  5.965 1.00  94.90 0 A 1
ATOM   1611 C CG  . LEU A 1 227 ? -22.818  8.578  6.303 1.00  94.53 0 A 1
ATOM   1612 C CD1 . LEU A 1 227 ? -23.348  8.293  7.707 1.00  93.21 0 A 1
ATOM   1613 C CD2 . LEU A 1 227 ? -22.337 10.030  6.288 1.00  92.61 0 A 1
ATOM   1614 N N   . SER A 1 228 ? -19.802  6.157  3.187 1.00  93.99 0 A 1
ATOM   1615 C CA  . SER A 1 228 ? -18.828  5.126  2.815 1.00  93.59 0 A 1
ATOM   1616 C C   . SER A 1 228 ? -17.387  5.527  3.131 1.00  93.13 0 A 1
ATOM   1617 O O   . SER A 1 228 ? -17.032  6.703  3.077 1.00  92.10 0 A 1
ATOM   1618 C CB  . SER A 1 228 ? -18.921  4.843  1.309 1.00  92.63 0 A 1
ATOM   1619 O OG  . SER A 1 228 ? -20.255  4.623  0.915 1.00  84.80 0 A 1
ATOM   1620 N N   . SER A 1 229 ? -16.530  4.548  3.423 1.00  92.79 0 A 1
ATOM   1621 C CA  . SER A 1 229 ? -15.083  4.722  3.574 1.00  92.04 0 A 1
ATOM   1622 C C   . SER A 1 229 ? -14.678  5.888  4.490 1.00  91.95 0 A 1
ATOM   1623 O O   . SER A 1 229 ? -14.022  6.851  4.100 1.00  90.38 0 A 1
ATOM   1624 C CB  . SER A 1 229 ? -14.413  4.779  2.200 1.00  90.45 0 A 1
ATOM   1625 O OG  . SER A 1 229 ? -13.019  4.596  2.338 1.00  84.67 0 A 1
ATOM   1626 N N   . ASN A 1 230 ? -15.076  5.766  5.757 1.00  91.53 0 A 1
ATOM   1627 C CA  . ASN A 1 230 ? -14.641  6.609  6.854 1.00  91.39 0 A 1
ATOM   1628 C C   . ASN A 1 230 ? -14.127  5.730  8.010 1.00  89.02 0 A 1
ATOM   1629 O O   . ASN A 1 230 ? -13.853  4.533  7.837 1.00  82.68 0 A 1
ATOM   1630 C CB  . ASN A 1 230 ? -15.803  7.560  7.247 1.00  92.12 0 A 1
ATOM   1631 C CG  . ASN A 1 230 ? -15.869  8.792  6.369 1.00  92.88 0 A 1
ATOM   1632 N ND2 . ASN A 1 230 ? -16.764  8.828  5.415 1.00  87.89 0 A 1
ATOM   1633 O OD1 . ASN A 1 230 ? -15.135  9.756  6.575 1.00  87.59 0 A 1
ATOM   1634 N N   . GLY A 1 231 ? -13.976  6.285  9.184 1.00  90.34 0 A 1
ATOM   1635 C CA  . GLY A 1 231 ? -13.643  5.556 10.413 1.00  88.87 0 A 1
ATOM   1636 C C   . GLY A 1 231 ? -14.822  5.450 11.391 1.00  89.46 0 A 1
ATOM   1637 O O   . GLY A 1 231 ? -14.582  5.305 12.582 1.00  86.80 0 A 1
ATOM   1638 N N   . PHE A 1 232 ? -16.063  5.570 10.910 1.00  92.32 0 A 1
ATOM   1639 C CA  . PHE A 1 232 ? -17.227  5.515 11.795 1.00  93.07 0 A 1
ATOM   1640 C C   . PHE A 1 232 ? -17.291  4.192 12.540 1.00  92.82 0 A 1
ATOM   1641 O O   . PHE A 1 232 ? -17.140  3.112 11.958 1.00  92.17 0 A 1
ATOM   1642 C CB  . PHE A 1 232 ? -18.529  5.769 11.028 1.00  93.53 0 A 1
ATOM   1643 C CG  . PHE A 1 232 ? -18.677  7.167 10.489 1.00  93.91 0 A 1
ATOM   1644 C CD1 . PHE A 1 232 ? -18.701  8.273 11.362 1.00  92.97 0 A 1
ATOM   1645 C CD2 . PHE A 1 232 ? -18.813  7.390  9.098 1.00  92.85 0 A 1
ATOM   1646 C CE1 . PHE A 1 232 ? -18.843  9.581 10.860 1.00  92.37 0 A 1
ATOM   1647 C CE2 . PHE A 1 232 ? -18.957  8.694  8.589 1.00  92.33 0 A 1
ATOM   1648 C CZ  . PHE A 1 232 ? -18.966  9.782  9.477 1.00  93.11 0 A 1
ATOM   1649 N N   . SER A 1 233 ? -17.536  4.264 13.848 1.00  92.29 0 A 1
ATOM   1650 C CA  . SER A 1 233 ? -17.485  3.118 14.750 1.00  91.13 0 A 1
ATOM   1651 C C   . SER A 1 233 ? -18.713  3.056 15.664 1.00  91.63 0 A 1
ATOM   1652 O O   . SER A 1 233 ? -19.523  3.981 15.718 1.00  89.96 0 A 1
ATOM   1653 C CB  . SER A 1 233 ? -16.168  3.159 15.545 1.00  87.98 0 A 1
ATOM   1654 O OG  . SER A 1 233 ? -16.116  4.303 16.374 1.00  80.75 0 A 1
ATOM   1655 N N   . GLY A 1 234 ? -18.843  1.948 16.380 1.00  91.28 0 A 1
ATOM   1656 C CA  . GLY A 1 234 ? -19.981  1.725 17.268 1.00  91.52 0 A 1
ATOM   1657 C C   . GLY A 1 234 ? -21.257  1.350 16.512 1.00  92.95 0 A 1
ATOM   1658 O O   . GLY A 1 234 ? -21.209  0.738 15.449 1.00  91.73 0 A 1
ATOM   1659 N N   . GLN A 1 235 ? -22.397  1.687 17.084 1.00  93.77 0 A 1
ATOM   1660 C CA  . GLN A 1 235 ? -23.702  1.260 16.579 1.00  93.73 0 A 1
ATOM   1661 C C   . GLN A 1 235 ? -24.304  2.275 15.609 1.00  94.66 0 A 1
ATOM   1662 O O   . GLN A 1 235 ? -24.168  3.483 15.788 1.00  93.13 0 A 1
ATOM   1663 C CB  . GLN A 1 235 ? -24.661  0.979 17.747 1.00  91.18 0 A 1
ATOM   1664 C CG  . GLN A 1 235 ? -24.151 -0.159 18.648 1.00  81.73 0 A 1
ATOM   1665 C CD  . GLN A 1 235 ? -25.150 -0.566 19.719 1.00  76.44 0 A 1
ATOM   1666 N NE2 . GLN A 1 235 ? -24.903 -1.653 20.422 1.00  63.29 0 A 1
ATOM   1667 O OE1 . GLN A 1 235 ? -26.163  0.064 19.962 1.00  68.16 0 A 1
ATOM   1668 N N   . VAL A 1 236 ? -25.031  1.771 14.613 1.00  94.75 0 A 1
ATOM   1669 C CA  . VAL A 1 236 ? -25.932  2.613 13.816 1.00  95.10 0 A 1
ATOM   1670 C C   . VAL A 1 236 ? -27.082  3.067 14.724 1.00  95.17 0 A 1
ATOM   1671 O O   . VAL A 1 236 ? -27.760  2.222 15.312 1.00  94.04 0 A 1
ATOM   1672 C CB  . VAL A 1 236 ? -26.466  1.870 12.581 1.00  94.52 0 A 1
ATOM   1673 C CG1 . VAL A 1 236 ? -27.372  2.777 11.752 1.00  91.80 0 A 1
ATOM   1674 C CG2 . VAL A 1 236 ? -25.313  1.410 11.683 1.00  92.24 0 A 1
ATOM   1675 N N   . PRO A 1 237 ? -27.305  4.377 14.874 1.00  94.89 0 A 1
ATOM   1676 C CA  . PRO A 1 237 ? -28.341  4.874 15.774 1.00  94.42 0 A 1
ATOM   1677 C C   . PRO A 1 237 ? -29.736  4.456 15.285 1.00  94.83 0 A 1
ATOM   1678 O O   . PRO A 1 237 ? -30.062  4.602 14.110 1.00  93.79 0 A 1
ATOM   1679 C CB  . PRO A 1 237 ? -28.153  6.387 15.810 1.00  92.81 0 A 1
ATOM   1680 C CG  . PRO A 1 237 ? -27.500  6.704 14.463 1.00  90.47 0 A 1
ATOM   1681 C CD  . PRO A 1 237 ? -26.633  5.476 14.209 1.00  93.47 0 A 1
ATOM   1682 N N   . SER A 1 238 ? -30.590  4.041 16.203 1.00  94.74 0 A 1
ATOM   1683 C CA  . SER A 1 238 ? -31.968  3.633 15.888 1.00  94.60 0 A 1
ATOM   1684 C C   . SER A 1 238 ? -32.800  4.746 15.228 1.00  95.03 0 A 1
ATOM   1685 O O   . SER A 1 238 ? -33.732  4.467 14.475 1.00  93.16 0 A 1
ATOM   1686 C CB  . SER A 1 238 ? -32.667  3.171 17.167 1.00  92.96 0 A 1
ATOM   1687 O OG  . SER A 1 238 ? -32.655  4.209 18.135 1.00  85.11 0 A 1
ATOM   1688 N N   . THR A 1 239 ? -32.402  6.003 15.435 1.00  95.08 0 A 1
ATOM   1689 C CA  . THR A 1 239 ? -33.037  7.170 14.813 1.00  94.94 0 A 1
ATOM   1690 C C   . THR A 1 239 ? -32.902  7.202 13.291 1.00  95.14 0 A 1
ATOM   1691 O O   . THR A 1 239 ? -33.608  7.982 12.655 1.00  93.89 0 A 1
ATOM   1692 C CB  . THR A 1 239 ? -32.469  8.475 15.383 1.00  94.00 0 A 1
ATOM   1693 C CG2 . THR A 1 239 ? -32.743  8.611 16.881 1.00  88.39 0 A 1
ATOM   1694 O OG1 . THR A 1 239 ? -31.076  8.508 15.203 1.00  88.71 0 A 1
ATOM   1695 N N   . ILE A 1 240 ? -32.050  6.377 12.684 1.00  94.97 0 A 1
ATOM   1696 C CA  . ILE A 1 240 ? -31.969  6.261 11.222 1.00  94.70 0 A 1
ATOM   1697 C C   . ILE A 1 240 ? -33.308  5.806 10.621 1.00  95.23 0 A 1
ATOM   1698 O O   . ILE A 1 240 ? -33.645  6.200  9.511 1.00  94.13 0 A 1
ATOM   1699 C CB  . ILE A 1 240 ? -30.786  5.354 10.830 1.00  92.84 0 A 1
ATOM   1700 C CG1 . ILE A 1 240 ? -30.271  5.756  9.435 1.00  81.21 0 A 1
ATOM   1701 C CG2 . ILE A 1 240 ? -31.133  3.856 10.900 1.00  78.05 0 A 1
ATOM   1702 C CD1 . ILE A 1 240 ? -28.818  5.325  9.204 1.00  69.99 0 A 1
ATOM   1703 N N   . SER A 1 241 ? -34.106  5.091 11.384 1.00  95.28 0 A 1
ATOM   1704 C CA  . SER A 1 241 ? -35.458  4.680 10.999 1.00  94.76 0 A 1
ATOM   1705 C C   . SER A 1 241 ? -36.429  5.846 10.761 1.00  95.07 0 A 1
ATOM   1706 O O   . SER A 1 241 ? -37.457  5.655 10.117 1.00  92.77 0 A 1
ATOM   1707 C CB  . SER A 1 241 ? -36.033  3.736 12.070 1.00  92.99 0 A 1
ATOM   1708 O OG  . SER A 1 241 ? -36.266  4.413 13.292 1.00  80.78 0 A 1
ATOM   1709 N N   . ASN A 1 242 ? -36.085  7.050 11.217 1.00  95.02 0 A 1
ATOM   1710 C CA  . ASN A 1 242 ? -36.881  8.258 10.974 1.00  94.70 0 A 1
ATOM   1711 C C   . ASN A 1 242 ? -36.693  8.804  9.550 1.00  95.25 0 A 1
ATOM   1712 O O   . ASN A 1 242 ? -37.486  9.639  9.111 1.00  93.55 0 A 1
ATOM   1713 C CB  . ASN A 1 242 ? -36.501  9.340 11.995 1.00  93.47 0 A 1
ATOM   1714 C CG  . ASN A 1 242 ? -36.741  8.954 13.447 1.00  91.47 0 A 1
ATOM   1715 N ND2 . ASN A 1 242 ? -36.109  9.660 14.362 1.00  83.21 0 A 1
ATOM   1716 O OD1 . ASN A 1 242 ? -37.487  8.062 13.788 1.00  84.15 0 A 1
ATOM   1717 N N   . LEU A 1 243 ? -35.656  8.370  8.830 1.00  95.53 0 A 1
ATOM   1718 C CA  . LEU A 1 243 ? -35.304  8.873  7.501 1.00  96.08 0 A 1
ATOM   1719 C C   . LEU A 1 243 ? -36.135  8.178  6.408 1.00  96.26 0 A 1
ATOM   1720 O O   . LEU A 1 243 ? -35.606  7.653  5.434 1.00  94.51 0 A 1
ATOM   1721 C CB  . LEU A 1 243 ? -33.784  8.755  7.276 1.00  95.70 0 A 1
ATOM   1722 C CG  . LEU A 1 243 ? -32.889  9.411  8.346 1.00  94.89 0 A 1
ATOM   1723 C CD1 . LEU A 1 243 ? -31.421  9.273  7.944 1.00  92.17 0 A 1
ATOM   1724 C CD2 . LEU A 1 243 ? -33.202 10.893  8.530 1.00  91.81 0 A 1
ATOM   1725 N N   . THR A 1 244 ? -37.448  8.209  6.540 1.00  96.21 0 A 1
ATOM   1726 C CA  . THR A 1 244 ? -38.389  7.435  5.706 1.00  95.97 0 A 1
ATOM   1727 C C   . THR A 1 244 ? -38.384  7.792  4.215 1.00  96.10 0 A 1
ATOM   1728 O O   . THR A 1 244 ? -39.024  7.116  3.416 1.00  94.05 0 A 1
ATOM   1729 C CB  . THR A 1 244 ? -39.827  7.591  6.220 1.00  94.66 0 A 1
ATOM   1730 C CG2 . THR A 1 244 ? -39.986  7.071  7.643 1.00  86.65 0 A 1
ATOM   1731 O OG1 . THR A 1 244 ? -40.192  8.955  6.223 1.00  88.06 0 A 1
ATOM   1732 N N   . ARG A 1 245 ? -37.656  8.864  3.817 1.00  96.27 0 A 1
ATOM   1733 C CA  . ARG A 1 245 ? -37.480  9.271  2.416 1.00  96.19 0 A 1
ATOM   1734 C C   . ARG A 1 245 ? -36.222  8.699  1.766 1.00  96.23 0 A 1
ATOM   1735 O O   . ARG A 1 245 ? -36.039  8.925  0.576 1.00  94.53 0 A 1
ATOM   1736 C CB  . ARG A 1 245 ? -37.482 10.797  2.299 1.00  95.49 0 A 1
ATOM   1737 C CG  . ARG A 1 245 ? -38.820 11.391  2.736 1.00  92.56 0 A 1
ATOM   1738 C CD  . ARG A 1 245 ? -38.835 12.883  2.394 1.00  88.26 0 A 1
ATOM   1739 N NE  . ARG A 1 245 ? -40.119 13.492  2.753 1.00  79.25 0 A 1
ATOM   1740 C CZ  . ARG A 1 245 ? -40.620 14.601  2.229 1.00  71.00 0 A 1
ATOM   1741 N NH1 . ARG A 1 245 ? -39.956 15.292  1.335 1.00  65.30 1 A 1
ATOM   1742 N NH2 . ARG A 1 245 ? -41.794 15.025  2.594 1.00  64.15 0 A 1
ATOM   1743 N N   . LEU A 1 246 ? -35.362  8.015  2.521 1.00  96.16 0 A 1
ATOM   1744 C CA  . LEU A 1 246 ? -34.137  7.457  1.973 1.00  96.33 0 A 1
ATOM   1745 C C   . LEU A 1 246 ? -34.441  6.483  0.833 1.00  96.24 0 A 1
ATOM   1746 O O   . LEU A 1 246 ? -35.196  5.530  1.001 1.00  95.15 0 A 1
ATOM   1747 C CB  . LEU A 1 246 ? -33.302  6.746  3.057 1.00  95.57 0 A 1
ATOM   1748 C CG  . LEU A 1 246 ? -32.509  7.685  3.976 1.00  93.30 0 A 1
ATOM   1749 C CD1 . LEU A 1 246 ? -31.780  6.851  5.040 1.00  91.71 0 A 1
ATOM   1750 C CD2 . LEU A 1 246 ? -31.452  8.493  3.228 1.00  91.16 0 A 1
ATOM   1751 N N   . THR A 1 247 ? -33.803  6.745 -0.308 1.00  95.76 0 A 1
ATOM   1752 C CA  . THR A 1 247 ? -33.724  5.833 -1.451 1.00  95.17 0 A 1
ATOM   1753 C C   . THR A 1 247 ? -32.371  5.133 -1.489 1.00  94.43 0 A 1
ATOM   1754 O O   . THR A 1 247 ? -32.292  3.988 -1.915 1.00  92.88 0 A 1
ATOM   1755 C CB  . THR A 1 247 ? -33.961  6.576 -2.771 1.00  94.35 0 A 1
ATOM   1756 C CG2 . THR A 1 247 ? -35.350  7.216 -2.823 1.00  81.26 0 A 1
ATOM   1757 O OG1 . THR A 1 247 ? -33.018  7.604 -2.956 1.00  81.86 0 A 1
ATOM   1758 N N   . LYS A 1 248 ? -31.315  5.797 -0.993 1.00  95.39 0 A 1
ATOM   1759 C CA  . LYS A 1 248 ? -29.941  5.292 -0.980 1.00  94.99 0 A 1
ATOM   1760 C C   . LYS A 1 248 ? -29.319  5.484  0.400 1.00  95.24 0 A 1
ATOM   1761 O O   . LYS A 1 248 ? -29.270  6.606  0.915 1.00  94.52 0 A 1
ATOM   1762 C CB  . LYS A 1 248 ? -29.171  6.002 -2.087 1.00  93.15 0 A 1
ATOM   1763 C CG  . LYS A 1 248 ? -27.732  5.506 -2.255 1.00  83.42 0 A 1
ATOM   1764 C CD  . LYS A 1 248 ? -27.151  6.072 -3.562 1.00  82.54 0 A 1
ATOM   1765 C CE  . LYS A 1 248 ? -25.764  5.494 -3.841 1.00  72.65 0 A 1
ATOM   1766 N NZ  . LYS A 1 248 ? -25.599  5.117 -5.267 1.00  66.60 1 A 1
ATOM   1767 N N   . LEU A 1 249 ? -28.814  4.382  0.981 1.00  94.90 0 A 1
ATOM   1768 C CA  . LEU A 1 249 ? -28.102  4.375  2.261 1.00  95.19 0 A 1
ATOM   1769 C C   . LEU A 1 249 ? -26.804  3.578  2.123 1.00  94.91 0 A 1
ATOM   1770 O O   . LEU A 1 249 ? -26.842  2.349  2.045 1.00  93.98 0 A 1
ATOM   1771 C CB  . LEU A 1 249 ? -29.020  3.797  3.343 1.00  95.46 0 A 1
ATOM   1772 C CG  . LEU A 1 249 ? -28.360  3.666  4.730 1.00  95.36 0 A 1
ATOM   1773 C CD1 . LEU A 1 249 ? -27.868  5.015  5.269 1.00  94.02 0 A 1
ATOM   1774 C CD2 . LEU A 1 249 ? -29.364  3.101  5.733 1.00  93.86 0 A 1
ATOM   1775 N N   . TYR A 1 250 ? -25.676  4.280  2.124 1.00  94.78 0 A 1
ATOM   1776 C CA  . TYR A 1 250 ? -24.352  3.681  2.095 1.00  94.35 0 A 1
ATOM   1777 C C   . TYR A 1 250 ? -23.633  3.941  3.419 1.00  94.31 0 A 1
ATOM   1778 O O   . TYR A 1 250 ? -23.373  5.094  3.793 1.00  93.76 0 A 1
ATOM   1779 C CB  . TYR A 1 250 ? -23.550  4.200  0.896 1.00  93.40 0 A 1
ATOM   1780 C CG  . TYR A 1 250 ? -23.975  3.774 -0.499 1.00  91.63 0 A 1
ATOM   1781 C CD1 . TYR A 1 250 ? -25.115  2.980 -0.762 1.00  87.14 0 A 1
ATOM   1782 C CD2 . TYR A 1 250 ? -23.154  4.165 -1.580 1.00  86.23 0 A 1
ATOM   1783 C CE1 . TYR A 1 250 ? -25.435  2.577 -2.072 1.00  83.76 0 A 1
ATOM   1784 C CE2 . TYR A 1 250 ? -23.465  3.768 -2.894 1.00  83.78 0 A 1
ATOM   1785 C CZ  . TYR A 1 250 ? -24.596  2.978 -3.123 1.00  84.78 0 A 1
ATOM   1786 O OH  . TYR A 1 250 ? -24.866  2.584 -4.408 1.00  82.06 0 A 1
ATOM   1787 N N   . LEU A 1 251 ? -23.319  2.866  4.120 1.00  94.76 0 A 1
ATOM   1788 C CA  . LEU A 1 251 ? -22.552  2.848  5.368 1.00  94.85 0 A 1
ATOM   1789 C C   . LEU A 1 251 ? -21.322  1.936  5.254 1.00  94.65 0 A 1
ATOM   1790 O O   . LEU A 1 251 ? -20.687  1.637  6.264 1.00  93.29 0 A 1
ATOM   1791 C CB  . LEU A 1 251 ? -23.459  2.402  6.528 1.00  95.07 0 A 1
ATOM   1792 C CG  . LEU A 1 251 ? -24.716  3.256  6.777 1.00  94.77 0 A 1
ATOM   1793 C CD1 . LEU A 1 251 ? -25.504  2.678  7.956 1.00  93.63 0 A 1
ATOM   1794 C CD2 . LEU A 1 251 ? -24.371  4.704  7.134 1.00  93.14 0 A 1
ATOM   1795 N N   . ASP A 1 252 ? -21.009  1.492  4.050 1.00  94.02 0 A 1
ATOM   1796 C CA  . ASP A 1 252 ? -19.927  0.569  3.728 1.00  93.68 0 A 1
ATOM   1797 C C   . ASP A 1 252 ? -18.546  1.118  4.111 1.00  93.47 0 A 1
ATOM   1798 O O   . ASP A 1 252 ? -18.334  2.320  4.274 1.00  92.55 0 A 1
ATOM   1799 C CB  . ASP A 1 252 ? -19.991  0.202  2.240 1.00  92.95 0 A 1
ATOM   1800 C CG  . ASP A 1 252 ? -19.848  1.434  1.341 1.00  92.56 0 A 1
ATOM   1801 O OD1 . ASP A 1 252 ? -20.781  2.266  1.328 1.00  88.75 0 A 1
ATOM   1802 O OD2 . ASP A 1 252 ? -18.779  1.608  0.715 1.00  88.70 -1 A 1
ATOM   1803 N N   . GLN A 1 253 ? -17.585  0.208  4.284 1.00  92.47 0 A 1
ATOM   1804 C CA  . GLN A 1 253 ? -16.184  0.532  4.543 1.00  92.13 0 A 1
ATOM   1805 C C   . GLN A 1 253 ? -15.983  1.427  5.779 1.00  92.32 0 A 1
ATOM   1806 O O   . GLN A 1 253 ? -15.275  2.432  5.758 1.00  91.25 0 A 1
ATOM   1807 C CB  . GLN A 1 253 ? -15.532  1.107  3.279 1.00  90.48 0 A 1
ATOM   1808 C CG  . GLN A 1 253 ? -15.582  0.153  2.080 1.00  87.87 0 A 1
ATOM   1809 C CD  . GLN A 1 253 ? -15.050  0.851  0.836 1.00  85.16 0 A 1
ATOM   1810 N NE2 . GLN A 1 253 ? -15.908  1.169 -0.102 1.00  73.65 0 A 1
ATOM   1811 O OE1 . GLN A 1 253 ? -13.869  1.126  0.728 1.00  77.39 0 A 1
ATOM   1812 N N   . ASN A 1 254 ? -16.625  1.034  6.879 1.00  92.13 0 A 1
ATOM   1813 C CA  . ASN A 1 254 ? -16.478  1.681  8.175 1.00  92.54 0 A 1
ATOM   1814 C C   . ASN A 1 254 ? -16.072  0.661  9.254 1.00  91.21 0 A 1
ATOM   1815 O O   . ASN A 1 254 ? -15.652 -0.460  8.967 1.00  88.15 0 A 1
ATOM   1816 C CB  . ASN A 1 254 ? -17.775  2.468  8.478 1.00  93.55 0 A 1
ATOM   1817 C CG  . ASN A 1 254 ? -17.804  3.819  7.785 1.00  94.02 0 A 1
ATOM   1818 N ND2 . ASN A 1 254 ? -18.602  3.981  6.756 1.00  90.37 0 A 1
ATOM   1819 O OD1 . ASN A 1 254 ? -17.128  4.748  8.198 1.00  89.96 0 A 1
ATOM   1820 N N   . LYS A 1 255 ? -16.179  1.037 10.518 1.00  92.26 0 A 1
ATOM   1821 C CA  . LYS A 1 255 ? -15.914  0.160 11.675 1.00  91.13 0 A 1
ATOM   1822 C C   . LYS A 1 255 ? -17.178 -0.040 12.518 1.00  91.91 0 A 1
ATOM   1823 O O   . LYS A 1 255 ? -17.102 -0.165 13.741 1.00  90.27 0 A 1
ATOM   1824 C CB  . LYS A 1 255 ? -14.729  0.690 12.498 1.00  88.68 0 A 1
ATOM   1825 C CG  . LYS A 1 255 ? -13.411  0.783 11.698 1.00  85.01 0 A 1
ATOM   1826 C CD  . LYS A 1 255 ? -12.251  1.191 12.616 1.00  78.33 0 A 1
ATOM   1827 C CE  . LYS A 1 255 ? -10.942  1.280 11.836 1.00  70.65 0 A 1
ATOM   1828 N NZ  . LYS A 1 255 ? -9.778  1.567 12.729 1.00  62.80 1 A 1
ATOM   1829 N N   . LEU A 1 256 ? -18.339 -0.031 11.877 1.00  93.40 0 A 1
ATOM   1830 C CA  . LEU A 1 256 ? -19.630 -0.146 12.548 1.00  94.47 0 A 1
ATOM   1831 C C   . LEU A 1 256 ? -19.811 -1.555 13.115 1.00  93.98 0 A 1
ATOM   1832 O O   . LEU A 1 256 ? -19.594 -2.551 12.425 1.00  92.30 0 A 1
ATOM   1833 C CB  . LEU A 1 256 ? -20.766  0.232 11.589 1.00  95.10 0 A 1
ATOM   1834 C CG  . LEU A 1 256 ? -20.713  1.693 11.108 1.00  95.02 0 A 1
ATOM   1835 C CD1 . LEU A 1 256 ? -21.721  1.921  9.980 1.00  94.01 0 A 1
ATOM   1836 C CD2 . LEU A 1 256 ? -21.030  2.680 12.238 1.00  93.39 0 A 1
ATOM   1837 N N   . THR A 1 257 ? -20.185 -1.620 14.372 1.00  93.63 0 A 1
ATOM   1838 C CA  . THR A 1 257 ? -20.329 -2.863 15.128 1.00  91.71 0 A 1
ATOM   1839 C C   . THR A 1 257 ? -21.682 -2.852 15.821 1.00  90.09 0 A 1
ATOM   1840 O O   . THR A 1 257 ? -21.831 -2.289 16.902 1.00  79.47 0 A 1
ATOM   1841 C CB  . THR A 1 257 ? -19.186 -3.024 16.148 1.00  87.76 0 A 1
ATOM   1842 C CG2 . THR A 1 257 ? -19.147 -4.429 16.751 1.00  73.99 0 A 1
ATOM   1843 O OG1 . THR A 1 257 ? -17.922 -2.794 15.578 1.00  74.71 0 A 1
ATOM   1844 N N   . SER A 1 258 ? -22.674 -3.457 15.177 1.00  91.49 0 A 1
ATOM   1845 C CA  . SER A 1 258 ? -23.994 -3.616 15.775 1.00  91.09 0 A 1
ATOM   1846 C C   . SER A 1 258 ? -24.718 -4.814 15.167 1.00  92.91 0 A 1
ATOM   1847 O O   . SER A 1 258 ? -24.279 -5.386 14.173 1.00  89.96 0 A 1
ATOM   1848 C CB  . SER A 1 258 ? -24.827 -2.342 15.609 1.00  85.84 0 A 1
ATOM   1849 O OG  . SER A 1 258 ? -25.234 -2.097 14.282 1.00  80.96 0 A 1
ATOM   1850 N N   . SER A 1 259 ? -25.861 -5.152 15.728 1.00  92.42 0 A 1
ATOM   1851 C CA  . SER A 1 259 ? -26.859 -5.915 14.982 1.00  92.86 0 A 1
ATOM   1852 C C   . SER A 1 259 ? -27.288 -5.147 13.726 1.00  93.54 0 A 1
ATOM   1853 O O   . SER A 1 259 ? -27.020 -3.944 13.589 1.00  90.30 0 A 1
ATOM   1854 C CB  . SER A 1 259 ? -28.069 -6.230 15.865 1.00  89.76 0 A 1
ATOM   1855 O OG  . SER A 1 259 ? -28.623 -5.040 16.398 1.00  79.92 0 A 1
ATOM   1856 N N   . PHE A 1 260 ? -27.958 -5.845 12.811 1.00  92.73 0 A 1
ATOM   1857 C CA  . PHE A 1 260 ? -28.452 -5.254 11.575 1.00  93.33 0 A 1
ATOM   1858 C C   . PHE A 1 260 ? -29.223 -3.946 11.835 1.00  93.32 0 A 1
ATOM   1859 O O   . PHE A 1 260 ? -30.077 -3.917 12.722 1.00  90.49 0 A 1
ATOM   1860 C CB  . PHE A 1 260 ? -29.313 -6.278 10.837 1.00  92.08 0 A 1
ATOM   1861 C CG  . PHE A 1 260 ? -29.412 -6.004  9.359 1.00  94.07 0 A 1
ATOM   1862 C CD1 . PHE A 1 260 ? -30.321 -5.055  8.865 1.00  92.65 0 A 1
ATOM   1863 C CD2 . PHE A 1 260 ? -28.551 -6.671  8.469 1.00  92.19 0 A 1
ATOM   1864 C CE1 . PHE A 1 260 ? -30.359 -4.770  7.493 1.00  91.09 0 A 1
ATOM   1865 C CE2 . PHE A 1 260 ? -28.594 -6.390  7.095 1.00  90.66 0 A 1
ATOM   1866 C CZ  . PHE A 1 260 ? -29.494 -5.436  6.602 1.00  92.18 0 A 1
ATOM   1867 N N   . PRO A 1 261 ? -28.937 -2.863 11.102 1.00  92.89 0 A 1
ATOM   1868 C CA  . PRO A 1 261 ? -29.594 -1.573 11.320 1.00  91.71 0 A 1
ATOM   1869 C C   . PRO A 1 261 ? -31.116 -1.626 11.176 1.00  91.94 0 A 1
ATOM   1870 O O   . PRO A 1 261 ? -31.672 -2.390 10.382 1.00  89.70 0 A 1
ATOM   1871 C CB  . PRO A 1 261 ? -28.972 -0.616 10.291 1.00  89.14 0 A 1
ATOM   1872 C CG  . PRO A 1 261 ? -27.599 -1.225 10.019 1.00  88.41 0 A 1
ATOM   1873 C CD  . PRO A 1 261 ? -27.852 -2.725 10.141 1.00  91.72 0 A 1
ATOM   1874 N N   . LEU A 1 262 ? -31.800 -0.744 11.899 1.00  90.48 0 A 1
ATOM   1875 C CA  . LEU A 1 262 ? -33.258 -0.649 11.859 1.00  89.85 0 A 1
ATOM   1876 C C   . LEU A 1 262 ? -33.740  0.086 10.591 1.00  90.79 0 A 1
ATOM   1877 O O   . LEU A 1 262 ? -34.131  1.252 10.636 1.00  87.20 0 A 1
ATOM   1878 C CB  . LEU A 1 262 ? -33.770  0.028 13.149 1.00  85.18 0 A 1
ATOM   1879 C CG  . LEU A 1 262 ? -33.500 -0.752 14.449 1.00  79.52 0 A 1
ATOM   1880 C CD1 . LEU A 1 262 ? -34.014  0.061 15.636 1.00  72.15 0 A 1
ATOM   1881 C CD2 . LEU A 1 262 ? -34.199 -2.115 14.469 1.00  73.63 0 A 1
ATOM   1882 N N   . VAL A 1 263 ? -33.719 -0.619  9.464 1.00  91.58 0 A 1
ATOM   1883 C CA  . VAL A 1 263 ? -34.103 -0.088  8.136 1.00  91.66 0 A 1
ATOM   1884 C C   . VAL A 1 263 ? -35.534 -0.425  7.719 1.00  92.07 0 A 1
ATOM   1885 O O   . VAL A 1 263 ? -35.991  0.029  6.675 1.00  89.77 0 A 1
ATOM   1886 C CB  . VAL A 1 263 ? -33.100 -0.515  7.052 1.00  89.93 0 A 1
ATOM   1887 C CG1 . VAL A 1 263 ? -31.696  0.017  7.360 1.00  83.99 0 A 1
ATOM   1888 C CG2 . VAL A 1 263 ? -33.034 -2.039  6.883 1.00  84.64 0 A 1
ATOM   1889 N N   . GLN A 1 264 ? -36.274 -1.156  8.535 1.00  92.01 0 A 1
ATOM   1890 C CA  . GLN A 1 264 ? -37.630 -1.637  8.203 1.00  90.86 0 A 1
ATOM   1891 C C   . GLN A 1 264 ? -38.649 -0.534  7.874 1.00  91.86 0 A 1
ATOM   1892 O O   . GLN A 1 264 ? -39.598 -0.772  7.128 1.00  89.08 0 A 1
ATOM   1893 C CB  . GLN A 1 264 ? -38.115 -2.525  9.360 1.00  86.97 0 A 1
ATOM   1894 C CG  . GLN A 1 264 ? -38.276 -1.783 10.700 1.00  73.96 0 A 1
ATOM   1895 C CD  . GLN A 1 264 ? -37.664 -2.502 11.902 1.00  67.69 0 A 1
ATOM   1896 N NE2 . GLN A 1 264 ? -38.002 -2.108 13.101 1.00  57.27 0 A 1
ATOM   1897 O OE1 . GLN A 1 264 ? -36.843 -3.389 11.774 1.00  60.03 0 A 1
ATOM   1898 N N   . ASN A 1 265 ? -38.455  0.681  8.382 1.00  92.35 0 A 1
ATOM   1899 C CA  . ASN A 1 265 ? -39.328  1.831  8.109 1.00  92.42 0 A 1
ATOM   1900 C C   . ASN A 1 265 ? -38.931  2.603  6.841 1.00  93.77 0 A 1
ATOM   1901 O O   . ASN A 1 265 ? -39.628  3.540  6.452 1.00  90.69 0 A 1
ATOM   1902 C CB  . ASN A 1 265 ? -39.339  2.754  9.340 1.00  89.65 0 A 1
ATOM   1903 C CG  . ASN A 1 265 ? -39.974  2.126 10.568 1.00  86.48 0 A 1
ATOM   1904 N ND2 . ASN A 1 265 ? -39.699  2.676 11.725 1.00  74.82 0 A 1
ATOM   1905 O OD1 . ASN A 1 265 ? -40.712  1.172 10.516 1.00  76.01 0 A 1
ATOM   1906 N N   . LEU A 1 266 ? -37.793  2.237  6.197 1.00  94.34 0 A 1
ATOM   1907 C CA  . LEU A 1 266 ? -37.264  2.919  5.019 1.00  95.17 0 A 1
ATOM   1908 C C   . LEU A 1 266 ? -37.919  2.371  3.740 1.00  95.15 0 A 1
ATOM   1909 O O   . LEU A 1 266 ? -37.264  1.822  2.864 1.00  93.24 0 A 1
ATOM   1910 C CB  . LEU A 1 266 ? -35.730  2.841  4.993 1.00  95.09 0 A 1
ATOM   1911 C CG  . LEU A 1 266 ? -35.016  3.298  6.286 1.00  94.48 0 A 1
ATOM   1912 C CD1 . LEU A 1 266 ? -33.504  3.269  6.067 1.00  91.59 0 A 1
ATOM   1913 C CD2 . LEU A 1 266 ? -35.410  4.707  6.711 1.00  91.27 0 A 1
ATOM   1914 N N   . THR A 1 267 ? -39.234  2.540  3.628 1.00  95.30 0 A 1
ATOM   1915 C CA  . THR A 1 267 ? -40.051  1.920  2.564 1.00  94.97 0 A 1
ATOM   1916 C C   . THR A 1 267 ? -39.763  2.443  1.153 1.00  95.11 0 A 1
ATOM   1917 O O   . THR A 1 267 ? -40.258  1.870  0.191 1.00  92.91 0 A 1
ATOM   1918 C CB  . THR A 1 267 ? -41.548  2.111  2.847 1.00  93.34 0 A 1
ATOM   1919 C CG2 . THR A 1 267 ? -41.979  1.414  4.138 1.00  84.31 0 A 1
ATOM   1920 O OG1 . THR A 1 267 ? -41.833  3.490  2.993 1.00  86.30 0 A 1
ATOM   1921 N N   . ASN A 1 268 ? -38.945  3.517  1.013 1.00  95.61 0 A 1
ATOM   1922 C CA  . ASN A 1 268 ? -38.497  4.039 -0.278 1.00  95.85 0 A 1
ATOM   1923 C C   . ASN A 1 268 ? -37.074  3.581 -0.647 1.00  95.80 0 A 1
ATOM   1924 O O   . ASN A 1 268 ? -36.558  4.019 -1.671 1.00  94.24 0 A 1
ATOM   1925 C CB  . ASN A 1 268 ? -38.603  5.577 -0.272 1.00  95.70 0 A 1
ATOM   1926 C CG  . ASN A 1 268 ? -40.032  6.055 -0.141 1.00  94.82 0 A 1
ATOM   1927 N ND2 . ASN A 1 268 ? -40.358  6.681  0.968 1.00  83.11 0 A 1
ATOM   1928 O OD1 . ASN A 1 268 ? -40.869  5.892 -1.006 1.00  83.79 0 A 1
ATOM   1929 N N   . LEU A 1 269 ? -36.442  2.757  0.183 1.00  95.53 0 A 1
ATOM   1930 C CA  . LEU A 1 269 ? -35.060  2.336 -0.023 1.00  95.32 0 A 1
ATOM   1931 C C   . LEU A 1 269 ? -34.945  1.507 -1.309 1.00  95.00 0 A 1
ATOM   1932 O O   . LEU A 1 269 ? -35.655  0.519 -1.484 1.00  93.96 0 A 1
ATOM   1933 C CB  . LEU A 1 269 ? -34.585  1.569  1.225 1.00  94.56 0 A 1
ATOM   1934 C CG  . LEU A 1 269 ? -33.060  1.496  1.365 1.00  91.65 0 A 1
ATOM   1935 C CD1 . LEU A 1 269 ? -32.445  2.863  1.690 1.00  89.56 0 A 1
ATOM   1936 C CD2 . LEU A 1 269 ? -32.709  0.562  2.530 1.00  88.66 0 A 1
ATOM   1937 N N   . TYR A 1 270 ? -34.046  1.958 -2.207 1.00  94.91 0 A 1
ATOM   1938 C CA  . TYR A 1 270 ? -33.712  1.308 -3.467 1.00  94.05 0 A 1
ATOM   1939 C C   . TYR A 1 270 ? -32.346  0.618 -3.383 1.00  93.69 0 A 1
ATOM   1940 O O   . TYR A 1 270 ? -32.189 -0.506 -3.851 1.00  92.58 0 A 1
ATOM   1941 C CB  . TYR A 1 270 ? -33.762  2.362 -4.586 1.00  92.84 0 A 1
ATOM   1942 C CG  . TYR A 1 270 ? -33.432  1.828 -5.954 1.00  90.13 0 A 1
ATOM   1943 C CD1 . TYR A 1 270 ? -32.127  1.977 -6.481 1.00  86.54 0 A 1
ATOM   1944 C CD2 . TYR A 1 270 ? -34.408  1.154 -6.710 1.00  85.62 0 A 1
ATOM   1945 C CE1 . TYR A 1 270 ? -31.804  1.449 -7.749 1.00  82.78 0 A 1
ATOM   1946 C CE2 . TYR A 1 270 ? -34.097  0.623 -7.978 1.00  81.57 0 A 1
ATOM   1947 C CZ  . TYR A 1 270 ? -32.794  0.770 -8.485 1.00  82.04 0 A 1
ATOM   1948 O OH  . TYR A 1 270 ? -32.477  0.232 -9.707 1.00  78.00 0 A 1
ATOM   1949 N N   . GLU A 1 271 ? -31.382  1.267 -2.725 1.00  93.78 0 A 1
ATOM   1950 C CA  . GLU A 1 271 ? -30.017  0.778 -2.555 1.00  93.70 0 A 1
ATOM   1951 C C   . GLU A 1 271 ? -29.611  0.812 -1.072 1.00  94.30 0 A 1
ATOM   1952 O O   . GLU A 1 271 ? -29.737  1.850 -0.410 1.00  93.72 0 A 1
ATOM   1953 C CB  . GLU A 1 271 ? -29.023  1.608 -3.384 1.00  91.38 0 A 1
ATOM   1954 C CG  . GLU A 1 271 ? -29.390  1.725 -4.871 1.00  82.77 0 A 1
ATOM   1955 C CD  . GLU A 1 271 ? -28.397  2.562 -5.693 1.00  83.90 0 A 1
ATOM   1956 O OE1 . GLU A 1 271 ? -28.695  2.865 -6.864 1.00  78.14 0 A 1
ATOM   1957 O OE2 . GLU A 1 271 ? -27.352  2.994 -5.158 1.00  78.70 -1 A 1
ATOM   1958 N N   . LEU A 1 272 ? -29.091 -0.314 -0.572 1.00  94.03 0 A 1
ATOM   1959 C CA  . LEU A 1 272 ? -28.527 -0.435  0.767 1.00  94.54 0 A 1
ATOM   1960 C C   . LEU A 1 272 ? -27.146 -1.089  0.686 1.00  94.42 0 A 1
ATOM   1961 O O   . LEU A 1 272 ? -27.046 -2.240  0.269 1.00  93.71 0 A 1
ATOM   1962 C CB  . LEU A 1 272 ? -29.488 -1.248  1.647 1.00  94.87 0 A 1
ATOM   1963 C CG  . LEU A 1 272 ? -28.983 -1.501  3.076 1.00  94.83 0 A 1
ATOM   1964 C CD1 . LEU A 1 272 ? -28.782 -0.206  3.869 1.00  93.68 0 A 1
ATOM   1965 C CD2 . LEU A 1 272 ? -30.001 -2.351  3.838 1.00  93.56 0 A 1
ATOM   1966 N N   . ASP A 1 273 ? -26.126 -0.374  1.125 1.00  93.87 0 A 1
ATOM   1967 C CA  . ASP A 1 273 ? -24.773 -0.914  1.258 1.00  93.80 0 A 1
ATOM   1968 C C   . ASP A 1 273 ? -24.293 -0.815  2.706 1.00  94.09 0 A 1
ATOM   1969 O O   . ASP A 1 273 ? -24.170  0.274  3.282 1.00  93.58 0 A 1
ATOM   1970 C CB  . ASP A 1 273 ? -23.820 -0.224  0.271 1.00  93.14 0 A 1
ATOM   1971 C CG  . ASP A 1 273 ? -22.533 -1.023  0.065 1.00  92.00 0 A 1
ATOM   1972 O OD1 . ASP A 1 273 ? -22.259 -1.947  0.866 1.00  89.21 0 A 1
ATOM   1973 O OD2 . ASP A 1 273 ? -21.842 -0.761 -0.946 1.00  88.03 -1 A 1
ATOM   1974 N N   . LEU A 1 274 ? -24.051 -1.977  3.318 1.00  94.69 0 A 1
ATOM   1975 C CA  . LEU A 1 274 ? -23.514 -2.141  4.661 1.00  94.99 0 A 1
ATOM   1976 C C   . LEU A 1 274 ? -22.189 -2.920  4.648 1.00  94.92 0 A 1
ATOM   1977 O O   . LEU A 1 274 ? -21.722 -3.338  5.706 1.00  93.98 0 A 1
ATOM   1978 C CB  . LEU A 1 274 ? -24.553 -2.850  5.555 1.00  94.98 0 A 1
ATOM   1979 C CG  . LEU A 1 274 ? -25.930 -2.178  5.656 1.00  94.62 0 A 1
ATOM   1980 C CD1 . LEU A 1 274 ? -26.818 -2.989  6.605 1.00  93.43 0 A 1
ATOM   1981 C CD2 . LEU A 1 274 ? -25.860 -0.761  6.217 1.00  93.01 0 A 1
ATOM   1982 N N   . SER A 1 275 ? -21.598 -3.127  3.466 1.00  93.74 0 A 1
ATOM   1983 C CA  . SER A 1 275 ? -20.419 -3.964  3.264 1.00  93.83 0 A 1
ATOM   1984 C C   . SER A 1 275 ? -19.212 -3.463  4.059 1.00  93.41 0 A 1
ATOM   1985 O O   . SER A 1 275 ? -19.137 -2.294  4.443 1.00  92.68 0 A 1
ATOM   1986 C CB  . SER A 1 275 ? -20.068 -4.043  1.782 1.00  93.10 0 A 1
ATOM   1987 O OG  . SER A 1 275 ? -21.174 -4.550  1.055 1.00  88.60 0 A 1
ATOM   1988 N N   . TYR A 1 276 ? -18.257 -4.356  4.325 1.00  93.50 0 A 1
ATOM   1989 C CA  . TYR A 1 276 ? -16.990 -4.009  4.961 1.00  92.91 0 A 1
ATOM   1990 C C   . TYR A 1 276 ? -17.147 -3.307  6.319 1.00  93.06 0 A 1
ATOM   1991 O O   . TYR A 1 276 ? -16.588 -2.241  6.583 1.00  91.98 0 A 1
ATOM   1992 C CB  . TYR A 1 276 ? -16.098 -3.240  3.974 1.00  91.42 0 A 1
ATOM   1993 C CG  . TYR A 1 276 ? -16.008 -3.888  2.610 1.00  89.93 0 A 1
ATOM   1994 C CD1 . TYR A 1 276 ? -15.315 -5.095  2.452 1.00  87.41 0 A 1
ATOM   1995 C CD2 . TYR A 1 276 ? -16.658 -3.307  1.497 1.00  88.02 0 A 1
ATOM   1996 C CE1 . TYR A 1 276 ? -15.253 -5.724  1.196 1.00  86.01 0 A 1
ATOM   1997 C CE2 . TYR A 1 276 ? -16.595 -3.934  0.236 1.00  85.72 0 A 1
ATOM   1998 C CZ  . TYR A 1 276 ? -15.892 -5.139  0.096 1.00  86.14 0 A 1
ATOM   1999 O OH  . TYR A 1 276 ? -15.815 -5.760 -1.120 1.00  83.34 0 A 1
ATOM   2000 N N   . ASN A 1 277 ? -17.951 -3.923  7.179 1.00  93.47 0 A 1
ATOM   2001 C CA  . ASN A 1 277 ? -18.174 -3.506  8.558 1.00  93.82 0 A 1
ATOM   2002 C C   . ASN A 1 277 ? -18.066 -4.720  9.495 1.00  93.11 0 A 1
ATOM   2003 O O   . ASN A 1 277 ? -17.460 -5.740  9.159 1.00  90.61 0 A 1
ATOM   2004 C CB  . ASN A 1 277 ? -19.535 -2.775  8.633 1.00  94.41 0 A 1
ATOM   2005 C CG  . ASN A 1 277 ? -19.448 -1.314  8.247 1.00  94.70 0 A 1
ATOM   2006 N ND2 . ASN A 1 277 ? -19.954 -0.947  7.090 1.00  90.75 0 A 1
ATOM   2007 O OD1 . ASN A 1 277 ? -18.960 -0.486  9.007 1.00  90.51 0 A 1
ATOM   2008 N N   . LYS A 1 278 ? -18.641 -4.619 10.675 1.00  94.29 0 A 1
ATOM   2009 C CA  . LYS A 1 278 ? -18.699 -5.709 11.660 1.00  93.74 0 A 1
ATOM   2010 C C   . LYS A 1 278 ? -20.138 -5.934 12.143 1.00  94.53 0 A 1
ATOM   2011 O O   . LYS A 1 278 ? -20.387 -6.151 13.327 1.00  92.92 0 A 1
ATOM   2012 C CB  . LYS A 1 278 ? -17.739 -5.448 12.822 1.00  91.73 0 A 1
ATOM   2013 C CG  . LYS A 1 278 ? -16.281 -5.298 12.374 1.00  87.71 0 A 1
ATOM   2014 C CD  . LYS A 1 278 ? -15.392 -5.079 13.603 1.00  76.12 0 A 1
ATOM   2015 C CE  . LYS A 1 278 ? -13.958 -4.841 13.160 1.00  68.42 0 A 1
ATOM   2016 N NZ  . LYS A 1 278 ? -13.101 -4.522 14.319 1.00  58.93 1 A 1
ATOM   2017 N N   . PHE A 1 279 ? -21.091 -5.828 11.211 1.00  95.57 0 A 1
ATOM   2018 C CA  . PHE A 1 279 ? -22.482 -6.136 11.529 1.00  96.04 0 A 1
ATOM   2019 C C   . PHE A 1 279 ? -22.639 -7.624 11.849 1.00  95.73 0 A 1
ATOM   2020 O O   . PHE A 1 279 ? -22.071 -8.477 11.168 1.00  94.75 0 A 1
ATOM   2021 C CB  . PHE A 1 279 ? -23.409 -5.697 10.394 1.00  96.13 0 A 1
ATOM   2022 C CG  . PHE A 1 279 ? -23.500 -4.202 10.225 1.00  96.55 0 A 1
ATOM   2023 C CD1 . PHE A 1 279 ? -24.072 -3.404 11.236 1.00  95.62 0 A 1
ATOM   2024 C CD2 . PHE A 1 279 ? -22.999 -3.579  9.063 1.00  95.45 0 A 1
ATOM   2025 C CE1 . PHE A 1 279 ? -24.147 -2.007 11.097 1.00  94.94 0 A 1
ATOM   2026 C CE2 . PHE A 1 279 ? -23.071 -2.186  8.918 1.00  94.83 0 A 1
ATOM   2027 C CZ  . PHE A 1 279 ? -23.645 -1.403  9.935 1.00  95.47 0 A 1
ATOM   2028 N N   . PHE A 1 280 ? -23.414 -7.934 12.881 1.00  95.85 0 A 1
ATOM   2029 C CA  . PHE A 1 280 ? -23.650 -9.290 13.349 1.00  95.39 0 A 1
ATOM   2030 C C   . PHE A 1 280 ? -25.147 -9.580 13.532 1.00  94.95 0 A 1
ATOM   2031 O O   . PHE A 1 280 ? -25.992 -8.679 13.483 1.00  93.05 0 A 1
ATOM   2032 C CB  . PHE A 1 280 ? -22.845 -9.540 14.641 1.00  94.05 0 A 1
ATOM   2033 C CG  . PHE A 1 280 ? -23.292 -8.717 15.827 1.00  93.19 0 A 1
ATOM   2034 C CD1 . PHE A 1 280 ? -22.670 -7.478 16.117 1.00  88.82 0 A 1
ATOM   2035 C CD2 . PHE A 1 280 ? -24.337 -9.159 16.664 1.00  88.42 0 A 1
ATOM   2036 C CE1 . PHE A 1 280 ? -23.085 -6.709 17.213 1.00  85.49 0 A 1
ATOM   2037 C CE2 . PHE A 1 280 ? -24.766 -8.392 17.756 1.00  85.27 0 A 1
ATOM   2038 C CZ  . PHE A 1 280 ? -24.139 -7.163 18.028 1.00  85.54 0 A 1
ATOM   2039 N N   . GLY A 1 281 ? -25.457 -10.849 13.777 1.00  93.86 0 A 1
ATOM   2040 C CA  . GLY A 1 281 ? -26.830 -11.317 13.914 1.00  93.00 0 A 1
ATOM   2041 C C   . GLY A 1 281 ? -27.440 -11.688 12.563 1.00  93.46 0 A 1
ATOM   2042 O O   . GLY A 1 281 ? -26.728 -11.983 11.611 1.00  91.49 0 A 1
ATOM   2043 N N   . VAL A 1 282 ? -28.760 -11.692 12.501 1.00  92.61 0 A 1
ATOM   2044 C CA  . VAL A 1 282 ? -29.513 -12.144 11.330 1.00  92.52 0 A 1
ATOM   2045 C C   . VAL A 1 282 ? -30.003 -10.968 10.490 1.00  93.04 0 A 1
ATOM   2046 O O   . VAL A 1 282 ? -30.267 -9.877 11.016 1.00  91.73 0 A 1
ATOM   2047 C CB  . VAL A 1 282 ? -30.678 -13.068 11.726 1.00  90.18 0 A 1
ATOM   2048 C CG1 . VAL A 1 282 ? -30.154 -14.340 12.405 1.00  81.31 0 A 1
ATOM   2049 C CG2 . VAL A 1 282 ? -31.688 -12.399 12.671 1.00  81.34 0 A 1
ATOM   2050 N N   . ILE A 1 283 ? -30.142 -11.187  9.181 1.00  91.90 0 A 1
ATOM   2051 C CA  . ILE A 1 283 ? -30.871 -10.262  8.308 1.00  91.61 0 A 1
ATOM   2052 C C   . ILE A 1 283 ? -32.351 -10.285  8.729 1.00  91.55 0 A 1
ATOM   2053 O O   . ILE A 1 283 ? -32.949 -11.363  8.770 1.00  90.18 0 A 1
ATOM   2054 C CB  . ILE A 1 283 ? -30.691 -10.647  6.826 1.00  90.29 0 A 1
ATOM   2055 C CG1 . ILE A 1 283 ? -29.199 -10.583  6.419 1.00  85.71 0 A 1
ATOM   2056 C CG2 . ILE A 1 283 ? -31.527 -9.714  5.929 1.00  85.03 0 A 1
ATOM   2057 C CD1 . ILE A 1 283 ? -28.928 -11.090  4.992 1.00  81.34 0 A 1
ATOM   2058 N N   . PRO A 1 284 ? -32.978 -9.139  9.027 1.00  91.24 0 A 1
ATOM   2059 C CA  . PRO A 1 284 ? -34.381 -9.114  9.391 1.00  90.79 0 A 1
ATOM   2060 C C   . PRO A 1 284 ? -35.263 -9.529  8.200 1.00  90.21 0 A 1
ATOM   2061 O O   . PRO A 1 284 ? -35.073 -9.041  7.087 1.00  88.22 0 A 1
ATOM   2062 C CB  . PRO A 1 284 ? -34.654 -7.680  9.853 1.00  89.23 0 A 1
ATOM   2063 C CG  . PRO A 1 284 ? -33.597 -6.852  9.104 1.00  87.28 0 A 1
ATOM   2064 C CD  . PRO A 1 284 ? -32.406 -7.805  9.012 1.00  90.57 0 A 1
ATOM   2065 N N   . SER A 1 285 ? -36.251 -10.348  8.448 1.00  87.79 0 A 1
ATOM   2066 C CA  . SER A 1 285 ? -37.178 -10.827  7.406 1.00  86.36 0 A 1
ATOM   2067 C C   . SER A 1 285 ? -37.894 -9.698  6.663 1.00  86.67 0 A 1
ATOM   2068 O O   . SER A 1 285 ? -38.180 -9.805  5.471 1.00  82.96 0 A 1
ATOM   2069 C CB  . SER A 1 285 ? -38.210 -11.777  8.036 1.00  82.92 0 A 1
ATOM   2070 O OG  . SER A 1 285 ? -38.882 -11.145  9.106 1.00  73.52 0 A 1
ATOM   2071 N N   . SER A 1 286 ? -38.099 -8.558  7.330 1.00  87.41 0 A 1
ATOM   2072 C CA  . SER A 1 286 ? -38.684 -7.363  6.735 1.00  87.96 0 A 1
ATOM   2073 C C   . SER A 1 286 ? -37.819 -6.714  5.650 1.00  89.00 0 A 1
ATOM   2074 O O   . SER A 1 286 ? -38.352 -5.952  4.844 1.00  87.33 0 A 1
ATOM   2075 C CB  . SER A 1 286 ? -38.977 -6.321  7.823 1.00  85.66 0 A 1
ATOM   2076 O OG  . SER A 1 286 ? -37.789 -5.946  8.503 1.00  79.01 0 A 1
ATOM   2077 N N   . LEU A 1 287 ? -36.509 -6.996  5.589 1.00  90.05 0 A 1
ATOM   2078 C CA  . LEU A 1 287 ? -35.617 -6.359  4.615 1.00  91.03 0 A 1
ATOM   2079 C C   . LEU A 1 287 ? -36.028 -6.699  3.179 1.00  91.28 0 A 1
ATOM   2080 O O   . LEU A 1 287 ? -36.208 -5.801  2.358 1.00  90.09 0 A 1
ATOM   2081 C CB  . LEU A 1 287 ? -34.167 -6.787  4.892 1.00  90.89 0 A 1
ATOM   2082 C CG  . LEU A 1 287 ? -33.147 -6.104  3.957 1.00  90.90 0 A 1
ATOM   2083 C CD1 . LEU A 1 287 ? -33.020 -4.612  4.255 1.00  88.11 0 A 1
ATOM   2084 C CD2 . LEU A 1 287 ? -31.781 -6.756  4.138 1.00  87.86 0 A 1
ATOM   2085 N N   . LEU A 1 288 ? -36.229 -7.981  2.888 1.00  90.19 0 A 1
ATOM   2086 C CA  . LEU A 1 288 ? -36.573 -8.440  1.542 1.00  89.60 0 A 1
ATOM   2087 C C   . LEU A 1 288 ? -38.030 -8.153  1.150 1.00  89.20 0 A 1
ATOM   2088 O O   . LEU A 1 288 ? -38.410 -8.359 -0.000 1.00  85.35 0 A 1
ATOM   2089 C CB  . LEU A 1 288 ? -36.245 -9.939  1.413 1.00  87.87 0 A 1
ATOM   2090 C CG  . LEU A 1 288 ? -34.757 -10.292  1.640 1.00  86.50 0 A 1
ATOM   2091 C CD1 . LEU A 1 288 ? -34.554 -11.776  1.362 1.00  79.34 0 A 1
ATOM   2092 C CD2 . LEU A 1 288 ? -33.810 -9.511  0.734 1.00  78.81 0 A 1
ATOM   2093 N N   . THR A 1 289 ? -38.825 -7.631  2.081 1.00  89.68 0 A 1
ATOM   2094 C CA  . THR A 1 289 ? -40.191 -7.175  1.810 1.00  89.14 0 A 1
ATOM   2095 C C   . THR A 1 289 ? -40.272 -5.685  1.480 1.00  89.73 0 A 1
ATOM   2096 O O   . THR A 1 289 ? -41.350 -5.193  1.153 1.00  87.47 0 A 1
ATOM   2097 C CB  . THR A 1 289 ? -41.156 -7.532  2.955 1.00  86.69 0 A 1
ATOM   2098 C CG2 . THR A 1 289 ? -41.156 -9.026  3.277 1.00  75.75 0 A 1
ATOM   2099 O OG1 . THR A 1 289 ? -40.848 -6.846  4.140 1.00  78.62 0 A 1
ATOM   2100 N N   . LEU A 1 290 ? -39.143 -4.956  1.532 1.00  90.94 0 A 1
ATOM   2101 C CA  . LEU A 1 290 ? -39.113 -3.547  1.126 1.00  91.73 0 A 1
ATOM   2102 C C   . LEU A 1 290 ? -39.475 -3.419 -0.366 1.00  91.72 0 A 1
ATOM   2103 O O   . LEU A 1 290 ? -38.829 -4.024 -1.218 1.00  90.59 0 A 1
ATOM   2104 C CB  . LEU A 1 290 ? -37.732 -2.919  1.415 1.00  92.06 0 A 1
ATOM   2105 C CG  . LEU A 1 290 ? -37.385 -2.775  2.906 1.00  91.73 0 A 1
ATOM   2106 C CD1 . LEU A 1 290 ? -35.973 -2.182  3.053 1.00  89.07 0 A 1
ATOM   2107 C CD2 . LEU A 1 290 ? -38.346 -1.836  3.650 1.00  88.89 0 A 1
ATOM   2108 N N   . PRO A 1 291 ? -40.484 -2.607 -0.712 1.00  92.03 0 A 1
ATOM   2109 C CA  . PRO A 1 291 ? -41.135 -2.696 -2.019 1.00  91.67 0 A 1
ATOM   2110 C C   . PRO A 1 291 ? -40.295 -2.200 -3.195 1.00  91.69 0 A 1
ATOM   2111 O O   . PRO A 1 291 ? -40.622 -2.496 -4.345 1.00  89.53 0 A 1
ATOM   2112 C CB  . PRO A 1 291 ? -42.416 -1.862 -1.871 1.00  90.18 0 A 1
ATOM   2113 C CG  . PRO A 1 291 ? -42.084 -0.879 -0.750 1.00  88.78 0 A 1
ATOM   2114 C CD  . PRO A 1 291 ? -41.200 -1.706  0.165 1.00  91.50 0 A 1
ATOM   2115 N N   . PHE A 1 292 ? -39.231 -1.423 -2.941 1.00  93.57 0 A 1
ATOM   2116 C CA  . PHE A 1 292 ? -38.365 -0.840 -3.966 1.00  93.86 0 A 1
ATOM   2117 C C   . PHE A 1 292 ? -36.910 -1.303 -3.872 1.00  93.84 0 A 1
ATOM   2118 O O   . PHE A 1 292 ? -36.133 -0.928 -4.748 1.00  92.26 0 A 1
ATOM   2119 C CB  . PHE A 1 292 ? -38.465  0.686 -3.925 1.00  93.36 0 A 1
ATOM   2120 C CG  . PHE A 1 292 ? -39.870  1.223 -4.153 1.00  93.43 0 A 1
ATOM   2121 C CD1 . PHE A 1 292 ? -40.470  1.108 -5.420 1.00  89.67 0 A 1
ATOM   2122 C CD2 . PHE A 1 292 ? -40.570  1.817 -3.104 1.00  89.89 0 A 1
ATOM   2123 C CE1 . PHE A 1 292 ? -41.770  1.577 -5.636 1.00  87.91 0 A 1
ATOM   2124 C CE2 . PHE A 1 292 ? -41.881  2.296 -3.306 1.00  88.08 0 A 1
ATOM   2125 C CZ  . PHE A 1 292 ? -42.486  2.173 -4.571 1.00  89.47 0 A 1
ATOM   2126 N N   . LEU A 1 293 ? -36.536 -2.091 -2.858 1.00  93.73 0 A 1
ATOM   2127 C CA  . LEU A 1 293 ? -35.151 -2.527 -2.670 1.00  93.90 0 A 1
ATOM   2128 C C   . LEU A 1 293 ? -34.700 -3.387 -3.853 1.00  93.77 0 A 1
ATOM   2129 O O   . LEU A 1 293 ? -35.214 -4.486 -4.064 1.00  92.95 0 A 1
ATOM   2130 C CB  . LEU A 1 293 ? -35.022 -3.259 -1.326 1.00  93.86 0 A 1
ATOM   2131 C CG  . LEU A 1 293 ? -33.568 -3.595 -0.955 1.00  93.49 0 A 1
ATOM   2132 C CD1 . LEU A 1 293 ? -32.736 -2.338 -0.661 1.00  92.08 0 A 1
ATOM   2133 C CD2 . LEU A 1 293 ? -33.551 -4.467  0.299 1.00  91.44 0 A 1
ATOM   2134 N N   . ALA A 1 294 ? -33.748 -2.852 -4.629 1.00  93.67 0 A 1
ATOM   2135 C CA  . ALA A 1 294 ? -33.201 -3.484 -5.820 1.00  93.20 0 A 1
ATOM   2136 C C   . ALA A 1 294 ? -31.736 -3.881 -5.646 1.00  93.17 0 A 1
ATOM   2137 O O   . ALA A 1 294 ? -31.323 -4.905 -6.177 1.00  92.12 0 A 1
ATOM   2138 C CB  . ALA A 1 294 ? -33.389 -2.537 -7.004 1.00  92.36 0 A 1
ATOM   2139 N N   . HIS A 1 295 ? -30.974 -3.118 -4.880 1.00  92.97 0 A 1
ATOM   2140 C CA  . HIS A 1 295 ? -29.560 -3.365 -4.645 1.00  92.64 0 A 1
ATOM   2141 C C   . HIS A 1 295 ? -29.285 -3.543 -3.153 1.00  92.92 0 A 1
ATOM   2142 O O   . HIS A 1 295 ? -29.583 -2.660 -2.349 1.00  92.39 0 A 1
ATOM   2143 C CB  . HIS A 1 295 ? -28.721 -2.217 -5.229 1.00  91.53 0 A 1
ATOM   2144 C CG  . HIS A 1 295 ? -28.921 -1.894 -6.686 1.00  87.70 0 A 1
ATOM   2145 C CD2 . HIS A 1 295 ? -29.533 -2.624 -7.666 1.00  79.79 0 A 1
ATOM   2146 N ND1 . HIS A 1 295 ? -28.453 -0.739 -7.306 1.00  76.63 0 A 1
ATOM   2147 C CE1 . HIS A 1 295 ? -28.780 -0.789 -8.601 1.00  78.52 0 A 1
ATOM   2148 N NE2 . HIS A 1 295 ? -29.435 -1.920 -8.860 1.00  80.89 0 A 1
ATOM   2149 N N   . LEU A 1 296 ? -28.702 -4.683 -2.791 1.00  93.28 0 A 1
ATOM   2150 C CA  . LEU A 1 296 ? -28.340 -5.033 -1.422 1.00  93.62 0 A 1
ATOM   2151 C C   . LEU A 1 296 ? -26.896 -5.546 -1.375 1.00  93.70 0 A 1
ATOM   2152 O O   . LEU A 1 296 ? -26.603 -6.604 -1.931 1.00  93.14 0 A 1
ATOM   2153 C CB  . LEU A 1 296 ? -29.338 -6.077 -0.899 1.00  93.72 0 A 1
ATOM   2154 C CG  . LEU A 1 296 ? -29.041 -6.568  0.529 1.00  93.49 0 A 1
ATOM   2155 C CD1 . LEU A 1 296 ? -29.134 -5.435  1.550 1.00  91.99 0 A 1
ATOM   2156 C CD2 . LEU A 1 296 ? -30.048 -7.650  0.914 1.00  91.67 0 A 1
ATOM   2157 N N   . ALA A 1 297 ? -26.026 -4.831 -0.686 1.00  93.02 0 A 1
ATOM   2158 C CA  . ALA A 1 297 ? -24.642 -5.228 -0.470 1.00  93.12 0 A 1
ATOM   2159 C C   . ALA A 1 297 ? -24.338 -5.337  1.028 1.00  93.37 0 A 1
ATOM   2160 O O   . ALA A 1 297 ? -24.541 -4.395  1.795 1.00  93.11 0 A 1
ATOM   2161 C CB  . ALA A 1 297 ? -23.732 -4.249 -1.204 1.00  92.33 0 A 1
ATOM   2162 N N   . LEU A 1 298 ? -23.860 -6.522  1.438 1.00  93.81 0 A 1
ATOM   2163 C CA  . LEU A 1 298 ? -23.582 -6.871  2.834 1.00  94.18 0 A 1
ATOM   2164 C C   . LEU A 1 298 ? -22.215 -7.564  2.990 1.00  94.29 0 A 1
ATOM   2165 O O   . LEU A 1 298 ? -21.985 -8.218  4.012 1.00  93.13 0 A 1
ATOM   2166 C CB  . LEU A 1 298 ? -24.715 -7.781  3.368 1.00  93.86 0 A 1
ATOM   2167 C CG  . LEU A 1 298 ? -26.147 -7.215  3.299 1.00  93.50 0 A 1
ATOM   2168 C CD1 . LEU A 1 298 ? -27.131 -8.248  3.839 1.00  92.31 0 A 1
ATOM   2169 C CD2 . LEU A 1 298 ? -26.309 -5.947  4.142 1.00  91.89 0 A 1
ATOM   2170 N N   . ARG A 1 299 ? -21.319 -7.445  2.009 1.00  93.25 0 A 1
ATOM   2171 C CA  . ARG A 1 299 ? -20.015 -8.136  1.976 1.00  93.25 0 A 1
ATOM   2172 C C   . ARG A 1 299 ? -19.199 -7.912  3.249 1.00  93.38 0 A 1
ATOM   2173 O O   . ARG A 1 299 ? -19.282 -6.847  3.861 1.00  92.79 0 A 1
ATOM   2174 C CB  . ARG A 1 299 ? -19.197 -7.671  0.766 1.00  92.10 0 A 1
ATOM   2175 C CG  . ARG A 1 299 ? -19.675 -8.284 -0.552 1.00  88.52 0 A 1
ATOM   2176 C CD  . ARG A 1 299 ? -18.863 -7.693 -1.713 1.00  86.79 0 A 1
ATOM   2177 N NE  . ARG A 1 299 ? -19.091 -8.434 -2.961 1.00  83.04 0 A 1
ATOM   2178 C CZ  . ARG A 1 299 ? -18.913 -8.033 -4.202 1.00  80.91 0 A 1
ATOM   2179 N NH1 . ARG A 1 299 ? -18.510 -6.830 -4.501 1.00  74.48 1 A 1
ATOM   2180 N NH2 . ARG A 1 299 ? -19.132 -8.853 -5.173 1.00  74.54 0 A 1
ATOM   2181 N N   . GLU A 1 300 ? -18.378 -8.886  3.610 1.00  93.07 0 A 1
ATOM   2182 C CA  . GLU A 1 300 ? -17.439 -8.804  4.739 1.00  92.98 0 A 1
ATOM   2183 C C   . GLU A 1 300 ? -18.054 -8.213  6.021 1.00  93.55 0 A 1
ATOM   2184 O O   . GLU A 1 300 ? -17.693 -7.141  6.494 1.00  92.37 0 A 1
ATOM   2185 C CB  . GLU A 1 300 ? -16.137 -8.093  4.341 1.00  91.14 0 A 1
ATOM   2186 C CG  . GLU A 1 300 ? -15.198 -8.944  3.480 1.00  85.23 0 A 1
ATOM   2187 C CD  . GLU A 1 300 ? -13.856 -8.222  3.237 1.00  81.27 0 A 1
ATOM   2188 O OE1 . GLU A 1 300 ? -13.284 -8.346  2.133 1.00  74.61 0 A 1
ATOM   2189 O OE2 . GLU A 1 300 ? -13.375 -7.477  4.126 1.00  74.03 -1 A 1
ATOM   2190 N N   . ASN A 1 301 ? -18.986 -8.947  6.588 1.00  93.57 0 A 1
ATOM   2191 C CA  . ASN A 1 301 ? -19.558 -8.692  7.903 1.00  94.05 0 A 1
ATOM   2192 C C   . ASN A 1 301 ? -19.539 -9.986  8.741 1.00  93.29 0 A 1
ATOM   2193 O O   . ASN A 1 301 ? -18.920 -10.983  8.363 1.00  90.01 0 A 1
ATOM   2194 C CB  . ASN A 1 301 ? -20.960 -8.082  7.723 1.00  94.60 0 A 1
ATOM   2195 C CG  . ASN A 1 301 ? -20.919 -6.579  7.460 1.00  95.10 0 A 1
ATOM   2196 N ND2 . ASN A 1 301 ? -21.157 -6.159  6.244 1.00  90.54 0 A 1
ATOM   2197 O OD1 . ASN A 1 301 ? -20.696 -5.787  8.363 1.00  90.33 0 A 1
ATOM   2198 N N   . ASN A 1 302 ? -20.204 -9.994  9.870 1.00  94.63 0 A 1
ATOM   2199 C CA  . ASN A 1 302 ? -20.382 -11.174 10.724 1.00  93.96 0 A 1
ATOM   2200 C C   . ASN A 1 302 ? -21.861 -11.595 10.778 1.00  93.93 0 A 1
ATOM   2201 O O   . ASN A 1 302 ? -22.362 -11.997 11.829 1.00  91.34 0 A 1
ATOM   2202 C CB  . ASN A 1 302 ? -19.772 -10.906 12.109 1.00  92.40 0 A 1
ATOM   2203 C CG  . ASN A 1 302 ? -18.274 -10.647 12.074 1.00  89.58 0 A 1
ATOM   2204 N ND2 . ASN A 1 302 ? -17.824 -9.579 12.690 1.00  78.43 0 A 1
ATOM   2205 O OD1 . ASN A 1 302 ? -17.498 -11.395 11.532 1.00  80.78 0 A 1
ATOM   2206 N N   . LEU A 1 303 ? -22.570 -11.429  9.666 1.00  93.69 0 A 1
ATOM   2207 C CA  . LEU A 1 303 ? -23.988 -11.791  9.571 1.00  93.61 0 A 1
ATOM   2208 C C   . LEU A 1 303 ? -24.138 -13.314  9.481 1.00  92.72 0 A 1
ATOM   2209 O O   . LEU A 1 303 ? -23.355 -13.992  8.817 1.00  90.86 0 A 1
ATOM   2210 C CB  . LEU A 1 303 ? -24.639 -11.084  8.378 1.00  93.89 0 A 1
ATOM   2211 C CG  . LEU A 1 303 ? -24.649 -9.542  8.475 1.00  93.89 0 A 1
ATOM   2212 C CD1 . LEU A 1 303 ? -25.097 -8.935  7.145 1.00  92.74 0 A 1
ATOM   2213 C CD2 . LEU A 1 303 ? -25.600 -9.045  9.568 1.00  92.24 0 A 1
ATOM   2214 N N   . ALA A 1 304 ? -25.162 -13.828 10.140 1.00  92.73 0 A 1
ATOM   2215 C CA  . ALA A 1 304 ? -25.431 -15.257 10.277 1.00  91.66 0 A 1
ATOM   2216 C C   . ALA A 1 304 ? -26.909 -15.578 10.011 1.00  90.88 0 A 1
ATOM   2217 O O   . ALA A 1 304 ? -27.718 -14.688  9.722 1.00  84.49 0 A 1
ATOM   2218 C CB  . ALA A 1 304 ? -24.977 -15.678 11.686 1.00  89.32 0 A 1
ATOM   2219 N N   . GLY A 1 305 ? -27.260 -16.843 10.138 1.00  88.37 0 A 1
ATOM   2220 C CA  . GLY A 1 305 ? -28.628 -17.314  9.923 1.00  87.39 0 A 1
ATOM   2221 C C   . GLY A 1 305 ? -28.994 -17.410  8.444 1.00  87.64 0 A 1
ATOM   2222 O O   . GLY A 1 305 ? -28.138 -17.574  7.576 1.00  82.23 0 A 1
ATOM   2223 N N   . SER A 1 306 ? -30.276 -17.322  8.156 1.00  86.14 0 A 1
ATOM   2224 C CA  . SER A 1 306 ? -30.824 -17.397  6.805 1.00  85.37 0 A 1
ATOM   2225 C C   . SER A 1 306 ? -31.761 -16.222  6.524 1.00  85.42 0 A 1
ATOM   2226 O O   . SER A 1 306 ? -32.048 -15.400  7.402 1.00  79.99 0 A 1
ATOM   2227 C CB  . SER A 1 306 ? -31.502 -18.753  6.589 1.00  79.91 0 A 1
ATOM   2228 O OG  . SER A 1 306 ? -32.630 -18.893  7.420 1.00  71.31 0 A 1
ATOM   2229 N N   . VAL A 1 307 ? -32.227 -16.122  5.283 1.00  83.41 0 A 1
ATOM   2230 C CA  . VAL A 1 307 ? -33.245 -15.149  4.878 1.00  83.08 0 A 1
ATOM   2231 C C   . VAL A 1 307 ? -34.555 -15.870  4.583 1.00  83.85 0 A 1
ATOM   2232 O O   . VAL A 1 307 ? -34.564 -16.959  4.013 1.00  80.59 0 A 1
ATOM   2233 C CB  . VAL A 1 307 ? -32.803 -14.282  3.691 1.00  78.89 0 A 1
ATOM   2234 C CG1 . VAL A 1 307 ? -31.684 -13.334  4.119 1.00  71.36 0 A 1
ATOM   2235 C CG2 . VAL A 1 307 ? -32.327 -15.083  2.477 1.00  71.43 0 A 1
ATOM   2236 N N   . GLU A 1 308 ? -35.663 -15.236  4.923 1.00  81.37 0 A 1
ATOM   2237 C CA  . GLU A 1 308 ? -36.975 -15.717  4.503 1.00  81.23 0 A 1
ATOM   2238 C C   . GLU A 1 308 ? -37.414 -14.975  3.241 1.00  81.84 0 A 1
ATOM   2239 O O   . GLU A 1 308 ? -37.538 -13.749  3.227 1.00  77.89 0 A 1
ATOM   2240 C CB  . GLU A 1 308 ? -38.003 -15.560  5.633 1.00  75.92 0 A 1
ATOM   2241 C CG  . GLU A 1 308 ? -37.755 -16.536  6.788 1.00  67.84 0 A 1
ATOM   2242 C CD  . GLU A 1 308 ? -38.828 -16.441  7.890 1.00  62.13 0 A 1
ATOM   2243 O OE1 . GLU A 1 308 ? -38.816 -17.313  8.784 1.00  55.29 0 A 1
ATOM   2244 O OE2 . GLU A 1 308 ? -39.660 -15.502  7.842 1.00  56.17 -1 A 1
ATOM   2245 N N   . VAL A 1 309 ? -37.672 -15.730  2.182 1.00  81.92 0 A 1
ATOM   2246 C CA  . VAL A 1 309 ? -38.233 -15.209  0.933 1.00  80.76 0 A 1
ATOM   2247 C C   . VAL A 1 309 ? -39.597 -15.853  0.714 1.00  79.64 0 A 1
ATOM   2248 O O   . VAL A 1 309 ? -39.723 -17.069  0.680 1.00  73.76 0 A 1
ATOM   2249 C CB  . VAL A 1 309 ? -37.295 -15.440 -0.265 1.00  77.28 0 A 1
ATOM   2250 C CG1 . VAL A 1 309 ? -37.880 -14.834 -1.537 1.00  72.24 0 A 1
ATOM   2251 C CG2 . VAL A 1 309 ? -35.931 -14.807 -0.013 1.00  73.44 0 A 1
ATOM   2252 N N   . SER A 1 310 ? -40.603 -15.015  0.555 1.00  76.35 0 A 1
ATOM   2253 C CA  . SER A 1 310 ? -41.949 -15.519  0.281 1.00  74.05 0 A 1
ATOM   2254 C C   . SER A 1 310 ? -41.999 -16.216 -1.088 1.00  73.97 0 A 1
ATOM   2255 O O   . SER A 1 310 ? -41.394 -15.758 -2.059 1.00  65.62 0 A 1
ATOM   2256 C CB  . SER A 1 310 ? -42.992 -14.400  0.417 1.00  66.79 0 A 1
ATOM   2257 O OG  . SER A 1 310 ? -43.281 -13.785 -0.817 1.00  59.44 0 A 1
ATOM   2258 N N   . ASN A 1 311 ? -42.755 -17.274 -1.189 1.00  71.18 0 A 1
ATOM   2259 C CA  . ASN A 1 311 ? -42.978 -17.980 -2.464 1.00  69.06 0 A 1
ATOM   2260 C C   . ASN A 1 311 ? -43.766 -17.151 -3.492 1.00  67.94 0 A 1
ATOM   2261 O O   . ASN A 1 311 ? -43.930 -17.587 -4.628 1.00  60.99 0 A 1
ATOM   2262 C CB  . ASN A 1 311 ? -43.696 -19.306 -2.185 1.00  63.70 0 A 1
ATOM   2263 C CG  . ASN A 1 311 ? -42.824 -20.362 -1.519 1.00  60.07 0 A 1
ATOM   2264 N ND2 . ASN A 1 311 ? -43.442 -21.377 -0.954 1.00  53.84 0 A 1
ATOM   2265 O OD1 . ASN A 1 311 ? -41.617 -20.318 -1.511 1.00  54.74 0 A 1
ATOM   2266 N N   . SER A 1 312 ? -44.306 -15.978 -3.128 1.00  64.11 0 A 1
ATOM   2267 C CA  . SER A 1 312 ? -45.005 -15.135 -4.084 1.00  61.90 0 A 1
ATOM   2268 C C   . SER A 1 312 ? -43.990 -14.467 -5.011 1.00  62.68 0 A 1
ATOM   2269 O O   . SER A 1 312 ? -43.208 -13.616 -4.598 1.00  56.18 0 A 1
ATOM   2270 C CB  . SER A 1 312 ? -45.926 -14.121 -3.388 1.00  55.40 0 A 1
ATOM   2271 O OG  . SER A 1 312 ? -45.238 -13.188 -2.595 1.00  50.08 0 A 1
ATOM   2272 N N   . SER A 1 313 ? -44.019 -14.823 -6.289 1.00  55.72 0 A 1
ATOM   2273 C CA  . SER A 1 313 ? -43.094 -14.393 -7.348 1.00  53.55 0 A 1
ATOM   2274 C C   . SER A 1 313 ? -42.974 -12.877 -7.547 1.00  55.75 0 A 1
ATOM   2275 O O   . SER A 1 313 ? -42.058 -12.412 -8.214 1.00  50.99 0 A 1
ATOM   2276 C CB  . SER A 1 313 ? -43.560 -15.016 -8.665 1.00  47.19 0 A 1
ATOM   2277 O OG  . SER A 1 313 ? -44.915 -14.687 -8.918 1.00  43.21 0 A 1
ATOM   2278 N N   . THR A 1 314 ? -43.896 -12.089 -7.006 1.00  58.50 0 A 1
ATOM   2279 C CA  . THR A 1 314 ? -43.968 -10.636 -7.164 1.00  57.63 0 A 1
ATOM   2280 C C   . THR A 1 314 ? -43.298 -9.838 -6.041 1.00  61.54 0 A 1
ATOM   2281 O O   . THR A 1 314 ? -43.333 -8.612 -6.093 1.00  55.46 0 A 1
ATOM   2282 C CB  . THR A 1 314 ? -45.433 -10.195 -7.279 1.00  49.94 0 A 1
ATOM   2283 C CG2 . THR A 1 314 ? -46.068 -10.656 -8.584 1.00  42.53 0 A 1
ATOM   2284 O OG1 . THR A 1 314 ? -46.196 -10.745 -6.226 1.00  44.85 0 A 1
ATOM   2285 N N   . SER A 1 315 ? -42.734 -10.497 -5.002 1.00  66.57 0 A 1
ATOM   2286 C CA  . SER A 1 315 ? -42.414 -9.800 -3.753 1.00  67.69 0 A 1
ATOM   2287 C C   . SER A 1 315 ? -41.135 -8.964 -3.788 1.00  73.22 0 A 1
ATOM   2288 O O   . SER A 1 315 ? -41.150 -7.832 -3.314 1.00  66.59 0 A 1
ATOM   2289 C CB  . SER A 1 315 ? -42.378 -10.767 -2.577 1.00  57.37 0 A 1
ATOM   2290 O OG  . SER A 1 315 ? -41.385 -11.755 -2.746 1.00  48.82 0 A 1
ATOM   2291 N N   . SER A 1 316 ? -40.040 -9.497 -4.327 1.00  77.64 0 A 1
ATOM   2292 C CA  . SER A 1 316 ? -38.748 -8.807 -4.311 1.00  81.59 0 A 1
ATOM   2293 C C   . SER A 1 316 ? -38.348 -8.311 -5.694 1.00  85.36 0 A 1
ATOM   2294 O O   . SER A 1 316 ? -38.421 -9.036 -6.681 1.00  82.80 0 A 1
ATOM   2295 C CB  . SER A 1 316 ? -37.670 -9.714 -3.727 1.00  75.81 0 A 1
ATOM   2296 O OG  . SER A 1 316 ? -36.467 -8.979 -3.644 1.00  69.72 0 A 1
ATOM   2297 N N   . ARG A 1 317 ? -37.849 -7.046 -5.745 1.00  87.82 0 A 1
ATOM   2298 C CA  . ARG A 1 317 ? -37.254 -6.425 -6.933 1.00  89.38 0 A 1
ATOM   2299 C C   . ARG A 1 317 ? -35.728 -6.506 -6.942 1.00  91.32 0 A 1
ATOM   2300 O O   . ARG A 1 317 ? -35.118 -5.822 -7.750 1.00  88.74 0 A 1
ATOM   2301 C CB  . ARG A 1 317 ? -37.718 -4.972 -7.060 1.00  85.33 0 A 1
ATOM   2302 C CG  . ARG A 1 317 ? -39.222 -4.882 -7.341 1.00  75.80 0 A 1
ATOM   2303 C CD  . ARG A 1 317 ? -39.567 -3.429 -7.643 1.00  70.62 0 A 1
ATOM   2304 N NE  . ARG A 1 317 ? -40.987 -3.286 -7.999 1.00  62.09 0 A 1
ATOM   2305 C CZ  . ARG A 1 317 ? -41.553 -2.204 -8.510 1.00  54.87 0 A 1
ATOM   2306 N NH1 . ARG A 1 317 ? -40.858 -1.122 -8.731 1.00  50.03 1 A 1
ATOM   2307 N NH2 . ARG A 1 317 ? -42.815 -2.198 -8.803 1.00  47.40 0 A 1
ATOM   2308 N N   . LEU A 1 318 ? -35.130 -7.292 -6.056 1.00  92.03 0 A 1
ATOM   2309 C CA  . LEU A 1 318 ? -33.683 -7.390 -5.955 1.00  92.88 0 A 1
ATOM   2310 C C   . LEU A 1 318 ? -33.059 -7.818 -7.284 1.00  93.15 0 A 1
ATOM   2311 O O   . LEU A 1 318 ? -33.349 -8.893 -7.800 1.00  92.18 0 A 1
ATOM   2312 C CB  . LEU A 1 318 ? -33.269 -8.354 -4.835 1.00  91.79 0 A 1
ATOM   2313 C CG  . LEU A 1 318 ? -33.284 -7.707 -3.440 1.00  87.10 0 A 1
ATOM   2314 C CD1 . LEU A 1 318 ? -33.125 -8.790 -2.382 1.00  84.35 0 A 1
ATOM   2315 C CD2 . LEU A 1 318 ? -32.142 -6.720 -3.250 1.00  83.63 0 A 1
ATOM   2316 N N   . GLU A 1 319 ? -32.182 -6.957 -7.814 1.00  93.24 0 A 1
ATOM   2317 C CA  . GLU A 1 319 ? -31.362 -7.214 -8.996 1.00  93.07 0 A 1
ATOM   2318 C C   . GLU A 1 319 ? -29.916 -7.526 -8.604 1.00  93.19 0 A 1
ATOM   2319 O O   . GLU A 1 319 ? -29.266 -8.334 -9.251 1.00  92.02 0 A 1
ATOM   2320 C CB  . GLU A 1 319 ? -31.400 -6.012 -9.944 1.00  91.87 0 A 1
ATOM   2321 C CG  . GLU A 1 319 ? -32.807 -5.672 -10.458 1.00  88.61 0 A 1
ATOM   2322 C CD  . GLU A 1 319 ? -32.809 -4.673 -11.637 1.00  87.43 0 A 1
ATOM   2323 O OE1 . GLU A 1 319 ? -33.894 -4.437 -12.207 1.00  82.08 0 A 1
ATOM   2324 O OE2 . GLU A 1 319 ? -31.733 -4.235 -12.080 1.00  82.75 -1 A 1
ATOM   2325 N N   . ILE A 1 320 ? -29.437 -6.912 -7.529 1.00  93.05 0 A 1
ATOM   2326 C CA  . ILE A 1 320 ? -28.069 -7.068 -7.040 1.00  92.77 0 A 1
ATOM   2327 C C   . ILE A 1 320 ? -28.109 -7.514 -5.587 1.00  93.00 0 A 1
ATOM   2328 O O   . ILE A 1 320 ? -28.740 -6.857 -4.750 1.00  92.63 0 A 1
ATOM   2329 C CB  . ILE A 1 320 ? -27.260 -5.762 -7.218 1.00  91.54 0 A 1
ATOM   2330 C CG1 . ILE A 1 320 ? -27.283 -5.300 -8.697 1.00  90.05 0 A 1
ATOM   2331 C CG2 . ILE A 1 320 ? -25.826 -5.953 -6.704 1.00  90.59 0 A 1
ATOM   2332 C CD1 . ILE A 1 320 ? -26.530 -3.992 -8.973 1.00  86.17 0 A 1
ATOM   2333 N N   . MET A 1 321 ? -27.415 -8.613 -5.283 1.00  93.07 0 A 1
ATOM   2334 C CA  . MET A 1 321 ? -27.278 -9.107 -3.920 1.00  93.59 0 A 1
ATOM   2335 C C   . MET A 1 321 ? -25.860 -9.623 -3.671 1.00  93.75 0 A 1
ATOM   2336 O O   . MET A 1 321 ? -25.464 -10.658 -4.206 1.00  93.00 0 A 1
ATOM   2337 C CB  . MET A 1 321 ? -28.343 -10.166 -3.647 1.00  93.41 0 A 1
ATOM   2338 C CG  . MET A 1 321 ? -28.393 -10.525 -2.156 1.00  92.23 0 A 1
ATOM   2339 S SD  . MET A 1 321 ? -29.822 -11.527 -1.667 1.00  90.57 0 A 1
ATOM   2340 C CE  . MET A 1 321 ? -29.464 -13.019 -2.596 1.00  84.12 0 A 1
ATOM   2341 N N   . TYR A 1 322 ? -25.124 -8.915 -2.843 1.00  93.74 0 A 1
ATOM   2342 C CA  . TYR A 1 322 ? -23.769 -9.263 -2.445 1.00  93.41 0 A 1
ATOM   2343 C C   . TYR A 1 322 ? -23.752 -9.650 -0.966 1.00  93.40 0 A 1
ATOM   2344 O O   . TYR A 1 322 ? -23.923 -8.802 -0.096 1.00  92.72 0 A 1
ATOM   2345 C CB  . TYR A 1 322 ? -22.826 -8.102 -2.764 1.00  92.49 0 A 1
ATOM   2346 C CG  . TYR A 1 322 ? -22.749 -7.677 -4.219 1.00  91.67 0 A 1
ATOM   2347 C CD1 . TYR A 1 322 ? -22.900 -8.599 -5.269 1.00  89.32 0 A 1
ATOM   2348 C CD2 . TYR A 1 322 ? -22.487 -6.327 -4.528 1.00  89.35 0 A 1
ATOM   2349 C CE1 . TYR A 1 322 ? -22.778 -8.197 -6.609 1.00  88.03 0 A 1
ATOM   2350 C CE2 . TYR A 1 322 ? -22.367 -5.915 -5.862 1.00  87.72 0 A 1
ATOM   2351 C CZ  . TYR A 1 322 ? -22.510 -6.851 -6.906 1.00  88.06 0 A 1
ATOM   2352 O OH  . TYR A 1 322 ? -22.380 -6.459 -8.205 1.00  85.21 0 A 1
ATOM   2353 N N   . LEU A 1 323 ? -23.562 -10.930 -0.703 1.00  93.51 0 A 1
ATOM   2354 C CA  . LEU A 1 323 ? -23.582 -11.515  0.640 1.00  93.53 0 A 1
ATOM   2355 C C   . LEU A 1 323 ? -22.232 -12.121  1.050 1.00  93.55 0 A 1
ATOM   2356 O O   . LEU A 1 323 ? -22.135 -12.689  2.134 1.00  91.36 0 A 1
ATOM   2357 C CB  . LEU A 1 323 ? -24.694 -12.578  0.711 1.00  92.85 0 A 1
ATOM   2358 C CG  . LEU A 1 323 ? -26.124 -12.089  0.432 1.00  92.13 0 A 1
ATOM   2359 C CD1 . LEU A 1 323 ? -27.093 -13.243  0.662 1.00  89.58 0 A 1
ATOM   2360 C CD2 . LEU A 1 323 ? -26.544 -10.935  1.343 1.00  88.94 0 A 1
ATOM   2361 N N   . GLY A 1 324 ? -21.224 -12.023  0.209 1.00  93.02 0 A 1
ATOM   2362 C CA  . GLY A 1 324 ? -19.936 -12.675  0.375 1.00  93.33 0 A 1
ATOM   2363 C C   . GLY A 1 324 ? -19.244 -12.379  1.715 1.00  93.53 0 A 1
ATOM   2364 O O   . GLY A 1 324 ? -19.452 -11.328  2.323 1.00  91.82 0 A 1
ATOM   2365 N N   . SER A 1 325 ? -18.410 -13.313  2.173 1.00  93.82 0 A 1
ATOM   2366 C CA  . SER A 1 325 ? -17.623 -13.193  3.409 1.00  93.66 0 A 1
ATOM   2367 C C   . SER A 1 325 ? -18.472 -12.866  4.644 1.00  93.74 0 A 1
ATOM   2368 O O   . SER A 1 325 ? -18.241 -11.890  5.351 1.00  91.78 0 A 1
ATOM   2369 C CB  . SER A 1 325 ? -16.455 -12.225  3.219 1.00  92.25 0 A 1
ATOM   2370 O OG  . SER A 1 325 ? -15.644 -12.615  2.135 1.00  83.59 0 A 1
ATOM   2371 N N   . ASN A 1 326 ? -19.488 -13.704  4.882 1.00  92.80 0 A 1
ATOM   2372 C CA  . ASN A 1 326 ? -20.327 -13.692  6.075 1.00  92.76 0 A 1
ATOM   2373 C C   . ASN A 1 326 ? -20.425 -15.115  6.654 1.00  91.55 0 A 1
ATOM   2374 O O   . ASN A 1 326 ? -19.749 -16.038  6.196 1.00  88.35 0 A 1
ATOM   2375 C CB  . ASN A 1 326 ? -21.695 -13.084  5.724 1.00  93.09 0 A 1
ATOM   2376 C CG  . ASN A 1 326 ? -21.692 -11.562  5.723 1.00  93.63 0 A 1
ATOM   2377 N ND2 . ASN A 1 326 ? -21.614 -10.951  4.566 1.00  90.22 0 A 1
ATOM   2378 O OD1 . ASN A 1 326 ? -21.796 -10.927  6.761 1.00  89.40 0 A 1
ATOM   2379 N N   . HIS A 1 327 ? -21.264 -15.308  7.650 1.00  92.12 0 A 1
ATOM   2380 C CA  . HIS A 1 327 ? -21.469 -16.588  8.332 1.00  90.83 0 A 1
ATOM   2381 C C   . HIS A 1 327 ? -22.886 -17.136  8.125 1.00  89.93 0 A 1
ATOM   2382 O O   . HIS A 1 327 ? -23.459 -17.745  9.029 1.00  85.00 0 A 1
ATOM   2383 C CB  . HIS A 1 327 ? -21.097 -16.445  9.815 1.00  88.90 0 A 1
ATOM   2384 C CG  . HIS A 1 327 ? -19.687 -15.964 10.037 1.00  87.20 0 A 1
ATOM   2385 C CD2 . HIS A 1 327 ? -19.290 -14.850 10.731 1.00  75.40 0 A 1
ATOM   2386 N ND1 . HIS A 1 327 ? -18.547 -16.563  9.557 1.00  75.45 0 A 1
ATOM   2387 C CE1 . HIS A 1 327 ? -17.495 -15.827  9.946 1.00  76.11 0 A 1
ATOM   2388 N NE2 . HIS A 1 327 ? -17.912 -14.779 10.664 1.00  77.50 0 A 1
ATOM   2389 N N   . PHE A 1 328 ? -23.469 -16.888  6.946 1.00  89.65 0 A 1
ATOM   2390 C CA  . PHE A 1 328 ? -24.811 -17.381  6.642 1.00  88.66 0 A 1
ATOM   2391 C C   . PHE A 1 328 ? -24.861 -18.906  6.634 1.00  86.35 0 A 1
ATOM   2392 O O   . PHE A 1 328 ? -23.968 -19.587  6.140 1.00  79.98 0 A 1
ATOM   2393 C CB  . PHE A 1 328 ? -25.302 -16.815  5.309 1.00  88.14 0 A 1
ATOM   2394 C CG  . PHE A 1 328 ? -25.470 -15.317  5.296 1.00  90.31 0 A 1
ATOM   2395 C CD1 . PHE A 1 328 ? -26.389 -14.690  6.163 1.00  87.79 0 A 1
ATOM   2396 C CD2 . PHE A 1 328 ? -24.702 -14.517  4.415 1.00  88.50 0 A 1
ATOM   2397 C CE1 . PHE A 1 328 ? -26.531 -13.300  6.167 1.00  87.09 0 A 1
ATOM   2398 C CE2 . PHE A 1 328 ? -24.846 -13.131  4.414 1.00  87.05 0 A 1
ATOM   2399 C CZ  . PHE A 1 328 ? -25.759 -12.512  5.288 1.00  88.30 0 A 1
ATOM   2400 N N   . GLU A 1 329 ? -25.944 -19.456  7.133 1.00  84.25 0 A 1
ATOM   2401 C CA  . GLU A 1 329 ? -26.214 -20.885  7.031 1.00  81.89 0 A 1
ATOM   2402 C C   . GLU A 1 329 ? -26.452 -21.277  5.572 1.00  80.85 0 A 1
ATOM   2403 O O   . GLU A 1 329 ? -27.099 -20.548  4.815 1.00  71.67 0 A 1
ATOM   2404 C CB  . GLU A 1 329 ? -27.429 -21.263  7.875 1.00  75.32 0 A 1
ATOM   2405 C CG  . GLU A 1 329 ? -27.176 -21.100  9.378 1.00  67.76 0 A 1
ATOM   2406 C CD  . GLU A 1 329 ? -28.432 -21.352 10.222 1.00  63.95 0 A 1
ATOM   2407 O OE1 . GLU A 1 329 ? -28.346 -21.132 11.453 1.00  56.52 0 A 1
ATOM   2408 O OE2 . GLU A 1 329 ? -29.476 -21.734  9.648 1.00  57.87 -1 A 1
ATOM   2409 N N   . GLY A 1 330 ? -26.001 -22.472  5.182 1.00  77.13 0 A 1
ATOM   2410 C CA  . GLY A 1 330 ? -26.194 -22.965  3.814 1.00  74.57 0 A 1
ATOM   2411 C C   . GLY A 1 330 ? -27.660 -23.031  3.350 1.00  77.73 0 A 1
ATOM   2412 O O   . GLY A 1 330 ? -27.939 -22.966  2.159 1.00  71.86 0 A 1
ATOM   2413 N N   . GLN A 1 331 ? -28.608 -23.074  4.277 1.00  80.70 0 A 1
ATOM   2414 C CA  . GLN A 1 331 ? -30.044 -23.005  3.990 1.00  81.20 0 A 1
ATOM   2415 C C   . GLN A 1 331 ? -30.467 -21.682  3.322 1.00  83.57 0 A 1
ATOM   2416 O O   . GLN A 1 331 ? -31.538 -21.623  2.730 1.00  79.59 0 A 1
ATOM   2417 C CB  . GLN A 1 331 ? -30.844 -23.210  5.283 1.00  74.37 0 A 1
ATOM   2418 C CG  . GLN A 1 331 ? -30.610 -24.579  5.933 1.00  64.77 0 A 1
ATOM   2419 C CD  . GLN A 1 331 ? -31.513 -24.826  7.144 1.00  58.75 0 A 1
ATOM   2420 N NE2 . GLN A 1 331 ? -31.308 -25.905  7.859 1.00  51.12 0 A 1
ATOM   2421 O OE1 . GLN A 1 331 ? -32.411 -24.072  7.452 1.00  52.93 0 A 1
ATOM   2422 N N   . ILE A 1 332 ? -29.629 -20.650  3.360 1.00  83.96 0 A 1
ATOM   2423 C CA  . ILE A 1 332 ? -29.883 -19.371  2.693 1.00  85.67 0 A 1
ATOM   2424 C C   . ILE A 1 332 ? -30.007 -19.505  1.164 1.00  87.53 0 A 1
ATOM   2425 O O   . ILE A 1 332 ? -30.662 -18.692  0.519 1.00  86.16 0 A 1
ATOM   2426 C CB  . ILE A 1 332 ? -28.776 -18.369  3.088 1.00  82.17 0 A 1
ATOM   2427 C CG1 . ILE A 1 332 ? -29.250 -16.928  2.828 1.00  73.81 0 A 1
ATOM   2428 C CG2 . ILE A 1 332 ? -27.436 -18.648  2.370 1.00  70.77 0 A 1
ATOM   2429 C CD1 . ILE A 1 332 ? -28.330 -15.855  3.407 1.00  68.93 0 A 1
ATOM   2430 N N   . LEU A 1 333 ? -29.415 -20.548  0.572 1.00  87.43 0 A 1
ATOM   2431 C CA  . LEU A 1 333 ? -29.379 -20.733 -0.884 1.00  88.48 0 A 1
ATOM   2432 C C   . LEU A 1 333 ? -30.771 -21.016 -1.473 1.00  89.53 0 A 1
ATOM   2433 O O   . LEU A 1 333 ? -31.096 -20.526 -2.553 1.00  87.87 0 A 1
ATOM   2434 C CB  . LEU A 1 333 ? -28.417 -21.884 -1.213 1.00  86.29 0 A 1
ATOM   2435 C CG  . LEU A 1 333 ? -26.954 -21.655 -0.782 1.00  84.74 0 A 1
ATOM   2436 C CD1 . LEU A 1 333 ? -26.152 -22.920 -1.050 1.00  79.05 0 A 1
ATOM   2437 C CD2 . LEU A 1 333 ? -26.306 -20.497 -1.544 1.00  79.12 0 A 1
ATOM   2438 N N   . GLU A 1 334 ? -31.600 -21.776 -0.784 1.00  88.00 0 A 1
ATOM   2439 C CA  . GLU A 1 334 ? -32.948 -22.083 -1.263 1.00  88.02 0 A 1
ATOM   2440 C C   . GLU A 1 334 ? -33.848 -20.834 -1.303 1.00  89.12 0 A 1
ATOM   2441 O O   . GLU A 1 334 ? -34.432 -20.555 -2.362 1.00  87.84 0 A 1
ATOM   2442 C CB  . GLU A 1 334 ? -33.552 -23.240 -0.449 1.00  85.96 0 A 1
ATOM   2443 C CG  . GLU A 1 334 ? -34.812 -23.849 -1.103 1.00  75.47 0 A 1
ATOM   2444 C CD  . GLU A 1 334 ? -36.027 -23.917 -0.178 1.00  66.03 0 A 1
ATOM   2445 O OE1 . GLU A 1 334 ? -37.139 -23.620 -0.678 1.00  58.72 0 A 1
ATOM   2446 O OE2 . GLU A 1 334 ? -35.877 -24.190  1.032 1.00  58.37 -1 A 1
ATOM   2447 N N   . PRO A 1 335 ? -33.911 -19.991 -0.250 1.00  89.19 0 A 1
ATOM   2448 C CA  . PRO A 1 335 ? -34.539 -18.679 -0.315 1.00  89.47 0 A 1
ATOM   2449 C C   . PRO A 1 335 ? -34.009 -17.791 -1.453 1.00  90.42 0 A 1
ATOM   2450 O O   . PRO A 1 335 ? -34.806 -17.194 -2.183 1.00  89.33 0 A 1
ATOM   2451 C CB  . PRO A 1 335 ? -34.270 -18.044  1.046 1.00  87.61 0 A 1
ATOM   2452 C CG  . PRO A 1 335 ? -34.178 -19.225  1.999 1.00  84.77 0 A 1
ATOM   2453 C CD  . PRO A 1 335 ? -33.560 -20.324  1.126 1.00  87.76 0 A 1
ATOM   2454 N N   . ILE A 1 336 ? -32.692 -17.733 -1.667 1.00  90.78 0 A 1
ATOM   2455 C CA  . ILE A 1 336 ? -32.079 -16.920 -2.728 1.00  91.45 0 A 1
ATOM   2456 C C   . ILE A 1 336 ? -32.545 -17.370 -4.117 1.00  91.86 0 A 1
ATOM   2457 O O   . ILE A 1 336 ? -32.824 -16.519 -4.965 1.00  91.00 0 A 1
ATOM   2458 C CB  . ILE A 1 336 ? -30.542 -16.945 -2.591 1.00  90.77 0 A 1
ATOM   2459 C CG1 . ILE A 1 336 ? -30.129 -16.105 -1.354 1.00  88.16 0 A 1
ATOM   2460 C CG2 . ILE A 1 336 ? -29.841 -16.393 -3.848 1.00  87.08 0 A 1
ATOM   2461 C CD1 . ILE A 1 336 ? -28.671 -16.316 -0.936 1.00  80.11 0 A 1
ATOM   2462 N N   . SER A 1 337 ? -32.710 -18.665 -4.335 1.00  91.79 0 A 1
ATOM   2463 C CA  . SER A 1 337 ? -33.186 -19.199 -5.621 1.00  91.26 0 A 1
ATOM   2464 C C   . SER A 1 337 ? -34.578 -18.693 -6.029 1.00  91.58 0 A 1
ATOM   2465 O O   . SER A 1 337 ? -34.946 -18.749 -7.206 1.00  89.74 0 A 1
ATOM   2466 C CB  . SER A 1 337 ? -33.157 -20.725 -5.593 1.00  89.81 0 A 1
ATOM   2467 O OG  . SER A 1 337 ? -34.282 -21.277 -4.937 1.00  82.09 0 A 1
ATOM   2468 N N   . LYS A 1 338 ? -35.332 -18.139 -5.087 1.00  91.22 0 A 1
ATOM   2469 C CA  . LYS A 1 338 ? -36.666 -17.552 -5.328 1.00  91.16 0 A 1
ATOM   2470 C C   . LYS A 1 338 ? -36.603 -16.088 -5.775 1.00  91.71 0 A 1
ATOM   2471 O O   . LYS A 1 338 ? -37.621 -15.552 -6.217 1.00  90.40 0 A 1
ATOM   2472 C CB  . LYS A 1 338 ? -37.539 -17.722 -4.070 1.00  89.77 0 A 1
ATOM   2473 C CG  . LYS A 1 338 ? -37.687 -19.194 -3.651 1.00  86.25 0 A 1
ATOM   2474 C CD  . LYS A 1 338 ? -38.414 -19.339 -2.302 1.00  80.76 0 A 1
ATOM   2475 C CE  . LYS A 1 338 ? -38.384 -20.812 -1.910 1.00  73.00 0 A 1
ATOM   2476 N NZ  . LYS A 1 338 ? -38.828 -21.067 -0.520 1.00  64.94 1 A 1
ATOM   2477 N N   . LEU A 1 339 ? -35.434 -15.442 -5.704 1.00  92.55 0 A 1
ATOM   2478 C CA  . LEU A 1 339 ? -35.216 -14.048 -6.102 1.00  93.10 0 A 1
ATOM   2479 C C   . LEU A 1 339 ? -34.959 -13.940 -7.616 1.00  93.49 0 A 1
ATOM   2480 O O   . LEU A 1 339 ? -33.886 -13.562 -8.069 1.00  92.51 0 A 1
ATOM   2481 C CB  . LEU A 1 339 ? -34.088 -13.432 -5.254 1.00  92.95 0 A 1
ATOM   2482 C CG  . LEU A 1 339 ? -34.349 -13.425 -3.734 1.00  92.17 0 A 1
ATOM   2483 C CD1 . LEU A 1 339 ? -33.105 -12.922 -3.008 1.00  90.39 0 A 1
ATOM   2484 C CD2 . LEU A 1 339 ? -35.514 -12.521 -3.364 1.00  89.95 0 A 1
ATOM   2485 N N   . ILE A 1 340 ? -35.968 -14.254 -8.422 1.00  92.34 0 A 1
ATOM   2486 C CA  . ILE A 1 340 ? -35.866 -14.464 -9.875 1.00  91.94 0 A 1
ATOM   2487 C C   . ILE A 1 340 ? -35.395 -13.255 -10.696 1.00  92.32 0 A 1
ATOM   2488 O O   . ILE A 1 340 ? -35.072 -13.413 -11.868 1.00  90.86 0 A 1
ATOM   2489 C CB  . ILE A 1 340 ? -37.206 -14.976 -10.440 1.00  89.99 0 A 1
ATOM   2490 C CG1 . ILE A 1 340 ? -38.352 -13.950 -10.234 1.00  82.56 0 A 1
ATOM   2491 C CG2 . ILE A 1 340 ? -37.540 -16.352 -9.817 1.00  77.99 0 A 1
ATOM   2492 C CD1 . ILE A 1 340 ? -39.638 -14.304 -10.979 1.00  74.15 0 A 1
ATOM   2493 N N   . ASN A 1 341 ? -35.360 -12.050 -10.103 1.00  92.95 0 A 1
ATOM   2494 C CA  . ASN A 1 341 ? -34.910 -10.827 -10.774 1.00  92.99 0 A 1
ATOM   2495 C C   . ASN A 1 341 ? -33.406 -10.559 -10.597 1.00  93.36 0 A 1
ATOM   2496 O O   . ASN A 1 341 ? -32.911 -9.580 -11.153 1.00  92.23 0 A 1
ATOM   2497 C CB  . ASN A 1 341 ? -35.750 -9.638 -10.279 1.00  92.35 0 A 1
ATOM   2498 C CG  . ASN A 1 341 ? -37.217 -9.756 -10.648 1.00  91.04 0 A 1
ATOM   2499 N ND2 . ASN A 1 341 ? -38.093 -9.410 -9.739 1.00  80.67 0 A 1
ATOM   2500 O OD1 . ASN A 1 341 ? -37.602 -10.142 -11.736 1.00  82.11 0 A 1
ATOM   2501 N N   . LEU A 1 342 ? -32.681 -11.397 -9.845 1.00  93.98 0 A 1
ATOM   2502 C CA  . LEU A 1 342 ? -31.256 -11.213 -9.619 1.00  94.22 0 A 1
ATOM   2503 C C   . LEU A 1 342 ? -30.468 -11.246 -10.936 1.00  94.23 0 A 1
ATOM   2504 O O   . LEU A 1 342 ? -30.582 -12.181 -11.731 1.00  93.54 0 A 1
ATOM   2505 C CB  . LEU A 1 342 ? -30.709 -12.276 -8.645 1.00  94.09 0 A 1
ATOM   2506 C CG  . LEU A 1 342 ? -31.110 -12.054 -7.171 1.00  92.77 0 A 1
ATOM   2507 C CD1 . LEU A 1 342 ? -30.613 -13.227 -6.331 1.00  91.68 0 A 1
ATOM   2508 C CD2 . LEU A 1 342 ? -30.518 -10.772 -6.588 1.00  91.41 0 A 1
ATOM   2509 N N   . LYS A 1 343 ? -29.632 -10.211 -11.123 1.00  93.80 0 A 1
ATOM   2510 C CA  . LYS A 1 343 ? -28.651 -10.076 -12.204 1.00  93.58 0 A 1
ATOM   2511 C C   . LYS A 1 343 ? -27.233 -10.337 -11.696 1.00  93.57 0 A 1
ATOM   2512 O O   . LYS A 1 343 ? -26.451 -10.965 -12.394 1.00  92.62 0 A 1
ATOM   2513 C CB  . LYS A 1 343 ? -28.735 -8.678 -12.820 1.00  92.65 0 A 1
ATOM   2514 C CG  . LYS A 1 343 ? -30.077 -8.375 -13.494 1.00  90.18 0 A 1
ATOM   2515 C CD  . LYS A 1 343 ? -30.044 -6.937 -14.033 1.00  87.64 0 A 1
ATOM   2516 C CE  . LYS A 1 343 ? -31.381 -6.512 -14.604 1.00  81.11 0 A 1
ATOM   2517 N NZ  . LYS A 1 343 ? -31.437 -5.026 -14.749 1.00  73.88 1 A 1
ATOM   2518 N N   . HIS A 1 344 ? -26.929 -9.873 -10.494 1.00  93.41 0 A 1
ATOM   2519 C CA  . HIS A 1 344 ? -25.600 -9.973 -9.901 1.00  93.13 0 A 1
ATOM   2520 C C   . HIS A 1 344 ? -25.691 -10.571 -8.506 1.00  93.16 0 A 1
ATOM   2521 O O   . HIS A 1 344 ? -26.404 -10.052 -7.641 1.00  92.44 0 A 1
ATOM   2522 C CB  . HIS A 1 344 ? -24.929 -8.593 -9.885 1.00  92.29 0 A 1
ATOM   2523 C CG  . HIS A 1 344 ? -24.942 -7.919 -11.230 1.00  91.31 0 A 1
ATOM   2524 C CD2 . HIS A 1 344 ? -25.753 -6.887 -11.630 1.00  85.91 0 A 1
ATOM   2525 N ND1 . HIS A 1 344 ? -24.209 -8.299 -12.335 1.00  85.68 0 A 1
ATOM   2526 C CE1 . HIS A 1 344 ? -24.580 -7.519 -13.365 1.00  85.25 0 A 1
ATOM   2527 N NE2 . HIS A 1 344 ? -25.513 -6.656 -12.973 1.00  86.22 0 A 1
ATOM   2528 N N   . LEU A 1 345 ? -24.996 -11.683 -8.284 1.00  93.86 0 A 1
ATOM   2529 C CA  . LEU A 1 345 ? -25.047 -12.440 -7.040 1.00  94.32 0 A 1
ATOM   2530 C C   . LEU A 1 345 ? -23.639 -12.808 -6.575 1.00  94.46 0 A 1
ATOM   2531 O O   . LEU A 1 345 ? -22.918 -13.506 -7.270 1.00  94.04 0 A 1
ATOM   2532 C CB  . LEU A 1 345 ? -25.935 -13.676 -7.280 1.00  94.35 0 A 1
ATOM   2533 C CG  . LEU A 1 345 ? -26.097 -14.594 -6.060 1.00  93.99 0 A 1
ATOM   2534 C CD1 . LEU A 1 345 ? -26.723 -13.871 -4.866 1.00  92.50 0 A 1
ATOM   2535 C CD2 . LEU A 1 345 ? -27.020 -15.764 -6.429 1.00  92.31 0 A 1
ATOM   2536 N N   . ASP A 1 346 ? -23.304 -12.372 -5.376 1.00  94.26 0 A 1
ATOM   2537 C CA  . ASP A 1 346 ? -22.087 -12.803 -4.690 1.00  94.12 0 A 1
ATOM   2538 C C   . ASP A 1 346 ? -22.453 -13.586 -3.429 1.00  94.25 0 A 1
ATOM   2539 O O   . ASP A 1 346 ? -23.098 -13.069 -2.514 1.00  93.64 0 A 1
ATOM   2540 C CB  . ASP A 1 346 ? -21.192 -11.585 -4.413 1.00  93.50 0 A 1
ATOM   2541 C CG  . ASP A 1 346 ? -19.949 -11.917 -3.583 1.00  92.08 0 A 1
ATOM   2542 O OD1 . ASP A 1 346 ? -19.589 -13.098 -3.453 1.00  87.94 0 A 1
ATOM   2543 O OD2 . ASP A 1 346 ? -19.378 -10.962 -3.044 1.00  86.31 -1 A 1
ATOM   2544 N N   . LEU A 1 347 ? -22.021 -14.831 -3.419 1.00  94.69 0 A 1
ATOM   2545 C CA  . LEU A 1 347 ? -22.138 -15.786 -2.320 1.00  94.78 0 A 1
ATOM   2546 C C   . LEU A 1 347 ? -20.767 -16.325 -1.908 1.00  94.81 0 A 1
ATOM   2547 O O   . LEU A 1 347 ? -20.656 -17.436 -1.391 1.00  93.39 0 A 1
ATOM   2548 C CB  . LEU A 1 347 ? -23.092 -16.923 -2.747 1.00  94.12 0 A 1
ATOM   2549 C CG  . LEU A 1 347 ? -24.532 -16.487 -3.060 1.00  93.35 0 A 1
ATOM   2550 C CD1 . LEU A 1 347 ? -25.326 -17.697 -3.553 1.00  91.67 0 A 1
ATOM   2551 C CD2 . LEU A 1 347 ? -25.243 -15.933 -1.830 1.00  91.27 0 A 1
ATOM   2552 N N   . SER A 1 348 ? -19.709 -15.566 -2.161 1.00  94.93 0 A 1
ATOM   2553 C CA  . SER A 1 348 ? -18.352 -15.992 -1.858 1.00  94.89 0 A 1
ATOM   2554 C C   . SER A 1 348 ? -18.117 -16.165 -0.356 1.00  94.42 0 A 1
ATOM   2555 O O   . SER A 1 348 ? -18.648 -15.421  0.464 1.00  92.66 0 A 1
ATOM   2556 C CB  . SER A 1 348 ? -17.342 -15.028 -2.485 1.00  93.86 0 A 1
ATOM   2557 O OG  . SER A 1 348 ? -17.477 -13.720 -1.964 1.00  89.56 0 A 1
ATOM   2558 N N   . PHE A 1 349 ? -17.328 -17.159  0.012 1.00  94.66 0 A 1
ATOM   2559 C CA  . PHE A 1 349 ? -16.876 -17.386  1.392 1.00  93.88 0 A 1
ATOM   2560 C C   . PHE A 1 349 ? -18.008 -17.400  2.439 1.00  92.83 0 A 1
ATOM   2561 O O   . PHE A 1 349 ? -17.891 -16.792  3.503 1.00  90.04 0 A 1
ATOM   2562 C CB  . PHE A 1 349 ? -15.754 -16.400  1.734 1.00  93.24 0 A 1
ATOM   2563 C CG  . PHE A 1 349 ? -14.563 -16.458  0.800 1.00  93.12 0 A 1
ATOM   2564 C CD1 . PHE A 1 349 ? -13.542 -17.403  1.003 1.00  90.88 0 A 1
ATOM   2565 C CD2 . PHE A 1 349 ? -14.466 -15.572 -0.295 1.00  91.32 0 A 1
ATOM   2566 C CE1 . PHE A 1 349 ? -12.438 -17.470  0.139 1.00  90.22 0 A 1
ATOM   2567 C CE2 . PHE A 1 349 ? -13.368 -15.637 -1.169 1.00  90.42 0 A 1
ATOM   2568 C CZ  . PHE A 1 349 ? -12.360 -16.582 -0.947 1.00  90.67 0 A 1
ATOM   2569 N N   . LEU A 1 350 ? -19.088 -18.109  2.152 1.00  90.46 0 A 1
ATOM   2570 C CA  . LEU A 1 350 ? -20.201 -18.241  3.093 1.00  87.70 0 A 1
ATOM   2571 C C   . LEU A 1 350 ? -19.995 -19.334  4.156 1.00  84.79 0 A 1
ATOM   2572 O O   . LEU A 1 350 ? -20.819 -19.448  5.057 1.00  73.13 0 A 1
ATOM   2573 C CB  . LEU A 1 350 ? -21.522 -18.476  2.337 1.00  84.65 0 A 1
ATOM   2574 C CG  . LEU A 1 350 ? -21.997 -17.294  1.473 1.00  83.45 0 A 1
ATOM   2575 C CD1 . LEU A 1 350 ? -23.387 -17.639  0.927 1.00  77.48 0 A 1
ATOM   2576 C CD2 . LEU A 1 350 ? -22.118 -15.983  2.247 1.00  77.07 0 A 1
ATOM   2577 N N   . ASN A 1 351 ? -18.926 -20.136  4.056 1.00  82.73 0 A 1
ATOM   2578 C CA  . ASN A 1 351 ? -18.690 -21.291  4.931 1.00  80.55 0 A 1
ATOM   2579 C C   . ASN A 1 351 ? -19.865 -22.293  4.950 1.00  80.53 0 A 1
ATOM   2580 O O   . ASN A 1 351 ? -20.258 -22.798  6.000 1.00  74.50 0 A 1
ATOM   2581 C CB  . ASN A 1 351 ? -18.228 -20.813  6.325 1.00  74.39 0 A 1
ATOM   2582 C CG  . ASN A 1 351 ? -16.736 -20.902  6.564 1.00  65.99 0 A 1
ATOM   2583 N ND2 . ASN A 1 351 ? -16.275 -20.360  7.676 1.00  58.19 0 A 1
ATOM   2584 O OD1 . ASN A 1 351 ? -15.967 -21.472  5.826 1.00  58.47 0 A 1
ATOM   2585 N N   . THR A 1 352 ? -20.413 -22.598  3.778 1.00  81.13 0 A 1
ATOM   2586 C CA  . THR A 1 352 ? -21.495 -23.588  3.668 1.00  79.70 0 A 1
ATOM   2587 C C   . THR A 1 352 ? -21.014 -24.970  4.116 1.00  79.92 0 A 1
ATOM   2588 O O   . THR A 1 352 ? -19.953 -25.440  3.705 1.00  75.84 0 A 1
ATOM   2589 C CB  . THR A 1 352 ? -22.067 -23.667  2.250 1.00  75.94 0 A 1
ATOM   2590 C CG2 . THR A 1 352 ? -22.706 -22.347  1.828 1.00  66.51 0 A 1
ATOM   2591 O OG1 . THR A 1 352 ? -21.064 -23.973  1.313 1.00  68.45 0 A 1
ATOM   2592 N N   . SER A 1 353 ? -21.796 -25.635  4.928 1.00  80.93 0 A 1
ATOM   2593 C CA  . SER A 1 353 ? -21.472 -26.962  5.463 1.00  80.75 0 A 1
ATOM   2594 C C   . SER A 1 353 ? -21.574 -28.097  4.440 1.00  82.01 0 A 1
ATOM   2595 O O   . SER A 1 353 ? -21.170 -29.227  4.719 1.00  77.30 0 A 1
ATOM   2596 C CB  . SER A 1 353 ? -22.376 -27.253  6.661 1.00  76.07 0 A 1
ATOM   2597 O OG  . SER A 1 353 ? -23.744 -27.127  6.306 1.00  67.50 0 A 1
ATOM   2598 N N   . TYR A 1 354 ? -22.136 -27.836  3.256 1.00  84.67 0 A 1
ATOM   2599 C CA  . TYR A 1 354 ? -22.348 -28.796  2.182 1.00  85.03 0 A 1
ATOM   2600 C C   . TYR A 1 354 ? -21.965 -28.185  0.828 1.00  87.82 0 A 1
ATOM   2601 O O   . TYR A 1 354 ? -22.022 -26.964  0.670 1.00  86.68 0 A 1
ATOM   2602 C CB  . TYR A 1 354 ? -23.798 -29.292  2.202 1.00  80.21 0 A 1
ATOM   2603 C CG  . TYR A 1 354 ? -24.849 -28.203  2.144 1.00  72.95 0 A 1
ATOM   2604 C CD1 . TYR A 1 354 ? -25.418 -27.707  3.335 1.00  64.34 0 A 1
ATOM   2605 C CD2 . TYR A 1 354 ? -25.272 -27.691  0.905 1.00  65.39 0 A 1
ATOM   2606 C CE1 . TYR A 1 354 ? -26.411 -26.721  3.283 1.00  57.07 0 A 1
ATOM   2607 C CE2 . TYR A 1 354 ? -26.263 -26.702  0.842 1.00  57.69 0 A 1
ATOM   2608 C CZ  . TYR A 1 354 ? -26.836 -26.224  2.032 1.00  55.78 0 A 1
ATOM   2609 O OH  . TYR A 1 354 ? -27.823 -25.282  1.966 1.00  50.60 0 A 1
ATOM   2610 N N   . PRO A 1 355 ? -21.594 -29.028 -0.161 1.00  88.79 0 A 1
ATOM   2611 C CA  . PRO A 1 355 ? -21.304 -28.556 -1.507 1.00  90.08 0 A 1
ATOM   2612 C C   . PRO A 1 355 ? -22.507 -27.865 -2.148 1.00  90.64 0 A 1
ATOM   2613 O O   . PRO A 1 355 ? -23.619 -28.393 -2.131 1.00  88.93 0 A 1
ATOM   2614 C CB  . PRO A 1 355 ? -20.863 -29.788 -2.302 1.00  88.10 0 A 1
ATOM   2615 C CG  . PRO A 1 355 ? -20.402 -30.764 -1.225 1.00  84.82 0 A 1
ATOM   2616 C CD  . PRO A 1 355 ? -21.334 -30.454 -0.061 1.00  87.83 0 A 1
ATOM   2617 N N   . ILE A 1 356 ? -22.263 -26.691 -2.752 1.00  91.65 0 A 1
ATOM   2618 C CA  . ILE A 1 356 ? -23.285 -25.950 -3.482 1.00  92.05 0 A 1
ATOM   2619 C C   . ILE A 1 356 ? -23.607 -26.694 -4.781 1.00  92.28 0 A 1
ATOM   2620 O O   . ILE A 1 356 ? -22.721 -26.980 -5.585 1.00  91.36 0 A 1
ATOM   2621 C CB  . ILE A 1 356 ? -22.835 -24.492 -3.736 1.00  91.58 0 A 1
ATOM   2622 C CG1 . ILE A 1 356 ? -22.583 -23.769 -2.393 1.00  89.73 0 A 1
ATOM   2623 C CG2 . ILE A 1 356 ? -23.893 -23.751 -4.581 1.00  89.44 0 A 1
ATOM   2624 C CD1 . ILE A 1 356 ? -22.106 -22.315 -2.522 1.00  86.39 0 A 1
ATOM   2625 N N   . ASP A 1 357 ? -24.887 -26.967 -5.016 1.00  91.58 0 A 1
ATOM   2626 C CA  . ASP A 1 357 ? -25.381 -27.462 -6.299 1.00  91.42 0 A 1
ATOM   2627 C C   . ASP A 1 357 ? -25.772 -26.271 -7.189 1.00  92.03 0 A 1
ATOM   2628 O O   . ASP A 1 357 ? -26.681 -25.514 -6.864 1.00  90.79 0 A 1
ATOM   2629 C CB  . ASP A 1 357 ? -26.538 -28.439 -6.071 1.00  89.76 0 A 1
ATOM   2630 C CG  . ASP A 1 357 ? -27.045 -29.113 -7.353 1.00  87.08 0 A 1
ATOM   2631 O OD1 . ASP A 1 357 ? -26.684 -28.669 -8.462 1.00  81.07 0 A 1
ATOM   2632 O OD2 . ASP A 1 357 ? -27.833 -30.079 -7.235 1.00  79.73 -1 A 1
ATOM   2633 N N   . LEU A 1 358 ? -25.094 -26.111 -8.335 1.00  91.62 0 A 1
ATOM   2634 C CA  . LEU A 1 358 ? -25.357 -25.027 -9.284 1.00  91.93 0 A 1
ATOM   2635 C C   . LEU A 1 358 ? -26.790 -25.026 -9.823 1.00  92.00 0 A 1
ATOM   2636 O O   . LEU A 1 358 ? -27.283 -23.998 -10.283 1.00  90.25 0 A 1
ATOM   2637 C CB  . LEU A 1 358 ? -24.357 -25.118 -10.454 1.00  90.79 0 A 1
ATOM   2638 C CG  . LEU A 1 358 ? -22.882 -24.856 -10.074 1.00  88.65 0 A 1
ATOM   2639 C CD1 . LEU A 1 358 ? -22.022 -24.973 -11.323 1.00  81.65 0 A 1
ATOM   2640 C CD2 . LEU A 1 358 ? -22.670 -23.467 -9.505 1.00  81.15 0 A 1
ATOM   2641 N N   . LYS A 1 359 ? -27.496 -26.154 -9.729 1.00  90.77 0 A 1
ATOM   2642 C CA  . LYS A 1 359 ? -28.906 -26.260 -10.103 1.00  90.14 0 A 1
ATOM   2643 C C   . LYS A 1 359 ? -29.798 -25.274 -9.343 1.00  90.70 0 A 1
ATOM   2644 O O   . LYS A 1 359 ? -30.815 -24.835 -9.886 1.00  88.86 0 A 1
ATOM   2645 C CB  . LYS A 1 359 ? -29.356 -27.703 -9.874 1.00  87.57 0 A 1
ATOM   2646 C CG  . LYS A 1 359 ? -30.743 -27.974 -10.442 1.00  74.99 0 A 1
ATOM   2647 C CD  . LYS A 1 359 ? -31.062 -29.455 -10.275 1.00  70.13 0 A 1
ATOM   2648 C CE  . LYS A 1 359 ? -32.412 -29.763 -10.898 1.00  59.04 0 A 1
ATOM   2649 N NZ  . LYS A 1 359 ? -32.679 -31.217 -10.822 1.00  51.94 1 A 1
ATOM   2650 N N   . LEU A 1 360 ? -29.402 -24.874 -8.129 1.00  90.69 0 A 1
ATOM   2651 C CA  . LEU A 1 360 ? -30.126 -23.887 -7.323 1.00  90.68 0 A 1
ATOM   2652 C C   . LEU A 1 360 ? -30.281 -22.552 -8.055 1.00  91.77 0 A 1
ATOM   2653 O O   . LEU A 1 360 ? -31.306 -21.893 -7.924 1.00  90.47 0 A 1
ATOM   2654 C CB  . LEU A 1 360 ? -29.379 -23.682 -5.994 1.00  88.02 0 A 1
ATOM   2655 C CG  . LEU A 1 360 ? -29.461 -24.894 -5.045 1.00  79.86 0 A 1
ATOM   2656 C CD1 . LEU A 1 360 ? -28.432 -24.749 -3.925 1.00  73.08 0 A 1
ATOM   2657 C CD2 . LEU A 1 360 ? -30.845 -25.006 -4.409 1.00  72.44 0 A 1
ATOM   2658 N N   . PHE A 1 361 ? -29.321 -22.187 -8.897 1.00  92.83 0 A 1
ATOM   2659 C CA  . PHE A 1 361 ? -29.329 -20.920 -9.633 1.00  93.52 0 A 1
ATOM   2660 C C   . PHE A 1 361 ? -30.109 -20.980 -10.953 1.00  93.63 0 A 1
ATOM   2661 O O   . PHE A 1 361 ? -30.322 -19.954 -11.587 1.00  92.06 0 A 1
ATOM   2662 C CB  . PHE A 1 361 ? -27.893 -20.439 -9.824 1.00  93.38 0 A 1
ATOM   2663 C CG  . PHE A 1 361 ? -27.097 -20.425 -8.536 1.00  93.78 0 A 1
ATOM   2664 C CD1 . PHE A 1 361 ? -27.447 -19.555 -7.491 1.00  92.13 0 A 1
ATOM   2665 C CD2 . PHE A 1 361 ? -26.040 -21.329 -8.348 1.00  91.92 0 A 1
ATOM   2666 C CE1 . PHE A 1 361 ? -26.756 -19.590 -6.264 1.00  90.79 0 A 1
ATOM   2667 C CE2 . PHE A 1 361 ? -25.344 -21.373 -7.129 1.00  90.94 0 A 1
ATOM   2668 C CZ  . PHE A 1 361 ? -25.708 -20.505 -6.083 1.00  91.50 0 A 1
ATOM   2669 N N   . SER A 1 362 ? -30.611 -22.148 -11.363 1.00  92.50 0 A 1
ATOM   2670 C CA  . SER A 1 362 ? -31.323 -22.322 -12.637 1.00  91.77 0 A 1
ATOM   2671 C C   . SER A 1 362 ? -32.609 -21.498 -12.775 1.00  91.93 0 A 1
ATOM   2672 O O   . SER A 1 362 ? -33.061 -21.205 -13.882 1.00  89.49 0 A 1
ATOM   2673 C CB  . SER A 1 362 ? -31.640 -23.807 -12.853 1.00  89.57 0 A 1
ATOM   2674 O OG  . SER A 1 362 ? -32.557 -24.298 -11.893 1.00  79.24 0 A 1
ATOM   2675 N N   . SER A 1 363 ? -33.193 -21.093 -11.646 1.00  91.74 0 A 1
ATOM   2676 C CA  . SER A 1 363 ? -34.360 -20.209 -11.582 1.00  91.89 0 A 1
ATOM   2677 C C   . SER A 1 363 ? -34.028 -18.741 -11.908 1.00  92.51 0 A 1
ATOM   2678 O O   . SER A 1 363 ? -34.918 -17.992 -12.307 1.00  91.06 0 A 1
ATOM   2679 C CB  . SER A 1 363 ? -34.985 -20.297 -10.186 1.00  90.21 0 A 1
ATOM   2680 O OG  . SER A 1 363 ? -34.004 -20.039 -9.209 1.00  86.16 0 A 1
ATOM   2681 N N   . LEU A 1 364 ? -32.756 -18.330 -11.791 1.00  93.39 0 A 1
ATOM   2682 C CA  . LEU A 1 364 ? -32.283 -16.952 -11.944 1.00  94.21 0 A 1
ATOM   2683 C C   . LEU A 1 364 ? -31.988 -16.627 -13.415 1.00  94.29 0 A 1
ATOM   2684 O O   . LEU A 1 364 ? -30.857 -16.391 -13.818 1.00  92.76 0 A 1
ATOM   2685 C CB  . LEU A 1 364 ? -31.076 -16.706 -11.024 1.00  94.31 0 A 1
ATOM   2686 C CG  . LEU A 1 364 ? -31.261 -17.080 -9.539 1.00  93.81 0 A 1
ATOM   2687 C CD1 . LEU A 1 364 ? -30.022 -16.686 -8.750 1.00  91.64 0 A 1
ATOM   2688 C CD2 . LEU A 1 364 ? -32.471 -16.395 -8.916 1.00  91.11 0 A 1
ATOM   2689 N N   . LYS A 1 365 ? -33.011 -16.591 -14.243 1.00  93.70 0 A 1
ATOM   2690 C CA  . LYS A 1 365 ? -32.897 -16.474 -15.711 1.00  93.29 0 A 1
ATOM   2691 C C   . LYS A 1 365 ? -32.262 -15.176 -16.210 1.00  93.66 0 A 1
ATOM   2692 O O   . LYS A 1 365 ? -31.942 -15.088 -17.391 1.00  90.97 0 A 1
ATOM   2693 C CB  . LYS A 1 365 ? -34.272 -16.642 -16.362 1.00  91.72 0 A 1
ATOM   2694 C CG  . LYS A 1 365 ? -34.857 -18.032 -16.095 1.00  87.73 0 A 1
ATOM   2695 C CD  . LYS A 1 365 ? -36.163 -18.209 -16.888 1.00  76.46 0 A 1
ATOM   2696 C CE  . LYS A 1 365 ? -36.720 -19.598 -16.613 1.00  69.35 0 A 1
ATOM   2697 N NZ  . LYS A 1 365 ? -37.943 -19.853 -17.397 1.00  59.70 1 A 1
ATOM   2698 N N   . SER A 1 366 ? -32.119 -14.166 -15.356 1.00  93.52 0 A 1
ATOM   2699 C CA  . SER A 1 366 ? -31.499 -12.881 -15.681 1.00  93.38 0 A 1
ATOM   2700 C C   . SER A 1 366 ? -30.073 -12.754 -15.125 1.00  93.71 0 A 1
ATOM   2701 O O   . SER A 1 366 ? -29.490 -11.677 -15.236 1.00  92.08 0 A 1
ATOM   2702 C CB  . SER A 1 366 ? -32.369 -11.725 -15.175 1.00  91.70 0 A 1
ATOM   2703 O OG  . SER A 1 366 ? -33.663 -11.796 -15.750 1.00  84.78 0 A 1
ATOM   2704 N N   . LEU A 1 367 ? -29.535 -13.801 -14.510 1.00  94.07 0 A 1
ATOM   2705 C CA  . LEU A 1 367 ? -28.243 -13.765 -13.820 1.00  94.50 0 A 1
ATOM   2706 C C   . LEU A 1 367 ? -27.103 -13.544 -14.815 1.00  94.41 0 A 1
ATOM   2707 O O   . LEU A 1 367 ? -26.933 -14.316 -15.759 1.00  93.66 0 A 1
ATOM   2708 C CB  . LEU A 1 367 ? -28.067 -15.060 -13.012 1.00  94.60 0 A 1
ATOM   2709 C CG  . LEU A 1 367 ? -26.969 -14.973 -11.945 1.00  94.02 0 A 1
ATOM   2710 C CD1 . LEU A 1 367 ? -27.367 -14.054 -10.787 1.00  92.66 0 A 1
ATOM   2711 C CD2 . LEU A 1 367 ? -26.722 -16.369 -11.360 1.00  92.20 0 A 1
ATOM   2712 N N   . ARG A 1 368 ? -26.315 -12.473 -14.589 1.00  94.08 0 A 1
ATOM   2713 C CA  . ARG A 1 368 ? -25.162 -12.091 -15.408 1.00  93.57 0 A 1
ATOM   2714 C C   . ARG A 1 368 ? -23.836 -12.337 -14.696 1.00  93.47 0 A 1
ATOM   2715 O O   . ARG A 1 368 ? -22.871 -12.720 -15.343 1.00  92.25 0 A 1
ATOM   2716 C CB  . ARG A 1 368 ? -25.254 -10.616 -15.810 1.00  92.29 0 A 1
ATOM   2717 C CG  . ARG A 1 368 ? -26.493 -10.329 -16.662 1.00  87.39 0 A 1
ATOM   2718 C CD  . ARG A 1 368 ? -26.413 -8.897 -17.177 1.00  82.42 0 A 1
ATOM   2719 N NE  . ARG A 1 368 ? -27.586 -8.550 -17.982 1.00  74.39 0 A 1
ATOM   2720 C CZ  . ARG A 1 368 ? -27.612 -7.626 -18.933 1.00  67.09 0 A 1
ATOM   2721 N NH1 . ARG A 1 368 ? -26.547 -6.998 -19.305 1.00  60.22 1 A 1
ATOM   2722 N NH2 . ARG A 1 368 ? -28.717 -7.323 -19.518 1.00  57.72 0 A 1
ATOM   2723 N N   . SER A 1 369 ? -23.795 -12.140 -13.388 1.00  93.77 0 A 1
ATOM   2724 C CA  . SER A 1 369 ? -22.611 -12.447 -12.600 1.00  93.48 0 A 1
ATOM   2725 C C   . SER A 1 369 ? -22.925 -13.325 -11.404 1.00  93.91 0 A 1
ATOM   2726 O O   . SER A 1 369 ? -23.924 -13.116 -10.712 1.00  93.28 0 A 1
ATOM   2727 C CB  . SER A 1 369 ? -21.842 -11.190 -12.190 1.00  91.29 0 A 1
ATOM   2728 O OG  . SER A 1 369 ? -22.467 -10.476 -11.157 1.00  82.56 0 A 1
ATOM   2729 N N   . LEU A 1 370 ? -22.042 -14.295 -11.167 1.00  94.44 0 A 1
ATOM   2730 C CA  . LEU A 1 370 ? -22.108 -15.199 -10.031 1.00  94.90 0 A 1
ATOM   2731 C C   . LEU A 1 370 ? -20.706 -15.399 -9.452 1.00  95.26 0 A 1
ATOM   2732 O O   . LEU A 1 370 ? -19.813 -15.881 -10.153 1.00  94.84 0 A 1
ATOM   2733 C CB  . LEU A 1 370 ? -22.748 -16.516 -10.497 1.00  94.95 0 A 1
ATOM   2734 C CG  . LEU A 1 370 ? -22.890 -17.588 -9.407 1.00  94.71 0 A 1
ATOM   2735 C CD1 . LEU A 1 370 ? -23.778 -17.129 -8.255 1.00  93.31 0 A 1
ATOM   2736 C CD2 . LEU A 1 370 ? -23.517 -18.841 -10.021 1.00  93.05 0 A 1
ATOM   2737 N N   . ASP A 1 371 ? -20.540 -15.067 -8.181 1.00  94.98 0 A 1
ATOM   2738 C CA  . ASP A 1 371 ? -19.339 -15.390 -7.416 1.00  94.92 0 A 1
ATOM   2739 C C   . ASP A 1 371 ? -19.671 -16.425 -6.341 1.00  95.06 0 A 1
ATOM   2740 O O   . ASP A 1 371 ? -20.500 -16.187 -5.459 1.00  94.41 0 A 1
ATOM   2741 C CB  . ASP A 1 371 ? -18.702 -14.108 -6.846 1.00  94.45 0 A 1
ATOM   2742 C CG  . ASP A 1 371 ? -17.271 -14.332 -6.334 1.00  93.47 0 A 1
ATOM   2743 O OD1 . ASP A 1 371 ? -16.856 -15.506 -6.189 1.00  90.77 0 A 1
ATOM   2744 O OD2 . ASP A 1 371 ? -16.554 -13.336 -6.143 1.00  89.59 -1 A 1
ATOM   2745 N N   . LEU A 1 372 ? -19.044 -17.585 -6.442 1.00  95.58 0 A 1
ATOM   2746 C CA  . LEU A 1 372 ? -19.150 -18.694 -5.494 1.00  95.59 0 A 1
ATOM   2747 C C   . LEU A 1 372 ? -17.796 -19.026 -4.850 1.00  95.74 0 A 1
ATOM   2748 O O   . LEU A 1 372 ? -17.648 -20.087 -4.247 1.00  94.54 0 A 1
ATOM   2749 C CB  . LEU A 1 372 ? -19.746 -19.927 -6.195 1.00  94.95 0 A 1
ATOM   2750 C CG  . LEU A 1 372 ? -21.186 -19.757 -6.699 1.00  94.02 0 A 1
ATOM   2751 C CD1 . LEU A 1 372 ? -21.617 -21.043 -7.412 1.00  92.23 0 A 1
ATOM   2752 C CD2 . LEU A 1 372 ? -22.162 -19.489 -5.561 1.00  91.71 0 A 1
ATOM   2753 N N   . SER A 1 373 ? -16.823 -18.140 -4.975 1.00  95.81 0 A 1
ATOM   2754 C CA  . SER A 1 373 ? -15.471 -18.358 -4.472 1.00  95.96 0 A 1
ATOM   2755 C C   . SER A 1 373 ? -15.472 -18.759 -2.991 1.00  95.53 0 A 1
ATOM   2756 O O   . SER A 1 373 ? -16.315 -18.325 -2.219 1.00  94.44 0 A 1
ATOM   2757 C CB  . SER A 1 373 ? -14.621 -17.099 -4.663 1.00  95.32 0 A 1
ATOM   2758 O OG  . SER A 1 373 ? -14.556 -16.774 -6.032 1.00  90.82 0 A 1
ATOM   2759 N N   . GLY A 1 374 ? -14.514 -19.594 -2.596 1.00  95.75 0 A 1
ATOM   2760 C CA  . GLY A 1 374 ? -14.367 -20.014 -1.204 1.00  95.49 0 A 1
ATOM   2761 C C   . GLY A 1 374 ? -15.441 -20.966 -0.681 1.00  95.28 0 A 1
ATOM   2762 O O   . GLY A 1 374 ? -15.461 -21.246  0.523 1.00  93.42 0 A 1
ATOM   2763 N N   . ASN A 1 375 ? -16.311 -21.489 -1.537 1.00  94.82 0 A 1
ATOM   2764 C CA  . ASN A 1 375 ? -17.287 -22.509 -1.180 1.00  94.61 0 A 1
ATOM   2765 C C   . ASN A 1 375 ? -16.962 -23.838 -1.859 1.00  94.75 0 A 1
ATOM   2766 O O   . ASN A 1 375 ? -16.501 -23.872 -3.002 1.00  93.51 0 A 1
ATOM   2767 C CB  . ASN A 1 375 ? -18.703 -22.038 -1.536 1.00  94.02 0 A 1
ATOM   2768 C CG  . ASN A 1 375 ? -19.073 -20.728 -0.877 1.00  93.63 0 A 1
ATOM   2769 N ND2 . ASN A 1 375 ? -19.108 -19.652 -1.637 1.00  88.79 0 A 1
ATOM   2770 O OD1 . ASN A 1 375 ? -19.348 -20.648  0.304 1.00  89.12 0 A 1
ATOM   2771 N N   . SER A 1 376 ? -17.268 -24.939 -1.201 1.00  94.44 0 A 1
ATOM   2772 C CA  . SER A 1 376 ? -17.273 -26.236 -1.879 1.00  93.88 0 A 1
ATOM   2773 C C   . SER A 1 376 ? -18.427 -26.300 -2.884 1.00  93.97 0 A 1
ATOM   2774 O O   . SER A 1 376 ? -19.538 -25.857 -2.592 1.00  92.40 0 A 1
ATOM   2775 C CB  . SER A 1 376 ? -17.380 -27.361 -0.847 1.00  91.98 0 A 1
ATOM   2776 O OG  . SER A 1 376 ? -17.288 -28.619 -1.482 1.00  78.78 0 A 1
ATOM   2777 N N   . ILE A 1 377 ? -18.173 -26.858 -4.078 1.00  93.40 0 A 1
ATOM   2778 C CA  . ILE A 1 377 ? -19.170 -26.987 -5.147 1.00  93.78 0 A 1
ATOM   2779 C C   . ILE A 1 377 ? -19.342 -28.468 -5.501 1.00  93.57 0 A 1
ATOM   2780 O O   . ILE A 1 377 ? -18.367 -29.208 -5.616 1.00  91.99 0 A 1
ATOM   2781 C CB  . ILE A 1 377 ? -18.814 -26.114 -6.362 1.00  92.87 0 A 1
ATOM   2782 C CG1 . ILE A 1 377 ? -18.667 -24.636 -5.924 1.00  90.02 0 A 1
ATOM   2783 C CG2 . ILE A 1 377 ? -19.890 -26.235 -7.458 1.00  89.05 0 A 1
ATOM   2784 C CD1 . ILE A 1 377 ? -18.325 -23.672 -7.059 1.00  80.56 0 A 1
ATOM   2785 N N   . SER A 1 378 ? -20.565 -28.875 -5.709 1.00  92.64 0 A 1
ATOM   2786 C CA  . SER A 1 378 ? -20.884 -30.225 -6.164 1.00  92.03 0 A 1
ATOM   2787 C C   . SER A 1 378 ? -20.226 -30.502 -7.521 1.00  91.95 0 A 1
ATOM   2788 O O   . SER A 1 378 ? -20.605 -29.916 -8.540 1.00  89.87 0 A 1
ATOM   2789 C CB  . SER A 1 378 ? -22.403 -30.389 -6.264 1.00  90.57 0 A 1
ATOM   2790 O OG  . SER A 1 378 ? -22.731 -31.639 -6.843 1.00  84.04 0 A 1
ATOM   2791 N N   . SER A 1 379 ? -19.290 -31.453 -7.567 1.00  91.28 0 A 1
ATOM   2792 C CA  . SER A 1 379 ? -18.611 -31.852 -8.803 1.00  90.82 0 A 1
ATOM   2793 C C   . SER A 1 379 ? -19.584 -32.345 -9.878 1.00  90.93 0 A 1
ATOM   2794 O O   . SER A 1 379 ? -19.418 -32.049 -11.063 1.00  87.94 0 A 1
ATOM   2795 C CB  . SER A 1 379 ? -17.573 -32.938 -8.499 1.00  88.49 0 A 1
ATOM   2796 O OG  . SER A 1 379 ? -18.181 -34.042 -7.861 1.00  74.34 0 A 1
ATOM   2797 N N   . ALA A 1 380 ? -20.661 -33.004 -9.473 1.00  90.03 0 A 1
ATOM   2798 C CA  . ALA A 1 380 ? -21.713 -33.435 -10.386 1.00  89.28 0 A 1
ATOM   2799 C C   . ALA A 1 380 ? -22.428 -32.261 -11.070 1.00  89.24 0 A 1
ATOM   2800 O O   . ALA A 1 380 ? -22.810 -32.359 -12.235 1.00  85.73 0 A 1
ATOM   2801 C CB  . ALA A 1 380 ? -22.702 -34.309 -9.604 1.00  87.47 0 A 1
ATOM   2802 N N   . SER A 1 381 ? -22.577 -31.138 -10.376 1.00  89.78 0 A 1
ATOM   2803 C CA  . SER A 1 381 ? -23.188 -29.936 -10.962 1.00  89.64 0 A 1
ATOM   2804 C C   . SER A 1 381 ? -22.261 -29.208 -11.933 1.00  90.13 0 A 1
ATOM   2805 O O   . SER A 1 381 ? -22.737 -28.616 -12.899 1.00  87.64 0 A 1
ATOM   2806 C CB  . SER A 1 381 ? -23.694 -28.994 -9.865 1.00  87.65 0 A 1
ATOM   2807 O OG  . SER A 1 381 ? -22.654 -28.341 -9.168 1.00  83.61 0 A 1
ATOM   2808 N N   . LEU A 1 382 ? -20.944 -29.320 -11.745 1.00  90.45 0 A 1
ATOM   2809 C CA  . LEU A 1 382 ? -19.936 -28.737 -12.639 1.00  90.75 0 A 1
ATOM   2810 C C   . LEU A 1 382 ? -19.748 -29.528 -13.941 1.00  90.53 0 A 1
ATOM   2811 O O   . LEU A 1 382 ? -19.328 -28.960 -14.952 1.00  87.42 0 A 1
ATOM   2812 C CB  . LEU A 1 382 ? -18.596 -28.655 -11.890 1.00  89.46 0 A 1
ATOM   2813 C CG  . LEU A 1 382 ? -18.557 -27.630 -10.740 1.00  89.36 0 A 1
ATOM   2814 C CD1 . LEU A 1 382 ? -17.261 -27.803 -9.957 1.00  85.78 0 A 1
ATOM   2815 C CD2 . LEU A 1 382 ? -18.615 -26.202 -11.266 1.00  85.87 0 A 1
ATOM   2816 N N   . SER A 1 383 ? -20.039 -30.817 -13.927 1.00  88.49 0 A 1
ATOM   2817 C CA  . SER A 1 383 ? -19.902 -31.690 -15.095 1.00  86.15 0 A 1
ATOM   2818 C C   . SER A 1 383 ? -21.162 -31.766 -15.959 1.00  84.71 0 A 1
ATOM   2819 O O   . SER A 1 383 ? -21.111 -32.295 -17.070 1.00  76.06 0 A 1
ATOM   2820 C CB  . SER A 1 383 ? -19.469 -33.085 -14.651 1.00  80.90 0 A 1
ATOM   2821 O OG  . SER A 1 383 ? -20.399 -33.652 -13.751 1.00  69.87 0 A 1
ATOM   2822 N N   . SER A 1 384 ? -22.287 -31.241 -15.484 1.00  78.05 0 A 1
ATOM   2823 C CA  . SER A 1 384 ? -23.549 -31.304 -16.216 1.00  74.83 0 A 1
ATOM   2824 C C   . SER A 1 384 ? -23.593 -30.320 -17.395 1.00  75.46 0 A 1
ATOM   2825 O O   . SER A 1 384 ? -23.074 -29.213 -17.327 1.00  64.99 0 A 1
ATOM   2826 C CB  . SER A 1 384 ? -24.735 -31.097 -15.262 1.00  65.43 0 A 1
ATOM   2827 O OG  . SER A 1 384 ? -24.910 -29.755 -14.880 1.00  57.41 0 A 1
ATOM   2828 N N   . ASP A 1 385 ? -24.295 -30.706 -18.473 1.00  73.30 0 A 1
ATOM   2829 C CA  . ASP A 1 385 ? -24.479 -29.849 -19.652 1.00  69.48 0 A 1
ATOM   2830 C C   . ASP A 1 385 ? -25.583 -28.787 -19.488 1.00  70.28 0 A 1
ATOM   2831 O O   . ASP A 1 385 ? -25.852 -28.006 -20.408 1.00  61.25 0 A 1
ATOM   2832 C CB  . ASP A 1 385 ? -24.770 -30.731 -20.876 1.00  60.73 0 A 1
ATOM   2833 C CG  . ASP A 1 385 ? -23.601 -31.623 -21.297 1.00  53.75 0 A 1
ATOM   2834 O OD1 . ASP A 1 385 ? -22.444 -31.158 -21.219 1.00  48.44 0 A 1
ATOM   2835 O OD2 . ASP A 1 385 ? -23.895 -32.744 -21.751 1.00  46.87 -1 A 1
ATOM   2836 N N   . SER A 1 386 ? -26.267 -28.758 -18.351 1.00  69.62 0 A 1
ATOM   2837 C CA  . SER A 1 386 ? -27.398 -27.869 -18.098 1.00  67.37 0 A 1
ATOM   2838 C C   . SER A 1 386 ? -27.413 -27.399 -16.648 1.00  70.42 0 A 1
ATOM   2839 O O   . SER A 1 386 ? -26.555 -27.769 -15.859 1.00  61.92 0 A 1
ATOM   2840 C CB  . SER A 1 386 ? -28.709 -28.566 -18.512 1.00  57.09 0 A 1
ATOM   2841 O OG  . SER A 1 386 ? -28.972 -29.700 -17.718 1.00  50.49 0 A 1
ATOM   2842 N N   . TYR A 1 387 ? -28.421 -26.602 -16.281 1.00  79.97 0 A 1
ATOM   2843 C CA  . TYR A 1 387 ? -28.732 -26.105 -14.926 1.00  80.64 0 A 1
ATOM   2844 C C   . TYR A 1 387 ? -28.085 -24.788 -14.498 1.00  83.79 0 A 1
ATOM   2845 O O   . TYR A 1 387 ? -28.566 -24.200 -13.539 1.00  80.12 0 A 1
ATOM   2846 C CB  . TYR A 1 387 ? -28.558 -27.187 -13.845 1.00  72.10 0 A 1
ATOM   2847 C CG  . TYR A 1 387 ? -29.142 -28.538 -14.178 1.00  64.81 0 A 1
ATOM   2848 C CD1 . TYR A 1 387 ? -30.535 -28.693 -14.304 1.00  57.29 0 A 1
ATOM   2849 C CD2 . TYR A 1 387 ? -28.298 -29.643 -14.381 1.00  55.96 0 A 1
ATOM   2850 C CE1 . TYR A 1 387 ? -31.083 -29.944 -14.633 1.00  48.66 0 A 1
ATOM   2851 C CE2 . TYR A 1 387 ? -28.832 -30.892 -14.707 1.00  49.59 0 A 1
ATOM   2852 C CZ  . TYR A 1 387 ? -30.230 -31.047 -14.831 1.00  47.20 0 A 1
ATOM   2853 O OH  . TYR A 1 387 ? -30.763 -32.273 -15.141 1.00  39.96 0 A 1
ATOM   2854 N N   . ILE A 1 388 ? -27.082 -24.265 -15.197 1.00  87.37 0 A 1
ATOM   2855 C CA  . ILE A 1 388 ? -26.577 -22.918 -14.921 1.00  88.59 0 A 1
ATOM   2856 C C   . ILE A 1 388 ? -27.227 -21.894 -15.874 1.00  90.64 0 A 1
ATOM   2857 O O   . ILE A 1 388 ? -27.479 -22.229 -17.036 1.00  89.44 0 A 1
ATOM   2858 C CB  . ILE A 1 388 ? -25.031 -22.910 -14.931 1.00  84.43 0 A 1
ATOM   2859 C CG1 . ILE A 1 388 ? -24.471 -21.663 -14.216 1.00  74.35 0 A 1
ATOM   2860 C CG2 . ILE A 1 388 ? -24.470 -23.042 -16.357 1.00  70.09 0 A 1
ATOM   2861 C CD1 . ILE A 1 388 ? -22.998 -21.797 -13.818 1.00  68.54 0 A 1
ATOM   2862 N N   . PRO A 1 389 ? -27.531 -20.662 -15.426 1.00  91.93 0 A 1
ATOM   2863 C CA  . PRO A 1 389 ? -28.106 -19.636 -16.299 1.00  92.65 0 A 1
ATOM   2864 C C   . PRO A 1 389 ? -27.198 -19.326 -17.488 1.00  93.33 0 A 1
ATOM   2865 O O   . PRO A 1 389 ? -26.058 -18.907 -17.318 1.00  91.98 0 A 1
ATOM   2866 C CB  . PRO A 1 389 ? -28.321 -18.408 -15.405 1.00  91.02 0 A 1
ATOM   2867 C CG  . PRO A 1 389 ? -28.422 -18.993 -14.004 1.00  88.43 0 A 1
ATOM   2868 C CD  . PRO A 1 389 ? -27.473 -20.181 -14.058 1.00  91.12 0 A 1
ATOM   2869 N N   . LEU A 1 390 ? -27.721 -19.470 -18.712 1.00  93.12 0 A 1
ATOM   2870 C CA  . LEU A 1 390 ? -26.970 -19.223 -19.953 1.00  92.89 0 A 1
ATOM   2871 C C   . LEU A 1 390 ? -26.653 -17.743 -20.193 1.00  93.20 0 A 1
ATOM   2872 O O   . LEU A 1 390 ? -25.890 -17.417 -21.104 1.00  90.99 0 A 1
ATOM   2873 C CB  . LEU A 1 390 ? -27.764 -19.783 -21.147 1.00  90.84 0 A 1
ATOM   2874 C CG  . LEU A 1 390 ? -28.054 -21.295 -21.100 1.00  87.82 0 A 1
ATOM   2875 C CD1 . LEU A 1 390 ? -28.850 -21.699 -22.342 1.00  81.66 0 A 1
ATOM   2876 C CD2 . LEU A 1 390 ? -26.781 -22.134 -21.056 1.00  81.56 0 A 1
ATOM   2877 N N   . THR A 1 391 ? -27.234 -16.848 -19.399 1.00  93.68 0 A 1
ATOM   2878 C CA  . THR A 1 391 ? -27.012 -15.400 -19.436 1.00  93.60 0 A 1
ATOM   2879 C C   . THR A 1 391 ? -25.747 -14.959 -18.699 1.00  93.80 0 A 1
ATOM   2880 O O   . THR A 1 391 ? -25.472 -13.762 -18.663 1.00  92.77 0 A 1
ATOM   2881 C CB  . THR A 1 391 ? -28.214 -14.680 -18.811 1.00  93.00 0 A 1
ATOM   2882 C CG2 . THR A 1 391 ? -29.476 -14.837 -19.659 1.00  87.61 0 A 1
ATOM   2883 O OG1 . THR A 1 391 ? -28.497 -15.232 -17.538 1.00  88.11 0 A 1
ATOM   2884 N N   . LEU A 1 392 ? -25.001 -15.874 -18.061 1.00  94.29 0 A 1
ATOM   2885 C CA  . LEU A 1 392 ? -23.805 -15.534 -17.303 1.00  94.59 0 A 1
ATOM   2886 C C   . LEU A 1 392 ? -22.717 -14.946 -18.210 1.00  94.47 0 A 1
ATOM   2887 O O   . LEU A 1 392 ? -22.242 -15.594 -19.136 1.00  93.49 0 A 1
ATOM   2888 C CB  . LEU A 1 392 ? -23.268 -16.763 -16.542 1.00  94.19 0 A 1
ATOM   2889 C CG  . LEU A 1 392 ? -24.011 -17.058 -15.221 1.00  91.59 0 A 1
ATOM   2890 C CD1 . LEU A 1 392 ? -23.560 -18.404 -14.666 1.00  89.24 0 A 1
ATOM   2891 C CD2 . LEU A 1 392 ? -23.712 -16.005 -14.160 1.00  88.79 0 A 1
ATOM   2892 N N   . GLU A 1 393 ? -22.313 -13.727 -17.886 1.00  93.84 0 A 1
ATOM   2893 C CA  . GLU A 1 393 ? -21.177 -13.021 -18.474 1.00  93.43 0 A 1
ATOM   2894 C C   . GLU A 1 393 ? -19.917 -13.190 -17.614 1.00  93.67 0 A 1
ATOM   2895 O O   . GLU A 1 393 ? -18.802 -13.228 -18.130 1.00  92.77 0 A 1
ATOM   2896 C CB  . GLU A 1 393 ? -21.523 -11.520 -18.619 1.00  91.58 0 A 1
ATOM   2897 C CG  . GLU A 1 393 ? -22.727 -11.239 -19.537 1.00  87.64 0 A 1
ATOM   2898 C CD  . GLU A 1 393 ? -23.122 -9.736 -19.595 1.00  87.73 0 A 1
ATOM   2899 O OE1 . GLU A 1 393 ? -24.250 -9.439 -20.061 1.00  82.74 0 A 1
ATOM   2900 O OE2 . GLU A 1 393 ? -22.326 -8.869 -19.183 1.00  83.85 -1 A 1
ATOM   2901 N N   . MET A 1 394 ? -20.092 -13.334 -16.298 1.00  94.37 0 A 1
ATOM   2902 C CA  . MET A 1 394 ? -19.014 -13.478 -15.328 1.00  94.05 0 A 1
ATOM   2903 C C   . MET A 1 394 ? -19.285 -14.632 -14.363 1.00  94.31 0 A 1
ATOM   2904 O O   . MET A 1 394 ? -20.333 -14.674 -13.718 1.00  93.72 0 A 1
ATOM   2905 C CB  . MET A 1 394 ? -18.830 -12.148 -14.581 1.00  92.24 0 A 1
ATOM   2906 C CG  . MET A 1 394 ? -17.729 -12.179 -13.521 1.00  87.92 0 A 1
ATOM   2907 S SD  . MET A 1 394 ? -17.520 -10.582 -12.688 1.00  85.02 0 A 1
ATOM   2908 C CE  . MET A 1 394 ? -16.235 -10.999 -11.490 1.00  75.75 0 A 1
ATOM   2909 N N   . LEU A 1 395 ? -18.312 -15.528 -14.223 1.00  94.69 0 A 1
ATOM   2910 C CA  . LEU A 1 395 ? -18.343 -16.600 -13.237 1.00  95.19 0 A 1
ATOM   2911 C C   . LEU A 1 395 ? -17.011 -16.667 -12.493 1.00  95.51 0 A 1
ATOM   2912 O O   . LEU A 1 395 ? -15.957 -16.805 -13.117 1.00  95.08 0 A 1
ATOM   2913 C CB  . LEU A 1 395 ? -18.696 -17.916 -13.953 1.00  94.94 0 A 1
ATOM   2914 C CG  . LEU A 1 395 ? -18.798 -19.138 -13.018 1.00  94.19 0 A 1
ATOM   2915 C CD1 . LEU A 1 395 ? -19.918 -18.999 -11.987 1.00  91.86 0 A 1
ATOM   2916 C CD2 . LEU A 1 395 ? -19.105 -20.385 -13.851 1.00  91.32 0 A 1
ATOM   2917 N N   . THR A 1 396 ? -17.064 -16.596 -11.174 1.00  95.47 0 A 1
ATOM   2918 C CA  . THR A 1 396 ? -15.891 -16.654 -10.306 1.00  95.42 0 A 1
ATOM   2919 C C   . THR A 1 396 ? -16.002 -17.838 -9.351 1.00  95.64 0 A 1
ATOM   2920 O O   . THR A 1 396 ? -16.970 -17.962 -8.602 1.00  94.97 0 A 1
ATOM   2921 C CB  . THR A 1 396 ? -15.688 -15.334 -9.537 1.00  94.35 0 A 1
ATOM   2922 C CG2 . THR A 1 396 ? -14.300 -15.255 -8.928 1.00  84.62 0 A 1
ATOM   2923 O OG1 . THR A 1 396 ? -15.799 -14.221 -10.395 1.00  86.81 0 A 1
ATOM   2924 N N   . LEU A 1 397 ? -15.011 -18.729 -9.406 1.00  96.57 0 A 1
ATOM   2925 C CA  . LEU A 1 397 ? -14.946 -19.985 -8.668 1.00  96.86 0 A 1
ATOM   2926 C C   . LEU A 1 397 ? -13.568 -20.160 -8.010 1.00  97.25 0 A 1
ATOM   2927 O O   . LEU A 1 397 ? -12.959 -21.237 -8.075 1.00  96.45 0 A 1
ATOM   2928 C CB  . LEU A 1 397 ? -15.276 -21.165 -9.617 1.00  96.24 0 A 1
ATOM   2929 C CG  . LEU A 1 397 ? -16.659 -21.146 -10.284 1.00  95.37 0 A 1
ATOM   2930 C CD1 . LEU A 1 397 ? -16.781 -22.339 -11.251 1.00  93.65 0 A 1
ATOM   2931 C CD2 . LEU A 1 397 ? -17.789 -21.251 -9.278 1.00  93.18 0 A 1
ATOM   2932 N N   . ARG A 1 398 ? -13.030 -19.103 -7.407 1.00  96.62 0 A 1
ATOM   2933 C CA  . ARG A 1 398 ? -11.726 -19.155 -6.722 1.00  96.61 0 A 1
ATOM   2934 C C   . ARG A 1 398 ? -11.839 -19.979 -5.435 1.00  96.74 0 A 1
ATOM   2935 O O   . ARG A 1 398 ? -12.848 -19.912 -4.753 1.00  95.96 0 A 1
ATOM   2936 C CB  . ARG A 1 398 ? -11.217 -17.753 -6.371 1.00  95.50 0 A 1
ATOM   2937 C CG  . ARG A 1 398 ? -11.190 -16.779 -7.549 1.00  89.48 0 A 1
ATOM   2938 C CD  . ARG A 1 398 ? -10.716 -15.404 -7.080 1.00  86.57 0 A 1
ATOM   2939 N NE  . ARG A 1 398 ? -10.918 -14.403 -8.130 1.00  76.74 0 A 1
ATOM   2940 C CZ  . ARG A 1 398 ? -11.362 -13.172 -8.006 1.00  70.41 0 A 1
ATOM   2941 N NH1 . ARG A 1 398 ? -11.576 -12.614 -6.836 1.00  63.51 1 A 1
ATOM   2942 N NH2 . ARG A 1 398 ? -11.609 -12.481 -9.070 1.00  60.54 0 A 1
ATOM   2943 N N   . HIS A 1 399 ? -10.816 -20.721 -5.078 1.00  96.71 0 A 1
ATOM   2944 C CA  . HIS A 1 399 ? -10.783 -21.460 -3.807 1.00  96.42 0 A 1
ATOM   2945 C C   . HIS A 1 399 ? -12.006 -22.373 -3.577 1.00  96.17 0 A 1
ATOM   2946 O O   . HIS A 1 399 ? -12.497 -22.493 -2.454 1.00  94.25 0 A 1
ATOM   2947 C CB  . HIS A 1 399 ? -10.551 -20.490 -2.636 1.00  95.50 0 A 1
ATOM   2948 C CG  . HIS A 1 399 ? -9.267 -19.718 -2.717 1.00  94.10 0 A 1
ATOM   2949 C CD2 . HIS A 1 399 ? -9.108 -18.399 -3.074 1.00  83.40 0 A 1
ATOM   2950 N ND1 . HIS A 1 399 ? -8.019 -20.201 -2.377 1.00  82.83 0 A 1
ATOM   2951 C CE1 . HIS A 1 399 ? -7.137 -19.196 -2.518 1.00  85.50 0 A 1
ATOM   2952 N NE2 . HIS A 1 399 ? -7.763 -18.093 -2.939 1.00  87.90 0 A 1
ATOM   2953 N N   . CYS A 1 400 ? -12.505 -23.006 -4.628 1.00  96.37 0 A 1
ATOM   2954 C CA  . CYS A 1 400 ? -13.683 -23.879 -4.562 1.00  96.29 0 A 1
ATOM   2955 C C   . CYS A 1 400 ? -13.346 -25.376 -4.445 1.00  95.70 0 A 1
ATOM   2956 O O   . CYS A 1 400 ? -14.232 -26.220 -4.546 1.00  92.79 0 A 1
ATOM   2957 C CB  . CYS A 1 400 ? -14.575 -23.608 -5.772 1.00  96.15 0 A 1
ATOM   2958 S SG  . CYS A 1 400 ? -15.340 -21.962 -5.647 1.00  95.69 0 A 1
ATOM   2959 N N   . ASP A 1 401 ? -12.077 -25.710 -4.271 1.00  95.30 0 A 1
ATOM   2960 C CA  . ASP A 1 401 ? -11.587 -27.096 -4.212 1.00  94.81 0 A 1
ATOM   2961 C C   . ASP A 1 401 ? -11.901 -27.949 -5.470 1.00  95.22 0 A 1
ATOM   2962 O O   . ASP A 1 401 ? -12.010 -29.170 -5.413 1.00  93.71 0 A 1
ATOM   2963 C CB  . ASP A 1 401 ? -12.016 -27.732 -2.881 1.00  93.23 0 A 1
ATOM   2964 C CG  . ASP A 1 401 ? -11.110 -28.877 -2.496 1.00  89.38 0 A 1
ATOM   2965 O OD1 . ASP A 1 401 ? -9.888 -28.774 -2.723 1.00  83.47 0 A 1
ATOM   2966 O OD2 . ASP A 1 401 ? -11.584 -29.916 -1.962 1.00  81.50 -1 A 1
ATOM   2967 N N   . ILE A 1 402 ? -12.027 -27.298 -6.635 1.00  96.06 0 A 1
ATOM   2968 C CA  . ILE A 1 402 ? -12.355 -27.933 -7.915 1.00  96.51 0 A 1
ATOM   2969 C C   . ILE A 1 402 ? -11.131 -28.702 -8.432 1.00  96.80 0 A 1
ATOM   2970 O O   . ILE A 1 402 ? -10.034 -28.158 -8.542 1.00  96.30 0 A 1
ATOM   2971 C CB  . ILE A 1 402 ? -12.853 -26.888 -8.931 1.00  96.07 0 A 1
ATOM   2972 C CG1 . ILE A 1 402 ? -14.126 -26.182 -8.413 1.00  94.67 0 A 1
ATOM   2973 C CG2 . ILE A 1 402 ? -13.128 -27.537 -10.304 1.00  94.57 0 A 1
ATOM   2974 C CD1 . ILE A 1 402 ? -14.531 -24.952 -9.234 1.00  91.43 0 A 1
ATOM   2975 N N   . ASN A 1 403 ? -11.320 -29.974 -8.790 1.00  96.34 0 A 1
ATOM   2976 C CA  . ASN A 1 403 ? -10.262 -30.866 -9.263 1.00  95.75 0 A 1
ATOM   2977 C C   . ASN A 1 403 ? -10.360 -31.235 -10.750 1.00  96.16 0 A 1
ATOM   2978 O O   . ASN A 1 403 ? -9.388 -31.722 -11.324 1.00  93.45 0 A 1
ATOM   2979 C CB  . ASN A 1 403 ? -10.243 -32.114 -8.360 1.00  92.87 0 A 1
ATOM   2980 C CG  . ASN A 1 403 ? -11.506 -32.957 -8.455 1.00  88.06 0 A 1
ATOM   2981 N ND2 . ASN A 1 403 ? -11.474 -34.165 -7.932 1.00  75.00 0 A 1
ATOM   2982 O OD1 . ASN A 1 403 ? -12.526 -32.577 -8.982 1.00  72.72 0 A 1
ATOM   2983 N N   . GLU A 1 404 ? -11.508 -30.992 -11.378 1.00  95.15 0 A 1
ATOM   2984 C CA  . GLU A 1 404 ? -11.742 -31.211 -12.803 1.00  94.86 0 A 1
ATOM   2985 C C   . GLU A 1 404 ? -12.252 -29.934 -13.461 1.00  95.42 0 A 1
ATOM   2986 O O   . GLU A 1 404 ? -13.035 -29.183 -12.874 1.00  93.70 0 A 1
ATOM   2987 C CB  . GLU A 1 404 ? -12.753 -32.341 -13.030 1.00  92.37 0 A 1
ATOM   2988 C CG  . GLU A 1 404 ? -12.171 -33.721 -12.670 1.00  80.73 0 A 1
ATOM   2989 C CD  . GLU A 1 404 ? -13.100 -34.875 -13.048 1.00  76.39 0 A 1
ATOM   2990 O OE1 . GLU A 1 404 ? -12.633 -36.035 -12.942 1.00  69.33 0 A 1
ATOM   2991 O OE2 . GLU A 1 404 ? -14.259 -34.627 -13.447 1.00  69.37 -1 A 1
ATOM   2992 N N   . PHE A 1 405 ? -11.829 -29.683 -14.703 1.00  95.47 0 A 1
ATOM   2993 C CA  . PHE A 1 405 ? -12.264 -28.495 -15.427 1.00  95.63 0 A 1
ATOM   2994 C C   . PHE A 1 405 ? -13.785 -28.508 -15.627 1.00  95.20 0 A 1
ATOM   2995 O O   . PHE A 1 405 ? -14.312 -29.480 -16.164 1.00  93.90 0 A 1
ATOM   2996 C CB  . PHE A 1 405 ? -11.514 -28.382 -16.753 1.00  95.46 0 A 1
ATOM   2997 C CG  . PHE A 1 405 ? -11.550 -26.974 -17.298 1.00  96.22 0 A 1
ATOM   2998 C CD1 . PHE A 1 405 ? -12.681 -26.496 -17.984 1.00  95.37 0 A 1
ATOM   2999 C CD2 . PHE A 1 405 ? -10.469 -26.104 -17.059 1.00  95.25 0 A 1
ATOM   3000 C CE1 . PHE A 1 405 ? -12.739 -25.153 -18.414 1.00  94.61 0 A 1
ATOM   3001 C CE2 . PHE A 1 405 ? -10.520 -24.763 -17.492 1.00  94.48 0 A 1
ATOM   3002 C CZ  . PHE A 1 405 ? -11.659 -24.297 -18.157 1.00  95.20 0 A 1
ATOM   3003 N N   . PRO A 1 406 ? -14.518 -27.440 -15.260 1.00  95.97 0 A 1
ATOM   3004 C CA  . PRO A 1 406 ? -15.977 -27.437 -15.287 1.00  95.59 0 A 1
ATOM   3005 C C   . PRO A 1 406 ? -16.549 -27.515 -16.707 1.00  95.12 0 A 1
ATOM   3006 O O   . PRO A 1 406 ? -16.587 -26.521 -17.431 1.00  93.57 0 A 1
ATOM   3007 C CB  . PRO A 1 406 ? -16.408 -26.158 -14.563 1.00  94.91 0 A 1
ATOM   3008 C CG  . PRO A 1 406 ? -15.212 -25.803 -13.688 1.00  93.40 0 A 1
ATOM   3009 C CD  . PRO A 1 406 ? -14.034 -26.284 -14.526 1.00  95.51 0 A 1
ATOM   3010 N N   . ASN A 1 407 ? -17.069 -28.680 -17.110 1.00  94.07 0 A 1
ATOM   3011 C CA  . ASN A 1 407 ? -17.680 -28.865 -18.431 1.00  93.16 0 A 1
ATOM   3012 C C   . ASN A 1 407 ? -18.947 -28.025 -18.636 1.00  93.27 0 A 1
ATOM   3013 O O   . ASN A 1 407 ? -19.280 -27.707 -19.778 1.00  90.45 0 A 1
ATOM   3014 C CB  . ASN A 1 407 ? -17.972 -30.351 -18.655 1.00  90.87 0 A 1
ATOM   3015 C CG  . ASN A 1 407 ? -16.742 -31.137 -19.048 1.00  84.91 0 A 1
ATOM   3016 N ND2 . ASN A 1 407 ? -16.593 -32.332 -18.515 1.00  72.74 0 A 1
ATOM   3017 O OD1 . ASN A 1 407 ? -15.949 -30.731 -19.868 1.00  74.35 0 A 1
ATOM   3018 N N   . ILE A 1 408 ? -19.591 -27.601 -17.552 1.00  93.46 0 A 1
ATOM   3019 C CA  . ILE A 1 408 ? -20.769 -26.734 -17.595 1.00  92.70 0 A 1
ATOM   3020 C C   . ILE A 1 408 ? -20.499 -25.401 -18.319 1.00  93.28 0 A 1
ATOM   3021 O O   . ILE A 1 408 ? -21.397 -24.845 -18.948 1.00  91.82 0 A 1
ATOM   3022 C CB  . ILE A 1 408 ? -21.301 -26.535 -16.166 1.00  90.49 0 A 1
ATOM   3023 C CG1 . ILE A 1 408 ? -22.759 -26.048 -16.208 1.00  80.49 0 A 1
ATOM   3024 C CG2 . ILE A 1 408 ? -20.412 -25.585 -15.327 1.00  75.99 0 A 1
ATOM   3025 C CD1 . ILE A 1 408 ? -23.479 -26.220 -14.863 1.00  73.34 0 A 1
ATOM   3026 N N   . LEU A 1 409 ? -19.256 -24.945 -18.334 1.00  93.65 0 A 1
ATOM   3027 C CA  . LEU A 1 409 ? -18.846 -23.725 -19.024 1.00  93.71 0 A 1
ATOM   3028 C C   . LEU A 1 409 ? -19.049 -23.795 -20.547 1.00  93.88 0 A 1
ATOM   3029 O O   . LEU A 1 409 ? -19.226 -22.754 -21.175 1.00  92.51 0 A 1
ATOM   3030 C CB  . LEU A 1 409 ? -17.373 -23.422 -18.722 1.00  92.84 0 A 1
ATOM   3031 C CG  . LEU A 1 409 ? -17.021 -23.197 -17.243 1.00  90.96 0 A 1
ATOM   3032 C CD1 . LEU A 1 409 ? -15.521 -22.940 -17.132 1.00  85.42 0 A 1
ATOM   3033 C CD2 . LEU A 1 409 ? -17.754 -22.012 -16.642 1.00  85.06 0 A 1
ATOM   3034 N N   . LYS A 1 410 ? -19.079 -24.984 -21.159 1.00  92.97 0 A 1
ATOM   3035 C CA  . LYS A 1 410 ? -19.308 -25.156 -22.608 1.00  92.49 0 A 1
ATOM   3036 C C   . LYS A 1 410 ? -20.616 -24.531 -23.094 1.00  92.35 0 A 1
ATOM   3037 O O   . LYS A 1 410 ? -20.738 -24.195 -24.268 1.00  89.97 0 A 1
ATOM   3038 C CB  . LYS A 1 410 ? -19.347 -26.648 -22.964 1.00  90.71 0 A 1
ATOM   3039 C CG  . LYS A 1 410 ? -17.995 -27.339 -22.832 1.00  83.45 0 A 1
ATOM   3040 C CD  . LYS A 1 410 ? -18.124 -28.827 -23.168 1.00  84.04 0 A 1
ATOM   3041 C CE  . LYS A 1 410 ? -16.779 -29.509 -23.018 1.00  75.67 0 A 1
ATOM   3042 N NZ  . LYS A 1 410 ? -16.858 -30.978 -23.182 1.00  70.75 1 A 1
ATOM   3043 N N   . THR A 1 411 ? -21.597 -24.409 -22.207 1.00  90.45 0 A 1
ATOM   3044 C CA  . THR A 1 411 ? -22.925 -23.880 -22.545 1.00  89.45 0 A 1
ATOM   3045 C C   . THR A 1 411 ? -23.003 -22.357 -22.412 1.00  90.35 0 A 1
ATOM   3046 O O   . THR A 1 411 ? -23.918 -21.747 -22.961 1.00  88.55 0 A 1
ATOM   3047 C CB  . THR A 1 411 ? -24.011 -24.563 -21.700 1.00  86.32 0 A 1
ATOM   3048 C CG2 . THR A 1 411 ? -23.991 -26.085 -21.837 1.00  75.99 0 A 1
ATOM   3049 O OG1 . THR A 1 411 ? -23.868 -24.265 -20.335 1.00  78.95 0 A 1
ATOM   3050 N N   . LEU A 1 412 ? -22.024 -21.723 -21.749 1.00  92.56 0 A 1
ATOM   3051 C CA  . LEU A 1 412 ? -22.029 -20.297 -21.421 1.00  93.33 0 A 1
ATOM   3052 C C   . LEU A 1 412 ? -21.490 -19.437 -22.575 1.00  93.81 0 A 1
ATOM   3053 O O   . LEU A 1 412 ? -20.395 -18.883 -22.524 1.00  92.81 0 A 1
ATOM   3054 C CB  . LEU A 1 412 ? -21.253 -20.061 -20.112 1.00  92.87 0 A 1
ATOM   3055 C CG  . LEU A 1 412 ? -21.818 -20.795 -18.883 1.00  92.05 0 A 1
ATOM   3056 C CD1 . LEU A 1 412 ? -21.024 -20.372 -17.647 1.00  89.66 0 A 1
ATOM   3057 C CD2 . LEU A 1 412 ? -23.294 -20.484 -18.646 1.00  89.46 0 A 1
ATOM   3058 N N   . LYS A 1 413 ? -22.286 -19.311 -23.644 1.00  94.03 0 A 1
ATOM   3059 C CA  . LYS A 1 413 ? -21.889 -18.554 -24.849 1.00  93.77 0 A 1
ATOM   3060 C C   . LYS A 1 413 ? -21.802 -17.044 -24.651 1.00  94.18 0 A 1
ATOM   3061 O O   . LYS A 1 413 ? -21.218 -16.363 -25.491 1.00  91.72 0 A 1
ATOM   3062 C CB  . LYS A 1 413 ? -22.833 -18.875 -26.006 1.00  92.21 0 A 1
ATOM   3063 C CG  . LYS A 1 413 ? -22.745 -20.348 -26.402 1.00  86.17 0 A 1
ATOM   3064 C CD  . LYS A 1 413 ? -23.525 -20.587 -27.691 1.00  74.26 0 A 1
ATOM   3065 C CE  . LYS A 1 413 ? -23.407 -22.055 -28.079 1.00  65.09 0 A 1
ATOM   3066 N NZ  . LYS A 1 413 ? -24.048 -22.329 -29.383 1.00  55.35 1 A 1
ATOM   3067 N N   . GLU A 1 414 ? -22.370 -16.512 -23.566 1.00  93.92 0 A 1
ATOM   3068 C CA  . GLU A 1 414 ? -22.290 -15.095 -23.185 1.00  93.81 0 A 1
ATOM   3069 C C   . GLU A 1 414 ? -21.092 -14.802 -22.255 1.00  93.82 0 A 1
ATOM   3070 O O   . GLU A 1 414 ? -20.885 -13.660 -21.863 1.00  92.09 0 A 1
ATOM   3071 C CB  . GLU A 1 414 ? -23.609 -14.658 -22.535 1.00  93.31 0 A 1
ATOM   3072 C CG  . GLU A 1 414 ? -24.859 -14.829 -23.421 1.00  90.94 0 A 1
ATOM   3073 C CD  . GLU A 1 414 ? -24.858 -13.957 -24.681 1.00  86.83 0 A 1
ATOM   3074 O OE1 . GLU A 1 414 ? -25.397 -14.435 -25.711 1.00  78.23 0 A 1
ATOM   3075 O OE2 . GLU A 1 414 ? -24.372 -12.813 -24.623 1.00  78.39 -1 A 1
ATOM   3076 N N   . LEU A 1 415 ? -20.317 -15.828 -21.887 1.00  94.58 0 A 1
ATOM   3077 C CA  . LEU A 1 415 ? -19.239 -15.697 -20.919 1.00  95.05 0 A 1
ATOM   3078 C C   . LEU A 1 415 ? -18.114 -14.794 -21.459 1.00  94.92 0 A 1
ATOM   3079 O O   . LEU A 1 415 ? -17.513 -15.088 -22.494 1.00  94.32 0 A 1
ATOM   3080 C CB  . LEU A 1 415 ? -18.721 -17.093 -20.533 1.00  95.05 0 A 1
ATOM   3081 C CG  . LEU A 1 415 ? -17.858 -17.109 -19.260 1.00  94.34 0 A 1
ATOM   3082 C CD1 . LEU A 1 415 ? -18.695 -16.880 -17.998 1.00  92.99 0 A 1
ATOM   3083 C CD2 . LEU A 1 415 ? -17.180 -18.469 -19.125 1.00  92.44 0 A 1
ATOM   3084 N N   . VAL A 1 416 ? -17.837 -13.730 -20.730 1.00  93.86 0 A 1
ATOM   3085 C CA  . VAL A 1 416 ? -16.767 -12.758 -21.001 1.00  93.50 0 A 1
ATOM   3086 C C   . VAL A 1 416 ? -15.596 -12.972 -20.049 1.00  93.88 0 A 1
ATOM   3087 O O   . VAL A 1 416 ? -14.436 -12.887 -20.455 1.00  93.41 0 A 1
ATOM   3088 C CB  . VAL A 1 416 ? -17.304 -11.316 -20.880 1.00  92.35 0 A 1
ATOM   3089 C CG1 . VAL A 1 416 ? -16.231 -10.270 -21.194 1.00  88.94 0 A 1
ATOM   3090 C CG2 . VAL A 1 416 ? -18.480 -11.056 -21.824 1.00  89.40 0 A 1
ATOM   3091 N N   . TYR A 1 417 ? -15.895 -13.278 -18.786 1.00  94.19 0 A 1
ATOM   3092 C CA  . TYR A 1 417 ? -14.924 -13.402 -17.705 1.00  94.41 0 A 1
ATOM   3093 C C   . TYR A 1 417 ? -15.081 -14.734 -16.965 1.00  94.71 0 A 1
ATOM   3094 O O   . TYR A 1 417 ? -16.169 -15.063 -16.480 1.00  94.35 0 A 1
ATOM   3095 C CB  . TYR A 1 417 ? -15.091 -12.208 -16.757 1.00  93.47 0 A 1
ATOM   3096 C CG  . TYR A 1 417 ? -14.140 -12.194 -15.581 1.00  93.08 0 A 1
ATOM   3097 C CD1 . TYR A 1 417 ? -14.380 -13.005 -14.451 1.00  91.76 0 A 1
ATOM   3098 C CD2 . TYR A 1 417 ? -13.008 -11.356 -15.599 1.00  91.42 0 A 1
ATOM   3099 C CE1 . TYR A 1 417 ? -13.501 -12.996 -13.360 1.00  90.32 0 A 1
ATOM   3100 C CE2 . TYR A 1 417 ? -12.122 -11.329 -14.503 1.00  90.03 0 A 1
ATOM   3101 C CZ  . TYR A 1 417 ? -12.364 -12.149 -13.388 1.00  89.38 0 A 1
ATOM   3102 O OH  . TYR A 1 417 ? -11.508 -12.129 -12.319 1.00  87.09 0 A 1
ATOM   3103 N N   . ILE A 1 418 ? -13.992 -15.460 -16.819 1.00  95.71 0 A 1
ATOM   3104 C CA  . ILE A 1 418 ? -13.925 -16.658 -15.980 1.00  96.05 0 A 1
ATOM   3105 C C   . ILE A 1 418 ? -12.680 -16.607 -15.093 1.00  96.25 0 A 1
ATOM   3106 O O   . ILE A 1 418 ? -11.570 -16.381 -15.573 1.00  95.87 0 A 1
ATOM   3107 C CB  . ILE A 1 418 ? -14.008 -17.934 -16.843 1.00  95.45 0 A 1
ATOM   3108 C CG1 . ILE A 1 418 ? -14.086 -19.225 -16.001 1.00  89.08 0 A 1
ATOM   3109 C CG2 . ILE A 1 418 ? -12.846 -18.073 -17.846 1.00  86.44 0 A 1
ATOM   3110 C CD1 . ILE A 1 418 ? -15.372 -19.362 -15.208 1.00  80.46 0 A 1
ATOM   3111 N N   . ASP A 1 419 ? -12.873 -16.856 -13.810 1.00  96.31 0 A 1
ATOM   3112 C CA  . ASP A 1 419 ? -11.793 -17.031 -12.848 1.00  96.31 0 A 1
ATOM   3113 C C   . ASP A 1 419 ? -12.015 -18.311 -12.036 1.00  96.61 0 A 1
ATOM   3114 O O   . ASP A 1 419 ? -12.960 -18.406 -11.262 1.00  96.12 0 A 1
ATOM   3115 C CB  . ASP A 1 419 ? -11.683 -15.777 -11.973 1.00  95.75 0 A 1
ATOM   3116 C CG  . ASP A 1 419 ? -10.461 -15.768 -11.063 1.00  94.90 0 A 1
ATOM   3117 O OD1 . ASP A 1 419 ? -9.831 -16.824 -10.832 1.00  92.99 0 A 1
ATOM   3118 O OD2 . ASP A 1 419 ? -10.137 -14.672 -10.555 1.00  91.69 -1 A 1
ATOM   3119 N N   . ILE A 1 420 ? -11.146 -19.275 -12.242 1.00  97.21 0 A 1
ATOM   3120 C CA  . ILE A 1 420 ? -11.118 -20.554 -11.528 1.00  97.59 0 A 1
ATOM   3121 C C   . ILE A 1 420 ? -9.722 -20.754 -10.918 1.00  97.87 0 A 1
ATOM   3122 O O   . ILE A 1 420 ? -9.170 -21.858 -10.880 1.00  97.32 0 A 1
ATOM   3123 C CB  . ILE A 1 420 ? -11.586 -21.743 -12.411 1.00  97.22 0 A 1
ATOM   3124 C CG1 . ILE A 1 420 ? -12.733 -21.372 -13.389 1.00  95.81 0 A 1
ATOM   3125 C CG2 . ILE A 1 420 ? -12.048 -22.892 -11.502 1.00  95.87 0 A 1
ATOM   3126 C CD1 . ILE A 1 420 ? -13.174 -22.520 -14.304 1.00  93.26 0 A 1
ATOM   3127 N N   . SER A 1 421 ? -9.112 -19.672 -10.477 1.00  97.06 0 A 1
ATOM   3128 C CA  . SER A 1 421 ? -7.816 -19.701 -9.806 1.00  96.87 0 A 1
ATOM   3129 C C   . SER A 1 421 ? -7.899 -20.343 -8.421 1.00  97.05 0 A 1
ATOM   3130 O O   . SER A 1 421 ? -8.975 -20.466 -7.835 1.00  96.12 0 A 1
ATOM   3131 C CB  . SER A 1 421 ? -7.218 -18.295 -9.748 1.00  95.27 0 A 1
ATOM   3132 O OG  . SER A 1 421 ? -8.033 -17.407 -9.009 1.00  89.17 0 A 1
ATOM   3133 N N   . ASN A 1 422 ? -6.763 -20.752 -7.880 1.00  97.39 0 A 1
ATOM   3134 C CA  . ASN A 1 422 ? -6.654 -21.358 -6.553 1.00  97.18 0 A 1
ATOM   3135 C C   . ASN A 1 422 ? -7.542 -22.593 -6.372 1.00  97.55 0 A 1
ATOM   3136 O O   . ASN A 1 422 ? -8.300 -22.708 -5.407 1.00  96.62 0 A 1
ATOM   3137 C CB  . ASN A 1 422 ? -6.861 -20.293 -5.464 1.00  96.16 0 A 1
ATOM   3138 C CG  . ASN A 1 422 ? -5.915 -19.108 -5.594 1.00  93.65 0 A 1
ATOM   3139 N ND2 . ASN A 1 422 ? -6.374 -18.017 -6.150 1.00  83.95 0 A 1
ATOM   3140 O OD1 . ASN A 1 422 ? -4.770 -19.156 -5.189 1.00  85.16 0 A 1
ATOM   3141 N N   . ASN A 1 423 ? -7.453 -23.527 -7.339 1.00  97.49 0 A 1
ATOM   3142 C CA  . ASN A 1 423 ? -8.152 -24.807 -7.306 1.00  97.75 0 A 1
ATOM   3143 C C   . ASN A 1 423 ? -7.143 -25.968 -7.423 1.00  97.84 0 A 1
ATOM   3144 O O   . ASN A 1 423 ? -5.938 -25.792 -7.213 1.00  95.90 0 A 1
ATOM   3145 C CB  . ASN A 1 423 ? -9.260 -24.781 -8.377 1.00  97.58 0 A 1
ATOM   3146 C CG  . ASN A 1 423 ? -10.502 -24.060 -7.891 1.00  97.48 0 A 1
ATOM   3147 N ND2 . ASN A 1 423 ? -10.765 -22.866 -8.363 1.00  92.62 0 A 1
ATOM   3148 O OD1 . ASN A 1 423 ? -11.259 -24.589 -7.095 1.00  92.76 0 A 1
ATOM   3149 N N   . ARG A 1 424 ? -7.606 -27.167 -7.742 1.00  97.71 0 A 1
ATOM   3150 C CA  . ARG A 1 424 ? -6.763 -28.374 -7.879 1.00  97.51 0 A 1
ATOM   3151 C C   . ARG A 1 424 ? -6.900 -29.034 -9.250 1.00  97.70 0 A 1
ATOM   3152 O O   . ARG A 1 424 ? -6.708 -30.243 -9.378 1.00  96.35 0 A 1
ATOM   3153 C CB  . ARG A 1 424 ? -7.050 -29.340 -6.722 1.00  95.87 0 A 1
ATOM   3154 C CG  . ARG A 1 424 ? -6.720 -28.717 -5.346 1.00  91.91 0 A 1
ATOM   3155 C CD  . ARG A 1 424 ? -6.758 -29.768 -4.222 1.00  89.17 0 A 1
ATOM   3156 N NE  . ARG A 1 424 ? -8.137 -30.188 -3.913 1.00  80.85 0 A 1
ATOM   3157 C CZ  . ARG A 1 424 ? -8.489 -31.194 -3.136 1.00  74.70 0 A 1
ATOM   3158 N NH1 . ARG A 1 424 ? -7.618 -31.979 -2.580 1.00  66.01 1 A 1
ATOM   3159 N NH2 . ARG A 1 424 ? -9.736 -31.437 -2.872 1.00  65.84 0 A 1
ATOM   3160 N N   . MET A 1 425 ? -7.226 -28.247 -10.285 1.00  97.73 0 A 1
ATOM   3161 C CA  . MET A 1 425 ? -7.367 -28.734 -11.653 1.00  97.76 0 A 1
ATOM   3162 C C   . MET A 1 425 ? -6.013 -29.173 -12.217 1.00  97.85 0 A 1
ATOM   3163 O O   . MET A 1 425 ? -4.993 -28.522 -12.000 1.00  97.10 0 A 1
ATOM   3164 C CB  . MET A 1 425 ? -8.010 -27.665 -12.545 1.00  97.29 0 A 1
ATOM   3165 C CG  . MET A 1 425 ? -9.454 -27.373 -12.132 1.00  96.09 0 A 1
ATOM   3166 S SD  . MET A 1 425 ? -10.292 -26.167 -13.208 1.00  95.21 0 A 1
ATOM   3167 C CE  . MET A 1 425 ? -9.422 -24.658 -12.731 1.00  87.87 0 A 1
ATOM   3168 N N   . LYS A 1 426 ? -6.012 -30.278 -12.956 1.00  97.46 0 A 1
ATOM   3169 C CA  . LYS A 1 426 ? -4.821 -30.934 -13.489 1.00  96.89 0 A 1
ATOM   3170 C C   . LYS A 1 426 ? -4.912 -31.137 -15.000 1.00  96.80 0 A 1
ATOM   3171 O O   . LYS A 1 426 ? -5.986 -31.038 -15.596 1.00  93.84 0 A 1
ATOM   3172 C CB  . LYS A 1 426 ? -4.588 -32.284 -12.772 1.00  94.14 0 A 1
ATOM   3173 C CG  . LYS A 1 426 ? -4.495 -32.140 -11.256 1.00  83.29 0 A 1
ATOM   3174 C CD  . LYS A 1 426 ? -4.151 -33.467 -10.562 1.00  83.73 0 A 1
ATOM   3175 C CE  . LYS A 1 426 ? -4.161 -33.239 -9.056 1.00  70.15 0 A 1
ATOM   3176 N NZ  . LYS A 1 426 ? -3.815 -34.477 -8.308 1.00  62.43 1 A 1
ATOM   3177 N N   . GLY A 1 427 ? -3.789 -31.507 -15.609 1.00  96.64 0 A 1
ATOM   3178 C CA  . GLY A 1 427 ? -3.716 -31.886 -17.008 1.00  96.59 0 A 1
ATOM   3179 C C   . GLY A 1 427 ? -3.779 -30.682 -17.946 1.00  97.44 0 A 1
ATOM   3180 O O   . GLY A 1 427 ? -3.234 -29.622 -17.654 1.00  96.33 0 A 1
ATOM   3181 N N   . LYS A 1 428 ? -4.414 -30.872 -19.112 1.00  97.26 0 A 1
ATOM   3182 C CA  . LYS A 1 428 ? -4.456 -29.850 -20.159 1.00  97.37 0 A 1
ATOM   3183 C C   . LYS A 1 428 ? -5.736 -29.021 -20.067 1.00  97.38 0 A 1
ATOM   3184 O O   . LYS A 1 428 ? -6.809 -29.557 -19.825 1.00  96.39 0 A 1
ATOM   3185 C CB  . LYS A 1 428 ? -4.306 -30.495 -21.540 1.00  96.79 0 A 1
ATOM   3186 C CG  . LYS A 1 428 ? -2.926 -31.163 -21.716 1.00  95.34 0 A 1
ATOM   3187 C CD  . LYS A 1 428 ? -2.753 -31.682 -23.146 1.00  92.37 0 A 1
ATOM   3188 C CE  . LYS A 1 428 ? -1.368 -32.304 -23.312 1.00  86.97 0 A 1
ATOM   3189 N NZ  . LYS A 1 428 ? -1.109 -32.688 -24.717 1.00  78.44 1 A 1
ATOM   3190 N N   . ILE A 1 429 ? -5.616 -27.719 -20.338 1.00  97.59 0 A 1
ATOM   3191 C CA  . ILE A 1 429 ? -6.782 -26.827 -20.473 1.00  97.74 0 A 1
ATOM   3192 C C   . ILE A 1 429 ? -7.570 -27.265 -21.712 1.00  97.47 0 A 1
ATOM   3193 O O   . ILE A 1 429 ? -6.981 -27.422 -22.785 1.00  96.71 0 A 1
ATOM   3194 C CB  . ILE A 1 429 ? -6.344 -25.353 -20.567 1.00  97.70 0 A 1
ATOM   3195 C CG1 . ILE A 1 429 ? -5.518 -24.929 -19.335 1.00  96.79 0 A 1
ATOM   3196 C CG2 . ILE A 1 429 ? -7.596 -24.449 -20.702 1.00  96.81 0 A 1
ATOM   3197 C CD1 . ILE A 1 429 ? -4.867 -23.552 -19.467 1.00  95.10 0 A 1
ATOM   3198 N N   . PRO A 1 430 ? -8.895 -27.490 -21.605 1.00  97.14 0 A 1
ATOM   3199 C CA  . PRO A 1 430 ? -9.688 -28.012 -22.708 1.00  96.70 0 A 1
ATOM   3200 C C   . PRO A 1 430 ? -9.804 -27.005 -23.863 1.00  96.95 0 A 1
ATOM   3201 O O   . PRO A 1 430 ? -10.070 -25.825 -23.651 1.00  96.27 0 A 1
ATOM   3202 C CB  . PRO A 1 430 ? -11.045 -28.367 -22.102 1.00  95.41 0 A 1
ATOM   3203 C CG  . PRO A 1 430 ? -11.152 -27.442 -20.897 1.00  92.67 0 A 1
ATOM   3204 C CD  . PRO A 1 430 ? -9.714 -27.324 -20.412 1.00  95.72 0 A 1
ATOM   3205 N N   . GLU A 1 431 ? -9.706 -27.493 -25.100 1.00  96.44 0 A 1
ATOM   3206 C CA  . GLU A 1 431 ? -9.693 -26.665 -26.314 1.00  96.29 0 A 1
ATOM   3207 C C   . GLU A 1 431 ? -10.983 -25.862 -26.538 1.00  96.59 0 A 1
ATOM   3208 O O   . GLU A 1 431 ? -10.946 -24.754 -27.059 1.00  95.24 0 A 1
ATOM   3209 C CB  . GLU A 1 431 ? -9.413 -27.558 -27.530 1.00  93.88 0 A 1
ATOM   3210 C CG  . GLU A 1 431 ? -10.527 -28.561 -27.839 1.00  87.66 0 A 1
ATOM   3211 C CD  . GLU A 1 431 ? -10.214 -29.498 -29.025 1.00  87.31 0 A 1
ATOM   3212 O OE1 . GLU A 1 431 ? -11.104 -30.321 -29.352 1.00  81.04 0 A 1
ATOM   3213 O OE2 . GLU A 1 431 ? -9.106 -29.408 -29.589 1.00  82.74 -1 A 1
ATOM   3214 N N   . TRP A 1 432 ? -12.123 -26.393 -26.092 1.00  96.04 0 A 1
ATOM   3215 C CA  . TRP A 1 432 ? -13.424 -25.744 -26.280 1.00  95.93 0 A 1
ATOM   3216 C C   . TRP A 1 432 ? -13.557 -24.427 -25.507 1.00  96.30 0 A 1
ATOM   3217 O O   . TRP A 1 432 ? -14.386 -23.603 -25.886 1.00  95.56 0 A 1
ATOM   3218 C CB  . TRP A 1 432 ? -14.537 -26.717 -25.897 1.00  95.15 0 A 1
ATOM   3219 C CG  . TRP A 1 432 ? -14.479 -27.237 -24.490 1.00  94.73 0 A 1
ATOM   3220 C CD1 . TRP A 1 432 ? -14.069 -28.469 -24.128 1.00  92.95 0 A 1
ATOM   3221 C CD2 . TRP A 1 432 ? -14.831 -26.553 -23.245 1.00  94.03 0 A 1
ATOM   3222 C CE2 . TRP A 1 432 ? -14.583 -27.441 -22.169 1.00  93.23 0 A 1
ATOM   3223 C CE3 . TRP A 1 432 ? -15.325 -25.272 -22.928 1.00  92.22 0 A 1
ATOM   3224 N NE1 . TRP A 1 432 ? -14.133 -28.595 -22.750 1.00  92.25 0 A 1
ATOM   3225 C CZ2 . TRP A 1 432 ? -14.784 -27.062 -20.821 1.00  91.20 0 A 1
ATOM   3226 C CZ3 . TRP A 1 432 ? -15.532 -24.888 -21.588 1.00  91.74 0 A 1
ATOM   3227 C CH2 . TRP A 1 432 ? -15.254 -25.774 -20.553 1.00  91.20 0 A 1
ATOM   3228 N N   . LEU A 1 433 ? -12.748 -24.206 -24.478 1.00  96.83 0 A 1
ATOM   3229 C CA  . LEU A 1 433 ? -12.724 -22.945 -23.739 1.00  97.30 0 A 1
ATOM   3230 C C   . LEU A 1 433 ? -12.406 -21.776 -24.678 1.00  97.38 0 A 1
ATOM   3231 O O   . LEU A 1 433 ? -13.087 -20.752 -24.665 1.00  96.78 0 A 1
ATOM   3232 C CB  . LEU A 1 433 ? -11.689 -23.046 -22.607 1.00  97.24 0 A 1
ATOM   3233 C CG  . LEU A 1 433 ? -11.610 -21.792 -21.717 1.00  96.83 0 A 1
ATOM   3234 C CD1 . LEU A 1 433 ? -12.887 -21.579 -20.905 1.00  95.69 0 A 1
ATOM   3235 C CD2 . LEU A 1 433 ? -10.445 -21.921 -20.738 1.00  95.46 0 A 1
ATOM   3236 N N   . TRP A 1 434 ? -11.437 -21.973 -25.569 1.00  97.33 0 A 1
ATOM   3237 C CA  . TRP A 1 434 ? -10.986 -20.961 -26.527 1.00  97.26 0 A 1
ATOM   3238 C C   . TRP A 1 434 ? -11.993 -20.687 -27.649 1.00  96.92 0 A 1
ATOM   3239 O O   . TRP A 1 434 ? -11.864 -19.691 -28.361 1.00  95.61 0 A 1
ATOM   3240 C CB  . TRP A 1 434 ? -9.646 -21.416 -27.108 1.00  97.05 0 A 1
ATOM   3241 C CG  . TRP A 1 434 ? -8.678 -21.964 -26.100 1.00  97.22 0 A 1
ATOM   3242 C CD1 . TRP A 1 434 ? -8.137 -23.203 -26.122 1.00  96.03 0 A 1
ATOM   3243 C CD2 . TRP A 1 434 ? -8.168 -21.327 -24.882 1.00  97.21 0 A 1
ATOM   3244 C CE2 . TRP A 1 434 ? -7.320 -22.253 -24.221 1.00  96.82 0 A 1
ATOM   3245 C CE3 . TRP A 1 434 ? -8.353 -20.060 -24.280 1.00  96.54 0 A 1
ATOM   3246 N NE1 . TRP A 1 434 ? -7.326 -23.376 -25.015 1.00  96.09 0 A 1
ATOM   3247 C CZ2 . TRP A 1 434 ? -6.674 -21.943 -23.006 1.00  96.07 0 A 1
ATOM   3248 C CZ3 . TRP A 1 434 ? -7.710 -19.750 -23.069 1.00  95.13 0 A 1
ATOM   3249 C CH2 . TRP A 1 434 ? -6.885 -20.684 -22.445 1.00  95.16 0 A 1
ATOM   3250 N N   . SER A 1 435 ? -13.004 -21.539 -27.803 1.00  96.64 0 A 1
ATOM   3251 C CA  . SER A 1 435 ? -14.082 -21.396 -28.788 1.00  95.97 0 A 1
ATOM   3252 C C   . SER A 1 435 ? -15.291 -20.623 -28.253 1.00  96.02 0 A 1
ATOM   3253 O O   . SER A 1 435 ? -16.253 -20.407 -28.995 1.00  93.77 0 A 1
ATOM   3254 C CB  . SER A 1 435 ? -14.519 -22.775 -29.282 1.00  93.93 0 A 1
ATOM   3255 O OG  . SER A 1 435 ? -13.413 -23.485 -29.823 1.00  82.62 0 A 1
ATOM   3256 N N   . LEU A 1 436 ? -15.278 -20.204 -26.976 1.00  96.53 0 A 1
ATOM   3257 C CA  . LEU A 1 436 ? -16.329 -19.340 -26.425 1.00  96.58 0 A 1
ATOM   3258 C C   . LEU A 1 436 ? -16.238 -17.947 -27.061 1.00  96.48 0 A 1
ATOM   3259 O O   . LEU A 1 436 ? -15.212 -17.282 -26.939 1.00  95.12 0 A 1
ATOM   3260 C CB  . LEU A 1 436 ? -16.229 -19.273 -24.887 1.00  96.23 0 A 1
ATOM   3261 C CG  . LEU A 1 436 ? -16.517 -20.600 -24.160 1.00  95.12 0 A 1
ATOM   3262 C CD1 . LEU A 1 436 ? -16.379 -20.394 -22.640 1.00  92.54 0 A 1
ATOM   3263 C CD2 . LEU A 1 436 ? -17.919 -21.141 -24.426 1.00  92.01 0 A 1
ATOM   3264 N N   . PRO A 1 437 ? -17.300 -17.467 -27.750 1.00  96.15 0 A 1
ATOM   3265 C CA  . PRO A 1 437 ? -17.180 -16.361 -28.701 1.00  95.68 0 A 1
ATOM   3266 C C   . PRO A 1 437 ? -16.961 -14.989 -28.070 1.00  95.15 0 A 1
ATOM   3267 O O   . PRO A 1 437 ? -16.436 -14.098 -28.733 1.00  92.53 0 A 1
ATOM   3268 C CB  . PRO A 1 437 ? -18.481 -16.399 -29.513 1.00  94.78 0 A 1
ATOM   3269 C CG  . PRO A 1 437 ? -19.480 -17.047 -28.557 1.00  93.39 0 A 1
ATOM   3270 C CD  . PRO A 1 437 ? -18.620 -18.067 -27.816 1.00  95.50 0 A 1
ATOM   3271 N N   . LEU A 1 438 ? -17.368 -14.798 -26.814 1.00  94.38 0 A 1
ATOM   3272 C CA  . LEU A 1 438 ? -17.247 -13.524 -26.099 1.00  93.75 0 A 1
ATOM   3273 C C   . LEU A 1 438 ? -16.173 -13.546 -25.004 1.00  93.63 0 A 1
ATOM   3274 O O   . LEU A 1 438 ? -15.991 -12.547 -24.316 1.00  92.15 0 A 1
ATOM   3275 C CB  . LEU A 1 438 ? -18.627 -13.121 -25.531 1.00  92.83 0 A 1
ATOM   3276 C CG  . LEU A 1 438 ? -19.735 -12.921 -26.577 1.00  91.59 0 A 1
ATOM   3277 C CD1 . LEU A 1 438 ? -21.031 -12.494 -25.885 1.00  87.78 0 A 1
ATOM   3278 C CD2 . LEU A 1 438 ? -19.382 -11.840 -27.608 1.00  86.82 0 A 1
ATOM   3279 N N   . LEU A 1 439 ? -15.457 -14.658 -24.854 1.00  94.60 0 A 1
ATOM   3280 C CA  . LEU A 1 439 ? -14.493 -14.840 -23.775 1.00  95.16 0 A 1
ATOM   3281 C C   . LEU A 1 439 ? -13.294 -13.900 -23.962 1.00  94.91 0 A 1
ATOM   3282 O O   . LEU A 1 439 ? -12.570 -14.007 -24.951 1.00  94.26 0 A 1
ATOM   3283 C CB  . LEU A 1 439 ? -14.080 -16.314 -23.725 1.00  95.45 0 A 1
ATOM   3284 C CG  . LEU A 1 439 ? -13.215 -16.671 -22.503 1.00  95.54 0 A 1
ATOM   3285 C CD1 . LEU A 1 439 ? -13.993 -16.543 -21.190 1.00  95.01 0 A 1
ATOM   3286 C CD2 . LEU A 1 439 ? -12.760 -18.132 -22.642 1.00  94.65 0 A 1
ATOM   3287 N N   . GLN A 1 440 ? -13.077 -13.003 -22.999 1.00  94.01 0 A 1
ATOM   3288 C CA  . GLN A 1 440 ? -12.002 -12.014 -23.047 1.00  93.61 0 A 1
ATOM   3289 C C   . GLN A 1 440 ? -10.993 -12.146 -21.914 1.00  94.21 0 A 1
ATOM   3290 O O   . GLN A 1 440 ? -9.819 -11.866 -22.115 1.00  93.66 0 A 1
ATOM   3291 C CB  . GLN A 1 440 ? -12.582 -10.590 -23.079 1.00  91.93 0 A 1
ATOM   3292 C CG  . GLN A 1 440 ? -13.416 -10.337 -24.338 1.00  87.33 0 A 1
ATOM   3293 C CD  . GLN A 1 440 ? -13.846 -8.880 -24.495 1.00  82.02 0 A 1
ATOM   3294 N NE2 . GLN A 1 440 ? -14.839 -8.610 -25.296 1.00  68.99 0 A 1
ATOM   3295 O OE1 . GLN A 1 440 ? -13.283 -7.965 -23.923 1.00  73.64 0 A 1
ATOM   3296 N N   . SER A 1 441 ? -11.434 -12.575 -20.730 1.00  94.22 0 A 1
ATOM   3297 C CA  . SER A 1 441 ? -10.553 -12.735 -19.570 1.00  94.55 0 A 1
ATOM   3298 C C   . SER A 1 441 ? -10.629 -14.151 -19.018 1.00  95.19 0 A 1
ATOM   3299 O O   . SER A 1 441 ? -11.701 -14.633 -18.658 1.00  94.74 0 A 1
ATOM   3300 C CB  . SER A 1 441 ? -10.897 -11.699 -18.501 1.00  93.82 0 A 1
ATOM   3301 O OG  . SER A 1 441 ? -9.923 -11.747 -17.478 1.00  90.16 0 A 1
ATOM   3302 N N   . VAL A 1 442 ? -9.475 -14.811 -18.935 1.00  95.95 0 A 1
ATOM   3303 C CA  . VAL A 1 442 ? -9.316 -16.157 -18.391 1.00  96.48 0 A 1
ATOM   3304 C C   . VAL A 1 442 ? -8.237 -16.128 -17.310 1.00  96.36 0 A 1
ATOM   3305 O O   . VAL A 1 442 ? -7.072 -15.886 -17.609 1.00  95.69 0 A 1
ATOM   3306 C CB  . VAL A 1 442 ? -8.961 -17.174 -19.493 1.00  96.75 0 A 1
ATOM   3307 C CG1 . VAL A 1 442 ? -8.748 -18.579 -18.920 1.00  96.21 0 A 1
ATOM   3308 C CG2 . VAL A 1 442 ? -10.066 -17.267 -20.548 1.00  96.29 0 A 1
ATOM   3309 N N   . THR A 1 443 ? -8.635 -16.428 -16.079 1.00  96.39 0 A 1
ATOM   3310 C CA  . THR A 1 443 ? -7.730 -16.554 -14.933 1.00  96.31 0 A 1
ATOM   3311 C C   . THR A 1 443 ? -7.815 -17.971 -14.381 1.00  96.76 0 A 1
ATOM   3312 O O   . THR A 1 443 ? -8.845 -18.387 -13.849 1.00  96.19 0 A 1
ATOM   3313 C CB  . THR A 1 443 ? -8.043 -15.513 -13.850 1.00  95.09 0 A 1
ATOM   3314 C CG2 . THR A 1 443 ? -6.980 -15.477 -12.766 1.00  87.20 0 A 1
ATOM   3315 O OG1 . THR A 1 443 ? -8.092 -14.218 -14.406 1.00  88.49 0 A 1
ATOM   3316 N N   . LEU A 1 444 ? -6.731 -18.722 -14.522 1.00  97.20 0 A 1
ATOM   3317 C CA  . LEU A 1 444 ? -6.607 -20.118 -14.088 1.00  97.56 0 A 1
ATOM   3318 C C   . LEU A 1 444 ? -5.361 -20.325 -13.211 1.00  97.43 0 A 1
ATOM   3319 O O   . LEU A 1 444 ? -4.847 -21.442 -13.111 1.00  96.42 0 A 1
ATOM   3320 C CB  . LEU A 1 444 ? -6.589 -21.050 -15.317 1.00  97.37 0 A 1
ATOM   3321 C CG  . LEU A 1 444 ? -7.824 -20.994 -16.230 1.00  96.92 0 A 1
ATOM   3322 C CD1 . LEU A 1 444 ? -7.613 -21.913 -17.449 1.00  95.97 0 A 1
ATOM   3323 C CD2 . LEU A 1 444 ? -9.093 -21.463 -15.523 1.00  95.56 0 A 1
ATOM   3324 N N   . GLY A 1 445 ? -4.866 -19.268 -12.610 1.00  96.82 0 A 1
ATOM   3325 C CA  . GLY A 1 445 ? -3.668 -19.276 -11.779 1.00  96.69 0 A 1
ATOM   3326 C C   . GLY A 1 445 ? -3.789 -20.193 -10.556 1.00  96.93 0 A 1
ATOM   3327 O O   . GLY A 1 445 ? -4.884 -20.492 -10.085 1.00  96.10 0 A 1
ATOM   3328 N N   . ASN A 1 446 ? -2.654 -20.634 -10.035 1.00  97.24 0 A 1
ATOM   3329 C CA  . ASN A 1 446 ? -2.567 -21.500 -8.863 1.00  97.28 0 A 1
ATOM   3330 C C   . ASN A 1 446 ? -3.428 -22.782 -8.974 1.00  97.61 0 A 1
ATOM   3331 O O   . ASN A 1 446 ? -4.318 -23.048 -8.172 1.00  96.81 0 A 1
ATOM   3332 C CB  . ASN A 1 446 ? -2.803 -20.654 -7.602 1.00  96.11 0 A 1
ATOM   3333 C CG  . ASN A 1 446 ? -2.367 -21.358 -6.334 1.00  91.85 0 A 1
ATOM   3334 N ND2 . ASN A 1 446 ? -2.871 -20.934 -5.198 1.00  79.21 0 A 1
ATOM   3335 O OD1 . ASN A 1 446 ? -1.554 -22.265 -6.327 1.00  82.76 0 A 1
ATOM   3336 N N   . ASN A 1 447 ? -3.143 -23.548 -10.021 1.00  97.60 0 A 1
ATOM   3337 C CA  . ASN A 1 447 ? -3.683 -24.873 -10.294 1.00  98.01 0 A 1
ATOM   3338 C C   . ASN A 1 447 ? -2.531 -25.842 -10.616 1.00  98.07 0 A 1
ATOM   3339 O O   . ASN A 1 447 ? -1.374 -25.599 -10.246 1.00  96.43 0 A 1
ATOM   3340 C CB  . ASN A 1 447 ? -4.748 -24.756 -11.415 1.00  97.95 0 A 1
ATOM   3341 C CG  . ASN A 1 447 ? -6.118 -24.368 -10.893 1.00  97.96 0 A 1
ATOM   3342 N ND2 . ASN A 1 447 ? -6.507 -23.123 -11.025 1.00  94.21 0 A 1
ATOM   3343 O OD1 . ASN A 1 447 ? -6.861 -25.207 -10.399 1.00  94.10 0 A 1
ATOM   3344 N N   . TYR A 1 448 ? -2.808 -26.945 -11.307 1.00  98.23 0 A 1
ATOM   3345 C CA  . TYR A 1 448 ? -1.803 -27.934 -11.720 1.00  98.24 0 A 1
ATOM   3346 C C   . TYR A 1 448 ? -1.847 -28.208 -13.229 1.00  98.39 0 A 1
ATOM   3347 O O   . TYR A 1 448 ? -1.632 -29.345 -13.668 1.00  97.16 0 A 1
ATOM   3348 C CB  . TYR A 1 448 ? -1.962 -29.217 -10.891 1.00  97.88 0 A 1
ATOM   3349 C CG  . TYR A 1 448 ? -1.889 -29.023 -9.390 1.00  97.24 0 A 1
ATOM   3350 C CD1 . TYR A 1 448 ? -0.641 -28.939 -8.740 1.00  93.41 0 A 1
ATOM   3351 C CD2 . TYR A 1 448 ? -3.072 -28.934 -8.630 1.00  93.47 0 A 1
ATOM   3352 C CE1 . TYR A 1 448 ? -0.570 -28.781 -7.352 1.00  91.47 0 A 1
ATOM   3353 C CE2 . TYR A 1 448 ? -3.012 -28.768 -7.231 1.00  92.01 0 A 1
ATOM   3354 C CZ  . TYR A 1 448 ? -1.758 -28.697 -6.598 1.00  92.97 0 A 1
ATOM   3355 O OH  . TYR A 1 448 ? -1.703 -28.546 -5.237 1.00  90.74 0 A 1
ATOM   3356 N N   . PHE A 1 449 ? -2.158 -27.188 -14.040 1.00  98.21 0 A 1
ATOM   3357 C CA  . PHE A 1 449 ? -2.183 -27.329 -15.494 1.00  98.22 0 A 1
ATOM   3358 C C   . PHE A 1 449 ? -0.771 -27.512 -16.063 1.00  98.16 0 A 1
ATOM   3359 O O   . PHE A 1 449 ?  0.168 -26.838 -15.645 1.00  97.41 0 A 1
ATOM   3360 C CB  . PHE A 1 449 ? -2.886 -26.137 -16.149 1.00  98.18 0 A 1
ATOM   3361 C CG  . PHE A 1 449 ? -4.368 -26.086 -15.885 1.00  98.27 0 A 1
ATOM   3362 C CD1 . PHE A 1 449 ? -5.213 -27.092 -16.397 1.00  97.70 0 A 1
ATOM   3363 C CD2 . PHE A 1 449 ? -4.925 -25.034 -15.140 1.00  97.63 0 A 1
ATOM   3364 C CE1 . PHE A 1 449 ? -6.586 -27.052 -16.163 1.00  97.27 0 A 1
ATOM   3365 C CE2 . PHE A 1 449 ? -6.305 -24.981 -14.905 1.00  97.21 0 A 1
ATOM   3366 C CZ  . PHE A 1 449 ? -7.133 -25.995 -15.411 1.00  97.42 0 A 1
ATOM   3367 N N   . THR A 1 450 ? -0.647 -28.402 -17.051 1.00  97.99 0 A 1
ATOM   3368 C CA  . THR A 1 450 ?  0.616 -28.760 -17.703 1.00  97.51 0 A 1
ATOM   3369 C C   . THR A 1 450 ?  0.662 -28.398 -19.186 1.00  97.17 0 A 1
ATOM   3370 O O   . THR A 1 450 ?  1.697 -28.529 -19.836 1.00  94.83 0 A 1
ATOM   3371 C CB  . THR A 1 450 ?  0.895 -30.263 -17.550 1.00  96.72 0 A 1
ATOM   3372 C CG2 . THR A 1 450 ?  1.045 -30.681 -16.089 1.00  92.04 0 A 1
ATOM   3373 O OG1 . THR A 1 450 ? -0.167 -31.014 -18.090 1.00  92.74 0 A 1
ATOM   3374 N N   . GLY A 1 451 ? -0.458 -27.962 -19.763 1.00  97.08 0 A 1
ATOM   3375 C CA  . GLY A 1 451 ? -0.512 -27.637 -21.180 1.00  96.70 0 A 1
ATOM   3376 C C   . GLY A 1 451 ? -1.907 -27.316 -21.688 1.00  97.33 0 A 1
ATOM   3377 O O   . GLY A 1 451 ? -2.878 -27.183 -20.934 1.00  96.51 0 A 1
ATOM   3378 N N   . PHE A 1 452 ? -2.002 -27.237 -23.020 1.00  96.93 0 A 1
ATOM   3379 C CA  . PHE A 1 452 ? -3.216 -26.928 -23.757 1.00  96.73 0 A 1
ATOM   3380 C C   . PHE A 1 452 ? -3.659 -28.148 -24.564 1.00  96.56 0 A 1
ATOM   3381 O O   . PHE A 1 452 ? -2.838 -28.835 -25.172 1.00  95.20 0 A 1
ATOM   3382 C CB  . PHE A 1 452 ? -2.971 -25.708 -24.655 1.00  96.20 0 A 1
ATOM   3383 C CG  . PHE A 1 452 ? -2.536 -24.470 -23.894 1.00  96.37 0 A 1
ATOM   3384 C CD1 . PHE A 1 452 ? -3.491 -23.531 -23.468 1.00  94.26 0 A 1
ATOM   3385 C CD2 . PHE A 1 452 ? -1.180 -24.272 -23.572 1.00  94.30 0 A 1
ATOM   3386 C CE1 . PHE A 1 452 ? -3.097 -22.406 -22.728 1.00  93.20 0 A 1
ATOM   3387 C CE2 . PHE A 1 452 ? -0.786 -23.148 -22.822 1.00  93.40 0 A 1
ATOM   3388 C CZ  . PHE A 1 452 ? -1.746 -22.220 -22.401 1.00  94.12 0 A 1
ATOM   3389 N N   . GLN A 1 453 ? -4.953 -28.441 -24.570 1.00  95.80 0 A 1
ATOM   3390 C CA  . GLN A 1 453 ? -5.544 -29.462 -25.424 1.00  95.36 0 A 1
ATOM   3391 C C   . GLN A 1 453 ? -5.781 -28.908 -26.833 1.00  94.98 0 A 1
ATOM   3392 O O   . GLN A 1 453 ? -6.011 -27.707 -27.009 1.00  91.99 0 A 1
ATOM   3393 C CB  . GLN A 1 453 ? -6.829 -29.983 -24.766 1.00  93.12 0 A 1
ATOM   3394 C CG  . GLN A 1 453 ? -7.333 -31.286 -25.405 1.00  83.85 0 A 1
ATOM   3395 C CD  . GLN A 1 453 ? -8.668 -31.767 -24.825 1.00  83.77 0 A 1
ATOM   3396 N NE2 . GLN A 1 453 ? -9.079 -32.966 -25.137 1.00  72.79 0 A 1
ATOM   3397 O OE1 . GLN A 1 453 ? -9.362 -31.069 -24.126 1.00  75.07 0 A 1
ATOM   3398 N N   . GLY A 1 454 ? -5.736 -29.786 -27.842 1.00  92.89 0 A 1
ATOM   3399 C CA  . GLY A 1 454 ? -6.000 -29.417 -29.224 1.00  92.33 0 A 1
ATOM   3400 C C   . GLY A 1 454 ? -4.787 -28.845 -29.963 1.00  93.02 0 A 1
ATOM   3401 O O   . GLY A 1 454 ? -3.642 -28.986 -29.520 1.00  88.10 0 A 1
ATOM   3402 N N   . SER A 1 455 ? -5.056 -28.243 -31.122 1.00  92.32 0 A 1
ATOM   3403 C CA  . SER A 1 455 ? -4.014 -27.613 -31.940 1.00  92.51 0 A 1
ATOM   3404 C C   . SER A 1 455 ? -3.688 -26.207 -31.429 1.00  93.16 0 A 1
ATOM   3405 O O   . SER A 1 455 ? -4.541 -25.511 -30.880 1.00  89.76 0 A 1
ATOM   3406 C CB  . SER A 1 455 ? -4.418 -27.580 -33.414 1.00  89.48 0 A 1
ATOM   3407 O OG  . SER A 1 455 ? -5.452 -26.649 -33.648 1.00  81.46 0 A 1
ATOM   3408 N N   . ALA A 1 456 ? -2.459 -25.758 -31.670 1.00  92.72 0 A 1
ATOM   3409 C CA  . ALA A 1 456 ? -2.022 -24.404 -31.331 1.00  92.95 0 A 1
ATOM   3410 C C   . ALA A 1 456 ? -2.915 -23.318 -31.963 1.00  94.26 0 A 1
ATOM   3411 O O   . ALA A 1 456 ? -3.157 -22.275 -31.353 1.00  91.96 0 A 1
ATOM   3412 C CB  . ALA A 1 456 ? -0.566 -24.255 -31.777 1.00  89.57 0 A 1
ATOM   3413 N N   . GLU A 1 457 ? -3.473 -23.574 -33.154 1.00  94.10 0 A 1
ATOM   3414 C CA  . GLU A 1 457 ? -4.346 -22.637 -33.875 1.00  94.70 0 A 1
ATOM   3415 C C   . GLU A 1 457 ? -5.623 -22.271 -33.117 1.00  95.60 0 A 1
ATOM   3416 O O   . GLU A 1 457 ? -6.125 -21.159 -33.275 1.00  93.91 0 A 1
ATOM   3417 C CB  . GLU A 1 457 ? -4.756 -23.237 -35.227 1.00  92.77 0 A 1
ATOM   3418 C CG  . GLU A 1 457 ? -3.576 -23.406 -36.188 1.00  81.71 0 A 1
ATOM   3419 C CD  . GLU A 1 457 ? -3.995 -23.945 -37.561 1.00  71.07 0 A 1
ATOM   3420 O OE1 . GLU A 1 457 ? -3.160 -23.881 -38.491 1.00  62.43 0 A 1
ATOM   3421 O OE2 . GLU A 1 457 ? -5.140 -24.443 -37.693 1.00  62.84 -1 A 1
ATOM   3422 N N   . ILE A 1 458 ? -6.149 -23.170 -32.279 1.00  95.96 0 A 1
ATOM   3423 C CA  . ILE A 1 458 ? -7.379 -22.908 -31.526 1.00  95.89 0 A 1
ATOM   3424 C C   . ILE A 1 458 ? -7.146 -21.788 -30.506 1.00  96.38 0 A 1
ATOM   3425 O O   . ILE A 1 458 ? -7.944 -20.864 -30.419 1.00  95.09 0 A 1
ATOM   3426 C CB  . ILE A 1 458 ? -7.909 -24.199 -30.871 1.00  93.98 0 A 1
ATOM   3427 C CG1 . ILE A 1 458 ? -8.274 -25.239 -31.957 1.00  80.05 0 A 1
ATOM   3428 C CG2 . ILE A 1 458 ? -9.145 -23.906 -30.004 1.00  78.46 0 A 1
ATOM   3429 C CD1 . ILE A 1 458 ? -8.608 -26.630 -31.405 1.00  70.73 0 A 1
ATOM   3430 N N   . LEU A 1 459 ? -6.037 -21.838 -29.784 1.00  96.12 0 A 1
ATOM   3431 C CA  . LEU A 1 459 ? -5.662 -20.776 -28.846 1.00  96.57 0 A 1
ATOM   3432 C C   . LEU A 1 459 ? -5.336 -19.470 -29.584 1.00  96.74 0 A 1
ATOM   3433 O O   . LEU A 1 459 ? -5.779 -18.403 -29.176 1.00  96.07 0 A 1
ATOM   3434 C CB  . LEU A 1 459 ? -4.492 -21.267 -27.973 1.00  96.10 0 A 1
ATOM   3435 C CG  . LEU A 1 459 ? -3.999 -20.226 -26.950 1.00  95.48 0 A 1
ATOM   3436 C CD1 . LEU A 1 459 ? -5.077 -19.830 -25.950 1.00  93.39 0 A 1
ATOM   3437 C CD2 . LEU A 1 459 ? -2.812 -20.788 -26.160 1.00  92.93 0 A 1
ATOM   3438 N N   . VAL A 1 460 ? -4.610 -19.558 -30.707 1.00  96.87 0 A 1
ATOM   3439 C CA  . VAL A 1 460 ? -4.228 -18.387 -31.522 1.00  96.92 0 A 1
ATOM   3440 C C   . VAL A 1 460 ? -5.457 -17.610 -32.021 1.00  96.99 0 A 1
ATOM   3441 O O   . VAL A 1 460 ? -5.441 -16.373 -32.019 1.00  95.88 0 A 1
ATOM   3442 C CB  . VAL A 1 460 ? -3.342 -18.835 -32.698 1.00  96.15 0 A 1
ATOM   3443 C CG1 . VAL A 1 460 ? -3.127 -17.740 -33.755 1.00  92.64 0 A 1
ATOM   3444 C CG2 . VAL A 1 460 ? -1.956 -19.240 -32.201 1.00  93.25 0 A 1
ATOM   3445 N N   . ASN A 1 461 ? -6.529 -18.321 -32.408 1.00  96.95 0 A 1
ATOM   3446 C CA  . ASN A 1 461 ? -7.767 -17.718 -32.920 1.00  96.69 0 A 1
ATOM   3447 C C   . ASN A 1 461 ? -8.792 -17.375 -31.827 1.00  96.49 0 A 1
ATOM   3448 O O   . ASN A 1 461 ? -9.891 -16.927 -32.145 1.00  94.29 0 A 1
ATOM   3449 C CB  . ASN A 1 461 ? -8.346 -18.636 -33.999 1.00  95.87 0 A 1
ATOM   3450 C CG  . ASN A 1 461 ? -7.462 -18.692 -35.235 1.00  93.42 0 A 1
ATOM   3451 N ND2 . ASN A 1 461 ? -7.196 -19.871 -35.741 1.00  81.35 0 A 1
ATOM   3452 O OD1 . ASN A 1 461 ? -7.015 -17.687 -35.765 1.00  83.13 0 A 1
ATOM   3453 N N   . SER A 1 462 ? -8.460 -17.558 -30.564 1.00  96.52 0 A 1
ATOM   3454 C CA  . SER A 1 462 ? -9.330 -17.182 -29.449 1.00  96.40 0 A 1
ATOM   3455 C C   . SER A 1 462 ? -9.553 -15.667 -29.368 1.00  96.59 0 A 1
ATOM   3456 O O   . SER A 1 462 ? -8.672 -14.869 -29.685 1.00  94.82 0 A 1
ATOM   3457 C CB  . SER A 1 462 ? -8.729 -17.697 -28.137 1.00  95.07 0 A 1
ATOM   3458 O OG  . SER A 1 462 ? -9.583 -17.384 -27.057 1.00  87.10 0 A 1
ATOM   3459 N N   . SER A 1 463 ? -10.732 -15.268 -28.864 1.00  96.03 0 A 1
ATOM   3460 C CA  . SER A 1 463 ? -11.064 -13.873 -28.533 1.00  95.43 0 A 1
ATOM   3461 C C   . SER A 1 463 ? -10.403 -13.362 -27.248 1.00  95.34 0 A 1
ATOM   3462 O O   . SER A 1 463 ? -10.599 -12.202 -26.880 1.00  93.81 0 A 1
ATOM   3463 C CB  . SER A 1 463 ? -12.585 -13.741 -28.420 1.00  94.38 0 A 1
ATOM   3464 O OG  . SER A 1 463 ? -13.101 -14.673 -27.491 1.00  90.00 0 A 1
ATOM   3465 N N   . VAL A 1 464 ? -9.651 -14.211 -26.540 1.00  95.47 0 A 1
ATOM   3466 C CA  . VAL A 1 464 ? -9.064 -13.892 -25.239 1.00  95.79 0 A 1
ATOM   3467 C C   . VAL A 1 464 ? -8.060 -12.733 -25.345 1.00  95.33 0 A 1
ATOM   3468 O O   . VAL A 1 464 ? -7.105 -12.782 -26.126 1.00  94.57 0 A 1
ATOM   3469 C CB  . VAL A 1 464 ? -8.442 -15.144 -24.589 1.00  95.71 0 A 1
ATOM   3470 C CG1 . VAL A 1 464 ? -7.654 -14.837 -23.324 1.00  93.68 0 A 1
ATOM   3471 C CG2 . VAL A 1 464 ? -9.548 -16.130 -24.195 1.00  93.61 0 A 1
ATOM   3472 N N   . LEU A 1 465 ? -8.290 -11.721 -24.531 1.00  94.90 0 A 1
ATOM   3473 C CA  . LEU A 1 465 ? -7.437 -10.540 -24.377 1.00  94.41 0 A 1
ATOM   3474 C C   . LEU A 1 465 ? -6.497 -10.659 -23.176 1.00  94.66 0 A 1
ATOM   3475 O O   . LEU A 1 465 ? -5.395 -10.127 -23.200 1.00  93.64 0 A 1
ATOM   3476 C CB  . LEU A 1 465 ? -8.324 -9.289 -24.206 1.00  93.30 0 A 1
ATOM   3477 C CG  . LEU A 1 465 ? -9.295 -8.987 -25.361 1.00  91.29 0 A 1
ATOM   3478 C CD1 . LEU A 1 465 ? -10.104 -7.726 -25.025 1.00  88.62 0 A 1
ATOM   3479 C CD2 . LEU A 1 465 ? -8.568 -8.736 -26.674 1.00  88.07 0 A 1
ATOM   3480 N N   . LEU A 1 466 ? -6.956 -11.321 -22.106 1.00  94.86 0 A 1
ATOM   3481 C CA  . LEU A 1 466 ? -6.221 -11.469 -20.851 1.00  94.94 0 A 1
ATOM   3482 C C   . LEU A 1 466 ? -6.160 -12.952 -20.477 1.00  95.49 0 A 1
ATOM   3483 O O   . LEU A 1 466 ? -7.194 -13.584 -20.278 1.00  94.90 0 A 1
ATOM   3484 C CB  . LEU A 1 466 ? -6.911 -10.643 -19.744 1.00  93.94 0 A 1
ATOM   3485 C CG  . LEU A 1 466 ? -7.051 -9.143 -20.048 1.00  92.18 0 A 1
ATOM   3486 C CD1 . LEU A 1 466 ? -7.916 -8.474 -18.977 1.00  90.69 0 A 1
ATOM   3487 C CD2 . LEU A 1 466 ? -5.702 -8.437 -20.081 1.00  90.24 0 A 1
ATOM   3488 N N   . LEU A 1 467 ? -4.943 -13.482 -20.375 1.00  95.84 0 A 1
ATOM   3489 C CA  . LEU A 1 467 ? -4.707 -14.887 -20.051 1.00  96.30 0 A 1
ATOM   3490 C C   . LEU A 1 467 ? -3.679 -14.991 -18.922 1.00  96.27 0 A 1
ATOM   3491 O O   . LEU A 1 467 ? -2.491 -14.778 -19.149 1.00  95.60 0 A 1
ATOM   3492 C CB  . LEU A 1 467 ? -4.280 -15.626 -21.331 1.00  96.63 0 A 1
ATOM   3493 C CG  . LEU A 1 467 ? -4.038 -17.131 -21.135 1.00  96.53 0 A 1
ATOM   3494 C CD1 . LEU A 1 467 ? -5.273 -17.856 -20.603 1.00  95.45 0 A 1
ATOM   3495 C CD2 . LEU A 1 467 ? -3.673 -17.762 -22.482 1.00  95.20 0 A 1
ATOM   3496 N N   . TYR A 1 468 ? -4.158 -15.352 -17.739 1.00  96.38 0 A 1
ATOM   3497 C CA  . TYR A 1 468 ? -3.343 -15.503 -16.540 1.00  96.37 0 A 1
ATOM   3498 C C   . TYR A 1 468 ? -3.302 -16.960 -16.098 1.00  96.71 0 A 1
ATOM   3499 O O   . TYR A 1 468 ? -4.323 -17.557 -15.740 1.00  96.26 0 A 1
ATOM   3500 C CB  . TYR A 1 468 ? -3.856 -14.562 -15.438 1.00  94.99 0 A 1
ATOM   3501 C CG  . TYR A 1 468 ? -3.941 -13.097 -15.808 1.00  90.80 0 A 1
ATOM   3502 C CD1 . TYR A 1 468 ? -3.017 -12.496 -16.690 1.00  84.92 0 A 1
ATOM   3503 C CD2 . TYR A 1 468 ? -4.968 -12.298 -15.261 1.00  84.85 0 A 1
ATOM   3504 C CE1 . TYR A 1 468 ? -3.111 -11.137 -17.018 1.00  78.53 0 A 1
ATOM   3505 C CE2 . TYR A 1 468 ? -5.071 -10.939 -15.577 1.00  77.46 0 A 1
ATOM   3506 C CZ  . TYR A 1 468 ? -4.139 -10.356 -16.462 1.00  78.11 0 A 1
ATOM   3507 O OH  . TYR A 1 468 ? -4.228 -9.029 -16.769 1.00  69.46 0 A 1
ATOM   3508 N N   . LEU A 1 469 ? -2.116 -17.523 -16.155 1.00  96.85 0 A 1
ATOM   3509 C CA  . LEU A 1 469 ? -1.826 -18.929 -15.894 1.00  97.27 0 A 1
ATOM   3510 C C   . LEU A 1 469 ? -0.660 -19.086 -14.909 1.00  97.37 0 A 1
ATOM   3511 O O   . LEU A 1 469 ?  0.044 -20.095 -14.931 1.00  96.29 0 A 1
ATOM   3512 C CB  . LEU A 1 469 ? -1.516 -19.637 -17.231 1.00  97.07 0 A 1
ATOM   3513 C CG  . LEU A 1 469 ? -2.614 -19.565 -18.307 1.00  96.50 0 A 1
ATOM   3514 C CD1 . LEU A 1 469 ? -2.106 -20.246 -19.583 1.00  95.04 0 A 1
ATOM   3515 C CD2 . LEU A 1 469 ? -3.894 -20.277 -17.872 1.00  94.43 0 A 1
ATOM   3516 N N   . ASP A 1 470 ? -0.439 -18.085 -14.075 1.00  96.49 0 A 1
ATOM   3517 C CA  . ASP A 1 470 ?  0.605 -18.087 -13.058 1.00  96.29 0 A 1
ATOM   3518 C C   . ASP A 1 470 ?  0.453 -19.258 -12.073 1.00  96.80 0 A 1
ATOM   3519 O O   . ASP A 1 470 ? -0.635 -19.787 -11.864 1.00  96.24 0 A 1
ATOM   3520 C CB  . ASP A 1 470 ?  0.627 -16.734 -12.335 1.00  94.15 0 A 1
ATOM   3521 C CG  . ASP A 1 470 ? -0.718 -16.406 -11.677 1.00  84.44 0 A 1
ATOM   3522 O OD1 . ASP A 1 470 ? -1.648 -16.042 -12.433 1.00  73.69 0 A 1
ATOM   3523 O OD2 . ASP A 1 470 ? -0.811 -16.539 -10.443 1.00  74.94 -1 A 1
ATOM   3524 N N   . SER A 1 471 ?  1.556 -19.691 -11.482 1.00  96.96 0 A 1
ATOM   3525 C CA  . SER A 1 471 ?  1.559 -20.751 -10.469 1.00  96.90 0 A 1
ATOM   3526 C C   . SER A 1 471 ?  0.836 -22.032 -10.914 1.00  97.32 0 A 1
ATOM   3527 O O   . SER A 1 471 ? -0.064 -22.536 -10.240 1.00  96.28 0 A 1
ATOM   3528 C CB  . SER A 1 471 ?  1.029 -20.209 -9.137 1.00  95.82 0 A 1
ATOM   3529 O OG  . SER A 1 471 ?  1.755 -19.063 -8.737 1.00  88.79 0 A 1
ATOM   3530 N N   . ASN A 1 472 ?  1.229 -22.566 -12.067 1.00  97.48 0 A 1
ATOM   3531 C CA  . ASN A 1 472 ?  0.818 -23.866 -12.581 1.00  97.89 0 A 1
ATOM   3532 C C   . ASN A 1 472 ?  2.055 -24.770 -12.790 1.00  97.77 0 A 1
ATOM   3533 O O   . ASN A 1 472 ?  3.148 -24.465 -12.306 1.00  95.36 0 A 1
ATOM   3534 C CB  . ASN A 1 472 ? -0.038 -23.662 -13.854 1.00  97.83 0 A 1
ATOM   3535 C CG  . ASN A 1 472 ? -1.499 -23.392 -13.540 1.00  97.92 0 A 1
ATOM   3536 N ND2 . ASN A 1 472 ? -1.925 -22.159 -13.605 1.00  94.02 0 A 1
ATOM   3537 O OD1 . ASN A 1 472 ? -2.262 -24.308 -13.268 1.00  94.04 0 A 1
ATOM   3538 N N   . ASN A 1 473 ?  1.895 -25.867 -13.518 1.00  98.14 0 A 1
ATOM   3539 C CA  . ASN A 1 473 ?  2.963 -26.826 -13.829 1.00  97.91 0 A 1
ATOM   3540 C C   . ASN A 1 473 ?  3.276 -26.867 -15.337 1.00  97.94 0 A 1
ATOM   3541 O O   . ASN A 1 473 ?  3.473 -27.945 -15.902 1.00  96.07 0 A 1
ATOM   3542 C CB  . ASN A 1 473 ?  2.590 -28.211 -13.271 1.00  97.26 0 A 1
ATOM   3543 C CG  . ASN A 1 473 ?  2.505 -28.298 -11.756 1.00  95.43 0 A 1
ATOM   3544 N ND2 . ASN A 1 473 ?  1.918 -29.360 -11.254 1.00  85.86 0 A 1
ATOM   3545 O OD1 . ASN A 1 473 ?  2.955 -27.476 -10.997 1.00  86.86 0 A 1
ATOM   3546 N N   . PHE A 1 474 ?  3.248 -25.717 -16.006 1.00  97.95 0 A 1
ATOM   3547 C CA  . PHE A 1 474 ?  3.650 -25.642 -17.409 1.00  97.93 0 A 1
ATOM   3548 C C   . PHE A 1 474 ?  5.168 -25.816 -17.545 1.00  97.78 0 A 1
ATOM   3549 O O   . PHE A 1 474 ?  5.937 -25.196 -16.814 1.00  96.59 0 A 1
ATOM   3550 C CB  . PHE A 1 474 ?  3.198 -24.335 -18.057 1.00  97.65 0 A 1
ATOM   3551 C CG  . PHE A 1 474 ?  1.704 -24.213 -18.251 1.00  97.71 0 A 1
ATOM   3552 C CD1 . PHE A 1 474 ?  1.087 -24.840 -19.350 1.00  96.52 0 A 1
ATOM   3553 C CD2 . PHE A 1 474 ?  0.931 -23.465 -17.355 1.00  96.43 0 A 1
ATOM   3554 C CE1 . PHE A 1 474 ? -0.300 -24.731 -19.536 1.00  95.72 0 A 1
ATOM   3555 C CE2 . PHE A 1 474 ? -0.460 -23.354 -17.535 1.00  95.73 0 A 1
ATOM   3556 C CZ  . PHE A 1 474 ? -1.073 -23.993 -18.623 1.00  96.21 0 A 1
ATOM   3557 N N   . GLU A 1 475 ?  5.574 -26.609 -18.532 1.00  97.16 0 A 1
ATOM   3558 C CA  . GLU A 1 475 ?  6.960 -26.929 -18.838 1.00  96.49 0 A 1
ATOM   3559 C C   . GLU A 1 475 ?  7.259 -26.726 -20.330 1.00  95.96 0 A 1
ATOM   3560 O O   . GLU A 1 475 ?  6.360 -26.613 -21.167 1.00  91.07 0 A 1
ATOM   3561 C CB  . GLU A 1 475 ?  7.268 -28.380 -18.427 1.00  93.58 0 A 1
ATOM   3562 C CG  . GLU A 1 475 ?  7.127 -28.651 -16.918 1.00  85.09 0 A 1
ATOM   3563 C CD  . GLU A 1 475 ?  7.461 -30.110 -16.525 1.00  85.59 0 A 1
ATOM   3564 O OE1 . GLU A 1 475 ?  7.271 -30.436 -15.330 1.00  78.18 0 A 1
ATOM   3565 O OE2 . GLU A 1 475 ?  7.876 -30.887 -17.414 1.00  79.39 -1 A 1
ATOM   3566 N N   . GLY A 1 476 ?  8.535 -26.708 -20.684 1.00  95.68 0 A 1
ATOM   3567 C CA  . GLY A 1 476 ?  8.984 -26.637 -22.069 1.00  95.34 0 A 1
ATOM   3568 C C   . GLY A 1 476 ?  8.817 -25.250 -22.683 1.00  96.29 0 A 1
ATOM   3569 O O   . GLY A 1 476 ?  9.285 -24.251 -22.128 1.00  94.22 0 A 1
ATOM   3570 N N   . ALA A 1 477 ?  8.217 -25.189 -23.869 1.00  95.55 0 A 1
ATOM   3571 C CA  . ALA A 1 477 ?  8.098 -23.966 -24.654 1.00  95.41 0 A 1
ATOM   3572 C C   . ALA A 1 477 ?  6.809 -23.197 -24.346 1.00  96.04 0 A 1
ATOM   3573 O O   . ALA A 1 477 ?  5.758 -23.781 -24.081 1.00  94.45 0 A 1
ATOM   3574 C CB  . ALA A 1 477 ?  8.211 -24.317 -26.140 1.00  93.05 0 A 1
ATOM   3575 N N   . LEU A 1 478 ?  6.886 -21.875 -24.457 1.00  95.35 0 A 1
ATOM   3576 C CA  . LEU A 1 478 ?  5.724 -21.003 -24.400 1.00  95.52 0 A 1
ATOM   3577 C C   . LEU A 1 478 ?  4.788 -21.288 -25.591 1.00  95.81 0 A 1
ATOM   3578 O O   . LEU A 1 478 ?  5.280 -21.416 -26.719 1.00  94.38 0 A 1
ATOM   3579 C CB  . LEU A 1 478 ?  6.210 -19.543 -24.407 1.00  93.76 0 A 1
ATOM   3580 C CG  . LEU A 1 478 ?  5.155 -18.545 -23.887 1.00  91.09 0 A 1
ATOM   3581 C CD1 . LEU A 1 478 ?  5.094 -18.575 -22.369 1.00  87.33 0 A 1
ATOM   3582 C CD2 . LEU A 1 478 ?  5.516 -17.126 -24.309 1.00  86.66 0 A 1
ATOM   3583 N N   . PRO A 1 479 ?  3.458 -21.376 -25.399 1.00  95.35 0 A 1
ATOM   3584 C CA  . PRO A 1 479 ?  2.523 -21.551 -26.507 1.00  94.85 0 A 1
ATOM   3585 C C   . PRO A 1 479 ?  2.452 -20.295 -27.385 1.00  95.35 0 A 1
ATOM   3586 O O   . PRO A 1 479 ?  2.689 -19.172 -26.926 1.00  94.09 0 A 1
ATOM   3587 C CB  . PRO A 1 479 ?  1.175 -21.856 -25.851 1.00  93.25 0 A 1
ATOM   3588 C CG  . PRO A 1 479 ?  1.264 -21.097 -24.530 1.00  91.88 0 A 1
ATOM   3589 C CD  . PRO A 1 479 ?  2.734 -21.258 -24.136 1.00  94.21 0 A 1
ATOM   3590 N N   . ASP A 1 480 ?  2.036 -20.466 -28.646 1.00  95.44 0 A 1
ATOM   3591 C CA  . ASP A 1 480 ?  1.620 -19.334 -29.467 1.00  95.51 0 A 1
ATOM   3592 C C   . ASP A 1 480 ?  0.369 -18.679 -28.878 1.00  96.38 0 A 1
ATOM   3593 O O   . ASP A 1 480 ? -0.653 -19.329 -28.644 1.00  95.15 0 A 1
ATOM   3594 C CB  . ASP A 1 480 ?  1.391 -19.751 -30.925 1.00  93.85 0 A 1
ATOM   3595 C CG  . ASP A 1 480 ?  2.685 -19.866 -31.728 1.00  88.27 0 A 1
ATOM   3596 O OD1 . ASP A 1 480 ?  3.583 -19.013 -31.535 1.00  81.34 0 A 1
ATOM   3597 O OD2 . ASP A 1 480 ?  2.723 -20.757 -32.604 1.00  79.79 -1 A 1
ATOM   3598 N N   . LEU A 1 481 ?  0.442 -17.382 -28.635 1.00  96.66 0 A 1
ATOM   3599 C CA  . LEU A 1 481 ? -0.598 -16.620 -27.939 1.00  97.08 0 A 1
ATOM   3600 C C   . LEU A 1 481 ? -1.755 -16.246 -28.867 1.00  97.43 0 A 1
ATOM   3601 O O   . LEU A 1 481 ? -1.553 -16.135 -30.083 1.00  96.56 0 A 1
ATOM   3602 C CB  . LEU A 1 481 ?  0.028 -15.369 -27.305 1.00  96.38 0 A 1
ATOM   3603 C CG  . LEU A 1 481 ?  1.193 -15.640 -26.334 1.00  95.40 0 A 1
ATOM   3604 C CD1 . LEU A 1 481 ?  1.655 -14.319 -25.719 1.00  92.61 0 A 1
ATOM   3605 C CD2 . LEU A 1 481 ?  0.797 -16.603 -25.201 1.00  91.96 0 A 1
ATOM   3606 N N   . PRO A 1 482 ? -2.953 -15.960 -28.330 1.00  97.19 0 A 1
ATOM   3607 C CA  . PRO A 1 482 ? -4.056 -15.388 -29.092 1.00  97.15 0 A 1
ATOM   3608 C C   . PRO A 1 482 ? -3.632 -14.143 -29.878 1.00  97.16 0 A 1
ATOM   3609 O O   . PRO A 1 482 ? -2.839 -13.330 -29.401 1.00  96.45 0 A 1
ATOM   3610 C CB  . PRO A 1 482 ? -5.149 -15.062 -28.067 1.00  96.64 0 A 1
ATOM   3611 C CG  . PRO A 1 482 ? -4.874 -16.053 -26.933 1.00  95.22 0 A 1
ATOM   3612 C CD  . PRO A 1 482 ? -3.351 -16.187 -26.949 1.00  96.80 0 A 1
ATOM   3613 N N   . LEU A 1 483 ? -4.174 -13.970 -31.095 1.00  96.84 0 A 1
ATOM   3614 C CA  . LEU A 1 483 ? -3.821 -12.826 -31.958 1.00  96.54 0 A 1
ATOM   3615 C C   . LEU A 1 483 ? -4.151 -11.475 -31.317 1.00  95.98 0 A 1
ATOM   3616 O O   . LEU A 1 483 ? -3.437 -10.494 -31.530 1.00  93.93 0 A 1
ATOM   3617 C CB  . LEU A 1 483 ? -4.571 -12.962 -33.296 1.00  95.94 0 A 1
ATOM   3618 C CG  . LEU A 1 483 ? -4.087 -14.125 -34.187 1.00  93.92 0 A 1
ATOM   3619 C CD1 . LEU A 1 483 ? -5.036 -14.294 -35.371 1.00  90.34 0 A 1
ATOM   3620 C CD2 . LEU A 1 483 ? -2.674 -13.870 -34.733 1.00  90.26 0 A 1
ATOM   3621 N N   . SER A 1 484 ? -5.229 -11.432 -30.526 1.00  94.87 0 A 1
ATOM   3622 C CA  . SER A 1 484 ? -5.743 -10.245 -29.850 1.00  93.71 0 A 1
ATOM   3623 C C   . SER A 1 484 ? -5.177 -10.024 -28.445 1.00  94.39 0 A 1
ATOM   3624 O O   . SER A 1 484 ? -5.607 -9.089 -27.776 1.00  92.10 0 A 1
ATOM   3625 C CB  . SER A 1 484 ? -7.272 -10.340 -29.797 1.00  90.51 0 A 1
ATOM   3626 O OG  . SER A 1 484 ? -7.664 -11.591 -29.267 1.00  79.73 0 A 1
ATOM   3627 N N   . ILE A 1 485 ? -4.244 -10.852 -27.986 1.00  95.53 0 A 1
ATOM   3628 C CA  . ILE A 1 485 ? -3.766 -10.824 -26.599 1.00  95.82 0 A 1
ATOM   3629 C C   . ILE A 1 485 ? -3.219 -9.444 -26.220 1.00  95.60 0 A 1
ATOM   3630 O O   . ILE A 1 485 ? -2.422 -8.850 -26.951 1.00  94.99 0 A 1
ATOM   3631 C CB  . ILE A 1 485 ? -2.755 -11.966 -26.341 1.00  95.53 0 A 1
ATOM   3632 C CG1 . ILE A 1 485 ? -2.552 -12.280 -24.852 1.00  92.99 0 A 1
ATOM   3633 C CG2 . ILE A 1 485 ? -1.383 -11.692 -27.001 1.00  92.93 0 A 1
ATOM   3634 C CD1 . ILE A 1 485 ? -3.733 -13.004 -24.216 1.00  89.93 0 A 1
ATOM   3635 N N   . LYS A 1 486 ? -3.665 -8.939 -25.081 1.00  94.73 0 A 1
ATOM   3636 C CA  . LYS A 1 486 ? -3.189 -7.686 -24.483 1.00  94.19 0 A 1
ATOM   3637 C C   . LYS A 1 486 ? -2.351 -7.928 -23.229 1.00  94.32 0 A 1
ATOM   3638 O O   . LYS A 1 486 ? -1.313 -7.303 -23.070 1.00  93.35 0 A 1
ATOM   3639 C CB  . LYS A 1 486 ? -4.366 -6.773 -24.146 1.00  92.68 0 A 1
ATOM   3640 C CG  . LYS A 1 486 ? -4.881 -5.980 -25.358 1.00  83.78 0 A 1
ATOM   3641 C CD  . LYS A 1 486 ? -5.758 -4.838 -24.859 1.00  78.49 0 A 1
ATOM   3642 C CE  . LYS A 1 486 ? -5.951 -3.725 -25.875 1.00  69.66 0 A 1
ATOM   3643 N NZ  . LYS A 1 486 ? -6.142 -2.415 -25.175 1.00  61.93 1 A 1
ATOM   3644 N N   . GLY A 1 487 ? -2.804 -8.821 -22.363 1.00  94.68 0 A 1
ATOM   3645 C CA  . GLY A 1 487 ? -2.107 -9.177 -21.133 1.00  94.75 0 A 1
ATOM   3646 C C   . GLY A 1 487 ? -1.908 -10.683 -21.021 1.00  95.16 0 A 1
ATOM   3647 O O   . GLY A 1 487 ? -2.865 -11.448 -21.148 1.00  94.51 0 A 1
ATOM   3648 N N   . PHE A 1 488 ? -0.678 -11.109 -20.788 1.00  95.70 0 A 1
ATOM   3649 C CA  . PHE A 1 488 ? -0.323 -12.518 -20.638 1.00  96.11 0 A 1
ATOM   3650 C C   . PHE A 1 488 ?  0.583 -12.726 -19.425 1.00  96.00 0 A 1
ATOM   3651 O O   . PHE A 1 488 ?  1.640 -12.106 -19.325 1.00  95.68 0 A 1
ATOM   3652 C CB  . PHE A 1 488 ?  0.342 -13.004 -21.923 1.00  96.24 0 A 1
ATOM   3653 C CG  . PHE A 1 488 ?  0.733 -14.461 -21.886 1.00  96.69 0 A 1
ATOM   3654 C CD1 . PHE A 1 488 ?  2.084 -14.841 -21.975 1.00  95.95 0 A 1
ATOM   3655 C CD2 . PHE A 1 488 ? -0.259 -15.445 -21.768 1.00  96.07 0 A 1
ATOM   3656 C CE1 . PHE A 1 488 ?  2.432 -16.192 -21.958 1.00  95.70 0 A 1
ATOM   3657 C CE2 . PHE A 1 488 ?  0.089 -16.801 -21.745 1.00  95.67 0 A 1
ATOM   3658 C CZ  . PHE A 1 488 ?  1.432 -17.185 -21.846 1.00  96.14 0 A 1
ATOM   3659 N N   . GLY A 1 489 ?  0.157 -13.609 -18.518 1.00  95.97 0 A 1
ATOM   3660 C CA  . GLY A 1 489 ?  0.900 -13.949 -17.310 1.00  96.03 0 A 1
ATOM   3661 C C   . GLY A 1 489 ?  1.058 -15.456 -17.153 1.00  96.67 0 A 1
ATOM   3662 O O   . GLY A 1 489 ?  0.073 -16.189 -17.150 1.00  95.88 0 A 1
ATOM   3663 N N   . VAL A 1 490 ?  2.296 -15.910 -17.021 1.00  96.73 0 A 1
ATOM   3664 C CA  . VAL A 1 490 ?  2.664 -17.300 -16.717 1.00  96.93 0 A 1
ATOM   3665 C C   . VAL A 1 490 ?  3.762 -17.363 -15.649 1.00  97.07 0 A 1
ATOM   3666 O O   . VAL A 1 490 ?  4.592 -18.271 -15.649 1.00  96.35 0 A 1
ATOM   3667 C CB  . VAL A 1 490 ?  3.067 -18.100 -17.973 1.00  96.50 0 A 1
ATOM   3668 C CG1 . VAL A 1 490 ?  1.884 -18.340 -18.906 1.00  94.92 0 A 1
ATOM   3669 C CG2 . VAL A 1 490 ?  4.198 -17.426 -18.764 1.00  94.83 0 A 1
ATOM   3670 N N   . ALA A 1 491 ?  3.775 -16.396 -14.757 1.00  96.59 0 A 1
ATOM   3671 C CA  . ALA A 1 491 ?  4.729 -16.359 -13.657 1.00  96.31 0 A 1
ATOM   3672 C C   . ALA A 1 491 ?  4.657 -17.644 -12.808 1.00  96.51 0 A 1
ATOM   3673 O O   . ALA A 1 491 ?  3.608 -18.273 -12.695 1.00  96.02 0 A 1
ATOM   3674 C CB  . ALA A 1 491 ?  4.467 -15.110 -12.814 1.00  95.26 0 A 1
ATOM   3675 N N   . SER A 1 492 ?  5.763 -18.030 -12.205 1.00  96.79 0 A 1
ATOM   3676 C CA  . SER A 1 492 ?  5.836 -19.202 -11.329 1.00  96.84 0 A 1
ATOM   3677 C C   . SER A 1 492 ?  5.363 -20.499 -12.003 1.00  97.23 0 A 1
ATOM   3678 O O   . SER A 1 492 ?  4.484 -21.207 -11.504 1.00  96.19 0 A 1
ATOM   3679 C CB  . SER A 1 492 ?  5.125 -18.941 -9.999 1.00  95.85 0 A 1
ATOM   3680 O OG  . SER A 1 492 ?  5.635 -17.778 -9.381 1.00  90.63 0 A 1
ATOM   3681 N N   . ASN A 1 493 ?  5.967 -20.813 -13.150 1.00  97.38 0 A 1
ATOM   3682 C CA  . ASN A 1 493 ?  5.866 -22.093 -13.841 1.00  97.68 0 A 1
ATOM   3683 C C   . ASN A 1 493 ?  7.272 -22.686 -14.046 1.00  97.42 0 A 1
ATOM   3684 O O   . ASN A 1 493 ?  8.245 -22.242 -13.422 1.00  94.54 0 A 1
ATOM   3685 C CB  . ASN A 1 493 ?  5.056 -21.896 -15.144 1.00  97.58 0 A 1
ATOM   3686 C CG  . ASN A 1 493 ?  3.556 -21.872 -14.914 1.00  97.69 0 A 1
ATOM   3687 N ND2 . ASN A 1 493 ?  2.954 -20.712 -14.866 1.00  93.61 0 A 1
ATOM   3688 O OD1 . ASN A 1 493 ?  2.917 -22.911 -14.806 1.00  93.49 0 A 1
ATOM   3689 N N   . SER A 1 494 ?  7.404 -23.674 -14.917 1.00  97.98 0 A 1
ATOM   3690 C CA  . SER A 1 494 ?  8.666 -24.354 -15.222 1.00  97.75 0 A 1
ATOM   3691 C C   . SER A 1 494 ?  9.020 -24.289 -16.714 1.00  97.83 0 A 1
ATOM   3692 O O   . SER A 1 494 ?  9.591 -25.234 -17.264 1.00  95.99 0 A 1
ATOM   3693 C CB  . SER A 1 494 ?  8.647 -25.793 -14.695 1.00  96.72 0 A 1
ATOM   3694 O OG  . SER A 1 494 ?  8.416 -25.808 -13.294 1.00  90.97 0 A 1
ATOM   3695 N N   . PHE A 1 495 ?  8.684 -23.189 -17.390 1.00  97.62 0 A 1
ATOM   3696 C CA  . PHE A 1 495 ?  9.097 -22.989 -18.781 1.00  97.51 0 A 1
ATOM   3697 C C   . PHE A 1 495 ? 10.622 -22.931 -18.887 1.00  97.31 0 A 1
ATOM   3698 O O   . PHE A 1 495 ? 11.277 -22.238 -18.110 1.00  95.68 0 A 1
ATOM   3699 C CB  . PHE A 1 495 ?  8.460 -21.726 -19.365 1.00  97.36 0 A 1
ATOM   3700 C CG  . PHE A 1 495 ?  6.969 -21.817 -19.594 1.00  97.63 0 A 1
ATOM   3701 C CD1 . PHE A 1 495 ?  6.471 -22.536 -20.704 1.00  96.62 0 A 1
ATOM   3702 C CD2 . PHE A 1 495 ?  6.069 -21.183 -18.727 1.00  96.57 0 A 1
ATOM   3703 C CE1 . PHE A 1 495 ?  5.091 -22.611 -20.937 1.00  96.07 0 A 1
ATOM   3704 C CE2 . PHE A 1 495 ?  4.682 -21.257 -18.958 1.00  96.03 0 A 1
ATOM   3705 C CZ  . PHE A 1 495 ?  4.192 -21.974 -20.059 1.00  96.52 0 A 1
ATOM   3706 N N   . THR A 1 496 ? 11.184 -23.631 -19.869 1.00  96.28 0 A 1
ATOM   3707 C CA  . THR A 1 496 ? 12.642 -23.809 -20.016 1.00  94.81 0 A 1
ATOM   3708 C C   . THR A 1 496 ? 13.199 -23.326 -21.351 1.00  92.79 0 A 1
ATOM   3709 O O   . THR A 1 496 ? 14.412 -23.283 -21.534 1.00  83.10 0 A 1
ATOM   3710 C CB  . THR A 1 496 ? 13.017 -25.293 -19.849 1.00  92.47 0 A 1
ATOM   3711 C CG2 . THR A 1 496 ? 12.769 -25.804 -18.432 1.00  84.97 0 A 1
ATOM   3712 O OG1 . THR A 1 496 ? 12.266 -26.102 -20.725 1.00  84.95 0 A 1
ATOM   3713 N N   . SER A 1 497 ? 12.335 -22.983 -22.309 1.00  94.21 0 A 1
ATOM   3714 C CA  . SER A 1 497 ? 12.764 -22.570 -23.649 1.00  93.92 0 A 1
ATOM   3715 C C   . SER A 1 497 ? 13.223 -21.117 -23.693 1.00  95.33 0 A 1
ATOM   3716 O O   . SER A 1 497 ? 13.119 -20.357 -22.734 1.00  92.70 0 A 1
ATOM   3717 C CB  . SER A 1 497 ? 11.628 -22.810 -24.649 1.00  89.14 0 A 1
ATOM   3718 O OG  . SER A 1 497 ? 10.544 -21.952 -24.389 1.00  77.25 0 A 1
ATOM   3719 N N   . GLU A 1 498 ? 13.665 -20.704 -24.859 1.00  96.03 0 A 1
ATOM   3720 C CA  . GLU A 1 498 ? 13.775 -19.291 -25.184 1.00  96.16 0 A 1
ATOM   3721 C C   . GLU A 1 498 ? 12.389 -18.642 -25.329 1.00  96.48 0 A 1
ATOM   3722 O O   . GLU A 1 498 ? 11.410 -19.302 -25.673 1.00  94.33 0 A 1
ATOM   3723 C CB  . GLU A 1 498 ? 14.597 -19.087 -26.468 1.00  94.24 0 A 1
ATOM   3724 C CG  . GLU A 1 498 ? 16.041 -19.583 -26.310 1.00  86.74 0 A 1
ATOM   3725 C CD  . GLU A 1 498 ? 16.943 -19.262 -27.518 1.00  85.29 0 A 1
ATOM   3726 O OE1 . GLU A 1 498 ? 18.140 -19.629 -27.446 1.00  78.43 0 A 1
ATOM   3727 O OE2 . GLU A 1 498 ? 16.456 -18.644 -28.490 1.00  79.76 -1 A 1
ATOM   3728 N N   . ILE A 1 499 ? 12.324 -17.336 -25.099 1.00  97.17 0 A 1
ATOM   3729 C CA  . ILE A 1 499 ? 11.121 -16.552 -25.395 1.00  97.16 0 A 1
ATOM   3730 C C   . ILE A 1 499 ? 10.963 -16.496 -26.923 1.00  96.80 0 A 1
ATOM   3731 O O   . ILE A 1 499 ? 11.846 -15.984 -27.612 1.00  95.75 0 A 1
ATOM   3732 C CB  . ILE A 1 499 ? 11.200 -15.138 -24.782 1.00  97.00 0 A 1
ATOM   3733 C CG1 . ILE A 1 499 ? 11.418 -15.191 -23.253 1.00  96.05 0 A 1
ATOM   3734 C CG2 . ILE A 1 499 ?  9.909 -14.363 -25.112 1.00  96.07 0 A 1
ATOM   3735 C CD1 . ILE A 1 499 ? 11.716 -13.832 -22.620 1.00  94.34 0 A 1
ATOM   3736 N N   . PRO A 1 500 ?  9.844 -17.008 -27.492 1.00  96.21 0 A 1
ATOM   3737 C CA  . PRO A 1 500 ?  9.700 -17.129 -28.933 1.00  95.45 0 A 1
ATOM   3738 C C   . PRO A 1 500 ?  9.572 -15.759 -29.603 1.00  95.62 0 A 1
ATOM   3739 O O   . PRO A 1 500 ?  8.803 -14.902 -29.176 1.00  94.44 0 A 1
ATOM   3740 C CB  . PRO A 1 500 ?  8.472 -18.018 -29.141 1.00  93.63 0 A 1
ATOM   3741 C CG  . PRO A 1 500 ?  7.630 -17.743 -27.903 1.00  90.81 0 A 1
ATOM   3742 C CD  . PRO A 1 500 ?  8.678 -17.549 -26.809 1.00  94.52 0 A 1
ATOM   3743 N N   . LEU A 1 501 ? 10.233 -15.574 -30.735 1.00  95.21 0 A 1
ATOM   3744 C CA  . LEU A 1 501 ? 10.155 -14.338 -31.525 1.00  95.03 0 A 1
ATOM   3745 C C   . LEU A 1 501 ?  8.746 -14.057 -32.062 1.00  95.07 0 A 1
ATOM   3746 O O   . LEU A 1 501 ?  8.426 -12.902 -32.362 1.00  92.40 0 A 1
ATOM   3747 C CB  . LEU A 1 501 ? 11.157 -14.407 -32.694 1.00  93.47 0 A 1
ATOM   3748 C CG  . LEU A 1 501 ? 12.646 -14.471 -32.294 1.00  90.23 0 A 1
ATOM   3749 C CD1 . LEU A 1 501 ? 13.495 -14.586 -33.556 1.00  85.43 0 A 1
ATOM   3750 C CD2 . LEU A 1 501 ? 13.088 -13.228 -31.523 1.00  85.15 0 A 1
ATOM   3751 N N   . SER A 1 502 ?  7.881 -15.089 -32.159 1.00  94.55 0 A 1
ATOM   3752 C CA  . SER A 1 502 ?  6.479 -14.949 -32.566 1.00  93.82 0 A 1
ATOM   3753 C C   . SER A 1 502 ?  5.687 -14.011 -31.653 1.00  94.58 0 A 1
ATOM   3754 O O   . SER A 1 502 ?  4.716 -13.397 -32.102 1.00  92.96 0 A 1
ATOM   3755 C CB  . SER A 1 502 ?  5.790 -16.320 -32.625 1.00  91.99 0 A 1
ATOM   3756 O OG  . SER A 1 502 ?  5.834 -16.965 -31.373 1.00  85.15 0 A 1
ATOM   3757 N N   . ILE A 1 503 ?  6.119 -13.812 -30.404 1.00  95.17 0 A 1
ATOM   3758 C CA  . ILE A 1 503 ?  5.490 -12.889 -29.460 1.00  95.46 0 A 1
ATOM   3759 C C   . ILE A 1 503 ?  5.490 -11.434 -29.964 1.00  96.12 0 A 1
ATOM   3760 O O   . ILE A 1 503 ?  4.536 -10.697 -29.738 1.00  94.95 0 A 1
ATOM   3761 C CB  . ILE A 1 503 ?  6.158 -13.038 -28.080 1.00  93.66 0 A 1
ATOM   3762 C CG1 . ILE A 1 503 ?  5.172 -12.638 -26.972 1.00  81.03 0 A 1
ATOM   3763 C CG2 . ILE A 1 503 ?  7.476 -12.261 -27.964 1.00  78.78 0 A 1
ATOM   3764 C CD1 . ILE A 1 503 ?  5.617 -13.169 -25.612 1.00  75.46 0 A 1
ATOM   3765 N N   . CYS A 1 504 ?  6.496 -11.062 -30.748 1.00  95.32 0 A 1
ATOM   3766 C CA  . CYS A 1 504 ?  6.598 -9.725 -31.338 1.00  95.10 0 A 1
ATOM   3767 C C   . CYS A 1 504 ?  5.535 -9.454 -32.413 1.00  95.18 0 A 1
ATOM   3768 O O   . CYS A 1 504 ?  5.293 -8.296 -32.755 1.00  92.96 0 A 1
ATOM   3769 C CB  . CYS A 1 504 ?  7.990 -9.549 -31.944 1.00  94.25 0 A 1
ATOM   3770 S SG  . CYS A 1 504 ?  9.351 -9.703 -30.755 1.00  92.86 0 A 1
ATOM   3771 N N   . ASN A 1 505 ?  4.863 -10.483 -32.920 1.00  95.57 0 A 1
ATOM   3772 C CA  . ASN A 1 505 ?  3.774 -10.352 -33.891 1.00  95.44 0 A 1
ATOM   3773 C C   . ASN A 1 505 ?  2.419 -10.085 -33.224 1.00  95.83 0 A 1
ATOM   3774 O O   . ASN A 1 505 ?  1.420 -9.894 -33.912 1.00  93.41 0 A 1
ATOM   3775 C CB  . ASN A 1 505 ?  3.729 -11.610 -34.775 1.00  93.65 0 A 1
ATOM   3776 C CG  . ASN A 1 505 ?  5.020 -11.849 -35.545 1.00  87.61 0 A 1
ATOM   3777 N ND2 . ASN A 1 505 ?  5.297 -13.093 -35.882 1.00  76.25 0 A 1
ATOM   3778 O OD1 . ASN A 1 505 ?  5.771 -10.956 -35.870 1.00  78.30 0 A 1
ATOM   3779 N N   . ARG A 1 506 ?  2.355 -10.069 -31.898 1.00  95.48 0 A 1
ATOM   3780 C CA  . ARG A 1 506 ?  1.153 -9.736 -31.126 1.00  95.93 0 A 1
ATOM   3781 C C   . ARG A 1 506 ?  1.079 -8.223 -30.894 1.00  95.45 0 A 1
ATOM   3782 O O   . ARG A 1 506 ?  1.466 -7.714 -29.852 1.00  93.34 0 A 1
ATOM   3783 C CB  . ARG A 1 506 ?  1.109 -10.559 -29.830 1.00  95.64 0 A 1
ATOM   3784 C CG  . ARG A 1 506 ?  1.120 -12.079 -30.068 1.00  94.41 0 A 1
ATOM   3785 C CD  . ARG A 1 506 ? -0.075 -12.543 -30.909 1.00  93.47 0 A 1
ATOM   3786 N NE  . ARG A 1 506 ? -0.078 -14.003 -31.101 1.00  92.54 0 A 1
ATOM   3787 C CZ  . ARG A 1 506 ?  0.367 -14.687 -32.143 1.00  93.29 0 A 1
ATOM   3788 N NH1 . ARG A 1 506 ?  0.920 -14.127 -33.178 1.00  87.10 1 A 1
ATOM   3789 N NH2 . ARG A 1 506 ?  0.251 -15.980 -32.160 1.00  88.75 0 A 1
ATOM   3790 N N   . SER A 1 507 ?  0.571 -7.506 -31.898 1.00  95.18 0 A 1
ATOM   3791 C CA  . SER A 1 507 ?  0.570 -6.033 -31.925 1.00  94.29 0 A 1
ATOM   3792 C C   . SER A 1 507 ? -0.233 -5.362 -30.805 1.00  94.13 0 A 1
ATOM   3793 O O   . SER A 1 507 ? -0.020 -4.186 -30.534 1.00  90.74 0 A 1
ATOM   3794 C CB  . SER A 1 507 ?  0.026 -5.550 -33.275 1.00  92.14 0 A 1
ATOM   3795 O OG  . SER A 1 507 ? -1.271 -6.066 -33.501 1.00  82.01 0 A 1
ATOM   3796 N N   . SER A 1 508 ? -1.159 -6.094 -30.180 1.00  93.81 0 A 1
ATOM   3797 C CA  . SER A 1 508 ? -1.958 -5.595 -29.059 1.00  93.55 0 A 1
ATOM   3798 C C   . SER A 1 508 ? -1.327 -5.862 -27.690 1.00  93.93 0 A 1
ATOM   3799 O O   . SER A 1 508 ? -1.861 -5.383 -26.690 1.00  92.23 0 A 1
ATOM   3800 C CB  . SER A 1 508 ? -3.367 -6.196 -29.102 1.00  91.66 0 A 1
ATOM   3801 O OG  . SER A 1 508 ? -3.999 -5.902 -30.346 1.00  81.67 0 A 1
ATOM   3802 N N   . LEU A 1 509 ? -0.238 -6.614 -27.619 1.00  94.78 0 A 1
ATOM   3803 C CA  . LEU A 1 509 ?  0.389 -7.010 -26.362 1.00  95.00 0 A 1
ATOM   3804 C C   . LEU A 1 509 ?  0.945 -5.778 -25.643 1.00  94.87 0 A 1
ATOM   3805 O O   . LEU A 1 509 ?  1.861 -5.121 -26.139 1.00  94.08 0 A 1
ATOM   3806 C CB  . LEU A 1 509 ?  1.470 -8.066 -26.640 1.00  95.14 0 A 1
ATOM   3807 C CG  . LEU A 1 509 ?  2.120 -8.656 -25.367 1.00  95.09 0 A 1
ATOM   3808 C CD1 . LEU A 1 509 ?  1.144 -9.465 -24.532 1.00  94.07 0 A 1
ATOM   3809 C CD2 . LEU A 1 509 ?  3.268 -9.587 -25.786 1.00  93.58 0 A 1
ATOM   3810 N N   . ALA A 1 510 ?  0.378 -5.500 -24.475 1.00  94.30 0 A 1
ATOM   3811 C CA  . ALA A 1 510 ?  0.764 -4.382 -23.629 1.00  93.81 0 A 1
ATOM   3812 C C   . ALA A 1 510 ?  1.463 -4.842 -22.341 1.00  94.23 0 A 1
ATOM   3813 O O   . ALA A 1 510 ?  2.364 -4.163 -21.855 1.00  93.32 0 A 1
ATOM   3814 C CB  . ALA A 1 510 ? -0.497 -3.567 -23.320 1.00  92.28 0 A 1
ATOM   3815 N N   . ALA A 1 511 ?  1.068 -6.002 -21.808 1.00  94.56 0 A 1
ATOM   3816 C CA  . ALA A 1 511 ?  1.593 -6.530 -20.558 1.00  94.76 0 A 1
ATOM   3817 C C   . ALA A 1 511 ?  2.017 -7.993 -20.692 1.00  95.10 0 A 1
ATOM   3818 O O   . ALA A 1 511 ?  1.246 -8.825 -21.176 1.00  94.72 0 A 1
ATOM   3819 C CB  . ALA A 1 511 ?  0.540 -6.329 -19.473 1.00  93.78 0 A 1
ATOM   3820 N N   . ILE A 1 512 ?  3.213 -8.315 -20.224 1.00  95.73 0 A 1
ATOM   3821 C CA  . ILE A 1 512 ?  3.703 -9.687 -20.149 1.00  95.99 0 A 1
ATOM   3822 C C   . ILE A 1 512 ?  4.396 -9.945 -18.811 1.00  96.02 0 A 1
ATOM   3823 O O   . ILE A 1 512 ?  5.260 -9.171 -18.401 1.00  95.59 0 A 1
ATOM   3824 C CB  . ILE A 1 512 ?  4.574 -10.028 -21.372 1.00  95.32 0 A 1
ATOM   3825 C CG1 . ILE A 1 512 ?  4.815 -11.548 -21.427 1.00  83.43 0 A 1
ATOM   3826 C CG2 . ILE A 1 512 ?  5.898 -9.244 -21.409 1.00  81.17 0 A 1
ATOM   3827 C CD1 . ILE A 1 512 ?  5.476 -11.996 -22.727 1.00  78.62 0 A 1
ATOM   3828 N N   . ASP A 1 513 ?  4.025 -11.052 -18.169 1.00  96.15 0 A 1
ATOM   3829 C CA  . ASP A 1 513 ?  4.708 -11.567 -16.982 1.00  96.24 0 A 1
ATOM   3830 C C   . ASP A 1 513 ?  5.173 -13.002 -17.213 1.00  96.64 0 A 1
ATOM   3831 O O   . ASP A 1 513 ?  4.366 -13.934 -17.291 1.00  96.11 0 A 1
ATOM   3832 C CB  . ASP A 1 513 ?  3.838 -11.416 -15.728 1.00  95.60 0 A 1
ATOM   3833 C CG  . ASP A 1 513 ?  4.650 -11.573 -14.431 1.00  94.51 0 A 1
ATOM   3834 O OD1 . ASP A 1 513 ?  5.840 -11.958 -14.515 1.00  92.02 0 A 1
ATOM   3835 O OD2 . ASP A 1 513 ?  4.110 -11.254 -13.352 1.00  90.70 -1 A 1
ATOM   3836 N N   . LEU A 1 514 ?  6.469 -13.170 -17.357 1.00  97.06 0 A 1
ATOM   3837 C CA  . LEU A 1 514 ?  7.161 -14.445 -17.486 1.00  97.38 0 A 1
ATOM   3838 C C   . LEU A 1 514 ?  8.065 -14.713 -16.274 1.00  97.43 0 A 1
ATOM   3839 O O   . LEU A 1 514 ?  8.952 -15.564 -16.336 1.00  96.68 0 A 1
ATOM   3840 C CB  . LEU A 1 514 ?  7.979 -14.479 -18.801 1.00  97.31 0 A 1
ATOM   3841 C CG  . LEU A 1 514 ?  7.239 -14.106 -20.095 1.00  96.85 0 A 1
ATOM   3842 C CD1 . LEU A 1 514 ?  8.189 -14.267 -21.292 1.00  95.94 0 A 1
ATOM   3843 C CD2 . LEU A 1 514 ?  6.029 -14.982 -20.359 1.00  95.62 0 A 1
ATOM   3844 N N   . SER A 1 515 ?  7.873 -13.993 -15.188 1.00  96.71 0 A 1
ATOM   3845 C CA  . SER A 1 515 ?  8.719 -14.048 -13.994 1.00  96.63 0 A 1
ATOM   3846 C C   . SER A 1 515 ?  8.698 -15.437 -13.349 1.00  96.80 0 A 1
ATOM   3847 O O   . SER A 1 515 ?  7.756 -16.196 -13.514 1.00  96.10 0 A 1
ATOM   3848 C CB  . SER A 1 515 ?  8.273 -12.998 -12.970 1.00  95.54 0 A 1
ATOM   3849 O OG  . SER A 1 515 ?  8.278 -11.713 -13.549 1.00  90.12 0 A 1
ATOM   3850 N N   . TYR A 1 516 ?  9.738 -15.775 -12.602 1.00  96.90 0 A 1
ATOM   3851 C CA  . TYR A 1 516 ?  9.808 -17.041 -11.881 1.00  96.81 0 A 1
ATOM   3852 C C   . TYR A 1 516 ?  9.609 -18.272 -12.783 1.00  97.25 0 A 1
ATOM   3853 O O   . TYR A 1 516 ?  8.741 -19.112 -12.551 1.00  96.49 0 A 1
ATOM   3854 C CB  . TYR A 1 516 ?  8.860 -17.032 -10.668 1.00  95.95 0 A 1
ATOM   3855 C CG  . TYR A 1 516 ?  9.148 -15.932 -9.664 1.00  94.73 0 A 1
ATOM   3856 C CD1 . TYR A 1 516 ? 10.173 -16.120 -8.734 1.00  92.29 0 A 1
ATOM   3857 C CD2 . TYR A 1 516 ?  8.400 -14.743 -9.665 1.00  92.38 0 A 1
ATOM   3858 C CE1 . TYR A 1 516 ? 10.468 -15.125 -7.795 1.00  91.16 0 A 1
ATOM   3859 C CE2 . TYR A 1 516 ?  8.687 -13.729 -8.728 1.00  91.15 0 A 1
ATOM   3860 C CZ  . TYR A 1 516 ?  9.730 -13.937 -7.793 1.00  90.88 0 A 1
ATOM   3861 O OH  . TYR A 1 516 ? 10.049 -12.978 -6.879 1.00  88.47 0 A 1
ATOM   3862 N N   . ASN A 1 517 ? 10.415 -18.356 -13.824 1.00  97.39 0 A 1
ATOM   3863 C CA  . ASN A 1 517 ? 10.514 -19.494 -14.729 1.00  97.66 0 A 1
ATOM   3864 C C   . ASN A 1 517 ? 11.992 -19.839 -14.970 1.00  97.68 0 A 1
ATOM   3865 O O   . ASN A 1 517 ? 12.889 -19.345 -14.279 1.00  95.01 0 A 1
ATOM   3866 C CB  . ASN A 1 517 ?  9.732 -19.172 -16.021 1.00  97.51 0 A 1
ATOM   3867 C CG  . ASN A 1 517 ?  8.236 -19.433 -15.887 1.00  97.61 0 A 1
ATOM   3868 N ND2 . ASN A 1 517 ?  7.450 -18.403 -15.714 1.00  93.75 0 A 1
ATOM   3869 O OD1 . ASN A 1 517 ?  7.794 -20.564 -15.972 1.00  93.52 0 A 1
ATOM   3870 N N   . ASN A 1 518 ? 12.262 -20.666 -15.959 1.00  98.01 0 A 1
ATOM   3871 C CA  . ASN A 1 518 ? 13.610 -21.021 -16.399 1.00  97.81 0 A 1
ATOM   3872 C C   . ASN A 1 518 ? 13.845 -20.626 -17.864 1.00  98.03 0 A 1
ATOM   3873 O O   . ASN A 1 518 ? 14.531 -21.345 -18.595 1.00  96.68 0 A 1
ATOM   3874 C CB  . ASN A 1 518 ? 13.864 -22.516 -16.123 1.00  96.95 0 A 1
ATOM   3875 C CG  . ASN A 1 518 ? 13.796 -22.865 -14.649 1.00  93.29 0 A 1
ATOM   3876 N ND2 . ASN A 1 518 ? 12.948 -23.805 -14.279 1.00  80.21 0 A 1
ATOM   3877 O OD1 . ASN A 1 518 ? 14.513 -22.329 -13.830 1.00  83.07 0 A 1
ATOM   3878 N N   . PHE A 1 519 ? 13.261 -19.504 -18.305 1.00  98.07 0 A 1
ATOM   3879 C CA  . PHE A 1 519 ? 13.505 -18.996 -19.653 1.00  98.04 0 A 1
ATOM   3880 C C   . PHE A 1 519 ? 14.989 -18.693 -19.859 1.00  98.07 0 A 1
ATOM   3881 O O   . PHE A 1 519 ? 15.647 -18.096 -18.999 1.00  97.36 0 A 1
ATOM   3882 C CB  . PHE A 1 519 ? 12.647 -17.762 -19.958 1.00  97.90 0 A 1
ATOM   3883 C CG  . PHE A 1 519 ? 11.184 -18.060 -20.198 1.00  97.96 0 A 1
ATOM   3884 C CD1 . PHE A 1 519 ? 10.782 -18.703 -21.379 1.00  97.13 0 A 1
ATOM   3885 C CD2 . PHE A 1 519 ? 10.218 -17.694 -19.241 1.00  97.04 0 A 1
ATOM   3886 C CE1 . PHE A 1 519 ?  9.426 -18.983 -21.608 1.00  96.58 0 A 1
ATOM   3887 C CE2 . PHE A 1 519 ?  8.860 -17.977 -19.464 1.00  96.45 0 A 1
ATOM   3888 C CZ  . PHE A 1 519 ?  8.460 -18.625 -20.645 1.00  96.85 0 A 1
ATOM   3889 N N   . THR A 1 520 ? 15.493 -19.077 -21.021 1.00  97.96 0 A 1
ATOM   3890 C CA  . THR A 1 520 ? 16.886 -18.929 -21.432 1.00  97.50 0 A 1
ATOM   3891 C C   . THR A 1 520 ? 17.002 -18.059 -22.682 1.00  97.47 0 A 1
ATOM   3892 O O   . THR A 1 520 ? 16.000 -17.611 -23.248 1.00  95.29 0 A 1
ATOM   3893 C CB  . THR A 1 520 ? 17.539 -20.308 -21.671 1.00  96.14 0 A 1
ATOM   3894 C CG2 . THR A 1 520 ? 17.583 -21.164 -20.411 1.00  88.92 0 A 1
ATOM   3895 O OG1 . THR A 1 520 ? 16.856 -21.026 -22.661 1.00  88.73 0 A 1
ATOM   3896 N N   . GLY A 1 521 ? 18.220 -17.794 -23.118 1.00  97.19 0 A 1
ATOM   3897 C CA  . GLY A 1 521 ? 18.468 -16.985 -24.307 1.00  97.13 0 A 1
ATOM   3898 C C   . GLY A 1 521 ? 18.192 -15.489 -24.087 1.00  97.80 0 A 1
ATOM   3899 O O   . GLY A 1 521 ? 18.064 -15.020 -22.953 1.00  97.08 0 A 1
ATOM   3900 N N   . PRO A 1 522 ? 18.145 -14.717 -25.181 1.00  97.80 0 A 1
ATOM   3901 C CA  . PRO A 1 522 ? 17.975 -13.273 -25.105 1.00  97.50 0 A 1
ATOM   3902 C C   . PRO A 1 522 ? 16.512 -12.858 -24.917 1.00  97.85 0 A 1
ATOM   3903 O O   . PRO A 1 522 ? 15.584 -13.517 -25.377 1.00  96.96 0 A 1
ATOM   3904 C CB  . PRO A 1 522 ? 18.555 -12.748 -26.425 1.00  96.18 0 A 1
ATOM   3905 C CG  . PRO A 1 522 ? 18.241 -13.877 -27.407 1.00  93.39 0 A 1
ATOM   3906 C CD  . PRO A 1 522 ? 18.378 -15.142 -26.555 1.00  96.46 0 A 1
ATOM   3907 N N   . ILE A 1 523 ? 16.315 -11.667 -24.334 1.00  97.79 0 A 1
ATOM   3908 C CA  . ILE A 1 523 ? 15.045 -10.947 -24.470 1.00  97.78 0 A 1
ATOM   3909 C C   . ILE A 1 523 ? 14.860 -10.628 -25.967 1.00  97.58 0 A 1
ATOM   3910 O O   . ILE A 1 523 ? 15.767 -10.054 -26.569 1.00  96.67 0 A 1
ATOM   3911 C CB  . ILE A 1 523 ? 15.048 -9.653 -23.626 1.00  97.67 0 A 1
ATOM   3912 C CG1 . ILE A 1 523 ? 15.309 -9.950 -22.138 1.00  96.94 0 A 1
ATOM   3913 C CG2 . ILE A 1 523 ? 13.696 -8.918 -23.800 1.00  96.84 0 A 1
ATOM   3914 C CD1 . ILE A 1 523 ? 15.552 -8.693 -21.285 1.00  95.55 0 A 1
ATOM   3915 N N   . PRO A 1 524 ? 13.695 -10.958 -26.582 1.00  97.47 0 A 1
ATOM   3916 C CA  . PRO A 1 524 ? 13.474 -10.733 -28.007 1.00  97.09 0 A 1
ATOM   3917 C C   . PRO A 1 524 ? 13.715 -9.269 -28.407 1.00  96.70 0 A 1
ATOM   3918 O O   . PRO A 1 524 ? 12.986 -8.384 -27.948 1.00  95.51 0 A 1
ATOM   3919 C CB  . PRO A 1 524 ? 12.033 -11.175 -28.282 1.00  96.24 0 A 1
ATOM   3920 C CG  . PRO A 1 524 ? 11.794 -12.236 -27.211 1.00  94.82 0 A 1
ATOM   3921 C CD  . PRO A 1 524 ? 12.590 -11.712 -26.016 1.00  96.74 0 A 1
ATOM   3922 N N   . PRO A 1 525 ? 14.669 -8.974 -29.280 1.00  96.35 0 A 1
ATOM   3923 C CA  . PRO A 1 525 ? 15.000 -7.591 -29.638 1.00  95.44 0 A 1
ATOM   3924 C C   . PRO A 1 525 ? 13.903 -6.894 -30.458 1.00  95.05 0 A 1
ATOM   3925 O O   . PRO A 1 525 ? 13.962 -5.681 -30.671 1.00  91.50 0 A 1
ATOM   3926 C CB  . PRO A 1 525 ? 16.313 -7.701 -30.421 1.00  93.78 0 A 1
ATOM   3927 C CG  . PRO A 1 525 ? 16.247 -9.093 -31.036 1.00  91.03 0 A 1
ATOM   3928 C CD  . PRO A 1 525 ? 15.545 -9.913 -29.950 1.00  94.81 0 A 1
ATOM   3929 N N   . CYS A 1 526 ? 12.905 -7.637 -30.926 1.00  94.95 0 A 1
ATOM   3930 C CA  . CYS A 1 526 ? 11.734 -7.144 -31.630 1.00  94.40 0 A 1
ATOM   3931 C C   . CYS A 1 526 ? 10.587 -6.692 -30.714 1.00  94.65 0 A 1
ATOM   3932 O O   . CYS A 1 526 ?  9.605 -6.160 -31.228 1.00  92.71 0 A 1
ATOM   3933 C CB  . CYS A 1 526 ? 11.268 -8.225 -32.611 1.00  92.65 0 A 1
ATOM   3934 S SG  . CYS A 1 526 ? 10.994 -9.879 -31.893 1.00  91.17 0 A 1
ATOM   3935 N N   . LEU A 1 527 ? 10.661 -6.884 -29.392 1.00  94.59 0 A 1
ATOM   3936 C CA  . LEU A 1 527 ?  9.641 -6.419 -28.450 1.00  94.59 0 A 1
ATOM   3937 C C   . LEU A 1 527 ?  9.562 -4.891 -28.447 1.00  94.68 0 A 1
ATOM   3938 O O   . LEU A 1 527 ? 10.551 -4.204 -28.216 1.00  92.82 0 A 1
ATOM   3939 C CB  . LEU A 1 527 ?  9.922 -6.943 -27.032 1.00  93.19 0 A 1
ATOM   3940 C CG  . LEU A 1 527 ?  9.548 -8.413 -26.788 1.00  89.66 0 A 1
ATOM   3941 C CD1 . LEU A 1 527 ?  9.956 -8.814 -25.371 1.00  86.92 0 A 1
ATOM   3942 C CD2 . LEU A 1 527 ?  8.045 -8.670 -26.923 1.00  86.08 0 A 1
ATOM   3943 N N   . ARG A 1 528 ?  8.348 -4.369 -28.702 1.00  93.89 0 A 1
ATOM   3944 C CA  . ARG A 1 528 ?  8.055 -2.936 -28.816 1.00  93.00 0 A 1
ATOM   3945 C C   . ARG A 1 528 ?  6.646 -2.641 -28.316 1.00  93.05 0 A 1
ATOM   3946 O O   . ARG A 1 528 ?  5.798 -3.530 -28.327 1.00  88.59 0 A 1
ATOM   3947 C CB  . ARG A 1 528 ?  8.144 -2.476 -30.285 1.00  89.23 0 A 1
ATOM   3948 C CG  . ARG A 1 528 ?  9.474 -2.837 -30.940 1.00  80.40 0 A 1
ATOM   3949 C CD  . ARG A 1 528 ?  9.577 -2.284 -32.351 1.00  80.38 0 A 1
ATOM   3950 N NE  . ARG A 1 528 ? 10.800 -2.793 -32.985 1.00  72.89 0 A 1
ATOM   3951 C CZ  . ARG A 1 528 ? 11.384 -2.295 -34.067 1.00  66.25 0 A 1
ATOM   3952 N NH1 . ARG A 1 528 ? 10.860 -1.300 -34.721 1.00  59.15 1 A 1
ATOM   3953 N NH2 . ARG A 1 528 ? 12.496 -2.808 -34.495 1.00  58.01 0 A 1
ATOM   3954 N N   . ASN A 1 529 ?  6.380 -1.388 -27.986 1.00  93.29 0 A 1
ATOM   3955 C CA  . ASN A 1 529 ?  5.057 -0.870 -27.612 1.00  93.00 0 A 1
ATOM   3956 C C   . ASN A 1 529 ?  4.419 -1.565 -26.396 1.00  93.45 0 A 1
ATOM   3957 O O   . ASN A 1 529 ?  3.206 -1.488 -26.207 1.00  90.32 0 A 1
ATOM   3958 C CB  . ASN A 1 529 ?  4.120 -0.855 -28.836 1.00  90.55 0 A 1
ATOM   3959 C CG  . ASN A 1 529 ?  4.689 -0.104 -30.028 1.00  86.98 0 A 1
ATOM   3960 N ND2 . ASN A 1 529 ?  4.481 -0.617 -31.221 1.00  75.92 0 A 1
ATOM   3961 O OD1 . ASN A 1 529 ?  5.309  0.935 -29.926 1.00  77.20 0 A 1
ATOM   3962 N N   . LEU A 1 530 ?  5.222 -2.230 -25.566 1.00  94.18 0 A 1
ATOM   3963 C CA  . LEU A 1 530 ?  4.775 -2.804 -24.305 1.00  94.69 0 A 1
ATOM   3964 C C   . LEU A 1 530 ?  4.728 -1.726 -23.222 1.00  94.61 0 A 1
ATOM   3965 O O   . LEU A 1 530 ?  5.531 -0.797 -23.220 1.00  93.09 0 A 1
ATOM   3966 C CB  . LEU A 1 530 ?  5.709 -3.964 -23.914 1.00  94.25 0 A 1
ATOM   3967 C CG  . LEU A 1 530 ?  5.561 -5.190 -24.835 1.00  93.25 0 A 1
ATOM   3968 C CD1 . LEU A 1 530 ?  6.774 -6.105 -24.707 1.00  86.35 0 A 1
ATOM   3969 C CD2 . LEU A 1 530 ?  4.330 -6.019 -24.467 1.00  86.02 0 A 1
ATOM   3970 N N   . GLU A 1 531 ?  3.791 -1.880 -22.296 1.00  94.53 0 A 1
ATOM   3971 C CA  . GLU A 1 531 ?  3.688 -1.017 -21.119 1.00  94.31 0 A 1
ATOM   3972 C C   . GLU A 1 531 ?  4.323 -1.670 -19.889 1.00  94.80 0 A 1
ATOM   3973 O O   . GLU A 1 531 ?  4.979 -0.995 -19.096 1.00  93.92 0 A 1
ATOM   3974 C CB  . GLU A 1 531 ?  2.226 -0.683 -20.832 1.00  92.92 0 A 1
ATOM   3975 C CG  . GLU A 1 531 ?  1.533  0.018 -22.010 1.00  86.27 0 A 1
ATOM   3976 C CD  . GLU A 1 531 ?  0.175  0.588 -21.603 1.00  79.91 0 A 1
ATOM   3977 O OE1 . GLU A 1 531 ? -0.273  1.546 -22.268 1.00  72.56 0 A 1
ATOM   3978 O OE2 . GLU A 1 531 ? -0.359  0.145 -20.574 1.00  70.99 -1 A 1
ATOM   3979 N N   . LEU A 1 532 ?  4.126 -2.986 -19.762 1.00  94.76 0 A 1
ATOM   3980 C CA  . LEU A 1 532 ?  4.532 -3.750 -18.598 1.00  94.86 0 A 1
ATOM   3981 C C   . LEU A 1 532 ?  5.325 -4.978 -19.036 1.00  95.31 0 A 1
ATOM   3982 O O   . LEU A 1 532 ?  4.804 -5.835 -19.761 1.00  94.79 0 A 1
ATOM   3983 C CB  . LEU A 1 532 ?  3.282 -4.176 -17.804 1.00  93.87 0 A 1
ATOM   3984 C CG  . LEU A 1 532 ?  2.271 -3.057 -17.494 1.00  92.27 0 A 1
ATOM   3985 C CD1 . LEU A 1 532 ?  1.047 -3.664 -16.812 1.00  89.48 0 A 1
ATOM   3986 C CD2 . LEU A 1 532 ?  2.862 -1.991 -16.586 1.00  88.90 0 A 1
ATOM   3987 N N   . VAL A 1 533 ?  6.559 -5.085 -18.576 1.00  95.97 0 A 1
ATOM   3988 C CA  . VAL A 1 533 ?  7.444 -6.211 -18.886 1.00  96.41 0 A 1
ATOM   3989 C C   . VAL A 1 533 ?  8.044 -6.739 -17.591 1.00  96.49 0 A 1
ATOM   3990 O O   . VAL A 1 533 ?  8.920 -6.104 -16.999 1.00  96.01 0 A 1
ATOM   3991 C CB  . VAL A 1 533 ?  8.534 -5.816 -19.897 1.00  96.40 0 A 1
ATOM   3992 C CG1 . VAL A 1 533 ?  9.463 -6.985 -20.207 1.00  95.64 0 A 1
ATOM   3993 C CG2 . VAL A 1 533 ?  7.929 -5.348 -21.224 1.00  95.84 0 A 1
ATOM   3994 N N   . TYR A 1 534 ?  7.593 -7.925 -17.188 1.00  96.43 0 A 1
ATOM   3995 C CA  . TYR A 1 534 ?  8.086 -8.644 -16.026 1.00  96.46 0 A 1
ATOM   3996 C C   . TYR A 1 534 ?  8.784 -9.929 -16.472 1.00  96.77 0 A 1
ATOM   3997 O O   . TYR A 1 534 ?  8.152 -10.854 -16.986 1.00  96.33 0 A 1
ATOM   3998 C CB  . TYR A 1 534 ?  6.948 -8.934 -15.052 1.00  95.60 0 A 1
ATOM   3999 C CG  . TYR A 1 534 ?  6.186 -7.701 -14.612 1.00  94.87 0 A 1
ATOM   4000 C CD1 . TYR A 1 534 ?  6.736 -6.840 -13.655 1.00  92.92 0 A 1
ATOM   4001 C CD2 . TYR A 1 534 ?  4.921 -7.427 -15.163 1.00  92.93 0 A 1
ATOM   4002 C CE1 . TYR A 1 534 ?  6.023 -5.712 -13.227 1.00  91.57 0 A 1
ATOM   4003 C CE2 . TYR A 1 534 ?  4.206 -6.296 -14.743 1.00  91.51 0 A 1
ATOM   4004 C CZ  . TYR A 1 534 ?  4.757 -5.444 -13.765 1.00  91.70 0 A 1
ATOM   4005 O OH  . TYR A 1 534 ?  4.052 -4.360 -13.334 1.00  89.48 0 A 1
ATOM   4006 N N   . LEU A 1 535 ? 10.085 -9.983 -16.282 1.00  97.13 0 A 1
ATOM   4007 C CA  . LEU A 1 535 ? 10.953 -11.095 -16.683 1.00  97.44 0 A 1
ATOM   4008 C C   . LEU A 1 535 ? 11.820 -11.570 -15.517 1.00  97.49 0 A 1
ATOM   4009 O O   . LEU A 1 535 ? 12.834 -12.242 -15.704 1.00  96.39 0 A 1
ATOM   4010 C CB  . LEU A 1 535 ? 11.808 -10.661 -17.894 1.00  97.41 0 A 1
ATOM   4011 C CG  . LEU A 1 535 ? 11.020 -10.219 -19.142 1.00  96.99 0 A 1
ATOM   4012 C CD1 . LEU A 1 535 ? 11.996 -9.762 -20.233 1.00  95.90 0 A 1
ATOM   4013 C CD2 . LEU A 1 535 ? 10.180 -11.349 -19.726 1.00  95.38 0 A 1
ATOM   4014 N N   . ARG A 1 536 ? 11.433 -11.219 -14.308 1.00  96.66 0 A 1
ATOM   4015 C CA  . ARG A 1 536 ? 12.171 -11.455 -13.073 1.00  96.21 0 A 1
ATOM   4016 C C   . ARG A 1 536 ? 12.453 -12.941 -12.855 1.00  96.66 0 A 1
ATOM   4017 O O   . ARG A 1 536 ? 11.601 -13.782 -13.109 1.00  95.76 0 A 1
ATOM   4018 C CB  . ARG A 1 536 ? 11.349 -10.851 -11.923 1.00  94.08 0 A 1
ATOM   4019 C CG  . ARG A 1 536 ? 11.990 -11.039 -10.552 1.00  87.78 0 A 1
ATOM   4020 C CD  . ARG A 1 536 ? 11.097 -10.429 -9.478 1.00  86.68 0 A 1
ATOM   4021 N NE  . ARG A 1 536 ? 11.622 -10.730 -8.151 1.00  81.28 0 A 1
ATOM   4022 C CZ  . ARG A 1 536 ? 12.225 -9.892 -7.332 1.00  78.68 0 A 1
ATOM   4023 N NH1 . ARG A 1 536 ? 12.381 -8.629 -7.604 1.00  69.63 1 A 1
ATOM   4024 N NH2 . ARG A 1 536 ? 12.664 -10.329 -6.208 1.00  70.13 0 A 1
ATOM   4025 N N   . ASN A 1 537 ? 13.607 -13.244 -12.311 1.00  96.97 0 A 1
ATOM   4026 C CA  . ASN A 1 537 ? 13.965 -14.582 -11.842 1.00  96.93 0 A 1
ATOM   4027 C C   . ASN A 1 537 ? 13.863 -15.664 -12.936 1.00  97.31 0 A 1
ATOM   4028 O O   . ASN A 1 537 ? 13.087 -16.615 -12.847 1.00  96.24 0 A 1
ATOM   4029 C CB  . ASN A 1 537 ? 13.189 -14.875 -10.546 1.00  95.71 0 A 1
ATOM   4030 C CG  . ASN A 1 537 ? 13.894 -15.867 -9.636 1.00  91.32 0 A 1
ATOM   4031 N ND2 . ASN A 1 537 ? 13.244 -16.279 -8.576 1.00  78.41 0 A 1
ATOM   4032 O OD1 . ASN A 1 537 ? 15.032 -16.238 -9.826 1.00  80.96 0 A 1
ATOM   4033 N N   . ASN A 1 538 ? 14.663 -15.481 -13.970 1.00  97.31 0 A 1
ATOM   4034 C CA  . ASN A 1 538 ? 14.849 -16.404 -15.082 1.00  97.76 0 A 1
ATOM   4035 C C   . ASN A 1 538 ? 16.351 -16.629 -15.344 1.00  97.61 0 A 1
ATOM   4036 O O   . ASN A 1 538 ? 17.217 -16.244 -14.539 1.00  95.30 0 A 1
ATOM   4037 C CB  . ASN A 1 538 ? 14.078 -15.861 -16.309 1.00  97.53 0 A 1
ATOM   4038 C CG  . ASN A 1 538 ? 12.606 -16.218 -16.286 1.00  97.64 0 A 1
ATOM   4039 N ND2 . ASN A 1 538 ? 11.736 -15.274 -16.030 1.00  93.82 0 A 1
ATOM   4040 O OD1 . ASN A 1 538 ? 12.245 -17.357 -16.536 1.00  93.65 0 A 1
ATOM   4041 N N   . ASN A 1 539 ? 16.689 -17.229 -16.468 1.00  98.11 0 A 1
ATOM   4042 C CA  . ASN A 1 539 ? 18.061 -17.430 -16.925 1.00  98.06 0 A 1
ATOM   4043 C C   . ASN A 1 539 ? 18.355 -16.655 -18.222 1.00  98.23 0 A 1
ATOM   4044 O O   . ASN A 1 539 ? 19.135 -17.123 -19.057 1.00  96.84 0 A 1
ATOM   4045 C CB  . ASN A 1 539 ? 18.350 -18.938 -17.033 1.00  96.99 0 A 1
ATOM   4046 C CG  . ASN A 1 539 ? 18.347 -19.628 -15.685 1.00  94.23 0 A 1
ATOM   4047 N ND2 . ASN A 1 539 ? 17.481 -20.591 -15.491 1.00  81.48 0 A 1
ATOM   4048 O OD1 . ASN A 1 539 ? 19.160 -19.340 -14.816 1.00  83.37 0 A 1
ATOM   4049 N N   . LEU A 1 540 ? 17.720 -15.493 -18.402 1.00  98.28 0 A 1
ATOM   4050 C CA  . LEU A 1 540 ? 17.870 -14.677 -19.601 1.00  98.38 0 A 1
ATOM   4051 C C   . LEU A 1 540 ? 19.288 -14.089 -19.707 1.00  98.33 0 A 1
ATOM   4052 O O   . LEU A 1 540 ? 19.859 -13.611 -18.722 1.00  97.75 0 A 1
ATOM   4053 C CB  . LEU A 1 540 ? 16.805 -13.569 -19.629 1.00  98.12 0 A 1
ATOM   4054 C CG  . LEU A 1 540 ? 15.357 -14.086 -19.678 1.00  97.68 0 A 1
ATOM   4055 C CD1 . LEU A 1 540 ? 14.389 -12.923 -19.472 1.00  96.90 0 A 1
ATOM   4056 C CD2 . LEU A 1 540 ? 15.033 -14.756 -21.009 1.00  96.33 0 A 1
ATOM   4057 N N   . GLU A 1 541 ? 19.812 -14.097 -20.917 1.00  98.17 0 A 1
ATOM   4058 C CA  . GLU A 1 541 ? 21.166 -13.676 -21.256 1.00  97.78 0 A 1
ATOM   4059 C C   . GLU A 1 541 ? 21.163 -12.596 -22.349 1.00  97.73 0 A 1
ATOM   4060 O O   . GLU A 1 541 ? 20.132 -12.244 -22.920 1.00  95.42 0 A 1
ATOM   4061 C CB  . GLU A 1 541 ? 22.017 -14.899 -21.646 1.00  95.16 0 A 1
ATOM   4062 C CG  . GLU A 1 541 ? 22.132 -15.941 -20.517 1.00  84.63 0 A 1
ATOM   4063 C CD  . GLU A 1 541 ? 23.158 -17.065 -20.779 1.00  83.95 0 A 1
ATOM   4064 O OE1 . GLU A 1 541 ? 23.357 -17.874 -19.842 1.00  75.95 0 A 1
ATOM   4065 O OE2 . GLU A 1 541 ? 23.772 -17.081 -21.870 1.00  76.41 -1 A 1
ATOM   4066 N N   . GLY A 1 542 ? 22.339 -12.057 -22.649 1.00  97.46 0 A 1
ATOM   4067 C CA  . GLY A 1 542 ? 22.457 -10.951 -23.605 1.00  97.15 0 A 1
ATOM   4068 C C   . GLY A 1 542 ? 22.160 -9.598 -22.967 1.00  97.79 0 A 1
ATOM   4069 O O   . GLY A 1 542 ? 22.233 -9.426 -21.756 1.00  96.21 0 A 1
ATOM   4070 N N   . SER A 1 543 ? 21.864 -8.602 -23.794 1.00  97.35 0 A 1
ATOM   4071 C CA  . SER A 1 543 ? 21.614 -7.224 -23.358 1.00  96.80 0 A 1
ATOM   4072 C C   . SER A 1 543 ? 20.124 -6.900 -23.324 1.00  97.37 0 A 1
ATOM   4073 O O   . SER A 1 543 ? 19.327 -7.497 -24.041 1.00  96.00 0 A 1
ATOM   4074 C CB  . SER A 1 543 ? 22.355 -6.236 -24.258 1.00  94.42 0 A 1
ATOM   4075 O OG  . SER A 1 543 ? 21.980 -6.401 -25.613 1.00  82.41 0 A 1
ATOM   4076 N N   . ILE A 1 544 ? 19.749 -5.893 -22.528 1.00  97.39 0 A 1
ATOM   4077 C CA  . ILE A 1 544 ? 18.403 -5.319 -22.575 1.00  97.42 0 A 1
ATOM   4078 C C   . ILE A 1 544 ? 18.200 -4.660 -23.954 1.00  97.18 0 A 1
ATOM   4079 O O   . ILE A 1 544 ? 19.017 -3.827 -24.343 1.00  96.21 0 A 1
ATOM   4080 C CB  . ILE A 1 544 ? 18.197 -4.318 -21.422 1.00  97.26 0 A 1
ATOM   4081 C CG1 . ILE A 1 544 ? 18.428 -4.994 -20.052 1.00  96.26 0 A 1
ATOM   4082 C CG2 . ILE A 1 544 ? 16.773 -3.730 -21.490 1.00  96.23 0 A 1
ATOM   4083 C CD1 . ILE A 1 544 ? 18.426 -4.018 -18.873 1.00  93.63 0 A 1
ATOM   4084 N N   . PRO A 1 545 ? 17.124 -4.993 -24.698 1.00  96.83 0 A 1
ATOM   4085 C CA  . PRO A 1 545 ? 16.897 -4.456 -26.041 1.00  96.20 0 A 1
ATOM   4086 C C   . PRO A 1 545 ? 16.590 -2.957 -26.047 1.00  95.90 0 A 1
ATOM   4087 O O   . PRO A 1 545 ? 15.764 -2.481 -25.269 1.00  94.38 0 A 1
ATOM   4088 C CB  . PRO A 1 545 ? 15.730 -5.261 -26.623 1.00  94.84 0 A 1
ATOM   4089 C CG  . PRO A 1 545 ? 15.709 -6.540 -25.797 1.00  92.44 0 A 1
ATOM   4090 C CD  . PRO A 1 545 ? 16.186 -6.078 -24.427 1.00  95.76 0 A 1
ATOM   4091 N N   . ASP A 1 546 ? 17.156 -2.240 -26.997 1.00  94.22 0 A 1
ATOM   4092 C CA  . ASP A 1 546 ? 16.871 -0.817 -27.215 1.00  93.03 0 A 1
ATOM   4093 C C   . ASP A 1 546 ? 15.408 -0.551 -27.607 1.00  93.09 0 A 1
ATOM   4094 O O   . ASP A 1 546 ? 14.823  0.449 -27.206 1.00  89.10 0 A 1
ATOM   4095 C CB  . ASP A 1 546 ? 17.806 -0.271 -28.308 1.00  89.66 0 A 1
ATOM   4096 C CG  . ASP A 1 546 ? 19.176  0.126 -27.754 1.00  83.15 0 A 1
ATOM   4097 O OD1 . ASP A 1 546 ? 19.192  1.087 -26.955 1.00  74.44 0 A 1
ATOM   4098 O OD2 . ASP A 1 546 ? 20.174 -0.491 -28.148 1.00  73.97 -1 A 1
ATOM   4099 N N   . ALA A 1 547 ? 14.799 -1.471 -28.373 1.00  93.94 0 A 1
ATOM   4100 C CA  . ALA A 1 547 ? 13.455 -1.319 -28.917 1.00  93.67 0 A 1
ATOM   4101 C C   . ALA A 1 547 ? 12.335 -1.381 -27.861 1.00  94.11 0 A 1
ATOM   4102 O O   . ALA A 1 547 ? 11.203 -1.005 -28.170 1.00  91.48 0 A 1
ATOM   4103 C CB  . ALA A 1 547 ? 13.259 -2.372 -30.010 1.00  91.37 0 A 1
ATOM   4104 N N   . LEU A 1 548 ? 12.613 -1.801 -26.626 1.00  93.52 0 A 1
ATOM   4105 C CA  . LEU A 1 548 ? 11.615 -1.816 -25.549 1.00  93.69 0 A 1
ATOM   4106 C C   . LEU A 1 548 ? 11.009 -0.432 -25.284 1.00  93.08 0 A 1
ATOM   4107 O O   . LEU A 1 548 ?  9.857 -0.332 -24.875 1.00  89.52 0 A 1
ATOM   4108 C CB  . LEU A 1 548 ? 12.259 -2.347 -24.255 1.00  92.52 0 A 1
ATOM   4109 C CG  . LEU A 1 548 ? 12.421 -3.876 -24.198 1.00  91.12 0 A 1
ATOM   4110 C CD1 . LEU A 1 548 ? 13.247 -4.248 -22.965 1.00  87.71 0 A 1
ATOM   4111 C CD2 . LEU A 1 548 ? 11.078 -4.591 -24.091 1.00  87.28 0 A 1
ATOM   4112 N N   . CYS A 1 549 ? 11.755  0.632 -25.536 1.00  92.67 0 A 1
ATOM   4113 C CA  . CYS A 1 549 ? 11.276  2.006 -25.391 1.00  91.64 0 A 1
ATOM   4114 C C   . CYS A 1 549 ? 10.616  2.587 -26.642 1.00  90.76 0 A 1
ATOM   4115 O O   . CYS A 1 549 ? 10.141  3.735 -26.593 1.00  82.82 0 A 1
ATOM   4116 C CB  . CYS A 1 549 ? 12.434  2.877 -24.900 1.00  88.27 0 A 1
ATOM   4117 S SG  . CYS A 1 549 ? 12.688  2.749 -23.114 1.00  82.47 0 A 1
ATOM   4118 N N   . ASP A 1 550 ? 10.526  1.848 -27.742 1.00  91.12 0 A 1
ATOM   4119 C CA  . ASP A 1 550 ?  9.823  2.304 -28.934 1.00  88.69 0 A 1
ATOM   4120 C C   . ASP A 1 550 ?  8.339  2.521 -28.602 1.00  85.69 0 A 1
ATOM   4121 O O   . ASP A 1 550 ?  7.675  1.669 -28.019 1.00  75.90 0 A 1
ATOM   4122 C CB  . ASP A 1 550 ?  9.981  1.328 -30.114 1.00  85.49 0 A 1
ATOM   4123 C CG  . ASP A 1 550 ? 11.368  1.300 -30.770 1.00  82.90 0 A 1
ATOM   4124 O OD1 . ASP A 1 550 ? 12.235  2.108 -30.394 1.00  77.26 0 A 1
ATOM   4125 O OD2 . ASP A 1 550 ? 11.535  0.487 -31.723 1.00  78.00 -1 A 1
ATOM   4126 N N   . GLY A 1 551 ?  7.824  3.689 -28.970 1.00  84.62 0 A 1
ATOM   4127 C CA  . GLY A 1 551 ?  6.453  4.108 -28.651 1.00  82.89 0 A 1
ATOM   4128 C C   . GLY A 1 551 ?  6.294  4.822 -27.301 1.00  84.10 0 A 1
ATOM   4129 O O   . GLY A 1 551 ?  5.216  5.343 -27.029 1.00  73.67 0 A 1
ATOM   4130 N N   . ALA A 1 552 ?  7.331  4.888 -26.485 1.00  86.20 0 A 1
ATOM   4131 C CA  . ALA A 1 552 ?  7.330  5.583 -25.190 1.00  87.36 0 A 1
ATOM   4132 C C   . ALA A 1 552 ?  6.227  5.132 -24.205 1.00  89.88 0 A 1
ATOM   4133 O O   . ALA A 1 552 ?  5.844  5.887 -23.307 1.00  83.72 0 A 1
ATOM   4134 C CB  . ALA A 1 552 ?  7.351  7.103 -25.431 1.00  80.98 0 A 1
ATOM   4135 N N   . SER A 1 553 ?  5.715  3.901 -24.372 1.00  91.26 0 A 1
ATOM   4136 C CA  . SER A 1 553 ?  4.644  3.324 -23.564 1.00  92.03 0 A 1
ATOM   4137 C C   . SER A 1 553 ?  5.145  2.604 -22.314 1.00  93.20 0 A 1
ATOM   4138 O O   . SER A 1 553 ?  4.399  2.486 -21.345 1.00  91.05 0 A 1
ATOM   4139 C CB  . SER A 1 553 ?  3.816  2.370 -24.428 1.00  89.23 0 A 1
ATOM   4140 O OG  . SER A 1 553 ?  4.644  1.408 -25.044 1.00  81.14 0 A 1
ATOM   4141 N N   . LEU A 1 554 ?  6.389  2.154 -22.301 1.00  94.58 0 A 1
ATOM   4142 C CA  . LEU A 1 554 ?  6.948  1.333 -21.224 1.00  95.31 0 A 1
ATOM   4143 C C   . LEU A 1 554 ?  6.882  2.064 -19.876 1.00  95.44 0 A 1
ATOM   4144 O O   . LEU A 1 554 ?  7.500  3.112 -19.684 1.00  94.77 0 A 1
ATOM   4145 C CB  . LEU A 1 554 ?  8.383  0.927 -21.587 1.00  95.50 0 A 1
ATOM   4146 C CG  . LEU A 1 554 ?  8.991 -0.141 -20.655 1.00  95.38 0 A 1
ATOM   4147 C CD1 . LEU A 1 554 ?  8.316 -1.501 -20.838 1.00  94.43 0 A 1
ATOM   4148 C CD2 . LEU A 1 554 ? 10.476 -0.313 -20.973 1.00  93.95 0 A 1
ATOM   4149 N N   . ARG A 1 555 ?  6.127  1.472 -18.923 1.00  95.09 0 A 1
ATOM   4150 C CA  . ARG A 1 555 ?  5.962  1.985 -17.549 1.00  94.81 0 A 1
ATOM   4151 C C   . ARG A 1 555 ?  6.797  1.221 -16.545 1.00  95.18 0 A 1
ATOM   4152 O O   . ARG A 1 555 ?  7.391  1.837 -15.663 1.00  94.48 0 A 1
ATOM   4153 C CB  . ARG A 1 555 ?  4.494  1.928 -17.137 1.00  93.49 0 A 1
ATOM   4154 C CG  . ARG A 1 555 ?  3.633  2.903 -17.937 1.00  82.34 0 A 1
ATOM   4155 C CD  . ARG A 1 555 ?  2.231  2.924 -17.347 1.00  76.95 0 A 1
ATOM   4156 N NE  . ARG A 1 555 ?  1.331  3.746 -18.156 1.00  67.35 0 A 1
ATOM   4157 C CZ  . ARG A 1 555 ?  0.352  4.520 -17.703 1.00  58.28 0 A 1
ATOM   4158 N NH1 . ARG A 1 555 ?  0.173  4.725 -16.429 1.00  50.40 1 A 1
ATOM   4159 N NH2 . ARG A 1 555 ? -0.472  5.074 -18.543 1.00  49.11 0 A 1
ATOM   4160 N N   . THR A 1 556 ?  6.821 -0.098 -16.683 1.00  95.30 0 A 1
ATOM   4161 C CA  . THR A 1 556 ?  7.534 -0.973 -15.766 1.00  95.52 0 A 1
ATOM   4162 C C   . THR A 1 556 ?  8.387 -1.965 -16.547 1.00  95.74 0 A 1
ATOM   4163 O O   . THR A 1 556 ?  7.889 -2.648 -17.442 1.00  95.03 0 A 1
ATOM   4164 C CB  . THR A 1 556 ?  6.566 -1.696 -14.815 1.00  94.64 0 A 1
ATOM   4165 C CG2 . THR A 1 556 ?  7.295 -2.618 -13.844 1.00  91.32 0 A 1
ATOM   4166 O OG1 . THR A 1 556 ?  5.870 -0.731 -14.044 1.00  90.98 0 A 1
ATOM   4167 N N   . LEU A 1 557 ?  9.652 -2.030 -16.182 1.00  96.41 0 A 1
ATOM   4168 C CA  . LEU A 1 557 ? 10.573 -3.063 -16.622 1.00  96.81 0 A 1
ATOM   4169 C C   . LEU A 1 557 ? 11.229 -3.689 -15.393 1.00  96.90 0 A 1
ATOM   4170 O O   . LEU A 1 557 ? 12.046 -3.041 -14.735 1.00  96.52 0 A 1
ATOM   4171 C CB  . LEU A 1 557 ? 11.603 -2.449 -17.588 1.00  97.00 0 A 1
ATOM   4172 C CG  . LEU A 1 557 ? 12.639 -3.463 -18.109 1.00  96.94 0 A 1
ATOM   4173 C CD1 . LEU A 1 557 ? 12.004 -4.567 -18.948 1.00  95.99 0 A 1
ATOM   4174 C CD2 . LEU A 1 557 ? 13.663 -2.745 -18.988 1.00  95.71 0 A 1
ATOM   4175 N N   . ASP A 1 558 ? 10.894 -4.944 -15.133 1.00  96.96 0 A 1
ATOM   4176 C CA  . ASP A 1 558 ? 11.556 -5.763 -14.124 1.00  96.92 0 A 1
ATOM   4177 C C   . ASP A 1 558 ? 12.254 -6.945 -14.805 1.00  97.26 0 A 1
ATOM   4178 O O   . ASP A 1 558 ? 11.617 -7.880 -15.282 1.00  96.80 0 A 1
ATOM   4179 C CB  . ASP A 1 558 ? 10.582 -6.191 -13.021 1.00  96.27 0 A 1
ATOM   4180 C CG  . ASP A 1 558 ? 11.306 -6.835 -11.819 1.00  95.43 0 A 1
ATOM   4181 O OD1 . ASP A 1 558 ? 12.533 -7.074 -11.912 1.00  93.26 0 A 1
ATOM   4182 O OD2 . ASP A 1 558 ? 10.653 -7.055 -10.781 1.00  91.74 -1 A 1
ATOM   4183 N N   . VAL A 1 559 ? 13.567 -6.872 -14.866 1.00  97.45 0 A 1
ATOM   4184 C CA  . VAL A 1 559 ? 14.445 -7.924 -15.401 1.00  97.76 0 A 1
ATOM   4185 C C   . VAL A 1 559 ? 15.394 -8.443 -14.327 1.00  98.00 0 A 1
ATOM   4186 O O   . VAL A 1 559 ? 16.459 -8.980 -14.629 1.00  97.45 0 A 1
ATOM   4187 C CB  . VAL A 1 559 ? 15.182 -7.465 -16.670 1.00  97.34 0 A 1
ATOM   4188 C CG1 . VAL A 1 559 ? 14.228 -7.121 -17.809 1.00  95.68 0 A 1
ATOM   4189 C CG2 . VAL A 1 559 ? 16.084 -6.244 -16.426 1.00  95.59 0 A 1
ATOM   4190 N N   . SER A 1 560 ? 15.036 -8.273 -13.079 1.00  97.46 0 A 1
ATOM   4191 C CA  . SER A 1 560 ? 15.846 -8.656 -11.928 1.00  97.25 0 A 1
ATOM   4192 C C   . SER A 1 560 ? 16.123 -10.163 -11.887 1.00  97.55 0 A 1
ATOM   4193 O O   . SER A 1 560 ? 15.341 -10.957 -12.403 1.00  96.80 0 A 1
ATOM   4194 C CB  . SER A 1 560 ? 15.166 -8.216 -10.631 1.00  95.70 0 A 1
ATOM   4195 O OG  . SER A 1 560 ? 14.974 -6.821 -10.665 1.00  83.61 0 A 1
ATOM   4196 N N   . HIS A 1 561 ? 17.209 -10.546 -11.275 1.00  97.35 0 A 1
ATOM   4197 C CA  . HIS A 1 561 ? 17.576 -11.956 -11.098 1.00  97.47 0 A 1
ATOM   4198 C C   . HIS A 1 561 ? 17.652 -12.734 -12.417 1.00  97.73 0 A 1
ATOM   4199 O O   . HIS A 1 561 ? 16.987 -13.753 -12.614 1.00  96.88 0 A 1
ATOM   4200 C CB  . HIS A 1 561 ? 16.678 -12.619 -10.043 1.00  96.67 0 A 1
ATOM   4201 C CG  . HIS A 1 561 ? 16.613 -11.860 -8.745 1.00  95.95 0 A 1
ATOM   4202 C CD2 . HIS A 1 561 ? 15.605 -11.029 -8.347 1.00  88.35 0 A 1
ATOM   4203 N ND1 . HIS A 1 561 ? 17.577 -11.858 -7.756 1.00  88.01 0 A 1
ATOM   4204 C CE1 . HIS A 1 561 ? 17.144 -11.035 -6.782 1.00  88.93 0 A 1
ATOM   4205 N NE2 . HIS A 1 561 ? 15.956 -10.517 -7.105 1.00  90.60 0 A 1
ATOM   4206 N N   . ASN A 1 562 ? 18.484 -12.246 -13.338 1.00  97.70 0 A 1
ATOM   4207 C CA  . ASN A 1 562 ? 18.801 -12.874 -14.615 1.00  98.07 0 A 1
ATOM   4208 C C   . ASN A 1 562 ? 20.323 -12.903 -14.842 1.00  98.16 0 A 1
ATOM   4209 O O   . ASN A 1 562 ? 21.119 -12.699 -13.915 1.00  96.44 0 A 1
ATOM   4210 C CB  . ASN A 1 562 ? 18.007 -12.148 -15.729 1.00  97.96 0 A 1
ATOM   4211 C CG  . ASN A 1 562 ? 16.592 -12.687 -15.876 1.00  98.05 0 A 1
ATOM   4212 N ND2 . ASN A 1 562 ? 15.595 -11.939 -15.461 1.00  94.09 0 A 1
ATOM   4213 O OD1 . ASN A 1 562 ? 16.394 -13.768 -16.401 1.00  94.11 0 A 1
ATOM   4214 N N   . ARG A 1 563 ? 20.745 -13.145 -16.067 1.00  98.33 0 A 1
ATOM   4215 C CA  . ARG A 1 563 ? 22.167 -13.179 -16.473 1.00  98.11 0 A 1
ATOM   4216 C C   . ARG A 1 563 ? 22.498 -12.105 -17.508 1.00  98.38 0 A 1
ATOM   4217 O O   . ARG A 1 563 ? 23.440 -12.260 -18.286 1.00  96.94 0 A 1
ATOM   4218 C CB  . ARG A 1 563 ? 22.540 -14.586 -16.952 1.00  96.97 0 A 1
ATOM   4219 C CG  . ARG A 1 563 ? 22.299 -15.655 -15.876 1.00  93.37 0 A 1
ATOM   4220 C CD  . ARG A 1 563 ? 22.696 -17.029 -16.425 1.00  89.18 0 A 1
ATOM   4221 N NE  . ARG A 1 563 ? 22.440 -18.095 -15.442 1.00  78.76 0 A 1
ATOM   4222 C CZ  . ARG A 1 563 ? 22.614 -19.390 -15.661 1.00  70.49 0 A 1
ATOM   4223 N NH1 . ARG A 1 563 ? 23.087 -19.844 -16.789 1.00  63.88 1 A 1
ATOM   4224 N NH2 . ARG A 1 563 ? 22.304 -20.249 -14.737 1.00  61.13 0 A 1
ATOM   4225 N N   . LEU A 1 564 ? 21.727 -11.013 -17.510 1.00  98.26 0 A 1
ATOM   4226 C CA  . LEU A 1 564 ? 21.859 -9.946 -18.492 1.00  98.33 0 A 1
ATOM   4227 C C   . LEU A 1 564 ? 23.204 -9.221 -18.369 1.00  98.33 0 A 1
ATOM   4228 O O   . LEU A 1 564 ? 23.725 -8.991 -17.275 1.00  97.74 0 A 1
ATOM   4229 C CB  . LEU A 1 564 ? 20.679 -8.967 -18.366 1.00  98.12 0 A 1
ATOM   4230 C CG  . LEU A 1 564 ? 19.303 -9.597 -18.610 1.00  97.66 0 A 1
ATOM   4231 C CD1 . LEU A 1 564 ? 18.208 -8.598 -18.262 1.00  96.76 0 A 1
ATOM   4232 C CD2 . LEU A 1 564 ? 19.109 -10.030 -20.066 1.00  96.16 0 A 1
ATOM   4233 N N   . THR A 1 565 ? 23.740 -8.860 -19.522 1.00  98.11 0 A 1
ATOM   4234 C CA  . THR A 1 565 ? 25.049 -8.223 -19.688 1.00  97.98 0 A 1
ATOM   4235 C C   . THR A 1 565 ? 24.937 -6.942 -20.520 1.00  97.53 0 A 1
ATOM   4236 O O   . THR A 1 565 ? 23.846 -6.509 -20.903 1.00  94.93 0 A 1
ATOM   4237 C CB  . THR A 1 565 ? 26.051 -9.206 -20.327 1.00  97.04 0 A 1
ATOM   4238 C CG2 . THR A 1 565 ? 26.343 -10.433 -19.466 1.00  91.59 0 A 1
ATOM   4239 O OG1 . THR A 1 565 ? 25.590 -9.660 -21.576 1.00  91.39 0 A 1
ATOM   4240 N N   . GLY A 1 566 ? 26.069 -6.318 -20.819 1.00  97.10 0 A 1
ATOM   4241 C CA  . GLY A 1 566 ? 26.105 -5.097 -21.619 1.00  96.77 0 A 1
ATOM   4242 C C   . GLY A 1 566 ? 25.774 -3.855 -20.800 1.00  97.33 0 A 1
ATOM   4243 O O   . GLY A 1 566 ? 26.061 -3.781 -19.608 1.00  95.73 0 A 1
ATOM   4244 N N   . LYS A 1 567 ? 25.199 -2.866 -21.467 1.00  97.27 0 A 1
ATOM   4245 C CA  . LYS A 1 567 ? 24.884 -1.552 -20.892 1.00  97.19 0 A 1
ATOM   4246 C C   . LYS A 1 567 ? 23.376 -1.338 -20.825 1.00  97.29 0 A 1
ATOM   4247 O O   . LYS A 1 567 ? 22.634 -1.927 -21.609 1.00  95.36 0 A 1
ATOM   4248 C CB  . LYS A 1 567 ? 25.561 -0.442 -21.712 1.00  95.86 0 A 1
ATOM   4249 C CG  . LYS A 1 567 ? 27.097 -0.543 -21.621 1.00  92.19 0 A 1
ATOM   4250 C CD  . LYS A 1 567 ? 27.777  0.642 -22.292 1.00  86.92 0 A 1
ATOM   4251 C CE  . LYS A 1 567 ? 29.277  0.498 -22.071 1.00  79.53 0 A 1
ATOM   4252 N NZ  . LYS A 1 567 ? 30.034  1.672 -22.571 1.00  69.47 1 A 1
ATOM   4253 N N   . LEU A 1 568 ? 22.937 -0.441 -19.950 1.00  97.26 0 A 1
ATOM   4254 C CA  . LEU A 1 568 ? 21.568  0.065 -20.015 1.00  96.98 0 A 1
ATOM   4255 C C   . LEU A 1 568 ? 21.332  0.765 -21.364 1.00  96.68 0 A 1
ATOM   4256 O O   . LEU A 1 568 ? 22.145  1.622 -21.748 1.00  95.09 0 A 1
ATOM   4257 C CB  . LEU A 1 568 ? 21.281  1.023 -18.851 1.00  95.77 0 A 1
ATOM   4258 C CG  . LEU A 1 568 ? 21.124  0.343 -17.481 1.00  91.67 0 A 1
ATOM   4259 C CD1 . LEU A 1 568 ? 20.933  1.424 -16.419 1.00  90.60 0 A 1
ATOM   4260 C CD2 . LEU A 1 568 ? 19.925 -0.590 -17.423 1.00  90.28 0 A 1
ATOM   4261 N N   . PRO A 1 569 ? 20.228  0.458 -22.082 1.00  96.88 0 A 1
ATOM   4262 C CA  . PRO A 1 569 ? 19.946  1.042 -23.387 1.00  96.17 0 A 1
ATOM   4263 C C   . PRO A 1 569 ? 19.830  2.561 -23.312 1.00  95.77 0 A 1
ATOM   4264 O O   . PRO A 1 569 ? 19.043  3.101 -22.534 1.00  94.23 0 A 1
ATOM   4265 C CB  . PRO A 1 569 ? 18.642  0.399 -23.867 1.00  94.97 0 A 1
ATOM   4266 C CG  . PRO A 1 569 ? 18.571 -0.905 -23.093 1.00  92.92 0 A 1
ATOM   4267 C CD  . PRO A 1 569 ? 19.236 -0.555 -21.764 1.00  95.67 0 A 1
ATOM   4268 N N   . ARG A 1 570 ? 20.583  3.278 -24.127 1.00  94.78 0 A 1
ATOM   4269 C CA  . ARG A 1 570 ? 20.527  4.754 -24.166 1.00  94.05 0 A 1
ATOM   4270 C C   . ARG A 1 570 ? 19.193  5.270 -24.718 1.00  93.85 0 A 1
ATOM   4271 O O   . ARG A 1 570 ? 18.804  6.386 -24.388 1.00  90.61 0 A 1
ATOM   4272 C CB  . ARG A 1 570 ? 21.720  5.321 -24.944 1.00  92.23 0 A 1
ATOM   4273 C CG  . ARG A 1 570 ? 23.089  4.997 -24.315 1.00  85.10 0 A 1
ATOM   4274 C CD  . ARG A 1 570 ? 23.242  5.570 -22.908 1.00  78.95 0 A 1
ATOM   4275 N NE  . ARG A 1 570 ? 24.599  5.341 -22.352 1.00  75.41 0 A 1
ATOM   4276 C CZ  . ARG A 1 570 ? 24.937  4.442 -21.427 1.00  70.12 0 A 1
ATOM   4277 N NH1 . ARG A 1 570 ? 24.085  3.616 -20.890 1.00  59.48 1 A 1
ATOM   4278 N NH2 . ARG A 1 570 ? 26.157  4.351 -20.998 1.00  66.08 0 A 1
ATOM   4279 N N   . SER A 1 571 ? 18.460  4.443 -25.459 1.00  94.40 0 A 1
ATOM   4280 C CA  . SER A 1 571 ? 17.094  4.709 -25.922 1.00  93.94 0 A 1
ATOM   4281 C C   . SER A 1 571 ? 16.105  4.945 -24.774 1.00  94.04 0 A 1
ATOM   4282 O O   . SER A 1 571 ? 15.116  5.644 -24.970 1.00  92.08 0 A 1
ATOM   4283 C CB  . SER A 1 571 ? 16.604  3.525 -26.756 1.00  92.46 0 A 1
ATOM   4284 O OG  . SER A 1 571 ? 16.713  2.349 -25.980 1.00  87.85 0 A 1
ATOM   4285 N N   . PHE A 1 572 ? 16.379  4.456 -23.566 1.00  94.28 0 A 1
ATOM   4286 C CA  . PHE A 1 572 ? 15.511  4.620 -22.391 1.00  94.41 0 A 1
ATOM   4287 C C   . PHE A 1 572 ? 15.313  6.087 -21.986 1.00  94.01 0 A 1
ATOM   4288 O O   . PHE A 1 572 ? 14.358  6.397 -21.294 1.00  91.79 0 A 1
ATOM   4289 C CB  . PHE A 1 572 ? 16.067  3.807 -21.207 1.00  94.16 0 A 1
ATOM   4290 C CG  . PHE A 1 572 ? 15.696  2.336 -21.196 1.00  94.51 0 A 1
ATOM   4291 C CD1 . PHE A 1 572 ? 15.332  1.719 -19.983 1.00  90.74 0 A 1
ATOM   4292 C CD2 . PHE A 1 572 ? 15.696  1.563 -22.371 1.00  90.47 0 A 1
ATOM   4293 C CE1 . PHE A 1 572 ? 14.975  0.360 -19.950 1.00  89.12 0 A 1
ATOM   4294 C CE2 . PHE A 1 572 ? 15.337  0.210 -22.343 1.00  89.29 0 A 1
ATOM   4295 C CZ  . PHE A 1 572 ? 14.971 -0.402 -21.133 1.00  91.20 0 A 1
ATOM   4296 N N   . VAL A 1 573 ? 16.118  7.011 -22.479 1.00  93.84 0 A 1
ATOM   4297 C CA  . VAL A 1 573 ? 15.878  8.455 -22.345 1.00  93.33 0 A 1
ATOM   4298 C C   . VAL A 1 573 ? 14.541  8.893 -22.964 1.00  93.06 0 A 1
ATOM   4299 O O   . VAL A 1 573 ? 13.979  9.902 -22.557 1.00  90.53 0 A 1
ATOM   4300 C CB  . VAL A 1 573 ? 17.063  9.240 -22.946 1.00  91.79 0 A 1
ATOM   4301 C CG1 . VAL A 1 573 ? 17.050  9.284 -24.478 1.00  83.32 0 A 1
ATOM   4302 C CG2 . VAL A 1 573 ? 17.126 10.667 -22.407 1.00  83.98 0 A 1
ATOM   4303 N N   . ASN A 1 574 ? 14.003  8.120 -23.912 1.00  92.69 0 A 1
ATOM   4304 C CA  . ASN A 1 574 ? 12.738  8.374 -24.588 1.00  91.75 0 A 1
ATOM   4305 C C   . ASN A 1 574 ? 11.546  7.683 -23.900 1.00  91.90 0 A 1
ATOM   4306 O O   . ASN A 1 574 ? 10.401  7.954 -24.263 1.00  88.61 0 A 1
ATOM   4307 C CB  . ASN A 1 574 ? 12.863  7.938 -26.055 1.00  89.85 0 A 1
ATOM   4308 C CG  . ASN A 1 574 ? 13.981  8.643 -26.800 1.00  87.46 0 A 1
ATOM   4309 N ND2 . ASN A 1 574 ? 14.637  7.940 -27.694 1.00  78.27 0 A 1
ATOM   4310 O OD1 . ASN A 1 574 ? 14.275  9.800 -26.592 1.00  79.57 0 A 1
ATOM   4311 N N   . CYS A 1 575 ? 11.767  6.815 -22.910 1.00  92.88 0 A 1
ATOM   4312 C CA  . CYS A 1 575 ? 10.721  6.122 -22.157 1.00  93.10 0 A 1
ATOM   4313 C C   . CYS A 1 575 ? 10.020  7.063 -21.160 1.00  94.05 0 A 1
ATOM   4314 O O   . CYS A 1 575 ? 10.104  6.895 -19.942 1.00  91.77 0 A 1
ATOM   4315 C CB  . CYS A 1 575 ? 11.310  4.882 -21.465 1.00  91.11 0 A 1
ATOM   4316 S SG  . CYS A 1 575 ? 11.044  3.332 -22.351 1.00  87.82 0 A 1
ATOM   4317 N N   . SER A 1 576 ?  9.305  8.074 -21.668 1.00  93.49 0 A 1
ATOM   4318 C CA  . SER A 1 576 ?  8.696  9.130 -20.843 1.00  92.99 0 A 1
ATOM   4319 C C   . SER A 1 576 ?  7.653  8.624 -19.837 1.00  93.23 0 A 1
ATOM   4320 O O   . SER A 1 576 ?  7.369  9.303 -18.852 1.00  90.88 0 A 1
ATOM   4321 C CB  . SER A 1 576 ?  8.070 10.185 -21.752 1.00  91.13 0 A 1
ATOM   4322 O OG  . SER A 1 576 ?  7.088  9.604 -22.588 1.00  83.01 0 A 1
ATOM   4323 N N   . SER A 1 577 ?  7.084  7.428 -20.061 1.00  93.84 0 A 1
ATOM   4324 C CA  . SER A 1 577 ?  6.125  6.784 -19.160 1.00  93.99 0 A 1
ATOM   4325 C C   . SER A 1 577 ?  6.780  5.951 -18.054 1.00  94.40 0 A 1
ATOM   4326 O O   . SER A 1 577 ?  6.068  5.522 -17.143 1.00  93.00 0 A 1
ATOM   4327 C CB  . SER A 1 577 ?  5.160  5.915 -19.973 1.00  93.02 0 A 1
ATOM   4328 O OG  . SER A 1 577 ?  4.386  6.728 -20.843 1.00  86.53 0 A 1
ATOM   4329 N N   . LEU A 1 578 ?  8.078  5.710 -18.107 1.00  95.36 0 A 1
ATOM   4330 C CA  . LEU A 1 578 ?  8.780  4.786 -17.211 1.00  95.74 0 A 1
ATOM   4331 C C   . LEU A 1 578 ?  8.702  5.270 -15.755 1.00  95.45 0 A 1
ATOM   4332 O O   . LEU A 1 578 ?  9.147  6.369 -15.424 1.00  94.71 0 A 1
ATOM   4333 C CB  . LEU A 1 578 ? 10.229  4.600 -17.689 1.00  95.80 0 A 1
ATOM   4334 C CG  . LEU A 1 578 ? 10.984  3.433 -17.018 1.00  95.27 0 A 1
ATOM   4335 C CD1 . LEU A 1 578 ? 10.409  2.068 -17.408 1.00  94.10 0 A 1
ATOM   4336 C CD2 . LEU A 1 578 ? 12.450  3.452 -17.467 1.00  93.50 0 A 1
ATOM   4337 N N   . LYS A 1 579 ?  8.133  4.416 -14.910 1.00  94.92 0 A 1
ATOM   4338 C CA  . LYS A 1 579 ?  8.012  4.638 -13.460 1.00  94.58 0 A 1
ATOM   4339 C C   . LYS A 1 579 ?  8.886  3.708 -12.644 1.00  94.96 0 A 1
ATOM   4340 O O   . LYS A 1 579 ?  9.390  4.117 -11.599 1.00  94.03 0 A 1
ATOM   4341 C CB  . LYS A 1 579 ?  6.552  4.472 -13.021 1.00  92.79 0 A 1
ATOM   4342 C CG  . LYS A 1 579 ?  5.653  5.606 -13.521 1.00  82.96 0 A 1
ATOM   4343 C CD  . LYS A 1 579 ?  4.258  5.464 -12.917 1.00  80.66 0 A 1
ATOM   4344 C CE  . LYS A 1 579 ?  3.362  6.612 -13.360 1.00  70.59 0 A 1
ATOM   4345 N NZ  . LYS A 1 579 ?  2.020  6.510 -12.732 1.00  63.58 1 A 1
ATOM   4346 N N   . PHE A 1 580 ?  9.043  2.476 -13.106 1.00  95.92 0 A 1
ATOM   4347 C CA  . PHE A 1 580 ?  9.731  1.414 -12.395 1.00  96.25 0 A 1
ATOM   4348 C C   . PHE A 1 580 ? 10.775  0.760 -13.300 1.00  96.34 0 A 1
ATOM   4349 O O   . PHE A 1 580 ? 10.443  0.234 -14.364 1.00  96.02 0 A 1
ATOM   4350 C CB  . PHE A 1 580 ?  8.672  0.412 -11.892 1.00  95.73 0 A 1
ATOM   4351 C CG  . PHE A 1 580 ?  9.182 -0.606 -10.898 1.00  95.58 0 A 1
ATOM   4352 C CD1 . PHE A 1 580 ?  9.997 -1.673 -11.314 1.00  94.05 0 A 1
ATOM   4353 C CD2 . PHE A 1 580 ?  8.807 -0.508 -9.547 1.00  93.66 0 A 1
ATOM   4354 C CE1 . PHE A 1 580 ? 10.448 -2.626 -10.389 1.00  92.53 0 A 1
ATOM   4355 C CE2 . PHE A 1 580 ?  9.247 -1.462 -8.619 1.00  92.22 0 A 1
ATOM   4356 C CZ  . PHE A 1 580 ? 10.070 -2.523 -9.037 1.00  92.35 0 A 1
ATOM   4357 N N   . LEU A 1 581 ? 12.022  0.809 -12.885 1.00  96.91 0 A 1
ATOM   4358 C CA  . LEU A 1 581 ? 13.129  0.138 -13.562 1.00  97.25 0 A 1
ATOM   4359 C C   . LEU A 1 581 ? 13.933 -0.669 -12.540 1.00  97.26 0 A 1
ATOM   4360 O O   . LEU A 1 581 ? 14.650 -0.089 -11.718 1.00  96.67 0 A 1
ATOM   4361 C CB  . LEU A 1 581 ? 13.984  1.189 -14.295 1.00  97.16 0 A 1
ATOM   4362 C CG  . LEU A 1 581 ? 15.227  0.602 -14.999 1.00  96.83 0 A 1
ATOM   4363 C CD1 . LEU A 1 581 ? 14.870 -0.438 -16.060 1.00  95.64 0 A 1
ATOM   4364 C CD2 . LEU A 1 581 ? 16.002  1.728 -15.691 1.00  95.10 0 A 1
ATOM   4365 N N   . SER A 1 582 ? 13.834 -1.986 -12.631 1.00  97.57 0 A 1
ATOM   4366 C CA  . SER A 1 582 ? 14.583 -2.917 -11.801 1.00  97.45 0 A 1
ATOM   4367 C C   . SER A 1 582 ? 15.460 -3.833 -12.651 1.00  97.72 0 A 1
ATOM   4368 O O   . SER A 1 582 ? 14.976 -4.556 -13.527 1.00  97.30 0 A 1
ATOM   4369 C CB  . SER A 1 582 ? 13.652 -3.737 -10.911 1.00  96.68 0 A 1
ATOM   4370 O OG  . SER A 1 582 ? 14.433 -4.490 -10.005 1.00  91.74 0 A 1
ATOM   4371 N N   . VAL A 1 583 ? 16.757 -3.800 -12.375 1.00  97.79 0 A 1
ATOM   4372 C CA  . VAL A 1 583 ? 17.763 -4.650 -13.028 1.00  98.09 0 A 1
ATOM   4373 C C   . VAL A 1 583 ? 18.599 -5.407 -11.986 1.00  98.13 0 A 1
ATOM   4374 O O   . VAL A 1 583 ? 19.747 -5.765 -12.254 1.00  97.47 0 A 1
ATOM   4375 C CB  . VAL A 1 583 ? 18.633 -3.851 -14.029 1.00  97.50 0 A 1
ATOM   4376 C CG1 . VAL A 1 583 ? 17.798 -3.156 -15.105 1.00  95.77 0 A 1
ATOM   4377 C CG2 . VAL A 1 583 ? 19.491 -2.774 -13.352 1.00  95.62 0 A 1
ATOM   4378 N N   . ILE A 1 584 ? 18.042 -5.640 -10.808 1.00  97.64 0 A 1
ATOM   4379 C CA  . ILE A 1 584 ? 18.724 -6.249 -9.659 1.00  97.57 0 A 1
ATOM   4380 C C   . ILE A 1 584 ? 19.352 -7.591 -10.050 1.00  97.66 0 A 1
ATOM   4381 O O   . ILE A 1 584 ? 18.745 -8.364 -10.778 1.00  97.11 0 A 1
ATOM   4382 C CB  . ILE A 1 584 ? 17.740 -6.420 -8.478 1.00  96.71 0 A 1
ATOM   4383 C CG1 . ILE A 1 584 ? 17.287 -5.043 -7.938 1.00  94.82 0 A 1
ATOM   4384 C CG2 . ILE A 1 584 ? 18.346 -7.262 -7.341 1.00  94.58 0 A 1
ATOM   4385 C CD1 . ILE A 1 584 ? 16.126 -5.115 -6.941 1.00  90.96 0 A 1
ATOM   4386 N N   . ASN A 1 585 ? 20.515 -7.876 -9.518 1.00  97.73 0 A 1
ATOM   4387 C CA  . ASN A 1 585 ? 21.183 -9.175 -9.657 1.00  97.65 0 A 1
ATOM   4388 C C   . ASN A 1 585 ? 21.312 -9.637 -11.123 1.00  98.08 0 A 1
ATOM   4389 O O   . ASN A 1 585 ? 20.732 -10.640 -11.551 1.00  97.05 0 A 1
ATOM   4390 C CB  . ASN A 1 585 ? 20.514 -10.183 -8.711 1.00  96.42 0 A 1
ATOM   4391 C CG  . ASN A 1 585 ? 21.313 -11.476 -8.564 1.00  92.49 0 A 1
ATOM   4392 N ND2 . ASN A 1 585 ? 20.680 -12.518 -8.099 1.00  78.39 0 A 1
ATOM   4393 O OD1 . ASN A 1 585 ? 22.493 -11.550 -8.850 1.00  82.39 0 A 1
ATOM   4394 N N   . ASN A 1 586 ? 22.075 -8.883 -11.880 1.00  97.87 0 A 1
ATOM   4395 C CA  . ASN A 1 586 ? 22.471 -9.181 -13.248 1.00  98.18 0 A 1
ATOM   4396 C C   . ASN A 1 586 ? 23.987 -8.984 -13.415 1.00  98.01 0 A 1
ATOM   4397 O O   . ASN A 1 586 ? 24.753 -8.926 -12.439 1.00  95.83 0 A 1
ATOM   4398 C CB  . ASN A 1 586 ? 21.611 -8.318 -14.209 1.00  97.94 0 A 1
ATOM   4399 C CG  . ASN A 1 586 ? 20.274 -8.966 -14.528 1.00  98.11 0 A 1
ATOM   4400 N ND2 . ASN A 1 586 ? 19.190 -8.464 -13.983 1.00  94.15 0 A 1
ATOM   4401 O OD1 . ASN A 1 586 ? 20.215 -9.903 -15.307 1.00  94.30 0 A 1
ATOM   4402 N N   . ARG A 1 587 ? 24.446 -8.884 -14.640 1.00  98.28 0 A 1
ATOM   4403 C CA  . ARG A 1 587 ? 25.867 -8.672 -14.977 1.00  98.00 0 A 1
ATOM   4404 C C   . ARG A 1 587 ? 26.068 -7.411 -15.823 1.00  98.11 0 A 1
ATOM   4405 O O   . ARG A 1 587 ? 26.974 -7.364 -16.654 1.00  96.70 0 A 1
ATOM   4406 C CB  . ARG A 1 587 ? 26.448 -9.937 -15.637 1.00  96.85 0 A 1
ATOM   4407 C CG  . ARG A 1 587 ? 26.301 -11.190 -14.758 1.00  93.93 0 A 1
ATOM   4408 C CD  . ARG A 1 587 ? 26.885 -12.413 -15.495 1.00  90.18 0 A 1
ATOM   4409 N NE  . ARG A 1 587 ? 26.672 -13.645 -14.729 1.00  82.34 0 A 1
ATOM   4410 C CZ  . ARG A 1 587 ? 26.921 -14.878 -15.152 1.00  73.81 0 A 1
ATOM   4411 N NH1 . ARG A 1 587 ? 27.441 -15.114 -16.325 1.00  67.40 1 A 1
ATOM   4412 N NH2 . ARG A 1 587 ? 26.642 -15.906 -14.396 1.00  66.12 0 A 1
ATOM   4413 N N   . ILE A 1 588 ? 25.224 -6.417 -15.624 1.00  98.20 0 A 1
ATOM   4414 C CA  . ILE A 1 588 ? 25.263 -5.163 -16.374 1.00  98.19 0 A 1
ATOM   4415 C C   . ILE A 1 588 ? 26.514 -4.380 -15.975 1.00  98.11 0 A 1
ATOM   4416 O O   . ILE A 1 588 ? 26.725 -4.083 -14.794 1.00  97.47 0 A 1
ATOM   4417 C CB  . ILE A 1 588 ? 23.965 -4.347 -16.164 1.00  97.81 0 A 1
ATOM   4418 C CG1 . ILE A 1 588 ? 22.747 -5.146 -16.675 1.00  96.26 0 A 1
ATOM   4419 C CG2 . ILE A 1 588 ? 24.060 -2.986 -16.896 1.00  96.86 0 A 1
ATOM   4420 C CD1 . ILE A 1 588 ? 21.403 -4.530 -16.303 1.00  91.38 0 A 1
ATOM   4421 N N   . GLU A 1 589 ? 27.307 -4.028 -16.953 1.00  98.07 0 A 1
ATOM   4422 C CA  . GLU A 1 589 ? 28.533 -3.260 -16.789 1.00  97.75 0 A 1
ATOM   4423 C C   . GLU A 1 589 ? 28.390 -1.911 -17.481 1.00  97.45 0 A 1
ATOM   4424 O O   . GLU A 1 589 ? 28.509 -1.783 -18.702 1.00  95.37 0 A 1
ATOM   4425 C CB  . GLU A 1 589 ? 29.729 -4.098 -17.274 1.00  96.50 0 A 1
ATOM   4426 C CG  . GLU A 1 589 ? 31.066 -3.408 -16.969 1.00  90.17 0 A 1
ATOM   4427 C CD  . GLU A 1 589 ? 32.300 -4.293 -17.251 1.00  86.53 0 A 1
ATOM   4428 O OE1 . GLU A 1 589 ? 33.408 -3.856 -16.883 1.00  79.87 0 A 1
ATOM   4429 O OE2 . GLU A 1 589 ? 32.146 -5.398 -17.808 1.00  79.73 -1 A 1
ATOM   4430 N N   . ASP A 1 590 ? 28.086 -0.880 -16.691 1.00  97.71 0 A 1
ATOM   4431 C CA  . ASP A 1 590 ? 27.878  0.474 -17.186 1.00  97.67 0 A 1
ATOM   4432 C C   . ASP A 1 590 ? 28.274  1.509 -16.124 1.00  97.98 0 A 1
ATOM   4433 O O   . ASP A 1 590 ? 28.504  1.183 -14.954 1.00  97.08 0 A 1
ATOM   4434 C CB  . ASP A 1 590 ? 26.401  0.641 -17.616 1.00  96.67 0 A 1
ATOM   4435 C CG  . ASP A 1 590 ? 26.163  1.730 -18.655 1.00  96.42 0 A 1
ATOM   4436 O OD1 . ASP A 1 590 ? 27.080  2.507 -19.031 1.00  94.47 0 A 1
ATOM   4437 O OD2 . ASP A 1 590 ? 25.026  1.833 -19.176 1.00  93.80 -1 A 1
ATOM   4438 N N   . THR A 1 591 ? 28.331  2.765 -16.530 1.00  97.57 0 A 1
ATOM   4439 C CA  . THR A 1 591 ? 28.420  3.894 -15.602 1.00  97.38 0 A 1
ATOM   4440 C C   . THR A 1 591 ? 27.045  4.243 -15.045 1.00  97.40 0 A 1
ATOM   4441 O O   . THR A 1 591 ? 26.013  3.842 -15.600 1.00  96.18 0 A 1
ATOM   4442 C CB  . THR A 1 591 ? 29.054  5.117 -16.276 1.00  96.15 0 A 1
ATOM   4443 C CG2 . THR A 1 591 ? 30.511  4.869 -16.640 1.00  89.36 0 A 1
ATOM   4444 O OG1 . THR A 1 591 ? 28.370  5.457 -17.463 1.00  90.28 0 A 1
ATOM   4445 N N   . PHE A 1 592 ? 26.988  5.047 -13.985 1.00  97.27 0 A 1
ATOM   4446 C CA  . PHE A 1 592 ? 25.719  5.530 -13.448 1.00  96.91 0 A 1
ATOM   4447 C C   . PHE A 1 592 ? 24.875  6.235 -14.532 1.00  96.85 0 A 1
ATOM   4448 O O   . PHE A 1 592 ? 25.383  7.126 -15.219 1.00  96.14 0 A 1
ATOM   4449 C CB  . PHE A 1 592 ? 25.964  6.455 -12.253 1.00  96.50 0 A 1
ATOM   4450 C CG  . PHE A 1 592 ? 24.673  6.904 -11.607 1.00  96.58 0 A 1
ATOM   4451 C CD1 . PHE A 1 592 ? 24.088  8.128 -11.966 1.00  95.83 0 A 1
ATOM   4452 C CD2 . PHE A 1 592 ? 24.003  6.054 -10.708 1.00  95.78 0 A 1
ATOM   4453 C CE1 . PHE A 1 592 ? 22.838  8.493 -11.437 1.00  95.04 0 A 1
ATOM   4454 C CE2 . PHE A 1 592 ? 22.763  6.418 -10.178 1.00  94.87 0 A 1
ATOM   4455 C CZ  . PHE A 1 592 ? 22.183  7.629 -10.545 1.00  95.04 0 A 1
ATOM   4456 N N   . PRO A 1 593 ? 23.589  5.893 -14.683 1.00  96.65 0 A 1
ATOM   4457 C CA  . PRO A 1 593 ? 22.756  6.382 -15.773 1.00  96.09 0 A 1
ATOM   4458 C C   . PRO A 1 593 ? 22.194  7.788 -15.495 1.00  95.40 0 A 1
ATOM   4459 O O   . PRO A 1 593 ? 20.983  7.978 -15.372 1.00  94.07 0 A 1
ATOM   4460 C CB  . PRO A 1 593 ? 21.686  5.297 -15.947 1.00  95.73 0 A 1
ATOM   4461 C CG  . PRO A 1 593 ? 21.483  4.787 -14.529 1.00  95.16 0 A 1
ATOM   4462 C CD  . PRO A 1 593 ? 22.904  4.821 -13.962 1.00  96.34 0 A 1
ATOM   4463 N N   . PHE A 1 594 ? 23.039  8.810 -15.446 1.00  94.95 0 A 1
ATOM   4464 C CA  . PHE A 1 594 ? 22.624 10.209 -15.213 1.00  94.15 0 A 1
ATOM   4465 C C   . PHE A 1 594 ? 21.570 10.714 -16.217 1.00  93.48 0 A 1
ATOM   4466 O O   . PHE A 1 594 ? 20.780 11.594 -15.880 1.00  91.73 0 A 1
ATOM   4467 C CB  . PHE A 1 594 ? 23.836 11.147 -15.307 1.00  93.69 0 A 1
ATOM   4468 C CG  . PHE A 1 594 ? 24.846 10.979 -14.203 1.00  94.02 0 A 1
ATOM   4469 C CD1 . PHE A 1 594 ? 24.535 11.413 -12.908 1.00  92.68 0 A 1
ATOM   4470 C CD2 . PHE A 1 594 ? 26.095 10.401 -14.460 1.00  92.80 0 A 1
ATOM   4471 C CE1 . PHE A 1 594 ? 25.469 11.262 -11.866 1.00  91.76 0 A 1
ATOM   4472 C CE2 . PHE A 1 594 ? 27.031 10.239 -13.437 1.00  91.80 0 A 1
ATOM   4473 C CZ  . PHE A 1 594 ? 26.720 10.666 -12.132 1.00  92.57 0 A 1
ATOM   4474 N N   . TRP A 1 595 ? 21.545 10.151 -17.405 1.00  92.63 0 A 1
ATOM   4475 C CA  . TRP A 1 595 ? 20.608 10.508 -18.474 1.00  92.13 0 A 1
ATOM   4476 C C   . TRP A 1 595 ? 19.165 10.080 -18.165 1.00  92.08 0 A 1
ATOM   4477 O O   . TRP A 1 595 ? 18.245 10.708 -18.680 1.00  89.81 0 A 1
ATOM   4478 C CB  . TRP A 1 595 ? 21.140  9.924 -19.784 1.00  90.66 0 A 1
ATOM   4479 C CG  . TRP A 1 595 ? 21.565  8.483 -19.695 1.00  90.58 0 A 1
ATOM   4480 C CD1 . TRP A 1 595 ? 22.810  8.045 -19.401 1.00  85.14 0 A 1
ATOM   4481 C CD2 . TRP A 1 595 ? 20.749  7.300 -19.879 1.00  89.89 0 A 1
ATOM   4482 C CE2 . TRP A 1 595 ? 21.568  6.164 -19.671 1.00  87.39 0 A 1
ATOM   4483 C CE3 . TRP A 1 595 ? 19.401  7.085 -20.211 1.00  84.17 0 A 1
ATOM   4484 N NE1 . TRP A 1 595 ? 22.817  6.660 -19.382 1.00  83.55 0 A 1
ATOM   4485 C CZ2 . TRP A 1 595 ? 21.068  4.840 -19.770 1.00  86.16 0 A 1
ATOM   4486 C CZ3 . TRP A 1 595 ? 18.896  5.779 -20.306 1.00  83.93 0 A 1
ATOM   4487 C CH2 . TRP A 1 595 ? 19.722  4.669 -20.090 1.00  84.53 0 A 1
ATOM   4488 N N   . LEU A 1 596 ? 18.935  9.131 -17.254 1.00  93.60 0 A 1
ATOM   4489 C CA  . LEU A 1 596 ? 17.588  8.763 -16.791 1.00  93.71 0 A 1
ATOM   4490 C C   . LEU A 1 596 ? 16.892  9.884 -16.004 1.00  93.21 0 A 1
ATOM   4491 O O   . LEU A 1 596 ? 15.677  9.863 -15.871 1.00  91.50 0 A 1
ATOM   4492 C CB  . LEU A 1 596 ? 17.642  7.490 -15.928 1.00  93.60 0 A 1
ATOM   4493 C CG  . LEU A 1 596 ? 17.997  6.189 -16.666 1.00  93.03 0 A 1
ATOM   4494 C CD1 . LEU A 1 596 ? 18.025  5.025 -15.666 1.00  91.67 0 A 1
ATOM   4495 C CD2 . LEU A 1 596 ? 16.979  5.836 -17.754 1.00  91.61 0 A 1
ATOM   4496 N N   . LYS A 1 597 ? 17.602 10.899 -15.545 1.00  92.21 0 A 1
ATOM   4497 C CA  . LYS A 1 597 ? 16.994 12.078 -14.901 1.00  91.06 0 A 1
ATOM   4498 C C   . LYS A 1 597 ? 16.045 12.860 -15.812 1.00  90.72 0 A 1
ATOM   4499 O O   . LYS A 1 597 ? 15.290 13.692 -15.330 1.00  87.98 0 A 1
ATOM   4500 C CB  . LYS A 1 597 ? 18.086 12.988 -14.333 1.00  88.50 0 A 1
ATOM   4501 C CG  . LYS A 1 597 ? 18.734 13.883 -15.398 1.00  82.00 0 A 1
ATOM   4502 C CD  . LYS A 1 597 ? 19.946 14.595 -14.832 1.00  79.65 0 A 1
ATOM   4503 C CE  . LYS A 1 597 ? 20.582 15.485 -15.893 1.00  72.03 0 A 1
ATOM   4504 N NZ  . LYS A 1 597 ? 21.675 16.284 -15.311 1.00  66.51 1 A 1
ATOM   4505 N N   . ALA A 1 598 ? 16.097 12.626 -17.123 1.00  90.40 0 A 1
ATOM   4506 C CA  . ALA A 1 598 ? 15.183 13.214 -18.089 1.00  89.60 0 A 1
ATOM   4507 C C   . ALA A 1 598 ? 13.772 12.599 -18.022 1.00  90.30 0 A 1
ATOM   4508 O O   . ALA A 1 598 ? 12.842 13.173 -18.581 1.00  88.23 0 A 1
ATOM   4509 C CB  . ALA A 1 598 ? 15.794 13.066 -19.482 1.00  87.52 0 A 1
ATOM   4510 N N   . LEU A 1 599 ? 13.607 11.453 -17.359 1.00  92.18 0 A 1
ATOM   4511 C CA  . LEU A 1 599 ? 12.330 10.757 -17.238 1.00  92.82 0 A 1
ATOM   4512 C C   . LEU A 1 599 ? 11.471 11.398 -16.139 1.00  92.21 0 A 1
ATOM   4513 O O   . LEU A 1 599 ? 11.806 11.298 -14.957 1.00  90.37 0 A 1
ATOM   4514 C CB  . LEU A 1 599 ? 12.563  9.268 -16.966 1.00  93.22 0 A 1
ATOM   4515 C CG  . LEU A 1 599 ? 13.408  8.544 -18.032 1.00  93.07 0 A 1
ATOM   4516 C CD1 . LEU A 1 599 ? 13.461  7.057 -17.689 1.00  91.14 0 A 1
ATOM   4517 C CD2 . LEU A 1 599 ? 12.835  8.686 -19.441 1.00  90.71 0 A 1
ATOM   4518 N N   . PRO A 1 600 ? 10.333 12.021 -16.489 1.00  90.74 0 A 1
ATOM   4519 C CA  . PRO A 1 600 ?  9.558 12.819 -15.541 1.00  89.72 0 A 1
ATOM   4520 C C   . PRO A 1 600 ?  8.783 11.990 -14.513 1.00  89.24 0 A 1
ATOM   4521 O O   . PRO A 1 600 ?  8.298 12.541 -13.536 1.00  86.65 0 A 1
ATOM   4522 C CB  . PRO A 1 600 ?  8.613 13.651 -16.420 1.00  88.67 0 A 1
ATOM   4523 C CG  . PRO A 1 600 ?  8.401 12.763 -17.643 1.00  87.98 0 A 1
ATOM   4524 C CD  . PRO A 1 600 ?  9.765 12.103 -17.824 1.00  90.22 0 A 1
ATOM   4525 N N   . ASN A 1 601 ?  8.613 10.683 -14.755 1.00  91.27 0 A 1
ATOM   4526 C CA  . ASN A 1 601 ?  7.770  9.809 -13.942 1.00  91.47 0 A 1
ATOM   4527 C C   . ASN A 1 601 ?  8.544  8.719 -13.186 1.00  92.34 0 A 1
ATOM   4528 O O   . ASN A 1 601 ?  7.906  7.917 -12.507 1.00  91.44 0 A 1
ATOM   4529 C CB  . ASN A 1 601 ?  6.682  9.200 -14.847 1.00  90.27 0 A 1
ATOM   4530 C CG  . ASN A 1 601 ?  5.710 10.239 -15.363 1.00  88.88 0 A 1
ATOM   4531 N ND2 . ASN A 1 601 ?  5.618 10.393 -16.671 1.00  78.20 0 A 1
ATOM   4532 O OD1 . ASN A 1 601 ?  5.013 10.906 -14.614 1.00  80.05 0 A 1
ATOM   4533 N N   . LEU A 1 602 ?  9.861  8.660 -13.302 1.00  93.60 0 A 1
ATOM   4534 C CA  . LEU A 1 602 ? 10.667  7.599 -12.702 1.00  94.36 0 A 1
ATOM   4535 C C   . LEU A 1 602 ? 10.630  7.694 -11.167 1.00  93.85 0 A 1
ATOM   4536 O O   . LEU A 1 602 ? 11.100  8.668 -10.588 1.00  93.02 0 A 1
ATOM   4537 C CB  . LEU A 1 602 ? 12.100  7.649 -13.258 1.00  94.98 0 A 1
ATOM   4538 C CG  . LEU A 1 602 ? 12.983  6.468 -12.818 1.00  95.08 0 A 1
ATOM   4539 C CD1 . LEU A 1 602 ? 12.498  5.133 -13.395 1.00  94.57 0 A 1
ATOM   4540 C CD2 . LEU A 1 602 ? 14.421  6.690 -13.296 1.00  94.18 0 A 1
ATOM   4541 N N   . GLN A 1 603 ? 10.058  6.656 -10.530 1.00  94.16 0 A 1
ATOM   4542 C CA  . GLN A 1 603 ?  9.884  6.583 -9.075 1.00  93.69 0 A 1
ATOM   4543 C C   . GLN A 1 603 ? 10.800  5.549 -8.422 1.00  94.16 0 A 1
ATOM   4544 O O   . GLN A 1 603 ? 11.217  5.751 -7.282 1.00  93.49 0 A 1
ATOM   4545 C CB  . GLN A 1 603 ?  8.414  6.278 -8.734 1.00  92.27 0 A 1
ATOM   4546 C CG  . GLN A 1 603 ?  7.475  7.389 -9.223 1.00  89.23 0 A 1
ATOM   4547 C CD  . GLN A 1 603 ?  6.015  7.209 -8.811 1.00  86.34 0 A 1
ATOM   4548 N NE2 . GLN A 1 603 ?  5.104  7.862 -9.496 1.00  75.52 0 A 1
ATOM   4549 O OE1 . GLN A 1 603 ?  5.658  6.531 -7.864 1.00  79.71 0 A 1
ATOM   4550 N N   . VAL A 1 604 ? 11.091  4.465 -9.133 1.00  95.17 0 A 1
ATOM   4551 C CA  . VAL A 1 604 ? 11.897  3.351 -8.632 1.00  95.71 0 A 1
ATOM   4552 C C   . VAL A 1 604 ? 13.051  3.092 -9.594 1.00  96.19 0 A 1
ATOM   4553 O O   . VAL A 1 604 ? 12.830  2.859 -10.783 1.00  95.78 0 A 1
ATOM   4554 C CB  . VAL A 1 604 ? 11.051  2.081 -8.438 1.00  95.33 0 A 1
ATOM   4555 C CG1 . VAL A 1 604 ? 11.883  0.947 -7.847 1.00  94.09 0 A 1
ATOM   4556 C CG2 . VAL A 1 604 ?  9.860  2.339 -7.498 1.00  94.23 0 A 1
ATOM   4557 N N   . LEU A 1 605 ? 14.262  3.127 -9.071 1.00  96.62 0 A 1
ATOM   4558 C CA  . LEU A 1 605 ? 15.480  2.761 -9.787 1.00  96.84 0 A 1
ATOM   4559 C C   . LEU A 1 605 ? 16.317  1.842 -8.899 1.00  96.84 0 A 1
ATOM   4560 O O   . LEU A 1 605 ? 16.916  2.294 -7.921 1.00  96.19 0 A 1
ATOM   4561 C CB  . LEU A 1 605 ? 16.233  4.036 -10.184 1.00  96.75 0 A 1
ATOM   4562 C CG  . LEU A 1 605 ? 17.556  3.775 -10.935 1.00  96.44 0 A 1
ATOM   4563 C CD1 . LEU A 1 605 ? 17.335  3.059 -12.267 1.00  95.11 0 A 1
ATOM   4564 C CD2 . LEU A 1 605 ? 18.255  5.108 -11.228 1.00  94.72 0 A 1
ATOM   4565 N N   . THR A 1 606 ? 16.366  0.562 -9.277 1.00  97.15 0 A 1
ATOM   4566 C CA  . THR A 1 606 ? 17.100 -0.461 -8.532 1.00  97.24 0 A 1
ATOM   4567 C C   . THR A 1 606 ? 18.166 -1.090 -9.424 1.00  97.62 0 A 1
ATOM   4568 O O   . THR A 1 606 ? 17.876 -1.790 -10.397 1.00  96.75 0 A 1
ATOM   4569 C CB  . THR A 1 606 ? 16.156 -1.511 -7.926 1.00  95.55 0 A 1
ATOM   4570 C CG2 . THR A 1 606 ? 15.145 -0.903 -6.955 1.00  78.71 0 A 1
ATOM   4571 O OG1 . THR A 1 606 ? 15.400 -2.133 -8.926 1.00  83.05 0 A 1
ATOM   4572 N N   . LEU A 1 607 ? 19.414 -0.807 -9.102 1.00  97.68 0 A 1
ATOM   4573 C CA  . LEU A 1 607 ? 20.599 -1.240 -9.851 1.00  97.86 0 A 1
ATOM   4574 C C   . LEU A 1 607 ? 21.454 -2.242 -9.061 1.00  98.07 0 A 1
ATOM   4575 O O   . LEU A 1 607 ? 22.564 -2.560 -9.480 1.00  96.77 0 A 1
ATOM   4576 C CB  . LEU A 1 607 ? 21.447 -0.010 -10.254 1.00  97.56 0 A 1
ATOM   4577 C CG  . LEU A 1 607 ? 20.711  1.122 -11.000 1.00  96.94 0 A 1
ATOM   4578 C CD1 . LEU A 1 607 ? 21.716  2.212 -11.369 1.00  95.78 0 A 1
ATOM   4579 C CD2 . LEU A 1 607 ? 20.034  0.652 -12.280 1.00  95.50 0 A 1
ATOM   4580 N N   . ARG A 1 608 ? 20.958 -2.715 -7.927 1.00  97.79 0 A 1
ATOM   4581 C CA  . ARG A 1 608 ? 21.686 -3.541 -6.960 1.00  97.67 0 A 1
ATOM   4582 C C   . ARG A 1 608 ? 22.326 -4.768 -7.593 1.00  97.96 0 A 1
ATOM   4583 O O   . ARG A 1 608 ? 21.760 -5.350 -8.508 1.00  97.41 0 A 1
ATOM   4584 C CB  . ARG A 1 608 ? 20.727 -3.937 -5.823 1.00  96.38 0 A 1
ATOM   4585 C CG  . ARG A 1 608 ? 21.414 -4.756 -4.729 1.00  91.88 0 A 1
ATOM   4586 C CD  . ARG A 1 608 ? 20.477 -5.039 -3.559 1.00  88.71 0 A 1
ATOM   4587 N NE  . ARG A 1 608 ? 19.456 -6.053 -3.881 1.00  79.72 0 A 1
ATOM   4588 C CZ  . ARG A 1 608 ? 18.176 -5.992 -3.579 1.00  75.16 0 A 1
ATOM   4589 N NH1 . ARG A 1 608 ? 17.639 -4.950 -3.010 1.00  67.28 1 A 1
ATOM   4590 N NH2 . ARG A 1 608 ? 17.398 -6.998 -3.824 1.00  65.79 0 A 1
ATOM   4591 N N   . SER A 1 609 ? 23.461 -5.191 -7.081 1.00  97.88 0 A 1
ATOM   4592 C CA  . SER A 1 609 ? 24.147 -6.433 -7.463 1.00  97.83 0 A 1
ATOM   4593 C C   . SER A 1 609 ? 24.374 -6.563 -8.972 1.00  98.02 0 A 1
ATOM   4594 O O   . SER A 1 609 ? 23.901 -7.478 -9.639 1.00  96.80 0 A 1
ATOM   4595 C CB  . SER A 1 609 ? 23.449 -7.662 -6.862 1.00  96.94 0 A 1
ATOM   4596 O OG  . SER A 1 609 ? 23.411 -7.571 -5.450 1.00  92.09 0 A 1
ATOM   4597 N N   . ASN A 1 610 ? 25.098 -5.592 -9.516 1.00  97.95 0 A 1
ATOM   4598 C CA  . ASN A 1 610 ? 25.547 -5.551 -10.902 1.00  98.05 0 A 1
ATOM   4599 C C   . ASN A 1 610 ? 27.038 -5.189 -10.968 1.00  97.97 0 A 1
ATOM   4600 O O   . ASN A 1 610 ? 27.783 -5.327 -9.990 1.00  95.64 0 A 1
ATOM   4601 C CB  . ASN A 1 610 ? 24.632 -4.577 -11.688 1.00  97.81 0 A 1
ATOM   4602 C CG  . ASN A 1 610 ? 23.389 -5.256 -12.236 1.00  98.03 0 A 1
ATOM   4603 N ND2 . ASN A 1 610 ? 22.257 -5.077 -11.604 1.00  94.42 0 A 1
ATOM   4604 O OD1 . ASN A 1 610 ? 23.439 -5.911 -13.270 1.00  94.18 0 A 1
ATOM   4605 N N   . ARG A 1 611 ? 27.474 -4.713 -12.114 1.00  98.27 0 A 1
ATOM   4606 C CA  . ARG A 1 611 ? 28.857 -4.255 -12.346 1.00  98.00 0 A 1
ATOM   4607 C C   . ARG A 1 611 ? 28.918 -2.763 -12.692 1.00  98.16 0 A 1
ATOM   4608 O O   . ARG A 1 611 ? 29.764 -2.344 -13.485 1.00  96.75 0 A 1
ATOM   4609 C CB  . ARG A 1 611 ? 29.534 -5.137 -13.402 1.00  97.24 0 A 1
ATOM   4610 C CG  . ARG A 1 611 ? 29.548 -6.619 -13.002 1.00  95.18 0 A 1
ATOM   4611 C CD  . ARG A 1 611 ? 30.277 -7.422 -14.086 1.00  91.62 0 A 1
ATOM   4612 N NE  . ARG A 1 611 ? 30.275 -8.851 -13.781 1.00  85.07 0 A 1
ATOM   4613 C CZ  . ARG A 1 611 ? 30.793 -9.807 -14.544 1.00  76.08 0 A 1
ATOM   4614 N NH1 . ARG A 1 611 ? 31.377 -9.528 -15.679 1.00  70.75 1 A 1
ATOM   4615 N NH2 . ARG A 1 611 ? 30.717 -11.047 -14.171 1.00  71.36 0 A 1
ATOM   4616 N N   . PHE A 1 612 ? 28.012 -1.973 -12.115 1.00  98.37 0 A 1
ATOM   4617 C CA  . PHE A 1 612 ? 28.066 -0.524 -12.297 1.00  98.37 0 A 1
ATOM   4618 C C   . PHE A 1 612 ? 29.302  0.072 -11.612 1.00  98.35 0 A 1
ATOM   4619 O O   . PHE A 1 612 ? 29.715 -0.368 -10.533 1.00  97.76 0 A 1
ATOM   4620 C CB  . PHE A 1 612 ? 26.786  0.144 -11.793 1.00  98.24 0 A 1
ATOM   4621 C CG  . PHE A 1 612 ? 25.577 -0.106 -12.663 1.00  98.33 0 A 1
ATOM   4622 C CD1 . PHE A 1 612 ? 25.348  0.697 -13.800 1.00  97.60 0 A 1
ATOM   4623 C CD2 . PHE A 1 612 ? 24.667 -1.127 -12.341 1.00  97.52 0 A 1
ATOM   4624 C CE1 . PHE A 1 612 ? 24.223  0.474 -14.606 1.00  97.12 0 A 1
ATOM   4625 C CE2 . PHE A 1 612 ? 23.541 -1.354 -13.148 1.00  97.04 0 A 1
ATOM   4626 C CZ  . PHE A 1 612 ? 23.310 -0.557 -14.283 1.00  97.40 0 A 1
ATOM   4627 N N   . TYR A 1 613 ? 29.871  1.105 -12.236 1.00  98.18 0 A 1
ATOM   4628 C CA  . TYR A 1 613 ? 31.100  1.753 -11.781 1.00  97.95 0 A 1
ATOM   4629 C C   . TYR A 1 613 ? 31.108  3.262 -12.037 1.00  97.73 0 A 1
ATOM   4630 O O   . TYR A 1 613 ? 30.256  3.804 -12.745 1.00  96.51 0 A 1
ATOM   4631 C CB  . TYR A 1 613 ? 32.310  1.057 -12.435 1.00  97.35 0 A 1
ATOM   4632 C CG  . TYR A 1 613 ? 32.382  1.197 -13.948 1.00  97.35 0 A 1
ATOM   4633 C CD1 . TYR A 1 613 ? 31.710  0.281 -14.783 1.00  96.14 0 A 1
ATOM   4634 C CD2 . TYR A 1 613 ? 33.110  2.248 -14.532 1.00  95.85 0 A 1
ATOM   4635 C CE1 . TYR A 1 613 ? 31.759  0.412 -16.179 1.00  94.87 0 A 1
ATOM   4636 C CE2 . TYR A 1 613 ? 33.163  2.390 -15.931 1.00  94.81 0 A 1
ATOM   4637 C CZ  . TYR A 1 613 ? 32.485  1.475 -16.749 1.00  95.15 0 A 1
ATOM   4638 O OH  . TYR A 1 613 ? 32.529  1.608 -18.117 1.00  93.49 0 A 1
ATOM   4639 N N   . GLY A 1 614 ? 32.099  3.932 -11.465 1.00  97.37 0 A 1
ATOM   4640 C CA  . GLY A 1 614 ? 32.262  5.378 -11.605 1.00  97.05 0 A 1
ATOM   4641 C C   . GLY A 1 614 ? 31.437  6.178 -10.595 1.00  97.51 0 A 1
ATOM   4642 O O   . GLY A 1 614 ? 30.825  5.609 -9.690 1.00  96.62 0 A 1
ATOM   4643 N N   . PRO A 1 615 ? 31.438  7.514 -10.720 1.00  96.80 0 A 1
ATOM   4644 C CA  . PRO A 1 615 ? 30.760  8.384 -9.758 1.00  96.32 0 A 1
ATOM   4645 C C   . PRO A 1 615 ? 29.235  8.340 -9.914 1.00  96.45 0 A 1
ATOM   4646 O O   . PRO A 1 615 ? 28.710  8.162 -11.013 1.00  95.17 0 A 1
ATOM   4647 C CB  . PRO A 1 615 ? 31.329  9.780 -10.025 1.00  94.66 0 A 1
ATOM   4648 C CG  . PRO A 1 615 ? 31.676  9.738 -11.516 1.00  91.81 0 A 1
ATOM   4649 C CD  . PRO A 1 615 ? 32.135  8.296 -11.727 1.00  95.01 0 A 1
ATOM   4650 N N   . ILE A 1 616 ? 28.520  8.583 -8.800 1.00  96.36 0 A 1
ATOM   4651 C CA  . ILE A 1 616 ? 27.059  8.784 -8.760 1.00  95.86 0 A 1
ATOM   4652 C C   . ILE A 1 616 ? 26.671 10.254 -8.569 1.00  95.36 0 A 1
ATOM   4653 O O   . ILE A 1 616 ? 25.486 10.599 -8.564 1.00  93.40 0 A 1
ATOM   4654 C CB  . ILE A 1 616 ? 26.395  7.883 -7.695 1.00  95.36 0 A 1
ATOM   4655 C CG1 . ILE A 1 616 ? 26.818  8.269 -6.257 1.00  93.29 0 A 1
ATOM   4656 C CG2 . ILE A 1 616 ? 26.713  6.408 -7.984 1.00  92.00 0 A 1
ATOM   4657 C CD1 . ILE A 1 616 ? 25.946  7.621 -5.186 1.00  91.59 0 A 1
ATOM   4658 N N   . SER A 1 617 ? 27.644 11.126 -8.420 1.00  94.75 0 A 1
ATOM   4659 C CA  . SER A 1 617 ? 27.452 12.577 -8.406 1.00  94.06 0 A 1
ATOM   4660 C C   . SER A 1 617 ? 27.675 13.151 -9.806 1.00  93.99 0 A 1
ATOM   4661 O O   . SER A 1 617 ? 28.655 12.783 -10.460 1.00  91.28 0 A 1
ATOM   4662 C CB  . SER A 1 617 ? 28.395 13.233 -7.400 1.00  91.65 0 A 1
ATOM   4663 O OG  . SER A 1 617 ? 28.201 14.639 -7.421 1.00  80.73 0 A 1
ATOM   4664 N N   . PRO A 1 618 ? 26.826 14.085 -10.266 1.00  90.25 0 A 1
ATOM   4665 C CA  . PRO A 1 618 ? 27.085 14.827 -11.494 1.00  88.24 0 A 1
ATOM   4666 C C   . PRO A 1 618 ? 28.445 15.541 -11.445 1.00  88.35 0 A 1
ATOM   4667 O O   . PRO A 1 618 ? 28.856 16.005 -10.383 1.00  84.54 0 A 1
ATOM   4668 C CB  . PRO A 1 618 ? 25.932 15.826 -11.632 1.00  84.39 0 A 1
ATOM   4669 C CG  . PRO A 1 618 ? 24.821 15.243 -10.765 1.00  82.28 0 A 1
ATOM   4670 C CD  . PRO A 1 618 ? 25.578 14.523 -9.657 1.00  86.26 0 A 1
ATOM   4671 N N   . PRO A 1 619 ? 29.105 15.730 -12.597 1.00  85.54 0 A 1
ATOM   4672 C CA  . PRO A 1 619 ? 30.456 16.306 -12.633 1.00  83.45 0 A 1
ATOM   4673 C C   . PRO A 1 619 ? 30.542 17.735 -12.082 1.00  83.46 0 A 1
ATOM   4674 O O   . PRO A 1 619 ? 31.577 18.150 -11.582 1.00  76.30 0 A 1
ATOM   4675 C CB  . PRO A 1 619 ? 30.875 16.236 -14.110 1.00  79.26 0 A 1
ATOM   4676 C CG  . PRO A 1 619 ? 29.563 16.133 -14.877 1.00  76.50 0 A 1
ATOM   4677 C CD  . PRO A 1 619 ? 28.664 15.346 -13.928 1.00  79.99 0 A 1
ATOM   4678 N N   . HIS A 1 620 ? 29.440 18.488 -12.113 1.00  83.91 0 A 1
ATOM   4679 C CA  . HIS A 1 620 ? 29.358 19.846 -11.560 1.00  82.41 0 A 1
ATOM   4680 C C   . HIS A 1 620 ? 29.074 19.895 -10.051 1.00  82.98 0 A 1
ATOM   4681 O O   . HIS A 1 620 ? 28.788 20.968 -9.524 1.00  75.90 0 A 1
ATOM   4682 C CB  . HIS A 1 620 ? 28.341 20.664 -12.371 1.00  77.31 0 A 1
ATOM   4683 C CG  . HIS A 1 620 ? 28.682 20.747 -13.834 1.00  69.30 0 A 1
ATOM   4684 C CD2 . HIS A 1 620 ? 27.905 20.337 -14.891 1.00  59.17 0 A 1
ATOM   4685 N ND1 . HIS A 1 620 ? 29.856 21.240 -14.362 1.00  59.25 0 A 1
ATOM   4686 C CE1 . HIS A 1 620 ? 29.790 21.121 -15.695 1.00  53.22 0 A 1
ATOM   4687 N NE2 . HIS A 1 620 ? 28.618 20.587 -16.053 1.00  54.73 0 A 1
ATOM   4688 N N   . GLN A 1 621 ? 29.094 18.748 -9.351 1.00  79.16 0 A 1
ATOM   4689 C CA  . GLN A 1 621 ? 28.788 18.630 -7.915 1.00  79.54 0 A 1
ATOM   4690 C C   . GLN A 1 621 ? 27.474 19.324 -7.498 1.00  82.52 0 A 1
ATOM   4691 O O   . GLN A 1 621 ? 27.372 19.956 -6.447 1.00  75.25 0 A 1
ATOM   4692 C CB  . GLN A 1 621 ? 29.985 19.053 -7.055 1.00  70.74 0 A 1
ATOM   4693 C CG  . GLN A 1 621 ? 31.207 18.137 -7.236 1.00  63.11 0 A 1
ATOM   4694 C CD  . GLN A 1 621 ? 32.247 18.350 -6.125 1.00  58.33 0 A 1
ATOM   4695 N NE2 . GLN A 1 621 ? 33.227 17.483 -6.013 1.00  52.70 0 A 1
ATOM   4696 O OE1 . GLN A 1 621 ? 32.180 19.273 -5.333 1.00  53.04 0 A 1
ATOM   4697 N N   . GLY A 1 622 ? 26.449 19.223 -8.352 1.00  81.75 0 A 1
ATOM   4698 C CA  . GLY A 1 622 ? 25.095 19.676 -8.055 1.00  83.46 0 A 1
ATOM   4699 C C   . GLY A 1 622 ? 24.223 18.559 -7.467 1.00  87.04 0 A 1
ATOM   4700 O O   . GLY A 1 622 ? 24.681 17.425 -7.316 1.00  83.35 0 A 1
ATOM   4701 N N   . PRO A 1 623 ? 22.939 18.849 -7.168 1.00  85.03 0 A 1
ATOM   4702 C CA  . PRO A 1 623 ? 21.985 17.821 -6.782 1.00  85.67 0 A 1
ATOM   4703 C C   . PRO A 1 623 ? 21.814 16.787 -7.899 1.00  86.75 0 A 1
ATOM   4704 O O   . PRO A 1 623 ? 21.939 17.102 -9.083 1.00  83.65 0 A 1
ATOM   4705 C CB  . PRO A 1 623 ? 20.683 18.563 -6.481 1.00  81.87 0 A 1
ATOM   4706 C CG  . PRO A 1 623 ? 20.793 19.842 -7.318 1.00  80.79 0 A 1
ATOM   4707 C CD  . PRO A 1 623 ? 22.289 20.139 -7.310 1.00  84.63 0 A 1
ATOM   4708 N N   . LEU A 1 624 ? 21.458 15.544 -7.539 1.00  86.11 0 A 1
ATOM   4709 C CA  . LEU A 1 624 ? 21.322 14.443 -8.499 1.00  85.89 0 A 1
ATOM   4710 C C   . LEU A 1 624 ? 20.249 14.713 -9.562 1.00  85.66 0 A 1
ATOM   4711 O O   . LEU A 1 624 ? 20.447 14.402 -10.737 1.00  80.31 0 A 1
ATOM   4712 C CB  . LEU A 1 624 ? 21.059 13.143 -7.720 1.00  83.27 0 A 1
ATOM   4713 C CG  . LEU A 1 624 ? 20.977 11.882 -8.605 1.00  83.72 0 A 1
ATOM   4714 C CD1 . LEU A 1 624 ? 22.288 11.589 -9.319 1.00  79.67 0 A 1
ATOM   4715 C CD2 . LEU A 1 624 ? 20.605 10.678 -7.745 1.00  79.35 0 A 1
ATOM   4716 N N   . GLY A 1 625 ? 19.125 15.350 -9.184 1.00  81.61 0 A 1
ATOM   4717 C CA  . GLY A 1 625 ? 18.108 15.829 -10.123 1.00  81.52 0 A 1
ATOM   4718 C C   . GLY A 1 625 ? 17.104 14.766 -10.579 1.00  84.34 0 A 1
ATOM   4719 O O   . GLY A 1 625 ? 16.665 14.806 -11.723 1.00  78.68 0 A 1
ATOM   4720 N N   . PHE A 1 626 ? 16.715 13.849 -9.690 1.00  86.25 0 A 1
ATOM   4721 C CA  . PHE A 1 626 ? 15.608 12.895 -9.868 1.00  86.94 0 A 1
ATOM   4722 C C   . PHE A 1 626 ? 14.415 13.294 -8.961 1.00  86.05 0 A 1
ATOM   4723 O O   . PHE A 1 626 ? 14.271 12.761 -7.866 1.00  82.61 0 A 1
ATOM   4724 C CB  . PHE A 1 626 ? 16.089 11.478 -9.560 1.00  87.07 0 A 1
ATOM   4725 C CG  . PHE A 1 626 ? 16.967 10.857 -10.620 1.00  89.25 0 A 1
ATOM   4726 C CD1 . PHE A 1 626 ? 16.400 10.010 -11.595 1.00  85.07 0 A 1
ATOM   4727 C CD2 . PHE A 1 626 ? 18.352 11.063 -10.618 1.00  85.44 0 A 1
ATOM   4728 C CE1 . PHE A 1 626 ? 17.212  9.365 -12.536 1.00  83.72 0 A 1
ATOM   4729 C CE2 . PHE A 1 626 ? 19.172 10.428 -11.561 1.00  83.94 0 A 1
ATOM   4730 C CZ  . PHE A 1 626 ? 18.599  9.571 -12.516 1.00  86.75 0 A 1
ATOM   4731 N N   . PRO A 1 627 ? 13.566 14.242 -9.372 1.00  81.84 0 A 1
ATOM   4732 C CA  . PRO A 1 627 ? 12.575 14.838 -8.472 1.00  80.24 0 A 1
ATOM   4733 C C   . PRO A 1 627 ? 11.443 13.891 -8.053 1.00  82.32 0 A 1
ATOM   4734 O O   . PRO A 1 627 ? 10.863 14.072 -6.987 1.00  79.80 0 A 1
ATOM   4735 C CB  . PRO A 1 627 ? 12.026 16.046 -9.240 1.00  75.88 0 A 1
ATOM   4736 C CG  . PRO A 1 627 ? 12.234 15.671 -10.703 1.00  74.26 0 A 1
ATOM   4737 C CD  . PRO A 1 627 ? 13.541 14.882 -10.671 1.00  76.28 0 A 1
ATOM   4738 N N   . GLU A 1 628 ? 11.113 12.881 -8.877 1.00  86.84 0 A 1
ATOM   4739 C CA  . GLU A 1 628 ? 10.056 11.911 -8.600 1.00  88.50 0 A 1
ATOM   4740 C C   . GLU A 1 628 ? 10.569 10.620 -7.939 1.00  90.81 0 A 1
ATOM   4741 O O   . GLU A 1 628 ?  9.760  9.796 -7.517 1.00  89.85 0 A 1
ATOM   4742 C CB  . GLU A 1 628 ?  9.281 11.604 -9.892 1.00  86.10 0 A 1
ATOM   4743 C CG  . GLU A 1 628 ?  8.465 12.794 -10.416 1.00  82.02 0 A 1
ATOM   4744 C CD  . GLU A 1 628 ?  7.386 13.234 -9.417 1.00  80.41 0 A 1
ATOM   4745 O OE1 . GLU A 1 628 ?  7.286 14.436 -9.098 1.00  72.21 0 A 1
ATOM   4746 O OE2 . GLU A 1 628 ?  6.656 12.361 -8.897 1.00  71.38 -1 A 1
ATOM   4747 N N   . LEU A 1 629 ? 11.884 10.444 -7.834 1.00  91.59 0 A 1
ATOM   4748 C CA  . LEU A 1 629 ? 12.484  9.205 -7.335 1.00  92.46 0 A 1
ATOM   4749 C C   . LEU A 1 629 ? 12.212  9.043 -5.838 1.00  92.53 0 A 1
ATOM   4750 O O   . LEU A 1 629 ? 12.429  9.955 -5.040 1.00  91.64 0 A 1
ATOM   4751 C CB  . LEU A 1 629 ? 13.976  9.202 -7.682 1.00  92.69 0 A 1
ATOM   4752 C CG  . LEU A 1 629 ? 14.626  7.806 -7.684 1.00  91.87 0 A 1
ATOM   4753 C CD1 . LEU A 1 629 ? 14.123  6.944 -8.838 1.00  89.96 0 A 1
ATOM   4754 C CD2 . LEU A 1 629 ? 16.146  7.941 -7.874 1.00  89.34 0 A 1
ATOM   4755 N N   . ARG A 1 630 ? 11.724  7.846 -5.470 1.00  93.02 0 A 1
ATOM   4756 C CA  . ARG A 1 630 ? 11.395  7.466 -4.089 1.00  92.78 0 A 1
ATOM   4757 C C   . ARG A 1 630 ? 12.267  6.328 -3.575 1.00  93.79 0 A 1
ATOM   4758 O O   . ARG A 1 630 ? 12.598  6.304 -2.397 1.00  92.94 0 A 1
ATOM   4759 C CB  . ARG A 1 630 ?  9.924  7.030 -4.004 1.00  90.28 0 A 1
ATOM   4760 C CG  . ARG A 1 630 ?  8.951  8.131 -4.401 1.00  81.21 0 A 1
ATOM   4761 C CD  . ARG A 1 630 ?  7.518  7.607 -4.303 1.00  76.88 0 A 1
ATOM   4762 N NE  . ARG A 1 630 ?  6.534  8.608 -4.724 1.00  69.41 0 A 1
ATOM   4763 C CZ  . ARG A 1 630 ?  5.233  8.447 -4.679 1.00  61.76 0 A 1
ATOM   4764 N NH1 . ARG A 1 630 ?  4.678  7.346 -4.239 1.00  55.82 1 A 1
ATOM   4765 N NH2 . ARG A 1 630 ?  4.432  9.390 -5.075 1.00  53.37 0 A 1
ATOM   4766 N N   . ILE A 1 631 ? 12.604  5.409 -4.460 1.00  94.35 0 A 1
ATOM   4767 C CA  . ILE A 1 631 ? 13.409  4.236 -4.149 1.00  94.81 0 A 1
ATOM   4768 C C   . ILE A 1 631 ? 14.653  4.288 -5.023 1.00  95.18 0 A 1
ATOM   4769 O O   . ILE A 1 631 ? 14.550  4.280 -6.253 1.00  94.55 0 A 1
ATOM   4770 C CB  . ILE A 1 631 ? 12.596  2.943 -4.333 1.00  94.37 0 A 1
ATOM   4771 C CG1 . ILE A 1 631 ? 11.370  2.938 -3.383 1.00  92.64 0 A 1
ATOM   4772 C CG2 . ILE A 1 631 ? 13.491  1.717 -4.074 1.00  93.04 0 A 1
ATOM   4773 C CD1 . ILE A 1 631 ? 10.347  1.851 -3.703 1.00  85.37 0 A 1
ATOM   4774 N N   . PHE A 1 632 ? 15.788  4.373 -4.385 1.00  95.86 0 A 1
ATOM   4775 C CA  . PHE A 1 632 ? 17.070  4.473 -5.045 1.00  96.08 0 A 1
ATOM   4776 C C   . PHE A 1 632 ? 18.041  3.468 -4.440 1.00  96.41 0 A 1
ATOM   4777 O O   . PHE A 1 632 ? 18.723  3.750 -3.454 1.00  95.93 0 A 1
ATOM   4778 C CB  . PHE A 1 632 ? 17.578  5.915 -4.967 1.00  95.53 0 A 1
ATOM   4779 C CG  . PHE A 1 632 ? 18.853  6.189 -5.744 1.00  95.61 0 A 1
ATOM   4780 C CD1 . PHE A 1 632 ? 19.807  7.096 -5.254 1.00  93.39 0 A 1
ATOM   4781 C CD2 . PHE A 1 632 ? 19.087  5.563 -6.989 1.00  93.19 0 A 1
ATOM   4782 C CE1 . PHE A 1 632 ? 20.971  7.385 -5.987 1.00  91.81 0 A 1
ATOM   4783 C CE2 . PHE A 1 632 ? 20.250  5.837 -7.720 1.00  91.62 0 A 1
ATOM   4784 C CZ  . PHE A 1 632 ? 21.183  6.744 -7.219 1.00  92.47 0 A 1
ATOM   4785 N N   . GLU A 1 633 ? 18.090  2.290 -5.042 1.00  96.57 0 A 1
ATOM   4786 C CA  . GLU A 1 633 ? 18.938  1.186 -4.610 1.00  96.64 0 A 1
ATOM   4787 C C   . GLU A 1 633 ? 20.040  0.936 -5.640 1.00  97.23 0 A 1
ATOM   4788 O O   . GLU A 1 633 ? 19.787  0.512 -6.764 1.00  96.69 0 A 1
ATOM   4789 C CB  . GLU A 1 633 ? 18.133 -0.084 -4.377 1.00  95.43 0 A 1
ATOM   4790 C CG  . GLU A 1 633 ? 17.132  0.039 -3.221 1.00  83.12 0 A 1
ATOM   4791 C CD  . GLU A 1 633 ? 16.461 -1.293 -2.903 1.00  77.98 0 A 1
ATOM   4792 O OE1 . GLU A 1 633 ? 15.497 -1.275 -2.108 1.00  73.08 0 A 1
ATOM   4793 O OE2 . GLU A 1 633 ? 16.894 -2.341 -3.434 1.00  72.55 -1 A 1
ATOM   4794 N N   . ILE A 1 634 ? 21.265  1.191 -5.229 1.00  97.53 0 A 1
ATOM   4795 C CA  . ILE A 1 634 ? 22.457  1.017 -6.060 1.00  97.65 0 A 1
ATOM   4796 C C   . ILE A 1 634 ? 23.518  0.165 -5.351 1.00  98.03 0 A 1
ATOM   4797 O O   . ILE A 1 634 ? 24.684  0.189 -5.725 1.00  97.38 0 A 1
ATOM   4798 C CB  . ILE A 1 634 ? 23.016  2.380 -6.513 1.00  96.96 0 A 1
ATOM   4799 C CG1 . ILE A 1 634 ? 23.436  3.258 -5.311 1.00  95.26 0 A 1
ATOM   4800 C CG2 . ILE A 1 634 ? 21.991  3.105 -7.394 1.00  94.00 0 A 1
ATOM   4801 C CD1 . ILE A 1 634 ? 24.281  4.471 -5.713 1.00  93.10 0 A 1
ATOM   4802 N N   . SER A 1 635 ? 23.099 -0.555 -4.323 1.00  97.68 0 A 1
ATOM   4803 C CA  . SER A 1 635 ? 23.964 -1.374 -3.484 1.00  97.54 0 A 1
ATOM   4804 C C   . SER A 1 635 ? 24.692 -2.471 -4.259 1.00  97.80 0 A 1
ATOM   4805 O O   . SER A 1 635 ? 24.286 -2.867 -5.353 1.00  96.92 0 A 1
ATOM   4806 C CB  . SER A 1 635 ? 23.174 -1.963 -2.318 1.00  95.89 0 A 1
ATOM   4807 O OG  . SER A 1 635 ? 22.060 -2.709 -2.768 1.00  87.84 0 A 1
ATOM   4808 N N   . ASP A 1 636 ? 25.764 -2.964 -3.690 1.00  97.71 0 A 1
ATOM   4809 C CA  . ASP A 1 636 ? 26.551 -4.073 -4.243 1.00  97.73 0 A 1
ATOM   4810 C C   . ASP A 1 636 ? 26.962 -3.853 -5.714 1.00  98.00 0 A 1
ATOM   4811 O O   . ASP A 1 636 ? 26.666 -4.611 -6.634 1.00  96.98 0 A 1
ATOM   4812 C CB  . ASP A 1 636 ? 25.823 -5.395 -3.957 1.00  96.51 0 A 1
ATOM   4813 C CG  . ASP A 1 636 ? 26.645 -6.617 -4.347 1.00  90.12 0 A 1
ATOM   4814 O OD1 . ASP A 1 636 ? 27.897 -6.551 -4.215 1.00  83.55 0 A 1
ATOM   4815 O OD2 . ASP A 1 636 ? 26.015 -7.602 -4.784 1.00  81.30 -1 A 1
ATOM   4816 N N   . ASN A 1 637 ? 27.639 -2.722 -5.929 1.00  97.70 0 A 1
ATOM   4817 C CA  . ASN A 1 637 ? 28.237 -2.324 -7.197 1.00  98.09 0 A 1
ATOM   4818 C C   . ASN A 1 637 ? 29.674 -1.823 -6.970 1.00  97.85 0 A 1
ATOM   4819 O O   . ASN A 1 637 ? 30.317 -2.112 -5.947 1.00  95.38 0 A 1
ATOM   4820 C CB  . ASN A 1 637 ? 27.303 -1.294 -7.878 1.00  97.75 0 A 1
ATOM   4821 C CG  . ASN A 1 637 ? 26.197 -1.942 -8.695 1.00  97.95 0 A 1
ATOM   4822 N ND2 . ASN A 1 637 ? 24.974 -1.913 -8.216 1.00  93.88 0 A 1
ATOM   4823 O OD1 . ASN A 1 637 ? 26.433 -2.436 -9.785 1.00  93.98 0 A 1
ATOM   4824 N N   . LYS A 1 638 ? 30.203 -1.068 -7.916 1.00  98.25 0 A 1
ATOM   4825 C CA  . LYS A 1 638 ? 31.550 -0.477 -7.829 1.00  97.90 0 A 1
ATOM   4826 C C   . LYS A 1 638 ? 31.523  1.051 -7.983 1.00  98.12 0 A 1
ATOM   4827 O O   . LYS A 1 638 ? 32.447  1.630 -8.558 1.00  96.45 0 A 1
ATOM   4828 C CB  . LYS A 1 638 ? 32.498 -1.158 -8.836 1.00  96.62 0 A 1
ATOM   4829 C CG  . LYS A 1 638 ? 32.666 -2.654 -8.560 1.00  92.60 0 A 1
ATOM   4830 C CD  . LYS A 1 638 ? 33.598 -3.287 -9.603 1.00  84.68 0 A 1
ATOM   4831 C CE  . LYS A 1 638 ? 33.653 -4.804 -9.373 1.00  75.57 0 A 1
ATOM   4832 N NZ  . LYS A 1 638 ? 34.322 -5.504 -10.497 1.00  63.58 1 A 1
ATOM   4833 N N   . PHE A 1 639 ? 30.453  1.688 -7.498 1.00  98.04 0 A 1
ATOM   4834 C CA  . PHE A 1 639 ? 30.353  3.143 -7.537 1.00  98.12 0 A 1
ATOM   4835 C C   . PHE A 1 639 ? 31.402  3.805 -6.635 1.00  98.05 0 A 1
ATOM   4836 O O   . PHE A 1 639 ? 31.722  3.306 -5.558 1.00  97.26 0 A 1
ATOM   4837 C CB  . PHE A 1 639 ? 28.939  3.592 -7.165 1.00  98.00 0 A 1
ATOM   4838 C CG  . PHE A 1 639 ? 27.886  3.251 -8.205 1.00  98.18 0 A 1
ATOM   4839 C CD1 . PHE A 1 639 ? 27.962  3.812 -9.493 1.00  97.67 0 A 1
ATOM   4840 C CD2 . PHE A 1 639 ? 26.825  2.402 -7.881 1.00  97.53 0 A 1
ATOM   4841 C CE1 . PHE A 1 639 ? 26.967  3.531 -10.453 1.00  97.22 0 A 1
ATOM   4842 C CE2 . PHE A 1 639 ? 25.820  2.116 -8.842 1.00  97.14 0 A 1
ATOM   4843 C CZ  . PHE A 1 639 ? 25.898  2.681 -10.122 1.00  97.43 0 A 1
ATOM   4844 N N   . THR A 1 640 ? 31.918  4.933 -7.099 1.00  97.55 0 A 1
ATOM   4845 C CA  . THR A 1 640 ? 33.032  5.645 -6.479 1.00  97.23 0 A 1
ATOM   4846 C C   . THR A 1 640 ? 32.757  7.145 -6.341 1.00  96.89 0 A 1
ATOM   4847 O O   . THR A 1 640 ? 31.778  7.670 -6.881 1.00  94.63 0 A 1
ATOM   4848 C CB  . THR A 1 640 ? 34.336  5.435 -7.282 1.00  96.36 0 A 1
ATOM   4849 C CG2 . THR A 1 640 ? 34.805  3.983 -7.303 1.00  91.51 0 A 1
ATOM   4850 O OG1 . THR A 1 640 ? 34.185  5.848 -8.622 1.00  91.54 0 A 1
ATOM   4851 N N   . GLY A 1 641 ? 33.668  7.849 -5.668 1.00  96.13 0 A 1
ATOM   4852 C CA  . GLY A 1 641 ? 33.640  9.301 -5.542 1.00  95.61 0 A 1
ATOM   4853 C C   . GLY A 1 641 ? 32.835  9.791 -4.344 1.00  96.58 0 A 1
ATOM   4854 O O   . GLY A 1 641 ? 32.236  9.021 -3.597 1.00  95.33 0 A 1
ATOM   4855 N N   . SER A 1 642 ? 32.826 11.101 -4.177 1.00  95.90 0 A 1
ATOM   4856 C CA  . SER A 1 642 ? 32.143 11.793 -3.093 1.00  95.78 0 A 1
ATOM   4857 C C   . SER A 1 642 ? 30.811 12.400 -3.540 1.00  95.84 0 A 1
ATOM   4858 O O   . SER A 1 642 ? 30.569 12.621 -4.728 1.00  94.19 0 A 1
ATOM   4859 C CB  . SER A 1 642 ? 33.062 12.868 -2.488 1.00  94.16 0 A 1
ATOM   4860 O OG  . SER A 1 642 ? 33.445 13.815 -3.466 1.00  86.29 0 A 1
ATOM   4861 N N   . LEU A 1 643 ? 29.945 12.696 -2.566 1.00  95.72 0 A 1
ATOM   4862 C CA  . LEU A 1 643 ? 28.646 13.323 -2.783 1.00  95.98 0 A 1
ATOM   4863 C C   . LEU A 1 643 ? 28.672 14.772 -2.273 1.00  96.15 0 A 1
ATOM   4864 O O   . LEU A 1 643 ? 29.155 15.024 -1.168 1.00  95.04 0 A 1
ATOM   4865 C CB  . LEU A 1 643 ? 27.550 12.500 -2.078 1.00  95.54 0 A 1
ATOM   4866 C CG  . LEU A 1 643 ? 27.521 10.998 -2.449 1.00  94.75 0 A 1
ATOM   4867 C CD1 . LEU A 1 643 ? 26.378 10.301 -1.705 1.00  91.61 0 A 1
ATOM   4868 C CD2 . LEU A 1 643 ? 27.325 10.776 -3.946 1.00  91.05 0 A 1
ATOM   4869 N N   . PRO A 1 644 ? 28.133 15.739 -3.036 1.00  94.93 0 A 1
ATOM   4870 C CA  . PRO A 1 644 ? 28.048 17.115 -2.563 1.00  94.83 0 A 1
ATOM   4871 C C   . PRO A 1 644 ? 27.001 17.258 -1.442 1.00  95.27 0 A 1
ATOM   4872 O O   . PRO A 1 644 ? 26.015 16.520 -1.425 1.00  94.65 0 A 1
ATOM   4873 C CB  . PRO A 1 644 ? 27.682 17.937 -3.806 1.00  93.64 0 A 1
ATOM   4874 C CG  . PRO A 1 644 ? 26.872 16.953 -4.641 1.00  92.03 0 A 1
ATOM   4875 C CD  . PRO A 1 644 ? 27.554 15.618 -4.363 1.00  94.14 0 A 1
ATOM   4876 N N   . PRO A 1 645 ? 27.120 18.251 -0.552 1.00  94.60 0 A 1
ATOM   4877 C CA  . PRO A 1 645 ? 26.177 18.437  0.563 1.00  94.48 0 A 1
ATOM   4878 C C   . PRO A 1 645 ? 24.709 18.593  0.144 1.00  94.55 0 A 1
ATOM   4879 O O   . PRO A 1 645 ? 23.801 18.244  0.889 1.00  93.20 0 A 1
ATOM   4880 C CB  . PRO A 1 645 ? 26.663 19.699  1.291 1.00  93.16 0 A 1
ATOM   4881 C CG  . PRO A 1 645 ? 28.154 19.749  0.971 1.00  90.27 0 A 1
ATOM   4882 C CD  . PRO A 1 645 ? 28.230 19.181 -0.448 1.00  93.76 0 A 1
ATOM   4883 N N   . ASN A 1 646 ? 24.441 19.101 -1.058 1.00  94.13 0 A 1
ATOM   4884 C CA  . ASN A 1 646 ? 23.115 19.320 -1.626 1.00  93.28 0 A 1
ATOM   4885 C C   . ASN A 1 646 ? 22.611 18.164 -2.518 1.00  93.58 0 A 1
ATOM   4886 O O   . ASN A 1 646 ? 21.654 18.357 -3.258 1.00  91.91 0 A 1
ATOM   4887 C CB  . ASN A 1 646 ? 23.101 20.687 -2.348 1.00  91.44 0 A 1
ATOM   4888 C CG  . ASN A 1 646 ? 23.995 20.733 -3.579 1.00  88.33 0 A 1
ATOM   4889 N ND2 . ASN A 1 646 ? 23.838 21.751 -4.403 1.00  80.83 0 A 1
ATOM   4890 O OD1 . ASN A 1 646 ? 24.846 19.897 -3.818 1.00  78.77 0 A 1
ATOM   4891 N N   . TYR A 1 647 ? 23.228 16.986 -2.456 1.00  94.03 0 A 1
ATOM   4892 C CA  . TYR A 1 647 ? 22.956 15.852 -3.350 1.00  94.13 0 A 1
ATOM   4893 C C   . TYR A 1 647 ? 21.470 15.453 -3.426 1.00  93.88 0 A 1
ATOM   4894 O O   . TYR A 1 647 ? 20.967 15.163 -4.511 1.00  92.51 0 A 1
ATOM   4895 C CB  . TYR A 1 647 ? 23.802 14.676 -2.882 1.00  94.38 0 A 1
ATOM   4896 C CG  . TYR A 1 647 ? 23.780 13.489 -3.818 1.00  94.97 0 A 1
ATOM   4897 C CD1 . TYR A 1 647 ? 23.085 12.311 -3.481 1.00  94.20 0 A 1
ATOM   4898 C CD2 . TYR A 1 647 ? 24.486 13.556 -5.035 1.00  94.25 0 A 1
ATOM   4899 C CE1 . TYR A 1 647 ? 23.109 11.205 -4.343 1.00  93.77 0 A 1
ATOM   4900 C CE2 . TYR A 1 647 ? 24.512 12.449 -5.902 1.00  93.84 0 A 1
ATOM   4901 C CZ  . TYR A 1 647 ? 23.828 11.275 -5.546 1.00  94.51 0 A 1
ATOM   4902 O OH  . TYR A 1 647 ? 23.870 10.193 -6.384 1.00  93.81 0 A 1
ATOM   4903 N N   . PHE A 1 648 ? 20.746 15.498 -2.297 1.00  93.86 0 A 1
ATOM   4904 C CA  . PHE A 1 648 ? 19.336 15.101 -2.168 1.00  93.71 0 A 1
ATOM   4905 C C   . PHE A 1 648 ? 18.333 16.261 -2.265 1.00  92.71 0 A 1
ATOM   4906 O O   . PHE A 1 648 ? 17.156 16.107 -1.922 1.00  90.84 0 A 1
ATOM   4907 C CB  . PHE A 1 648 ? 19.166 14.307 -0.870 1.00  93.99 0 A 1
ATOM   4908 C CG  . PHE A 1 648 ? 20.007 13.058 -0.796 1.00  94.64 0 A 1
ATOM   4909 C CD1 . PHE A 1 648 ? 19.731 11.973 -1.648 1.00  94.00 0 A 1
ATOM   4910 C CD2 . PHE A 1 648 ? 21.069 12.949  0.128 1.00  94.09 0 A 1
ATOM   4911 C CE1 . PHE A 1 648 ? 20.495 10.799 -1.573 1.00  93.66 0 A 1
ATOM   4912 C CE2 . PHE A 1 648 ? 21.831 11.775  0.208 1.00  93.81 0 A 1
ATOM   4913 C CZ  . PHE A 1 648 ? 21.538 10.702 -0.643 1.00  94.29 0 A 1
ATOM   4914 N N   . VAL A 1 649 ? 18.748 17.434 -2.727 1.00  92.00 0 A 1
ATOM   4915 C CA  . VAL A 1 649 ? 17.831 18.560 -2.941 1.00  90.91 0 A 1
ATOM   4916 C C   . VAL A 1 649 ? 16.887 18.258 -4.117 1.00  88.69 0 A 1
ATOM   4917 O O   . VAL A 1 649 ? 17.295 17.684 -5.123 1.00  82.30 0 A 1
ATOM   4918 C CB  . VAL A 1 649 ? 18.616 19.874 -3.119 1.00  90.06 0 A 1
ATOM   4919 C CG1 . VAL A 1 649 ? 17.722 21.061 -3.493 1.00  84.68 0 A 1
ATOM   4920 C CG2 . VAL A 1 649 ? 19.322 20.255 -1.815 1.00  85.73 0 A 1
ATOM   4921 N N   . ASN A 1 650 ? 15.625 18.681 -4.007 1.00  86.61 0 A 1
ATOM   4922 C CA  . ASN A 1 650 ? 14.549 18.528 -5.000 1.00  85.33 0 A 1
ATOM   4923 C C   . ASN A 1 650 ? 13.989 17.106 -5.186 1.00  85.23 0 A 1
ATOM   4924 O O   . ASN A 1 650 ? 13.217 16.885 -6.110 1.00  79.74 0 A 1
ATOM   4925 C CB  . ASN A 1 650 ? 14.917 19.183 -6.344 1.00  81.46 0 A 1
ATOM   4926 C CG  . ASN A 1 650 ? 15.325 20.634 -6.226 1.00  76.84 0 A 1
ATOM   4927 N ND2 . ASN A 1 650 ? 16.214 21.081 -7.081 1.00  68.32 0 A 1
ATOM   4928 O OD1 . ASN A 1 650 ? 14.849 21.388 -5.398 1.00  68.94 0 A 1
ATOM   4929 N N   . TRP A 1 651 ? 14.317 16.155 -4.324 1.00  86.67 0 A 1
ATOM   4930 C CA  . TRP A 1 651 ? 13.714 14.829 -4.374 1.00  85.81 0 A 1
ATOM   4931 C C   . TRP A 1 651 ? 12.281 14.850 -3.827 1.00  84.70 0 A 1
ATOM   4932 O O   . TRP A 1 651 ? 11.999 15.490 -2.813 1.00  78.80 0 A 1
ATOM   4933 C CB  . TRP A 1 651 ? 14.570 13.829 -3.601 1.00  83.57 0 A 1
ATOM   4934 C CG  . TRP A 1 651 ? 15.836 13.424 -4.281 1.00  83.50 0 A 1
ATOM   4935 C CD1 . TRP A 1 651 ? 16.768 14.235 -4.838 1.00  73.44 0 A 1
ATOM   4936 C CD2 . TRP A 1 651 ? 16.348 12.067 -4.458 1.00  79.41 0 A 1
ATOM   4937 C CE2 . TRP A 1 651 ? 17.605 12.144 -5.117 1.00  76.19 0 A 1
ATOM   4938 C CE3 . TRP A 1 651 ? 15.862 10.794 -4.110 1.00  73.04 0 A 1
ATOM   4939 N NE1 . TRP A 1 651 ? 17.810 13.487 -5.340 1.00  73.02 0 A 1
ATOM   4940 C CZ2 . TRP A 1 651 ? 18.369 10.992 -5.401 1.00  74.24 0 A 1
ATOM   4941 C CZ3 . TRP A 1 651 ? 16.625  9.648 -4.397 1.00  68.77 0 A 1
ATOM   4942 C CH2 . TRP A 1 651 ? 17.863  9.748 -5.033 1.00  71.33 0 A 1
ATOM   4943 N N   . LYS A 1 652 ? 11.378 14.057 -4.444 1.00  82.32 0 A 1
ATOM   4944 C CA  . LYS A 1 652 ?  9.977 13.943 -3.993 1.00  79.42 0 A 1
ATOM   4945 C C   . LYS A 1 652 ?  9.850 13.411 -2.569 1.00  78.97 0 A 1
ATOM   4946 O O   . LYS A 1 652 ?  8.949 13.826 -1.842 1.00  71.50 0 A 1
ATOM   4947 C CB  . LYS A 1 652 ?  9.201 13.069 -4.971 1.00  71.49 0 A 1
ATOM   4948 C CG  . LYS A 1 652 ?  7.683 13.143 -4.702 1.00  66.07 0 A 1
ATOM   4949 C CD  . LYS A 1 652 ?  6.945 12.323 -5.752 1.00  63.54 0 A 1
ATOM   4950 C CE  . LYS A 1 652 ?  5.446 12.616 -5.784 1.00  57.10 0 A 1
ATOM   4951 N NZ  . LYS A 1 652 ?  4.862 12.142 -7.052 1.00  52.98 1 A 1
ATOM   4952 N N   . ALA A 1 653 ? 10.763 12.559 -2.150 1.00  77.64 0 A 1
ATOM   4953 C CA  . ALA A 1 653 ? 10.831 12.052 -0.782 1.00  75.11 0 A 1
ATOM   4954 C C   . ALA A 1 653 ? 11.046 13.158  0.285 1.00  76.46 0 A 1
ATOM   4955 O O   . ALA A 1 653 ? 10.901 12.892  1.476 1.00  70.90 0 A 1
ATOM   4956 C CB  . ALA A 1 653 ? 11.919 10.977 -0.725 1.00  70.62 0 A 1
ATOM   4957 N N   . SER A 1 654 ? 11.314 14.399 -0.112 1.00  69.74 0 A 1
ATOM   4958 C CA  . SER A 1 654 ? 11.294 15.555  0.793 1.00  65.01 0 A 1
ATOM   4959 C C   . SER A 1 654 ?  9.883 15.961  1.227 1.00  66.88 0 A 1
ATOM   4960 O O   . SER A 1 654 ?  9.701 16.604  2.264 1.00  65.36 0 A 1
ATOM   4961 C CB  . SER A 1 654 ? 12.004 16.745  0.148 1.00  61.13 0 A 1
ATOM   4962 O OG  . SER A 1 654 ? 11.272 17.265 -0.941 1.00  57.73 0 A 1
ATOM   4963 N N   . SER A 1 655 ?  8.867 15.586  0.452 1.00  67.10 0 A 1
ATOM   4964 C CA  . SER A 1 655 ?  7.486 15.964  0.706 1.00  64.89 0 A 1
ATOM   4965 C C   . SER A 1 655 ?  6.805 14.981  1.652 1.00  64.76 0 A 1
ATOM   4966 O O   . SER A 1 655 ?  6.632 13.806  1.333 1.00  61.46 0 A 1
ATOM   4967 C CB  . SER A 1 655 ?  6.715 16.052 -0.613 1.00  60.29 0 A 1
ATOM   4968 O OG  . SER A 1 655 ?  5.412 16.509 -0.335 1.00  55.03 0 A 1
ATOM   4969 N N   . ARG A 1 656 ?  6.297 15.492  2.767 1.00  61.53 0 A 1
ATOM   4970 C CA  . ARG A 1 656 ?  5.414 14.725  3.665 1.00  58.99 0 A 1
ATOM   4971 C C   . ARG A 1 656 ?  4.096 14.284  2.996 1.00  60.44 0 A 1
ATOM   4972 O O   . ARG A 1 656 ?  3.447 13.385  3.498 1.00  56.85 0 A 1
ATOM   4973 C CB  . ARG A 1 656 ?  5.093 15.538  4.935 1.00  52.89 0 A 1
ATOM   4974 C CG  . ARG A 1 656 ?  6.262 15.641  5.928 1.00  48.69 0 A 1
ATOM   4975 C CD  . ARG A 1 656 ?  5.783 16.339  7.207 1.00  44.88 0 A 1
ATOM   4976 N NE  . ARG A 1 656 ?  6.805 16.382  8.273 1.00  40.56 0 A 1
ATOM   4977 C CZ  . ARG A 1 656 ?  6.636 16.859  9.498 1.00  36.16 0 A 1
ATOM   4978 N NH1 . ARG A 1 656 ?  5.536 17.429  9.881 1.00  34.98 1 A 1
ATOM   4979 N NH2 . ARG A 1 656 ?  7.583 16.781 10.391 1.00  33.04 0 A 1
ATOM   4980 N N   . THR A 1 657 ?  3.699 14.911  1.890 1.00  57.04 0 A 1
ATOM   4981 C CA  . THR A 1 657 ?  2.430 14.627  1.206 1.00  55.29 0 A 1
ATOM   4982 C C   . THR A 1 657 ?  2.476 13.408  0.283 1.00  56.88 0 A 1
ATOM   4983 O O   . THR A 1 657 ?  1.490 13.135 -0.392 1.00  52.60 0 A 1
ATOM   4984 C CB  . THR A 1 657 ?  1.901 15.847  0.431 1.00  48.94 0 A 1
ATOM   4985 C CG2 . THR A 1 657 ?  1.610 17.032  1.361 1.00  42.90 0 A 1
ATOM   4986 O OG1 . THR A 1 657 ?  2.837 16.292 -0.508 1.00  44.85 0 A 1
ATOM   4987 N N   . MET A 1 658 ?  3.560 12.645  0.264 1.00  56.32 0 A 1
ATOM   4988 C CA  . MET A 1 658 ?  3.668 11.435 -0.560 1.00  54.47 0 A 1
ATOM   4989 C C   . MET A 1 658 ?  2.505 10.459 -0.366 1.00  56.21 0 A 1
ATOM   4990 O O   . MET A 1 658 ?  2.068  9.837 -1.333 1.00  52.23 0 A 1
ATOM   4991 C CB  . MET A 1 658 ?  4.995 10.711 -0.273 1.00  49.96 0 A 1
ATOM   4992 C CG  . MET A 1 658 ?  6.100 11.213 -1.197 1.00  47.97 0 A 1
ATOM   4993 S SD  . MET A 1 658 ?  7.734 10.476 -0.930 1.00  42.74 0 A 1
ATOM   4994 C CE  . MET A 1 658 ?  7.388  8.715 -1.093 1.00  40.64 0 A 1
ATOM   4995 N N   . ASN A 1 659 ?  1.959 10.373  0.843 1.00  53.30 0 A 1
ATOM   4996 C CA  . ASN A 1 659 ?  0.836  9.494  1.176 1.00  50.47 0 A 1
ATOM   4997 C C   . ASN A 1 659 ? -0.520  9.977  0.630 1.00  52.38 0 A 1
ATOM   4998 O O   . ASN A 1 659 ? -1.498  9.242  0.720 1.00  49.26 0 A 1
ATOM   4999 C CB  . ASN A 1 659 ?  0.770  9.336  2.706 1.00  44.12 0 A 1
ATOM   5000 C CG  . ASN A 1 659 ?  1.967  8.617  3.304 1.00  40.22 0 A 1
ATOM   5001 N ND2 . ASN A 1 659 ?  2.028  8.510  4.610 1.00  37.69 0 A 1
ATOM   5002 O OD1 . ASN A 1 659 ?  2.859  8.165  2.621 1.00  38.45 0 A 1
ATOM   5003 N N   . GLN A 1 660 ? -0.621 11.221  0.148 1.00  54.78 0 A 1
ATOM   5004 C CA  . GLN A 1 660 ? -1.913 11.808 -0.223 1.00  53.18 0 A 1
ATOM   5005 C C   . GLN A 1 660 ? -2.270 11.643 -1.703 1.00  54.81 0 A 1
ATOM   5006 O O   . GLN A 1 660 ? -3.449 11.688 -2.037 1.00  50.40 0 A 1
ATOM   5007 C CB  . GLN A 1 660 ? -1.941 13.300  0.147 1.00  47.60 0 A 1
ATOM   5008 C CG  . GLN A 1 660 ? -1.968 13.538  1.662 1.00  42.17 0 A 1
ATOM   5009 C CD  . GLN A 1 660 ? -2.162 15.014  2.025 1.00  37.59 0 A 1
ATOM   5010 N NE2 . GLN A 1 660 ? -2.479 15.319  3.257 1.00  34.36 0 A 1
ATOM   5011 O OE1 . GLN A 1 660 ? -2.039 15.919  1.213 1.00  35.11 0 A 1
ATOM   5012 N N   . ASP A 1 661 ? -1.270 11.475 -2.574 1.00  53.69 0 A 1
ATOM   5013 C CA  . ASP A 1 661 ? -1.498 11.547 -4.027 1.00  52.99 0 A 1
ATOM   5014 C C   . ASP A 1 661 ? -1.755 10.202 -4.710 1.00  55.40 0 A 1
ATOM   5015 O O   . ASP A 1 661 ? -2.166 10.175 -5.867 1.00  50.97 0 A 1
ATOM   5016 C CB  . ASP A 1 661 ? -0.315 12.269 -4.695 1.00  46.98 0 A 1
ATOM   5017 C CG  . ASP A 1 661 ? -0.331 13.787 -4.506 1.00  41.89 0 A 1
ATOM   5018 O OD1 . ASP A 1 661 ? -1.377 14.342 -4.113 1.00  38.25 0 A 1
ATOM   5019 O OD2 . ASP A 1 661 ?  0.691 14.443 -4.811 1.00  37.30 -1 A 1
ATOM   5020 N N   . GLY A 1 662 ? -1.513  9.087 -4.046 1.00  60.61 0 A 1
ATOM   5021 C CA  . GLY A 1 662 ? -1.655  7.749 -4.611 1.00  60.85 0 A 1
ATOM   5022 C C   . GLY A 1 662 ? -2.424  6.795 -3.705 1.00  66.23 0 A 1
ATOM   5023 O O   . GLY A 1 662 ? -2.568  7.026 -2.504 1.00  61.29 0 A 1
ATOM   5024 N N   . GLY A 1 663 ? -2.898  5.694 -4.304 1.00  72.76 0 A 1
ATOM   5025 C CA  . GLY A 1 663 ? -3.403  4.556 -3.544 1.00  77.68 0 A 1
ATOM   5026 C C   . GLY A 1 663 ? -2.321  3.949 -2.637 1.00  82.84 0 A 1
ATOM   5027 O O   . GLY A 1 663 ? -1.158  4.354 -2.675 1.00  81.32 0 A 1
ATOM   5028 N N   . LEU A 1 664 ? -2.701  2.970 -1.846 1.00  81.64 0 A 1
ATOM   5029 C CA  . LEU A 1 664 ? -1.783  2.303 -0.916 1.00  85.02 0 A 1
ATOM   5030 C C   . LEU A 1 664 ? -0.588  1.653 -1.633 1.00  87.78 0 A 1
ATOM   5031 O O   . LEU A 1 664 ?  0.528  1.701 -1.134 1.00  86.50 0 A 1
ATOM   5032 C CB  . LEU A 1 664 ? -2.603  1.273 -0.111 1.00  82.34 0 A 1
ATOM   5033 C CG  . LEU A 1 664 ? -1.784  0.502  0.943 1.00  77.91 0 A 1
ATOM   5034 C CD1 . LEU A 1 664 ? -1.192  1.424  2.002 1.00  73.76 0 A 1
ATOM   5035 C CD2 . LEU A 1 664 ? -2.698 -0.505  1.659 1.00  73.70 0 A 1
ATOM   5036 N N   . TYR A 1 665 ? -0.829  1.091 -2.821 1.00  86.96 0 A 1
ATOM   5037 C CA  . TYR A 1 665 ?  0.142  0.351 -3.611 1.00  87.94 0 A 1
ATOM   5038 C C   . TYR A 1 665 ?  0.481  1.057 -4.924 1.00  87.66 0 A 1
ATOM   5039 O O   . TYR A 1 665 ? -0.337  1.805 -5.468 1.00  85.72 0 A 1
ATOM   5040 C CB  . TYR A 1 665 ? -0.393 -1.059 -3.856 1.00  87.88 0 A 1
ATOM   5041 C CG  . TYR A 1 665 ? -0.665 -1.840 -2.580 1.00  89.22 0 A 1
ATOM   5042 C CD1 . TYR A 1 665 ?  0.392 -2.128 -1.710 1.00  86.99 0 A 1
ATOM   5043 C CD2 . TYR A 1 665 ? -1.972 -2.257 -2.250 1.00  87.23 0 A 1
ATOM   5044 C CE1 . TYR A 1 665 ?  0.173 -2.839 -0.518 1.00  86.24 0 A 1
ATOM   5045 C CE2 . TYR A 1 665 ? -2.205 -2.969 -1.061 1.00  86.27 0 A 1
ATOM   5046 C CZ  . TYR A 1 665 ? -1.129 -3.258 -0.196 1.00  87.78 0 A 1
ATOM   5047 O OH  . TYR A 1 665 ? -1.326 -3.954  0.966 1.00  85.42 0 A 1
ATOM   5048 N N   . MET A 1 666 ?  1.671  0.794 -5.456 1.00  86.27 0 A 1
ATOM   5049 C CA  . MET A 1 666 ?  2.050  1.166 -6.815 1.00  86.24 0 A 1
ATOM   5050 C C   . MET A 1 666 ?  1.286  0.282 -7.802 1.00  86.58 0 A 1
ATOM   5051 O O   . MET A 1 666 ?  1.744 -0.794 -8.180 1.00  85.26 0 A 1
ATOM   5052 C CB  . MET A 1 666 ?  3.566  1.078 -7.014 1.00  84.82 0 A 1
ATOM   5053 C CG  . MET A 1 666 ?  4.286  2.232 -6.314 1.00  80.61 0 A 1
ATOM   5054 S SD  . MET A 1 666 ?  6.027  2.462 -6.777 1.00  75.23 0 A 1
ATOM   5055 C CE  . MET A 1 666 ?  6.796  1.175 -5.763 1.00  64.91 0 A 1
ATOM   5056 N N   . VAL A 1 667 ?  0.120  0.764 -8.210 1.00  84.65 0 A 1
ATOM   5057 C CA  . VAL A 1 667 ? -0.795  0.092 -9.131 1.00  84.64 0 A 1
ATOM   5058 C C   . VAL A 1 667 ? -0.822  0.834 -10.459 1.00  85.62 0 A 1
ATOM   5059 O O   . VAL A 1 667 ? -0.786  2.064 -10.507 1.00  83.84 0 A 1
ATOM   5060 C CB  . VAL A 1 667 ? -2.199 -0.044 -8.511 1.00  80.83 0 A 1
ATOM   5061 C CG1 . VAL A 1 667 ? -3.172 -0.769 -9.448 1.00  71.88 0 A 1
ATOM   5062 C CG2 . VAL A 1 667 ? -2.161 -0.835 -7.205 1.00  74.14 0 A 1
ATOM   5063 N N   . TYR A 1 668 ? -0.908  0.077 -11.553 1.00  84.75 0 A 1
ATOM   5064 C CA  . TYR A 1 668 ? -1.313  0.560 -12.866 1.00  84.33 0 A 1
ATOM   5065 C C   . TYR A 1 668 ? -2.553 -0.195 -13.312 1.00  85.44 0 A 1
ATOM   5066 O O   . TYR A 1 668 ? -2.647 -1.399 -13.124 1.00  84.03 0 A 1
ATOM   5067 C CB  . TYR A 1 668 ? -0.182  0.369 -13.858 1.00  81.08 0 A 1
ATOM   5068 C CG  . TYR A 1 668 ? -0.601  0.648 -15.275 1.00  77.59 0 A 1
ATOM   5069 C CD1 . TYR A 1 668 ? -0.702 -0.391 -16.224 1.00  71.51 0 A 1
ATOM   5070 C CD2 . TYR A 1 668 ? -0.965  1.952 -15.638 1.00  71.72 0 A 1
ATOM   5071 C CE1 . TYR A 1 668 ? -1.125 -0.120 -17.537 1.00  66.05 0 A 1
ATOM   5072 C CE2 . TYR A 1 668 ? -1.387  2.233 -16.948 1.00  64.70 0 A 1
ATOM   5073 C CZ  . TYR A 1 668 ? -1.461  1.198 -17.893 1.00  65.97 0 A 1
ATOM   5074 O OH  . TYR A 1 668 ? -1.837  1.493 -19.173 1.00  59.97 0 A 1
ATOM   5075 N N   . GLU A 1 669 ? -3.477  0.542 -13.911 1.00  81.56 0 A 1
ATOM   5076 C CA  . GLU A 1 669 ? -4.739  0.004 -14.371 1.00  82.54 0 A 1
ATOM   5077 C C   . GLU A 1 669 ? -5.059  0.575 -15.752 1.00  83.27 0 A 1
ATOM   5078 O O   . GLU A 1 669 ? -4.896  1.774 -15.993 1.00  81.58 0 A 1
ATOM   5079 C CB  . GLU A 1 669 ? -5.842  0.328 -13.350 1.00  78.92 0 A 1
ATOM   5080 C CG  . GLU A 1 669 ? -5.602 -0.389 -12.014 1.00  74.09 0 A 1
ATOM   5081 C CD  . GLU A 1 669 ? -6.715 -0.205 -10.972 1.00  74.99 0 A 1
ATOM   5082 O OE1 . GLU A 1 669 ? -6.741 -1.005 -10.001 1.00  66.66 0 A 1
ATOM   5083 O OE2 . GLU A 1 669 ? -7.576  0.694 -11.136 1.00  69.62 -1 A 1
ATOM   5084 N N   . GLU A 1 670 ? -5.530 -0.292 -16.668 1.00  84.13 0 A 1
ATOM   5085 C CA  . GLU A 1 670 ? -6.015  0.095 -17.980 1.00  84.88 0 A 1
ATOM   5086 C C   . GLU A 1 670 ? -7.402 -0.504 -18.221 1.00  85.23 0 A 1
ATOM   5087 O O   . GLU A 1 670 ? -7.624 -1.699 -18.065 1.00  82.45 0 A 1
ATOM   5088 C CB  . GLU A 1 670 ? -5.035 -0.321 -19.089 1.00  81.84 0 A 1
ATOM   5089 C CG  . GLU A 1 670 ? -5.369  0.364 -20.426 1.00  74.61 0 A 1
ATOM   5090 C CD  . GLU A 1 670 ? -4.603 -0.187 -21.645 1.00  71.45 0 A 1
ATOM   5091 O OE1 . GLU A 1 670 ? -5.042  0.111 -22.779 1.00  62.85 0 A 1
ATOM   5092 O OE2 . GLU A 1 670 ? -3.670 -0.985 -21.481 1.00  63.85 -1 A 1
ATOM   5093 N N   . LYS A 1 671 ? -8.347  0.337 -18.657 1.00  83.29 0 A 1
ATOM   5094 C CA  . LYS A 1 671 ? -9.663 -0.108 -19.102 1.00  81.47 0 A 1
ATOM   5095 C C   . LYS A 1 671 ? -9.574 -0.588 -20.552 1.00  80.59 0 A 1
ATOM   5096 O O   . LYS A 1 671 ? -9.130  0.155 -21.420 1.00  77.58 0 A 1
ATOM   5097 C CB  . LYS A 1 671 ? -10.680  1.030 -18.899 1.00  78.07 0 A 1
ATOM   5098 C CG  . LYS A 1 671 ? -12.111  0.553 -19.158 1.00  68.42 0 A 1
ATOM   5099 C CD  . LYS A 1 671 ? -13.150  1.620 -18.756 1.00  62.54 0 A 1
ATOM   5100 C CE  . LYS A 1 671 ? -14.547  1.045 -18.962 1.00  54.12 0 A 1
ATOM   5101 N NZ  . LYS A 1 671 ? -15.632  1.845 -18.346 1.00  47.10 1 A 1
ATOM   5102 N N   . LEU A 1 672 ? -9.990 -1.825 -20.805 1.00  81.67 0 A 1
ATOM   5103 C CA  . LEU A 1 672 ? -9.880 -2.469 -22.118 1.00  78.17 0 A 1
ATOM   5104 C C   . LEU A 1 672 ? -11.190 -2.517 -22.901 1.00  76.18 0 A 1
ATOM   5105 O O   . LEU A 1 672 ? -11.194 -2.339 -24.118 1.00  68.40 0 A 1
ATOM   5106 C CB  . LEU A 1 672 ? -9.374 -3.908 -21.927 1.00  73.93 0 A 1
ATOM   5107 C CG  . LEU A 1 672 ? -7.915 -4.047 -21.473 1.00  70.49 0 A 1
ATOM   5108 C CD1 . LEU A 1 672 ? -7.550 -5.533 -21.496 1.00  66.18 0 A 1
ATOM   5109 C CD2 . LEU A 1 672 ? -6.967 -3.302 -22.393 1.00  66.52 0 A 1
ATOM   5110 N N   . PHE A 1 673 ? -12.306 -2.805 -22.229 1.00  72.52 0 A 1
ATOM   5111 C CA  . PHE A 1 673 ? -13.627 -3.022 -22.803 1.00  68.38 0 A 1
ATOM   5112 C C   . PHE A 1 673 ? -14.680 -2.495 -21.829 1.00  68.69 0 A 1
ATOM   5113 O O   . PHE A 1 673 ? -14.350 -2.282 -20.672 1.00  62.51 0 A 1
ATOM   5114 C CB  . PHE A 1 673 ? -13.817 -4.519 -23.105 1.00  62.66 0 A 1
ATOM   5115 C CG  . PHE A 1 673 ? -13.376 -5.476 -22.011 1.00  60.68 0 A 1
ATOM   5116 C CD1 . PHE A 1 673 ? -12.066 -5.999 -22.010 1.00  55.66 0 A 1
ATOM   5117 C CD2 . PHE A 1 673 ? -14.259 -5.876 -21.005 1.00  56.30 0 A 1
ATOM   5118 C CE1 . PHE A 1 673 ? -11.642 -6.903 -21.019 1.00  52.72 0 A 1
ATOM   5119 C CE2 . PHE A 1 673 ? -13.846 -6.784 -20.004 1.00  52.17 0 A 1
ATOM   5120 C CZ  . PHE A 1 673 ? -12.541 -7.289 -20.019 1.00  52.13 0 A 1
ATOM   5121 N N   . ASP A 1 674 ? -15.912 -2.259 -22.314 1.00  67.82 0 A 1
ATOM   5122 C CA  . ASP A 1 674 ? -17.029 -1.579 -21.628 1.00  66.79 0 A 1
ATOM   5123 C C   . ASP A 1 674 ? -16.789 -1.217 -20.145 1.00  69.04 0 A 1
ATOM   5124 O O   . ASP A 1 674 ? -16.557 -0.056 -19.823 1.00  64.50 0 A 1
ATOM   5125 C CB  . ASP A 1 674 ? -18.326 -2.395 -21.791 1.00  60.15 0 A 1
ATOM   5126 C CG  . ASP A 1 674 ? -18.898 -2.411 -23.214 1.00  54.24 0 A 1
ATOM   5127 O OD1 . ASP A 1 674 ? -18.445 -1.577 -24.032 1.00  49.13 0 A 1
ATOM   5128 O OD2 . ASP A 1 674 ? -19.808 -3.233 -23.462 1.00  47.39 -1 A 1
ATOM   5129 N N   . GLU A 1 675 ? -16.829 -2.218 -19.269 1.00  72.64 0 A 1
ATOM   5130 C CA  . GLU A 1 675 ? -16.521 -2.101 -17.846 1.00  72.90 0 A 1
ATOM   5131 C C   . GLU A 1 675 ? -15.489 -3.160 -17.400 1.00  76.55 0 A 1
ATOM   5132 O O   . GLU A 1 675 ? -15.563 -3.700 -16.302 1.00  70.69 0 A 1
ATOM   5133 C CB  . GLU A 1 675 ? -17.812 -2.146 -17.021 1.00  65.48 0 A 1
ATOM   5134 C CG  . GLU A 1 675 ? -18.778 -0.959 -17.263 1.00  57.10 0 A 1
ATOM   5135 C CD  . GLU A 1 675 ? -18.115  0.404 -17.000 1.00  51.79 0 A 1
ATOM   5136 O OE1 . GLU A 1 675 ? -18.516  1.392 -17.645 1.00  46.24 0 A 1
ATOM   5137 O OE2 . GLU A 1 675 ? -17.121  0.500 -16.258 1.00  46.45 -1 A 1
ATOM   5138 N N   . GLY A 1 676 ? -14.538 -3.470 -18.264 1.00  79.01 0 A 1
ATOM   5139 C CA  . GLY A 1 676 ? -13.476 -4.419 -17.982 1.00  81.15 0 A 1
ATOM   5140 C C   . GLY A 1 676 ? -12.095 -3.812 -18.178 1.00  83.52 0 A 1
ATOM   5141 O O   . GLY A 1 676 ? -11.897 -2.856 -18.926 1.00  80.64 0 A 1
ATOM   5142 N N   . GLY A 1 677 ? -11.124 -4.407 -17.513 1.00  84.30 0 A 1
ATOM   5143 C CA  . GLY A 1 677 ? -9.754 -3.954 -17.608 1.00  85.08 0 A 1
ATOM   5144 C C   . GLY A 1 677 ? -8.785 -4.921 -16.951 1.00  86.35 0 A 1
ATOM   5145 O O   . GLY A 1 677 ? -9.168 -5.990 -16.471 1.00  84.68 0 A 1
ATOM   5146 N N   . TYR A 1 678 ? -7.547 -4.515 -16.955 1.00  85.92 0 A 1
ATOM   5147 C CA  . TYR A 1 678 ? -6.500 -5.202 -16.219 1.00  86.99 0 A 1
ATOM   5148 C C   . TYR A 1 678 ? -5.683 -4.196 -15.424 1.00  87.45 0 A 1
ATOM   5149 O O   . TYR A 1 678 ? -5.656 -2.999 -15.719 1.00  86.35 0 A 1
ATOM   5150 C CB  . TYR A 1 678 ? -5.626 -6.041 -17.161 1.00  85.27 0 A 1
ATOM   5151 C CG  . TYR A 1 678 ? -4.706 -5.242 -18.058 1.00  85.66 0 A 1
ATOM   5152 C CD1 . TYR A 1 678 ? -5.212 -4.615 -19.215 1.00  82.40 0 A 1
ATOM   5153 C CD2 . TYR A 1 678 ? -3.343 -5.123 -17.744 1.00  83.02 0 A 1
ATOM   5154 C CE1 . TYR A 1 678 ? -4.358 -3.866 -20.044 1.00  80.60 0 A 1
ATOM   5155 C CE2 . TYR A 1 678 ? -2.484 -4.373 -18.567 1.00  80.11 0 A 1
ATOM   5156 C CZ  . TYR A 1 678 ? -2.995 -3.743 -19.718 1.00  80.90 0 A 1
ATOM   5157 O OH  . TYR A 1 678 ? -2.159 -3.006 -20.514 1.00  77.30 0 A 1
ATOM   5158 N N   . GLY A 1 679 ? -5.006 -4.715 -14.422 1.00  86.18 0 A 1
ATOM   5159 C CA  . GLY A 1 679 ? -4.063 -3.948 -13.646 1.00  86.30 0 A 1
ATOM   5160 C C   . GLY A 1 679 ? -2.887 -4.797 -13.210 1.00  87.38 0 A 1
ATOM   5161 O O   . GLY A 1 679 ? -2.886 -6.028 -13.335 1.00  85.53 0 A 1
ATOM   5162 N N   . TYR A 1 680 ? -1.897 -4.120 -12.687 1.00  88.40 0 A 1
ATOM   5163 C CA  . TYR A 1 680 ? -0.772 -4.749 -12.026 1.00  88.63 0 A 1
ATOM   5164 C C   . TYR A 1 680 ? -0.438 -4.006 -10.736 1.00  89.91 0 A 1
ATOM   5165 O O   . TYR A 1 680 ? -0.677 -2.800 -10.604 1.00  88.17 0 A 1
ATOM   5166 C CB  . TYR A 1 680 ?  0.438 -4.830 -12.959 1.00  84.58 0 A 1
ATOM   5167 C CG  . TYR A 1 680 ?  1.178 -3.519 -13.121 1.00  78.35 0 A 1
ATOM   5168 C CD1 . TYR A 1 680 ?  0.723 -2.545 -14.019 1.00  71.08 0 A 1
ATOM   5169 C CD2 . TYR A 1 680 ?  2.307 -3.247 -12.331 1.00  71.22 0 A 1
ATOM   5170 C CE1 . TYR A 1 680 ?  1.389 -1.311 -14.142 1.00  64.75 0 A 1
ATOM   5171 C CE2 . TYR A 1 680 ?  2.978 -2.014 -12.448 1.00  63.12 0 A 1
ATOM   5172 C CZ  . TYR A 1 680 ?  2.514 -1.048 -13.355 1.00  63.22 0 A 1
ATOM   5173 O OH  . TYR A 1 680 ?  3.162  0.151 -13.474 1.00  56.06 0 A 1
ATOM   5174 N N   . THR A 1 681 ?  0.148 -4.732 -9.819 1.00  87.55 0 A 1
ATOM   5175 C CA  . THR A 1 681 ?  0.841 -4.164 -8.671 1.00  88.87 0 A 1
ATOM   5176 C C   . THR A 1 681 ?  2.297 -4.596 -8.743 1.00  90.00 0 A 1
ATOM   5177 O O   . THR A 1 681 ?  2.568 -5.792 -8.799 1.00  88.45 0 A 1
ATOM   5178 C CB  . THR A 1 681 ?  0.206 -4.611 -7.353 1.00  86.38 0 A 1
ATOM   5179 C CG2 . THR A 1 681 ?  0.764 -3.833 -6.171 1.00  73.45 0 A 1
ATOM   5180 O OG1 . THR A 1 681 ? -1.191 -4.381 -7.378 1.00  74.00 0 A 1
ATOM   5181 N N   . ASP A 1 682 ?  3.210 -3.626 -8.758 1.00  89.21 0 A 1
ATOM   5182 C CA  . ASP A 1 682 ?  4.638 -3.926 -8.799 1.00  90.02 0 A 1
ATOM   5183 C C   . ASP A 1 682 ?  5.078 -4.657 -7.518 1.00  90.65 0 A 1
ATOM   5184 O O   . ASP A 1 682 ?  4.612 -4.341 -6.421 1.00  89.13 0 A 1
ATOM   5185 C CB  . ASP A 1 682 ?  5.460 -2.639 -9.002 1.00  88.60 0 A 1
ATOM   5186 C CG  . ASP A 1 682 ?  5.205 -1.958 -10.349 1.00  87.69 0 A 1
ATOM   5187 O OD1 . ASP A 1 682 ?  5.202 -2.657 -11.386 1.00  81.17 0 A 1
ATOM   5188 O OD2 . ASP A 1 682 ?  5.011 -0.727 -10.362 1.00  82.09 -1 A 1
ATOM   5189 N N   . ALA A 1 683 ?  5.983 -5.615 -7.669 1.00  91.04 0 A 1
ATOM   5190 C CA  . ALA A 1 683 ?  6.715 -6.212 -6.563 1.00  91.56 0 A 1
ATOM   5191 C C   . ALA A 1 683 ?  8.035 -5.464 -6.346 1.00  92.44 0 A 1
ATOM   5192 O O   . ALA A 1 683 ?  8.614 -4.917 -7.289 1.00  90.94 0 A 1
ATOM   5193 C CB  . ALA A 1 683 ?  6.933 -7.700 -6.836 1.00  89.22 0 A 1
ATOM   5194 N N   . LEU A 1 684 ?  8.516 -5.434 -5.112 1.00  91.36 0 A 1
ATOM   5195 C CA  . LEU A 1 684 ?  9.740 -4.729 -4.756 1.00  92.14 0 A 1
ATOM   5196 C C   . LEU A 1 684 ? 10.627 -5.589 -3.861 1.00  92.43 0 A 1
ATOM   5197 O O   . LEU A 1 684 ? 10.163 -6.097 -2.836 1.00  89.74 0 A 1
ATOM   5198 C CB  . LEU A 1 684 ?  9.344 -3.410 -4.074 1.00  90.06 0 A 1
ATOM   5199 C CG  . LEU A 1 684 ? 10.538 -2.518 -3.690 1.00  86.77 0 A 1
ATOM   5200 C CD1 . LEU A 1 684 ? 11.192 -1.886 -4.916 1.00  82.03 0 A 1
ATOM   5201 C CD2 . LEU A 1 684 ? 10.049 -1.411 -2.774 1.00  81.90 0 A 1
ATOM   5202 N N   . ASP A 1 685 ? 11.894 -5.692 -4.207 1.00  90.78 0 A 1
ATOM   5203 C CA  . ASP A 1 685 ? 12.888 -6.250 -3.291 1.00  90.40 0 A 1
ATOM   5204 C C   . ASP A 1 685 ? 13.222 -5.242 -2.195 1.00  91.08 0 A 1
ATOM   5205 O O   . ASP A 1 685 ? 13.713 -4.142 -2.480 1.00  88.26 0 A 1
ATOM   5206 C CB  . ASP A 1 685 ? 14.172 -6.624 -4.027 1.00  88.09 0 A 1
ATOM   5207 C CG  . ASP A 1 685 ? 13.973 -7.783 -4.973 1.00  83.83 0 A 1
ATOM   5208 O OD1 . ASP A 1 685 ? 13.576 -8.875 -4.520 1.00  77.06 0 A 1
ATOM   5209 O OD2 . ASP A 1 685 ? 14.232 -7.617 -6.178 1.00  76.66 -1 A 1
ATOM   5210 N N   . LEU A 1 686 ? 13.016 -5.637 -0.948 1.00  90.85 0 A 1
ATOM   5211 C CA  . LEU A 1 686 ? 13.368 -4.861  0.225 1.00  90.42 0 A 1
ATOM   5212 C C   . LEU A 1 686 ? 14.668 -5.392  0.833 1.00  91.00 0 A 1
ATOM   5213 O O   . LEU A 1 686 ? 14.804 -6.586  1.082 1.00  88.58 0 A 1
ATOM   5214 C CB  . LEU A 1 686 ? 12.233 -4.888  1.256 1.00  88.14 0 A 1
ATOM   5215 C CG  . LEU A 1 686 ? 10.863 -4.408  0.742 1.00  84.85 0 A 1
ATOM   5216 C CD1 . LEU A 1 686 ?  9.845 -4.505  1.881 1.00  79.89 0 A 1
ATOM   5217 C CD2 . LEU A 1 686 ? 10.912 -2.964  0.270 1.00  79.93 0 A 1
ATOM   5218 N N   . GLN A 1 687 ? 15.577 -4.472  1.138 1.00  90.73 0 A 1
ATOM   5219 C CA  . GLN A 1 687 ? 16.751 -4.716  1.968 1.00  90.36 0 A 1
ATOM   5220 C C   . GLN A 1 687 ? 16.794 -3.674  3.082 1.00  91.17 0 A 1
ATOM   5221 O O   . GLN A 1 687 ? 17.316 -2.578  2.915 1.00  87.05 0 A 1
ATOM   5222 C CB  . GLN A 1 687 ? 18.036 -4.682  1.136 1.00  86.96 0 A 1
ATOM   5223 C CG  . GLN A 1 687 ? 18.165 -5.879  0.196 1.00  79.61 0 A 1
ATOM   5224 C CD  . GLN A 1 687 ? 19.579 -6.027 -0.359 1.00  76.50 0 A 1
ATOM   5225 N NE2 . GLN A 1 687 ? 19.875 -7.105 -1.037 1.00  65.30 0 A 1
ATOM   5226 O OE1 . GLN A 1 687 ? 20.457 -5.210 -0.186 1.00  68.35 0 A 1
ATOM   5227 N N   . TYR A 1 688 ? 16.201 -4.005  4.216 1.00  91.51 0 A 1
ATOM   5228 C CA  . TYR A 1 688 ? 16.211 -3.126  5.376 1.00  92.75 0 A 1
ATOM   5229 C C   . TYR A 1 688 ? 16.064 -3.928  6.671 1.00  94.01 0 A 1
ATOM   5230 O O   . TYR A 1 688 ? 15.717 -5.110  6.640 1.00  92.18 0 A 1
ATOM   5231 C CB  . TYR A 1 688 ? 15.116 -2.044  5.246 1.00  89.33 0 A 1
ATOM   5232 C CG  . TYR A 1 688 ? 13.690 -2.503  5.445 1.00  89.80 0 A 1
ATOM   5233 C CD1 . TYR A 1 688 ? 13.086 -3.389  4.530 1.00  82.74 0 A 1
ATOM   5234 C CD2 . TYR A 1 688 ? 12.937 -2.039  6.535 1.00  83.24 0 A 1
ATOM   5235 C CE1 . TYR A 1 688 ? 11.761 -3.811  4.709 1.00  78.81 0 A 1
ATOM   5236 C CE2 . TYR A 1 688 ? 11.613 -2.454  6.722 1.00  80.52 0 A 1
ATOM   5237 C CZ  . TYR A 1 688 ? 11.028 -3.346  5.807 1.00  78.55 0 A 1
ATOM   5238 O OH  . TYR A 1 688 ?  9.738 -3.769  5.994 1.00  76.45 0 A 1
ATOM   5239 N N   . LYS A 1 689 ? 16.366 -3.318  7.798 1.00  92.52 0 A 1
ATOM   5240 C CA  . LYS A 1 689 ? 16.369 -3.958  9.119 1.00  93.44 0 A 1
ATOM   5241 C C   . LYS A 1 689 ? 17.265 -5.215  9.197 1.00  93.91 0 A 1
ATOM   5242 O O   . LYS A 1 689 ? 17.003 -6.118  9.988 1.00  90.20 0 A 1
ATOM   5243 C CB  . LYS A 1 689 ? 14.923 -4.226  9.591 1.00  92.12 0 A 1
ATOM   5244 C CG  . LYS A 1 689 ? 14.050 -2.950  9.671 1.00  92.47 0 A 1
ATOM   5245 C CD  . LYS A 1 689 ? 12.597 -3.300  9.999 1.00  90.22 0 A 1
ATOM   5246 C CE  . LYS A 1 689 ? 11.743 -2.043 10.030 1.00  88.74 0 A 1
ATOM   5247 N NZ  . LYS A 1 689 ? 10.295 -2.340 10.198 1.00  86.59 1 A 1
ATOM   5248 N N   . GLY A 1 690 ? 18.290 -5.280  8.366 1.00  91.48 0 A 1
ATOM   5249 C CA  . GLY A 1 690 ? 19.168 -6.450  8.263 1.00  90.60 0 A 1
ATOM   5250 C C   . GLY A 1 690 ? 18.536 -7.668  7.586 1.00  91.95 0 A 1
ATOM   5251 O O   . GLY A 1 690 ? 19.061 -8.776  7.693 1.00  88.83 0 A 1
ATOM   5252 N N   . LEU A 1 691 ? 17.402 -7.486  6.913 1.00  91.39 0 A 1
ATOM   5253 C CA  . LEU A 1 691 ? 16.625 -8.547  6.278 1.00  91.26 0 A 1
ATOM   5254 C C   . LEU A 1 691 ? 16.542 -8.331  4.762 1.00  91.70 0 A 1
ATOM   5255 O O   . LEU A 1 691 ? 16.497 -7.193  4.285 1.00  89.93 0 A 1
ATOM   5256 C CB  . LEU A 1 691 ? 15.214 -8.596  6.896 1.00  89.29 0 A 1
ATOM   5257 C CG  . LEU A 1 691 ? 15.201 -8.915  8.404 1.00  83.59 0 A 1
ATOM   5258 C CD1 . LEU A 1 691 ? 13.814 -8.630  8.976 1.00  77.98 0 A 1
ATOM   5259 C CD2 . LEU A 1 691 ? 15.555 -10.374  8.673 1.00  78.00 0 A 1
ATOM   5260 N N   . HIS A 1 692 ? 16.457 -9.438  4.031 1.00  91.56 0 A 1
ATOM   5261 C CA  . HIS A 1 692 ? 16.107 -9.475  2.621 1.00  90.95 0 A 1
ATOM   5262 C C   . HIS A 1 692 ? 14.708 -10.077  2.502 1.00  91.00 0 A 1
ATOM   5263 O O   . HIS A 1 692 ? 14.465 -11.173  2.993 1.00  88.53 0 A 1
ATOM   5264 C CB  . HIS A 1 692 ? 17.115 -10.306  1.830 1.00  88.02 0 A 1
ATOM   5265 C CG  . HIS A 1 692 ? 18.464 -9.676  1.732 1.00  75.91 0 A 1
ATOM   5266 C CD2 . HIS A 1 692 ? 19.448 -9.638  2.681 1.00  63.64 0 A 1
ATOM   5267 N ND1 . HIS A 1 692 ? 18.979 -9.038  0.625 1.00  63.16 0 A 1
ATOM   5268 C CE1 . HIS A 1 692 ? 20.239 -8.640  0.907 1.00  56.48 0 A 1
ATOM   5269 N NE2 . HIS A 1 692 ? 20.557 -8.986  2.151 1.00  57.80 0 A 1
ATOM   5270 N N   . MET A 1 693 ? 13.786 -9.361  1.851 1.00  90.31 0 A 1
ATOM   5271 C CA  . MET A 1 693 ? 12.443 -9.865  1.606 1.00  90.00 0 A 1
ATOM   5272 C C   . MET A 1 693 ? 11.862 -9.252  0.336 1.00  90.92 0 A 1
ATOM   5273 O O   . MET A 1 693 ? 12.218 -8.142 -0.050 1.00  88.77 0 A 1
ATOM   5274 C CB  . MET A 1 693 ? 11.539 -9.610  2.831 1.00  87.20 0 A 1
ATOM   5275 C CG  . MET A 1 693 ? 11.275 -8.124  3.109 1.00  80.97 0 A 1
ATOM   5276 S SD  . MET A 1 693 ? 10.329 -7.803  4.627 1.00  77.15 0 A 1
ATOM   5277 C CE  . MET A 1 693 ? 11.641 -7.977  5.849 1.00  65.24 0 A 1
ATOM   5278 N N   . GLU A 1 694 ? 10.930 -9.958 -0.298 1.00  88.06 0 A 1
ATOM   5279 C CA  . GLU A 1 694 ? 10.153 -9.420 -1.404 1.00  88.04 0 A 1
ATOM   5280 C C   . GLU A 1 694 ?  8.844 -8.846 -0.878 1.00  87.40 0 A 1
ATOM   5281 O O   . GLU A 1 694 ?  8.058 -9.518 -0.209 1.00  85.21 0 A 1
ATOM   5282 C CB  . GLU A 1 694 ?  9.943 -10.504 -2.471 1.00  86.01 0 A 1
ATOM   5283 C CG  . GLU A 1 694 ?  9.285 -9.927 -3.731 1.00  79.19 0 A 1
ATOM   5284 C CD  . GLU A 1 694 ?  9.088 -10.971 -4.839 1.00  77.23 0 A 1
ATOM   5285 O OE1 . GLU A 1 694 ?  8.352 -10.681 -5.818 1.00  69.44 0 A 1
ATOM   5286 O OE2 . GLU A 1 694 ?  9.654 -12.072 -4.752 1.00  72.28 -1 A 1
ATOM   5287 N N   . GLN A 1 695 ?  8.583 -7.588 -1.196 1.00  87.55 0 A 1
ATOM   5288 C CA  . GLN A 1 695 ?  7.282 -6.978 -0.997 1.00  86.94 0 A 1
ATOM   5289 C C   . GLN A 1 695 ?  6.410 -7.261 -2.219 1.00  87.79 0 A 1
ATOM   5290 O O   . GLN A 1 695 ?  6.548 -6.610 -3.258 1.00  87.08 0 A 1
ATOM   5291 C CB  . GLN A 1 695 ?  7.476 -5.480 -0.715 1.00  85.63 0 A 1
ATOM   5292 C CG  . GLN A 1 695 ?  6.150 -4.757 -0.493 1.00  82.96 0 A 1
ATOM   5293 C CD  . GLN A 1 695 ?  6.378 -3.325 -0.029 1.00  81.03 0 A 1
ATOM   5294 N NE2 . GLN A 1 695 ?  6.135 -3.047  1.231 1.00  72.38 0 A 1
ATOM   5295 O OE1 . GLN A 1 695 ?  6.770 -2.440 -0.769 1.00  74.61 0 A 1
ATOM   5296 N N   . ALA A 1 696 ?  5.476 -8.202 -2.075 1.00  85.34 0 A 1
ATOM   5297 C CA  . ALA A 1 696 ?  4.597 -8.630 -3.163 1.00  85.16 0 A 1
ATOM   5298 C C   . ALA A 1 696 ?  3.767 -7.494 -3.785 1.00  87.84 0 A 1
ATOM   5299 O O   . ALA A 1 696 ?  3.423 -7.537 -4.967 1.00  85.32 0 A 1
ATOM   5300 C CB  . ALA A 1 696 ?  3.675 -9.731 -2.621 1.00  81.70 0 A 1
ATOM   5301 N N   . LYS A 1 697 ?  3.421 -6.474 -2.995 1.00  86.91 0 A 1
ATOM   5302 C CA  . LYS A 1 697 ?  2.731 -5.252 -3.426 1.00  87.82 0 A 1
ATOM   5303 C C   . LYS A 1 697 ?  3.539 -4.047 -2.957 1.00  88.56 0 A 1
ATOM   5304 O O   . LYS A 1 697 ?  3.495 -3.699 -1.773 1.00  88.41 0 A 1
ATOM   5305 C CB  . LYS A 1 697 ?  1.307 -5.207 -2.865 1.00  87.14 0 A 1
ATOM   5306 C CG  . LYS A 1 697 ?  0.362 -6.320 -3.345 1.00  86.20 0 A 1
ATOM   5307 C CD  . LYS A 1 697 ? -1.012 -6.097 -2.685 1.00  84.52 0 A 1
ATOM   5308 C CE  . LYS A 1 697 ? -2.034 -7.177 -3.004 1.00  77.89 0 A 1
ATOM   5309 N NZ  . LYS A 1 697 ? -3.249 -6.981 -2.162 1.00  71.65 1 A 1
ATOM   5310 N N   . ALA A 1 698 ?  4.229 -3.398 -3.864 1.00  88.81 0 A 1
ATOM   5311 C CA  . ALA A 1 698 ?  5.049 -2.235 -3.540 1.00  89.51 0 A 1
ATOM   5312 C C   . ALA A 1 698 ?  4.191 -1.075 -3.010 1.00  90.41 0 A 1
ATOM   5313 O O   . ALA A 1 698 ?  3.248 -0.621 -3.663 1.00  89.53 0 A 1
ATOM   5314 C CB  . ALA A 1 698 ?  5.867 -1.844 -4.768 1.00  88.30 0 A 1
ATOM   5315 N N   . LEU A 1 699 ?  4.523 -0.574 -1.822 1.00  89.33 0 A 1
ATOM   5316 C CA  . LEU A 1 699 ?  3.811  0.520 -1.179 1.00  89.87 0 A 1
ATOM   5317 C C   . LEU A 1 699 ?  4.202  1.867 -1.800 1.00  90.11 0 A 1
ATOM   5318 O O   . LEU A 1 699 ?  5.376  2.194 -1.926 1.00  89.92 0 A 1
ATOM   5319 C CB  . LEU A 1 699 ?  4.108  0.504  0.325 1.00  89.55 0 A 1
ATOM   5320 C CG  . LEU A 1 699 ?  3.390 -0.629  1.081 1.00  87.49 0 A 1
ATOM   5321 C CD1 . LEU A 1 699 ?  4.038 -0.883  2.432 1.00  83.83 0 A 1
ATOM   5322 C CD2 . LEU A 1 699 ?  1.926 -0.269  1.334 1.00  84.92 0 A 1
ATOM   5323 N N   . THR A 1 700 ?  3.221  2.711 -2.121 1.00  89.44 0 A 1
ATOM   5324 C CA  . THR A 1 700 ?  3.482  4.045 -2.679 1.00  88.50 0 A 1
ATOM   5325 C C   . THR A 1 700 ?  4.185  4.989 -1.694 1.00  89.08 0 A 1
ATOM   5326 O O   . THR A 1 700 ?  4.858  5.927 -2.109 1.00  87.62 0 A 1
ATOM   5327 C CB  . THR A 1 700 ?  2.191  4.743 -3.122 1.00  86.77 0 A 1
ATOM   5328 C CG2 . THR A 1 700 ?  1.545  4.038 -4.305 1.00  78.52 0 A 1
ATOM   5329 O OG1 . THR A 1 700 ?  1.268  4.802 -2.061 1.00  79.54 0 A 1
ATOM   5330 N N   . SER A 1 701 ?  4.016  4.725 -0.415 1.00  89.90 0 A 1
ATOM   5331 C CA  . SER A 1 701 ?  4.630  5.467  0.683 1.00  89.75 0 A 1
ATOM   5332 C C   . SER A 1 701 ?  6.003  4.940  1.095 1.00  90.82 0 A 1
ATOM   5333 O O   . SER A 1 701 ?  6.661  5.589  1.899 1.00  89.11 0 A 1
ATOM   5334 C CB  . SER A 1 701 ?  3.676  5.486  1.883 1.00  87.21 0 A 1
ATOM   5335 O OG  . SER A 1 701 ?  3.231  4.187  2.195 1.00  76.95 0 A 1
ATOM   5336 N N   . TYR A 1 702 ?  6.452  3.814  0.543 1.00  91.32 0 A 1
ATOM   5337 C CA  . TYR A 1 702 ?  7.805  3.340  0.781 1.00  92.27 0 A 1
ATOM   5338 C C   . TYR A 1 702 ?  8.812  4.250  0.068 1.00  92.90 0 A 1
ATOM   5339 O O   . TYR A 1 702 ?  8.668  4.561 -1.114 1.00  92.80 0 A 1
ATOM   5340 C CB  . TYR A 1 702 ?  7.949  1.873  0.363 1.00  92.20 0 A 1
ATOM   5341 C CG  . TYR A 1 702 ?  9.293  1.267  0.749 1.00  91.95 0 A 1
ATOM   5342 C CD1 . TYR A 1 702 ? 10.263  1.017 -0.233 1.00  88.70 0 A 1
ATOM   5343 C CD2 . TYR A 1 702 ?  9.568  0.961  2.095 1.00  88.50 0 A 1
ATOM   5344 C CE1 . TYR A 1 702 ? 11.504  0.459  0.128 1.00  86.05 0 A 1
ATOM   5345 C CE2 . TYR A 1 702 ? 10.804  0.410  2.462 1.00  85.42 0 A 1
ATOM   5346 C CZ  . TYR A 1 702 ? 11.772  0.156  1.476 1.00  86.87 0 A 1
ATOM   5347 O OH  . TYR A 1 702 ? 12.983 -0.378  1.832 1.00  85.47 0 A 1
ATOM   5348 N N   . ALA A 1 703 ?  9.806  4.695  0.808 1.00  93.66 0 A 1
ATOM   5349 C CA  . ALA A 1 703 ? 10.912  5.480  0.299 1.00  94.06 0 A 1
ATOM   5350 C C   . ALA A 1 703 ? 12.208  4.992  0.955 1.00  94.92 0 A 1
ATOM   5351 O O   . ALA A 1 703 ? 12.302  4.940  2.182 1.00  94.80 0 A 1
ATOM   5352 C CB  . ALA A 1 703 ? 10.655  6.964  0.560 1.00  93.06 0 A 1
ATOM   5353 N N   . ALA A 1 704 ? 13.183  4.664  0.130 1.00  95.26 0 A 1
ATOM   5354 C CA  . ALA A 1 704 ? 14.432  4.094  0.599 1.00  95.47 0 A 1
ATOM   5355 C C   . ALA A 1 704 ? 15.630  4.568 -0.227 1.00  95.61 0 A 1
ATOM   5356 O O   . ALA A 1 704 ? 15.520  4.815 -1.434 1.00  94.99 0 A 1
ATOM   5357 C CB  . ALA A 1 704 ? 14.324  2.569  0.591 1.00  94.80 0 A 1
ATOM   5358 N N   . ILE A 1 705 ? 16.769  4.647  0.434 1.00  96.34 0 A 1
ATOM   5359 C CA  . ILE A 1 705 ? 18.069  4.846 -0.197 1.00  96.39 0 A 1
ATOM   5360 C C   . ILE A 1 705 ? 18.983  3.721  0.258 1.00  96.91 0 A 1
ATOM   5361 O O   . ILE A 1 705 ? 19.225  3.583  1.460 1.00  96.39 0 A 1
ATOM   5362 C CB  . ILE A 1 705 ? 18.636  6.235  0.142 1.00  94.82 0 A 1
ATOM   5363 C CG1 . ILE A 1 705 ? 17.787  7.313 -0.559 1.00  87.17 0 A 1
ATOM   5364 C CG2 . ILE A 1 705 ? 20.107  6.353 -0.294 1.00  84.84 0 A 1
ATOM   5365 C CD1 . ILE A 1 705 ? 18.149  8.729 -0.142 1.00  77.47 0 A 1
ATOM   5366 N N   . ASP A 1 706 ? 19.519  2.981 -0.697 1.00  97.13 0 A 1
ATOM   5367 C CA  . ASP A 1 706 ? 20.537  1.973 -0.433 1.00  97.44 0 A 1
ATOM   5368 C C   . ASP A 1 706 ? 21.760  2.200 -1.325 1.00  97.58 0 A 1
ATOM   5369 O O   . ASP A 1 706 ? 21.724  2.035 -2.546 1.00  96.97 0 A 1
ATOM   5370 C CB  . ASP A 1 706 ? 19.951  0.562 -0.548 1.00  97.08 0 A 1
ATOM   5371 C CG  . ASP A 1 706 ? 20.892 -0.506  0.047 1.00  96.41 0 A 1
ATOM   5372 O OD1 . ASP A 1 706 ? 22.086 -0.195  0.260 1.00  94.11 0 A 1
ATOM   5373 O OD2 . ASP A 1 706 ? 20.427 -1.623  0.318 1.00  93.01 -1 A 1
ATOM   5374 N N   . PHE A 1 707 ? 22.843  2.614 -0.698 1.00  97.69 0 A 1
ATOM   5375 C CA  . PHE A 1 707 ? 24.150  2.804 -1.310 1.00  97.88 0 A 1
ATOM   5376 C C   . PHE A 1 707 ? 25.171  1.767 -0.839 1.00  98.13 0 A 1
ATOM   5377 O O   . PHE A 1 707 ? 26.349  1.880 -1.187 1.00  97.01 0 A 1
ATOM   5378 C CB  . PHE A 1 707 ? 24.665  4.223 -1.005 1.00  97.23 0 A 1
ATOM   5379 C CG  . PHE A 1 707 ? 23.871  5.391 -1.555 1.00  96.99 0 A 1
ATOM   5380 C CD1 . PHE A 1 707 ? 22.823  5.237 -2.472 1.00  94.96 0 A 1
ATOM   5381 C CD2 . PHE A 1 707 ? 24.237  6.686 -1.154 1.00  94.71 0 A 1
ATOM   5382 C CE1 . PHE A 1 707 ? 22.137  6.345 -2.982 1.00  93.39 0 A 1
ATOM   5383 C CE2 . PHE A 1 707 ? 23.565  7.814 -1.667 1.00  93.67 0 A 1
ATOM   5384 C CZ  . PHE A 1 707 ? 22.516  7.641 -2.580 1.00  94.20 0 A 1
ATOM   5385 N N   . SER A 1 708 ? 24.749  0.789 -0.065 1.00  97.99 0 A 1
ATOM   5386 C CA  . SER A 1 708 ? 25.643 -0.149  0.604 1.00  97.92 0 A 1
ATOM   5387 C C   . SER A 1 708 ? 26.513 -0.950 -0.372 1.00  98.03 0 A 1
ATOM   5388 O O   . SER A 1 708 ? 26.188 -1.098 -1.548 1.00  97.05 0 A 1
ATOM   5389 C CB  . SER A 1 708 ? 24.859 -1.066  1.537 1.00  97.07 0 A 1
ATOM   5390 O OG  . SER A 1 708 ? 23.995 -1.921  0.813 1.00  94.97 0 A 1
ATOM   5391 N N   . GLY A 1 709 ? 27.641 -1.438  0.103 1.00  97.77 0 A 1
ATOM   5392 C CA  . GLY A 1 709 ? 28.503 -2.298 -0.710 1.00  97.88 0 A 1
ATOM   5393 C C   . GLY A 1 709 ? 29.077 -1.619 -1.958 1.00  98.07 0 A 1
ATOM   5394 O O   . GLY A 1 709 ? 29.201 -2.246 -3.008 1.00  96.31 0 A 1
[truncated: 201,718 more chars]
