# Supplementary material for: β-sheet stabilization of the island domain underlies ligand-induced LRR-RP activation of plant immune signaling
Source: Nat Commun. 2025 Dec 8;16:10958. doi: 10.1038/s41467-025-66119-7 (PMC12686451; doi:10.1038/s41467-025-66119-7)
Supplement: Supplementary file 3 — Supplementary Dataset 1 [file 41467_2025_66119_MOESM3_ESM.zip › AF3_RLP23_nlp20_model_0.cif]

# generated by PyMOL 3.1.4.1
#
data_AF3_RLP23_nlp20_model_0
_entry.id AF3_RLP23_nlp20_model_0
#
loop_
_atom_site.group_PDB
_atom_site.id
_atom_site.type_symbol
_atom_site.label_atom_id
_atom_site.label_alt_id
_atom_site.label_comp_id
_atom_site.label_asym_id
_atom_site.label_entity_id
_atom_site.label_seq_id
_atom_site.pdbx_PDB_ins_code
_atom_site.Cartn_x
_atom_site.Cartn_y
_atom_site.Cartn_z
_atom_site.occupancy
_atom_site.B_iso_or_equiv
_atom_site.pdbx_formal_charge
_atom_site.auth_asym_id
_atom_site.pdbx_PDB_model_num
ATOM   1   N N   . SER A 1 23 ?  3.192 17.826 -22.568 1.00  36.72 0 A 1
ATOM   2   C CA  . SER A 1 23 ?  2.438 19.025 -22.973 1.00  38.57 0 A 1
ATOM   3   C C   . SER A 1 23 ?  2.609 19.225 -24.472 1.00  40.82 0 A 1
ATOM   4   O O   . SER A 1 23 ?  3.740 19.287 -24.944 1.00  39.21 0 A 1
ATOM   5   C CB  . SER A 1 23 ?  2.909 20.257 -22.200 1.00  36.41 0 A 1
ATOM   6   O OG  . SER A 1 23 ?  4.259 20.515 -22.466 1.00  33.11 0 A 1
ATOM   7   N N   . ILE A 1 24 ?  1.520 19.314 -25.209 1.00  44.60 0 A 1
ATOM   8   C CA  . ILE A 1 24 ?  1.493 19.553 -26.660 1.00  43.85 0 A 1
ATOM   9   C C   . ILE A 1 24 ?  1.695 21.058 -26.894 1.00  45.48 0 A 1
ATOM   10  O O   . ILE A 1 24 ?  0.774 21.778 -27.246 1.00  42.54 0 A 1
ATOM   11  C CB  . ILE A 1 24 ?  0.177 19.010 -27.274 1.00  39.97 0 A 1
ATOM   12  C CG1 . ILE A 1 24 ? -0.077 17.531 -26.896 1.00  36.57 0 A 1
ATOM   13  C CG2 . ILE A 1 24 ?  0.202 19.160 -28.810 1.00  35.54 0 A 1
ATOM   14  C CD1 . ILE A 1 24 ? -1.466 17.013 -27.291 1.00  32.94 0 A 1
ATOM   15  N N   . PHE A 1 25 ?  2.893 21.576 -26.586 1.00  46.89 0 A 1
ATOM   16  C CA  . PHE A 1 25 ?  3.218 22.962 -26.894 1.00  47.11 0 A 1
ATOM   17  C C   . PHE A 1 25 ?  3.849 23.039 -28.268 1.00  48.08 0 A 1
ATOM   18  O O   . PHE A 1 25 ?  5.047 22.857 -28.429 1.00  45.65 0 A 1
ATOM   19  C CB  . PHE A 1 25 ?  4.096 23.592 -25.820 1.00  44.06 0 A 1
ATOM   20  C CG  . PHE A 1 25 ?  3.308 24.308 -24.772 1.00  40.71 0 A 1
ATOM   21  C CD1 . PHE A 1 25 ?  2.466 25.375 -25.140 1.00  37.27 0 A 1
ATOM   22  C CD2 . PHE A 1 25 ?  3.445 23.946 -23.426 1.00  37.26 0 A 1
ATOM   23  C CE1 . PHE A 1 25 ?  1.778 26.083 -24.167 1.00  34.23 0 A 1
ATOM   24  C CE2 . PHE A 1 25 ?  2.756 24.670 -22.448 1.00  34.33 0 A 1
ATOM   25  C CZ  . PHE A 1 25 ?  1.924 25.735 -22.816 1.00  33.95 0 A 1
ATOM   26  N N   . THR A 1 26 ?  3.052 23.398 -29.249 1.00  48.32 0 A 1
ATOM   27  C CA  . THR A 1 26 ?  3.538 24.086 -30.435 1.00  48.02 0 A 1
ATOM   28  C C   . THR A 1 26 ?  3.819 25.534 -30.039 1.00  49.04 0 A 1
ATOM   29  O O   . THR A 1 26 ?  2.920 26.368 -30.008 1.00  46.39 0 A 1
ATOM   30  C CB  . THR A 1 26 ?  2.522 23.998 -31.592 1.00  44.43 0 A 1
ATOM   31  C CG2 . THR A 1 26 ?  2.943 22.920 -32.582 1.00  38.44 0 A 1
ATOM   32  O OG1 . THR A 1 26 ?  1.235 23.652 -31.134 1.00  40.52 0 A 1
ATOM   33  N N   . LEU A 1 27 ?  5.080 25.828 -29.684 1.00  51.50 0 A 1
ATOM   34  C CA  . LEU A 1 27 ?  5.550 27.207 -29.574 1.00  51.10 0 A 1
ATOM   35  C C   . LEU A 1 27 ?  5.405 27.845 -30.960 1.00  51.86 0 A 1
ATOM   36  O O   . LEU A 1 27 ?  6.085 27.454 -31.901 1.00  48.56 0 A 1
ATOM   37  C CB  . LEU A 1 27 ?  7.010 27.230 -29.078 1.00  47.05 0 A 1
ATOM   38  C CG  . LEU A 1 27 ?  7.134 27.123 -27.551 1.00  42.99 0 A 1
ATOM   39  C CD1 . LEU A 1 27 ?  8.548 26.694 -27.160 1.00  39.29 0 A 1
ATOM   40  C CD2 . LEU A 1 27 ?  6.859 28.468 -26.874 1.00  39.65 0 A 1
ATOM   41  N N   . ASN A 1 28 ?  4.501 28.804 -31.082 1.00  53.57 0 A 1
ATOM   42  C CA  . ASN A 1 28 ?  4.375 29.566 -32.311 1.00  53.03 0 A 1
ATOM   43  C C   . ASN A 1 28 ?  5.643 30.400 -32.538 1.00  53.19 0 A 1
ATOM   44  O O   . ASN A 1 28 ?  6.159 31.024 -31.620 1.00  50.26 0 A 1
ATOM   45  C CB  . ASN A 1 28 ?  3.108 30.444 -32.270 1.00  49.40 0 A 1
ATOM   46  C CG  . ASN A 1 28 ?  1.869 29.744 -32.811 1.00  44.80 0 A 1
ATOM   47  N ND2 . ASN A 1 28 ?  0.690 30.149 -32.390 1.00  40.49 0 A 1
ATOM   48  O OD1 . ASN A 1 28 ?  1.943 28.868 -33.641 1.00  41.49 0 A 1
ATOM   49  N N   . PHE A 1 29 ?  6.109 30.450 -33.777 1.00  48.53 0 A 1
ATOM   50  C CA  . PHE A 1 29 ?  7.361 31.080 -34.238 1.00  48.78 0 A 1
ATOM   51  C C   . PHE A 1 29 ?  7.525 32.578 -33.913 1.00  50.22 0 A 1
ATOM   52  O O   . PHE A 1 29 ?  8.593 33.140 -34.165 1.00  46.80 0 A 1
ATOM   53  C CB  . PHE A 1 29 ?  7.446 30.889 -35.753 1.00  43.93 0 A 1
ATOM   54  C CG  . PHE A 1 29 ?  7.693 29.467 -36.202 1.00  40.52 0 A 1
ATOM   55  C CD1 . PHE A 1 29 ?  9.018 29.004 -36.324 1.00  36.97 0 A 1
ATOM   56  C CD2 . PHE A 1 29 ?  6.631 28.613 -36.529 1.00  36.57 0 A 1
ATOM   57  C CE1 . PHE A 1 29 ?  9.278 27.702 -36.767 1.00  33.81 0 A 1
ATOM   58  C CE2 . PHE A 1 29 ?  6.885 27.298 -36.964 1.00  33.98 0 A 1
ATOM   59  C CZ  . PHE A 1 29 ?  8.209 26.849 -37.084 1.00  33.32 0 A 1
ATOM   60  N N   . HIS A 1 30 ?  6.514 33.257 -33.379 1.00  61.58 0 A 1
ATOM   61  C CA  . HIS A 1 30 ?  6.538 34.692 -33.105 1.00  63.57 0 A 1
ATOM   62  C C   . HIS A 1 30 ?  7.224 35.080 -31.785 1.00  65.85 0 A 1
ATOM   63  O O   . HIS A 1 30 ?  7.318 36.274 -31.484 1.00  62.27 0 A 1
ATOM   64  C CB  . HIS A 1 30 ?  5.116 35.248 -33.180 1.00  58.60 0 A 1
ATOM   65  C CG  . HIS A 1 30 ?  4.532 35.134 -34.558 1.00  53.94 0 A 1
ATOM   66  C CD2 . HIS A 1 30 ?  3.433 34.422 -34.934 1.00  46.70 0 A 1
ATOM   67  N ND1 . HIS A 1 30 ?  5.039 35.717 -35.696 1.00  47.66 0 A 1
ATOM   68  C CE1 . HIS A 1 30 ?  4.263 35.364 -36.727 1.00  44.84 0 A 1
ATOM   69  N NE2 . HIS A 1 30 ?  3.273 34.582 -36.302 1.00  44.17 0 A 1
ATOM   70  N N   . PHE A 1 31 ?  7.681 34.113 -31.005 1.00  64.51 0 A 1
ATOM   71  C CA  . PHE A 1 31 ?  8.393 34.366 -29.755 1.00  67.59 0 A 1
ATOM   72  C C   . PHE A 1 31 ?  9.872 34.033 -29.935 1.00  67.75 0 A 1
ATOM   73  O O   . PHE A 1 31 ? 10.226 32.921 -30.307 1.00  64.83 0 A 1
ATOM   74  C CB  . PHE A 1 31 ?  7.741 33.577 -28.615 1.00  65.24 0 A 1
ATOM   75  C CG  . PHE A 1 31 ?  6.241 33.800 -28.487 1.00  65.96 0 A 1
ATOM   76  C CD1 . PHE A 1 31 ?  5.731 35.089 -28.300 1.00  60.68 0 A 1
ATOM   77  C CD2 . PHE A 1 31 ?  5.356 32.713 -28.595 1.00  60.43 0 A 1
ATOM   78  C CE1 . PHE A 1 31 ?  4.341 35.295 -28.232 1.00  58.80 0 A 1
ATOM   79  C CE2 . PHE A 1 31 ?  3.975 32.912 -28.526 1.00  56.72 0 A 1
ATOM   80  C CZ  . PHE A 1 31 ?  3.461 34.207 -28.351 1.00  59.42 0 A 1
ATOM   81  N N   . THR A 1 32 ? 10.739 34.999 -29.664 1.00  66.89 0 A 1
ATOM   82  C CA  . THR A 1 32 ? 12.181 34.778 -29.587 1.00  68.40 0 A 1
ATOM   83  C C   . THR A 1 32 ? 12.626 34.754 -28.131 1.00  70.47 0 A 1
ATOM   84  O O   . THR A 1 32 ? 11.925 35.240 -27.242 1.00  65.00 0 A 1
ATOM   85  C CB  . THR A 1 32 ? 12.983 35.787 -30.426 1.00  62.61 0 A 1
ATOM   86  C CG2 . THR A 1 32 ? 12.778 35.554 -31.916 1.00  56.68 0 A 1
ATOM   87  O OG1 . THR A 1 32 ? 12.607 37.103 -30.151 1.00  58.33 0 A 1
ATOM   88  N N   . GLY A 1 33 ? 13.790 34.164 -27.884 1.00  69.94 0 A 1
ATOM   89  C CA  . GLY A 1 33 ? 14.382 34.098 -26.551 1.00  70.89 0 A 1
ATOM   90  C C   . GLY A 1 33 ? 14.656 35.480 -25.953 1.00  73.51 0 A 1
ATOM   91  O O   . GLY A 1 33 ? 14.231 36.506 -26.483 1.00  69.74 0 A 1
ATOM   92  N N   . ILE A 1 34 ? 15.419 35.506 -24.869 1.00  72.38 0 A 1
ATOM   93  C CA  . ILE A 1 34 ? 15.633 36.714 -24.058 1.00  72.36 0 A 1
ATOM   94  C C   . ILE A 1 34 ? 16.077 37.963 -24.843 1.00  74.76 0 A 1
ATOM   95  O O   . ILE A 1 34 ? 15.827 39.083 -24.398 1.00  71.72 0 A 1
ATOM   96  C CB  . ILE A 1 34 ? 16.635 36.398 -22.947 1.00  66.69 0 A 1
ATOM   97  C CG1 . ILE A 1 34 ? 16.580 37.519 -21.902 1.00  60.20 0 A 1
ATOM   98  C CG2 . ILE A 1 34 ? 18.072 36.174 -23.492 1.00  58.39 0 A 1
ATOM   99  C CD1 . ILE A 1 34 ? 17.264 37.181 -20.611 1.00  54.24 0 A 1
ATOM   100 N N   . VAL A 1 35 ? 16.689 37.800 -26.021 1.00  73.12 0 A 1
ATOM   101 C CA  . VAL A 1 35 ? 17.164 38.894 -26.879 1.00  74.24 0 A 1
ATOM   102 C C   . VAL A 1 35 ? 16.035 39.867 -27.256 1.00  76.85 0 A 1
ATOM   103 O O   . VAL A 1 35 ? 16.281 41.066 -27.397 1.00  73.01 0 A 1
ATOM   104 C CB  . VAL A 1 35 ? 17.825 38.324 -28.149 1.00  68.93 0 A 1
ATOM   105 C CG1 . VAL A 1 35 ? 18.562 39.415 -28.930 1.00  61.62 0 A 1
ATOM   106 C CG2 . VAL A 1 35 ? 18.838 37.217 -27.838 1.00  61.31 0 A 1
ATOM   107 N N   . ALA A 1 36 ? 14.813 39.393 -27.373 1.00  77.18 0 A 1
ATOM   108 C CA  . ALA A 1 36 ? 13.654 40.241 -27.665 1.00  78.97 0 A 1
ATOM   109 C C   . ALA A 1 36 ? 13.023 40.883 -26.413 1.00  82.27 0 A 1
ATOM   110 O O   . ALA A 1 36 ? 12.154 41.753 -26.549 1.00  79.53 0 A 1
ATOM   111 C CB  . ALA A 1 36 ? 12.621 39.413 -28.429 1.00  74.15 0 A 1
ATOM   112 N N   . CYS A 1 37 ? 13.431 40.473 -25.217 1.00  82.51 0 A 1
ATOM   113 C CA  . CYS A 1 37 ? 12.834 40.961 -23.978 1.00  83.93 0 A 1
ATOM   114 C C   . CYS A 1 37 ? 13.324 42.371 -23.640 1.00  84.86 0 A 1
ATOM   115 O O   . CYS A 1 37 ? 14.517 42.662 -23.642 1.00  82.82 0 A 1
ATOM   116 C CB  . CYS A 1 37 ? 13.119 39.980 -22.837 1.00  82.76 0 A 1
ATOM   117 S SG  . CYS A 1 37 ? 12.451 38.313 -23.087 1.00  80.81 0 A 1
ATOM   118 N N   . ARG A 1 38 ? 12.402 43.243 -23.251 1.00  86.35 0 A 1
ATOM   119 C CA  . ARG A 1 38 ? 12.767 44.568 -22.740 1.00  86.67 0 A 1
ATOM   120 C C   . ARG A 1 38 ? 13.502 44.447 -21.398 1.00  87.85 0 A 1
ATOM   121 O O   . ARG A 1 38 ? 13.123 43.607 -20.580 1.00  86.31 0 A 1
ATOM   122 C CB  . ARG A 1 38 ? 11.529 45.453 -22.604 1.00  84.25 0 A 1
ATOM   123 C CG  . ARG A 1 38 ? 10.955 45.838 -23.972 1.00  77.42 0 A 1
ATOM   124 C CD  . ARG A 1 38 ?  9.810 46.830 -23.792 1.00  71.00 0 A 1
ATOM   125 N NE  . ARG A 1 38 ?  9.230 47.210 -25.079 1.00  62.26 0 A 1
ATOM   126 C CZ  . ARG A 1 38 ?  8.298 48.130 -25.282 1.00  55.27 0 A 1
ATOM   127 N NH1 . ARG A 1 38 ?  7.793 48.827 -24.298 1.00  50.55 1 A 1
ATOM   128 N NH2 . ARG A 1 38 ?  7.861 48.357 -26.490 1.00  49.37 0 A 1
ATOM   129 N N   . PRO A 1 39 ? 14.459 45.354 -21.089 1.00  86.48 0 A 1
ATOM   130 C CA  . PRO A 1 39 ? 15.242 45.307 -19.849 1.00  86.22 0 A 1
ATOM   131 C C   . PRO A 1 39 ? 14.399 45.202 -18.570 1.00  86.98 0 A 1
ATOM   132 O O   . PRO A 1 39 ? 14.730 44.434 -17.667 1.00  85.12 0 A 1
ATOM   133 C CB  . PRO A 1 39 ? 16.091 46.575 -19.852 1.00  84.06 0 A 1
ATOM   134 C CG  . PRO A 1 39 ? 16.291 46.858 -21.343 1.00  82.74 0 A 1
ATOM   135 C CD  . PRO A 1 39 ? 14.977 46.403 -21.961 1.00  85.13 0 A 1
ATOM   136 N N   . HIS A 1 40 ? 13.289 45.924 -18.489 1.00  87.73 0 A 1
ATOM   137 C CA  . HIS A 1 40 ? 12.398 45.867 -17.326 1.00  87.52 0 A 1
ATOM   138 C C   . HIS A 1 40 ? 11.676 44.518 -17.196 1.00  88.65 0 A 1
ATOM   139 O O   . HIS A 1 40 ? 11.368 44.117 -16.076 1.00  86.24 0 A 1
ATOM   140 C CB  . HIS A 1 40 ? 11.388 47.023 -17.381 1.00  84.96 0 A 1
ATOM   141 C CG  . HIS A 1 40 ? 10.386 46.921 -18.492 1.00  76.62 0 A 1
ATOM   142 C CD2 . HIS A 1 40 ?  9.168 46.296 -18.445 1.00  64.23 0 A 1
ATOM   143 N ND1 . HIS A 1 40 ? 10.497 47.469 -19.754 1.00  66.11 0 A 1
ATOM   144 C CE1 . HIS A 1 40 ?  9.385 47.175 -20.433 1.00  60.99 0 A 1
ATOM   145 N NE2 . HIS A 1 40 ?  8.553 46.465 -19.685 1.00  62.63 0 A 1
ATOM   146 N N   . GLN A 1 41 ? 11.438 43.805 -18.294 1.00  86.29 0 A 1
ATOM   147 C CA  . GLN A 1 41 ? 10.853 42.464 -18.268 1.00  86.91 0 A 1
ATOM   148 C C   . GLN A 1 41 ? 11.876 41.436 -17.773 1.00  87.42 0 A 1
ATOM   149 O O   . GLN A 1 41 ? 11.522 40.557 -16.992 1.00  85.86 0 A 1
ATOM   150 C CB  . GLN A 1 41 ? 10.340 42.082 -19.665 1.00  86.05 0 A 1
ATOM   151 C CG  . GLN A 1 41 ?  9.154 42.940 -20.118 1.00  83.33 0 A 1
ATOM   152 C CD  . GLN A 1 41 ?  7.862 42.577 -19.376 1.00  85.64 0 A 1
ATOM   153 N NE2 . GLN A 1 41 ?  7.266 43.494 -18.642 1.00  74.85 0 A 1
ATOM   154 O OE1 . GLN A 1 41 ?  7.369 41.475 -19.463 1.00  76.55 0 A 1
ATOM   155 N N   . ILE A 1 42 ? 13.140 41.586 -18.162 1.00  86.36 0 A 1
ATOM   156 C CA  . ILE A 1 42 ? 14.246 40.778 -17.649 1.00  85.26 0 A 1
ATOM   157 C C   . ILE A 1 42 ? 14.371 40.970 -16.128 1.00  86.58 0 A 1
ATOM   158 O O   . ILE A 1 42 ? 14.385 39.991 -15.386 1.00  85.52 0 A 1
ATOM   159 C CB  . ILE A 1 42 ? 15.564 41.126 -18.378 1.00  82.48 0 A 1
ATOM   160 C CG1 . ILE A 1 42 ? 15.444 40.811 -19.889 1.00  77.89 0 A 1
ATOM   161 C CG2 . ILE A 1 42 ? 16.744 40.371 -17.747 1.00  75.36 0 A 1
ATOM   162 C CD1 . ILE A 1 42 ? 16.645 41.273 -20.722 1.00  68.28 0 A 1
ATOM   163 N N   . GLN A 1 43 ? 14.383 42.211 -15.639 1.00  87.59 0 A 1
ATOM   164 C CA  . GLN A 1 43 ? 14.414 42.499 -14.199 1.00  88.27 0 A 1
ATOM   165 C C   . GLN A 1 43 ? 13.196 41.916 -13.464 1.00  88.95 0 A 1
ATOM   166 O O   . GLN A 1 43 ? 13.340 41.372 -12.369 1.00  88.22 0 A 1
ATOM   167 C CB  . GLN A 1 43 ? 14.449 44.012 -13.972 1.00  87.26 0 A 1
ATOM   168 C CG  . GLN A 1 43 ? 15.819 44.630 -14.305 1.00  78.44 0 A 1
ATOM   169 C CD  . GLN A 1 43 ? 15.830 46.154 -14.126 1.00  73.32 0 A 1
ATOM   170 N NE2 . GLN A 1 43 ? 16.987 46.776 -14.197 1.00  62.04 0 A 1
ATOM   171 O OE1 . GLN A 1 43 ? 14.812 46.799 -13.928 1.00  65.34 0 A 1
ATOM   172 N N   . ALA A 1 44 ? 12.016 41.987 -14.054 1.00  88.29 0 A 1
ATOM   173 C CA  . ALA A 1 44 ? 10.809 41.417 -13.480 1.00  88.39 0 A 1
ATOM   174 C C   . ALA A 1 44 ? 10.883 39.878 -13.401 1.00  89.34 0 A 1
ATOM   175 O O   . ALA A 1 44 ? 10.474 39.300 -12.397 1.00  88.29 0 A 1
ATOM   176 C CB  . ALA A 1 44 ?  9.598 41.903 -14.286 1.00  87.05 0 A 1
ATOM   177 N N   . PHE A 1 45 ? 11.471 39.226 -14.419 1.00  88.96 0 A 1
ATOM   178 C CA  . PHE A 1 45 ? 11.726 37.786 -14.395 1.00  88.41 0 A 1
ATOM   179 C C   . PHE A 1 45 ? 12.723 37.398 -13.299 1.00  89.14 0 A 1
ATOM   180 O O   . PHE A 1 45 ? 12.436 36.509 -12.513 1.00  88.87 0 A 1
ATOM   181 C CB  . PHE A 1 45 ? 12.201 37.322 -15.773 1.00  87.09 0 A 1
ATOM   182 C CG  . PHE A 1 45 ? 12.591 35.862 -15.773 1.00  86.07 0 A 1
ATOM   183 C CD1 . PHE A 1 45 ? 13.950 35.487 -15.826 1.00  81.40 0 A 1
ATOM   184 C CD2 . PHE A 1 45 ? 11.605 34.871 -15.661 1.00  81.26 0 A 1
ATOM   185 C CE1 . PHE A 1 45 ? 14.315 34.132 -15.784 1.00  79.68 0 A 1
ATOM   186 C CE2 . PHE A 1 45 ? 11.967 33.508 -15.622 1.00  78.26 0 A 1
ATOM   187 C CZ  . PHE A 1 45 ? 13.318 33.144 -15.686 1.00  79.98 0 A 1
ATOM   188 N N   . THR A 1 46 ? 13.840 38.118 -13.172 1.00  88.15 0 A 1
ATOM   189 C CA  . THR A 1 46 ? 14.804 37.885 -12.088 1.00  87.75 0 A 1
ATOM   190 C C   . THR A 1 46 ? 14.165 38.066 -10.712 1.00  88.74 0 A 1
ATOM   191 O O   . THR A 1 46 ? 14.424 37.295 -9.799 1.00  87.92 0 A 1
ATOM   192 C CB  . THR A 1 46 ? 16.015 38.833 -12.218 1.00  85.82 0 A 1
ATOM   193 C CG2 . THR A 1 46 ? 17.144 38.473 -11.253 1.00  76.37 0 A 1
ATOM   194 O OG1 . THR A 1 46 ? 16.555 38.766 -13.514 1.00  79.30 0 A 1
ATOM   195 N N   . LYS A 1 47 ? 13.295 39.059 -10.558 1.00  90.68 0 A 1
ATOM   196 C CA  . LYS A 1 47 ? 12.521 39.239 -9.324 1.00  91.02 0 A 1
ATOM   197 C C   . LYS A 1 47 ? 11.631 38.027 -9.033 1.00  91.68 0 A 1
ATOM   198 O O   . LYS A 1 47 ? 11.541 37.630 -7.876 1.00  90.09 0 A 1
ATOM   199 C CB  . LYS A 1 47 ? 11.713 40.544 -9.409 1.00  90.29 0 A 1
ATOM   200 C CG  . LYS A 1 47 ? 11.018 40.859 -8.075 1.00  81.54 0 A 1
ATOM   201 C CD  . LYS A 1 47 ? 10.198 42.151 -8.193 1.00  77.61 0 A 1
ATOM   202 C CE  . LYS A 1 47 ?  9.490 42.391 -6.862 1.00  65.86 0 A 1
ATOM   203 N NZ  . LYS A 1 47 ?  8.598 43.576 -6.930 1.00  57.79 1 A 1
ATOM   204 N N   . PHE A 1 48 ? 10.996 37.457 -10.051 1.00  90.73 0 A 1
ATOM   205 C CA  . PHE A 1 48 ? 10.172 36.259 -9.900 1.00  91.42 0 A 1
ATOM   206 C C   . PHE A 1 48 ? 11.009 35.043 -9.494 1.00  91.55 0 A 1
ATOM   207 O O   . PHE A 1 48 ? 10.650 34.374 -8.529 1.00  90.97 0 A 1
ATOM   208 C CB  . PHE A 1 48 ?  9.385 35.993 -11.189 1.00  91.37 0 A 1
ATOM   209 C CG  . PHE A 1 48 ?  8.693 34.648 -11.198 1.00  92.04 0 A 1
ATOM   210 C CD1 . PHE A 1 48 ?  9.098 33.644 -12.099 1.00  89.85 0 A 1
ATOM   211 C CD2 . PHE A 1 48 ?  7.684 34.364 -10.261 1.00  90.08 0 A 1
ATOM   212 C CE1 . PHE A 1 48 ?  8.502 32.373 -12.062 1.00  89.55 0 A 1
ATOM   213 C CE2 . PHE A 1 48 ?  7.093 33.098 -10.221 1.00  89.08 0 A 1
ATOM   214 C CZ  . PHE A 1 48 ?  7.494 32.099 -11.118 1.00  90.14 0 A 1
ATOM   215 N N   . THR A 1 49 ? 12.138 34.769 -10.161 1.00  89.96 0 A 1
ATOM   216 C CA  . THR A 1 49 ? 12.982 33.619 -9.812 1.00  89.30 0 A 1
ATOM   217 C C   . THR A 1 49 ? 13.580 33.732 -8.416 1.00  89.79 0 A 1
ATOM   218 O O   . THR A 1 49 ? 13.691 32.725 -7.723 1.00  88.54 0 A 1
ATOM   219 C CB  . THR A 1 49 ? 14.103 33.387 -10.839 1.00  87.58 0 A 1
ATOM   220 C CG2 . THR A 1 49 ? 13.532 33.012 -12.204 1.00  78.46 0 A 1
ATOM   221 O OG1 . THR A 1 49 ? 14.896 34.534 -11.010 1.00  79.73 0 A 1
ATOM   222 N N   . ASN A 1 50 ? 13.864 34.960 -7.941 1.00  90.93 0 A 1
ATOM   223 C CA  . ASN A 1 50 ? 14.348 35.208 -6.580 1.00  91.05 0 A 1
ATOM   224 C C   . ASN A 1 50 ? 13.298 34.943 -5.486 1.00  91.24 0 A 1
ATOM   225 O O   . ASN A 1 50 ? 13.630 34.997 -4.301 1.00  89.17 0 A 1
ATOM   226 C CB  . ASN A 1 50 ? 14.871 36.654 -6.494 1.00  89.88 0 A 1
ATOM   227 C CG  . ASN A 1 50 ? 16.176 36.880 -7.235 1.00  85.08 0 A 1
ATOM   228 N ND2 . ASN A 1 50 ? 16.569 38.122 -7.401 1.00  75.11 0 A 1
ATOM   229 O OD1 . ASN A 1 50 ? 16.887 35.988 -7.647 1.00  76.92 0 A 1
ATOM   230 N N   . GLU A 1 51 ? 12.043 34.660 -5.835 1.00  91.09 0 A 1
ATOM   231 C CA  . GLU A 1 51 ? 11.030 34.197 -4.870 1.00  91.46 0 A 1
ATOM   232 C C   . GLU A 1 51 ? 11.233 32.723 -4.456 1.00  91.72 0 A 1
ATOM   233 O O   . GLU A 1 51 ? 10.602 32.279 -3.499 1.00  89.66 0 A 1
ATOM   234 C CB  . GLU A 1 51 ?  9.614 34.403 -5.431 1.00  90.43 0 A 1
ATOM   235 C CG  . GLU A 1 51 ?  9.251 35.869 -5.662 1.00  89.02 0 A 1
ATOM   236 C CD  . GLU A 1 51 ?  7.863 36.063 -6.310 1.00  90.39 0 A 1
ATOM   237 O OE1 . GLU A 1 51 ?  7.656 37.091 -6.993 1.00  84.65 0 A 1
ATOM   238 O OE2 . GLU A 1 51 ?  6.960 35.223 -6.112 1.00  86.86 -1 A 1
ATOM   239 N N   . PHE A 1 52 ? 12.110 31.994 -5.159 1.00  91.35 0 A 1
ATOM   240 C CA  . PHE A 1 52 ? 12.310 30.563 -5.005 1.00  91.35 0 A 1
ATOM   241 C C   . PHE A 1 52 ? 13.786 30.205 -4.781 1.00  91.01 0 A 1
ATOM   242 O O   . PHE A 1 52 ? 14.703 30.941 -5.148 1.00  88.61 0 A 1
ATOM   243 C CB  . PHE A 1 52 ? 11.770 29.832 -6.243 1.00  90.77 0 A 1
ATOM   244 C CG  . PHE A 1 52 ? 10.330 30.158 -6.564 1.00  91.80 0 A 1
ATOM   245 C CD1 . PHE A 1 52 ?  9.271 29.470 -5.939 1.00  89.32 0 A 1
ATOM   246 C CD2 . PHE A 1 52 ? 10.030 31.197 -7.467 1.00  89.88 0 A 1
ATOM   247 C CE1 . PHE A 1 52 ?  7.948 29.813 -6.205 1.00  88.48 0 A 1
ATOM   248 C CE2 . PHE A 1 52 ?  8.695 31.543 -7.732 1.00  88.70 0 A 1
ATOM   249 C CZ  . PHE A 1 52 ?  7.655 30.857 -7.095 1.00  89.82 0 A 1
ATOM   250 N N   . ASP A 1 53 ? 14.017 29.033 -4.233 1.00  90.13 0 A 1
ATOM   251 C CA  . ASP A 1 53 ? 15.308 28.360 -4.326 1.00  89.18 0 A 1
ATOM   252 C C   . ASP A 1 53 ? 15.479 27.810 -5.746 1.00  88.32 0 A 1
ATOM   253 O O   . ASP A 1 53 ? 14.701 26.970 -6.197 1.00  86.48 0 A 1
ATOM   254 C CB  . ASP A 1 53 ? 15.379 27.260 -3.258 1.00  87.69 0 A 1
ATOM   255 C CG  . ASP A 1 53 ? 16.701 26.503 -3.234 1.00  83.69 0 A 1
ATOM   256 O OD1 . ASP A 1 53 ? 17.613 26.765 -4.044 1.00  77.02 0 A 1
ATOM   257 O OD2 . ASP A 1 53 ? 16.840 25.632 -2.350 1.00  75.90 -1 A 1
ATOM   258 N N   . THR A 1 54 ? 16.507 28.299 -6.449 1.00  87.80 0 A 1
ATOM   259 C CA  . THR A 1 54 ? 16.794 27.983 -7.846 1.00  86.16 0 A 1
ATOM   260 C C   . THR A 1 54 ? 18.001 27.056 -8.019 1.00  85.02 0 A 1
ATOM   261 O O   . THR A 1 54 ? 18.498 26.914 -9.129 1.00  80.81 0 A 1
ATOM   262 C CB  . THR A 1 54 ? 16.969 29.255 -8.689 1.00  84.00 0 A 1
ATOM   263 C CG2 . THR A 1 54 ? 15.691 30.095 -8.730 1.00  77.23 0 A 1
ATOM   264 O OG1 . THR A 1 54 ? 17.985 30.062 -8.152 1.00  78.36 0 A 1
ATOM   265 N N   . ARG A 1 55 ? 18.485 26.391 -6.958 1.00  85.02 0 A 1
ATOM   266 C CA  . ARG A 1 55 ? 19.657 25.498 -7.042 1.00  83.74 0 A 1
ATOM   267 C C   . ARG A 1 55 ? 19.474 24.355 -8.038 1.00  83.33 0 A 1
ATOM   268 O O   . ARG A 1 55 ? 20.466 23.883 -8.594 1.00  78.69 0 A 1
ATOM   269 C CB  . ARG A 1 55 ? 19.973 24.934 -5.655 1.00  82.14 0 A 1
ATOM   270 C CG  . ARG A 1 55 ? 20.647 25.991 -4.759 1.00  76.58 0 A 1
ATOM   271 C CD  . ARG A 1 55 ? 20.993 25.414 -3.379 1.00  72.88 0 A 1
ATOM   272 N NE  . ARG A 1 55 ? 19.795 25.213 -2.561 1.00  64.79 0 A 1
ATOM   273 C CZ  . ARG A 1 55 ? 19.748 24.647 -1.363 1.00  58.35 0 A 1
ATOM   274 N NH1 . ARG A 1 55 ? 20.810 24.162 -0.790 1.00  53.24 1 A 1
ATOM   275 N NH2 . ARG A 1 55 ? 18.618 24.569 -0.725 1.00  51.65 0 A 1
ATOM   276 N N   . GLY A 1 56 ? 18.250 23.930 -8.284 1.00  82.82 0 A 1
ATOM   277 C CA  . GLY A 1 56 ? 17.921 22.919 -9.288 1.00  81.12 0 A 1
ATOM   278 C C   . GLY A 1 56 ? 17.830 23.445 -10.729 1.00  81.64 0 A 1
ATOM   279 O O   . GLY A 1 56 ? 17.626 22.658 -11.650 1.00  76.82 0 A 1
ATOM   280 N N   . CYS A 1 57 ? 17.975 24.750 -10.948 1.00  83.92 0 A 1
ATOM   281 C CA  . CYS A 1 57 ? 17.887 25.366 -12.267 1.00  81.59 0 A 1
ATOM   282 C C   . CYS A 1 57 ? 19.250 25.391 -12.968 1.00  79.27 0 A 1
ATOM   283 O O   . CYS A 1 57 ? 20.306 25.364 -12.335 1.00  72.04 0 A 1
ATOM   284 C CB  . CYS A 1 57 ? 17.302 26.771 -12.139 1.00  79.79 0 A 1
ATOM   285 S SG  . CYS A 1 57 ? 15.688 26.838 -11.293 1.00  77.83 0 A 1
ATOM   286 N N   . ASN A 1 58 ? 19.219 25.486 -14.292 1.00  77.71 0 A 1
ATOM   287 C CA  . ASN A 1 58 ? 20.455 25.666 -15.046 1.00  74.61 0 A 1
ATOM   288 C C   . ASN A 1 58 ? 21.002 27.085 -14.836 1.00  73.14 0 A 1
ATOM   289 O O   . ASN A 1 58 ? 20.642 28.026 -15.534 1.00  66.67 0 A 1
ATOM   290 C CB  . ASN A 1 58 ? 20.226 25.320 -16.526 1.00  68.66 0 A 1
ATOM   291 C CG  . ASN A 1 58 ? 21.537 25.319 -17.296 1.00  63.18 0 A 1
ATOM   292 N ND2 . ASN A 1 58 ? 21.489 25.011 -18.566 1.00  56.17 0 A 1
ATOM   293 O OD1 . ASN A 1 58 ? 22.600 25.583 -16.762 1.00  56.94 0 A 1
ATOM   294 N N   . ASN A 1 59 ? 21.925 27.236 -13.886 1.00  70.24 0 A 1
ATOM   295 C CA  . ASN A 1 59 ? 22.520 28.521 -13.529 1.00  67.53 0 A 1
ATOM   296 C C   . ASN A 1 59 ? 23.453 29.097 -14.611 1.00  68.08 0 A 1
ATOM   297 O O   . ASN A 1 59 ? 23.804 30.273 -14.528 1.00  61.71 0 A 1
ATOM   298 C CB  . ASN A 1 59 ? 23.257 28.360 -12.187 1.00  61.84 0 A 1
ATOM   299 C CG  . ASN A 1 59 ? 22.307 28.137 -11.017 1.00  57.86 0 A 1
ATOM   300 N ND2 . ASN A 1 59 ? 22.784 27.534 -9.953 1.00  52.30 0 A 1
ATOM   301 O OD1 . ASN A 1 59 ? 21.159 28.509 -11.035 1.00  52.26 0 A 1
ATOM   302 N N   . SER A 1 60 ? 23.868 28.295 -15.616 1.00  69.19 0 A 1
ATOM   303 C CA  . SER A 1 60 ? 24.693 28.807 -16.722 1.00  67.53 0 A 1
ATOM   304 C C   . SER A 1 60 ? 23.892 29.642 -17.726 1.00  68.04 0 A 1
ATOM   305 O O   . SER A 1 60 ? 24.443 30.542 -18.347 1.00  62.38 0 A 1
ATOM   306 C CB  . SER A 1 60 ? 25.408 27.658 -17.436 1.00  63.64 0 A 1
ATOM   307 O OG  . SER A 1 60 ? 24.524 26.804 -18.133 1.00  58.07 0 A 1
ATOM   308 N N   . ASP A 1 61 ? 22.600 29.378 -17.854 1.00  70.07 0 A 1
ATOM   309 C CA  . ASP A 1 61 ? 21.656 30.164 -18.647 1.00  68.84 0 A 1
ATOM   310 C C   . ASP A 1 61 ? 20.424 30.477 -17.793 1.00  68.35 0 A 1
ATOM   311 O O   . ASP A 1 61 ? 19.387 29.814 -17.856 1.00  63.99 0 A 1
ATOM   312 C CB  . ASP A 1 61 ? 21.326 29.439 -19.956 1.00  63.77 0 A 1
ATOM   313 C CG  . ASP A 1 61 ? 20.431 30.282 -20.868 1.00  58.19 0 A 1
ATOM   314 O OD1 . ASP A 1 61 ? 20.104 31.440 -20.502 1.00  53.77 0 A 1
ATOM   315 O OD2 . ASP A 1 61 ? 20.049 29.754 -21.935 1.00  53.23 -1 A 1
ATOM   316 N N   . THR A 1 62 ? 20.572 31.517 -16.972 1.00  67.19 0 A 1
ATOM   317 C CA  . THR A 1 62 ? 19.546 31.962 -16.014 1.00  65.76 0 A 1
ATOM   318 C C   . THR A 1 62 ? 18.236 32.407 -16.670 1.00  68.34 0 A 1
ATOM   319 O O   . THR A 1 62 ? 17.231 32.564 -15.974 1.00  64.03 0 A 1
ATOM   320 C CB  . THR A 1 62 ? 20.068 33.132 -15.167 1.00  59.78 0 A 1
ATOM   321 C CG2 . THR A 1 62 ? 21.107 32.669 -14.159 1.00  52.70 0 A 1
ATOM   322 O OG1 . THR A 1 62 ? 20.674 34.112 -15.975 1.00  54.59 0 A 1
ATOM   323 N N   . PHE A 1 63 ? 18.237 32.620 -17.980 1.00  70.41 0 A 1
ATOM   324 C CA  . PHE A 1 63 ? 17.080 33.071 -18.736 1.00  71.66 0 A 1
ATOM   325 C C   . PHE A 1 63 ? 16.509 31.990 -19.655 1.00  74.39 0 A 1
ATOM   326 O O   . PHE A 1 63 ? 15.581 32.260 -20.426 1.00  70.54 0 A 1
ATOM   327 C CB  . PHE A 1 63 ? 17.463 34.336 -19.482 1.00  67.26 0 A 1
ATOM   328 C CG  . PHE A 1 63 ? 17.957 35.447 -18.580 1.00  65.95 0 A 1
ATOM   329 C CD1 . PHE A 1 63 ? 17.065 36.109 -17.719 1.00  60.90 0 A 1
ATOM   330 C CD2 . PHE A 1 63 ? 19.317 35.829 -18.598 1.00  60.84 0 A 1
ATOM   331 C CE1 . PHE A 1 63 ? 17.513 37.179 -16.917 1.00  56.76 0 A 1
ATOM   332 C CE2 . PHE A 1 63 ? 19.765 36.894 -17.805 1.00  55.33 0 A 1
ATOM   333 C CZ  . PHE A 1 63 ? 18.857 37.573 -16.977 1.00  56.92 0 A 1
ATOM   334 N N   . ASN A 1 64 ? 17.034 30.772 -19.557 1.00  76.27 0 A 1
ATOM   335 C CA  . ASN A 1 64 ? 16.420 29.632 -20.199 1.00  75.28 0 A 1
ATOM   336 C C   . ASN A 1 64 ? 14.989 29.439 -19.657 1.00  76.72 0 A 1
ATOM   337 O O   . ASN A 1 64 ? 14.753 29.469 -18.450 1.00  70.40 0 A 1
ATOM   338 C CB  . ASN A 1 64 ? 17.310 28.403 -19.985 1.00  68.11 0 A 1
ATOM   339 C CG  . ASN A 1 64 ? 16.941 27.237 -20.885 1.00  61.35 0 A 1
ATOM   340 N ND2 . ASN A 1 64 ? 17.683 26.160 -20.776 1.00  53.68 0 A 1
ATOM   341 O OD1 . ASN A 1 64 ? 16.025 27.267 -21.677 1.00  55.01 0 A 1
ATOM   342 N N   . GLY A 1 65 ? 14.056 29.273 -20.564 1.00  79.47 0 A 1
ATOM   343 C CA  . GLY A 1 65 ? 12.637 29.159 -20.214 1.00  82.33 0 A 1
ATOM   344 C C   . GLY A 1 65 ? 11.835 30.460 -20.287 1.00  85.52 0 A 1
ATOM   345 O O   . GLY A 1 65 ? 10.667 30.459 -19.909 1.00  83.72 0 A 1
ATOM   346 N N   . VAL A 1 66 ? 12.403 31.548 -20.820 1.00  86.37 0 A 1
ATOM   347 C CA  . VAL A 1 66 ? 11.692 32.805 -21.077 1.00  87.39 0 A 1
ATOM   348 C C   . VAL A 1 66 ? 11.692 33.134 -22.561 1.00  87.84 0 A 1
ATOM   349 O O   . VAL A 1 66 ? 12.744 33.177 -23.204 1.00  86.16 0 A 1
ATOM   350 C CB  . VAL A 1 66 ? 12.262 33.973 -20.262 1.00  85.71 0 A 1
ATOM   351 C CG1 . VAL A 1 66 ? 11.496 35.275 -20.506 1.00  74.67 0 A 1
ATOM   352 C CG2 . VAL A 1 66 ? 12.164 33.667 -18.773 1.00  76.14 0 A 1
ATOM   353 N N   . TRP A 1 67 ? 10.521 33.440 -23.089 1.00  87.44 0 A 1
ATOM   354 C CA  . TRP A 1 67 ? 10.357 33.990 -24.425 1.00  87.58 0 A 1
ATOM   355 C C   . TRP A 1 67 ?  9.505 35.253 -24.371 1.00  88.51 0 A 1
ATOM   356 O O   . TRP A 1 67 ?  8.501 35.313 -23.651 1.00  87.43 0 A 1
ATOM   357 C CB  . TRP A 1 67 ?  9.742 32.953 -25.375 1.00  85.33 0 A 1
ATOM   358 C CG  . TRP A 1 67 ? 10.563 31.727 -25.585 1.00  82.38 0 A 1
ATOM   359 C CD1 . TRP A 1 67 ? 11.433 31.517 -26.599 1.00  75.09 0 A 1
ATOM   360 C CD2 . TRP A 1 67 ? 10.610 30.514 -24.764 1.00  78.72 0 A 1
ATOM   361 C CE2 . TRP A 1 67 ? 11.536 29.621 -25.357 1.00  74.67 0 A 1
ATOM   362 C CE3 . TRP A 1 67 ?  9.952 30.103 -23.583 1.00  72.19 0 A 1
ATOM   363 N NE1 . TRP A 1 67 ? 12.013 30.265 -26.468 1.00  72.53 0 A 1
ATOM   364 C CZ2 . TRP A 1 67 ? 11.811 28.348 -24.791 1.00  71.06 0 A 1
ATOM   365 C CZ3 . TRP A 1 67 ? 10.233 28.842 -23.025 1.00  67.59 0 A 1
ATOM   366 C CH2 . TRP A 1 67 ? 11.145 27.976 -23.621 1.00  67.87 0 A 1
ATOM   367 N N   . CYS A 1 68 ?  9.908 36.257 -25.162 1.00  86.30 0 A 1
ATOM   368 C CA  . CYS A 1 68 ?  9.204 37.523 -25.278 1.00  86.94 0 A 1
ATOM   369 C C   . CYS A 1 68 ?  8.568 37.689 -26.655 1.00  86.68 0 A 1
ATOM   370 O O   . CYS A 1 68 ?  9.036 37.142 -27.651 1.00  84.43 0 A 1
ATOM   371 C CB  . CYS A 1 68 ? 10.157 38.664 -24.915 1.00  86.41 0 A 1
ATOM   372 S SG  . CYS A 1 68 ? 10.588 38.680 -23.148 1.00  84.77 0 A 1
ATOM   373 N N   . ASP A 1 69 ?  7.487 38.442 -26.682 1.00  87.05 0 A 1
ATOM   374 C CA  . ASP A 1 69 ?  6.835 38.841 -27.927 1.00  86.42 0 A 1
ATOM   375 C C   . ASP A 1 69 ?  7.741 39.818 -28.690 1.00  86.06 0 A 1
ATOM   376 O O   . ASP A 1 69 ?  8.142 40.857 -28.162 1.00  84.20 0 A 1
ATOM   377 C CB  . ASP A 1 69 ?  5.469 39.445 -27.577 1.00  84.80 0 A 1
ATOM   378 C CG  . ASP A 1 69 ?  4.643 39.841 -28.792 1.00  82.62 0 A 1
ATOM   379 O OD1 . ASP A 1 69 ?  5.068 40.765 -29.519 1.00  77.13 0 A 1
ATOM   380 O OD2 . ASP A 1 69 ?  3.526 39.290 -28.965 1.00  75.95 -1 A 1
ATOM   381 N N   . ASN A 1 70 ?  8.045 39.511 -29.943 1.00  84.42 0 A 1
ATOM   382 C CA  . ASN A 1 70 ?  8.961 40.297 -30.775 1.00  82.59 0 A 1
ATOM   383 C C   . ASN A 1 70 ?  8.501 41.742 -30.992 1.00  82.48 0 A 1
ATOM   384 O O   . ASN A 1 70 ?  9.326 42.624 -31.201 1.00  78.91 0 A 1
ATOM   385 C CB  . ASN A 1 70 ?  9.115 39.595 -32.135 1.00  79.13 0 A 1
ATOM   386 C CG  . ASN A 1 70 ?  9.874 38.285 -32.046 1.00  73.80 0 A 1
ATOM   387 N ND2 . ASN A 1 70 ?  9.826 37.480 -33.071 1.00  65.78 0 A 1
ATOM   388 O OD1 . ASN A 1 70 ? 10.504 37.978 -31.065 1.00  67.23 0 A 1
ATOM   389 N N   . SER A 1 71 ?  7.199 41.995 -30.941 1.00  84.29 0 A 1
ATOM   390 C CA  . SER A 1 71 ?  6.630 43.313 -31.195 1.00  84.43 0 A 1
ATOM   391 C C   . SER A 1 71 ?  6.572 44.181 -29.943 1.00  85.00 0 A 1
ATOM   392 O O   . SER A 1 71 ?  6.814 45.392 -29.995 1.00  81.63 0 A 1
ATOM   393 C CB  . SER A 1 71 ?  5.240 43.161 -31.826 1.00  81.72 0 A 1
ATOM   394 O OG  . SER A 1 71 ?  4.277 42.702 -30.902 1.00  72.24 0 A 1
ATOM   395 N N   . THR A 1 72 ?  6.278 43.576 -28.783 1.00  85.38 0 A 1
ATOM   396 C CA  . THR A 1 72 ?  6.060 44.308 -27.532 1.00  85.66 0 A 1
ATOM   397 C C   . THR A 1 72 ?  7.254 44.250 -26.579 1.00  86.50 0 A 1
ATOM   398 O O   . THR A 1 72 ?  7.347 45.106 -25.693 1.00  83.30 0 A 1
ATOM   399 C CB  . THR A 1 72 ?  4.803 43.813 -26.811 1.00  83.90 0 A 1
ATOM   400 C CG2 . THR A 1 72 ?  3.547 43.889 -27.679 1.00  77.62 0 A 1
ATOM   401 O OG1 . THR A 1 72 ?  4.963 42.484 -26.391 1.00  78.97 0 A 1
ATOM   402 N N   . GLY A 1 73 ?  8.132 43.266 -26.731 1.00  87.19 0 A 1
ATOM   403 C CA  . GLY A 1 73 ?  9.227 42.968 -25.808 1.00  87.53 0 A 1
ATOM   404 C C   . GLY A 1 73 ?  8.767 42.478 -24.430 1.00  89.04 0 A 1
ATOM   405 O O   . GLY A 1 73 ?  9.569 42.453 -23.500 1.00  86.62 0 A 1
ATOM   406 N N   . ALA A 1 74 ?  7.505 42.150 -24.290 1.00  89.76 0 A 1
ATOM   407 C CA  . ALA A 1 74 ?  6.943 41.643 -23.049 1.00  90.47 0 A 1
ATOM   408 C C   . ALA A 1 74 ?  7.077 40.113 -22.968 1.00  90.73 0 A 1
ATOM   409 O O   . ALA A 1 74 ?  6.977 39.430 -23.985 1.00  89.13 0 A 1
ATOM   410 C CB  . ALA A 1 74 ?  5.480 42.088 -22.934 1.00  89.17 0 A 1
ATOM   411 N N   . VAL A 1 75 ?  7.260 39.580 -21.760 1.00  90.42 0 A 1
ATOM   412 C CA  . VAL A 1 75 ?  7.291 38.129 -21.523 1.00  90.70 0 A 1
ATOM   413 C C   . VAL A 1 75 ?  5.950 37.521 -21.936 1.00  91.07 0 A 1
ATOM   414 O O   . VAL A 1 75 ?  4.897 37.896 -21.412 1.00  90.38 0 A 1
ATOM   415 C CB  . VAL A 1 75 ?  7.620 37.799 -20.056 1.00  89.89 0 A 1
ATOM   416 C CG1 . VAL A 1 75 ?  7.613 36.293 -19.794 1.00  85.66 0 A 1
ATOM   417 C CG2 . VAL A 1 75 ?  9.005 38.324 -19.669 1.00  86.02 0 A 1
ATOM   418 N N   . ALA A 1 76 ?  6.007 36.587 -22.879 1.00  90.55 0 A 1
ATOM   419 C CA  . ALA A 1 76 ?  4.854 35.898 -23.436 1.00  90.40 0 A 1
ATOM   420 C C   . ALA A 1 76 ?  4.790 34.424 -23.022 1.00  91.07 0 A 1
ATOM   421 O O   . ALA A 1 76 ?  3.701 33.888 -22.816 1.00  90.19 0 A 1
ATOM   422 C CB  . ALA A 1 76 ?  4.900 36.054 -24.955 1.00  89.13 0 A 1
ATOM   423 N N   . VAL A 1 77 ?  5.952 33.791 -22.874 1.00  90.64 0 A 1
ATOM   424 C CA  . VAL A 1 77 ?  6.070 32.391 -22.461 1.00  90.24 0 A 1
ATOM   425 C C   . VAL A 1 77 ?  7.014 32.280 -21.278 1.00  90.53 0 A 1
ATOM   426 O O   . VAL A 1 77 ?  8.101 32.870 -21.293 1.00  90.06 0 A 1
ATOM   427 C CB  . VAL A 1 77 ?  6.545 31.483 -23.612 1.00  88.82 0 A 1
ATOM   428 C CG1 . VAL A 1 77 ?  6.558 30.005 -23.204 1.00  85.77 0 A 1
ATOM   429 C CG2 . VAL A 1 77 ?  5.665 31.630 -24.858 1.00  86.42 0 A 1
ATOM   430 N N   . LEU A 1 78 ?  6.613 31.517 -20.269 1.00  90.90 0 A 1
ATOM   431 C CA  . LEU A 1 78 ?  7.422 31.212 -19.104 1.00  90.90 0 A 1
ATOM   432 C C   . LEU A 1 78 ?  7.365 29.704 -18.856 1.00  91.18 0 A 1
ATOM   433 O O   . LEU A 1 78 ?  6.296 29.164 -18.562 1.00  89.88 0 A 1
ATOM   434 C CB  . LEU A 1 78 ?  6.911 32.078 -17.936 1.00  89.88 0 A 1
ATOM   435 C CG  . LEU A 1 78 ?  7.926 32.197 -16.784 1.00  84.86 0 A 1
ATOM   436 C CD1 . LEU A 1 78 ?  7.864 33.596 -16.175 1.00  79.02 0 A 1
ATOM   437 C CD2 . LEU A 1 78 ?  7.647 31.186 -15.678 1.00  78.61 0 A 1
ATOM   438 N N   . GLN A 1 79 ?  8.504 29.024 -19.021 1.00  90.49 0 A 1
ATOM   439 C CA  . GLN A 1 79 ?  8.643 27.575 -18.886 1.00  89.74 0 A 1
ATOM   440 C C   . GLN A 1 79 ?  9.797 27.244 -17.939 1.00  89.58 0 A 1
ATOM   441 O O   . GLN A 1 79 ? 10.957 27.261 -18.327 1.00  88.32 0 A 1
ATOM   442 C CB  . GLN A 1 79 ?  8.814 26.945 -20.273 1.00  87.68 0 A 1
ATOM   443 C CG  . GLN A 1 79 ?  8.858 25.412 -20.182 1.00  82.96 0 A 1
ATOM   444 C CD  . GLN A 1 79 ?  8.990 24.738 -21.558 1.00  80.32 0 A 1
ATOM   445 N NE2 . GLN A 1 79 ?  8.558 23.509 -21.695 1.00  70.51 0 A 1
ATOM   446 O OE1 . GLN A 1 79 ?  9.489 25.270 -22.523 1.00  74.03 0 A 1
ATOM   447 N N   . LEU A 1 80 ?  9.473 26.911 -16.698 1.00  90.26 0 A 1
ATOM   448 C CA  . LEU A 1 80 ? 10.441 26.529 -15.669 1.00  90.54 0 A 1
ATOM   449 C C   . LEU A 1 80 ? 10.006 25.210 -15.041 1.00  90.96 0 A 1
ATOM   450 O O   . LEU A 1 80 ?  9.217 25.194 -14.095 1.00  89.29 0 A 1
ATOM   451 C CB  . LEU A 1 80 ? 10.561 27.650 -14.620 1.00  89.38 0 A 1
ATOM   452 C CG  . LEU A 1 80 ? 11.140 28.969 -15.143 1.00  86.65 0 A 1
ATOM   453 C CD1 . LEU A 1 80 ? 11.047 30.037 -14.058 1.00  81.79 0 A 1
ATOM   454 C CD2 . LEU A 1 80 ? 12.605 28.845 -15.550 1.00  81.21 0 A 1
ATOM   455 N N   . ARG A 1 81 ? 10.498 24.104 -15.601 1.00  89.92 0 A 1
ATOM   456 C CA  . ARG A 1 81 ? 10.168 22.745 -15.131 1.00  89.51 0 A 1
ATOM   457 C C   . ARG A 1 81 ? 11.284 22.194 -14.250 1.00  88.52 0 A 1
ATOM   458 O O   . ARG A 1 81 ? 12.449 22.405 -14.550 1.00  85.34 0 A 1
ATOM   459 C CB  . ARG A 1 81 ?  9.936 21.814 -16.323 1.00  87.68 0 A 1
ATOM   460 C CG  . ARG A 1 81 ?  8.786 22.251 -17.236 1.00  85.12 0 A 1
ATOM   461 C CD  . ARG A 1 81 ?  8.607 21.198 -18.336 1.00  83.83 0 A 1
ATOM   462 N NE  . ARG A 1 81 ?  7.576 21.569 -19.308 1.00  79.07 0 A 1
ATOM   463 C CZ  . ARG A 1 81 ?  7.250 20.898 -20.403 1.00  75.05 0 A 1
ATOM   464 N NH1 . ARG A 1 81 ?  7.829 19.775 -20.735 1.00  70.75 1 A 1
ATOM   465 N NH2 . ARG A 1 81 ?  6.338 21.342 -21.187 1.00  68.25 0 A 1
ATOM   466 N N   . LYS A 1 82 ? 10.946 21.439 -13.210 1.00  89.78 0 A 1
ATOM   467 C CA  . LYS A 1 82 ? 11.903 20.727 -12.339 1.00  89.60 0 A 1
ATOM   468 C C   . LYS A 1 82 ? 13.064 21.602 -11.834 1.00  89.33 0 A 1
ATOM   469 O O   . LYS A 1 82 ? 14.213 21.161 -11.795 1.00  85.04 0 A 1
ATOM   470 C CB  . LYS A 1 82 ? 12.424 19.448 -13.030 1.00  87.30 0 A 1
ATOM   471 C CG  . LYS A 1 82 ? 11.332 18.406 -13.302 1.00  79.11 0 A 1
ATOM   472 C CD  . LYS A 1 82 ? 11.958 17.136 -13.897 1.00  76.16 0 A 1
ATOM   473 C CE  . LYS A 1 82 ? 10.879 16.057 -14.074 1.00  66.24 0 A 1
ATOM   474 N NZ  . LYS A 1 82 ? 11.447 14.781 -14.563 1.00  57.90 1 A 1
ATOM   475 N N   . CYS A 1 83 ? 12.792 22.843 -11.495 1.00  89.19 0 A 1
ATOM   476 C CA  . CYS A 1 83 ? 13.796 23.871 -11.271 1.00  88.59 0 A 1
ATOM   477 C C   . CYS A 1 83 ? 13.568 24.632 -9.960 1.00  89.90 0 A 1
ATOM   478 O O   . CYS A 1 83 ? 14.487 24.780 -9.157 1.00  86.36 0 A 1
ATOM   479 C CB  . CYS A 1 83 ? 13.762 24.770 -12.522 1.00  83.84 0 A 1
ATOM   480 S SG  . CYS A 1 83 ? 14.413 26.466 -12.474 1.00  77.92 0 A 1
ATOM   481 N N   . LEU A 1 84 ? 12.345 25.064 -9.717 1.00  89.14 0 A 1
ATOM   482 C CA  . LEU A 1 84 ? 11.991 25.909 -8.585 1.00  89.83 0 A 1
ATOM   483 C C   . LEU A 1 84 ? 11.660 25.070 -7.348 1.00  90.03 0 A 1
ATOM   484 O O   . LEU A 1 84 ? 10.907 24.106 -7.425 1.00  88.59 0 A 1
ATOM   485 C CB  . LEU A 1 84 ? 10.810 26.814 -8.966 1.00  89.14 0 A 1
ATOM   486 C CG  . LEU A 1 84 ? 11.014 27.673 -10.230 1.00  88.96 0 A 1
ATOM   487 C CD1 . LEU A 1 84 ?  9.745 28.463 -10.517 1.00  85.98 0 A 1
ATOM   488 C CD2 . LEU A 1 84 ? 12.177 28.648 -10.080 1.00  85.89 0 A 1
ATOM   489 N N   . SER A 1 85 ? 12.182 25.497 -6.195 1.00  89.84 0 A 1
ATOM   490 C CA  . SER A 1 85 ? 11.757 24.988 -4.891 1.00  89.67 0 A 1
ATOM   491 C C   . SER A 1 85 ? 11.312 26.153 -4.004 1.00  89.92 0 A 1
ATOM   492 O O   . SER A 1 85 ? 11.994 27.169 -3.909 1.00  87.95 0 A 1
ATOM   493 C CB  . SER A 1 85 ? 12.883 24.194 -4.226 1.00  87.10 0 A 1
ATOM   494 O OG  . SER A 1 85 ? 13.213 23.063 -5.013 1.00  76.67 0 A 1
ATOM   495 N N   . GLY A 1 86 ? 10.163 26.024 -3.371 1.00  90.11 0 A 1
ATOM   496 C CA  . GLY A 1 86 ?  9.619 27.075 -2.515 1.00  89.88 0 A 1
ATOM   497 C C   . GLY A 1 86 ?  8.105 27.181 -2.628 1.00  90.54 0 A 1
ATOM   498 O O   . GLY A 1 86 ?  7.427 26.259 -3.061 1.00  88.20 0 A 1
ATOM   499 N N   . THR A 1 87 ?  7.566 28.316 -2.205 1.00  90.48 0 A 1
ATOM   500 C CA  . THR A 1 87 ?  6.109 28.538 -2.187 1.00  90.38 0 A 1
ATOM   501 C C   . THR A 1 87 ?  5.720 29.593 -3.208 1.00  91.41 0 A 1
ATOM   502 O O   . THR A 1 87 ?  6.175 30.728 -3.117 1.00  90.11 0 A 1
ATOM   503 C CB  . THR A 1 87 ?  5.636 28.969 -0.787 1.00  87.44 0 A 1
ATOM   504 C CG2 . THR A 1 87 ?  4.110 28.984 -0.676 1.00  75.65 0 A 1
ATOM   505 O OG1 . THR A 1 87 ?  6.109 28.097  0.210 1.00  77.07 0 A 1
ATOM   506 N N   . LEU A 1 88 ?  4.823 29.258 -4.128 1.00  90.18 0 A 1
ATOM   507 C CA  . LEU A 1 88 ?  4.184 30.244 -4.991 1.00  91.12 0 A 1
ATOM   508 C C   . LEU A 1 88 ?  3.149 31.034 -4.174 1.00  90.81 0 A 1
ATOM   509 O O   . LEU A 1 88 ?  2.046 30.548 -3.898 1.00  89.29 0 A 1
ATOM   510 C CB  . LEU A 1 88 ?  3.584 29.550 -6.224 1.00  90.92 0 A 1
ATOM   511 C CG  . LEU A 1 88 ?  2.945 30.530 -7.219 1.00  91.59 0 A 1
ATOM   512 C CD1 . LEU A 1 88 ?  3.956 31.496 -7.840 1.00  89.45 0 A 1
ATOM   513 C CD2 . LEU A 1 88 ?  2.300 29.743 -8.366 1.00  88.86 0 A 1
ATOM   514 N N   . LYS A 1 89 ?  3.517 32.248 -3.765 1.00  91.30 0 A 1
ATOM   515 C CA  . LYS A 1 89 ?  2.685 33.107 -2.922 1.00  90.85 0 A 1
ATOM   516 C C   . LYS A 1 89 ?  1.538 33.737 -3.724 1.00  91.55 0 A 1
ATOM   517 O O   . LYS A 1 89 ?  1.668 33.995 -4.915 1.00  90.23 0 A 1
ATOM   518 C CB  . LYS A 1 89 ?  3.548 34.174 -2.233 1.00  88.53 0 A 1
ATOM   519 C CG  . LYS A 1 89 ?  4.583 33.560 -1.278 1.00  82.05 0 A 1
ATOM   520 C CD  . LYS A 1 89 ?  5.436 34.653 -0.612 1.00  75.75 0 A 1
ATOM   521 C CE  . LYS A 1 89 ?  6.502 34.008  0.262 1.00  65.47 0 A 1
ATOM   522 N NZ  . LYS A 1 89 ?  7.443 35.008  0.811 1.00  57.69 1 A 1
ATOM   523 N N   . SER A 1 90 ?  0.460 34.068 -3.037 1.00  90.65 0 A 1
ATOM   524 C CA  . SER A 1 90 ? -0.695 34.736 -3.652 1.00  90.25 0 A 1
ATOM   525 C C   . SER A 1 90 ? -0.378 36.108 -4.254 1.00  90.91 0 A 1
ATOM   526 O O   . SER A 1 90 ? -1.056 36.548 -5.179 1.00  88.41 0 A 1
ATOM   527 C CB  . SER A 1 90 ? -1.809 34.893 -2.614 1.00  87.81 0 A 1
ATOM   528 O OG  . SER A 1 90 ? -1.326 35.577 -1.472 1.00  76.24 0 A 1
ATOM   529 N N   . ASN A 1 91 ?  0.668 36.769 -3.748 1.00  90.56 0 A 1
ATOM   530 C CA  . ASN A 1 91 ?  1.160 38.066 -4.211 1.00  90.67 0 A 1
ATOM   531 C C   . ASN A 1 91 ?  2.442 37.951 -5.054 1.00  91.42 0 A 1
ATOM   532 O O   . ASN A 1 91 ?  3.197 38.921 -5.125 1.00  88.59 0 A 1
ATOM   533 C CB  . ASN A 1 91 ?  1.333 38.989 -2.989 1.00  88.17 0 A 1
ATOM   534 C CG  . ASN A 1 91 ?  2.474 38.563 -2.071 1.00  84.14 0 A 1
ATOM   535 N ND2 . ASN A 1 91 ?  3.083 39.512 -1.394 1.00  74.51 0 A 1
ATOM   536 O OD1 . ASN A 1 91 ?  2.826 37.407 -1.921 1.00  72.63 0 A 1
ATOM   537 N N   . SER A 1 92 ?  2.701 36.783 -5.667 1.00  91.24 0 A 1
ATOM   538 C CA  . SER A 1 92 ?  3.870 36.590 -6.520 1.00  92.02 0 A 1
ATOM   539 C C   . SER A 1 92 ?  3.907 37.615 -7.654 1.00  92.49 0 A 1
ATOM   540 O O   . SER A 1 92 ?  2.879 37.959 -8.251 1.00  91.30 0 A 1
ATOM   541 C CB  . SER A 1 92 ?  3.892 35.179 -7.102 1.00  91.58 0 A 1
ATOM   542 O OG  . SER A 1 92 ?  4.983 35.037 -7.986 1.00  89.60 0 A 1
ATOM   543 N N   . SER A 1 93 ?  5.126 38.069 -7.999 1.00  92.34 0 A 1
ATOM   544 C CA  . SER A 1 93 ?  5.370 38.934 -9.148 1.00  92.15 0 A 1
ATOM   545 C C   . SER A 1 93 ?  4.975 38.286 -10.483 1.00  92.82 0 A 1
ATOM   546 O O   . SER A 1 93 ?  4.731 39.016 -11.446 1.00  90.63 0 A 1
ATOM   547 C CB  . SER A 1 93 ?  6.826 39.383 -9.173 1.00  89.97 0 A 1
ATOM   548 O OG  . SER A 1 93 ?  7.711 38.298 -9.222 1.00  81.11 0 A 1
ATOM   549 N N   . LEU A 1 94 ?  4.806 36.955 -10.530 1.00  92.72 0 A 1
ATOM   550 C CA  . LEU A 1 94 ?  4.264 36.237 -11.682 1.00  93.28 0 A 1
ATOM   551 C C   . LEU A 1 94 ?  2.949 36.853 -12.184 1.00  93.77 0 A 1
ATOM   552 O O   . LEU A 1 94 ?  2.758 37.014 -13.388 1.00  92.73 0 A 1
ATOM   553 C CB  . LEU A 1 94 ?  4.039 34.767 -11.276 1.00  92.41 0 A 1
ATOM   554 C CG  . LEU A 1 94 ?  3.438 33.887 -12.394 1.00  92.49 0 A 1
ATOM   555 C CD1 . LEU A 1 94 ?  4.371 33.776 -13.593 1.00  89.10 0 A 1
ATOM   556 C CD2 . LEU A 1 94 ?  3.183 32.476 -11.848 1.00  88.53 0 A 1
ATOM   557 N N   . PHE A 1 95 ?  2.088 37.241 -11.264 1.00  93.64 0 A 1
ATOM   558 C CA  . PHE A 1 95 ?  0.766 37.773 -11.603 1.00  93.51 0 A 1
ATOM   559 C C   . PHE A 1 95 ?  0.793 39.207 -12.143 1.00  92.90 0 A 1
ATOM   560 O O   . PHE A 1 95 ? -0.255 39.734 -12.534 1.00  90.00 0 A 1
ATOM   561 C CB  . PHE A 1 95 ? -0.160 37.621 -10.383 1.00  93.00 0 A 1
ATOM   562 C CG  . PHE A 1 95 ? -0.186 36.215 -9.815 1.00  93.77 0 A 1
ATOM   563 C CD1 . PHE A 1 95 ? -0.501 35.121 -10.646 1.00  92.12 0 A 1
ATOM   564 C CD2 . PHE A 1 95 ?  0.169 35.985 -8.474 1.00  92.08 0 A 1
ATOM   565 C CE1 . PHE A 1 95 ? -0.459 33.809 -10.142 1.00  91.34 0 A 1
ATOM   566 C CE2 . PHE A 1 95 ?  0.206 34.677 -7.970 1.00  91.31 0 A 1
ATOM   567 C CZ  . PHE A 1 95 ? -0.098 33.587 -8.802 1.00  92.28 0 A 1
ATOM   568 N N   . GLY A 1 96 ?  1.988 39.829 -12.233 1.00  92.38 0 A 1
ATOM   569 C CA  . GLY A 1 96 ?  2.232 41.099 -12.912 1.00  91.47 0 A 1
ATOM   570 C C   . GLY A 1 96 ?  2.500 40.969 -14.415 1.00  92.15 0 A 1
ATOM   571 O O   . GLY A 1 96 ?  2.409 41.960 -15.140 1.00  89.56 0 A 1
ATOM   572 N N   . PHE A 1 97 ?  2.783 39.774 -14.908 1.00  92.96 0 A 1
ATOM   573 C CA  . PHE A 1 97 ?  3.067 39.537 -16.332 1.00  93.06 0 A 1
ATOM   574 C C   . PHE A 1 97 ?  1.777 39.439 -17.173 1.00  93.16 0 A 1
ATOM   575 O O   . PHE A 1 97 ?  1.453 38.399 -17.741 1.00  90.81 0 A 1
ATOM   576 C CB  . PHE A 1 97 ?  3.956 38.300 -16.491 1.00  91.89 0 A 1
ATOM   577 C CG  . PHE A 1 97 ?  5.338 38.432 -15.921 1.00  91.71 0 A 1
ATOM   578 C CD1 . PHE A 1 97 ?  6.340 39.114 -16.637 1.00  87.58 0 A 1
ATOM   579 C CD2 . PHE A 1 97 ?  5.655 37.837 -14.692 1.00  87.84 0 A 1
ATOM   580 C CE1 . PHE A 1 97 ?  7.642 39.178 -16.135 1.00  86.05 0 A 1
ATOM   581 C CE2 . PHE A 1 97 ?  6.958 37.902 -14.186 1.00  86.05 0 A 1
ATOM   582 C CZ  . PHE A 1 97 ?  7.961 38.571 -14.903 1.00  87.38 0 A 1
ATOM   583 N N   . HIS A 1 98 ?  1.056 40.530 -17.301 1.00  92.60 0 A 1
ATOM   584 C CA  . HIS A 1 98 ? -0.258 40.563 -17.958 1.00  92.09 0 A 1
ATOM   585 C C   . HIS A 1 98 ? -0.276 40.198 -19.454 1.00  92.32 0 A 1
ATOM   586 O O   . HIS A 1 98 ? -1.355 40.038 -20.035 1.00  89.11 0 A 1
ATOM   587 C CB  . HIS A 1 98 ? -0.879 41.947 -17.774 1.00  89.67 0 A 1
ATOM   588 C CG  . HIS A 1 98 ? -1.057 42.344 -16.343 1.00  86.67 0 A 1
ATOM   589 C CD2 . HIS A 1 98 ? -0.558 43.472 -15.727 1.00  72.07 0 A 1
ATOM   590 N ND1 . HIS A 1 98 ? -1.746 41.634 -15.378 1.00  72.63 0 A 1
ATOM   591 C CE1 . HIS A 1 98 ? -1.666 42.317 -14.222 1.00  72.70 0 A 1
ATOM   592 N NE2 . HIS A 1 98 ? -0.958 43.433 -14.400 1.00  73.57 0 A 1
ATOM   593 N N   . GLN A 1 99 ?  0.907 40.081 -20.101 1.00  92.10 0 A 1
ATOM   594 C CA  . GLN A 1 99 ?  1.044 39.684 -21.503 1.00  92.11 0 A 1
ATOM   595 C C   . GLN A 1 99 ?  1.352 38.196 -21.682 1.00  92.63 0 A 1
ATOM   596 O O   . GLN A 1 99 ?  1.453 37.738 -22.820 1.00  90.60 0 A 1
ATOM   597 C CB  . GLN A 1 99 ?  2.104 40.558 -22.204 1.00  90.72 0 A 1
ATOM   598 C CG  . GLN A 1 99 ?  1.823 42.068 -22.140 1.00  86.34 0 A 1
ATOM   599 C CD  . GLN A 1 99 ?  0.522 42.511 -22.825 1.00  79.71 0 A 1
ATOM   600 N NE2 . GLN A 1 99 ?  0.006 43.652 -22.449 1.00  66.80 0 A 1
ATOM   601 O OE1 . GLN A 1 99 ? -0.036 41.864 -23.690 1.00  70.31 0 A 1
ATOM   602 N N   . LEU A 1 100 ?  1.478 37.429 -20.584 1.00  92.55 0 A 1
ATOM   603 C CA  . LEU A 1 100 ?  1.714 35.995 -20.637 1.00  93.13 0 A 1
ATOM   604 C C   . LEU A 1 100 ?  0.616 35.287 -21.430 1.00  93.37 0 A 1
ATOM   605 O O   . LEU A 1 100 ? -0.573 35.471 -21.167 1.00  92.24 0 A 1
ATOM   606 C CB  . LEU A 1 100 ?  1.807 35.397 -19.221 1.00  92.50 0 A 1
ATOM   607 C CG  . LEU A 1 100 ?  3.191 35.542 -18.566 1.00  90.75 0 A 1
ATOM   608 C CD1 . LEU A 1 100 ?  3.101 35.139 -17.090 1.00  88.85 0 A 1
ATOM   609 C CD2 . LEU A 1 100 ?  4.232 34.649 -19.234 1.00  89.15 0 A 1
ATOM   610 N N   . ARG A 1 101 ?  1.061 34.436 -22.367 1.00  92.67 0 A 1
ATOM   611 C CA  . ARG A 1 101 ?  0.201 33.530 -23.130 1.00  92.24 0 A 1
ATOM   612 C C   . ARG A 1 101 ?  0.347 32.089 -22.669 1.00  92.53 0 A 1
ATOM   613 O O   . ARG A 1 101 ? -0.633 31.366 -22.636 1.00  91.12 0 A 1
ATOM   614 C CB  . ARG A 1 101 ?  0.502 33.643 -24.617 1.00  90.86 0 A 1
ATOM   615 C CG  . ARG A 1 101 ?  0.290 35.063 -25.145 1.00  86.17 0 A 1
ATOM   616 C CD  . ARG A 1 101 ?  0.264 35.007 -26.667 1.00  79.71 0 A 1
ATOM   617 N NE  . ARG A 1 101 ?  0.222 36.335 -27.266 1.00  72.95 0 A 1
ATOM   618 C CZ  . ARG A 1 101 ? -0.042 36.580 -28.538 1.00  65.55 0 A 1
ATOM   619 N NH1 . ARG A 1 101 ? -0.422 35.622 -29.345 1.00  59.43 1 A 1
ATOM   620 N NH2 . ARG A 1 101 ?  0.089 37.779 -29.014 1.00  57.87 0 A 1
ATOM   621 N N   . TYR A 1 102 ?  1.560 31.706 -22.265 1.00  92.69 0 A 1
ATOM   622 C CA  . TYR A 1 102 ?  1.838 30.357 -21.798 1.00  92.14 0 A 1
ATOM   623 C C   . TYR A 1 102 ?  2.631 30.380 -20.489 1.00  92.25 0 A 1
ATOM   624 O O   . TYR A 1 102 ?  3.672 31.024 -20.395 1.00  91.28 0 A 1
ATOM   625 C CB  . TYR A 1 102 ?  2.575 29.575 -22.888 1.00  90.60 0 A 1
ATOM   626 C CG  . TYR A 1 102 ?  1.789 29.426 -24.167 1.00  87.27 0 A 1
ATOM   627 C CD1 . TYR A 1 102 ?  0.850 28.380 -24.312 1.00  83.83 0 A 1
ATOM   628 C CD2 . TYR A 1 102 ?  1.965 30.337 -25.229 1.00  83.88 0 A 1
ATOM   629 C CE1 . TYR A 1 102 ?  0.104 28.241 -25.487 1.00  81.17 0 A 1
ATOM   630 C CE2 . TYR A 1 102 ?  1.212 30.208 -26.415 1.00  80.47 0 A 1
ATOM   631 C CZ  . TYR A 1 102 ?  0.282 29.159 -26.543 1.00  81.45 0 A 1
ATOM   632 O OH  . TYR A 1 102 ? -0.459 29.031 -27.687 1.00  77.56 0 A 1
ATOM   633 N N   . VAL A 1 103 ?  2.146 29.654 -19.496 1.00  92.90 0 A 1
ATOM   634 C CA  . VAL A 1 103 ?  2.830 29.413 -18.224 1.00  93.68 0 A 1
ATOM   635 C C   . VAL A 1 103 ?  2.947 27.917 -18.014 1.00  93.59 0 A 1
ATOM   636 O O   . VAL A 1 103 ?  1.935 27.228 -17.891 1.00  92.78 0 A 1
ATOM   637 C CB  . VAL A 1 103 ?  2.098 30.084 -17.049 1.00  93.65 0 A 1
ATOM   638 C CG1 . VAL A 1 103 ?  2.735 29.716 -15.700 1.00  91.52 0 A 1
ATOM   639 C CG2 . VAL A 1 103 ?  2.144 31.606 -17.173 1.00  91.87 0 A 1
ATOM   640 N N   . ASP A 1 104 ?  4.186 27.445 -17.953 1.00  92.55 0 A 1
ATOM   641 C CA  . ASP A 1 104 ?  4.509 26.059 -17.672 1.00  92.10 0 A 1
ATOM   642 C C   . ASP A 1 104 ?  5.455 25.984 -16.470 1.00  92.09 0 A 1
ATOM   643 O O   . ASP A 1 104 ?  6.632 26.326 -16.558 1.00  91.05 0 A 1
ATOM   644 C CB  . ASP A 1 104 ?  5.101 25.436 -18.937 1.00  90.94 0 A 1
ATOM   645 C CG  . ASP A 1 104 ?  5.379 23.947 -18.808 1.00  89.41 0 A 1
ATOM   646 O OD1 . ASP A 1 104 ?  5.303 23.354 -17.707 1.00  85.88 0 A 1
ATOM   647 O OD2 . ASP A 1 104 ?  5.699 23.351 -19.857 1.00  84.70 -1 A 1
ATOM   648 N N   . LEU A 1 105 ?  4.908 25.557 -15.349 1.00  93.15 0 A 1
ATOM   649 C CA  . LEU A 1 105 ?  5.611 25.395 -14.073 1.00  93.43 0 A 1
ATOM   650 C C   . LEU A 1 105 ?  5.513 23.937 -13.583 1.00  93.53 0 A 1
ATOM   651 O O   . LEU A 1 105 ?  5.439 23.693 -12.382 1.00  91.84 0 A 1
ATOM   652 C CB  . LEU A 1 105 ?  5.055 26.394 -13.037 1.00  93.12 0 A 1
ATOM   653 C CG  . LEU A 1 105 ?  5.244 27.877 -13.389 1.00  92.38 0 A 1
ATOM   654 C CD1 . LEU A 1 105 ?  4.583 28.746 -12.311 1.00  90.65 0 A 1
ATOM   655 C CD2 . LEU A 1 105 ?  6.714 28.278 -13.472 1.00  90.10 0 A 1
ATOM   656 N N   . GLN A 1 106 ?  5.513 22.973 -14.488 1.00  92.43 0 A 1
ATOM   657 C CA  . GLN A 1 106 ?  5.353 21.564 -14.151 1.00  92.46 0 A 1
ATOM   658 C C   . GLN A 1 106 ?  6.533 21.002 -13.355 1.00  92.23 0 A 1
ATOM   659 O O   . GLN A 1 106 ?  7.692 21.363 -13.594 1.00  90.69 0 A 1
ATOM   660 C CB  . GLN A 1 106 ?  5.145 20.731 -15.419 1.00  90.63 0 A 1
ATOM   661 C CG  . GLN A 1 106 ?  3.828 21.066 -16.119 1.00  85.13 0 A 1
ATOM   662 C CD  . GLN A 1 106 ?  3.646 20.298 -17.429 1.00  83.68 0 A 1
ATOM   663 N NE2 . GLN A 1 106 ?  2.992 20.892 -18.394 1.00  71.01 0 A 1
ATOM   664 O OE1 . GLN A 1 106 ?  4.083 19.179 -17.607 1.00  74.64 0 A 1
ATOM   665 N N   . ASN A 1 107 ?  6.261 20.050 -12.476 1.00  92.34 0 A 1
ATOM   666 C CA  . ASN A 1 107 ?  7.268 19.279 -11.743 1.00  92.18 0 A 1
ATOM   667 C C   . ASN A 1 107 ?  8.264 20.141 -10.944 1.00  91.74 0 A 1
ATOM   668 O O   . ASN A 1 107 ?  9.440 19.799 -10.870 1.00  89.06 0 A 1
ATOM   669 C CB  . ASN A 1 107 ?  7.978 18.296 -12.695 1.00  90.91 0 A 1
ATOM   670 C CG  . ASN A 1 107 ?  7.070 17.239 -13.294 1.00  87.02 0 A 1
ATOM   671 N ND2 . ASN A 1 107 ?  6.597 17.438 -14.504 1.00  76.50 0 A 1
ATOM   672 O OD1 . ASN A 1 107 ?  6.824 16.212 -12.704 1.00  77.97 0 A 1
ATOM   673 N N   . ASN A 1 108 ?  7.818 21.239 -10.375 1.00  91.23 0 A 1
ATOM   674 C CA  . ASN A 1 108 ?  8.605 21.992 -9.412 1.00  90.55 0 A 1
ATOM   675 C C   . ASN A 1 108 ?  8.328 21.503 -7.983 1.00  88.51 0 A 1
ATOM   676 O O   . ASN A 1 108 ?  7.235 21.041 -7.676 1.00  82.81 0 A 1
ATOM   677 C CB  . ASN A 1 108 ?  8.334 23.495 -9.574 1.00  90.55 0 A 1
ATOM   678 C CG  . ASN A 1 108 ?  8.864 24.031 -10.891 1.00  91.40 0 A 1
ATOM   679 N ND2 . ASN A 1 108 ?  7.993 24.399 -11.804 1.00  85.34 0 A 1
ATOM   680 O OD1 . ASN A 1 108 ? 10.057 24.137 -11.107 1.00  85.45 0 A 1
ATOM   681 N N   . ASN A 1 109 ?  9.303 21.672 -7.100 1.00  88.91 0 A 1
ATOM   682 C CA  . ASN A 1 109 ?  9.142 21.407 -5.668 1.00  87.17 0 A 1
ATOM   683 C C   . ASN A 1 109 ?  8.492 22.608 -4.972 1.00  87.13 0 A 1
ATOM   684 O O   . ASN A 1 109 ?  9.068 23.221 -4.071 1.00  83.70 0 A 1
ATOM   685 C CB  . ASN A 1 109 ? 10.496 21.010 -5.058 1.00  83.39 0 A 1
ATOM   686 C CG  . ASN A 1 109 ? 10.966 19.623 -5.465 1.00  76.86 0 A 1
ATOM   687 N ND2 . ASN A 1 109 ? 12.242 19.356 -5.297 1.00  67.11 0 A 1
ATOM   688 O OD1 . ASN A 1 109 ? 10.225 18.772 -5.895 1.00  68.38 0 A 1
ATOM   689 N N   . LEU A 1 110 ?  7.301 22.976 -5.428 1.00  86.64 0 A 1
ATOM   690 C CA  . LEU A 1 110 ?  6.512 24.008 -4.775 1.00  85.19 0 A 1
ATOM   691 C C   . LEU A 1 110 ?  5.901 23.394 -3.515 1.00  81.79 0 A 1
ATOM   692 O O   . LEU A 1 110 ?  5.037 22.529 -3.578 1.00  73.71 0 A 1
ATOM   693 C CB  . LEU A 1 110 ?  5.462 24.581 -5.752 1.00  84.28 0 A 1
ATOM   694 C CG  . LEU A 1 110 ?  6.058 25.185 -7.040 1.00  86.17 0 A 1
ATOM   695 C CD1 . LEU A 1 110 ?  4.945 25.762 -7.914 1.00  81.67 0 A 1
ATOM   696 C CD2 . LEU A 1 110 ?  7.060 26.308 -6.764 1.00  82.27 0 A 1
ATOM   697 N N   . THR A 1 111 ?  6.402 23.829 -2.355 1.00  79.61 0 A 1
ATOM   698 C CA  . THR A 1 111 ?  5.870 23.354 -1.079 1.00  74.44 0 A 1
ATOM   699 C C   . THR A 1 111 ?  4.368 23.596 -1.022 1.00  74.35 0 A 1
ATOM   700 O O   . THR A 1 111 ?  3.891 24.639 -1.460 1.00  64.26 0 A 1
ATOM   701 C CB  . THR A 1 111 ?  6.537 24.033  0.121 1.00  65.12 0 A 1
ATOM   702 C CG2 . THR A 1 111 ?  7.958 23.516  0.336 1.00  55.19 0 A 1
ATOM   703 O OG1 . THR A 1 111 ?  6.616 25.418 -0.041 1.00  57.52 0 A 1
ATOM   704 N N   . SER A 1 112 ?  3.669 22.621 -0.451 1.00  71.97 0 A 1
ATOM   705 C CA  . SER A 1 112 ?  2.203 22.542 -0.387 1.00  68.66 0 A 1
ATOM   706 C C   . SER A 1 112 ?  1.535 23.893 -0.140 1.00  71.90 0 A 1
ATOM   707 O O   . SER A 1 112 ?  1.464 24.378  0.992 1.00  64.40 0 A 1
ATOM   708 C CB  . SER A 1 112 ?  1.815 21.553  0.711 1.00  59.08 0 A 1
ATOM   709 O OG  . SER A 1 112 ?  2.282 21.978  1.971 1.00  52.58 0 A 1
ATOM   710 N N   . SER A 1 113 ?  1.044 24.502 -1.221 1.00  77.60 0 A 1
ATOM   711 C CA  . SER A 1 113 ?  0.349 25.778 -1.200 1.00  77.86 0 A 1
ATOM   712 C C   . SER A 1 113 ? -0.982 25.633 -1.912 1.00  82.58 0 A 1
ATOM   713 O O   . SER A 1 113 ? -1.157 24.770 -2.780 1.00  79.39 0 A 1
ATOM   714 C CB  . SER A 1 113 ?  1.223 26.876 -1.812 1.00  69.07 0 A 1
ATOM   715 O OG  . SER A 1 113 ?  1.610 26.576 -3.134 1.00  60.27 0 A 1
ATOM   716 N N   . SER A 1 114 ? -1.941 26.459 -1.545 1.00  86.62 0 A 1
ATOM   717 C CA  . SER A 1 114 ? -3.174 26.561 -2.315 1.00  88.29 0 A 1
ATOM   718 C C   . SER A 1 114 ? -2.875 27.132 -3.700 1.00  90.22 0 A 1
ATOM   719 O O   . SER A 1 114 ? -2.029 28.016 -3.837 1.00  88.28 0 A 1
ATOM   720 C CB  . SER A 1 114 ? -4.196 27.438 -1.589 1.00  84.19 0 A 1
ATOM   721 O OG  . SER A 1 114 ? -3.635 28.696 -1.284 1.00  73.18 0 A 1
ATOM   722 N N   . LEU A 1 115 ? -3.588 26.670 -4.712 1.00  90.92 0 A 1
ATOM   723 C CA  . LEU A 1 115 ? -3.489 27.211 -6.067 1.00  91.99 0 A 1
ATOM   724 C C   . LEU A 1 115 ? -3.860 28.707 -6.066 1.00  92.46 0 A 1
ATOM   725 O O   . LEU A 1 115 ? -4.999 29.043 -5.724 1.00  90.68 0 A 1
ATOM   726 C CB  . LEU A 1 115 ? -4.396 26.380 -6.978 1.00  90.17 0 A 1
ATOM   727 C CG  . LEU A 1 115 ? -4.246 26.708 -8.471 1.00  87.85 0 A 1
ATOM   728 C CD1 . LEU A 1 115 ? -2.875 26.320 -9.007 1.00  84.50 0 A 1
ATOM   729 C CD2 . LEU A 1 115 ? -5.291 25.920 -9.252 1.00  83.99 0 A 1
ATOM   730 N N   . PRO A 1 116 ? -2.933 29.631 -6.415 1.00  93.05 0 A 1
ATOM   731 C CA  . PRO A 1 116 ? -3.194 31.058 -6.265 1.00  92.93 0 A 1
ATOM   732 C C   . PRO A 1 116 ? -4.292 31.572 -7.200 1.00  93.51 0 A 1
ATOM   733 O O   . PRO A 1 116 ? -4.274 31.322 -8.403 1.00  92.70 0 A 1
ATOM   734 C CB  . PRO A 1 116 ? -1.850 31.756 -6.527 1.00  91.28 0 A 1
ATOM   735 C CG  . PRO A 1 116 ? -0.820 30.680 -6.219 1.00  89.06 0 A 1
ATOM   736 C CD  . PRO A 1 116 ? -1.524 29.408 -6.690 1.00  91.74 0 A 1
ATOM   737 N N   . SER A 1 117 ? -5.180 32.390 -6.678 1.00  92.71 0 A 1
ATOM   738 C CA  . SER A 1 117 ? -6.222 33.056 -7.471 1.00  92.69 0 A 1
ATOM   739 C C   . SER A 1 117 ? -5.666 34.051 -8.493 1.00  93.19 0 A 1
ATOM   740 O O   . SER A 1 117 ? -6.329 34.346 -9.488 1.00  91.40 0 A 1
ATOM   741 C CB  . SER A 1 117 ? -7.213 33.763 -6.541 1.00  90.66 0 A 1
ATOM   742 O OG  . SER A 1 117 ? -6.544 34.733 -5.754 1.00  82.26 0 A 1
ATOM   743 N N   . GLY A 1 118 ? -4.427 34.526 -8.282 1.00  92.83 0 A 1
ATOM   744 C CA  . GLY A 1 118 ? -3.733 35.466 -9.161 1.00  93.08 0 A 1
ATOM   745 C C   . GLY A 1 118 ? -3.577 34.997 -10.608 1.00  94.04 0 A 1
ATOM   746 O O   . GLY A 1 118 ? -3.533 35.841 -11.506 1.00  92.66 0 A 1
ATOM   747 N N   . PHE A 1 119 ? -3.591 33.702 -10.876 1.00  94.12 0 A 1
ATOM   748 C CA  . PHE A 1 119 ? -3.617 33.200 -12.257 1.00  94.43 0 A 1
ATOM   749 C C   . PHE A 1 119 ? -4.805 33.757 -13.058 1.00  94.53 0 A 1
ATOM   750 O O   . PHE A 1 119 ? -4.660 34.049 -14.242 1.00  93.52 0 A 1
ATOM   751 C CB  . PHE A 1 119 ? -3.658 31.669 -12.259 1.00  94.10 0 A 1
ATOM   752 C CG  . PHE A 1 119 ? -2.324 31.029 -11.962 1.00  94.38 0 A 1
ATOM   753 C CD1 . PHE A 1 119 ? -1.289 31.101 -12.916 1.00  92.95 0 A 1
ATOM   754 C CD2 . PHE A 1 119 ? -2.103 30.335 -10.760 1.00  92.82 0 A 1
ATOM   755 C CE1 . PHE A 1 119 ? -0.044 30.500 -12.661 1.00  91.93 0 A 1
ATOM   756 C CE2 . PHE A 1 119 ? -0.867 29.734 -10.502 1.00  91.74 0 A 1
ATOM   757 C CZ  . PHE A 1 119 ?  0.170 29.816 -11.451 1.00  92.79 0 A 1
ATOM   758 N N   . GLY A 1 120 ? -5.936 33.999 -12.420 1.00  93.35 0 A 1
ATOM   759 C CA  . GLY A 1 120 ? -7.112 34.602 -13.047 1.00  92.83 0 A 1
ATOM   760 C C   . GLY A 1 120 ? -6.909 36.037 -13.561 1.00  93.25 0 A 1
ATOM   761 O O   . GLY A 1 120 ? -7.716 36.519 -14.358 1.00  91.40 0 A 1
ATOM   762 N N   . ASN A 1 121 ? -5.809 36.707 -13.165 1.00  93.22 0 A 1
ATOM   763 C CA  . ASN A 1 121 ? -5.449 38.036 -13.669 1.00  92.95 0 A 1
ATOM   764 C C   . ASN A 1 121 ? -4.711 37.977 -15.015 1.00  93.45 0 A 1
ATOM   765 O O   . ASN A 1 121 ? -4.659 38.979 -15.727 1.00  90.91 0 A 1
ATOM   766 C CB  . ASN A 1 121 ? -4.598 38.761 -12.608 1.00  90.66 0 A 1
ATOM   767 C CG  . ASN A 1 121 ? -5.326 38.986 -11.286 1.00  87.00 0 A 1
ATOM   768 N ND2 . ASN A 1 121 ? -4.579 39.171 -10.216 1.00  76.55 0 A 1
ATOM   769 O OD1 . ASN A 1 121 ? -6.535 39.023 -11.206 1.00  78.25 0 A 1
ATOM   770 N N   . LEU A 1 122 ? -4.165 36.825 -15.383 1.00  94.05 0 A 1
ATOM   771 C CA  . LEU A 1 122 ? -3.394 36.612 -16.609 1.00  94.72 0 A 1
ATOM   772 C C   . LEU A 1 122 ? -4.329 36.351 -17.809 1.00  94.60 0 A 1
ATOM   773 O O   . LEU A 1 122 ? -4.276 35.310 -18.459 1.00  92.64 0 A 1
ATOM   774 C CB  . LEU A 1 122 ? -2.364 35.487 -16.377 1.00  94.69 0 A 1
ATOM   775 C CG  . LEU A 1 122 ? -1.405 35.699 -15.190 1.00  94.37 0 A 1
ATOM   776 C CD1 . LEU A 1 122 ? -0.436 34.518 -15.102 1.00  92.36 0 A 1
ATOM   777 C CD2 . LEU A 1 122 ? -0.591 36.981 -15.332 1.00  91.99 0 A 1
ATOM   778 N N   . LYS A 1 123 ? -5.186 37.328 -18.117 1.00  94.48 0 A 1
ATOM   779 C CA  . LYS A 1 123 ? -6.317 37.184 -19.045 1.00  93.75 0 A 1
ATOM   780 C C   . LYS A 1 123 ? -5.958 36.787 -20.480 1.00  94.28 0 A 1
ATOM   781 O O   . LYS A 1 123 ? -6.854 36.458 -21.257 1.00  90.70 0 A 1
ATOM   782 C CB  . LYS A 1 123 ? -7.135 38.478 -19.077 1.00  91.49 0 A 1
ATOM   783 C CG  . LYS A 1 123 ? -7.758 38.803 -17.711 1.00  85.88 0 A 1
ATOM   784 C CD  . LYS A 1 123 ? -8.660 40.029 -17.820 1.00  75.97 0 A 1
ATOM   785 C CE  . LYS A 1 123 ? -9.257 40.325 -16.452 1.00  67.87 0 A 1
ATOM   786 N NZ  . LYS A 1 123 ? -10.185 41.477 -16.485 1.00  58.35 1 A 1
ATOM   787 N N   . ARG A 1 124 ? -4.665 36.869 -20.870 1.00  94.09 0 A 1
ATOM   788 C CA  . ARG A 1 124 ? -4.185 36.470 -22.198 1.00  93.97 0 A 1
ATOM   789 C C   . ARG A 1 124 ? -3.679 35.033 -22.270 1.00  94.12 0 A 1
ATOM   790 O O   . ARG A 1 124 ? -3.256 34.619 -23.342 1.00  92.34 0 A 1
ATOM   791 C CB  . ARG A 1 124 ? -3.118 37.448 -22.701 1.00  93.06 0 A 1
ATOM   792 C CG  . ARG A 1 124 ? -3.708 38.835 -22.992 1.00  89.22 0 A 1
ATOM   793 C CD  . ARG A 1 124 ? -2.694 39.649 -23.785 1.00  82.83 0 A 1
ATOM   794 N NE  . ARG A 1 124 ? -3.251 40.934 -24.230 1.00  73.51 0 A 1
ATOM   795 C CZ  . ARG A 1 124 ? -2.789 41.673 -25.227 1.00  65.75 0 A 1
ATOM   796 N NH1 . ARG A 1 124 ? -1.736 41.316 -25.919 1.00  59.34 1 A 1
ATOM   797 N NH2 . ARG A 1 124 ? -3.365 42.787 -25.546 1.00  57.92 0 A 1
ATOM   798 N N   . LEU A 1 125 ? -3.711 34.292 -21.152 1.00  93.90 0 A 1
ATOM   799 C CA  . LEU A 1 125 ? -3.255 32.908 -21.140 1.00  94.37 0 A 1
ATOM   800 C C   . LEU A 1 125 ? -4.033 32.058 -22.140 1.00  94.39 0 A 1
ATOM   801 O O   . LEU A 1 125 ? -5.262 32.012 -22.136 1.00  93.34 0 A 1
ATOM   802 C CB  . LEU A 1 125 ? -3.352 32.302 -19.729 1.00  93.89 0 A 1
ATOM   803 C CG  . LEU A 1 125 ? -2.225 32.710 -18.772 1.00  90.67 0 A 1
ATOM   804 C CD1 . LEU A 1 125 ? -2.496 32.110 -17.390 1.00  89.29 0 A 1
ATOM   805 C CD2 . LEU A 1 125 ? -0.857 32.206 -19.226 1.00  88.75 0 A 1
ATOM   806 N N   . GLU A 1 126 ? -3.257 31.370 -22.981 1.00  93.87 0 A 1
ATOM   807 C CA  . GLU A 1 126 ? -3.715 30.347 -23.917 1.00  93.26 0 A 1
ATOM   808 C C   . GLU A 1 126 ? -3.404 28.946 -23.371 1.00  93.31 0 A 1
ATOM   809 O O   . GLU A 1 126 ? -4.199 28.027 -23.562 1.00  92.10 0 A 1
ATOM   810 C CB  . GLU A 1 126 ? -3.052 30.579 -25.281 1.00  91.80 0 A 1
ATOM   811 C CG  . GLU A 1 126 ? -3.447 31.924 -25.927 1.00  88.70 0 A 1
ATOM   812 C CD  . GLU A 1 126 ? -2.670 32.241 -27.217 1.00  87.42 0 A 1
ATOM   813 O OE1 . GLU A 1 126 ? -2.355 33.436 -27.442 1.00  81.34 0 A 1
ATOM   814 O OE2 . GLU A 1 126 ? -2.380 31.299 -27.986 1.00  82.16 -1 A 1
ATOM   815 N N   . GLY A 1 127 ? -2.296 28.798 -22.625 1.00  93.48 0 A 1
ATOM   816 C CA  . GLY A 1 127 ? -1.924 27.552 -21.961 1.00  93.41 0 A 1
ATOM   817 C C   . GLY A 1 127 ? -1.465 27.770 -20.521 1.00  93.56 0 A 1
ATOM   818 O O   . GLY A 1 127 ? -0.665 28.660 -20.244 1.00  92.70 0 A 1
ATOM   819 N N   . LEU A 1 128 ? -1.944 26.934 -19.608 1.00  94.61 0 A 1
ATOM   820 C CA  . LEU A 1 128 ? -1.555 26.913 -18.204 1.00  95.19 0 A 1
ATOM   821 C C   . LEU A 1 128 ? -1.269 25.471 -17.756 1.00  95.17 0 A 1
ATOM   822 O O   . LEU A 1 128 ? -2.186 24.652 -17.717 1.00  94.31 0 A 1
ATOM   823 C CB  . LEU A 1 128 ? -2.651 27.581 -17.367 1.00  95.04 0 A 1
ATOM   824 C CG  . LEU A 1 128 ? -2.361 27.627 -15.863 1.00  94.80 0 A 1
ATOM   825 C CD1 . LEU A 1 128 ? -1.067 28.377 -15.535 1.00  93.12 0 A 1
ATOM   826 C CD2 . LEU A 1 128 ? -3.509 28.341 -15.139 1.00  92.94 0 A 1
ATOM   827 N N   . PHE A 1 129 ? -0.013 25.199 -17.404 1.00  94.83 0 A 1
ATOM   828 C CA  . PHE A 1 129 ?  0.488 23.870 -17.071 1.00  94.46 0 A 1
ATOM   829 C C   . PHE A 1 129 ?  1.115 23.913 -15.678 1.00  94.18 0 A 1
ATOM   830 O O   . PHE A 1 129 ?  2.173 24.514 -15.479 1.00  92.96 0 A 1
ATOM   831 C CB  . PHE A 1 129 ?  1.486 23.392 -18.133 1.00  93.39 0 A 1
ATOM   832 C CG  . PHE A 1 129 ?  0.914 23.404 -19.525 1.00  92.64 0 A 1
ATOM   833 C CD1 . PHE A 1 129 ?  0.501 22.220 -20.156 1.00  89.47 0 A 1
ATOM   834 C CD2 . PHE A 1 129 ?  0.673 24.631 -20.154 1.00  89.48 0 A 1
ATOM   835 C CE1 . PHE A 1 129 ? -0.160 22.265 -21.400 1.00  87.81 0 A 1
ATOM   836 C CE2 . PHE A 1 129 ? -0.007 24.684 -21.376 1.00  87.81 0 A 1
ATOM   837 C CZ  . PHE A 1 129 ? -0.427 23.505 -21.993 1.00  88.41 0 A 1
ATOM   838 N N   . LEU A 1 130 ?  0.438 23.316 -14.714 1.00  94.53 0 A 1
ATOM   839 C CA  . LEU A 1 130 ?  0.769 23.358 -13.291 1.00  94.66 0 A 1
ATOM   840 C C   . LEU A 1 130 ?  0.814 21.952 -12.679 1.00  94.45 0 A 1
ATOM   841 O O   . LEU A 1 130 ?  0.673 21.809 -11.466 1.00  92.57 0 A 1
ATOM   842 C CB  . LEU A 1 130 ? -0.244 24.261 -12.559 1.00  94.37 0 A 1
ATOM   843 C CG  . LEU A 1 130 ? -0.271 25.733 -13.016 1.00  94.06 0 A 1
ATOM   844 C CD1 . LEU A 1 130 ? -1.348 26.489 -12.230 1.00  92.86 0 A 1
ATOM   845 C CD2 . LEU A 1 130 ?  1.057 26.446 -12.779 1.00  92.34 0 A 1
ATOM   846 N N   . SER A 1 131 ?  1.008 20.923 -13.495 1.00  93.97 0 A 1
ATOM   847 C CA  . SER A 1 131 ?  1.013 19.541 -13.023 1.00  93.99 0 A 1
ATOM   848 C C   . SER A 1 131 ?  2.182 19.239 -12.089 1.00  93.74 0 A 1
ATOM   849 O O   . SER A 1 131 ?  3.245 19.859 -12.155 1.00  92.26 0 A 1
ATOM   850 C CB  . SER A 1 131 ?  0.973 18.558 -14.201 1.00  92.54 0 A 1
ATOM   851 O OG  . SER A 1 131 ?  2.172 18.569 -14.928 1.00  80.30 0 A 1
ATOM   852 N N   . SER A 1 132 ?  2.000 18.272 -11.205 1.00  93.55 0 A 1
ATOM   853 C CA  . SER A 1 132 ?  3.041 17.756 -10.317 1.00  93.23 0 A 1
ATOM   854 C C   . SER A 1 132 ?  3.714 18.819 -9.436 1.00  92.87 0 A 1
ATOM   855 O O   . SER A 1 132 ?  4.940 18.888 -9.358 1.00  90.83 0 A 1
ATOM   856 C CB  . SER A 1 132 ?  4.073 16.931 -11.103 1.00  92.02 0 A 1
ATOM   857 O OG  . SER A 1 132 ?  3.446 15.901 -11.831 1.00  85.21 0 A 1
ATOM   858 N N   . ASN A 1 133 ?  2.918 19.642 -8.771 1.00  92.41 0 A 1
ATOM   859 C CA  . ASN A 1 133 ?  3.395 20.696 -7.872 1.00  91.75 0 A 1
ATOM   860 C C   . ASN A 1 133 ?  2.916 20.553 -6.418 1.00  90.01 0 A 1
ATOM   861 O O   . ASN A 1 133 ?  3.313 21.330 -5.554 1.00  85.03 0 A 1
ATOM   862 C CB  . ASN A 1 133 ?  3.025 22.056 -8.473 1.00  91.55 0 A 1
ATOM   863 C CG  . ASN A 1 133 ?  3.987 22.455 -9.572 1.00  92.02 0 A 1
ATOM   864 N ND2 . ASN A 1 133 ?  3.503 22.668 -10.773 1.00  86.08 0 A 1
ATOM   865 O OD1 . ASN A 1 133 ?  5.169 22.601 -9.350 1.00  86.05 0 A 1
ATOM   866 N N   . GLY A 1 134 ?  2.057 19.584 -6.139 1.00  90.14 0 A 1
ATOM   867 C CA  . GLY A 1 134 ?  1.506 19.390 -4.798 1.00  88.57 0 A 1
ATOM   868 C C   . GLY A 1 134 ?  0.532 20.488 -4.349 1.00  89.25 0 A 1
ATOM   869 O O   . GLY A 1 134 ?  0.371 20.685 -3.144 1.00  86.94 0 A 1
ATOM   870 N N   . PHE A 1 135 ? -0.100 21.194 -5.297 1.00  91.43 0 A 1
ATOM   871 C CA  . PHE A 1 135 ? -1.118 22.194 -4.965 1.00  92.16 0 A 1
ATOM   872 C C   . PHE A 1 135 ? -2.281 21.578 -4.189 1.00  91.80 0 A 1
ATOM   873 O O   . PHE A 1 135 ? -2.767 20.492 -4.511 1.00  91.00 0 A 1
ATOM   874 C CB  . PHE A 1 135 ? -1.628 22.905 -6.220 1.00  92.51 0 A 1
ATOM   875 C CG  . PHE A 1 135 ? -0.648 23.876 -6.838 1.00  92.89 0 A 1
ATOM   876 C CD1 . PHE A 1 135 ? -0.235 25.019 -6.127 1.00  91.39 0 A 1
ATOM   877 C CD2 . PHE A 1 135 ? -0.165 23.666 -8.142 1.00  91.26 0 A 1
ATOM   878 C CE1 . PHE A 1 135 ?  0.660 25.934 -6.701 1.00  90.55 0 A 1
ATOM   879 C CE2 . PHE A 1 135 ?  0.734 24.577 -8.719 1.00  90.47 0 A 1
ATOM   880 C CZ  . PHE A 1 135 ?  1.150 25.709 -7.998 1.00  91.52 0 A 1
ATOM   881 N N   . LEU A 1 136 ? -2.743 22.321 -3.179 1.00  91.28 0 A 1
ATOM   882 C CA  . LEU A 1 136 ? -3.815 21.945 -2.269 1.00  90.48 0 A 1
ATOM   883 C C   . LEU A 1 136 ? -5.060 22.815 -2.477 1.00  91.02 0 A 1
ATOM   884 O O   . LEU A 1 136 ? -5.011 23.885 -3.078 1.00  89.12 0 A 1
ATOM   885 C CB  . LEU A 1 136 ? -3.301 22.077 -0.817 1.00  86.82 0 A 1
ATOM   886 C CG  . LEU A 1 136 ? -2.124 21.166 -0.430 1.00  82.38 0 A 1
ATOM   887 C CD1 . LEU A 1 136 ? -1.684 21.512  0.989 1.00  75.17 0 A 1
ATOM   888 C CD2 . LEU A 1 136 ? -2.508 19.686 -0.454 1.00  74.05 0 A 1
ATOM   889 N N   . GLY A 1 137 ? -6.156 22.384 -1.884 1.00  91.03 0 A 1
ATOM   890 C CA  . GLY A 1 137 ? -7.396 23.156 -1.860 1.00  91.12 0 A 1
ATOM   891 C C   . GLY A 1 137 ? -8.145 23.121 -3.187 1.00  92.78 0 A 1
ATOM   892 O O   . GLY A 1 137 ? -7.919 22.260 -4.035 1.00  91.85 0 A 1
ATOM   893 N N   . GLN A 1 138 ? -9.067 24.044 -3.357 1.00  92.89 0 A 1
ATOM   894 C CA  . GLN A 1 138 ? -9.942 24.092 -4.521 1.00  93.43 0 A 1
ATOM   895 C C   . GLN A 1 138 ? -9.351 24.953 -5.638 1.00  93.95 0 A 1
ATOM   896 O O   . GLN A 1 138 ? -8.588 25.895 -5.385 1.00  92.61 0 A 1
ATOM   897 C CB  . GLN A 1 138 ? -11.329 24.601 -4.117 1.00  91.68 0 A 1
ATOM   898 C CG  . GLN A 1 138 ? -12.022 23.650 -3.116 1.00  86.13 0 A 1
ATOM   899 C CD  . GLN A 1 138 ? -13.448 24.083 -2.778 1.00  82.10 0 A 1
ATOM   900 N NE2 . GLN A 1 138 ? -14.114 23.367 -1.896 1.00  68.99 0 A 1
ATOM   901 O OE1 . GLN A 1 138 ? -13.983 25.044 -3.285 1.00  73.73 0 A 1
ATOM   902 N N   . VAL A 1 139 ? -9.745 24.678 -6.871 1.00  94.47 0 A 1
ATOM   903 C CA  . VAL A 1 139 ? -9.438 25.557 -8.011 1.00  94.60 0 A 1
ATOM   904 C C   . VAL A 1 139 ? -10.170 26.892 -7.813 1.00  94.48 0 A 1
ATOM   905 O O   . VAL A 1 139 ? -11.392 26.899 -7.678 1.00  93.43 0 A 1
ATOM   906 C CB  . VAL A 1 139 ? -9.831 24.914 -9.345 1.00  94.21 0 A 1
ATOM   907 C CG1 . VAL A 1 139 ? -9.484 25.830 -10.526 1.00  92.25 0 A 1
ATOM   908 C CG2 . VAL A 1 139 ? -9.101 23.587 -9.554 1.00  92.57 0 A 1
ATOM   909 N N   . PRO A 1 140 ? -9.449 28.036 -7.807 1.00  94.35 0 A 1
ATOM   910 C CA  . PRO A 1 140 ? -10.066 29.342 -7.621 1.00  93.82 0 A 1
ATOM   911 C C   . PRO A 1 140 ? -11.092 29.665 -8.705 1.00  93.70 0 A 1
ATOM   912 O O   . PRO A 1 140 ? -10.847 29.463 -9.896 1.00  92.43 0 A 1
ATOM   913 C CB  . PRO A 1 140 ? -8.911 30.346 -7.635 1.00  92.41 0 A 1
ATOM   914 C CG  . PRO A 1 140 ? -7.706 29.519 -7.213 1.00  90.34 0 A 1
ATOM   915 C CD  . PRO A 1 140 ? -8.004 28.157 -7.826 1.00  93.14 0 A 1
ATOM   916 N N   . SER A 1 141 ? -12.208 30.271 -8.325 1.00  93.38 0 A 1
ATOM   917 C CA  . SER A 1 141 ? -13.238 30.697 -9.281 1.00  92.68 0 A 1
ATOM   918 C C   . SER A 1 141 ? -12.726 31.699 -10.323 1.00  92.98 0 A 1
ATOM   919 O O   . SER A 1 141 ? -13.245 31.751 -11.436 1.00  90.92 0 A 1
ATOM   920 C CB  . SER A 1 141 ? -14.424 31.299 -8.519 1.00  90.54 0 A 1
ATOM   921 O OG  . SER A 1 141 ? -13.986 32.400 -7.737 1.00  82.70 0 A 1
ATOM   922 N N   . SER A 1 142 ? -11.646 32.430 -10.004 1.00  92.74 0 A 1
ATOM   923 C CA  . SER A 1 142 ? -10.996 33.369 -10.922 1.00  92.95 0 A 1
ATOM   924 C C   . SER A 1 142 ? -10.444 32.709 -12.192 1.00  93.41 0 A 1
ATOM   925 O O   . SER A 1 142 ? -10.297 33.394 -13.200 1.00  92.43 0 A 1
ATOM   926 C CB  . SER A 1 142 ? -9.870 34.116 -10.197 1.00  91.94 0 A 1
ATOM   927 O OG  . SER A 1 142 ? -8.865 33.220 -9.773 1.00  88.80 0 A 1
ATOM   928 N N   . PHE A 1 143 ? -10.197 31.392 -12.194 1.00  92.88 0 A 1
ATOM   929 C CA  . PHE A 1 143 ? -9.762 30.666 -13.390 1.00  93.61 0 A 1
ATOM   930 C C   . PHE A 1 143 ? -10.791 30.745 -14.525 1.00  93.36 0 A 1
ATOM   931 O O   . PHE A 1 143 ? -10.419 30.747 -15.693 1.00  91.29 0 A 1
ATOM   932 C CB  . PHE A 1 143 ? -9.455 29.205 -13.032 1.00  93.71 0 A 1
ATOM   933 C CG  . PHE A 1 143 ? -8.056 28.972 -12.482 1.00  94.25 0 A 1
ATOM   934 C CD1 . PHE A 1 143 ? -7.226 28.011 -13.087 1.00  90.80 0 A 1
ATOM   935 C CD2 . PHE A 1 143 ? -7.563 29.703 -11.388 1.00  90.28 0 A 1
ATOM   936 C CE1 . PHE A 1 143 ? -5.924 27.793 -12.606 1.00  89.42 0 A 1
ATOM   937 C CE2 . PHE A 1 143 ? -6.265 29.498 -10.917 1.00  89.43 0 A 1
ATOM   938 C CZ  . PHE A 1 143 ? -5.441 28.542 -11.522 1.00  91.85 0 A 1
ATOM   939 N N   . SER A 1 144 ? -12.061 30.937 -14.200 1.00  93.19 0 A 1
ATOM   940 C CA  . SER A 1 144 ? -13.108 31.157 -15.209 1.00  92.27 0 A 1
ATOM   941 C C   . SER A 1 144 ? -12.936 32.451 -16.026 1.00  92.43 0 A 1
ATOM   942 O O   . SER A 1 144 ? -13.546 32.589 -17.089 1.00  89.75 0 A 1
ATOM   943 C CB  . SER A 1 144 ? -14.495 31.120 -14.548 1.00  89.68 0 A 1
ATOM   944 O OG  . SER A 1 144 ? -14.713 32.246 -13.723 1.00  77.88 0 A 1
ATOM   945 N N   . ASN A 1 145 ? -12.064 33.375 -15.576 1.00  92.54 0 A 1
ATOM   946 C CA  . ASN A 1 145 ? -11.749 34.611 -16.298 1.00  92.43 0 A 1
ATOM   947 C C   . ASN A 1 145 ? -10.762 34.405 -17.457 1.00  93.17 0 A 1
ATOM   948 O O   . ASN A 1 145 ? -10.574 35.322 -18.260 1.00  91.32 0 A 1
ATOM   949 C CB  . ASN A 1 145 ? -11.185 35.647 -15.309 1.00  90.65 0 A 1
ATOM   950 C CG  . ASN A 1 145 ? -12.144 36.016 -14.186 1.00  88.37 0 A 1
ATOM   951 N ND2 . ASN A 1 145 ? -11.614 36.321 -13.021 1.00  79.52 0 A 1
ATOM   952 O OD1 . ASN A 1 145 ? -13.344 36.079 -14.351 1.00  80.70 0 A 1
ATOM   953 N N   . LEU A 1 146 ? -10.127 33.244 -17.549 1.00  93.51 0 A 1
ATOM   954 C CA  . LEU A 1 146 ? -9.114 32.927 -18.564 1.00  94.29 0 A 1
ATOM   955 C C   . LEU A 1 146 ? -9.757 32.556 -19.907 1.00  94.57 0 A 1
ATOM   956 O O   . LEU A 1 146 ? -9.565 31.472 -20.452 1.00  92.96 0 A 1
ATOM   957 C CB  . LEU A 1 146 ? -8.174 31.832 -18.028 1.00  94.21 0 A 1
ATOM   958 C CG  . LEU A 1 146 ? -7.445 32.164 -16.703 1.00  93.84 0 A 1
ATOM   959 C CD1 . LEU A 1 146 ? -6.558 30.991 -16.303 1.00  91.81 0 A 1
ATOM   960 C CD2 . LEU A 1 146 ? -6.580 33.415 -16.829 1.00  91.32 0 A 1
ATOM   961 N N   . THR A 1 147 ? -10.519 33.496 -20.474 1.00  94.84 0 A 1
ATOM   962 C CA  . THR A 1 147 ? -11.380 33.255 -21.647 1.00  94.54 0 A 1
ATOM   963 C C   . THR A 1 147 ? -10.633 32.890 -22.933 1.00  94.68 0 A 1
ATOM   964 O O   . THR A 1 147 ? -11.262 32.471 -23.909 1.00  92.47 0 A 1
ATOM   965 C CB  . THR A 1 147 ? -12.252 34.481 -21.936 1.00  93.13 0 A 1
ATOM   966 C CG2 . THR A 1 147 ? -13.195 34.808 -20.778 1.00  84.88 0 A 1
ATOM   967 O OG1 . THR A 1 147 ? -11.435 35.619 -22.148 1.00  86.36 0 A 1
ATOM   968 N N   . MET A 1 148 ? -9.294 33.066 -22.957 1.00  94.41 0 A 1
ATOM   969 C CA  . MET A 1 148 ? -8.434 32.691 -24.076 1.00  94.40 0 A 1
ATOM   970 C C   . MET A 1 148 ? -7.792 31.309 -23.909 1.00  94.74 0 A 1
ATOM   971 O O   . MET A 1 148 ? -7.146 30.838 -24.836 1.00  93.28 0 A 1
ATOM   972 C CB  . MET A 1 148 ? -7.353 33.773 -24.280 1.00  93.55 0 A 1
ATOM   973 C CG  . MET A 1 148 ? -7.951 35.137 -24.656 1.00  90.57 0 A 1
ATOM   974 S SD  . MET A 1 148 ? -8.823 35.185 -26.252 1.00  83.29 0 A 1
ATOM   975 C CE  . MET A 1 148 ? -7.415 35.023 -27.377 1.00  71.20 0 A 1
ATOM   976 N N   . LEU A 1 149 ? -7.981 30.676 -22.760 1.00  94.45 0 A 1
ATOM   977 C CA  . LEU A 1 149 ? -7.307 29.436 -22.409 1.00  94.85 0 A 1
ATOM   978 C C   . LEU A 1 149 ? -7.761 28.288 -23.326 1.00  94.82 0 A 1
ATOM   979 O O   . LEU A 1 149 ? -8.952 27.963 -23.388 1.00  94.05 0 A 1
ATOM   980 C CB  . LEU A 1 149 ? -7.559 29.132 -20.919 1.00  94.68 0 A 1
ATOM   981 C CG  . LEU A 1 149 ? -6.537 28.174 -20.304 1.00  93.69 0 A 1
ATOM   982 C CD1 . LEU A 1 149 ? -5.166 28.833 -20.122 1.00  92.18 0 A 1
ATOM   983 C CD2 . LEU A 1 149 ? -7.019 27.746 -18.915 1.00  91.39 0 A 1
ATOM   984 N N   . ALA A 1 150 ? -6.796 27.693 -24.028 1.00  94.49 0 A 1
ATOM   985 C CA  . ALA A 1 150 ? -6.998 26.534 -24.883 1.00  94.02 0 A 1
ATOM   986 C C   . ALA A 1 150 ? -6.561 25.230 -24.202 1.00  94.28 0 A 1
ATOM   987 O O   . ALA A 1 150 ? -7.125 24.179 -24.486 1.00  93.18 0 A 1
ATOM   988 C CB  . ALA A 1 150 ? -6.241 26.761 -26.194 1.00  92.82 0 A 1
ATOM   989 N N   . GLN A 1 151 ? -5.572 25.314 -23.300 1.00  94.50 0 A 1
ATOM   990 C CA  . GLN A 1 151 ? -5.049 24.145 -22.589 1.00  94.55 0 A 1
ATOM   991 C C   . GLN A 1 151 ? -4.916 24.443 -21.099 1.00  94.66 0 A 1
ATOM   992 O O   . GLN A 1 151 ? -4.307 25.442 -20.716 1.00  93.97 0 A 1
ATOM   993 C CB  . GLN A 1 151 ? -3.711 23.695 -23.193 1.00  93.14 0 A 1
ATOM   994 C CG  . GLN A 1 151 ? -3.767 23.482 -24.713 1.00  88.46 0 A 1
ATOM   995 C CD  . GLN A 1 151 ? -2.487 22.858 -25.283 1.00  85.61 0 A 1
ATOM   996 N NE2 . GLN A 1 151 ? -2.243 22.997 -26.562 1.00  73.37 0 A 1
ATOM   997 O OE1 . GLN A 1 151 ? -1.700 22.242 -24.600 1.00  78.06 0 A 1
ATOM   998 N N   . LEU A 1 152 ? -5.468 23.574 -20.255 1.00  95.29 0 A 1
ATOM   999 C CA  . LEU A 1 152 ? -5.351 23.627 -18.799 1.00  95.58 0 A 1
ATOM   1000 C C   . LEU A 1 152 ? -4.939 22.252 -18.282 1.00  95.63 0 A 1
ATOM   1001 O O   . LEU A 1 152 ? -5.702 21.296 -18.405 1.00  94.99 0 A 1
ATOM   1002 C CB  . LEU A 1 152 ? -6.678 24.095 -18.198 1.00  95.48 0 A 1
ATOM   1003 C CG  . LEU A 1 152 ? -6.710 24.147 -16.660 1.00  95.21 0 A 1
ATOM   1004 C CD1 . LEU A 1 152 ? -5.637 25.087 -16.088 1.00  93.85 0 A 1
ATOM   1005 C CD2 . LEU A 1 152 ? -8.068 24.650 -16.187 1.00  93.53 0 A 1
ATOM   1006 N N   . ASP A 1 153 ? -3.752 22.187 -17.683 1.00  95.17 0 A 1
ATOM   1007 C CA  . ASP A 1 153 ? -3.242 20.988 -17.025 1.00  95.13 0 A 1
ATOM   1008 C C   . ASP A 1 153 ? -2.992 21.282 -15.543 1.00  94.96 0 A 1
ATOM   1009 O O   . ASP A 1 153 ? -2.117 22.072 -15.179 1.00  94.08 0 A 1
ATOM   1010 C CB  . ASP A 1 153 ? -1.993 20.496 -17.772 1.00  94.56 0 A 1
ATOM   1011 C CG  . ASP A 1 153 ? -1.409 19.205 -17.207 1.00  93.35 0 A 1
ATOM   1012 O OD1 . ASP A 1 153 ? -1.966 18.663 -16.227 1.00  89.77 0 A 1
ATOM   1013 O OD2 . ASP A 1 153 ? -0.355 18.777 -17.735 1.00  88.50 -1 A 1
ATOM   1014 N N   . LEU A 1 154 ? -3.790 20.665 -14.683 1.00  95.66 0 A 1
ATOM   1015 C CA  . LEU A 1 154 ? -3.698 20.704 -13.226 1.00  95.66 0 A 1
ATOM   1016 C C   . LEU A 1 154 ? -3.450 19.307 -12.641 1.00  95.41 0 A 1
ATOM   1017 O O   . LEU A 1 154 ? -3.642 19.109 -11.444 1.00  94.12 0 A 1
ATOM   1018 C CB  . LEU A 1 154 ? -4.976 21.332 -12.636 1.00  95.47 0 A 1
ATOM   1019 C CG  . LEU A 1 154 ? -5.290 22.770 -13.088 1.00  95.07 0 A 1
ATOM   1020 C CD1 . LEU A 1 154 ? -6.577 23.248 -12.414 1.00  93.89 0 A 1
ATOM   1021 C CD2 . LEU A 1 154 ? -4.183 23.756 -12.703 1.00  93.35 0 A 1
ATOM   1022 N N   . SER A 1 155 ? -3.041 18.353 -13.479 1.00  95.02 0 A 1
ATOM   1023 C CA  . SER A 1 155 ? -2.861 16.963 -13.089 1.00  94.94 0 A 1
ATOM   1024 C C   . SER A 1 155 ? -1.768 16.767 -12.029 1.00  94.63 0 A 1
ATOM   1025 O O   . SER A 1 155 ? -0.926 17.641 -11.807 1.00  93.59 0 A 1
ATOM   1026 C CB  . SER A 1 155 ? -2.606 16.097 -14.323 1.00  94.17 0 A 1
ATOM   1027 O OG  . SER A 1 155 ? -1.375 16.427 -14.927 1.00  91.52 0 A 1
ATOM   1028 N N   . TYR A 1 156 ? -1.782 15.620 -11.352 1.00  93.83 0 A 1
ATOM   1029 C CA  . TYR A 1 156 ? -0.782 15.259 -10.345 1.00  93.20 0 A 1
ATOM   1030 C C   . TYR A 1 156 ? -0.588 16.326 -9.251 1.00  92.87 0 A 1
ATOM   1031 O O   . TYR A 1 156 ?  0.529 16.713 -8.903 1.00  91.20 0 A 1
ATOM   1032 C CB  . TYR A 1 156 ?  0.536 14.844 -11.012 1.00  92.10 0 A 1
ATOM   1033 C CG  . TYR A 1 156 ?  0.438 13.591 -11.858 1.00  90.20 0 A 1
ATOM   1034 C CD1 . TYR A 1 156 ?  0.649 12.322 -11.282 1.00  87.28 0 A 1
ATOM   1035 C CD2 . TYR A 1 156 ?  0.151 13.689 -13.232 1.00  88.12 0 A 1
ATOM   1036 C CE1 . TYR A 1 156 ?  0.586 11.166 -12.063 1.00  86.75 0 A 1
ATOM   1037 C CE2 . TYR A 1 156 ?  0.082 12.532 -14.024 1.00  86.79 0 A 1
ATOM   1038 C CZ  . TYR A 1 156 ?  0.307 11.267 -13.437 1.00  87.39 0 A 1
ATOM   1039 O OH  . TYR A 1 156 ?  0.244 10.137 -14.203 1.00  85.05 0 A 1
ATOM   1040 N N   . ASN A 1 157 ? -1.687 16.808 -8.699 1.00  92.78 0 A 1
ATOM   1041 C CA  . ASN A 1 157 ? -1.713 17.687 -7.538 1.00  92.74 0 A 1
ATOM   1042 C C   . ASN A 1 157 ? -2.546 17.056 -6.412 1.00  91.73 0 A 1
ATOM   1043 O O   . ASN A 1 157 ? -2.886 15.871 -6.445 1.00  89.41 0 A 1
ATOM   1044 C CB  . ASN A 1 157 ? -2.175 19.092 -7.990 1.00  93.41 0 A 1
ATOM   1045 C CG  . ASN A 1 157 ? -1.078 19.863 -8.696 1.00  93.62 0 A 1
ATOM   1046 N ND2 . ASN A 1 157 ? -1.193 20.084 -9.983 1.00  90.06 0 A 1
ATOM   1047 O OD1 . ASN A 1 157 ? -0.121 20.306 -8.080 1.00  90.11 0 A 1
ATOM   1048 N N   . LYS A 1 158 ? -2.881 17.837 -5.393 1.00  91.46 0 A 1
ATOM   1049 C CA  . LYS A 1 158 ? -3.733 17.423 -4.261 1.00  90.50 0 A 1
ATOM   1050 C C   . LYS A 1 158 ? -4.990 18.289 -4.187 1.00  91.53 0 A 1
ATOM   1051 O O   . LYS A 1 158 ? -5.459 18.639 -3.107 1.00  90.31 0 A 1
ATOM   1052 C CB  . LYS A 1 158 ? -2.920 17.402 -2.955 1.00  88.39 0 A 1
ATOM   1053 C CG  . LYS A 1 158 ? -1.730 16.431 -3.028 1.00  85.34 0 A 1
ATOM   1054 C CD  . LYS A 1 158 ? -0.916 16.406 -1.716 1.00  77.80 0 A 1
ATOM   1055 C CE  . LYS A 1 158 ?  0.274 15.463 -1.913 1.00  70.64 0 A 1
ATOM   1056 N NZ  . LYS A 1 158 ?  1.218 15.468 -0.780 1.00  62.59 1 A 1
ATOM   1057 N N   . LEU A 1 159 ? -5.494 18.677 -5.352 1.00  92.73 0 A 1
ATOM   1058 C CA  . LEU A 1 159 ? -6.664 19.542 -5.469 1.00  93.78 0 A 1
ATOM   1059 C C   . LEU A 1 159 ? -7.933 18.790 -5.058 1.00  93.79 0 A 1
ATOM   1060 O O   . LEU A 1 159 ? -8.121 17.624 -5.389 1.00  93.09 0 A 1
ATOM   1061 C CB  . LEU A 1 159 ? -6.784 20.097 -6.898 1.00  94.23 0 A 1
ATOM   1062 C CG  . LEU A 1 159 ? -5.601 20.974 -7.337 1.00  94.00 0 A 1
ATOM   1063 C CD1 . LEU A 1 159 ? -5.716 21.308 -8.823 1.00  93.27 0 A 1
ATOM   1064 C CD2 . LEU A 1 159 ? -5.543 22.300 -6.560 1.00  92.77 0 A 1
ATOM   1065 N N   . THR A 1 160 ? -8.801 19.500 -4.351 1.00  93.01 0 A 1
ATOM   1066 C CA  . THR A 1 160 ? -10.045 18.974 -3.775 1.00  92.99 0 A 1
ATOM   1067 C C   . THR A 1 160 ? -11.264 19.758 -4.253 1.00  93.01 0 A 1
ATOM   1068 O O   . THR A 1 160 ? -11.161 20.730 -5.006 1.00  91.94 0 A 1
ATOM   1069 C CB  . THR A 1 160 ? -9.960 18.970 -2.233 1.00  91.33 0 A 1
ATOM   1070 C CG2 . THR A 1 160 ? -8.875 18.054 -1.685 1.00  84.76 0 A 1
ATOM   1071 O OG1 . THR A 1 160 ? -9.721 20.267 -1.745 1.00  85.05 0 A 1
ATOM   1072 N N   . GLY A 1 161 ? -12.425 19.349 -3.788 1.00  93.43 0 A 1
ATOM   1073 C CA  . GLY A 1 161 ? -13.692 19.981 -4.132 1.00  93.11 0 A 1
ATOM   1074 C C   . GLY A 1 161 ? -14.387 19.303 -5.308 1.00  94.05 0 A 1
ATOM   1075 O O   . GLY A 1 161 ? -13.974 18.256 -5.795 1.00  92.36 0 A 1
ATOM   1076 N N   . SER A 1 162 ? -15.482 19.908 -5.734 1.00  92.90 0 A 1
ATOM   1077 C CA  . SER A 1 162 ? -16.235 19.462 -6.905 1.00  92.79 0 A 1
ATOM   1078 C C   . SER A 1 162 ? -15.528 19.848 -8.201 1.00  93.29 0 A 1
ATOM   1079 O O   . SER A 1 162 ? -14.552 20.610 -8.194 1.00  90.70 0 A 1
ATOM   1080 C CB  . SER A 1 162 ? -17.656 20.035 -6.850 1.00  90.22 0 A 1
ATOM   1081 O OG  . SER A 1 162 ? -17.632 21.447 -6.767 1.00  79.99 0 A 1
ATOM   1082 N N   . PHE A 1 163 ? -16.028 19.355 -9.330 1.00  91.61 0 A 1
ATOM   1083 C CA  . PHE A 1 163 ? -15.540 19.779 -10.641 1.00  91.64 0 A 1
ATOM   1084 C C   . PHE A 1 163 ? -15.473 21.320 -10.725 1.00  91.42 0 A 1
ATOM   1085 O O   . PHE A 1 163 ? -16.460 21.994 -10.410 1.00  88.90 0 A 1
ATOM   1086 C CB  . PHE A 1 163 ? -16.453 19.209 -11.738 1.00  90.47 0 A 1
ATOM   1087 C CG  . PHE A 1 163 ? -15.949 19.527 -13.126 1.00  92.08 0 A 1
ATOM   1088 C CD1 . PHE A 1 163 ? -16.347 20.716 -13.781 1.00  91.13 0 A 1
ATOM   1089 C CD2 . PHE A 1 163 ? -15.008 18.687 -13.747 1.00  91.10 0 A 1
ATOM   1090 C CE1 . PHE A 1 163 ? -15.798 21.057 -15.024 1.00  89.60 0 A 1
ATOM   1091 C CE2 . PHE A 1 163 ? -14.464 19.026 -14.991 1.00  88.95 0 A 1
ATOM   1092 C CZ  . PHE A 1 163 ? -14.851 20.210 -15.624 1.00  90.10 0 A 1
ATOM   1093 N N   . PRO A 1 164 ? -14.326 21.900 -11.112 1.00  90.57 0 A 1
ATOM   1094 C CA  . PRO A 1 164 ? -14.117 23.343 -11.070 1.00  88.54 0 A 1
ATOM   1095 C C   . PRO A 1 164 ? -15.013 24.102 -12.059 1.00  88.03 0 A 1
ATOM   1096 O O   . PRO A 1 164 ? -15.417 23.600 -13.110 1.00  83.66 0 A 1
ATOM   1097 C CB  . PRO A 1 164 ? -12.623 23.542 -11.362 1.00  85.19 0 A 1
ATOM   1098 C CG  . PRO A 1 164 ? -12.245 22.296 -12.167 1.00  85.89 0 A 1
ATOM   1099 C CD  . PRO A 1 164 ? -13.125 21.218 -11.541 1.00  89.44 0 A 1
ATOM   1100 N N   . LEU A 1 165 ? -15.272 25.370 -11.731 1.00  82.55 0 A 1
ATOM   1101 C CA  . LEU A 1 165 ? -16.010 26.268 -12.622 1.00  80.06 0 A 1
ATOM   1102 C C   . LEU A 1 165 ? -15.160 26.641 -13.840 1.00  82.75 0 A 1
ATOM   1103 O O   . LEU A 1 165 ? -14.223 27.426 -13.745 1.00  77.43 0 A 1
ATOM   1104 C CB  . LEU A 1 165 ? -16.448 27.514 -11.827 1.00  70.60 0 A 1
ATOM   1105 C CG  . LEU A 1 165 ? -17.744 27.295 -11.025 1.00  62.49 0 A 1
ATOM   1106 C CD1 . LEU A 1 165 ? -17.857 28.346 -9.917 1.00  54.79 0 A 1
ATOM   1107 C CD2 . LEU A 1 165 ? -18.981 27.415 -11.908 1.00  57.77 0 A 1
ATOM   1108 N N   . VAL A 1 166 ? -15.549 26.131 -15.010 1.00  84.40 0 A 1
ATOM   1109 C CA  . VAL A 1 166 ? -14.890 26.390 -16.302 1.00  82.33 0 A 1
ATOM   1110 C C   . VAL A 1 166 ? -15.811 27.088 -17.315 1.00  83.64 0 A 1
ATOM   1111 O O   . VAL A 1 166 ? -15.536 27.106 -18.508 1.00  79.56 0 A 1
ATOM   1112 C CB  . VAL A 1 166 ? -14.255 25.104 -16.870 1.00  78.01 0 A 1
ATOM   1113 C CG1 . VAL A 1 166 ? -13.160 24.569 -15.944 1.00  74.83 0 A 1
ATOM   1114 C CG2 . VAL A 1 166 ? -15.287 23.984 -17.105 1.00  76.54 0 A 1
ATOM   1115 N N   . ARG A 1 167 ? -16.901 27.705 -16.836 1.00  86.19 0 A 1
ATOM   1116 C CA  . ARG A 1 167 ? -17.944 28.310 -17.700 1.00  84.31 0 A 1
ATOM   1117 C C   . ARG A 1 167 ? -17.404 29.342 -18.704 1.00  84.27 0 A 1
ATOM   1118 O O   . ARG A 1 167 ? -17.893 29.422 -19.824 1.00  76.13 0 A 1
ATOM   1119 C CB  . ARG A 1 167 ? -19.041 28.904 -16.794 1.00  79.29 0 A 1
ATOM   1120 C CG  . ARG A 1 167 ? -20.189 29.518 -17.609 1.00  70.73 0 A 1
ATOM   1121 C CD  . ARG A 1 167 ? -21.353 29.974 -16.722 1.00  66.19 0 A 1
ATOM   1122 N NE  . ARG A 1 167 ? -22.161 28.836 -16.271 1.00  57.70 0 A 1
ATOM   1123 C CZ  . ARG A 1 167 ? -23.097 28.843 -15.335 1.00  51.59 0 A 1
ATOM   1124 N NH1 . ARG A 1 167 ? -23.388 29.924 -14.658 1.00  47.64 1 A 1
ATOM   1125 N NH2 . ARG A 1 167 ? -23.757 27.746 -15.085 1.00  45.97 0 A 1
ATOM   1126 N N   . GLY A 1 168 ? -16.403 30.128 -18.315 1.00  84.45 0 A 1
ATOM   1127 C CA  . GLY A 1 168 ? -15.794 31.137 -19.188 1.00  84.95 0 A 1
ATOM   1128 C C   . GLY A 1 168 ? -14.845 30.576 -20.253 1.00  87.92 0 A 1
ATOM   1129 O O   . GLY A 1 168 ? -14.505 31.284 -21.201 1.00  83.67 0 A 1
ATOM   1130 N N   . LEU A 1 169 ? -14.403 29.324 -20.123 1.00  90.40 0 A 1
ATOM   1131 C CA  . LEU A 1 169 ? -13.297 28.748 -20.892 1.00  91.96 0 A 1
ATOM   1132 C C   . LEU A 1 169 ? -13.744 28.152 -22.240 1.00  92.09 0 A 1
ATOM   1133 O O   . LEU A 1 169 ? -13.390 27.041 -22.612 1.00  88.89 0 A 1
ATOM   1134 C CB  . LEU A 1 169 ? -12.527 27.736 -20.020 1.00  91.30 0 A 1
ATOM   1135 C CG  . LEU A 1 169 ? -12.052 28.249 -18.647 1.00  91.72 0 A 1
ATOM   1136 C CD1 . LEU A 1 169 ? -11.161 27.196 -17.987 1.00  86.14 0 A 1
ATOM   1137 C CD2 . LEU A 1 169 ? -11.260 29.551 -18.743 1.00  85.88 0 A 1
ATOM   1138 N N   . ARG A 1 170 ? -14.508 28.905 -23.009 1.00  93.44 0 A 1
ATOM   1139 C CA  . ARG A 1 170 ? -15.132 28.420 -24.254 1.00  93.02 0 A 1
ATOM   1140 C C   . ARG A 1 170 ? -14.159 28.003 -25.364 1.00  93.90 0 A 1
ATOM   1141 O O   . ARG A 1 170 ? -14.578 27.386 -26.336 1.00  90.92 0 A 1
ATOM   1142 C CB  . ARG A 1 170 ? -16.095 29.484 -24.811 1.00  90.33 0 A 1
ATOM   1143 C CG  . ARG A 1 170 ? -17.272 29.750 -23.870 1.00  82.51 0 A 1
ATOM   1144 C CD  . ARG A 1 170 ? -18.260 30.705 -24.554 1.00  72.51 0 A 1
ATOM   1145 N NE  . ARG A 1 170 ? -19.415 30.969 -23.693 1.00  64.28 0 A 1
ATOM   1146 C CZ  . ARG A 1 170 ? -20.507 31.644 -24.044 1.00  56.15 0 A 1
ATOM   1147 N NH1 . ARG A 1 170 ? -20.637 32.176 -25.229 1.00  51.43 1 A 1
ATOM   1148 N NH2 . ARG A 1 170 ? -21.469 31.781 -23.184 1.00  50.15 0 A 1
ATOM   1149 N N   . LYS A 1 171 ? -12.872 28.377 -25.249 1.00  93.60 0 A 1
ATOM   1150 C CA  . LYS A 1 171 ? -11.812 27.999 -26.194 1.00  94.09 0 A 1
ATOM   1151 C C   . LYS A 1 171 ? -11.042 26.752 -25.771 1.00  94.78 0 A 1
ATOM   1152 O O   . LYS A 1 171 ? -10.110 26.368 -26.472 1.00  93.24 0 A 1
ATOM   1153 C CB  . LYS A 1 171 ? -10.859 29.180 -26.425 1.00  93.35 0 A 1
ATOM   1154 C CG  . LYS A 1 171 ? -11.545 30.359 -27.130 1.00  90.21 0 A 1
ATOM   1155 C CD  . LYS A 1 171 ? -10.483 31.394 -27.512 1.00  83.87 0 A 1
ATOM   1156 C CE  . LYS A 1 171 ? -11.106 32.535 -28.307 1.00  76.28 0 A 1
ATOM   1157 N NZ  . LYS A 1 171 ? -10.054 33.460 -28.813 1.00  67.01 1 A 1
ATOM   1158 N N   . LEU A 1 172 ? -11.382 26.156 -24.631 1.00  94.56 0 A 1
ATOM   1159 C CA  . LEU A 1 172 ? -10.640 25.045 -24.063 1.00  94.91 0 A 1
ATOM   1160 C C   . LEU A 1 172 ? -10.707 23.817 -24.991 1.00  95.19 0 A 1
ATOM   1161 O O   . LEU A 1 172 ? -11.796 23.367 -25.348 1.00  94.05 0 A 1
ATOM   1162 C CB  . LEU A 1 172 ? -11.163 24.756 -22.646 1.00  94.36 0 A 1
ATOM   1163 C CG  . LEU A 1 172 ? -10.142 24.045 -21.741 1.00  91.23 0 A 1
ATOM   1164 C CD1 . LEU A 1 172 ? -8.993 24.972 -21.332 1.00  89.36 0 A 1
ATOM   1165 C CD2 . LEU A 1 172 ? -10.836 23.594 -20.457 1.00  88.48 0 A 1
ATOM   1166 N N   . ILE A 1 173 ? -9.523 23.327 -25.370 1.00  94.97 0 A 1
ATOM   1167 C CA  . ILE A 1 173 ? -9.325 22.141 -26.213 1.00  94.67 0 A 1
ATOM   1168 C C   . ILE A 1 173 ? -8.843 20.973 -25.361 1.00  94.71 0 A 1
ATOM   1169 O O   . ILE A 1 173 ? -9.295 19.847 -25.554 1.00  93.55 0 A 1
ATOM   1170 C CB  . ILE A 1 173 ? -8.331 22.467 -27.356 1.00  93.26 0 A 1
ATOM   1171 C CG1 . ILE A 1 173 ? -8.873 23.592 -28.272 1.00  86.01 0 A 1
ATOM   1172 C CG2 . ILE A 1 173 ? -8.026 21.213 -28.192 1.00  84.71 0 A 1
ATOM   1173 C CD1 . ILE A 1 173 ? -7.851 24.109 -29.301 1.00  80.71 0 A 1
ATOM   1174 N N   . VAL A 1 174 ? -7.947 21.244 -24.415 1.00  94.84 0 A 1
ATOM   1175 C CA  . VAL A 1 174 ? -7.350 20.256 -23.514 1.00  94.78 0 A 1
ATOM   1176 C C   . VAL A 1 174 ? -7.687 20.620 -22.076 1.00  94.74 0 A 1
ATOM   1177 O O   . VAL A 1 174 ? -7.417 21.742 -21.640 1.00  94.36 0 A 1
ATOM   1178 C CB  . VAL A 1 174 ? -5.821 20.165 -23.709 1.00  93.79 0 A 1
ATOM   1179 C CG1 . VAL A 1 174 ? -5.176 19.161 -22.750 1.00  91.55 0 A 1
ATOM   1180 C CG2 . VAL A 1 174 ? -5.465 19.758 -25.150 1.00  92.22 0 A 1
ATOM   1181 N N   . LEU A 1 175 ? -8.248 19.665 -21.327 1.00  95.45 0 A 1
ATOM   1182 C CA  . LEU A 1 175 ? -8.465 19.761 -19.893 1.00  95.68 0 A 1
ATOM   1183 C C   . LEU A 1 175 ? -7.956 18.481 -19.223 1.00  95.70 0 A 1
ATOM   1184 O O   . LEU A 1 175 ? -8.560 17.422 -19.406 1.00  95.10 0 A 1
ATOM   1185 C CB  . LEU A 1 175 ? -9.963 20.008 -19.616 1.00  95.54 0 A 1
ATOM   1186 C CG  . LEU A 1 175 ? -10.328 20.085 -18.124 1.00  95.21 0 A 1
ATOM   1187 C CD1 . LEU A 1 175 ? -9.586 21.206 -17.391 1.00  93.81 0 A 1
ATOM   1188 C CD2 . LEU A 1 175 ? -11.826 20.339 -17.986 1.00  93.44 0 A 1
ATOM   1189 N N   . ASP A 1 176 ? -6.899 18.614 -18.447 1.00  95.07 0 A 1
ATOM   1190 C CA  . ASP A 1 176 ? -6.375 17.534 -17.621 1.00  95.13 0 A 1
ATOM   1191 C C   . ASP A 1 176 ? -6.486 17.897 -16.133 1.00  95.27 0 A 1
ATOM   1192 O O   . ASP A 1 176 ? -5.876 18.852 -15.657 1.00  94.52 0 A 1
ATOM   1193 C CB  . ASP A 1 176 ? -4.949 17.155 -18.042 1.00  94.54 0 A 1
ATOM   1194 C CG  . ASP A 1 176 ? -4.585 15.739 -17.587 1.00  93.50 0 A 1
ATOM   1195 O OD1 . ASP A 1 176 ? -5.120 15.295 -16.539 1.00  90.18 0 A 1
ATOM   1196 O OD2 . ASP A 1 176 ? -3.873 15.032 -18.330 1.00  88.99 -1 A 1
ATOM   1197 N N   . LEU A 1 177 ? -7.305 17.150 -15.407 1.00  95.87 0 A 1
ATOM   1198 C CA  . LEU A 1 177 ? -7.510 17.251 -13.963 1.00  95.89 0 A 1
ATOM   1199 C C   . LEU A 1 177 ? -7.147 15.931 -13.256 1.00  95.74 0 A 1
ATOM   1200 O O   . LEU A 1 177 ? -7.493 15.756 -12.092 1.00  94.57 0 A 1
ATOM   1201 C CB  . LEU A 1 177 ? -8.972 17.643 -13.665 1.00  95.66 0 A 1
ATOM   1202 C CG  . LEU A 1 177 ? -9.459 18.958 -14.282 1.00  95.12 0 A 1
ATOM   1203 C CD1 . LEU A 1 177 ? -10.903 19.211 -13.849 1.00  93.74 0 A 1
ATOM   1204 C CD2 . LEU A 1 177 ? -8.631 20.164 -13.841 1.00  93.27 0 A 1
ATOM   1205 N N   . SER A 1 178 ? -6.485 15.019 -13.962 1.00  94.80 0 A 1
ATOM   1206 C CA  . SER A 1 178 ? -6.190 13.678 -13.468 1.00  94.64 0 A 1
ATOM   1207 C C   . SER A 1 178 ? -5.246 13.682 -12.266 1.00  94.40 0 A 1
ATOM   1208 O O   . SER A 1 178 ? -4.531 14.651 -12.018 1.00  93.68 0 A 1
ATOM   1209 C CB  . SER A 1 178 ? -5.653 12.799 -14.599 1.00  93.72 0 A 1
ATOM   1210 O OG  . SER A 1 178 ? -4.403 13.270 -15.061 1.00  91.59 0 A 1
ATOM   1211 N N   . TYR A 1 179 ? -5.253 12.595 -11.496 1.00  93.52 0 A 1
ATOM   1212 C CA  . TYR A 1 179 ? -4.405 12.427 -10.312 1.00  93.13 0 A 1
ATOM   1213 C C   . TYR A 1 179 ? -4.540 13.583 -9.306 1.00  93.39 0 A 1
ATOM   1214 O O   . TYR A 1 179 ? -3.568 14.241 -8.921 1.00  92.31 0 A 1
ATOM   1215 C CB  . TYR A 1 179 ? -2.958 12.141 -10.724 1.00  91.65 0 A 1
ATOM   1216 C CG  . TYR A 1 179 ? -2.768 10.850 -11.491 1.00  89.42 0 A 1
ATOM   1217 C CD1 . TYR A 1 179 ? -2.500  9.654 -10.799 1.00  87.23 0 A 1
ATOM   1218 C CD2 . TYR A 1 179 ? -2.850 10.845 -12.889 1.00  87.69 0 A 1
ATOM   1219 C CE1 . TYR A 1 179 ? -2.297  8.461 -11.501 1.00  86.44 0 A 1
ATOM   1220 C CE2 . TYR A 1 179 ? -2.649  9.646 -13.610 1.00  86.10 0 A 1
ATOM   1221 C CZ  . TYR A 1 179 ? -2.368  8.454 -12.910 1.00  86.22 0 A 1
ATOM   1222 O OH  . TYR A 1 179 ? -2.166  7.285 -13.597 1.00  83.84 0 A 1
ATOM   1223 N N   . ASN A 1 180 ? -5.776 13.830 -8.887 1.00  93.05 0 A 1
ATOM   1224 C CA  . ASN A 1 180 ? -6.126 14.776 -7.837 1.00  93.75 0 A 1
ATOM   1225 C C   . ASN A 1 180 ? -7.114 14.123 -6.845 1.00  92.89 0 A 1
ATOM   1226 O O   . ASN A 1 180 ? -7.315 12.911 -6.848 1.00  90.68 0 A 1
ATOM   1227 C CB  . ASN A 1 180 ? -6.681 16.055 -8.492 1.00  94.60 0 A 1
ATOM   1228 C CG  . ASN A 1 180 ? -5.591 17.022 -8.919 1.00  94.67 0 A 1
ATOM   1229 N ND2 . ASN A 1 180 ? -5.326 17.128 -10.189 1.00  91.39 0 A 1
ATOM   1230 O OD1 . ASN A 1 180 ? -5.005 17.714 -8.090 1.00  91.48 0 A 1
ATOM   1231 N N   . HIS A 1 181 ? -7.720 14.937 -5.997 1.00  92.40 0 A 1
ATOM   1232 C CA  . HIS A 1 181 ? -8.743 14.504 -5.034 1.00  92.04 0 A 1
ATOM   1233 C C   . HIS A 1 181 ? -10.089 15.191 -5.295 1.00  92.94 0 A 1
ATOM   1234 O O   . HIS A 1 181 ? -10.854 15.442 -4.363 1.00  91.52 0 A 1
ATOM   1235 C CB  . HIS A 1 181 ? -8.233 14.734 -3.598 1.00  89.98 0 A 1
ATOM   1236 C CG  . HIS A 1 181 ? -6.890 14.122 -3.282 1.00  87.67 0 A 1
ATOM   1237 C CD2 . HIS A 1 181 ? -6.413 12.893 -3.640 1.00  76.82 0 A 1
ATOM   1238 N ND1 . HIS A 1 181 ? -5.894 14.721 -2.534 1.00  77.61 0 A 1
ATOM   1239 C CE1 . HIS A 1 181 ? -4.866 13.880 -2.462 1.00  77.06 0 A 1
ATOM   1240 N NE2 . HIS A 1 181 ? -5.138 12.749 -3.116 1.00  78.39 0 A 1
ATOM   1241 N N   . PHE A 1 182 ? -10.374 15.530 -6.563 1.00  94.77 0 A 1
ATOM   1242 C CA  . PHE A 1 182 ? -11.692 16.046 -6.927 1.00  95.15 0 A 1
ATOM   1243 C C   . PHE A 1 182 ? -12.771 15.006 -6.636 1.00  94.99 0 A 1
ATOM   1244 O O   . PHE A 1 182 ? -12.568 13.810 -6.821 1.00  93.92 0 A 1
ATOM   1245 C CB  . PHE A 1 182 ? -11.744 16.459 -8.393 1.00  95.29 0 A 1
ATOM   1246 C CG  . PHE A 1 182 ? -10.889 17.658 -8.742 1.00  95.68 0 A 1
ATOM   1247 C CD1 . PHE A 1 182 ? -11.195 18.929 -8.220 1.00  94.82 0 A 1
ATOM   1248 C CD2 . PHE A 1 182 ? -9.789 17.513 -9.603 1.00  94.59 0 A 1
ATOM   1249 C CE1 . PHE A 1 182 ? -10.415 20.041 -8.545 1.00  94.28 0 A 1
ATOM   1250 C CE2 . PHE A 1 182 ? -9.002 18.628 -9.933 1.00  94.32 0 A 1
ATOM   1251 C CZ  . PHE A 1 182 ? -9.305 19.892 -9.406 1.00  95.04 0 A 1
ATOM   1252 N N   . SER A 1 183 ? -13.937 15.474 -6.185 1.00  95.19 0 A 1
ATOM   1253 C CA  . SER A 1 183 ? -15.022 14.615 -5.730 1.00  94.44 0 A 1
ATOM   1254 C C   . SER A 1 183 ? -16.391 15.150 -6.133 1.00  93.92 0 A 1
ATOM   1255 O O   . SER A 1 183 ? -16.516 16.184 -6.805 1.00  91.79 0 A 1
ATOM   1256 C CB  . SER A 1 183 ? -14.891 14.413 -4.212 1.00  92.29 0 A 1
ATOM   1257 O OG  . SER A 1 183 ? -15.046 15.638 -3.526 1.00  86.69 0 A 1
ATOM   1258 N N   . GLY A 1 184 ? -17.425 14.451 -5.710 1.00  93.41 0 A 1
ATOM   1259 C CA  . GLY A 1 184 ? -18.800 14.835 -6.003 1.00  92.79 0 A 1
ATOM   1260 C C   . GLY A 1 184 ? -19.269 14.360 -7.374 1.00  93.73 0 A 1
ATOM   1261 O O   . GLY A 1 184 ? -18.694 13.478 -7.998 1.00  91.69 0 A 1
ATOM   1262 N N   . THR A 1 185 ? -20.387 14.939 -7.812 1.00  93.18 0 A 1
ATOM   1263 C CA  . THR A 1 185 ? -21.110 14.480 -8.993 1.00  92.75 0 A 1
ATOM   1264 C C   . THR A 1 185 ? -20.835 15.377 -10.191 1.00  92.93 0 A 1
ATOM   1265 O O   . THR A 1 185 ? -20.814 16.603 -10.073 1.00  90.27 0 A 1
ATOM   1266 C CB  . THR A 1 185 ? -22.618 14.414 -8.715 1.00  90.00 0 A 1
ATOM   1267 C CG2 . THR A 1 185 ? -22.968 13.543 -7.512 1.00  77.08 0 A 1
ATOM   1268 O OG1 . THR A 1 185 ? -23.142 15.689 -8.448 1.00  78.12 0 A 1
ATOM   1269 N N   . LEU A 1 186 ? -20.706 14.781 -11.376 1.00  92.20 0 A 1
ATOM   1270 C CA  . LEU A 1 186 ? -20.770 15.526 -12.628 1.00  92.01 0 A 1
ATOM   1271 C C   . LEU A 1 186 ? -22.244 15.799 -12.960 1.00  91.36 0 A 1
ATOM   1272 O O   . LEU A 1 186 ? -22.912 15.029 -13.648 1.00  87.24 0 A 1
ATOM   1273 C CB  . LEU A 1 186 ? -20.039 14.770 -13.744 1.00  90.32 0 A 1
ATOM   1274 C CG  . LEU A 1 186 ? -18.519 14.638 -13.536 1.00  90.02 0 A 1
ATOM   1275 C CD1 . LEU A 1 186 ? -17.920 13.892 -14.722 1.00  87.33 0 A 1
ATOM   1276 C CD2 . LEU A 1 186 ? -17.818 15.993 -13.426 1.00  86.99 0 A 1
ATOM   1277 N N   . ASN A 1 187 ? -22.757 16.911 -12.436 1.00  90.70 0 A 1
ATOM   1278 C CA  . ASN A 1 187 ? -24.138 17.301 -12.701 1.00  89.93 0 A 1
ATOM   1279 C C   . ASN A 1 187 ? -24.337 17.598 -14.212 1.00  90.99 0 A 1
ATOM   1280 O O   . ASN A 1 187 ? -23.465 18.236 -14.811 1.00  88.75 0 A 1
ATOM   1281 C CB  . ASN A 1 187 ? -24.461 18.504 -11.792 1.00  85.47 0 A 1
ATOM   1282 C CG  . ASN A 1 187 ? -25.927 18.884 -11.782 1.00  79.27 0 A 1
ATOM   1283 N ND2 . ASN A 1 187 ? -26.511 19.069 -10.623 1.00  69.26 0 A 1
ATOM   1284 O OD1 . ASN A 1 187 ? -26.573 19.027 -12.799 1.00  69.24 0 A 1
ATOM   1285 N N   . PRO A 1 188 ? -25.468 17.243 -14.814 1.00  89.37 0 A 1
ATOM   1286 C CA  . PRO A 1 188 ? -25.791 17.617 -16.196 1.00  88.23 0 A 1
ATOM   1287 C C   . PRO A 1 188 ? -25.691 19.118 -16.510 1.00  88.56 0 A 1
ATOM   1288 O O   . PRO A 1 188 ? -25.406 19.504 -17.636 1.00  85.15 0 A 1
ATOM   1289 C CB  . PRO A 1 188 ? -27.224 17.127 -16.416 1.00  85.39 0 A 1
ATOM   1290 C CG  . PRO A 1 188 ? -27.349 15.947 -15.449 1.00  83.79 0 A 1
ATOM   1291 C CD  . PRO A 1 188 ? -26.493 16.367 -14.259 1.00  87.88 0 A 1
ATOM   1292 N N   . ASN A 1 189 ? -25.875 19.972 -15.488 1.00  90.37 0 A 1
ATOM   1293 C CA  . ASN A 1 189 ? -25.736 21.426 -15.605 1.00  89.79 0 A 1
ATOM   1294 C C   . ASN A 1 189 ? -24.302 21.922 -15.366 1.00  89.50 0 A 1
ATOM   1295 O O   . ASN A 1 189 ? -24.079 23.133 -15.279 1.00  85.71 0 A 1
ATOM   1296 C CB  . ASN A 1 189 ? -26.745 22.095 -14.655 1.00  87.60 0 A 1
ATOM   1297 C CG  . ASN A 1 189 ? -28.191 21.770 -14.991 1.00  81.25 0 A 1
ATOM   1298 N ND2 . ASN A 1 189 ? -29.076 21.861 -14.024 1.00  70.07 0 A 1
ATOM   1299 O OD1 . ASN A 1 189 ? -28.546 21.447 -16.106 1.00  71.47 0 A 1
ATOM   1300 N N   . SER A 1 190 ? -23.333 21.030 -15.247 1.00  88.74 0 A 1
ATOM   1301 C CA  . SER A 1 190 ? -21.929 21.383 -15.094 1.00  88.92 0 A 1
ATOM   1302 C C   . SER A 1 190 ? -21.437 22.202 -16.280 1.00  89.76 0 A 1
ATOM   1303 O O   . SER A 1 190 ? -21.752 21.909 -17.440 1.00  87.83 0 A 1
ATOM   1304 C CB  . SER A 1 190 ? -21.064 20.129 -14.937 1.00  86.87 0 A 1
ATOM   1305 O OG  . SER A 1 190 ? -19.707 20.496 -14.788 1.00  82.63 0 A 1
ATOM   1306 N N   . SER A 1 191 ? -20.588 23.187 -15.985 1.00  88.93 0 A 1
ATOM   1307 C CA  . SER A 1 191 ? -19.893 23.989 -16.994 1.00  88.75 0 A 1
ATOM   1308 C C   . SER A 1 191 ? -19.007 23.156 -17.924 1.00  90.51 0 A 1
ATOM   1309 O O   . SER A 1 191 ? -18.704 23.616 -19.022 1.00  88.69 0 A 1
ATOM   1310 C CB  . SER A 1 191 ? -19.054 25.060 -16.303 1.00  85.34 0 A 1
ATOM   1311 O OG  . SER A 1 191 ? -18.175 24.503 -15.347 1.00  80.77 0 A 1
ATOM   1312 N N   . LEU A 1 192 ? -18.654 21.926 -17.539 1.00  91.34 0 A 1
ATOM   1313 C CA  . LEU A 1 192 ? -17.950 20.976 -18.398 1.00  92.88 0 A 1
ATOM   1314 C C   . LEU A 1 192 ? -18.659 20.793 -19.748 1.00  93.55 0 A 1
ATOM   1315 O O   . LEU A 1 192 ? -18.024 20.853 -20.794 1.00  92.70 0 A 1
ATOM   1316 C CB  . LEU A 1 192 ? -17.853 19.631 -17.645 1.00  92.27 0 A 1
ATOM   1317 C CG  . LEU A 1 192 ? -17.255 18.473 -18.469 1.00  93.01 0 A 1
ATOM   1318 C CD1 . LEU A 1 192 ? -15.835 18.785 -18.949 1.00  90.70 0 A 1
ATOM   1319 C CD2 . LEU A 1 192 ? -17.210 17.214 -17.602 1.00  90.45 0 A 1
ATOM   1320 N N   . PHE A 1 193 ? -19.964 20.639 -19.719 1.00  93.87 0 A 1
ATOM   1321 C CA  . PHE A 1 193 ? -20.755 20.336 -20.918 1.00  93.90 0 A 1
ATOM   1322 C C   . PHE A 1 193 ? -21.028 21.558 -21.813 1.00  93.36 0 A 1
ATOM   1323 O O   . PHE A 1 193 ? -21.654 21.429 -22.863 1.00  91.00 0 A 1
ATOM   1324 C CB  . PHE A 1 193 ? -22.048 19.631 -20.492 1.00  93.81 0 A 1
ATOM   1325 C CG  . PHE A 1 193 ? -21.799 18.408 -19.634 1.00  94.59 0 A 1
ATOM   1326 C CD1 . PHE A 1 193 ? -21.081 17.311 -20.148 1.00  93.44 0 A 1
ATOM   1327 C CD2 . PHE A 1 193 ? -22.236 18.375 -18.294 1.00  93.42 0 A 1
ATOM   1328 C CE1 . PHE A 1 193 ? -20.809 16.199 -19.348 1.00  92.86 0 A 1
ATOM   1329 C CE2 . PHE A 1 193 ? -21.962 17.260 -17.483 1.00  92.85 0 A 1
ATOM   1330 C CZ  . PHE A 1 193 ? -21.246 16.174 -18.010 1.00  93.75 0 A 1
ATOM   1331 N N   . GLU A 1 194 ? -20.511 22.736 -21.431 1.00  92.26 0 A 1
ATOM   1332 C CA  . GLU A 1 194 ? -20.484 23.948 -22.255 1.00  91.20 0 A 1
ATOM   1333 C C   . GLU A 1 194 ? -19.182 24.069 -23.075 1.00  91.85 0 A 1
ATOM   1334 O O   . GLU A 1 194 ? -19.051 24.961 -23.919 1.00  89.57 0 A 1
ATOM   1335 C CB  . GLU A 1 194 ? -20.715 25.200 -21.373 1.00  88.90 0 A 1
ATOM   1336 C CG  . GLU A 1 194 ? -22.049 25.201 -20.580 1.00  84.29 0 A 1
ATOM   1337 C CD  . GLU A 1 194 ? -22.228 26.452 -19.682 1.00  76.65 0 A 1
ATOM   1338 O OE1 . GLU A 1 194 ? -23.054 26.428 -18.744 1.00  69.60 0 A 1
ATOM   1339 O OE2 . GLU A 1 194 ? -21.536 27.476 -19.902 1.00  69.17 -1 A 1
ATOM   1340 N N   . LEU A 1 195 ? -18.204 23.172 -22.860 1.00  93.06 0 A 1
ATOM   1341 C CA  . LEU A 1 195 ? -16.887 23.192 -23.510 1.00  93.50 0 A 1
ATOM   1342 C C   . LEU A 1 195 ? -16.910 22.527 -24.893 1.00  93.93 0 A 1
ATOM   1343 O O   . LEU A 1 195 ? -16.224 21.547 -25.158 1.00  92.49 0 A 1
ATOM   1344 C CB  . LEU A 1 195 ? -15.819 22.570 -22.581 1.00  93.20 0 A 1
ATOM   1345 C CG  . LEU A 1 195 ? -15.686 23.201 -21.186 1.00  92.64 0 A 1
ATOM   1346 C CD1 . LEU A 1 195 ? -14.563 22.493 -20.428 1.00  90.03 0 A 1
ATOM   1347 C CD2 . LEU A 1 195 ? -15.368 24.695 -21.239 1.00  89.67 0 A 1
ATOM   1348 N N   . HIS A 1 196 ? -17.672 23.095 -25.825 1.00  93.94 0 A 1
ATOM   1349 C CA  . HIS A 1 196 ? -17.907 22.493 -27.145 1.00  93.48 0 A 1
ATOM   1350 C C   . HIS A 1 196 ? -16.669 22.383 -28.053 1.00  94.28 0 A 1
ATOM   1351 O O   . HIS A 1 196 ? -16.752 21.787 -29.131 1.00  92.02 0 A 1
ATOM   1352 C CB  . HIS A 1 196 ? -18.995 23.280 -27.874 1.00  91.18 0 A 1
ATOM   1353 C CG  . HIS A 1 196 ? -20.285 23.376 -27.111 1.00  87.50 0 A 1
ATOM   1354 C CD2 . HIS A 1 196 ? -20.934 24.526 -26.735 1.00  73.55 0 A 1
ATOM   1355 N ND1 . HIS A 1 196 ? -21.037 22.323 -26.631 1.00  73.06 0 A 1
ATOM   1356 C CE1 . HIS A 1 196 ? -22.102 22.829 -25.982 1.00  73.00 0 A 1
ATOM   1357 N NE2 . HIS A 1 196 ? -22.079 24.171 -26.039 1.00  74.22 0 A 1
ATOM   1358 N N   . GLN A 1 197 ? -15.525 22.984 -27.674 1.00  94.13 0 A 1
ATOM   1359 C CA  . GLN A 1 197 ? -14.258 22.868 -28.407 1.00  94.53 0 A 1
ATOM   1360 C C   . GLN A 1 197 ? -13.349 21.765 -27.867 1.00  95.30 0 A 1
ATOM   1361 O O   . GLN A 1 197 ? -12.304 21.505 -28.461 1.00  93.75 0 A 1
ATOM   1362 C CB  . GLN A 1 197 ? -13.520 24.223 -28.420 1.00  93.14 0 A 1
ATOM   1363 C CG  . GLN A 1 197 ? -14.333 25.371 -29.028 1.00  89.28 0 A 1
ATOM   1364 C CD  . GLN A 1 197 ? -14.751 25.149 -30.482 1.00  84.28 0 A 1
ATOM   1365 N NE2 . GLN A 1 197 ? -15.849 25.737 -30.892 1.00  70.75 0 A 1
ATOM   1366 O OE1 . GLN A 1 197 ? -14.126 24.466 -31.272 1.00  74.96 0 A 1
ATOM   1367 N N   . LEU A 1 198 ? -13.719 21.141 -26.740 1.00  94.96 0 A 1
ATOM   1368 C CA  . LEU A 1 198 ? -12.895 20.182 -26.032 1.00  95.43 0 A 1
ATOM   1369 C C   . LEU A 1 198 ? -12.618 18.950 -26.908 1.00  95.86 0 A 1
ATOM   1370 O O   . LEU A 1 198 ? -13.543 18.351 -27.458 1.00  95.05 0 A 1
ATOM   1371 C CB  . LEU A 1 198 ? -13.591 19.816 -24.710 1.00  94.78 0 A 1
ATOM   1372 C CG  . LEU A 1 198 ? -12.651 19.274 -23.626 1.00  92.18 0 A 1
ATOM   1373 C CD1 . LEU A 1 198 ? -11.719 20.364 -23.078 1.00  90.67 0 A 1
ATOM   1374 C CD2 . LEU A 1 198 ? -13.487 18.753 -22.453 1.00  89.79 0 A 1
ATOM   1375 N N   . ARG A 1 199 ? -11.318 18.598 -27.024 1.00  95.78 0 A 1
ATOM   1376 C CA  . ARG A 1 199 ? -10.834 17.413 -27.746 1.00  95.51 0 A 1
ATOM   1377 C C   . ARG A 1 199 ? -10.215 16.378 -26.814 1.00  95.20 0 A 1
ATOM   1378 O O   . ARG A 1 199 ? -10.340 15.189 -27.064 1.00  94.17 0 A 1
ATOM   1379 C CB  . ARG A 1 199 ? -9.809 17.800 -28.802 1.00  94.80 0 A 1
ATOM   1380 C CG  . ARG A 1 199 ? -10.334 18.818 -29.811 1.00  90.38 0 A 1
ATOM   1381 C CD  . ARG A 1 199 ? -9.315 18.918 -30.936 1.00  87.11 0 A 1
ATOM   1382 N NE  . ARG A 1 199 ? -9.629 19.977 -31.892 1.00  78.34 0 A 1
ATOM   1383 C CZ  . ARG A 1 199 ? -9.127 20.034 -33.117 1.00  70.76 0 A 1
ATOM   1384 N NH1 . ARG A 1 199 ? -8.376 19.072 -33.589 1.00  65.29 1 A 1
ATOM   1385 N NH2 . ARG A 1 199 ? -9.358 21.068 -33.872 1.00  61.06 0 A 1
ATOM   1386 N N   . TYR A 1 200 ? -9.594 16.839 -25.740 1.00  95.80 0 A 1
ATOM   1387 C CA  . TYR A 1 200 ? -8.977 15.987 -24.728 1.00  95.47 0 A 1
ATOM   1388 C C   . TYR A 1 200 ? -9.573 16.308 -23.355 1.00  95.33 0 A 1
ATOM   1389 O O   . TYR A 1 200 ? -9.503 17.446 -22.900 1.00  94.70 0 A 1
ATOM   1390 C CB  . TYR A 1 200 ? -7.462 16.185 -24.764 1.00  94.37 0 A 1
ATOM   1391 C CG  . TYR A 1 200 ? -6.700 15.310 -23.808 1.00  93.56 0 A 1
ATOM   1392 C CD1 . TYR A 1 200 ? -6.533 15.685 -22.448 1.00  92.17 0 A 1
ATOM   1393 C CD2 . TYR A 1 200 ? -6.131 14.093 -24.254 1.00  91.86 0 A 1
ATOM   1394 C CE1 . TYR A 1 200 ? -5.828 14.870 -21.559 1.00  90.72 0 A 1
ATOM   1395 C CE2 . TYR A 1 200 ? -5.410 13.273 -23.369 1.00  90.27 0 A 1
ATOM   1396 C CZ  . TYR A 1 200 ? -5.255 13.657 -22.020 1.00  89.96 0 A 1
ATOM   1397 O OH  . TYR A 1 200 ? -4.558 12.861 -21.152 1.00  87.92 0 A 1
ATOM   1398 N N   . LEU A 1 201 ? -10.145 15.302 -22.711 1.00  95.49 0 A 1
ATOM   1399 C CA  . LEU A 1 201 ? -10.655 15.377 -21.346 1.00  95.62 0 A 1
ATOM   1400 C C   . LEU A 1 201 ? -10.098 14.212 -20.534 1.00  95.54 0 A 1
ATOM   1401 O O   . LEU A 1 201 ? -10.452 13.061 -20.798 1.00  94.82 0 A 1
ATOM   1402 C CB  . LEU A 1 201 ? -12.186 15.373 -21.372 1.00  95.75 0 A 1
ATOM   1403 C CG  . LEU A 1 201 ? -12.837 15.379 -19.974 1.00  95.66 0 A 1
ATOM   1404 C CD1 . LEU A 1 201 ? -12.466 16.625 -19.155 1.00  94.66 0 A 1
ATOM   1405 C CD2 . LEU A 1 201 ? -14.356 15.349 -20.117 1.00  94.39 0 A 1
ATOM   1406 N N   . ASN A 1 202 ? -9.290 14.530 -19.533 1.00  95.37 0 A 1
ATOM   1407 C CA  . ASN A 1 202 ? -8.786 13.555 -18.578 1.00  95.17 0 A 1
ATOM   1408 C C   . ASN A 1 202 ? -9.220 13.936 -17.158 1.00  95.25 0 A 1
ATOM   1409 O O   . ASN A 1 202 ? -8.805 14.956 -16.613 1.00  94.80 0 A 1
ATOM   1410 C CB  . ASN A 1 202 ? -7.265 13.426 -18.742 1.00  94.46 0 A 1
ATOM   1411 C CG  . ASN A 1 202 ? -6.685 12.289 -17.929 1.00  93.55 0 A 1
ATOM   1412 N ND2 . ASN A 1 202 ? -5.384 12.130 -17.954 1.00  89.18 0 A 1
ATOM   1413 O OD1 . ASN A 1 202 ? -7.389 11.532 -17.284 1.00  90.34 0 A 1
ATOM   1414 N N   . LEU A 1 203 ? -10.075 13.101 -16.562 1.00  95.57 0 A 1
ATOM   1415 C CA  . LEU A 1 203 ? -10.527 13.199 -15.171 1.00  95.51 0 A 1
ATOM   1416 C C   . LEU A 1 203 ? -10.089 11.982 -14.348 1.00  95.34 0 A 1
ATOM   1417 O O   . LEU A 1 203 ? -10.611 11.769 -13.257 1.00  94.12 0 A 1
ATOM   1418 C CB  . LEU A 1 203 ? -12.065 13.374 -15.133 1.00  95.55 0 A 1
ATOM   1419 C CG  . LEU A 1 203 ? -12.634 14.565 -15.923 1.00  95.16 0 A 1
ATOM   1420 C CD1 . LEU A 1 203 ? -14.148 14.623 -15.729 1.00  94.18 0 A 1
ATOM   1421 C CD2 . LEU A 1 203 ? -12.057 15.904 -15.467 1.00  93.79 0 A 1
ATOM   1422 N N   . ALA A 1 204 ? -9.153 11.173 -14.863 1.00  94.43 0 A 1
ATOM   1423 C CA  . ALA A 1 204 ? -8.736  9.918 -14.263 1.00  93.98 0 A 1
ATOM   1424 C C   . ALA A 1 204 ? -8.134 10.103 -12.863 1.00  93.88 0 A 1
ATOM   1425 O O   . ALA A 1 204 ? -7.611 11.166 -12.534 1.00  93.14 0 A 1
ATOM   1426 C CB  . ALA A 1 204 ? -7.755  9.219 -15.209 1.00  92.74 0 A 1
ATOM   1427 N N   . PHE A 1 205 ? -8.187  9.062 -12.038 1.00  93.29 0 A 1
ATOM   1428 C CA  . PHE A 1 205 ? -7.603  9.044 -10.702 1.00  92.81 0 A 1
ATOM   1429 C C   . PHE A 1 205 ? -8.064 10.222 -9.834 1.00  93.47 0 A 1
ATOM   1430 O O   . PHE A 1 205 ? -7.265 10.997 -9.298 1.00  92.70 0 A 1
ATOM   1431 C CB  . PHE A 1 205 ? -6.082  8.866 -10.782 1.00  91.01 0 A 1
ATOM   1432 C CG  . PHE A 1 205 ? -5.636  7.589 -11.458 1.00  88.53 0 A 1
ATOM   1433 C CD1 . PHE A 1 205 ? -5.483  6.411 -10.707 1.00  85.58 0 A 1
ATOM   1434 C CD2 . PHE A 1 205 ? -5.415  7.560 -12.848 1.00  85.56 0 A 1
ATOM   1435 C CE1 . PHE A 1 205 ? -5.099  5.208 -11.332 1.00  84.19 0 A 1
ATOM   1436 C CE2 . PHE A 1 205 ? -5.040  6.358 -13.478 1.00  83.44 0 A 1
ATOM   1437 C CZ  . PHE A 1 205 ? -4.884  5.187 -12.721 1.00  84.01 0 A 1
ATOM   1438 N N   . ASN A 1 206 ? -9.373 10.359 -9.705 1.00  93.50 0 A 1
ATOM   1439 C CA  . ASN A 1 206 ? -10.051 11.258 -8.790 1.00  94.34 0 A 1
ATOM   1440 C C   . ASN A 1 206 ? -11.104 10.484 -7.980 1.00  93.52 0 A 1
ATOM   1441 O O   . ASN A 1 206 ? -11.177  9.256 -8.023 1.00  91.38 0 A 1
ATOM   1442 C CB  . ASN A 1 206 ? -10.632 12.442 -9.591 1.00  95.28 0 A 1
ATOM   1443 C CG  . ASN A 1 206 ? -9.609 13.526 -9.878 1.00  95.35 0 A 1
ATOM   1444 N ND2 . ASN A 1 206 ? -9.132 13.619 -11.091 1.00  92.47 0 A 1
ATOM   1445 O OD1 . ASN A 1 206 ? -9.265 14.310 -9.010 1.00  92.60 0 A 1
ATOM   1446 N N   . ASN A 1 207 ? -11.948 11.197 -7.255 1.00  94.22 0 A 1
ATOM   1447 C CA  . ASN A 1 207 ? -13.033 10.632 -6.459 1.00  93.82 0 A 1
ATOM   1448 C C   . ASN A 1 207 ? -14.407 11.103 -6.964 1.00  94.22 0 A 1
ATOM   1449 O O   . ASN A 1 207 ? -15.337 11.283 -6.169 1.00  92.09 0 A 1
ATOM   1450 C CB  . ASN A 1 207 ? -12.780 10.937 -4.968 1.00  91.81 0 A 1
ATOM   1451 C CG  . ASN A 1 207 ? -11.510 10.310 -4.439 1.00  87.43 0 A 1
ATOM   1452 N ND2 . ASN A 1 207 ? -10.711 11.061 -3.710 1.00  76.04 0 A 1
ATOM   1453 O OD1 . ASN A 1 207 ? -11.223  9.154 -4.646 1.00  78.60 0 A 1
ATOM   1454 N N   . PHE A 1 208 ? -14.532 11.348 -8.270 1.00  95.47 0 A 1
ATOM   1455 C CA  . PHE A 1 208 ? -15.836 11.647 -8.853 1.00  95.24 0 A 1
ATOM   1456 C C   . PHE A 1 208 ? -16.781 10.464 -8.669 1.00  94.44 0 A 1
ATOM   1457 O O   . PHE A 1 208 ? -16.373  9.302 -8.705 1.00  92.27 0 A 1
ATOM   1458 C CB  . PHE A 1 208 ? -15.718 12.023 -10.335 1.00  95.21 0 A 1
ATOM   1459 C CG  . PHE A 1 208 ? -15.041 13.352 -10.589 1.00  95.53 0 A 1
ATOM   1460 C CD1 . PHE A 1 208 ? -15.634 14.548 -10.151 1.00  94.41 0 A 1
ATOM   1461 C CD2 . PHE A 1 208 ? -13.811 13.403 -11.281 1.00  94.25 0 A 1
ATOM   1462 C CE1 . PHE A 1 208 ? -15.020 15.783 -10.386 1.00  93.71 0 A 1
ATOM   1463 C CE2 . PHE A 1 208 ? -13.195 14.639 -11.524 1.00  93.77 0 A 1
ATOM   1464 C CZ  . PHE A 1 208 ? -13.790 15.829 -11.075 1.00  94.36 0 A 1
ATOM   1465 N N   . SER A 1 209 ? -18.061 10.756 -8.474 1.00  93.22 0 A 1
ATOM   1466 C CA  . SER A 1 209 ? -19.083  9.748 -8.202 1.00  91.08 0 A 1
ATOM   1467 C C   . SER A 1 209 ? -20.356 10.016 -8.997 1.00  88.31 0 A 1
ATOM   1468 O O   . SER A 1 209 ? -20.435 10.976 -9.764 1.00  72.56 0 A 1
ATOM   1469 C CB  . SER A 1 209 ? -19.321  9.673 -6.684 1.00  85.88 0 A 1
ATOM   1470 O OG  . SER A 1 209 ? -19.885 10.883 -6.201 1.00  78.70 0 A 1
ATOM   1471 N N   . SER A 1 210 ? -21.349  9.173 -8.781 1.00  89.81 0 A 1
ATOM   1472 C CA  . SER A 1 210 ? -22.631  9.174 -9.487 1.00  89.36 0 A 1
ATOM   1473 C C   . SER A 1 210 ? -22.582  8.593 -10.904 1.00  92.18 0 A 1
ATOM   1474 O O   . SER A 1 210 ? -21.558  8.098 -11.374 1.00  89.32 0 A 1
ATOM   1475 C CB  . SER A 1 210 ? -23.332 10.545 -9.440 1.00  82.72 0 A 1
ATOM   1476 O OG  . SER A 1 210 ? -22.833 11.423 -10.426 1.00  76.16 0 A 1
ATOM   1477 N N   . SER A 1 211 ? -23.720  8.617 -11.570 1.00  93.61 0 A 1
ATOM   1478 C CA  . SER A 1 211 ? -23.864  8.174 -12.949 1.00  93.96 0 A 1
ATOM   1479 C C   . SER A 1 211 ? -23.195  9.139 -13.920 1.00  94.81 0 A 1
ATOM   1480 O O   . SER A 1 211 ? -23.179 10.353 -13.704 1.00  92.86 0 A 1
ATOM   1481 C CB  . SER A 1 211 ? -25.340  8.011 -13.306 1.00  90.93 0 A 1
ATOM   1482 O OG  . SER A 1 211 ? -26.044  9.217 -13.072 1.00  78.03 0 A 1
ATOM   1483 N N   . LEU A 1 212 ? -22.708  8.614 -15.033 1.00  95.40 0 A 1
ATOM   1484 C CA  . LEU A 1 212 ? -22.212  9.420 -16.144 1.00  95.78 0 A 1
ATOM   1485 C C   . LEU A 1 212 ? -23.369 10.180 -16.809 1.00  95.86 0 A 1
ATOM   1486 O O   . LEU A 1 212 ? -24.309  9.554 -17.308 1.00  94.47 0 A 1
ATOM   1487 C CB  . LEU A 1 212 ? -21.492  8.518 -17.160 1.00  94.71 0 A 1
ATOM   1488 C CG  . LEU A 1 212 ? -20.186  7.893 -16.643 1.00  92.98 0 A 1
ATOM   1489 C CD1 . LEU A 1 212 ? -19.623  6.950 -17.704 1.00  90.96 0 A 1
ATOM   1490 C CD2 . LEU A 1 212 ? -19.131  8.958 -16.340 1.00  90.44 0 A 1
ATOM   1491 N N   . PRO A 1 213 ? -23.330 11.526 -16.862 1.00  95.77 0 A 1
ATOM   1492 C CA  . PRO A 1 213 ? -24.386 12.301 -17.493 1.00  95.30 0 A 1
ATOM   1493 C C   . PRO A 1 213 ? -24.483 12.043 -18.996 1.00  95.93 0 A 1
ATOM   1494 O O   . PRO A 1 213 ? -23.478 12.060 -19.710 1.00  95.25 0 A 1
ATOM   1495 C CB  . PRO A 1 213 ? -24.071 13.762 -17.184 1.00  93.48 0 A 1
ATOM   1496 C CG  . PRO A 1 213 ? -23.191 13.683 -15.939 1.00  90.67 0 A 1
ATOM   1497 C CD  . PRO A 1 213 ? -22.410 12.401 -16.160 1.00  93.72 0 A 1
ATOM   1498 N N   . SER A 1 214 ? -25.699 11.967 -19.515 1.00  95.51 0 A 1
ATOM   1499 C CA  . SER A 1 214 ? -25.938 11.885 -20.973 1.00  95.44 0 A 1
ATOM   1500 C C   . SER A 1 214 ? -25.391 13.090 -21.749 1.00  95.66 0 A 1
ATOM   1501 O O   . SER A 1 214 ? -25.090 12.993 -22.939 1.00  93.97 0 A 1
ATOM   1502 C CB  . SER A 1 214 ? -27.433 11.736 -21.235 1.00  93.74 0 A 1
ATOM   1503 O OG  . SER A 1 214 ? -28.135 12.852 -20.727 1.00  82.25 0 A 1
ATOM   1504 N N   . LYS A 1 215 ? -25.173 14.204 -21.046 1.00  95.54 0 A 1
ATOM   1505 C CA  . LYS A 1 215 ? -24.568 15.439 -21.579 1.00  95.36 0 A 1
ATOM   1506 C C   . LYS A 1 215 ? -23.143 15.262 -22.110 1.00  95.75 0 A 1
ATOM   1507 O O   . LYS A 1 215 ? -22.720 16.121 -22.876 1.00  94.29 0 A 1
ATOM   1508 C CB  . LYS A 1 215 ? -24.609 16.512 -20.486 1.00  94.11 0 A 1
ATOM   1509 C CG  . LYS A 1 215 ? -26.007 17.088 -20.221 1.00  90.48 0 A 1
ATOM   1510 C CD  . LYS A 1 215 ? -26.363 18.145 -21.269 1.00  83.65 0 A 1
ATOM   1511 C CE  . LYS A 1 215 ? -27.655 18.860 -20.859 1.00  78.38 0 A 1
ATOM   1512 N NZ  . LYS A 1 215 ? -27.825 20.132 -21.609 1.00  69.29 1 A 1
ATOM   1513 N N   . PHE A 1 216 ? -22.426 14.175 -21.771 1.00  95.35 0 A 1
ATOM   1514 C CA  . PHE A 1 216 ? -21.162 13.853 -22.444 1.00  95.43 0 A 1
ATOM   1515 C C   . PHE A 1 216 ? -21.319 13.804 -23.968 1.00  95.47 0 A 1
ATOM   1516 O O   . PHE A 1 216 ? -20.447 14.283 -24.682 1.00  94.17 0 A 1
ATOM   1517 C CB  . PHE A 1 216 ? -20.605 12.530 -21.917 1.00  94.92 0 A 1
ATOM   1518 C CG  . PHE A 1 216 ? -19.748 12.688 -20.682 1.00  95.22 0 A 1
ATOM   1519 C CD1 . PHE A 1 216 ? -18.452 13.238 -20.802 1.00  93.45 0 A 1
ATOM   1520 C CD2 . PHE A 1 216 ? -20.210 12.292 -19.417 1.00  93.23 0 A 1
ATOM   1521 C CE1 . PHE A 1 216 ? -17.640 13.392 -19.672 1.00  92.19 0 A 1
ATOM   1522 C CE2 . PHE A 1 216 ? -19.398 12.443 -18.284 1.00  91.99 0 A 1
ATOM   1523 C CZ  . PHE A 1 216 ? -18.110 12.995 -18.408 1.00  93.10 0 A 1
ATOM   1524 N N   . GLY A 1 217 ? -22.456 13.348 -24.454 1.00  94.95 0 A 1
ATOM   1525 C CA  . GLY A 1 217 ? -22.775 13.327 -25.885 1.00  94.51 0 A 1
ATOM   1526 C C   . GLY A 1 217 ? -22.822 14.701 -26.559 1.00  94.76 0 A 1
ATOM   1527 O O   . GLY A 1 217 ? -22.861 14.761 -27.784 1.00  92.81 0 A 1
ATOM   1528 N N   . ASN A 1 218 ? -22.772 15.805 -25.798 1.00  94.30 0 A 1
ATOM   1529 C CA  . ASN A 1 218 ? -22.692 17.162 -26.358 1.00  93.88 0 A 1
ATOM   1530 C C   . ASN A 1 218 ? -21.261 17.580 -26.719 1.00  94.49 0 A 1
ATOM   1531 O O   . ASN A 1 218 ? -21.072 18.586 -27.415 1.00  92.12 0 A 1
ATOM   1532 C CB  . ASN A 1 218 ? -23.287 18.175 -25.361 1.00  91.40 0 A 1
ATOM   1533 C CG  . ASN A 1 218 ? -24.783 18.044 -25.145 1.00  88.17 0 A 1
ATOM   1534 N ND2 . ASN A 1 218 ? -25.340 18.963 -24.390 1.00  79.45 0 A 1
ATOM   1535 O OD1 . ASN A 1 218 ? -25.491 17.189 -25.632 1.00  80.36 0 A 1
ATOM   1536 N N   . LEU A 1 219 ? -20.252 16.854 -26.259 1.00  95.36 0 A 1
ATOM   1537 C CA  . LEU A 1 219 ? -18.839 17.159 -26.501 1.00  95.89 0 A 1
ATOM   1538 C C   . LEU A 1 219 ? -18.382 16.594 -27.857 1.00  96.13 0 A 1
ATOM   1539 O O   . LEU A 1 219 ? -17.408 15.845 -27.951 1.00  94.82 0 A 1
ATOM   1540 C CB  . LEU A 1 219 ? -17.989 16.684 -25.304 1.00  95.52 0 A 1
ATOM   1541 C CG  . LEU A 1 219 ? -18.381 17.281 -23.939 1.00  94.84 0 A 1
ATOM   1542 C CD1 . LEU A 1 219 ? -17.472 16.710 -22.841 1.00  93.01 0 A 1
ATOM   1543 C CD2 . LEU A 1 219 ? -18.244 18.808 -23.908 1.00  92.47 0 A 1
ATOM   1544 N N   . HIS A 1 220 ? -19.058 16.973 -28.934 1.00  95.56 0 A 1
ATOM   1545 C CA  . HIS A 1 220 ? -18.943 16.354 -30.262 1.00  95.05 0 A 1
ATOM   1546 C C   . HIS A 1 220 ? -17.538 16.377 -30.889 1.00  95.75 0 A 1
ATOM   1547 O O   . HIS A 1 220 ? -17.309 15.737 -31.920 1.00  93.65 0 A 1
ATOM   1548 C CB  . HIS A 1 220 ? -19.892 17.054 -31.241 1.00  92.20 0 A 1
ATOM   1549 C CG  . HIS A 1 220 ? -21.297 17.216 -30.752 1.00  86.38 0 A 1
ATOM   1550 C CD2 . HIS A 1 220 ? -21.944 18.400 -30.503 1.00  72.28 0 A 1
ATOM   1551 N ND1 . HIS A 1 220 ? -22.198 16.204 -30.478 1.00  69.57 0 A 1
ATOM   1552 C CE1 . HIS A 1 220 ? -23.351 16.766 -30.072 1.00  68.38 0 A 1
ATOM   1553 N NE2 . HIS A 1 220 ? -23.228 18.101 -30.083 1.00  71.43 0 A 1
ATOM   1554 N N   . ARG A 1 221 ? -16.588 17.165 -30.328 1.00  96.10 0 A 1
ATOM   1555 C CA  . ARG A 1 221 ? -15.206 17.254 -30.810 1.00  96.30 0 A 1
ATOM   1556 C C   . ARG A 1 221 ? -14.232 16.396 -30.015 1.00  96.70 0 A 1
ATOM   1557 O O   . ARG A 1 221 ? -13.049 16.412 -30.349 1.00  95.17 0 A 1
ATOM   1558 C CB  . ARG A 1 221 ? -14.738 18.712 -30.865 1.00  95.57 0 A 1
ATOM   1559 C CG  . ARG A 1 221 ? -15.544 19.517 -31.899 1.00  91.95 0 A 1
ATOM   1560 C CD  . ARG A 1 221 ? -14.873 20.868 -32.116 1.00  86.05 0 A 1
ATOM   1561 N NE  . ARG A 1 221 ? -15.603 21.667 -33.120 1.00  76.74 0 A 1
ATOM   1562 C CZ  . ARG A 1 221 ? -15.138 22.731 -33.746 1.00  68.60 0 A 1
ATOM   1563 N NH1 . ARG A 1 221 ? -13.932 23.179 -33.547 1.00  61.19 1 A 1
ATOM   1564 N NH2 . ARG A 1 221 ? -15.890 23.382 -34.585 1.00  61.37 0 A 1
ATOM   1565 N N   . LEU A 1 222 ? -14.721 15.689 -29.010 1.00  96.22 0 A 1
ATOM   1566 C CA  . LEU A 1 222 ? -13.872 14.884 -28.136 1.00  96.59 0 A 1
ATOM   1567 C C   . LEU A 1 222 ? -13.185 13.766 -28.931 1.00  96.85 0 A 1
ATOM   1568 O O   . LEU A 1 222 ? -13.846 12.998 -29.630 1.00  96.00 0 A 1
ATOM   1569 C CB  . LEU A 1 222 ? -14.717 14.335 -26.968 1.00  95.85 0 A 1
ATOM   1570 C CG  . LEU A 1 222 ? -13.953 14.350 -25.634 1.00  92.42 0 A 1
ATOM   1571 C CD1 . LEU A 1 222 ? -13.911 15.742 -25.028 1.00  91.11 0 A 1
ATOM   1572 C CD2 . LEU A 1 222 ? -14.673 13.449 -24.632 1.00  90.40 0 A 1
ATOM   1573 N N   . GLU A 1 223 ? -11.859 13.718 -28.822 1.00  96.27 0 A 1
ATOM   1574 C CA  . GLU A 1 223 ? -10.992 12.692 -29.408 1.00  95.91 0 A 1
ATOM   1575 C C   . GLU A 1 223 ? -10.505 11.729 -28.320 1.00  95.57 0 A 1
ATOM   1576 O O   . GLU A 1 223 ? -10.379 10.535 -28.560 1.00  94.26 0 A 1
ATOM   1577 C CB  . GLU A 1 223 ? -9.820 13.380 -30.134 1.00  95.34 0 A 1
ATOM   1578 C CG  . GLU A 1 223 ? -10.256 14.223 -31.355 1.00  93.94 0 A 1
ATOM   1579 C CD  . GLU A 1 223 ? -9.162 15.171 -31.897 1.00  93.05 0 A 1
ATOM   1580 O OE1 . GLU A 1 223 ? -9.512 16.138 -32.650 1.00  87.90 0 A 1
ATOM   1581 O OE2 . GLU A 1 223 ? -7.981 15.027 -31.542 1.00  88.68 -1 A 1
ATOM   1582 N N   . ASN A 1 224 ? -10.308 12.235 -27.088 1.00  95.67 0 A 1
ATOM   1583 C CA  . ASN A 1 224 ? -9.880 11.445 -25.942 1.00  95.22 0 A 1
ATOM   1584 C C   . ASN A 1 224 ? -10.800 11.700 -24.746 1.00  95.02 0 A 1
ATOM   1585 O O   . ASN A 1 224 ? -10.920 12.839 -24.292 1.00  94.09 0 A 1
ATOM   1586 C CB  . ASN A 1 224 ? -8.427 11.781 -25.591 1.00  94.16 0 A 1
ATOM   1587 C CG  . ASN A 1 224 ? -7.442 11.497 -26.719 1.00  90.99 0 A 1
ATOM   1588 N ND2 . ASN A 1 224 ? -7.275 12.410 -27.654 1.00  78.47 0 A 1
ATOM   1589 O OD1 . ASN A 1 224 ? -6.802 10.476 -26.768 1.00  79.42 0 A 1
ATOM   1590 N N   . LEU A 1 225 ? -11.424 10.644 -24.223 1.00  95.63 0 A 1
ATOM   1591 C CA  . LEU A 1 225 ? -12.214 10.666 -22.993 1.00  95.77 0 A 1
ATOM   1592 C C   . LEU A 1 225 ? -11.636  9.658 -22.000 1.00  95.44 0 A 1
ATOM   1593 O O   . LEU A 1 225 ? -11.769  8.449 -22.203 1.00  94.71 0 A 1
ATOM   1594 C CB  . LEU A 1 225 ? -13.689 10.388 -23.326 1.00  96.00 0 A 1
ATOM   1595 C CG  . LEU A 1 225 ? -14.614 10.336 -22.096 1.00  95.89 0 A 1
ATOM   1596 C CD1 . LEU A 1 225 ? -14.568 11.621 -21.265 1.00  94.91 0 A 1
ATOM   1597 C CD2 . LEU A 1 225 ? -16.060 10.125 -22.547 1.00  94.74 0 A 1
ATOM   1598 N N   . ILE A 1 226 ? -11.009 10.161 -20.950 1.00  95.27 0 A 1
ATOM   1599 C CA  . ILE A 1 226 ? -10.315  9.368 -19.938 1.00  94.86 0 A 1
ATOM   1600 C C   . ILE A 1 226 ? -10.975  9.634 -18.588 1.00  94.95 0 A 1
ATOM   1601 O O   . ILE A 1 226 ? -10.868 10.728 -18.033 1.00  94.51 0 A 1
ATOM   1602 C CB  . ILE A 1 226 ? -8.802  9.671 -19.936 1.00  93.79 0 A 1
ATOM   1603 C CG1 . ILE A 1 226 ? -8.187  9.589 -21.362 1.00  92.14 0 A 1
ATOM   1604 C CG2 . ILE A 1 226 ? -8.088  8.699 -18.985 1.00  92.03 0 A 1
ATOM   1605 C CD1 . ILE A 1 226 ? -6.720 10.027 -21.439 1.00  85.47 0 A 1
ATOM   1606 N N   . LEU A 1 227 ? -11.685  8.633 -18.071 1.00  95.00 0 A 1
ATOM   1607 C CA  . LEU A 1 227 ? -12.434  8.682 -16.810 1.00  95.28 0 A 1
ATOM   1608 C C   . LEU A 1 227 ? -11.995  7.582 -15.833 1.00  95.00 0 A 1
ATOM   1609 O O   . LEU A 1 227 ? -12.687  7.347 -14.845 1.00  93.91 0 A 1
ATOM   1610 C CB  . LEU A 1 227 ? -13.944  8.611 -17.104 1.00  95.58 0 A 1
ATOM   1611 C CG  . LEU A 1 227 ? -14.514  9.703 -18.029 1.00  95.37 0 A 1
ATOM   1612 C CD1 . LEU A 1 227 ? -16.022  9.517 -18.182 1.00  94.71 0 A 1
ATOM   1613 C CD2 . LEU A 1 227 ? -14.285 11.117 -17.485 1.00  94.15 0 A 1
ATOM   1614 N N   . SER A 1 228 ? -10.865  6.945 -16.107 1.00  93.99 0 A 1
ATOM   1615 C CA  . SER A 1 228 ? -10.314  5.825 -15.341 1.00  93.56 0 A 1
ATOM   1616 C C   . SER A 1 228 ? -10.239  6.119 -13.840 1.00  93.23 0 A 1
ATOM   1617 O O   . SER A 1 228 ? -10.007  7.256 -13.435 1.00  92.37 0 A 1
ATOM   1618 C CB  . SER A 1 228 ? -8.898  5.499 -15.829 1.00  92.41 0 A 1
ATOM   1619 O OG  . SER A 1 228 ? -8.866  5.359 -17.236 1.00  85.70 0 A 1
ATOM   1620 N N   . SER A 1 229 ? -10.387  5.090 -13.004 1.00  93.55 0 A 1
ATOM   1621 C CA  . SER A 1 229 ? -10.175  5.156 -11.554 1.00  93.11 0 A 1
ATOM   1622 C C   . SER A 1 229 ? -10.910  6.311 -10.862 1.00  93.37 0 A 1
ATOM   1623 O O   . SER A 1 229 ? -10.322  7.229 -10.286 1.00  92.08 0 A 1
ATOM   1624 C CB  . SER A 1 229 ? -8.679  5.117 -11.239 1.00  91.55 0 A 1
ATOM   1625 O OG  . SER A 1 229 ? -8.488  4.749 -9.891 1.00  85.94 0 A 1
ATOM   1626 N N   . ASN A 1 230 ? -12.236  6.243 -10.914 1.00  94.11 0 A 1
ATOM   1627 C CA  . ASN A 1 230 ? -13.150  7.109 -10.187 1.00  94.79 0 A 1
ATOM   1628 C C   . ASN A 1 230 ? -14.222  6.265 -9.476 1.00  93.82 0 A 1
ATOM   1629 O O   . ASN A 1 230 ? -14.101  5.045 -9.320 1.00  87.73 0 A 1
ATOM   1630 C CB  . ASN A 1 230 ? -13.726  8.160 -11.169 1.00  94.96 0 A 1
ATOM   1631 C CG  . ASN A 1 230 ? -12.819  9.364 -11.344 1.00  95.26 0 A 1
ATOM   1632 N ND2 . ASN A 1 230 ? -12.097  9.446 -12.437 1.00  90.95 0 A 1
ATOM   1633 O OD1 . ASN A 1 230 ? -12.791 10.260 -10.504 1.00  90.83 0 A 1
ATOM   1634 N N   . GLY A 1 231 ? -15.280  6.896 -9.024 1.00  94.91 0 A 1
ATOM   1635 C CA  . GLY A 1 231 ? -16.443  6.239 -8.423 1.00  94.38 0 A 1
ATOM   1636 C C   . GLY A 1 231 ? -17.684  6.225 -9.317 1.00  95.35 0 A 1
ATOM   1637 O O   . GLY A 1 231 ? -18.790  6.107 -8.789 1.00  92.93 0 A 1
ATOM   1638 N N   . PHE A 1 232 ? -17.524  6.390 -10.642 1.00  96.60 0 A 1
ATOM   1639 C CA  . PHE A 1 232 ? -18.667  6.430 -11.553 1.00  96.95 0 A 1
ATOM   1640 C C   . PHE A 1 232 ? -19.456  5.115 -11.520 1.00  97.14 0 A 1
ATOM   1641 O O   . PHE A 1 232 ? -18.884  4.027 -11.512 1.00  96.61 0 A 1
ATOM   1642 C CB  . PHE A 1 232 ? -18.235  6.764 -12.984 1.00  96.73 0 A 1
ATOM   1643 C CG  . PHE A 1 232 ? -17.689  8.165 -13.154 1.00  96.71 0 A 1
ATOM   1644 C CD1 . PHE A 1 232 ? -18.501  9.283 -12.889 1.00  95.83 0 A 1
ATOM   1645 C CD2 . PHE A 1 232 ? -16.361  8.365 -13.593 1.00  95.56 0 A 1
ATOM   1646 C CE1 . PHE A 1 232 ? -18.002 10.582 -13.041 1.00  94.97 0 A 1
ATOM   1647 C CE2 . PHE A 1 232 ? -15.855  9.662 -13.751 1.00  94.85 0 A 1
ATOM   1648 C CZ  . PHE A 1 232 ? -16.672 10.773 -13.475 1.00  95.21 0 A 1
ATOM   1649 N N   . SER A 1 233 ? -20.773  5.224 -11.519 1.00  97.15 0 A 1
ATOM   1650 C CA  . SER A 1 233 ? -21.682  4.090 -11.353 1.00  96.80 0 A 1
ATOM   1651 C C   . SER A 1 233 ? -22.856  4.149 -12.333 1.00  96.81 0 A 1
ATOM   1652 O O   . SER A 1 233 ? -23.057  5.145 -13.040 1.00  95.20 0 A 1
ATOM   1653 C CB  . SER A 1 233 ? -22.148  4.030 -9.893 1.00  95.13 0 A 1
ATOM   1654 O OG  . SER A 1 233 ? -22.909  5.176 -9.555 1.00  88.73 0 A 1
ATOM   1655 N N   . GLY A 1 234 ? -23.631  3.082 -12.369 1.00  96.78 0 A 1
ATOM   1656 C CA  . GLY A 1 234 ? -24.779  2.986 -13.265 1.00  96.63 0 A 1
ATOM   1657 C C   . GLY A 1 234 ? -24.388  2.694 -14.714 1.00  97.35 0 A 1
ATOM   1658 O O   . GLY A 1 234 ? -23.341  2.119 -14.985 1.00  96.21 0 A 1
ATOM   1659 N N   . GLN A 1 235 ? -25.254  3.058 -15.637 1.00  96.77 0 A 1
ATOM   1660 C CA  . GLN A 1 235 ? -25.080  2.742 -17.052 1.00  96.54 0 A 1
ATOM   1661 C C   . GLN A 1 235 ? -24.263  3.811 -17.791 1.00  97.08 0 A 1
ATOM   1662 O O   . GLN A 1 235 ? -24.359  5.002 -17.508 1.00  95.90 0 A 1
ATOM   1663 C CB  . GLN A 1 235 ? -26.441  2.535 -17.729 1.00  94.75 0 A 1
ATOM   1664 C CG  . GLN A 1 235 ? -27.163  1.295 -17.182 1.00  84.21 0 A 1
ATOM   1665 C CD  . GLN A 1 235 ? -28.425  0.940 -17.959 1.00  76.92 0 A 1
ATOM   1666 N NE2 . GLN A 1 235 ? -29.030 -0.199 -17.699 1.00  63.41 0 A 1
ATOM   1667 O OE1 . GLN A 1 235 ? -28.893  1.666 -18.821 1.00  67.96 0 A 1
ATOM   1668 N N   . VAL A 1 236 ? -23.509  3.369 -18.790 1.00  97.16 0 A 1
ATOM   1669 C CA  . VAL A 1 236 ? -22.914  4.271 -19.782 1.00  97.13 0 A 1
ATOM   1670 C C   . VAL A 1 236 ? -24.051  4.847 -20.646 1.00  97.09 0 A 1
ATOM   1671 O O   . VAL A 1 236 ? -24.842  4.082 -21.200 1.00  96.00 0 A 1
ATOM   1672 C CB  . VAL A 1 236 ? -21.879  3.538 -20.647 1.00  96.68 0 A 1
ATOM   1673 C CG1 . VAL A 1 236 ? -21.274  4.475 -21.685 1.00  94.69 0 A 1
ATOM   1674 C CG2 . VAL A 1 236 ? -20.740  3.007 -19.778 1.00  95.05 0 A 1
ATOM   1675 N N   . PRO A 1 237 ? -24.160  6.179 -20.762 1.00  96.98 0 A 1
ATOM   1676 C CA  . PRO A 1 237 ? -25.230  6.793 -21.531 1.00  96.43 0 A 1
ATOM   1677 C C   . PRO A 1 237 ? -25.102  6.464 -23.025 1.00  96.51 0 A 1
ATOM   1678 O O   . PRO A 1 237 ? -24.026  6.570 -23.608 1.00  95.41 0 A 1
ATOM   1679 C CB  . PRO A 1 237 ? -25.128  8.293 -21.242 1.00  95.12 0 A 1
ATOM   1680 C CG  . PRO A 1 237 ? -23.656  8.491 -20.887 1.00  92.95 0 A 1
ATOM   1681 C CD  . PRO A 1 237 ? -23.288  7.191 -20.181 1.00  95.80 0 A 1
ATOM   1682 N N   . SER A 1 238 ? -26.224  6.172 -23.665 1.00  96.31 0 A 1
ATOM   1683 C CA  . SER A 1 238 ? -26.272  5.883 -25.106 1.00  96.04 0 A 1
ATOM   1684 C C   . SER A 1 238 ? -25.748  7.027 -25.981 1.00  96.24 0 A 1
ATOM   1685 O O   . SER A 1 238 ? -25.262  6.804 -27.085 1.00  94.46 0 A 1
ATOM   1686 C CB  . SER A 1 238 ? -27.712  5.551 -25.509 1.00  94.45 0 A 1
ATOM   1687 O OG  . SER A 1 238 ? -28.574  6.625 -25.185 1.00  86.18 0 A 1
ATOM   1688 N N   . THR A 1 239 ? -25.769  8.252 -25.448 1.00  96.38 0 A 1
ATOM   1689 C CA  . THR A 1 239 ? -25.256  9.444 -26.130 1.00  96.14 0 A 1
ATOM   1690 C C   . THR A 1 239 ? -23.746  9.429 -26.365 1.00  96.33 0 A 1
ATOM   1691 O O   . THR A 1 239 ? -23.274 10.243 -27.144 1.00  95.18 0 A 1
ATOM   1692 C CB  . THR A 1 239 ? -25.617 10.713 -25.350 1.00  95.34 0 A 1
ATOM   1693 C CG2 . THR A 1 239 ? -27.128 10.926 -25.277 1.00  91.03 0 A 1
ATOM   1694 O OG1 . THR A 1 239 ? -25.132 10.621 -24.034 1.00  91.56 0 A 1
ATOM   1695 N N   . ILE A 1 240 ? -22.991  8.510 -25.753 1.00  96.16 0 A 1
ATOM   1696 C CA  . ILE A 1 240 ? -21.574  8.317 -26.107 1.00  95.83 0 A 1
ATOM   1697 C C   . ILE A 1 240 ? -21.407  7.985 -27.596 1.00  96.10 0 A 1
ATOM   1698 O O   . ILE A 1 240 ? -20.417  8.390 -28.194 1.00  95.18 0 A 1
ATOM   1699 C CB  . ILE A 1 240 ? -20.920  7.267 -25.168 1.00  94.23 0 A 1
ATOM   1700 C CG1 . ILE A 1 240 ? -20.427  8.028 -23.915 1.00  84.08 0 A 1
ATOM   1701 C CG2 . ILE A 1 240 ? -19.785  6.459 -25.822 1.00  80.52 0 A 1
ATOM   1702 C CD1 . ILE A 1 240 ? -19.607  7.212 -22.914 1.00  71.20 0 A 1
ATOM   1703 N N   . SER A 1 241 ? -22.397  7.365 -28.213 1.00  96.35 0 A 1
ATOM   1704 C CA  . SER A 1 241 ? -22.394  7.089 -29.656 1.00  95.87 0 A 1
ATOM   1705 C C   . SER A 1 241 ? -22.311  8.339 -30.546 1.00  95.99 0 A 1
ATOM   1706 O O   . SER A 1 241 ? -21.931  8.230 -31.711 1.00  94.19 0 A 1
ATOM   1707 C CB  . SER A 1 241 ? -23.634  6.277 -30.032 1.00  94.20 0 A 1
ATOM   1708 O OG  . SER A 1 241 ? -24.820  7.028 -29.885 1.00  82.95 0 A 1
ATOM   1709 N N   . ASN A 1 242 ? -22.597  9.521 -29.984 1.00  96.13 0 A 1
ATOM   1710 C CA  . ASN A 1 242 ? -22.471 10.795 -30.700 1.00  95.83 0 A 1
ATOM   1711 C C   . ASN A 1 242 ? -21.019 11.273 -30.810 1.00  96.36 0 A 1
ATOM   1712 O O   . ASN A 1 242 ? -20.718 12.173 -31.601 1.00  94.96 0 A 1
ATOM   1713 C CB  . ASN A 1 242 ? -23.305 11.877 -29.992 1.00  94.67 0 A 1
ATOM   1714 C CG  . ASN A 1 242 ? -24.789 11.569 -29.880 1.00  92.67 0 A 1
ATOM   1715 N ND2 . ASN A 1 242 ? -25.473 12.256 -28.993 1.00  84.60 0 A 1
ATOM   1716 O OD1 . ASN A 1 242 ? -25.356 10.751 -30.573 1.00  85.66 0 A 1
ATOM   1717 N N   . LEU A 1 243 ? -20.113 10.714 -30.020 1.00  96.74 0 A 1
ATOM   1718 C CA  . LEU A 1 243 ? -18.707 11.125 -29.955 1.00  97.09 0 A 1
ATOM   1719 C C   . LEU A 1 243 ? -17.882 10.466 -31.074 1.00  97.19 0 A 1
ATOM   1720 O O   . LEU A 1 243 ? -16.861  9.829 -30.837 1.00  95.92 0 A 1
ATOM   1721 C CB  . LEU A 1 243 ? -18.142 10.855 -28.553 1.00  96.81 0 A 1
ATOM   1722 C CG  . LEU A 1 243 ? -18.917 11.481 -27.376 1.00  95.94 0 A 1
ATOM   1723 C CD1 . LEU A 1 243 ? -18.193 11.183 -26.067 1.00  94.07 0 A 1
ATOM   1724 C CD2 . LEU A 1 243 ? -19.057 12.992 -27.515 1.00  93.70 0 A 1
ATOM   1725 N N   . THR A 1 244 ? -18.316 10.647 -32.312 1.00  97.22 0 A 1
ATOM   1726 C CA  . THR A 1 244 ? -17.772  9.940 -33.491 1.00  97.09 0 A 1
ATOM   1727 C C   . THR A 1 244 ? -16.298 10.232 -33.790 1.00  97.00 0 A 1
ATOM   1728 O O   . THR A 1 244 ? -15.714  9.592 -34.657 1.00  95.55 0 A 1
ATOM   1729 C CB  . THR A 1 244 ? -18.588 10.277 -34.739 1.00  96.05 0 A 1
ATOM   1730 C CG2 . THR A 1 244 ? -20.049  9.851 -34.604 1.00  89.56 0 A 1
ATOM   1731 O OG1 . THR A 1 244 ? -18.571 11.673 -34.971 1.00  90.58 0 A 1
ATOM   1732 N N   . ARG A 1 245 ? -15.681 11.207 -33.079 1.00  97.07 0 A 1
ATOM   1733 C CA  . ARG A 1 245 ? -14.254 11.542 -33.203 1.00  96.95 0 A 1
ATOM   1734 C C   . ARG A 1 245 ? -13.370 10.842 -32.169 1.00  96.91 0 A 1
ATOM   1735 O O   . ARG A 1 245 ? -12.161 11.028 -32.243 1.00  95.44 0 A 1
ATOM   1736 C CB  . ARG A 1 245 ? -14.055 13.059 -33.135 1.00  96.39 0 A 1
ATOM   1737 C CG  . ARG A 1 245 ? -14.765 13.774 -34.285 1.00  93.77 0 A 1
ATOM   1738 C CD  . ARG A 1 245 ? -14.362 15.251 -34.275 1.00  89.54 0 A 1
ATOM   1739 N NE  . ARG A 1 245 ? -15.003 15.972 -35.371 1.00  80.64 0 A 1
ATOM   1740 C CZ  . ARG A 1 245 ? -14.620 17.146 -35.855 1.00  72.26 0 A 1
ATOM   1741 N NH1 . ARG A 1 245 ? -13.608 17.788 -35.339 1.00  66.53 1 A 1
ATOM   1742 N NH2 . ARG A 1 245 ? -15.253 17.673 -36.846 1.00  65.72 0 A 1
ATOM   1743 N N   . LEU A 1 246 ? -13.950 10.098 -31.234 1.00  96.85 0 A 1
ATOM   1744 C CA  . LEU A 1 246 ? -13.169  9.416 -30.209 1.00  96.93 0 A 1
ATOM   1745 C C   . LEU A 1 246 ? -12.155  8.453 -30.843 1.00  96.84 0 A 1
ATOM   1746 O O   . LEU A 1 246 ? -12.526  7.577 -31.622 1.00  95.92 0 A 1
ATOM   1747 C CB  . LEU A 1 246 ? -14.061  8.644 -29.223 1.00  96.38 0 A 1
ATOM   1748 C CG  . LEU A 1 246 ? -14.735  9.515 -28.146 1.00  94.01 0 A 1
ATOM   1749 C CD1 . LEU A 1 246 ? -15.637  8.625 -27.279 1.00  93.03 0 A 1
ATOM   1750 C CD2 . LEU A 1 246 ? -13.747 10.205 -27.227 1.00  92.59 0 A 1
ATOM   1751 N N   . THR A 1 247 ? -10.897  8.636 -30.461 1.00  95.78 0 A 1
ATOM   1752 C CA  . THR A 1 247 ? -9.810  7.699 -30.715 1.00  95.16 0 A 1
ATOM   1753 C C   . THR A 1 247 ? -9.510  6.865 -29.474 1.00  94.30 0 A 1
ATOM   1754 O O   . THR A 1 247 ? -9.141  5.707 -29.588 1.00  92.93 0 A 1
ATOM   1755 C CB  . THR A 1 247 ? -8.545  8.433 -31.165 1.00  94.49 0 A 1
ATOM   1756 C CG2 . THR A 1 247 ? -8.759  9.215 -32.455 1.00  83.17 0 A 1
ATOM   1757 O OG1 . THR A 1 247 ? -8.119  9.357 -30.183 1.00  84.17 0 A 1
ATOM   1758 N N   . LYS A 1 248 ? -9.731  7.437 -28.277 1.00  95.19 0 A 1
ATOM   1759 C CA  . LYS A 1 248 ? -9.473  6.803 -26.991 1.00  94.89 0 A 1
ATOM   1760 C C   . LYS A 1 248 ? -10.660  6.979 -26.045 1.00  95.01 0 A 1
ATOM   1761 O O   . LYS A 1 248 ? -11.094  8.104 -25.794 1.00  94.44 0 A 1
ATOM   1762 C CB  . LYS A 1 248 ? -8.171  7.380 -26.430 1.00  93.07 0 A 1
ATOM   1763 C CG  . LYS A 1 248 ? -7.750  6.762 -25.096 1.00  82.35 0 A 1
ATOM   1764 C CD  . LYS A 1 248 ? -6.312  7.200 -24.767 1.00  81.42 0 A 1
ATOM   1765 C CE  . LYS A 1 248 ? -5.802  6.512 -23.507 1.00  70.89 0 A 1
ATOM   1766 N NZ  . LYS A 1 248 ? -4.378  6.113 -23.636 1.00  64.60 1 A 1
ATOM   1767 N N   . LEU A 1 249 ? -11.159  5.862 -25.507 1.00  95.14 0 A 1
ATOM   1768 C CA  . LEU A 1 249 ? -12.221  5.832 -24.503 1.00  95.37 0 A 1
ATOM   1769 C C   . LEU A 1 249 ? -11.800  4.937 -23.336 1.00  94.92 0 A 1
ATOM   1770 O O   . LEU A 1 249 ? -11.789  3.712 -23.470 1.00  94.25 0 A 1
ATOM   1771 C CB  . LEU A 1 249 ? -13.528  5.365 -25.160 1.00  95.80 0 A 1
ATOM   1772 C CG  . LEU A 1 249 ? -14.717  5.237 -24.187 1.00  95.85 0 A 1
ATOM   1773 C CD1 . LEU A 1 249 ? -15.041  6.554 -23.488 1.00  95.02 0 A 1
ATOM   1774 C CD2 . LEU A 1 249 ? -15.957  4.788 -24.951 1.00  94.90 0 A 1
ATOM   1775 N N   . TYR A 1 250 ? -11.500  5.549 -22.203 1.00  94.99 0 A 1
ATOM   1776 C CA  . TYR A 1 250 ? -11.146  4.862 -20.976 1.00  94.58 0 A 1
ATOM   1777 C C   . TYR A 1 250 ? -12.222  5.094 -19.918 1.00  94.51 0 A 1
ATOM   1778 O O   . TYR A 1 250 ? -12.475  6.227 -19.489 1.00  93.99 0 A 1
ATOM   1779 C CB  . TYR A 1 250 ? -9.761  5.314 -20.487 1.00  93.55 0 A 1
ATOM   1780 C CG  . TYR A 1 250 ? -8.541  4.784 -21.207 1.00  91.80 0 A 1
ATOM   1781 C CD1 . TYR A 1 250 ? -8.582  4.236 -22.506 1.00  87.56 0 A 1
ATOM   1782 C CD2 . TYR A 1 250 ? -7.310  4.824 -20.523 1.00  86.68 0 A 1
ATOM   1783 C CE1 . TYR A 1 250 ? -7.416  3.724 -23.109 1.00  84.54 0 A 1
ATOM   1784 C CE2 . TYR A 1 250 ? -6.145  4.317 -21.117 1.00  84.49 0 A 1
ATOM   1785 C CZ  . TYR A 1 250 ? -6.204  3.767 -22.403 1.00  85.02 0 A 1
ATOM   1786 O OH  . TYR A 1 250 ? -5.066  3.244 -22.948 1.00  81.89 0 A 1
ATOM   1787 N N   . LEU A 1 251 ? -12.865  4.009 -19.512 1.00  95.18 0 A 1
ATOM   1788 C CA  . LEU A 1 251 ? -13.875  3.957 -18.456 1.00  95.58 0 A 1
ATOM   1789 C C   . LEU A 1 251 ? -13.507  2.927 -17.377 1.00  95.35 0 A 1
ATOM   1790 O O   . LEU A 1 251 ? -14.338  2.594 -16.540 1.00  94.43 0 A 1
ATOM   1791 C CB  . LEU A 1 251 ? -15.255  3.632 -19.077 1.00  95.84 0 A 1
ATOM   1792 C CG  . LEU A 1 251 ? -15.757  4.599 -20.160 1.00  95.69 0 A 1
ATOM   1793 C CD1 . LEU A 1 251 ? -17.131  4.139 -20.658 1.00  95.01 0 A 1
ATOM   1794 C CD2 . LEU A 1 251 ? -15.921  6.025 -19.648 1.00  94.57 0 A 1
ATOM   1795 N N   . ASP A 1 252 ? -12.289  2.436 -17.413 1.00  94.42 0 A 1
ATOM   1796 C CA  . ASP A 1 252 ? -11.752  1.423 -16.517 1.00  93.99 0 A 1
ATOM   1797 C C   . ASP A 1 252 ? -11.734  1.862 -15.049 1.00  93.98 0 A 1
ATOM   1798 O O   . ASP A 1 252 ? -11.788  3.046 -14.716 1.00  93.30 0 A 1
ATOM   1799 C CB  . ASP A 1 252 ? -10.349  1.009 -17.000 1.00  92.97 0 A 1
ATOM   1800 C CG  . ASP A 1 252 ? -9.381  2.198 -16.998 1.00  92.57 0 A 1
ATOM   1801 O OD1 . ASP A 1 252 ? -9.581  3.113 -17.818 1.00  89.13 0 A 1
ATOM   1802 O OD2 . ASP A 1 252 ? -8.476  2.243 -16.135 1.00  88.81 -1 A 1
ATOM   1803 N N   . GLN A 1 253 ? -11.687  0.884 -14.140 1.00  93.46 0 A 1
ATOM   1804 C CA  . GLN A 1 253 ? -11.550  1.100 -12.701 1.00  93.33 0 A 1
ATOM   1805 C C   . GLN A 1 253 ? -12.636  2.022 -12.119 1.00  93.84 0 A 1
ATOM   1806 O O   . GLN A 1 253 ? -12.369  2.964 -11.370 1.00  93.16 0 A 1
ATOM   1807 C CB  . GLN A 1 253 ? -10.126  1.576 -12.374 1.00  91.62 0 A 1
ATOM   1808 C CG  . GLN A 1 253 ? -9.039  0.586 -12.816 1.00  88.88 0 A 1
ATOM   1809 C CD  . GLN A 1 253 ? -7.659  1.200 -12.624 1.00  85.86 0 A 1
ATOM   1810 N NE2 . GLN A 1 253 ? -6.994  1.562 -13.689 1.00  74.30 0 A 1
ATOM   1811 O OE1 . GLN A 1 253 ? -7.193  1.376 -11.511 1.00  78.07 0 A 1
ATOM   1812 N N   . ASN A 1 254 ? -13.887  1.736 -12.470 1.00  94.82 0 A 1
ATOM   1813 C CA  . ASN A 1 254 ? -15.059  2.425 -11.942 1.00  95.64 0 A 1
ATOM   1814 C C   . ASN A 1 254 ? -16.045  1.439 -11.291 1.00  95.64 0 A 1
ATOM   1815 O O   . ASN A 1 254 ? -15.721  0.286 -10.999 1.00  93.96 0 A 1
ATOM   1816 C CB  . ASN A 1 254 ? -15.651  3.304 -13.069 1.00  96.11 0 A 1
ATOM   1817 C CG  . ASN A 1 254 ? -14.948  4.649 -13.186 1.00  96.11 0 A 1
ATOM   1818 N ND2 . ASN A 1 254 ? -14.144  4.843 -14.202 1.00  93.27 0 A 1
ATOM   1819 O OD1 . ASN A 1 254 ? -15.157  5.532 -12.364 1.00  93.01 0 A 1
ATOM   1820 N N   . LYS A 1 255 ? -17.257  1.882 -11.053 1.00  96.79 0 A 1
ATOM   1821 C CA  . LYS A 1 255 ? -18.363  1.063 -10.522 1.00  96.63 0 A 1
ATOM   1822 C C   . LYS A 1 255 ? -19.521  0.979 -11.522 1.00  97.11 0 A 1
ATOM   1823 O O   . LYS A 1 255 ? -20.685  0.912 -11.130 1.00  95.77 0 A 1
ATOM   1824 C CB  . LYS A 1 255 ? -18.798  1.576 -9.143 1.00  95.50 0 A 1
ATOM   1825 C CG  . LYS A 1 255 ? -17.645  1.535 -8.120 1.00  93.10 0 A 1
ATOM   1826 C CD  . LYS A 1 255 ? -18.104  2.058 -6.752 1.00  88.07 0 A 1
ATOM   1827 C CE  . LYS A 1 255 ? -16.899  2.061 -5.805 1.00  79.94 0 A 1
ATOM   1828 N NZ  . LYS A 1 255 ? -17.225  2.675 -4.501 1.00  69.07 1 A 1
ATOM   1829 N N   . LEU A 1 256 ? -19.204  1.039 -12.815 1.00  97.23 0 A 1
ATOM   1830 C CA  . LEU A 1 256 ? -20.188  1.013 -13.883 1.00  97.55 0 A 1
ATOM   1831 C C   . LEU A 1 256 ? -20.855 -0.363 -13.944 1.00  97.55 0 A 1
ATOM   1832 O O   . LEU A 1 256 ? -20.186 -1.394 -14.053 1.00  96.45 0 A 1
ATOM   1833 C CB  . LEU A 1 256 ? -19.536  1.390 -15.222 1.00  97.47 0 A 1
ATOM   1834 C CG  . LEU A 1 256 ? -19.000  2.837 -15.272 1.00  97.08 0 A 1
ATOM   1835 C CD1 . LEU A 1 256 ? -18.163  3.056 -16.523 1.00  96.27 0 A 1
ATOM   1836 C CD2 . LEU A 1 256 ? -20.130  3.863 -15.262 1.00  95.66 0 A 1
ATOM   1837 N N   . THR A 1 257 ? -22.170 -0.363 -13.878 1.00  97.61 0 A 1
ATOM   1838 C CA  . THR A 1 257 ? -23.021 -1.546 -14.053 1.00  97.20 0 A 1
ATOM   1839 C C   . THR A 1 257 ? -23.866 -1.296 -15.290 1.00  96.96 0 A 1
ATOM   1840 O O   . THR A 1 257 ? -24.919 -0.666 -15.225 1.00  93.66 0 A 1
ATOM   1841 C CB  . THR A 1 257 ? -23.890 -1.791 -12.812 1.00  95.99 0 A 1
ATOM   1842 C CG2 . THR A 1 257 ? -24.617 -3.132 -12.881 1.00  82.26 0 A 1
ATOM   1843 O OG1 . THR A 1 257 ? -23.111 -1.819 -11.634 1.00  83.78 0 A 1
ATOM   1844 N N   . SER A 1 258 ? -23.365 -1.720 -16.450 1.00  96.09 0 A 1
ATOM   1845 C CA  . SER A 1 258 ? -23.901 -1.324 -17.750 1.00  95.95 0 A 1
ATOM   1846 C C   . SER A 1 258 ? -23.852 -2.485 -18.732 1.00  96.64 0 A 1
ATOM   1847 O O   . SER A 1 258 ? -22.950 -3.314 -18.676 1.00  95.16 0 A 1
ATOM   1848 C CB  . SER A 1 258 ? -23.079 -0.153 -18.286 1.00  93.96 0 A 1
ATOM   1849 O OG  . SER A 1 258 ? -23.642  0.391 -19.460 1.00  90.25 0 A 1
ATOM   1850 N N   . SER A 1 259 ? -24.768 -2.493 -19.677 1.00  96.42 0 A 1
ATOM   1851 C CA  . SER A 1 259 ? -24.527 -3.212 -20.922 1.00  96.17 0 A 1
ATOM   1852 C C   . SER A 1 259 ? -23.308 -2.626 -21.641 1.00  96.63 0 A 1
ATOM   1853 O O   . SER A 1 259 ? -22.884 -1.497 -21.352 1.00  94.91 0 A 1
ATOM   1854 C CB  . SER A 1 259 ? -25.762 -3.161 -21.822 1.00  93.81 0 A 1
ATOM   1855 O OG  . SER A 1 259 ? -26.155 -1.824 -22.063 1.00  84.54 0 A 1
ATOM   1856 N N   . PHE A 1 260 ? -22.756 -3.379 -22.582 1.00  95.94 0 A 1
ATOM   1857 C CA  . PHE A 1 260 ? -21.652 -2.899 -23.397 1.00  96.01 0 A 1
ATOM   1858 C C   . PHE A 1 260 ? -22.002 -1.553 -24.062 1.00  95.84 0 A 1
ATOM   1859 O O   . PHE A 1 260 ? -23.103 -1.411 -24.601 1.00  93.98 0 A 1
ATOM   1860 C CB  . PHE A 1 260 ? -21.279 -3.963 -24.434 1.00  95.09 0 A 1
ATOM   1861 C CG  . PHE A 1 260 ? -19.863 -3.823 -24.933 1.00  96.01 0 A 1
ATOM   1862 C CD1 . PHE A 1 260 ? -19.544 -2.879 -25.934 1.00  94.99 0 A 1
ATOM   1863 C CD2 . PHE A 1 260 ? -18.843 -4.600 -24.371 1.00  94.73 0 A 1
ATOM   1864 C CE1 . PHE A 1 260 ? -18.217 -2.714 -26.347 1.00  93.81 0 A 1
ATOM   1865 C CE2 . PHE A 1 260 ? -17.510 -4.441 -24.788 1.00  93.46 0 A 1
ATOM   1866 C CZ  . PHE A 1 260 ? -17.198 -3.499 -25.775 1.00  94.20 0 A 1
ATOM   1867 N N   . PRO A 1 261 ? -21.112 -0.552 -24.032 1.00  95.88 0 A 1
ATOM   1868 C CA  . PRO A 1 261 ? -21.392  0.760 -24.600 1.00  95.01 0 A 1
ATOM   1869 C C   . PRO A 1 261 ? -21.700  0.707 -26.102 1.00  94.80 0 A 1
ATOM   1870 O O   . PRO A 1 261 ? -21.156 -0.113 -26.847 1.00  92.77 0 A 1
ATOM   1871 C CB  . PRO A 1 261 ? -20.154  1.612 -24.324 1.00  93.43 0 A 1
ATOM   1872 C CG  . PRO A 1 261 ? -19.505  0.931 -23.122 1.00  91.39 0 A 1
ATOM   1873 C CD  . PRO A 1 261 ? -19.840 -0.542 -23.326 1.00  94.67 0 A 1
ATOM   1874 N N   . LEU A 1 262 ? -22.513  1.640 -26.564 1.00  93.67 0 A 1
ATOM   1875 C CA  . LEU A 1 262 ? -22.817  1.771 -27.991 1.00  92.86 0 A 1
ATOM   1876 C C   . LEU A 1 262 ? -21.638  2.402 -28.734 1.00  92.88 0 A 1
ATOM   1877 O O   . LEU A 1 262 ? -21.600  3.610 -28.974 1.00  89.86 0 A 1
ATOM   1878 C CB  . LEU A 1 262 ? -24.125  2.570 -28.181 1.00  89.83 0 A 1
ATOM   1879 C CG  . LEU A 1 262 ? -25.395  1.887 -27.635 1.00  84.46 0 A 1
ATOM   1880 C CD1 . LEU A 1 262 ? -26.587  2.815 -27.864 1.00  77.57 0 A 1
ATOM   1881 C CD2 . LEU A 1 262 ? -25.687  0.558 -28.320 1.00  78.45 0 A 1
ATOM   1882 N N   . VAL A 1 263 ? -20.687  1.572 -29.125 1.00  93.56 0 A 1
ATOM   1883 C CA  . VAL A 1 263 ? -19.448  1.980 -29.817 1.00  93.16 0 A 1
ATOM   1884 C C   . VAL A 1 263 ? -19.514  1.883 -31.344 1.00  93.79 0 A 1
ATOM   1885 O O   . VAL A 1 263 ? -18.576  2.279 -32.020 1.00  91.92 0 A 1
ATOM   1886 C CB  . VAL A 1 263 ? -18.232  1.217 -29.270 1.00  91.02 0 A 1
ATOM   1887 C CG1 . VAL A 1 263 ? -18.007  1.526 -27.786 1.00  85.00 0 A 1
ATOM   1888 C CG2 . VAL A 1 263 ? -18.375 -0.306 -29.455 1.00  84.83 0 A 1
ATOM   1889 N N   . GLN A 1 264 ? -20.614  1.402 -31.893 1.00  92.24 0 A 1
ATOM   1890 C CA  . GLN A 1 264 ? -20.773  1.107 -33.329 1.00  91.28 0 A 1
ATOM   1891 C C   . GLN A 1 264 ? -20.444  2.294 -34.246 1.00  92.37 0 A 1
ATOM   1892 O O   . GLN A 1 264 ? -19.873  2.118 -35.320 1.00  90.33 0 A 1
ATOM   1893 C CB  . GLN A 1 264 ? -22.229  0.687 -33.574 1.00  87.46 0 A 1
ATOM   1894 C CG  . GLN A 1 264 ? -22.615 -0.602 -32.828 1.00  75.10 0 A 1
ATOM   1895 C CD  . GLN A 1 264 ? -24.118 -0.793 -32.674 1.00  70.54 0 A 1
ATOM   1896 N NE2 . GLN A 1 264 ? -24.539 -1.889 -32.099 1.00  59.06 0 A 1
ATOM   1897 O OE1 . GLN A 1 264 ? -24.923  0.046 -33.033 1.00  61.67 0 A 1
ATOM   1898 N N   . ASN A 1 265 ? -20.752  3.515 -33.792 1.00  93.88 0 A 1
ATOM   1899 C CA  . ASN A 1 265 ? -20.517  4.740 -34.550 1.00  94.14 0 A 1
ATOM   1900 C C   . ASN A 1 265 ? -19.126  5.355 -34.309 1.00  95.26 0 A 1
ATOM   1901 O O   . ASN A 1 265 ? -18.782  6.363 -34.928 1.00  93.19 0 A 1
ATOM   1902 C CB  . ASN A 1 265 ? -21.633  5.746 -34.221 1.00  91.91 0 A 1
ATOM   1903 C CG  . ASN A 1 265 ? -23.017  5.270 -34.627 1.00  88.80 0 A 1
ATOM   1904 N ND2 . ASN A 1 265 ? -24.040  5.800 -33.993 1.00  77.25 0 A 1
ATOM   1905 O OD1 . ASN A 1 265 ? -23.200  4.450 -35.494 1.00  78.50 0 A 1
ATOM   1906 N N   . LEU A 1 266 ? -18.330  4.779 -33.405 1.00  95.62 0 A 1
ATOM   1907 C CA  . LEU A 1 266 ? -17.008  5.296 -33.037 1.00  96.08 0 A 1
ATOM   1908 C C   . LEU A 1 266 ? -15.931  4.778 -34.001 1.00  95.96 0 A 1
ATOM   1909 O O   . LEU A 1 266 ? -14.965  4.132 -33.604 1.00  94.37 0 A 1
ATOM   1910 C CB  . LEU A 1 266 ? -16.698  4.984 -31.559 1.00  96.10 0 A 1
ATOM   1911 C CG  . LEU A 1 266 ? -17.761  5.427 -30.534 1.00  95.25 0 A 1
ATOM   1912 C CD1 . LEU A 1 266 ? -17.248  5.176 -29.125 1.00  92.69 0 A 1
ATOM   1913 C CD2 . LEU A 1 266 ? -18.128  6.902 -30.654 1.00  92.28 0 A 1
ATOM   1914 N N   . THR A 1 267 ? -16.099  5.075 -35.279 1.00  96.00 0 A 1
ATOM   1915 C CA  . THR A 1 267 ? -15.270  4.518 -36.362 1.00  95.68 0 A 1
ATOM   1916 C C   . THR A 1 267 ? -13.804  4.963 -36.333 1.00  95.74 0 A 1
ATOM   1917 O O   . THR A 1 267 ? -13.003  4.429 -37.087 1.00  93.96 0 A 1
ATOM   1918 C CB  . THR A 1 267 ? -15.851  4.871 -37.730 1.00  94.17 0 A 1
ATOM   1919 C CG2 . THR A 1 267 ? -17.243  4.269 -37.930 1.00  86.04 0 A 1
ATOM   1920 O OG1 . THR A 1 267 ? -15.971  6.274 -37.854 1.00  87.66 0 A 1
ATOM   1921 N N   . ASN A 1 268 ? -13.435  5.934 -35.460 1.00  96.30 0 A 1
ATOM   1922 C CA  . ASN A 1 268 ? -12.058  6.369 -35.249 1.00  96.45 0 A 1
ATOM   1923 C C   . ASN A 1 268 ? -11.421  5.759 -33.990 1.00  96.34 0 A 1
ATOM   1924 O O   . ASN A 1 268 ? -10.294  6.110 -33.660 1.00  94.93 0 A 1
ATOM   1925 C CB  . ASN A 1 268 ? -12.011  7.904 -35.209 1.00  96.45 0 A 1
ATOM   1926 C CG  . ASN A 1 268 ? -12.426  8.526 -36.522 1.00  95.59 0 A 1
ATOM   1927 N ND2 . ASN A 1 268 ? -13.587  9.132 -36.568 1.00  84.05 0 A 1
ATOM   1928 O OD1 . ASN A 1 268 ? -11.729  8.477 -37.524 1.00  84.41 0 A 1
ATOM   1929 N N   . LEU A 1 269 ? -12.139  4.905 -33.264 1.00  96.03 0 A 1
ATOM   1930 C CA  . LEU A 1 269 ? -11.675  4.351 -32.000 1.00  95.82 0 A 1
ATOM   1931 C C   . LEU A 1 269 ? -10.428  3.485 -32.229 1.00  95.44 0 A 1
ATOM   1932 O O   . LEU A 1 269 ? -10.455  2.551 -33.029 1.00  94.50 0 A 1
ATOM   1933 C CB  . LEU A 1 269 ? -12.819  3.583 -31.331 1.00  95.48 0 A 1
ATOM   1934 C CG  . LEU A 1 269 ? -12.611  3.320 -29.834 1.00  93.61 0 A 1
ATOM   1935 C CD1 . LEU A 1 269 ? -12.674  4.610 -29.005 1.00  91.85 0 A 1
ATOM   1936 C CD2 . LEU A 1 269 ? -13.721  2.396 -29.327 1.00  91.15 0 A 1
ATOM   1937 N N   . TYR A 1 270 ? -9.342  3.829 -31.526 1.00  95.34 0 A 1
ATOM   1938 C CA  . TYR A 1 270 ? -8.068  3.123 -31.522 1.00  94.47 0 A 1
ATOM   1939 C C   . TYR A 1 270 ? -7.879  2.318 -30.233 1.00  93.96 0 A 1
ATOM   1940 O O   . TYR A 1 270 ? -7.432  1.174 -30.276 1.00  92.82 0 A 1
ATOM   1941 C CB  . TYR A 1 270 ? -6.946  4.147 -31.728 1.00  93.13 0 A 1
ATOM   1942 C CG  . TYR A 1 270 ? -5.555  3.553 -31.751 1.00  90.57 0 A 1
ATOM   1943 C CD1 . TYR A 1 270 ? -4.758  3.565 -30.589 1.00  87.20 0 A 1
ATOM   1944 C CD2 . TYR A 1 270 ? -5.059  2.964 -32.930 1.00  86.23 0 A 1
ATOM   1945 C CE1 . TYR A 1 270 ? -3.479  2.976 -30.603 1.00  83.23 0 A 1
ATOM   1946 C CE2 . TYR A 1 270 ? -3.783  2.376 -32.952 1.00  82.26 0 A 1
ATOM   1947 C CZ  . TYR A 1 270 ? -2.994  2.371 -31.786 1.00  82.24 0 A 1
ATOM   1948 O OH  . TYR A 1 270 ? -1.764  1.780 -31.797 1.00  78.50 0 A 1
ATOM   1949 N N   . GLU A 1 271 ? -8.292  2.892 -29.098 1.00  93.77 0 A 1
ATOM   1950 C CA  . GLU A 1 271 ? -8.172  2.287 -27.772 1.00  93.61 0 A 1
ATOM   1951 C C   . GLU A 1 271 ? -9.509  2.318 -27.033 1.00  94.31 0 A 1
ATOM   1952 O O   . GLU A 1 271 ? -10.146  3.376 -26.919 1.00  93.77 0 A 1
ATOM   1953 C CB  . GLU A 1 271 ? -7.094  3.006 -26.940 1.00  91.20 0 A 1
ATOM   1954 C CG  . GLU A 1 271 ? -5.723  3.088 -27.620 1.00  81.92 0 A 1
ATOM   1955 C CD  . GLU A 1 271 ? -4.664  3.819 -26.782 1.00  83.15 0 A 1
ATOM   1956 O OE1 . GLU A 1 271 ? -3.535  4.021 -27.277 1.00  78.06 0 A 1
ATOM   1957 O OE2 . GLU A 1 271 ? -4.955  4.260 -25.644 1.00  78.41 -1 A 1
ATOM   1958 N N   . LEU A 1 272 ? -9.914  1.170 -26.483 1.00  94.01 0 A 1
ATOM   1959 C CA  . LEU A 1 272 ? -11.074  1.031 -25.608 1.00  94.50 0 A 1
ATOM   1960 C C   . LEU A 1 272 ? -10.675  0.265 -24.350 1.00  94.24 0 A 1
ATOM   1961 O O   . LEU A 1 272 ? -10.293 -0.904 -24.443 1.00  93.53 0 A 1
ATOM   1962 C CB  . LEU A 1 272 ? -12.200  0.325 -26.375 1.00  95.06 0 A 1
ATOM   1963 C CG  . LEU A 1 272 ? -13.472  0.067 -25.547 1.00  95.19 0 A 1
ATOM   1964 C CD1 . LEU A 1 272 ? -14.131  1.365 -25.062 1.00  94.46 0 A 1
ATOM   1965 C CD2 . LEU A 1 272 ? -14.496 -0.682 -26.397 1.00  94.39 0 A 1
ATOM   1966 N N   . ASP A 1 273 ? -10.825  0.899 -23.192 1.00  94.07 0 A 1
ATOM   1967 C CA  . ASP A 1 273 ? -10.647  0.245 -21.899 1.00  93.90 0 A 1
ATOM   1968 C C   . ASP A 1 273 ? -11.924  0.363 -21.060 1.00  94.26 0 A 1
ATOM   1969 O O   . ASP A 1 273 ? -12.384  1.459 -20.727 1.00  93.87 0 A 1
ATOM   1970 C CB  . ASP A 1 273 ? -9.412  0.795 -21.178 1.00  93.09 0 A 1
ATOM   1971 C CG  . ASP A 1 273 ? -8.940 -0.122 -20.038 1.00  91.93 0 A 1
ATOM   1972 O OD1 . ASP A 1 273 ? -9.717 -1.015 -19.628 1.00  89.30 0 A 1
ATOM   1973 O OD2 . ASP A 1 273 ? -7.780  0.025 -19.610 1.00  88.17 -1 A 1
ATOM   1974 N N   . LEU A 1 274 ? -12.520 -0.788 -20.747 1.00  94.96 0 A 1
ATOM   1975 C CA  . LEU A 1 274 ? -13.687 -0.937 -19.888 1.00  95.45 0 A 1
ATOM   1976 C C   . LEU A 1 274 ? -13.379 -1.803 -18.663 1.00  95.42 0 A 1
ATOM   1977 O O   . LEU A 1 274 ? -14.303 -2.185 -17.947 1.00  94.82 0 A 1
ATOM   1978 C CB  . LEU A 1 274 ? -14.855 -1.535 -20.696 1.00  95.73 0 A 1
ATOM   1979 C CG  . LEU A 1 274 ? -15.259 -0.787 -21.977 1.00  95.56 0 A 1
ATOM   1980 C CD1 . LEU A 1 274 ? -16.462 -1.487 -22.615 1.00  94.95 0 A 1
ATOM   1981 C CD2 . LEU A 1 274 ? -15.657  0.664 -21.714 1.00  94.61 0 A 1
ATOM   1982 N N   . SER A 1 275 ? -12.109 -2.124 -18.426 1.00  94.03 0 A 1
ATOM   1983 C CA  . SER A 1 275 ? -11.671 -3.079 -17.417 1.00  94.00 0 A 1
ATOM   1984 C C   . SER A 1 275 ? -12.109 -2.676 -16.000 1.00  93.90 0 A 1
ATOM   1985 O O   . SER A 1 275 ? -12.367 -1.506 -15.716 1.00  93.32 0 A 1
ATOM   1986 C CB  . SER A 1 275 ? -10.151 -3.249 -17.462 1.00  93.05 0 A 1
ATOM   1987 O OG  . SER A 1 275 ? -9.754 -3.689 -18.750 1.00  88.69 0 A 1
ATOM   1988 N N   . TYR A 1 276 ? -12.202 -3.652 -15.105 1.00  94.42 0 A 1
ATOM   1989 C CA  . TYR A 1 276 ? -12.477 -3.428 -13.691 1.00  94.13 0 A 1
ATOM   1990 C C   . TYR A 1 276 ? -13.776 -2.656 -13.427 1.00  94.76 0 A 1
ATOM   1991 O O   . TYR A 1 276 ? -13.821 -1.656 -12.703 1.00  94.06 0 A 1
ATOM   1992 C CB  . TYR A 1 276 ? -11.251 -2.800 -13.011 1.00  92.67 0 A 1
ATOM   1993 C CG  . TYR A 1 276 ? -9.936 -3.456 -13.391 1.00  91.20 0 A 1
ATOM   1994 C CD1 . TYR A 1 276 ? -9.675 -4.782 -13.016 1.00  89.04 0 A 1
ATOM   1995 C CD2 . TYR A 1 276 ? -8.990 -2.753 -14.155 1.00  89.25 0 A 1
ATOM   1996 C CE1 . TYR A 1 276 ? -8.468 -5.405 -13.382 1.00  87.54 0 A 1
ATOM   1997 C CE2 . TYR A 1 276 ? -7.776 -3.365 -14.522 1.00  87.29 0 A 1
ATOM   1998 C CZ  . TYR A 1 276 ? -7.525 -4.696 -14.133 1.00  86.96 0 A 1
ATOM   1999 O OH  . TYR A 1 276 ? -6.348 -5.302 -14.474 1.00  84.15 0 A 1
ATOM   2000 N N   . ASN A 1 277 ? -14.855 -3.134 -14.034 1.00  95.58 0 A 1
ATOM   2001 C CA  . ASN A 1 277 ? -16.213 -2.627 -13.867 1.00  96.21 0 A 1
ATOM   2002 C C   . ASN A 1 277 ? -17.186 -3.794 -13.666 1.00  96.22 0 A 1
ATOM   2003 O O   . ASN A 1 277 ? -16.816 -4.891 -13.254 1.00  94.17 0 A 1
ATOM   2004 C CB  . ASN A 1 277 ? -16.552 -1.724 -15.076 1.00  96.41 0 A 1
ATOM   2005 C CG  . ASN A 1 277 ? -16.048 -0.298 -14.922 1.00  96.47 0 A 1
ATOM   2006 N ND2 . ASN A 1 277 ? -15.016  0.069 -15.645 1.00  93.43 0 A 1
ATOM   2007 O OD1 . ASN A 1 277 ? -16.623  0.486 -14.178 1.00  93.29 0 A 1
ATOM   2008 N N   . LYS A 1 278 ? -18.464 -3.562 -13.957 1.00  97.47 0 A 1
ATOM   2009 C CA  . LYS A 1 278 ? -19.522 -4.577 -13.981 1.00  97.41 0 A 1
ATOM   2010 C C   . LYS A 1 278 ? -20.288 -4.521 -15.305 1.00  97.62 0 A 1
ATOM   2011 O O   . LYS A 1 278 ? -21.518 -4.490 -15.319 1.00  96.52 0 A 1
ATOM   2012 C CB  . LYS A 1 278 ? -20.431 -4.448 -12.749 1.00  96.60 0 A 1
ATOM   2013 C CG  . LYS A 1 278 ? -19.669 -4.598 -11.431 1.00  93.15 0 A 1
ATOM   2014 C CD  . LYS A 1 278 ? -20.648 -4.547 -10.249 1.00  83.76 0 A 1
ATOM   2015 C CE  . LYS A 1 278 ? -19.856 -4.678 -8.953 1.00  75.56 0 A 1
ATOM   2016 N NZ  . LYS A 1 278 ? -20.754 -4.660 -7.773 1.00  63.11 1 A 1
ATOM   2017 N N   . PHE A 1 279 ? -19.543 -4.434 -16.414 1.00  97.57 0 A 1
ATOM   2018 C CA  . PHE A 1 279 ? -20.162 -4.541 -17.737 1.00  97.70 0 A 1
ATOM   2019 C C   . PHE A 1 279 ? -20.712 -5.950 -17.943 1.00  97.43 0 A 1
ATOM   2020 O O   . PHE A 1 279 ? -20.051 -6.933 -17.620 1.00  96.66 0 A 1
ATOM   2021 C CB  . PHE A 1 279 ? -19.174 -4.147 -18.838 1.00  97.61 0 A 1
ATOM   2022 C CG  . PHE A 1 279 ? -18.940 -2.657 -18.916 1.00  97.74 0 A 1
ATOM   2023 C CD1 . PHE A 1 279 ? -19.905 -1.827 -19.514 1.00  96.99 0 A 1
ATOM   2024 C CD2 . PHE A 1 279 ? -17.777 -2.088 -18.377 1.00  96.84 0 A 1
ATOM   2025 C CE1 . PHE A 1 279 ? -19.707 -0.439 -19.572 1.00  96.41 0 A 1
ATOM   2026 C CE2 . PHE A 1 279 ? -17.578 -0.700 -18.425 1.00  96.29 0 A 1
ATOM   2027 C CZ  . PHE A 1 279 ? -18.547  0.127 -19.019 1.00  96.71 0 A 1
ATOM   2028 N N   . PHE A 1 280 ? -21.928 -6.043 -18.475 1.00  97.16 0 A 1
ATOM   2029 C CA  . PHE A 1 280 ? -22.636 -7.289 -18.710 1.00  96.85 0 A 1
ATOM   2030 C C   . PHE A 1 280 ? -23.197 -7.368 -20.135 1.00  96.47 0 A 1
ATOM   2031 O O   . PHE A 1 280 ? -23.231 -6.378 -20.871 1.00  95.02 0 A 1
ATOM   2032 C CB  . PHE A 1 280 ? -23.732 -7.467 -17.649 1.00  96.21 0 A 1
ATOM   2033 C CG  . PHE A 1 280 ? -24.818 -6.414 -17.681 1.00  96.01 0 A 1
ATOM   2034 C CD1 . PHE A 1 280 ? -24.740 -5.289 -16.833 1.00  93.76 0 A 1
ATOM   2035 C CD2 . PHE A 1 280 ? -25.917 -6.532 -18.553 1.00  93.34 0 A 1
ATOM   2036 C CE1 . PHE A 1 280 ? -25.740 -4.302 -16.861 1.00  91.98 0 A 1
ATOM   2037 C CE2 . PHE A 1 280 ? -26.913 -5.549 -18.591 1.00  91.97 0 A 1
ATOM   2038 C CZ  . PHE A 1 280 ? -26.825 -4.430 -17.749 1.00  92.47 0 A 1
ATOM   2039 N N   . GLY A 1 281 ? -23.668 -8.557 -20.503 1.00  95.59 0 A 1
ATOM   2040 C CA  . GLY A 1 281 ? -24.127 -8.847 -21.854 1.00  94.51 0 A 1
ATOM   2041 C C   . GLY A 1 281 ? -22.975 -9.292 -22.752 1.00  94.66 0 A 1
ATOM   2042 O O   . GLY A 1 281 ? -21.938 -9.738 -22.272 1.00  92.86 0 A 1
ATOM   2043 N N   . VAL A 1 282 ? -23.177 -9.185 -24.048 1.00  93.84 0 A 1
ATOM   2044 C CA  . VAL A 1 282 ? -22.245 -9.691 -25.057 1.00  93.53 0 A 1
ATOM   2045 C C   . VAL A 1 282 ? -21.413 -8.558 -25.660 1.00  94.04 0 A 1
ATOM   2046 O O   . VAL A 1 282 ? -21.858 -7.408 -25.726 1.00  92.78 0 A 1
ATOM   2047 C CB  . VAL A 1 282 ? -22.972 -10.499 -26.148 1.00  91.21 0 A 1
ATOM   2048 C CG1 . VAL A 1 282 ? -23.684 -11.712 -25.536 1.00  83.06 0 A 1
ATOM   2049 C CG2 . VAL A 1 282 ? -24.005 -9.674 -26.924 1.00  82.89 0 A 1
ATOM   2050 N N   . ILE A 1 283 ? -20.220 -8.893 -26.128 1.00  93.33 0 A 1
ATOM   2051 C CA  . ILE A 1 283 ? -19.441 -7.993 -26.986 1.00  92.90 0 A 1
ATOM   2052 C C   . ILE A 1 283 ? -20.201 -7.843 -28.318 1.00  92.66 0 A 1
ATOM   2053 O O   . ILE A 1 283 ? -20.503 -8.855 -28.960 1.00  91.24 0 A 1
ATOM   2054 C CB  . ILE A 1 283 ? -18.012 -8.536 -27.194 1.00  91.48 0 A 1
ATOM   2055 C CG1 . ILE A 1 283 ? -17.263 -8.616 -25.841 1.00  86.24 0 A 1
ATOM   2056 C CG2 . ILE A 1 283 ? -17.243 -7.637 -28.182 1.00  85.47 0 A 1
ATOM   2057 C CD1 . ILE A 1 283 ? -15.886 -9.275 -25.941 1.00  82.28 0 A 1
ATOM   2058 N N   . PRO A 1 284 ? -20.513 -6.615 -28.767 1.00  92.73 0 A 1
ATOM   2059 C CA  . PRO A 1 284 ? -21.192 -6.427 -30.035 1.00  92.08 0 A 1
ATOM   2060 C C   . PRO A 1 284 ? -20.291 -6.846 -31.204 1.00  91.30 0 A 1
ATOM   2061 O O   . PRO A 1 284 ? -19.119 -6.468 -31.256 1.00  89.42 0 A 1
ATOM   2062 C CB  . PRO A 1 284 ? -21.558 -4.941 -30.077 1.00  90.81 0 A 1
ATOM   2063 C CG  . PRO A 1 284 ? -20.497 -4.288 -29.189 1.00  89.30 0 A 1
ATOM   2064 C CD  . PRO A 1 284 ? -20.218 -5.348 -28.126 1.00  92.38 0 A 1
ATOM   2065 N N   . SER A 1 285 ? -20.854 -7.541 -32.168 1.00  89.18 0 A 1
ATOM   2066 C CA  . SER A 1 285 ? -20.124 -7.998 -33.362 1.00  87.67 0 A 1
ATOM   2067 C C   . SER A 1 285 ? -19.472 -6.853 -34.148 1.00  87.86 0 A 1
ATOM   2068 O O   . SER A 1 285 ? -18.411 -7.012 -34.749 1.00  84.60 0 A 1
ATOM   2069 C CB  . SER A 1 285 ? -21.068 -8.784 -34.276 1.00  84.54 0 A 1
ATOM   2070 O OG  . SER A 1 285 ? -22.207 -8.012 -34.597 1.00  75.15 0 A 1
ATOM   2071 N N   . SER A 1 286 ? -20.059 -5.654 -34.069 1.00  88.14 0 A 1
ATOM   2072 C CA  . SER A 1 286 ? -19.513 -4.444 -34.685 1.00  88.55 0 A 1
ATOM   2073 C C   . SER A 1 286 ? -18.182 -3.983 -34.076 1.00  89.82 0 A 1
ATOM   2074 O O   . SER A 1 286 ? -17.450 -3.259 -34.746 1.00  88.37 0 A 1
ATOM   2075 C CB  . SER A 1 286 ? -20.525 -3.305 -34.583 1.00  86.42 0 A 1
ATOM   2076 O OG  . SER A 1 286 ? -20.843 -3.037 -33.228 1.00  80.57 0 A 1
ATOM   2077 N N   . LEU A 1 287 ? -17.853 -4.388 -32.835 1.00  91.08 0 A 1
ATOM   2078 C CA  . LEU A 1 287 ? -16.643 -3.907 -32.151 1.00  91.90 0 A 1
ATOM   2079 C C   . LEU A 1 287 ? -15.378 -4.275 -32.936 1.00  92.09 0 A 1
ATOM   2080 O O   . LEU A 1 287 ? -14.568 -3.405 -33.241 1.00  91.04 0 A 1
ATOM   2081 C CB  . LEU A 1 287 ? -16.604 -4.474 -30.730 1.00  91.82 0 A 1
ATOM   2082 C CG  . LEU A 1 287 ? -15.380 -3.996 -29.921 1.00  91.99 0 A 1
ATOM   2083 C CD1 . LEU A 1 287 ? -15.450 -2.509 -29.603 1.00  89.45 0 A 1
ATOM   2084 C CD2 . LEU A 1 287 ? -15.303 -4.767 -28.605 1.00  89.10 0 A 1
ATOM   2085 N N   . LEU A 1 288 ? -15.245 -5.538 -33.315 1.00  91.16 0 A 1
ATOM   2086 C CA  . LEU A 1 288 ? -14.058 -6.022 -34.023 1.00  90.44 0 A 1
ATOM   2087 C C   . LEU A 1 288 ? -14.032 -5.647 -35.510 1.00  89.92 0 A 1
ATOM   2088 O O   . LEU A 1 288 ? -13.034 -5.882 -36.186 1.00  86.68 0 A 1
ATOM   2089 C CB  . LEU A 1 288 ? -13.928 -7.542 -33.825 1.00  88.68 0 A 1
ATOM   2090 C CG  . LEU A 1 288 ? -13.737 -7.972 -32.356 1.00  86.99 0 A 1
ATOM   2091 C CD1 . LEU A 1 288 ? -13.517 -9.481 -32.322 1.00  79.77 0 A 1
ATOM   2092 C CD2 . LEU A 1 288 ? -12.530 -7.313 -31.686 1.00  79.19 0 A 1
ATOM   2093 N N   . THR A 1 289 ? -15.095 -5.017 -35.997 1.00  90.45 0 A 1
ATOM   2094 C CA  . THR A 1 289 ? -15.134 -4.453 -37.352 1.00  89.93 0 A 1
ATOM   2095 C C   . THR A 1 289 ? -14.689 -2.990 -37.393 1.00  90.43 0 A 1
ATOM   2096 O O   . THR A 1 289 ? -14.557 -2.430 -38.484 1.00  88.43 0 A 1
ATOM   2097 C CB  . THR A 1 289 ? -16.504 -4.621 -38.013 1.00  87.57 0 A 1
ATOM   2098 C CG2 . THR A 1 289 ? -16.974 -6.077 -38.016 1.00  76.09 0 A 1
ATOM   2099 O OG1 . THR A 1 289 ? -17.501 -3.854 -37.394 1.00  78.85 0 A 1
ATOM   2100 N N   . LEU A 1 290 ? -14.427 -2.369 -36.231 1.00  92.02 0 A 1
ATOM   2101 C CA  . LEU A 1 290 ? -13.909 -0.998 -36.179 1.00  92.50 0 A 1
ATOM   2102 C C   . LEU A 1 290 ? -12.520 -0.933 -36.844 1.00  92.44 0 A 1
ATOM   2103 O O   . LEU A 1 290 ? -11.599 -1.629 -36.434 1.00  91.36 0 A 1
ATOM   2104 C CB  . LEU A 1 290 ? -13.846 -0.493 -34.721 1.00  93.01 0 A 1
ATOM   2105 C CG  . LEU A 1 290 ? -15.214 -0.342 -34.031 1.00  92.71 0 A 1
ATOM   2106 C CD1 . LEU A 1 290 ? -15.012  0.139 -32.591 1.00  90.80 0 A 1
ATOM   2107 C CD2 . LEU A 1 290 ? -16.127  0.669 -34.730 1.00  90.66 0 A 1
ATOM   2108 N N   . PRO A 1 291 ? -12.327 -0.071 -37.851 1.00  92.41 0 A 1
ATOM   2109 C CA  . PRO A 1 291 ? -11.184 -0.172 -38.755 1.00  91.96 0 A 1
ATOM   2110 C C   . PRO A 1 291 ? -9.839  0.213 -38.136 1.00  91.99 0 A 1
ATOM   2111 O O   . PRO A 1 291 ? -8.794 -0.086 -38.715 1.00  89.99 0 A 1
ATOM   2112 C CB  . PRO A 1 291 ? -11.538  0.749 -39.928 1.00  90.57 0 A 1
ATOM   2113 C CG  . PRO A 1 291 ? -12.496  1.767 -39.310 1.00  89.24 0 A 1
ATOM   2114 C CD  . PRO A 1 291 ? -13.273  0.930 -38.306 1.00  91.88 0 A 1
ATOM   2115 N N   . PHE A 1 292 ? -9.841  0.916 -36.994 1.00  93.87 0 A 1
ATOM   2116 C CA  . PHE A 1 292 ? -8.639  1.403 -36.328 1.00  94.18 0 A 1
ATOM   2117 C C   . PHE A 1 292 ? -8.430  0.804 -34.937 1.00  94.10 0 A 1
ATOM   2118 O O   . PHE A 1 292 ? -7.386  1.073 -34.349 1.00  92.78 0 A 1
ATOM   2119 C CB  . PHE A 1 292 ? -8.655  2.933 -36.273 1.00  93.78 0 A 1
ATOM   2120 C CG  . PHE A 1 292 ? -8.724  3.598 -37.630 1.00  93.81 0 A 1
ATOM   2121 C CD1 . PHE A 1 292 ? -7.640  3.490 -38.522 1.00  90.67 0 A 1
ATOM   2122 C CD2 . PHE A 1 292 ? -9.864  4.309 -38.015 1.00  90.86 0 A 1
ATOM   2123 C CE1 . PHE A 1 292 ? -7.701  4.082 -39.791 1.00  89.00 0 A 1
ATOM   2124 C CE2 . PHE A 1 292 ? -9.936  4.904 -39.287 1.00  89.33 0 A 1
ATOM   2125 C CZ  . PHE A 1 292 ? -8.856  4.785 -40.176 1.00  90.16 0 A 1
ATOM   2126 N N   . LEU A 1 293 ? -9.365  0.004 -34.414 1.00  94.03 0 A 1
ATOM   2127 C CA  . LEU A 1 293 ? -9.266 -0.563 -33.074 1.00  94.12 0 A 1
ATOM   2128 C C   . LEU A 1 293 ? -8.044 -1.480 -32.979 1.00  93.85 0 A 1
ATOM   2129 O O   . LEU A 1 293 ? -7.986 -2.518 -33.633 1.00  93.10 0 A 1
ATOM   2130 C CB  . LEU A 1 293 ? -10.570 -1.289 -32.714 1.00  94.17 0 A 1
ATOM   2131 C CG  . LEU A 1 293 ? -10.625 -1.759 -31.250 1.00  93.96 0 A 1
ATOM   2132 C CD1 . LEU A 1 293 ? -10.713 -0.586 -30.267 1.00  92.94 0 A 1
ATOM   2133 C CD2 . LEU A 1 293 ? -11.853 -2.645 -31.039 1.00  92.48 0 A 1
ATOM   2134 N N   . ALA A 1 294 ? -7.073 -1.060 -32.157 1.00  93.56 0 A 1
ATOM   2135 C CA  . ALA A 1 294 ? -5.821 -1.769 -31.943 1.00  93.01 0 A 1
ATOM   2136 C C   . ALA A 1 294 ? -5.695 -2.295 -30.513 1.00  92.86 0 A 1
ATOM   2137 O O   . ALA A 1 294 ? -5.121 -3.361 -30.309 1.00  91.77 0 A 1
ATOM   2138 C CB  . ALA A 1 294 ? -4.667 -0.836 -32.307 1.00  92.19 0 A 1
ATOM   2139 N N   . HIS A 1 295 ? -6.253 -1.588 -29.535 1.00  92.57 0 A 1
ATOM   2140 C CA  . HIS A 1 295 ? -6.167 -1.957 -28.130 1.00  92.42 0 A 1
ATOM   2141 C C   . HIS A 1 295 ? -7.569 -2.118 -27.533 1.00  92.82 0 A 1
ATOM   2142 O O   . HIS A 1 295 ? -8.369 -1.182 -27.538 1.00  92.42 0 A 1
ATOM   2143 C CB  . HIS A 1 295 ? -5.350 -0.918 -27.358 1.00  91.10 0 A 1
ATOM   2144 C CG  . HIS A 1 295 ? -3.971 -0.600 -27.863 1.00  87.03 0 A 1
ATOM   2145 C CD2 . HIS A 1 295 ? -3.184 -1.298 -28.733 1.00  79.15 0 A 1
ATOM   2146 N ND1 . HIS A 1 295 ? -3.223  0.498 -27.465 1.00  75.96 0 A 1
ATOM   2147 C CE1 . HIS A 1 295 ? -2.042  0.456 -28.084 1.00  77.60 0 A 1
ATOM   2148 N NE2 . HIS A 1 295 ? -1.970 -0.624 -28.864 1.00  80.04 0 A 1
ATOM   2149 N N   . LEU A 1 296 ? -7.850 -3.301 -26.997 1.00  93.39 0 A 1
ATOM   2150 C CA  . LEU A 1 296 ? -9.112 -3.643 -26.353 1.00  93.64 0 A 1
ATOM   2151 C C   . LEU A 1 296 ? -8.849 -4.283 -24.989 1.00  93.50 0 A 1
ATOM   2152 O O   . LEU A 1 296 ? -8.317 -5.386 -24.918 1.00  92.99 0 A 1
ATOM   2153 C CB  . LEU A 1 296 ? -9.894 -4.576 -27.288 1.00  93.81 0 A 1
ATOM   2154 C CG  . LEU A 1 296 ? -11.243 -5.047 -26.721 1.00  93.60 0 A 1
ATOM   2155 C CD1 . LEU A 1 296 ? -12.195 -3.877 -26.480 1.00  92.33 0 A 1
ATOM   2156 C CD2 . LEU A 1 296 ? -11.900 -6.009 -27.700 1.00  92.08 0 A 1
ATOM   2157 N N   . ALA A 1 297 ? -9.258 -3.608 -23.913 1.00  93.13 0 A 1
ATOM   2158 C CA  . ALA A 1 297 ? -9.165 -4.110 -22.556 1.00  93.11 0 A 1
ATOM   2159 C C   . ALA A 1 297 ? -10.554 -4.196 -21.911 1.00  93.66 0 A 1
ATOM   2160 O O   . ALA A 1 297 ? -11.277 -3.206 -21.815 1.00  93.37 0 A 1
ATOM   2161 C CB  . ALA A 1 297 ? -8.187 -3.240 -21.769 1.00  92.11 0 A 1
ATOM   2162 N N   . LEU A 1 298 ? -10.920 -5.404 -21.484 1.00  93.94 0 A 1
ATOM   2163 C CA  . LEU A 1 298 ? -12.228 -5.727 -20.915 1.00  94.49 0 A 1
ATOM   2164 C C   . LEU A 1 298 ? -12.104 -6.553 -19.620 1.00  94.55 0 A 1
ATOM   2165 O O   . LEU A 1 298 ? -13.077 -7.195 -19.218 1.00  93.68 0 A 1
ATOM   2166 C CB  . LEU A 1 298 ? -13.082 -6.471 -21.964 1.00  94.37 0 A 1
ATOM   2167 C CG  . LEU A 1 298 ? -13.311 -5.743 -23.304 1.00  94.07 0 A 1
ATOM   2168 C CD1 . LEU A 1 298 ? -14.143 -6.638 -24.227 1.00  93.19 0 A 1
ATOM   2169 C CD2 . LEU A 1 298 ? -14.065 -4.431 -23.132 1.00  92.77 0 A 1
ATOM   2170 N N   . ARG A 1 299 ? -10.941 -6.563 -18.981 1.00  93.65 0 A 1
ATOM   2171 C CA  . ARG A 1 299 ? -10.642 -7.387 -17.792 1.00  93.66 0 A 1
ATOM   2172 C C   . ARG A 1 299 ? -11.657 -7.183 -16.673 1.00  94.16 0 A 1
ATOM   2173 O O   . ARG A 1 299 ? -12.175 -6.087 -16.495 1.00  93.82 0 A 1
ATOM   2174 C CB  . ARG A 1 299 ? -9.248 -7.068 -17.264 1.00  92.16 0 A 1
ATOM   2175 C CG  . ARG A 1 299 ? -8.123 -7.697 -18.089 1.00  87.40 0 A 1
ATOM   2176 C CD  . ARG A 1 299 ? -6.768 -7.222 -17.555 1.00  85.58 0 A 1
ATOM   2177 N NE  . ARG A 1 299 ? -5.656 -7.985 -18.135 1.00  81.10 0 A 1
ATOM   2178 C CZ  . ARG A 1 299 ? -4.396 -7.611 -18.278 1.00  78.33 0 A 1
ATOM   2179 N NH1 . ARG A 1 299 ? -3.970 -6.423 -17.949 1.00  71.28 1 A 1
ATOM   2180 N NH2 . ARG A 1 299 ? -3.541 -8.445 -18.758 1.00  70.94 0 A 1
ATOM   2181 N N   . GLU A 1 300 ? -11.883 -8.218 -15.872 1.00  94.25 0 A 1
ATOM   2182 C CA  . GLU A 1 300 ? -12.724 -8.176 -14.668 1.00  94.49 0 A 1
ATOM   2183 C C   . GLU A 1 300 ? -14.071 -7.459 -14.882 1.00  95.06 0 A 1
ATOM   2184 O O   . GLU A 1 300 ? -14.342 -6.395 -14.322 1.00  93.96 0 A 1
ATOM   2185 C CB  . GLU A 1 300 ? -11.951 -7.606 -13.469 1.00  93.01 0 A 1
ATOM   2186 C CG  . GLU A 1 300 ? -10.834 -8.520 -12.951 1.00  87.30 0 A 1
ATOM   2187 C CD  . GLU A 1 300 ? -10.188 -7.947 -11.672 1.00  83.12 0 A 1
ATOM   2188 O OE1 . GLU A 1 300 ? -8.962 -8.125 -11.479 1.00  76.26 0 A 1
ATOM   2189 O OE2 . GLU A 1 300 ? -10.880 -7.283 -10.871 1.00  75.88 -1 A 1
ATOM   2190 N N   . ASN A 1 301 ? -14.912 -8.062 -15.697 1.00  95.07 0 A 1
ATOM   2191 C CA  . ASN A 1 301 ? -16.292 -7.650 -15.926 1.00  95.66 0 A 1
ATOM   2192 C C   . ASN A 1 301 ? -17.226 -8.863 -15.828 1.00  95.18 0 A 1
ATOM   2193 O O   . ASN A 1 301 ? -16.830 -9.950 -15.415 1.00  92.38 0 A 1
ATOM   2194 C CB  . ASN A 1 301 ? -16.363 -6.888 -17.263 1.00  95.99 0 A 1
ATOM   2195 C CG  . ASN A 1 301 ? -15.970 -5.428 -17.131 1.00  96.31 0 A 1
ATOM   2196 N ND2 . ASN A 1 301 ? -14.815 -5.048 -17.625 1.00  92.73 0 A 1
ATOM   2197 O OD1 . ASN A 1 301 ? -16.720 -4.625 -16.594 1.00  92.55 0 A 1
ATOM   2198 N N   . ASN A 1 302 ? -18.473 -8.688 -16.205 1.00  96.20 0 A 1
ATOM   2199 C CA  . ASN A 1 302 ? -19.472 -9.757 -16.281 1.00  95.96 0 A 1
ATOM   2200 C C   . ASN A 1 302 ? -19.922 -9.997 -17.731 1.00  95.80 0 A 1
ATOM   2201 O O   . ASN A 1 302 ? -21.098 -10.245 -17.990 1.00  93.89 0 A 1
ATOM   2202 C CB  . ASN A 1 302 ? -20.646 -9.440 -15.340 1.00  95.27 0 A 1
ATOM   2203 C CG  . ASN A 1 302 ? -20.255 -9.300 -13.872 1.00  93.21 0 A 1
ATOM   2204 N ND2 . ASN A 1 302 ? -20.857 -8.362 -13.172 1.00  82.30 0 A 1
ATOM   2205 O OD1 . ASN A 1 302 ? -19.463 -10.016 -13.321 1.00  83.97 0 A 1
ATOM   2206 N N   . LEU A 1 303 ? -18.998 -9.842 -18.689 1.00  95.29 0 A 1
ATOM   2207 C CA  . LEU A 1 303 ? -19.281 -10.061 -20.100 1.00  95.01 0 A 1
ATOM   2208 C C   . LEU A 1 303 ? -19.424 -11.562 -20.387 1.00  94.00 0 A 1
ATOM   2209 O O   . LEU A 1 303 ? -18.641 -12.371 -19.880 1.00  92.48 0 A 1
ATOM   2210 C CB  . LEU A 1 303 ? -18.198 -9.423 -20.978 1.00  95.21 0 A 1
ATOM   2211 C CG  . LEU A 1 303 ? -18.128 -7.884 -20.866 1.00  95.17 0 A 1
ATOM   2212 C CD1 . LEU A 1 303 ? -16.874 -7.373 -21.574 1.00  94.24 0 A 1
ATOM   2213 C CD2 . LEU A 1 303 ? -19.339 -7.205 -21.496 1.00  93.81 0 A 1
ATOM   2214 N N   . ALA A 1 304 ? -20.403 -11.903 -21.211 1.00  93.62 0 A 1
ATOM   2215 C CA  . ALA A 1 304 ? -20.771 -13.264 -21.569 1.00  92.45 0 A 1
ATOM   2216 C C   . ALA A 1 304 ? -20.786 -13.454 -23.102 1.00  91.77 0 A 1
ATOM   2217 O O   . ALA A 1 304 ? -20.457 -12.531 -23.865 1.00  86.02 0 A 1
ATOM   2218 C CB  . ALA A 1 304 ? -22.134 -13.563 -20.916 1.00  90.36 0 A 1
ATOM   2219 N N   . GLY A 1 305 ? -21.177 -14.638 -23.540 1.00  89.55 0 A 1
ATOM   2220 C CA  . GLY A 1 305 ? -21.208 -14.976 -24.959 1.00  88.69 0 A 1
ATOM   2221 C C   . GLY A 1 305 ? -19.809 -15.239 -25.521 1.00  88.60 0 A 1
ATOM   2222 O O   . GLY A 1 305 ? -18.909 -15.665 -24.812 1.00  83.65 0 A 1
ATOM   2223 N N   . SER A 1 306 ? -19.632 -15.007 -26.796 1.00  86.62 0 A 1
ATOM   2224 C CA  . SER A 1 306 ? -18.371 -15.241 -27.495 1.00  85.69 0 A 1
ATOM   2225 C C   . SER A 1 306 ? -17.926 -14.018 -28.293 1.00  85.82 0 A 1
ATOM   2226 O O   . SER A 1 306 ? -18.679 -13.062 -28.486 1.00  80.56 0 A 1
ATOM   2227 C CB  . SER A 1 306 ? -18.471 -16.491 -28.375 1.00  80.48 0 A 1
ATOM   2228 O OG  . SER A 1 306 ? -19.391 -16.287 -29.430 1.00  70.95 0 A 1
ATOM   2229 N N   . VAL A 1 307 ? -16.683 -14.047 -28.739 1.00  84.52 0 A 1
ATOM   2230 C CA  . VAL A 1 307 ? -16.147 -13.055 -29.663 1.00  84.27 0 A 1
ATOM   2231 C C   . VAL A 1 307 ? -16.432 -13.525 -31.086 1.00  84.55 0 A 1
ATOM   2232 O O   . VAL A 1 307 ? -15.995 -14.601 -31.480 1.00  81.16 0 A 1
ATOM   2233 C CB  . VAL A 1 307 ? -14.646 -12.833 -29.421 1.00  80.96 0 A 1
ATOM   2234 C CG1 . VAL A 1 307 ? -14.071 -11.807 -30.384 1.00  73.47 0 A 1
ATOM   2235 C CG2 . VAL A 1 307 ? -14.391 -12.313 -27.999 1.00  73.27 0 A 1
ATOM   2236 N N   . GLU A 1 308 ? -17.131 -12.711 -31.857 1.00  82.36 0 A 1
ATOM   2237 C CA  . GLU A 1 308 ? -17.331 -12.992 -33.273 1.00  81.61 0 A 1
ATOM   2238 C C   . GLU A 1 308 ? -16.255 -12.304 -34.114 1.00  81.81 0 A 1
ATOM   2239 O O   . GLU A 1 308 ? -16.181 -11.078 -34.198 1.00  77.68 0 A 1
ATOM   2240 C CB  . GLU A 1 308 ? -18.735 -12.581 -33.733 1.00  76.71 0 A 1
ATOM   2241 C CG  . GLU A 1 308 ? -19.823 -13.492 -33.163 1.00  68.49 0 A 1
ATOM   2242 C CD  . GLU A 1 308 ? -21.226 -13.174 -33.725 1.00  63.00 0 A 1
ATOM   2243 O OE1 . GLU A 1 308 ? -22.169 -13.923 -33.381 1.00  56.33 0 A 1
ATOM   2244 O OE2 . GLU A 1 308 ? -21.351 -12.193 -34.485 1.00  56.61 -1 A 1
ATOM   2245 N N   . VAL A 1 309 ? -15.436 -13.110 -34.762 1.00  81.80 0 A 1
ATOM   2246 C CA  . VAL A 1 309 ? -14.443 -12.648 -35.731 1.00  80.09 0 A 1
ATOM   2247 C C   . VAL A 1 309 ? -14.856 -13.167 -37.102 1.00  78.24 0 A 1
ATOM   2248 O O   . VAL A 1 309 ? -14.915 -14.373 -37.329 1.00  71.98 0 A 1
ATOM   2249 C CB  . VAL A 1 309 ? -13.030 -13.102 -35.347 1.00  76.70 0 A 1
ATOM   2250 C CG1 . VAL A 1 309 ? -12.004 -12.594 -36.339 1.00  71.51 0 A 1
ATOM   2251 C CG2 . VAL A 1 309 ? -12.641 -12.572 -33.959 1.00  72.88 0 A 1
ATOM   2252 N N   . SER A 1 310 ? -15.140 -12.252 -38.010 1.00  75.67 0 A 1
ATOM   2253 C CA  . SER A 1 310 ? -15.512 -12.652 -39.362 1.00  72.87 0 A 1
ATOM   2254 C C   . SER A 1 310 ? -14.340 -13.339 -40.077 1.00  72.58 0 A 1
ATOM   2255 O O   . SER A 1 310 ? -13.181 -12.983 -39.881 1.00  64.13 0 A 1
ATOM   2256 C CB  . SER A 1 310 ? -16.048 -11.465 -40.160 1.00  65.46 0 A 1
ATOM   2257 O OG  . SER A 1 310 ? -15.009 -10.604 -40.572 1.00  57.88 0 A 1
ATOM   2258 N N   . ASN A 1 311 ? -14.629 -14.288 -40.951 1.00  69.37 0 A 1
ATOM   2259 C CA  . ASN A 1 311 ? -13.569 -14.957 -41.725 1.00  66.85 0 A 1
ATOM   2260 C C   . ASN A 1 311 ? -12.794 -14.001 -42.651 1.00  65.53 0 A 1
ATOM   2261 O O   . ASN A 1 311 ? -11.667 -14.300 -43.035 1.00  58.76 0 A 1
ATOM   2262 C CB  . ASN A 1 311 ? -14.187 -16.107 -42.526 1.00  61.20 0 A 1
ATOM   2263 C CG  . ASN A 1 311 ? -14.608 -17.293 -41.661 1.00  56.70 0 A 1
ATOM   2264 N ND2 . ASN A 1 311 ? -15.470 -18.130 -42.177 1.00  50.68 0 A 1
ATOM   2265 O OD1 . ASN A 1 311 ? -14.159 -17.480 -40.551 1.00  52.06 0 A 1
ATOM   2266 N N   . SER A 1 312 ? -13.359 -12.837 -42.980 1.00  62.12 0 A 1
ATOM   2267 C CA  . SER A 1 312 ? -12.684 -11.780 -43.737 1.00  59.73 0 A 1
ATOM   2268 C C   . SER A 1 312 ? -11.770 -10.888 -42.880 1.00  60.68 0 A 1
ATOM   2269 O O   . SER A 1 312 ? -11.135 -9.980 -43.404 1.00  54.40 0 A 1
ATOM   2270 C CB  . SER A 1 312 ? -13.720 -10.925 -44.477 1.00  52.59 0 A 1
ATOM   2271 O OG  . SER A 1 312 ? -14.647 -10.361 -43.575 1.00  46.99 0 A 1
ATOM   2272 N N   . SER A 1 313 ? -11.690 -11.129 -41.567 1.00  56.33 0 A 1
ATOM   2273 C CA  . SER A 1 313 ? -11.004 -10.282 -40.580 1.00  54.25 0 A 1
ATOM   2274 C C   . SER A 1 313 ? -9.480 -10.361 -40.583 1.00  56.79 0 A 1
ATOM   2275 O O   . SER A 1 313 ? -8.844 -9.855 -39.661 1.00  51.75 0 A 1
ATOM   2276 C CB  . SER A 1 313 ? -11.524 -10.571 -39.182 1.00  48.19 0 A 1
ATOM   2277 O OG  . SER A 1 313 ? -11.076 -11.834 -38.786 1.00  44.52 0 A 1
ATOM   2278 N N   . THR A 1 314 ? -8.877 -10.898 -41.624 1.00  56.21 0 A 1
ATOM   2279 C CA  . THR A 1 314 ? -7.430 -10.758 -41.867 1.00  55.13 0 A 1
ATOM   2280 C C   . THR A 1 314 ? -6.964 -9.296 -41.829 1.00  58.73 0 A 1
ATOM   2281 O O   . THR A 1 314 ? -5.768 -9.025 -41.742 1.00  53.37 0 A 1
ATOM   2282 C CB  . THR A 1 314 ? -7.059 -11.343 -43.235 1.00  47.82 0 A 1
ATOM   2283 C CG2 . THR A 1 314 ? -7.184 -12.865 -43.253 1.00  41.01 0 A 1
ATOM   2284 O OG1 . THR A 1 314 ? -7.925 -10.834 -44.235 1.00  43.21 0 A 1
ATOM   2285 N N   . SER A 1 315 ? -7.902 -8.335 -41.840 1.00  63.36 0 A 1
ATOM   2286 C CA  . SER A 1 315 ? -7.672 -6.897 -41.744 1.00  64.26 0 A 1
ATOM   2287 C C   . SER A 1 315 ? -7.759 -6.312 -40.326 1.00  70.40 0 A 1
ATOM   2288 O O   . SER A 1 315 ? -7.553 -5.108 -40.180 1.00  64.25 0 A 1
ATOM   2289 C CB  . SER A 1 315 ? -8.650 -6.167 -42.666 1.00  53.97 0 A 1
ATOM   2290 O OG  . SER A 1 315 ? -9.984 -6.341 -42.231 1.00  46.22 0 A 1
ATOM   2291 N N   . SER A 1 316 ? -8.081 -7.097 -39.289 1.00  75.84 0 A 1
ATOM   2292 C CA  . SER A 1 316 ? -8.122 -6.572 -37.922 1.00  79.79 0 A 1
ATOM   2293 C C   . SER A 1 316 ? -6.741 -6.051 -37.523 1.00  84.17 0 A 1
ATOM   2294 O O   . SER A 1 316 ? -5.748 -6.765 -37.627 1.00  81.23 0 A 1
ATOM   2295 C CB  . SER A 1 316 ? -8.590 -7.622 -36.916 1.00  72.00 0 A 1
ATOM   2296 O OG  . SER A 1 316 ? -8.602 -7.044 -35.622 1.00  64.14 0 A 1
ATOM   2297 N N   . ARG A 1 317 ? -6.705 -4.806 -37.028 1.00  87.44 0 A 1
ATOM   2298 C CA  . ARG A 1 317 ? -5.498 -4.158 -36.517 1.00  89.19 0 A 1
ATOM   2299 C C   . ARG A 1 317 ? -5.260 -4.439 -35.041 1.00  91.02 0 A 1
ATOM   2300 O O   . ARG A 1 317 ? -4.371 -3.836 -34.459 1.00  88.43 0 A 1
ATOM   2301 C CB  . ARG A 1 317 ? -5.556 -2.654 -36.771 1.00  85.09 0 A 1
ATOM   2302 C CG  . ARG A 1 317 ? -5.538 -2.341 -38.267 1.00  76.05 0 A 1
ATOM   2303 C CD  . ARG A 1 317 ? -5.408 -0.833 -38.451 1.00  71.12 0 A 1
ATOM   2304 N NE  . ARG A 1 317 ? -5.345 -0.491 -39.876 1.00  62.46 0 A 1
ATOM   2305 C CZ  . ARG A 1 317 ? -5.010  0.694 -40.360 1.00  55.30 0 A 1
ATOM   2306 N NH1 . ARG A 1 317 ? -4.704  1.694 -39.573 1.00  50.41 1 A 1
ATOM   2307 N NH2 . ARG A 1 317 ? -4.972  0.879 -41.644 1.00  47.65 0 A 1
ATOM   2308 N N   . LEU A 1 318 ? -6.067 -5.303 -34.427 1.00  92.33 0 A 1
ATOM   2309 C CA  . LEU A 1 318 ? -6.012 -5.544 -32.990 1.00  92.95 0 A 1
ATOM   2310 C C   . LEU A 1 318 ? -4.659 -6.135 -32.598 1.00  93.39 0 A 1
ATOM   2311 O O   . LEU A 1 318 ? -4.302 -7.226 -33.032 1.00  92.44 0 A 1
ATOM   2312 C CB  . LEU A 1 318 ? -7.192 -6.438 -32.586 1.00  91.99 0 A 1
ATOM   2313 C CG  . LEU A 1 318 ? -7.538 -6.317 -31.094 1.00  87.08 0 A 1
ATOM   2314 C CD1 . LEU A 1 318 ? -8.248 -5.005 -30.776 1.00  84.71 0 A 1
ATOM   2315 C CD2 . LEU A 1 318 ? -8.496 -7.440 -30.717 1.00  83.99 0 A 1
ATOM   2316 N N   . GLU A 1 319 ? -3.912 -5.385 -31.773 1.00  93.24 0 A 1
ATOM   2317 C CA  . GLU A 1 319 ? -2.601 -5.790 -31.255 1.00  92.99 0 A 1
ATOM   2318 C C   . GLU A 1 319 ? -2.688 -6.227 -29.793 1.00  92.86 0 A 1
ATOM   2319 O O   . GLU A 1 319 ? -1.943 -7.104 -29.372 1.00  91.61 0 A 1
ATOM   2320 C CB  . GLU A 1 319 ? -1.594 -4.634 -31.397 1.00  91.66 0 A 1
ATOM   2321 C CG  . GLU A 1 319 ? -1.376 -4.164 -32.843 1.00  88.46 0 A 1
ATOM   2322 C CD  . GLU A 1 319 ? -0.136 -3.260 -32.989 1.00  87.20 0 A 1
ATOM   2323 O OE1 . GLU A 1 319 ?  0.411 -3.187 -34.112 1.00  82.08 0 A 1
ATOM   2324 O OE2 . GLU A 1 319 ?  0.400 -2.754 -31.979 1.00  82.53 -1 A 1
ATOM   2325 N N   . ILE A 1 320 ? -3.600 -5.634 -29.041 1.00  92.58 0 A 1
ATOM   2326 C CA  . ILE A 1 320 ? -3.772 -5.901 -27.613 1.00  92.27 0 A 1
ATOM   2327 C C   . ILE A 1 320 ? -5.218 -6.309 -27.352 1.00  92.63 0 A 1
ATOM   2328 O O   . ILE A 1 320 ? -6.151 -5.587 -27.701 1.00  92.18 0 A 1
ATOM   2329 C CB  . ILE A 1 320 ? -3.364 -4.683 -26.762 1.00  90.96 0 A 1
ATOM   2330 C CG1 . ILE A 1 320 ? -1.905 -4.257 -27.090 1.00  89.40 0 A 1
ATOM   2331 C CG2 . ILE A 1 320 ? -3.541 -4.992 -25.269 1.00  89.93 0 A 1
ATOM   2332 C CD1 . ILE A 1 320 ? -1.400 -3.052 -26.303 1.00  85.01 0 A 1
ATOM   2333 N N   . MET A 1 321 ? -5.400 -7.472 -26.713 1.00  93.37 0 A 1
ATOM   2334 C CA  . MET A 1 321 ? -6.709 -7.980 -26.315 1.00  93.78 0 A 1
ATOM   2335 C C   . MET A 1 321 ? -6.640 -8.570 -24.910 1.00  93.76 0 A 1
ATOM   2336 O O   . MET A 1 321 ? -6.083 -9.647 -24.703 1.00  93.06 0 A 1
ATOM   2337 C CB  . MET A 1 321 ? -7.189 -9.000 -27.355 1.00  93.61 0 A 1
ATOM   2338 C CG  . MET A 1 321 ? -8.617 -9.482 -27.064 1.00  92.50 0 A 1
ATOM   2339 S SD  . MET A 1 321 ? -9.240 -10.684 -28.277 1.00  90.67 0 A 1
ATOM   2340 C CE  . MET A 1 321 ? -10.435 -9.678 -29.156 1.00  84.17 0 A 1
ATOM   2341 N N   . TYR A 1 322 ? -7.242 -7.873 -23.958 1.00  93.82 0 A 1
ATOM   2342 C CA  . TYR A 1 322 ? -7.331 -8.315 -22.572 1.00  93.53 0 A 1
ATOM   2343 C C   . TYR A 1 322 ? -8.788 -8.641 -22.236 1.00  93.61 0 A 1
ATOM   2344 O O   . TYR A 1 322 ? -9.621 -7.748 -22.110 1.00  92.91 0 A 1
ATOM   2345 C CB  . TYR A 1 322 ? -6.735 -7.251 -21.653 1.00  92.57 0 A 1
ATOM   2346 C CG  . TYR A 1 322 ? -5.273 -6.901 -21.875 1.00  91.73 0 A 1
ATOM   2347 C CD1 . TYR A 1 322 ? -4.358 -7.840 -22.386 1.00  89.39 0 A 1
ATOM   2348 C CD2 . TYR A 1 322 ? -4.815 -5.617 -21.530 1.00  89.43 0 A 1
ATOM   2349 C CE1 . TYR A 1 322 ? -2.999 -7.511 -22.545 1.00  88.08 0 A 1
ATOM   2350 C CE2 . TYR A 1 322 ? -3.458 -5.277 -21.676 1.00  87.87 0 A 1
ATOM   2351 C CZ  . TYR A 1 322 ? -2.557 -6.228 -22.183 1.00  88.10 0 A 1
ATOM   2352 O OH  . TYR A 1 322 ? -1.232 -5.910 -22.315 1.00  85.25 0 A 1
ATOM   2353 N N   . LEU A 1 323 ? -9.077 -9.918 -22.104 1.00  93.70 0 A 1
ATOM   2354 C CA  . LEU A 1 323 ? -10.422 -10.451 -21.869 1.00  93.82 0 A 1
ATOM   2355 C C   . LEU A 1 323 ? -10.565 -11.164 -20.522 1.00  93.98 0 A 1
ATOM   2356 O O   . LEU A 1 323 ? -11.650 -11.660 -20.214 1.00  92.04 0 A 1
ATOM   2357 C CB  . LEU A 1 323 ? -10.800 -11.400 -23.028 1.00  93.17 0 A 1
ATOM   2358 C CG  . LEU A 1 323 ? -10.809 -10.775 -24.437 1.00  92.42 0 A 1
ATOM   2359 C CD1 . LEU A 1 323 ? -11.282 -11.832 -25.435 1.00  90.11 0 A 1
ATOM   2360 C CD2 . LEU A 1 323 ? -11.739 -9.577 -24.542 1.00  89.45 0 A 1
ATOM   2361 N N   . GLY A 1 324 ? -9.508 -11.234 -19.742 1.00  93.00 0 A 1
ATOM   2362 C CA  . GLY A 1 324 ? -9.430 -12.021 -18.518 1.00  93.32 0 A 1
ATOM   2363 C C   . GLY A 1 324 ? -10.531 -11.707 -17.499 1.00  93.74 0 A 1
ATOM   2364 O O   . GLY A 1 324 ? -11.038 -10.587 -17.431 1.00  92.13 0 A 1
ATOM   2365 N N   . SER A 1 325 ? -10.886 -12.705 -16.689 1.00  94.03 0 A 1
ATOM   2366 C CA  . SER A 1 325 ? -11.878 -12.590 -15.615 1.00  94.15 0 A 1
ATOM   2367 C C   . SER A 1 325 ? -13.229 -12.037 -16.092 1.00  94.21 0 A 1
ATOM   2368 O O   . SER A 1 325 ? -13.711 -11.003 -15.625 1.00  92.45 0 A 1
ATOM   2369 C CB  . SER A 1 325 ? -11.314 -11.811 -14.426 1.00  92.98 0 A 1
ATOM   2370 O OG  . SER A 1 325 ? -10.120 -12.410 -13.954 1.00  84.94 0 A 1
ATOM   2371 N N   . ASN A 1 326 ? -13.835 -12.742 -17.044 1.00  93.50 0 A 1
ATOM   2372 C CA  . ASN A 1 326 ? -15.193 -12.517 -17.535 1.00  93.35 0 A 1
ATOM   2373 C C   . ASN A 1 326 ? -15.968 -13.843 -17.536 1.00  92.19 0 A 1
ATOM   2374 O O   . ASN A 1 326 ? -15.470 -14.873 -17.076 1.00  88.61 0 A 1
ATOM   2375 C CB  . ASN A 1 326 ? -15.123 -11.841 -18.918 1.00  93.67 0 A 1
ATOM   2376 C CG  . ASN A 1 326 ? -14.945 -10.339 -18.831 1.00  94.25 0 A 1
ATOM   2377 N ND2 . ASN A 1 326 ? -13.738 -9.852 -19.009 1.00  91.00 0 A 1
ATOM   2378 O OD1 . ASN A 1 326 ? -15.902 -9.601 -18.623 1.00  90.14 0 A 1
ATOM   2379 N N   . HIS A 1 327 ? -17.177 -13.832 -18.058 1.00  93.01 0 A 1
ATOM   2380 C CA  . HIS A 1 327 ? -18.055 -14.992 -18.145 1.00  91.80 0 A 1
ATOM   2381 C C   . HIS A 1 327 ? -18.322 -15.391 -19.603 1.00  91.22 0 A 1
ATOM   2382 O O   . HIS A 1 327 ? -19.455 -15.707 -19.970 1.00  86.73 0 A 1
ATOM   2383 C CB  . HIS A 1 327 ? -19.348 -14.725 -17.359 1.00  90.08 0 A 1
ATOM   2384 C CG  . HIS A 1 327 ? -19.113 -14.388 -15.912 1.00  88.61 0 A 1
ATOM   2385 C CD2 . HIS A 1 327 ? -19.587 -13.302 -15.223 1.00  76.54 0 A 1
ATOM   2386 N ND1 . HIS A 1 327 ? -18.337 -15.111 -15.032 1.00  76.34 0 A 1
ATOM   2387 C CE1 . HIS A 1 327 ? -18.348 -14.470 -13.846 1.00  77.43 0 A 1
ATOM   2388 N NE2 . HIS A 1 327 ? -19.102 -13.372 -13.930 1.00  79.11 0 A 1
ATOM   2389 N N   . PHE A 1 328 ? -17.281 -15.330 -20.443 1.00  90.19 0 A 1
ATOM   2390 C CA  . PHE A 1 328 ? -17.422 -15.726 -21.842 1.00  89.38 0 A 1
ATOM   2391 C C   . PHE A 1 328 ? -17.809 -17.202 -21.967 1.00  87.39 0 A 1
ATOM   2392 O O   . PHE A 1 328 ? -17.282 -18.071 -21.279 1.00  82.60 0 A 1
ATOM   2393 C CB  . PHE A 1 328 ? -16.139 -15.425 -22.622 1.00  88.98 0 A 1
ATOM   2394 C CG  . PHE A 1 328 ? -15.824 -13.953 -22.737 1.00  90.98 0 A 1
ATOM   2395 C CD1 . PHE A 1 328 ? -16.709 -13.083 -23.399 1.00  88.87 0 A 1
ATOM   2396 C CD2 . PHE A 1 328 ? -14.644 -13.436 -22.173 1.00  89.38 0 A 1
ATOM   2397 C CE1 . PHE A 1 328 ? -16.436 -11.709 -23.485 1.00  88.17 0 A 1
ATOM   2398 C CE2 . PHE A 1 328 ? -14.361 -12.059 -22.252 1.00  88.17 0 A 1
ATOM   2399 C CZ  . PHE A 1 328 ? -15.259 -11.193 -22.896 1.00  89.26 0 A 1
ATOM   2400 N N   . GLU A 1 329 ? -18.715 -17.470 -22.885 1.00  85.28 0 A 1
ATOM   2401 C CA  . GLU A 1 329 ? -19.257 -18.797 -23.150 1.00  82.59 0 A 1
ATOM   2402 C C   . GLU A 1 329 ? -18.850 -19.288 -24.545 1.00  80.77 0 A 1
ATOM   2403 O O   . GLU A 1 329 ? -18.519 -18.516 -25.451 1.00  71.17 0 A 1
ATOM   2404 C CB  . GLU A 1 329 ? -20.786 -18.771 -23.008 1.00  77.03 0 A 1
ATOM   2405 C CG  . GLU A 1 329 ? -21.274 -18.463 -21.584 1.00  68.60 0 A 1
ATOM   2406 C CD  . GLU A 1 329 ? -22.802 -18.315 -21.486 1.00  64.58 0 A 1
ATOM   2407 O OE1 . GLU A 1 329 ? -23.281 -17.907 -20.402 1.00  57.40 0 A 1
ATOM   2408 O OE2 . GLU A 1 329 ? -23.494 -18.566 -22.500 1.00  58.13 -1 A 1
ATOM   2409 N N   . GLY A 1 330 ? -18.896 -20.592 -24.725 1.00  75.83 0 A 1
ATOM   2410 C CA  . GLY A 1 330 ? -18.615 -21.215 -26.013 1.00  72.87 0 A 1
ATOM   2411 C C   . GLY A 1 330 ? -17.135 -21.192 -26.405 1.00  75.62 0 A 1
ATOM   2412 O O   . GLY A 1 330 ? -16.227 -21.085 -25.580 1.00  69.17 0 A 1
ATOM   2413 N N   . GLN A 1 331 ? -16.891 -21.341 -27.694 1.00  78.94 0 A 1
ATOM   2414 C CA  . GLN A 1 331 ? -15.535 -21.448 -28.239 1.00  79.04 0 A 1
ATOM   2415 C C   . GLN A 1 331 ? -14.972 -20.070 -28.606 1.00  81.67 0 A 1
ATOM   2416 O O   . GLN A 1 331 ? -14.841 -19.725 -29.771 1.00  78.16 0 A 1
ATOM   2417 C CB  . GLN A 1 331 ? -15.506 -22.426 -29.423 1.00  71.99 0 A 1
ATOM   2418 C CG  . GLN A 1 331 ? -15.723 -23.877 -28.982 1.00  62.75 0 A 1
ATOM   2419 C CD  . GLN A 1 331 ? -15.517 -24.876 -30.122 1.00  56.03 0 A 1
ATOM   2420 N NE2 . GLN A 1 331 ? -15.566 -26.152 -29.839 1.00  48.96 0 A 1
ATOM   2421 O OE1 . GLN A 1 331 ? -15.319 -24.533 -31.272 1.00  50.44 0 A 1
ATOM   2422 N N   . ILE A 1 332 ? -14.601 -19.279 -27.588 1.00  83.57 0 A 1
ATOM   2423 C CA  . ILE A 1 332 ? -13.973 -17.959 -27.788 1.00  85.05 0 A 1
ATOM   2424 C C   . ILE A 1 332 ? -12.582 -18.040 -28.448 1.00  87.13 0 A 1
ATOM   2425 O O   . ILE A 1 332 ? -12.153 -17.111 -29.124 1.00  85.75 0 A 1
ATOM   2426 C CB  . ILE A 1 332 ? -13.946 -17.210 -26.440 1.00  81.37 0 A 1
ATOM   2427 C CG1 . ILE A 1 332 ? -13.587 -15.733 -26.648 1.00  71.28 0 A 1
ATOM   2428 C CG2 . ILE A 1 332 ? -13.018 -17.884 -25.412 1.00  67.71 0 A 1
ATOM   2429 C CD1 . ILE A 1 332 ? -13.786 -14.863 -25.407 1.00  65.58 0 A 1
ATOM   2430 N N   . LEU A 1 333 ? -11.881 -19.163 -28.281 1.00  87.10 0 A 1
ATOM   2431 C CA  . LEU A 1 333 ? -10.481 -19.296 -28.701 1.00  88.17 0 A 1
ATOM   2432 C C   . LEU A 1 333 ? -10.298 -19.384 -30.218 1.00  89.33 0 A 1
ATOM   2433 O O   . LEU A 1 333 ? -9.351 -18.821 -30.760 1.00  87.94 0 A 1
ATOM   2434 C CB  . LEU A 1 333 ? -9.887 -20.541 -28.027 1.00  86.07 0 A 1
ATOM   2435 C CG  . LEU A 1 333 ? -9.888 -20.517 -26.484 1.00  84.85 0 A 1
ATOM   2436 C CD1 . LEU A 1 333 ? -9.355 -21.846 -25.976 1.00  79.25 0 A 1
ATOM   2437 C CD2 . LEU A 1 333 ? -9.017 -19.400 -25.925 1.00  79.30 0 A 1
ATOM   2438 N N   . GLU A 1 334 ? -11.193 -20.069 -30.922 1.00  88.04 0 A 1
ATOM   2439 C CA  . GLU A 1 334 ? -11.087 -20.239 -32.375 1.00  87.91 0 A 1
ATOM   2440 C C   . GLU A 1 334 ? -11.233 -18.892 -33.114 1.00  88.91 0 A 1
ATOM   2441 O O   . GLU A 1 334 ? -10.368 -18.578 -33.938 1.00  87.74 0 A 1
ATOM   2442 C CB  . GLU A 1 334 ? -12.074 -21.322 -32.835 1.00  85.96 0 A 1
ATOM   2443 C CG  . GLU A 1 334 ? -11.911 -21.763 -34.304 1.00  75.90 0 A 1
ATOM   2444 C CD  . GLU A 1 334 ? -12.584 -20.860 -35.354 1.00  66.26 0 A 1
ATOM   2445 O OE1 . GLU A 1 334 ? -12.260 -21.002 -36.555 1.00  59.37 0 A 1
ATOM   2446 O OE2 . GLU A 1 334 ? -13.418 -19.994 -35.039 1.00  58.92 -1 A 1
ATOM   2447 N N   . PRO A 1 335 ? -12.222 -18.035 -32.781 1.00  89.49 0 A 1
ATOM   2448 C CA  . PRO A 1 335 ? -12.257 -16.664 -33.286 1.00  89.65 0 A 1
ATOM   2449 C C   . PRO A 1 335 ? -10.988 -15.865 -32.999 1.00  90.72 0 A 1
ATOM   2450 O O   . PRO A 1 335 ? -10.466 -15.201 -33.897 1.00  89.72 0 A 1
ATOM   2451 C CB  . PRO A 1 335 ? -13.478 -16.041 -32.602 1.00  87.79 0 A 1
ATOM   2452 C CG  . PRO A 1 335 ? -14.411 -17.211 -32.350 1.00  84.94 0 A 1
ATOM   2453 C CD  . PRO A 1 335 ? -13.449 -18.352 -32.055 1.00  87.87 0 A 1
ATOM   2454 N N   . ILE A 1 336 ? -10.442 -15.948 -31.788 1.00  91.28 0 A 1
ATOM   2455 C CA  . ILE A 1 336 ? -9.235 -15.211 -31.397 1.00  91.77 0 A 1
ATOM   2456 C C   . ILE A 1 336 ? -8.015 -15.649 -32.222 1.00  92.15 0 A 1
ATOM   2457 O O   . ILE A 1 336 ? -7.217 -14.796 -32.612 1.00  91.37 0 A 1
ATOM   2458 C CB  . ILE A 1 336 ? -8.995 -15.346 -29.879 1.00  91.09 0 A 1
ATOM   2459 C CG1 . ILE A 1 336 ? -10.084 -14.541 -29.124 1.00  88.49 0 A 1
ATOM   2460 C CG2 . ILE A 1 336 ? -7.600 -14.846 -29.469 1.00  87.69 0 A 1
ATOM   2461 C CD1 . ILE A 1 336 ? -10.125 -14.820 -27.620 1.00  80.40 0 A 1
ATOM   2462 N N   . SER A 1 337 ? -7.916 -16.921 -32.572 1.00  91.98 0 A 1
ATOM   2463 C CA  . SER A 1 337 ? -6.811 -17.432 -33.390 1.00  91.69 0 A 1
ATOM   2464 C C   . SER A 1 337 ? -6.719 -16.795 -34.787 1.00  91.98 0 A 1
ATOM   2465 O O   . SER A 1 337 ? -5.662 -16.833 -35.424 1.00  90.54 0 A 1
ATOM   2466 C CB  . SER A 1 337 ? -6.895 -18.953 -33.501 1.00  90.31 0 A 1
ATOM   2467 O OG  . SER A 1 337 ? -7.832 -19.375 -34.474 1.00  83.36 0 A 1
ATOM   2468 N N   . LYS A 1 338 ? -7.786 -16.138 -35.236 1.00  91.43 0 A 1
ATOM   2469 C CA  . LYS A 1 338 ? -7.833 -15.415 -36.517 1.00  91.26 0 A 1
ATOM   2470 C C   . LYS A 1 338 ? -7.280 -13.984 -36.429 1.00  91.93 0 A 1
ATOM   2471 O O   . LYS A 1 338 ? -7.036 -13.361 -37.457 1.00  90.79 0 A 1
ATOM   2472 C CB  . LYS A 1 338 ? -9.274 -15.402 -37.051 1.00  89.75 0 A 1
ATOM   2473 C CG  . LYS A 1 338 ? -9.836 -16.812 -37.263 1.00  86.12 0 A 1
ATOM   2474 C CD  . LYS A 1 338 ? -11.333 -16.775 -37.602 1.00  80.80 0 A 1
ATOM   2475 C CE  . LYS A 1 338 ? -11.822 -18.216 -37.654 1.00  73.11 0 A 1
ATOM   2476 N NZ  . LYS A 1 338 ? -13.293 -18.355 -37.561 1.00  65.51 1 A 1
ATOM   2477 N N   . LEU A 1 339 ? -7.054 -13.471 -35.209 1.00  92.78 0 A 1
ATOM   2478 C CA  . LEU A 1 339 ? -6.532 -12.124 -34.965 1.00  93.21 0 A 1
ATOM   2479 C C   . LEU A 1 339 ? -4.992 -12.102 -35.043 1.00  93.55 0 A 1
ATOM   2480 O O   . LEU A 1 339 ? -4.294 -11.861 -34.070 1.00  92.72 0 A 1
ATOM   2481 C CB  . LEU A 1 339 ? -7.072 -11.589 -33.626 1.00  93.10 0 A 1
ATOM   2482 C CG  . LEU A 1 339 ? -8.606 -11.494 -33.528 1.00  92.24 0 A 1
ATOM   2483 C CD1 . LEU A 1 339 ? -9.010 -11.079 -32.116 1.00  90.70 0 A 1
ATOM   2484 C CD2 . LEU A 1 339 ? -9.175 -10.466 -34.507 1.00  90.26 0 A 1
ATOM   2485 N N   . ILE A 1 340 ? -4.470 -12.334 -36.237 1.00  92.70 0 A 1
ATOM   2486 C CA  . ILE A 1 340 ? -3.046 -12.619 -36.482 1.00  92.30 0 A 1
ATOM   2487 C C   . ILE A 1 340 ? -2.070 -11.488 -36.111 1.00  92.71 0 A 1
ATOM   2488 O O   . ILE A 1 340 ? -0.862 -11.725 -36.073 1.00  91.29 0 A 1
ATOM   2489 C CB  . ILE A 1 340 ? -2.819 -13.027 -37.951 1.00  90.50 0 A 1
ATOM   2490 C CG1 . ILE A 1 340 ? -3.211 -11.891 -38.931 1.00  83.36 0 A 1
ATOM   2491 C CG2 . ILE A 1 340 ? -3.590 -14.335 -38.247 1.00  79.01 0 A 1
ATOM   2492 C CD1 . ILE A 1 340 ? -2.803 -12.159 -40.381 1.00  75.44 0 A 1
ATOM   2493 N N   . ASN A 1 341 ? -2.570 -10.267 -35.839 1.00  93.49 0 A 1
ATOM   2494 C CA  . ASN A 1 341 ? -1.748 -9.123 -35.447 1.00  93.35 0 A 1
ATOM   2495 C C   . ASN A 1 341 ? -1.597 -8.977 -33.923 1.00  93.55 0 A 1
ATOM   2496 O O   . ASN A 1 341 ? -0.912 -8.052 -33.487 1.00  92.35 0 A 1
ATOM   2497 C CB  . ASN A 1 341 ? -2.322 -7.848 -36.087 1.00  92.78 0 A 1
ATOM   2498 C CG  . ASN A 1 341 ? -2.236 -7.863 -37.601 1.00  91.46 0 A 1
ATOM   2499 N ND2 . ASN A 1 341 ? -3.298 -7.469 -38.269 1.00  81.85 0 A 1
ATOM   2500 O OD1 . ASN A 1 341 ? -1.243 -8.218 -38.204 1.00  83.02 0 A 1
ATOM   2501 N N   . LEU A 1 342 ? -2.217 -9.856 -33.133 1.00  94.06 0 A 1
ATOM   2502 C CA  . LEU A 1 342 ? -2.112 -9.797 -31.681 1.00  94.22 0 A 1
ATOM   2503 C C   . LEU A 1 342 ? -0.663 -9.935 -31.219 1.00  94.20 0 A 1
ATOM   2504 O O   . LEU A 1 342 ?  0.054 -10.865 -31.596 1.00  93.45 0 A 1
ATOM   2505 C CB  . LEU A 1 342 ? -2.987 -10.888 -31.014 1.00  94.07 0 A 1
ATOM   2506 C CG  . LEU A 1 342 ? -4.501 -10.593 -31.049 1.00  92.70 0 A 1
ATOM   2507 C CD1 . LEU A 1 342 ? -5.268 -11.790 -30.463 1.00  91.73 0 A 1
ATOM   2508 C CD2 . LEU A 1 342 ? -4.873 -9.360 -30.235 1.00  91.48 0 A 1
ATOM   2509 N N   . LYS A 1 343 ? -0.255 -8.991 -30.345 1.00  93.51 0 A 1
ATOM   2510 C CA  . LYS A 1 343 ?  1.028 -8.971 -29.637 1.00  93.17 0 A 1
ATOM   2511 C C   . LYS A 1 343 ?  0.849 -9.346 -28.169 1.00  93.08 0 A 1
ATOM   2512 O O   . LYS A 1 343 ?  1.669 -10.070 -27.626 1.00  92.07 0 A 1
ATOM   2513 C CB  . LYS A 1 343 ?  1.673 -7.590 -29.752 1.00  92.34 0 A 1
ATOM   2514 C CG  . LYS A 1 343 ?  2.030 -7.192 -31.190 1.00  90.00 0 A 1
ATOM   2515 C CD  . LYS A 1 343 ?  2.610 -5.773 -31.197 1.00  87.35 0 A 1
ATOM   2516 C CE  . LYS A 1 343 ?  2.826 -5.268 -32.613 1.00  80.87 0 A 1
ATOM   2517 N NZ  . LYS A 1 343 ?  2.926 -3.783 -32.645 1.00  73.60 1 A 1
ATOM   2518 N N   . HIS A 1 344 ? -0.234 -8.879 -27.556 1.00  93.11 0 A 1
ATOM   2519 C CA  . HIS A 1 344 ? -0.507 -9.090 -26.133 1.00  92.60 0 A 1
ATOM   2520 C C   . HIS A 1 344 ? -1.922 -9.635 -25.949 1.00  92.65 0 A 1
ATOM   2521 O O   . HIS A 1 344 ? -2.896 -9.008 -26.379 1.00  91.93 0 A 1
ATOM   2522 C CB  . HIS A 1 344 ? -0.296 -7.781 -25.365 1.00  91.92 0 A 1
ATOM   2523 C CG  . HIS A 1 344 ?  1.045 -7.162 -25.619 1.00  91.01 0 A 1
ATOM   2524 C CD2 . HIS A 1 344 ?  1.326 -6.099 -26.452 1.00  85.06 0 A 1
ATOM   2525 N ND1 . HIS A 1 344 ?  2.257 -7.620 -25.149 1.00  85.04 0 A 1
ATOM   2526 C CE1 . HIS A 1 344 ?  3.229 -6.861 -25.686 1.00  84.62 0 A 1
ATOM   2527 N NE2 . HIS A 1 344 ?  2.696 -5.929 -26.479 1.00  85.82 0 A 1
ATOM   2528 N N   . LEU A 1 345 ? -2.045 -10.798 -25.316 1.00  93.69 0 A 1
ATOM   2529 C CA  . LEU A 1 345 ? -3.298 -11.509 -25.154 1.00  94.11 0 A 1
ATOM   2530 C C   . LEU A 1 345 ? -3.459 -11.989 -23.714 1.00  94.36 0 A 1
ATOM   2531 O O   . LEU A 1 345 ? -2.658 -12.781 -23.223 1.00  93.92 0 A 1
ATOM   2532 C CB  . LEU A 1 345 ? -3.330 -12.659 -26.172 1.00  94.12 0 A 1
ATOM   2533 C CG  . LEU A 1 345 ? -4.611 -13.513 -26.146 1.00  93.76 0 A 1
ATOM   2534 C CD1 . LEU A 1 345 ? -5.864 -12.686 -26.430 1.00  92.36 0 A 1
ATOM   2535 C CD2 . LEU A 1 345 ? -4.505 -14.595 -27.220 1.00  92.20 0 A 1
ATOM   2536 N N   . ASP A 1 346 ? -4.522 -11.544 -23.064 1.00  94.19 0 A 1
ATOM   2537 C CA  . ASP A 1 346 ? -4.940 -12.064 -21.766 1.00  94.02 0 A 1
ATOM   2538 C C   . ASP A 1 346 ? -6.290 -12.768 -21.900 1.00  94.16 0 A 1
ATOM   2539 O O   . ASP A 1 346 ? -7.303 -12.164 -22.259 1.00  93.59 0 A 1
ATOM   2540 C CB  . ASP A 1 346 ? -4.944 -10.935 -20.728 1.00  93.42 0 A 1
ATOM   2541 C CG  . ASP A 1 346 ? -5.469 -11.363 -19.346 1.00  91.98 0 A 1
ATOM   2542 O OD1 . ASP A 1 346 ? -5.702 -12.559 -19.110 1.00  87.59 0 A 1
ATOM   2543 O OD2 . ASP A 1 346 ? -5.679 -10.451 -18.525 1.00  86.00 -1 A 1
ATOM   2544 N N   . LEU A 1 347 ? -6.267 -14.049 -21.609 1.00  94.67 0 A 1
ATOM   2545 C CA  . LEU A 1 347 ? -7.411 -14.959 -21.560 1.00  94.77 0 A 1
ATOM   2546 C C   . LEU A 1 347 ? -7.517 -15.622 -20.186 1.00  94.81 0 A 1
ATOM   2547 O O   . LEU A 1 347 ? -8.031 -16.737 -20.069 1.00  93.58 0 A 1
ATOM   2548 C CB  . LEU A 1 347 ? -7.277 -16.000 -22.685 1.00  94.17 0 A 1
ATOM   2549 C CG  . LEU A 1 347 ? -7.246 -15.424 -24.115 1.00  93.35 0 A 1
ATOM   2550 C CD1 . LEU A 1 347 ? -7.017 -16.570 -25.111 1.00  91.69 0 A 1
ATOM   2551 C CD2 . LEU A 1 347 ? -8.547 -14.724 -24.482 1.00  91.26 0 A 1
ATOM   2552 N N   . SER A 1 348 ? -7.019 -14.978 -19.147 1.00  94.54 0 A 1
ATOM   2553 C CA  . SER A 1 348 ? -7.024 -15.535 -17.796 1.00  94.59 0 A 1
ATOM   2554 C C   . SER A 1 348 ? -8.442 -15.717 -17.258 1.00  94.10 0 A 1
ATOM   2555 O O   . SER A 1 348 ? -9.343 -14.930 -17.528 1.00  92.32 0 A 1
ATOM   2556 C CB  . SER A 1 348 ? -6.166 -14.671 -16.865 1.00  93.54 0 A 1
ATOM   2557 O OG  . SER A 1 348 ? -6.666 -13.357 -16.759 1.00  89.40 0 A 1
ATOM   2558 N N   . PHE A 1 349 ? -8.649 -16.782 -16.501 1.00  94.07 0 A 1
ATOM   2559 C CA  . PHE A 1 349 ? -9.913 -17.065 -15.822 1.00  93.66 0 A 1
ATOM   2560 C C   . PHE A 1 349 ? -11.151 -17.006 -16.740 1.00  92.53 0 A 1
ATOM   2561 O O   . PHE A 1 349 ? -12.176 -16.424 -16.382 1.00  89.77 0 A 1
ATOM   2562 C CB  . PHE A 1 349 ? -10.040 -16.194 -14.565 1.00  93.10 0 A 1
ATOM   2563 C CG  . PHE A 1 349 ? -8.902 -16.347 -13.584 1.00  93.17 0 A 1
ATOM   2564 C CD1 . PHE A 1 349 ? -8.934 -17.379 -12.623 1.00  91.04 0 A 1
ATOM   2565 C CD2 . PHE A 1 349 ? -7.795 -15.481 -13.622 1.00  91.52 0 A 1
ATOM   2566 C CE1 . PHE A 1 349 ? -7.877 -17.549 -11.714 1.00  90.36 0 A 1
ATOM   2567 C CE2 . PHE A 1 349 ? -6.728 -15.641 -12.724 1.00  90.48 0 A 1
ATOM   2568 C CZ  . PHE A 1 349 ? -6.770 -16.677 -11.771 1.00  90.85 0 A 1
ATOM   2569 N N   . LEU A 1 350 ? -11.053 -17.621 -17.914 1.00  90.18 0 A 1
ATOM   2570 C CA  . LEU A 1 350 ? -12.187 -17.715 -18.835 1.00  87.21 0 A 1
ATOM   2571 C C   . LEU A 1 350 ? -13.241 -18.745 -18.409 1.00  83.88 0 A 1
ATOM   2572 O O   . LEU A 1 350 ? -14.322 -18.770 -18.996 1.00  71.46 0 A 1
ATOM   2573 C CB  . LEU A 1 350 ? -11.692 -18.036 -20.250 1.00  83.90 0 A 1
ATOM   2574 C CG  . LEU A 1 350 ? -10.905 -16.927 -20.951 1.00  82.93 0 A 1
ATOM   2575 C CD1 . LEU A 1 350 ? -10.547 -17.421 -22.353 1.00  77.16 0 A 1
ATOM   2576 C CD2 . LEU A 1 350 ? -11.689 -15.621 -21.088 1.00  76.76 0 A 1
ATOM   2577 N N   . ASN A 1 351 ? -12.935 -19.610 -17.437 1.00  80.91 0 A 1
ATOM   2578 C CA  . ASN A 1 351 ? -13.788 -20.736 -17.042 1.00  78.87 0 A 1
ATOM   2579 C C   . ASN A 1 351 ? -14.223 -21.620 -18.222 1.00  79.30 0 A 1
ATOM   2580 O O   . ASN A 1 351 ? -15.363 -22.082 -18.284 1.00  73.33 0 A 1
ATOM   2581 C CB  . ASN A 1 351 ? -14.955 -20.237 -16.167 1.00  72.14 0 A 1
ATOM   2582 C CG  . ASN A 1 351 ? -14.548 -19.870 -14.750 1.00  63.62 0 A 1
ATOM   2583 N ND2 . ASN A 1 351 ? -15.347 -19.072 -14.079 1.00  55.83 0 A 1
ATOM   2584 O OD1 . ASN A 1 351 ? -13.559 -20.319 -14.211 1.00  56.36 0 A 1
ATOM   2585 N N   . THR A 1 352 ? -13.311 -21.884 -19.154 1.00  80.10 0 A 1
ATOM   2586 C CA  . THR A 1 352 ? -13.606 -22.786 -20.267 1.00  79.02 0 A 1
ATOM   2587 C C   . THR A 1 352 ? -13.863 -24.201 -19.746 1.00  79.81 0 A 1
ATOM   2588 O O   . THR A 1 352 ? -13.095 -24.736 -18.948 1.00  76.39 0 A 1
ATOM   2589 C CB  . THR A 1 352 ? -12.485 -22.804 -21.319 1.00  75.22 0 A 1
ATOM   2590 C CG2 . THR A 1 352 ? -12.308 -21.437 -21.969 1.00  66.88 0 A 1
ATOM   2591 O OG1 . THR A 1 352 ? -11.259 -23.179 -20.748 1.00  68.60 0 A 1
ATOM   2592 N N   . SER A 1 353 ? -14.908 -24.833 -20.235 1.00  80.01 0 A 1
ATOM   2593 C CA  . SER A 1 353 ? -15.253 -26.214 -19.882 1.00  79.95 0 A 1
ATOM   2594 C C   . SER A 1 353 ? -14.308 -27.262 -20.480 1.00  81.41 0 A 1
ATOM   2595 O O   . SER A 1 353 ? -14.445 -28.452 -20.196 1.00  76.73 0 A 1
ATOM   2596 C CB  . SER A 1 353 ? -16.690 -26.493 -20.324 1.00  74.89 0 A 1
ATOM   2597 O OG  . SER A 1 353 ? -16.842 -26.246 -21.713 1.00  66.50 0 A 1
ATOM   2598 N N   . TYR A 1 354 ? -13.376 -26.850 -21.314 1.00  83.97 0 A 1
ATOM   2599 C CA  . TYR A 1 354 ? -12.425 -27.696 -22.018 1.00  84.51 0 A 1
ATOM   2600 C C   . TYR A 1 354 ? -10.991 -27.187 -21.803 1.00  87.34 0 A 1
ATOM   2601 O O   . TYR A 1 354 ? -10.782 -25.979 -21.692 1.00  86.33 0 A 1
ATOM   2602 C CB  . TYR A 1 354 ? -12.787 -27.770 -23.513 1.00  79.57 0 A 1
ATOM   2603 C CG  . TYR A 1 354 ? -12.920 -26.429 -24.208 1.00  72.72 0 A 1
ATOM   2604 C CD1 . TYR A 1 354 ? -14.147 -25.738 -24.188 1.00  63.95 0 A 1
ATOM   2605 C CD2 . TYR A 1 354 ? -11.809 -25.841 -24.840 1.00  65.49 0 A 1
ATOM   2606 C CE1 . TYR A 1 354 ? -14.269 -24.477 -24.779 1.00  57.36 0 A 1
ATOM   2607 C CE2 . TYR A 1 354 ? -11.921 -24.571 -25.440 1.00  57.85 0 A 1
ATOM   2608 C CZ  . TYR A 1 354 ? -13.149 -23.891 -25.401 1.00  56.55 0 A 1
ATOM   2609 O OH  . TYR A 1 354 ? -13.257 -22.650 -25.967 1.00  51.46 0 A 1
ATOM   2610 N N   . PRO A 1 355 ? -10.005 -28.103 -21.772 1.00  88.87 0 A 1
ATOM   2611 C CA  . PRO A 1 355 ? -8.606 -27.704 -21.721 1.00  90.25 0 A 1
ATOM   2612 C C   . PRO A 1 355 ? -8.206 -26.891 -22.952 1.00  90.93 0 A 1
ATOM   2613 O O   . PRO A 1 355 ? -8.540 -27.254 -24.086 1.00  89.25 0 A 1
ATOM   2614 C CB  . PRO A 1 355 ? -7.806 -29.001 -21.611 1.00  88.24 0 A 1
ATOM   2615 C CG  . PRO A 1 355 ? -8.815 -30.017 -21.082 1.00  84.82 0 A 1
ATOM   2616 C CD  . PRO A 1 355 ? -10.124 -29.542 -21.708 1.00  87.79 0 A 1
ATOM   2617 N N   . ILE A 1 356 ? -7.457 -25.805 -22.734 1.00  92.45 0 A 1
ATOM   2618 C CA  . ILE A 1 356 ? -6.917 -24.977 -23.813 1.00  92.89 0 A 1
ATOM   2619 C C   . ILE A 1 356 ? -5.740 -25.707 -24.465 1.00  93.17 0 A 1
ATOM   2620 O O   . ILE A 1 356 ? -4.792 -26.097 -23.787 1.00  92.41 0 A 1
ATOM   2621 C CB  . ILE A 1 356 ? -6.538 -23.574 -23.295 1.00  92.24 0 A 1
ATOM   2622 C CG1 . ILE A 1 356 ? -7.789 -22.872 -22.706 1.00  90.43 0 A 1
ATOM   2623 C CG2 . ILE A 1 356 ? -5.900 -22.741 -24.418 1.00  90.42 0 A 1
ATOM   2624 C CD1 . ILE A 1 356 ? -7.525 -21.473 -22.130 1.00  87.40 0 A 1
ATOM   2625 N N   . ASP A 1 357 ? -5.788 -25.855 -25.785 1.00  92.68 0 A 1
ATOM   2626 C CA  . ASP A 1 357 ? -4.649 -26.334 -26.572 1.00  92.72 0 A 1
ATOM   2627 C C   . ASP A 1 357 ? -3.822 -25.138 -27.064 1.00  93.20 0 A 1
ATOM   2628 O O   . ASP A 1 357 ? -4.312 -24.302 -27.822 1.00  92.11 0 A 1
ATOM   2629 C CB  . ASP A 1 357 ? -5.144 -27.228 -27.721 1.00  91.37 0 A 1
ATOM   2630 C CG  . ASP A 1 357 ? -4.013 -27.929 -28.491 1.00  89.34 0 A 1
ATOM   2631 O OD1 . ASP A 1 357 ? -2.853 -27.478 -28.408 1.00  83.62 0 A 1
ATOM   2632 O OD2 . ASP A 1 357 ? -4.300 -28.929 -29.178 1.00  82.43 -1 A 1
ATOM   2633 N N   . LEU A 1 358 ? -2.558 -25.070 -26.658 1.00  93.01 0 A 1
ATOM   2634 C CA  . LEU A 1 358 ? -1.648 -23.987 -27.043 1.00  93.30 0 A 1
ATOM   2635 C C   . LEU A 1 358 ? -1.434 -23.889 -28.561 1.00  93.30 0 A 1
ATOM   2636 O O   . LEU A 1 358 ? -1.079 -22.817 -29.056 1.00  91.79 0 A 1
ATOM   2637 C CB  . LEU A 1 358 ? -0.294 -24.174 -26.331 1.00  92.29 0 A 1
ATOM   2638 C CG  . LEU A 1 358 ? -0.339 -24.054 -24.798 1.00  90.00 0 A 1
ATOM   2639 C CD1 . LEU A 1 358 ?  1.065 -24.261 -24.240 1.00  83.07 0 A 1
ATOM   2640 C CD2 . LEU A 1 358 ? -0.830 -22.686 -24.332 1.00  82.65 0 A 1
ATOM   2641 N N   . LYS A 1 359 ? -1.699 -24.949 -29.326 1.00  92.55 0 A 1
ATOM   2642 C CA  . LYS A 1 359 ? -1.626 -24.930 -30.794 1.00  91.91 0 A 1
ATOM   2643 C C   . LYS A 1 359 ? -2.574 -23.912 -31.420 1.00  92.44 0 A 1
ATOM   2644 O O   . LYS A 1 359 ? -2.277 -23.412 -32.501 1.00  90.60 0 A 1
ATOM   2645 C CB  . LYS A 1 359 ? -1.912 -26.324 -31.357 1.00  89.72 0 A 1
ATOM   2646 C CG  . LYS A 1 359 ? -0.790 -27.304 -31.028 1.00  77.32 0 A 1
ATOM   2647 C CD  . LYS A 1 359 ? -1.138 -28.719 -31.503 1.00  73.32 0 A 1
ATOM   2648 C CE  . LYS A 1 359 ? -0.016 -29.651 -31.092 1.00  61.62 0 A 1
ATOM   2649 N NZ  . LYS A 1 359 ? -0.335 -31.069 -31.364 1.00  54.25 1 A 1
ATOM   2650 N N   . LEU A 1 360 ? -3.661 -23.545 -30.730 1.00  91.95 0 A 1
ATOM   2651 C CA  . LEU A 1 360 ? -4.601 -22.526 -31.193 1.00  91.77 0 A 1
ATOM   2652 C C   . LEU A 1 360 ? -3.924 -21.167 -31.403 1.00  92.77 0 A 1
ATOM   2653 O O   . LEU A 1 360 ? -4.300 -20.425 -32.301 1.00  91.34 0 A 1
ATOM   2654 C CB  . LEU A 1 360 ? -5.742 -22.389 -30.176 1.00  89.18 0 A 1
ATOM   2655 C CG  . LEU A 1 360 ? -6.683 -23.615 -30.125 1.00  81.16 0 A 1
ATOM   2656 C CD1 . LEU A 1 360 ? -7.585 -23.528 -28.904 1.00  74.22 0 A 1
ATOM   2657 C CD2 . LEU A 1 360 ? -7.568 -23.683 -31.371 1.00  73.77 0 A 1
ATOM   2658 N N   . PHE A 1 361 ? -2.880 -20.876 -30.639 1.00  93.80 0 A 1
ATOM   2659 C CA  . PHE A 1 361 ? -2.146 -19.611 -30.732 1.00  94.32 0 A 1
ATOM   2660 C C   . PHE A 1 361 ? -1.037 -19.622 -31.788 1.00  94.41 0 A 1
ATOM   2661 O O   . PHE A 1 361 ? -0.420 -18.597 -32.040 1.00  93.07 0 A 1
ATOM   2662 C CB  . PHE A 1 361 ? -1.632 -19.234 -29.341 1.00  94.06 0 A 1
ATOM   2663 C CG  . PHE A 1 361 ? -2.706 -19.269 -28.272 1.00  94.28 0 A 1
ATOM   2664 C CD1 . PHE A 1 361 ? -3.787 -18.375 -28.326 1.00  92.68 0 A 1
ATOM   2665 C CD2 . PHE A 1 361 ? -2.660 -20.239 -27.255 1.00  92.49 0 A 1
ATOM   2666 C CE1 . PHE A 1 361 ? -4.822 -18.451 -27.376 1.00  91.42 0 A 1
ATOM   2667 C CE2 . PHE A 1 361 ? -3.690 -20.319 -26.303 1.00  91.57 0 A 1
ATOM   2668 C CZ  . PHE A 1 361 ? -4.778 -19.434 -26.364 1.00  91.94 0 A 1
ATOM   2669 N N   . SER A 1 362 ? -0.804 -20.741 -32.467 1.00  93.82 0 A 1
ATOM   2670 C CA  . SER A 1 362 ?  0.279 -20.887 -33.454 1.00  93.16 0 A 1
ATOM   2671 C C   . SER A 1 362 ?  0.173 -19.934 -34.659 1.00  93.44 0 A 1
ATOM   2672 O O   . SER A 1 362 ?  1.174 -19.601 -35.292 1.00  91.33 0 A 1
ATOM   2673 C CB  . SER A 1 362 ?  0.327 -22.338 -33.952 1.00  91.18 0 A 1
ATOM   2674 O OG  . SER A 1 362 ? -0.840 -22.683 -34.653 1.00  80.34 0 A 1
ATOM   2675 N N   . SER A 1 363 ? -1.046 -19.467 -34.952 1.00  92.73 0 A 1
ATOM   2676 C CA  . SER A 1 363 ? -1.313 -18.455 -35.984 1.00  92.78 0 A 1
ATOM   2677 C C   . SER A 1 363 ? -0.854 -17.048 -35.585 1.00  93.50 0 A 1
ATOM   2678 O O   . SER A 1 363 ? -0.614 -16.214 -36.467 1.00  92.01 0 A 1
ATOM   2679 C CB  . SER A 1 363 ? -2.808 -18.450 -36.293 1.00  90.99 0 A 1
ATOM   2680 O OG  . SER A 1 363 ? -3.538 -18.268 -35.103 1.00  86.89 0 A 1
ATOM   2681 N N   . LEU A 1 364 ? -0.685 -16.770 -34.288 1.00  94.18 0 A 1
ATOM   2682 C CA  . LEU A 1 364 ? -0.358 -15.458 -33.730 1.00  94.82 0 A 1
ATOM   2683 C C   . LEU A 1 364 ?  1.156 -15.211 -33.746 1.00  94.99 0 A 1
ATOM   2684 O O   . LEU A 1 364 ?  1.814 -15.114 -32.718 1.00  93.42 0 A 1
ATOM   2685 C CB  . LEU A 1 364 ? -0.967 -15.313 -32.325 1.00  94.82 0 A 1
ATOM   2686 C CG  . LEU A 1 364 ? -2.472 -15.640 -32.202 1.00  94.16 0 A 1
ATOM   2687 C CD1 . LEU A 1 364 ? -2.948 -15.342 -30.775 1.00  92.03 0 A 1
ATOM   2688 C CD2 . LEU A 1 364 ? -3.325 -14.839 -33.171 1.00  91.59 0 A 1
ATOM   2689 N N   . LYS A 1 365 ?  1.723 -15.090 -34.921 1.00  94.64 0 A 1
ATOM   2690 C CA  . LYS A 1 365 ?  3.186 -15.036 -35.125 1.00  94.25 0 A 1
ATOM   2691 C C   . LYS A 1 365 ?  3.881 -13.816 -34.523 1.00  94.55 0 A 1
ATOM   2692 O O   . LYS A 1 365 ?  5.111 -13.799 -34.477 1.00  91.98 0 A 1
ATOM   2693 C CB  . LYS A 1 365 ?  3.505 -15.117 -36.621 1.00  93.00 0 A 1
ATOM   2694 C CG  . LYS A 1 365 ?  3.051 -16.439 -37.228 1.00  89.61 0 A 1
ATOM   2695 C CD  . LYS A 1 365 ?  3.544 -16.563 -38.672 1.00  78.72 0 A 1
ATOM   2696 C CE  . LYS A 1 365 ?  3.090 -17.897 -39.246 1.00  72.22 0 A 1
ATOM   2697 N NZ  . LYS A 1 365 ?  3.606 -18.115 -40.622 1.00  61.87 1 A 1
ATOM   2698 N N   . SER A 1 366 ?  3.128 -12.802 -34.097 1.00  94.00 0 A 1
ATOM   2699 C CA  . SER A 1 366 ?  3.653 -11.596 -33.447 1.00  93.67 0 A 1
ATOM   2700 C C   . SER A 1 366 ?  3.431 -11.598 -31.930 1.00  93.82 0 A 1
ATOM   2701 O O   . SER A 1 366 ?  3.725 -10.589 -31.286 1.00  92.07 0 A 1
ATOM   2702 C CB  . SER A 1 366 ?  3.036 -10.341 -34.073 1.00  92.06 0 A 1
ATOM   2703 O OG  . SER A 1 366 ?  3.318 -10.295 -35.461 1.00  85.75 0 A 1
ATOM   2704 N N   . LEU A 1 367 ?  2.893 -12.671 -31.359 1.00  94.28 0 A 1
ATOM   2705 C CA  . LEU A 1 367 ?  2.510 -12.747 -29.947 1.00  94.60 0 A 1
ATOM   2706 C C   . LEU A 1 367 ?  3.748 -12.667 -29.045 1.00  94.50 0 A 1
ATOM   2707 O O   . LEU A 1 367 ?  4.647 -13.495 -29.144 1.00  93.83 0 A 1
ATOM   2708 C CB  . LEU A 1 367 ?  1.697 -14.022 -29.716 1.00  94.72 0 A 1
ATOM   2709 C CG  . LEU A 1 367 ?  0.904 -14.027 -28.394 1.00  94.10 0 A 1
ATOM   2710 C CD1 . LEU A 1 367 ? -0.258 -13.037 -28.426 1.00  92.91 0 A 1
ATOM   2711 C CD2 . LEU A 1 367 ?  0.317 -15.418 -28.165 1.00  92.44 0 A 1
ATOM   2712 N N   . ARG A 1 368 ?  3.762 -11.670 -28.156 1.00  93.87 0 A 1
ATOM   2713 C CA  . ARG A 1 368 ?  4.838 -11.413 -27.191 1.00  93.38 0 A 1
ATOM   2714 C C   . ARG A 1 368 ?  4.434 -11.782 -25.769 1.00  93.26 0 A 1
ATOM   2715 O O   . ARG A 1 368 ?  5.257 -12.289 -25.020 1.00  91.95 0 A 1
ATOM   2716 C CB  . ARG A 1 368 ?  5.252 -9.941 -27.239 1.00  92.22 0 A 1
ATOM   2717 C CG  . ARG A 1 368 ?  5.861 -9.547 -28.580 1.00  87.58 0 A 1
ATOM   2718 C CD  . ARG A 1 368 ?  6.235 -8.075 -28.536 1.00  83.00 0 A 1
ATOM   2719 N NE  . ARG A 1 368 ?  6.840 -7.629 -29.806 1.00  75.13 0 A 1
ATOM   2720 C CZ  . ARG A 1 368 ?  8.084 -7.240 -29.972 1.00  67.71 0 A 1
ATOM   2721 N NH1 . ARG A 1 368 ?  8.943 -7.191 -28.994 1.00  60.87 1 A 1
ATOM   2722 N NH2 . ARG A 1 368 ?  8.489 -6.882 -31.141 1.00  58.60 0 A 1
ATOM   2723 N N   . SER A 1 369 ?  3.175 -11.549 -25.406 1.00  93.69 0 A 1
ATOM   2724 C CA  . SER A 1 369 ?  2.662 -11.939 -24.093 1.00  93.25 0 A 1
ATOM   2725 C C   . SER A 1 369 ?  1.369 -12.734 -24.192 1.00  93.62 0 A 1
ATOM   2726 O O   . SER A 1 369 ?  0.469 -12.392 -24.957 1.00  92.88 0 A 1
ATOM   2727 C CB  . SER A 1 369 ?  2.515 -10.735 -23.158 1.00  91.08 0 A 1
ATOM   2728 O OG  . SER A 1 369 ?  1.479 -9.875 -23.554 1.00  82.08 0 A 1
ATOM   2729 N N   . LEU A 1 370 ?  1.280 -13.776 -23.364 1.00  94.32 0 A 1
ATOM   2730 C CA  . LEU A 1 370 ?  0.109 -14.629 -23.243 1.00  94.92 0 A 1
ATOM   2731 C C   . LEU A 1 370 ? -0.143 -14.943 -21.763 1.00  95.26 0 A 1
ATOM   2732 O O   . LEU A 1 370 ?  0.713 -15.532 -21.102 1.00  94.81 0 A 1
ATOM   2733 C CB  . LEU A 1 370 ?  0.346 -15.894 -24.080 1.00  95.10 0 A 1
ATOM   2734 C CG  . LEU A 1 370 ? -0.806 -16.911 -24.052 1.00  94.90 0 A 1
ATOM   2735 C CD1 . LEU A 1 370 ? -2.102 -16.330 -24.611 1.00  93.69 0 A 1
ATOM   2736 C CD2 . LEU A 1 370 ? -0.422 -18.118 -24.907 1.00  93.52 0 A 1
ATOM   2737 N N   . ASP A 1 371 ? -1.323 -14.579 -21.281 1.00  94.86 0 A 1
ATOM   2738 C CA  . ASP A 1 371 ? -1.810 -14.993 -19.961 1.00  94.83 0 A 1
ATOM   2739 C C   . ASP A 1 371 ? -2.984 -15.961 -20.127 1.00  94.89 0 A 1
ATOM   2740 O O   . ASP A 1 371 ? -4.019 -15.615 -20.695 1.00  94.18 0 A 1
ATOM   2741 C CB  . ASP A 1 371 ? -2.159 -13.773 -19.097 1.00  94.33 0 A 1
ATOM   2742 C CG  . ASP A 1 371 ? -2.346 -14.125 -17.612 1.00  93.40 0 A 1
ATOM   2743 O OD1 . ASP A 1 371 ? -2.471 -15.329 -17.289 1.00  90.83 0 A 1
ATOM   2744 O OD2 . ASP A 1 371 ? -2.306 -13.196 -16.779 1.00  89.81 -1 A 1
ATOM   2745 N N   . LEU A 1 372 ? -2.796 -17.181 -19.650 1.00  95.49 0 A 1
ATOM   2746 C CA  . LEU A 1 372 ? -3.800 -18.244 -19.617 1.00  95.47 0 A 1
ATOM   2747 C C   . LEU A 1 372 ? -4.127 -18.682 -18.188 1.00  95.51 0 A 1
ATOM   2748 O O   . LEU A 1 372 ? -4.728 -19.740 -17.995 1.00  94.38 0 A 1
ATOM   2749 C CB  . LEU A 1 372 ? -3.332 -19.438 -20.472 1.00  95.03 0 A 1
ATOM   2750 C CG  . LEU A 1 372 ? -3.164 -19.139 -21.968 1.00  94.26 0 A 1
ATOM   2751 C CD1 . LEU A 1 372 ? -2.649 -20.396 -22.668 1.00  92.74 0 A 1
ATOM   2752 C CD2 . LEU A 1 372 ? -4.478 -18.733 -22.629 1.00  92.25 0 A 1
ATOM   2753 N N   . SER A 1 373 ? -3.751 -17.898 -17.200 1.00  95.53 0 A 1
ATOM   2754 C CA  . SER A 1 373 ? -3.947 -18.223 -15.793 1.00  95.55 0 A 1
ATOM   2755 C C   . SER A 1 373 ? -5.400 -18.593 -15.480 1.00  95.13 0 A 1
ATOM   2756 O O   . SER A 1 373 ? -6.331 -18.049 -16.069 1.00  94.04 0 A 1
ATOM   2757 C CB  . SER A 1 373 ? -3.512 -17.055 -14.908 1.00  94.98 0 A 1
ATOM   2758 O OG  . SER A 1 373 ? -2.147 -16.766 -15.122 1.00  90.58 0 A 1
ATOM   2759 N N   . GLY A 1 374 ? -5.606 -19.518 -14.552 1.00  95.38 0 A 1
ATOM   2760 C CA  . GLY A 1 374 ? -6.943 -19.935 -14.134 1.00  95.07 0 A 1
ATOM   2761 C C   . GLY A 1 374 ? -7.722 -20.773 -15.149 1.00  94.87 0 A 1
ATOM   2762 O O   . GLY A 1 374 ? -8.904 -21.020 -14.929 1.00  92.87 0 A 1
ATOM   2763 N N   . ASN A 1 375 ? -7.091 -21.218 -16.230 1.00  94.72 0 A 1
ATOM   2764 C CA  . ASN A 1 375 ? -7.683 -22.143 -17.189 1.00  94.52 0 A 1
ATOM   2765 C C   . ASN A 1 375 ? -6.999 -23.508 -17.123 1.00  94.76 0 A 1
ATOM   2766 O O   . ASN A 1 375 ? -5.797 -23.604 -16.895 1.00  93.41 0 A 1
ATOM   2767 C CB  . ASN A 1 375 ? -7.617 -21.562 -18.608 1.00  93.91 0 A 1
ATOM   2768 C CG  . ASN A 1 375 ? -8.262 -20.199 -18.716 1.00  93.54 0 A 1
ATOM   2769 N ND2 . ASN A 1 375 ? -7.470 -19.156 -18.822 1.00  89.21 0 A 1
ATOM   2770 O OD1 . ASN A 1 375 ? -9.474 -20.061 -18.721 1.00  89.45 0 A 1
ATOM   2771 N N   . SER A 1 376 ? -7.746 -24.563 -17.400 1.00  94.23 0 A 1
ATOM   2772 C CA  . SER A 1 376 ? -7.131 -25.861 -17.639 1.00  93.78 0 A 1
ATOM   2773 C C   . SER A 1 376 ? -6.393 -25.853 -18.980 1.00  93.96 0 A 1
ATOM   2774 O O   . SER A 1 376 ? -6.947 -25.418 -19.994 1.00  92.62 0 A 1
ATOM   2775 C CB  . SER A 1 376 ? -8.189 -26.962 -17.597 1.00  91.87 0 A 1
ATOM   2776 O OG  . SER A 1 376 ? -7.578 -28.234 -17.704 1.00  79.10 0 A 1
ATOM   2777 N N   . ILE A 1 377 ? -5.159 -26.343 -19.003 1.00  94.14 0 A 1
ATOM   2778 C CA  . ILE A 1 377 ? -4.336 -26.432 -20.216 1.00  94.59 0 A 1
ATOM   2779 C C   . ILE A 1 377 ? -4.183 -27.901 -20.620 1.00  94.57 0 A 1
ATOM   2780 O O   . ILE A 1 377 ? -3.924 -28.761 -19.777 1.00  93.14 0 A 1
ATOM   2781 C CB  . ILE A 1 377 ? -2.976 -25.737 -20.022 1.00  93.69 0 A 1
ATOM   2782 C CG1 . ILE A 1 377 ? -3.069 -24.302 -19.437 1.00  90.66 0 A 1
ATOM   2783 C CG2 . ILE A 1 377 ? -2.202 -25.689 -21.351 1.00  90.05 0 A 1
ATOM   2784 C CD1 . ILE A 1 377 ? -3.888 -23.310 -20.263 1.00  80.58 0 A 1
ATOM   2785 N N   . SER A 1 378 ? -4.306 -28.185 -21.893 1.00  94.14 0 A 1
ATOM   2786 C CA  . SER A 1 378 ? -4.042 -29.511 -22.439 1.00  93.73 0 A 1
ATOM   2787 C C   . SER A 1 378 ? -2.588 -29.920 -22.146 1.00  93.89 0 A 1
ATOM   2788 O O   . SER A 1 378 ? -1.655 -29.327 -22.688 1.00  92.12 0 A 1
ATOM   2789 C CB  . SER A 1 378 ? -4.304 -29.526 -23.942 1.00  92.45 0 A 1
ATOM   2790 O OG  . SER A 1 378 ? -3.894 -30.756 -24.511 1.00  86.61 0 A 1
ATOM   2791 N N   . SER A 1 379 ? -2.402 -30.964 -21.358 1.00  93.05 0 A 1
ATOM   2792 C CA  . SER A 1 379 ? -1.066 -31.465 -21.010 1.00  92.74 0 A 1
ATOM   2793 C C   . SER A 1 379 ? -0.242 -31.848 -22.241 1.00  92.94 0 A 1
ATOM   2794 O O   . SER A 1 379 ?  0.961 -31.586 -22.294 1.00  90.18 0 A 1
ATOM   2795 C CB  . SER A 1 379 ? -1.191 -32.664 -20.064 1.00  90.15 0 A 1
ATOM   2796 O OG  . SER A 1 379 ? -1.976 -33.680 -20.647 1.00  75.97 0 A 1
ATOM   2797 N N   . ALA A 1 380 ? -0.894 -32.375 -23.274 1.00  92.83 0 A 1
ATOM   2798 C CA  . ALA A 1 380 ? -0.235 -32.688 -24.535 1.00  92.38 0 A 1
ATOM   2799 C C   . ALA A 1 380 ?  0.330 -31.429 -25.230 1.00  92.40 0 A 1
ATOM   2800 O O   . ALA A 1 380 ?  1.382 -31.495 -25.860 1.00  89.48 0 A 1
ATOM   2801 C CB  . ALA A 1 380 ? -1.242 -33.414 -25.437 1.00  90.64 0 A 1
ATOM   2802 N N   . SER A 1 381 ? -0.338 -30.286 -25.086 1.00  92.07 0 A 1
ATOM   2803 C CA  . SER A 1 381 ?  0.125 -29.023 -25.673 1.00  92.01 0 A 1
ATOM   2804 C C   . SER A 1 381 ?  1.285 -28.371 -24.922 1.00  92.52 0 A 1
ATOM   2805 O O   . SER A 1 381 ?  1.958 -27.499 -25.479 1.00  90.03 0 A 1
ATOM   2806 C CB  . SER A 1 381 ? -1.043 -28.046 -25.825 1.00  89.87 0 A 1
ATOM   2807 O OG  . SER A 1 381 ? -1.449 -27.494 -24.594 1.00  85.78 0 A 1
ATOM   2808 N N   . LEU A 1 382 ?  1.567 -28.826 -23.696 1.00  92.47 0 A 1
ATOM   2809 C CA  . LEU A 1 382 ?  2.723 -28.399 -22.907 1.00  92.79 0 A 1
ATOM   2810 C C   . LEU A 1 382 ?  3.987 -29.232 -23.182 1.00  92.52 0 A 1
ATOM   2811 O O   . LEU A 1 382 ?  5.054 -28.938 -22.650 1.00  89.87 0 A 1
ATOM   2812 C CB  . LEU A 1 382 ?  2.339 -28.445 -21.416 1.00  91.78 0 A 1
ATOM   2813 C CG  . LEU A 1 382 ?  1.219 -27.480 -20.995 1.00  91.36 0 A 1
ATOM   2814 C CD1 . LEU A 1 382 ?  0.811 -27.751 -19.554 1.00  87.77 0 A 1
ATOM   2815 C CD2 . LEU A 1 382 ?  1.664 -26.023 -21.100 1.00  87.70 0 A 1
ATOM   2816 N N   . SER A 1 383 ?  3.868 -30.261 -24.020 1.00  91.39 0 A 1
ATOM   2817 C CA  . SER A 1 383 ?  4.998 -31.111 -24.403 1.00  89.56 0 A 1
ATOM   2818 C C   . SER A 1 383 ?  5.922 -30.423 -25.419 1.00  88.94 0 A 1
ATOM   2819 O O   . SER A 1 383 ?  5.563 -29.439 -26.060 1.00  82.11 0 A 1
ATOM   2820 C CB  . SER A 1 383 ?  4.488 -32.443 -24.943 1.00  84.95 0 A 1
ATOM   2821 O OG  . SER A 1 383 ?  4.005 -32.304 -26.262 1.00  73.60 0 A 1
ATOM   2822 N N   . SER A 1 384 ?  7.114 -30.966 -25.609 1.00  85.18 0 A 1
ATOM   2823 C CA  . SER A 1 384 ?  8.104 -30.457 -26.567 1.00  83.51 0 A 1
ATOM   2824 C C   . SER A 1 384 ?  7.637 -30.473 -28.030 1.00  84.35 0 A 1
ATOM   2825 O O   . SER A 1 384 ?  8.181 -29.731 -28.842 1.00  75.58 0 A 1
ATOM   2826 C CB  . SER A 1 384 ?  9.379 -31.287 -26.478 1.00  76.05 0 A 1
ATOM   2827 O OG  . SER A 1 384 ?  9.126 -32.666 -26.634 1.00  68.25 0 A 1
ATOM   2828 N N   . ASP A 1 385 ?  6.669 -31.326 -28.348 1.00  83.94 0 A 1
ATOM   2829 C CA  . ASP A 1 385 ?  6.235 -31.568 -29.721 1.00  82.76 0 A 1
ATOM   2830 C C   . ASP A 1 385 ?  5.123 -30.602 -30.154 1.00  83.87 0 A 1
ATOM   2831 O O   . ASP A 1 385 ?  4.675 -30.609 -31.302 1.00  75.80 0 A 1
ATOM   2832 C CB  . ASP A 1 385 ?  5.774 -33.027 -29.842 1.00  75.89 0 A 1
ATOM   2833 C CG  . ASP A 1 385 ?  6.829 -34.058 -29.409 1.00  68.50 0 A 1
ATOM   2834 O OD1 . ASP A 1 385 ?  8.000 -33.687 -29.209 1.00  60.75 0 A 1
ATOM   2835 O OD2 . ASP A 1 385 ?  6.428 -35.226 -29.241 1.00  61.43 -1 A 1
ATOM   2836 N N   . SER A 1 386 ?  4.666 -29.773 -29.232 1.00  84.13 0 A 1
ATOM   2837 C CA  . SER A 1 386 ?  3.650 -28.759 -29.500 1.00  83.49 0 A 1
ATOM   2838 C C   . SER A 1 386 ?  4.283 -27.484 -30.043 1.00  84.83 0 A 1
ATOM   2839 O O   . SER A 1 386 ?  5.431 -27.153 -29.764 1.00  77.66 0 A 1
ATOM   2840 C CB  . SER A 1 386 ?  2.823 -28.494 -28.247 1.00  76.48 0 A 1
ATOM   2841 O OG  . SER A 1 386 ?  2.140 -29.688 -27.920 1.00  69.38 0 A 1
ATOM   2842 N N   . TYR A 1 387 ?  3.498 -26.758 -30.831 1.00  87.57 0 A 1
ATOM   2843 C CA  . TYR A 1 387 ?  3.914 -25.463 -31.344 1.00  88.13 0 A 1
ATOM   2844 C C   . TYR A 1 387 ?  3.309 -24.338 -30.505 1.00  89.87 0 A 1
ATOM   2845 O O   . TYR A 1 387 ?  2.101 -24.311 -30.260 1.00  86.41 0 A 1
ATOM   2846 C CB  . TYR A 1 387 ?  3.546 -25.345 -32.828 1.00  82.06 0 A 1
ATOM   2847 C CG  . TYR A 1 387 ?  4.084 -24.076 -33.461 1.00  74.96 0 A 1
ATOM   2848 C CD1 . TYR A 1 387 ?  3.320 -22.899 -33.427 1.00  66.89 0 A 1
ATOM   2849 C CD2 . TYR A 1 387 ?  5.365 -24.060 -34.045 1.00  66.47 0 A 1
ATOM   2850 C CE1 . TYR A 1 387 ?  3.827 -21.714 -33.976 1.00  58.28 0 A 1
ATOM   2851 C CE2 . TYR A 1 387 ?  5.883 -22.886 -34.592 1.00  58.80 0 A 1
ATOM   2852 C CZ  . TYR A 1 387 ?  5.110 -21.706 -34.563 1.00  57.26 0 A 1
ATOM   2853 O OH  . TYR A 1 387 ?  5.603 -20.548 -35.105 1.00  48.99 0 A 1
ATOM   2854 N N   . ILE A 1 388 ?  4.141 -23.398 -30.112 1.00  90.87 0 A 1
ATOM   2855 C CA  . ILE A 1 388 ?  3.752 -22.132 -29.497 1.00  91.35 0 A 1
ATOM   2856 C C   . ILE A 1 388 ?  4.554 -21.012 -30.175 1.00  92.93 0 A 1
ATOM   2857 O O   . ILE A 1 388 ?  5.675 -21.275 -30.623 1.00  91.72 0 A 1
ATOM   2858 C CB  . ILE A 1 388 ?  3.946 -22.213 -27.969 1.00  87.84 0 A 1
ATOM   2859 C CG1 . ILE A 1 388 ?  3.302 -21.011 -27.251 1.00  78.12 0 A 1
ATOM   2860 C CG2 . ILE A 1 388 ?  5.434 -22.365 -27.589 1.00  74.81 0 A 1
ATOM   2861 C CD1 . ILE A 1 388 ?  3.183 -21.186 -25.736 1.00  72.31 0 A 1
ATOM   2862 N N   . PRO A 1 389 ?  4.020 -19.788 -30.317 1.00  93.72 0 A 1
ATOM   2863 C CA  . PRO A 1 389 ?  4.752 -18.689 -30.939 1.00  94.25 0 A 1
ATOM   2864 C C   . PRO A 1 389 ?  6.123 -18.459 -30.277 1.00  94.60 0 A 1
ATOM   2865 O O   . PRO A 1 389 ?  6.203 -18.148 -29.097 1.00  93.26 0 A 1
ATOM   2866 C CB  . PRO A 1 389 ?  3.839 -17.464 -30.809 1.00  92.75 0 A 1
ATOM   2867 C CG  . PRO A 1 389 ?  2.443 -18.078 -30.747 1.00  89.97 0 A 1
ATOM   2868 C CD  . PRO A 1 389 ?  2.671 -19.372 -29.976 1.00  92.74 0 A 1
ATOM   2869 N N   . LEU A 1 390 ?  7.182 -18.578 -31.054 1.00  94.51 0 A 1
ATOM   2870 C CA  . LEU A 1 390 ?  8.562 -18.423 -30.574 1.00  94.39 0 A 1
ATOM   2871 C C   . LEU A 1 390 ?  8.922 -16.977 -30.198 1.00  94.43 0 A 1
ATOM   2872 O O   . LEU A 1 390 ?  9.976 -16.735 -29.625 1.00  92.19 0 A 1
ATOM   2873 C CB  . LEU A 1 390 ?  9.543 -18.937 -31.646 1.00  92.71 0 A 1
ATOM   2874 C CG  . LEU A 1 390 ?  9.381 -20.417 -32.036 1.00  90.10 0 A 1
ATOM   2875 C CD1 . LEU A 1 390 ? 10.429 -20.779 -33.088 1.00  84.34 0 A 1
ATOM   2876 C CD2 . LEU A 1 390 ?  9.546 -21.358 -30.847 1.00  84.38 0 A 1
ATOM   2877 N N   . THR A 1 391 ?  8.047 -16.025 -30.523 1.00  94.37 0 A 1
ATOM   2878 C CA  . THR A 1 391 ?  8.157 -14.607 -30.188 1.00  94.21 0 A 1
ATOM   2879 C C   . THR A 1 391 ?  7.744 -14.283 -28.749 1.00  94.22 0 A 1
ATOM   2880 O O   . THR A 1 391 ?  7.821 -13.129 -28.359 1.00  93.06 0 A 1
ATOM   2881 C CB  . THR A 1 391 ?  7.291 -13.779 -31.145 1.00  93.60 0 A 1
ATOM   2882 C CG2 . THR A 1 391 ?  7.822 -13.821 -32.572 1.00  89.21 0 A 1
ATOM   2883 O OG1 . THR A 1 391 ?  5.981 -14.303 -31.167 1.00  89.87 0 A 1
ATOM   2884 N N   . LEU A 1 392 ?  7.252 -15.265 -27.977 1.00  94.59 0 A 1
ATOM   2885 C CA  . LEU A 1 392 ?  6.800 -15.038 -26.613 1.00  94.96 0 A 1
ATOM   2886 C C   . LEU A 1 392 ?  7.954 -14.591 -25.712 1.00  94.87 0 A 1
ATOM   2887 O O   . LEU A 1 392 ?  8.930 -15.311 -25.521 1.00  93.92 0 A 1
ATOM   2888 C CB  . LEU A 1 392 ?  6.121 -16.296 -26.035 1.00  94.50 0 A 1
ATOM   2889 C CG  . LEU A 1 392 ?  4.663 -16.491 -26.494 1.00  91.79 0 A 1
ATOM   2890 C CD1 . LEU A 1 392 ?  4.155 -17.854 -26.013 1.00  89.68 0 A 1
ATOM   2891 C CD2 . LEU A 1 392 ?  3.724 -15.435 -25.916 1.00  89.19 0 A 1
ATOM   2892 N N   . GLU A 1 393 ?  7.779 -13.416 -25.123 1.00  94.03 0 A 1
ATOM   2893 C CA  . GLU A 1 393 ?  8.641 -12.834 -24.096 1.00  93.60 0 A 1
ATOM   2894 C C   . GLU A 1 393 ?  8.068 -13.093 -22.699 1.00  93.89 0 A 1
ATOM   2895 O O   . GLU A 1 393 ?  8.816 -13.263 -21.734 1.00  92.70 0 A 1
ATOM   2896 C CB  . GLU A 1 393 ?  8.776 -11.324 -24.346 1.00  91.52 0 A 1
ATOM   2897 C CG  . GLU A 1 393 ?  9.468 -10.969 -25.674 1.00  86.46 0 A 1
ATOM   2898 C CD  . GLU A 1 393 ?  9.432 -9.465 -25.996 1.00  87.17 0 A 1
ATOM   2899 O OE1 . GLU A 1 393 ?  9.604 -9.118 -27.189 1.00  81.80 0 A 1
ATOM   2900 O OE2 . GLU A 1 393 ?  9.179 -8.631 -25.099 1.00  83.14 -1 A 1
ATOM   2901 N N   . MET A 1 394 ?  6.731 -13.152 -22.579 1.00  94.35 0 A 1
ATOM   2902 C CA  . MET A 1 394 ?  6.023 -13.365 -21.321 1.00  94.15 0 A 1
ATOM   2903 C C   . MET A 1 394 ?  4.963 -14.457 -21.454 1.00  94.34 0 A 1
ATOM   2904 O O   . MET A 1 394 ?  4.084 -14.381 -22.315 1.00  93.56 0 A 1
ATOM   2905 C CB  . MET A 1 394 ?  5.414 -12.033 -20.871 1.00  92.19 0 A 1
ATOM   2906 C CG  . MET A 1 394 ?  4.644 -12.130 -19.549 1.00  87.73 0 A 1
ATOM   2907 S SD  . MET A 1 394 ?  3.981 -10.531 -19.008 1.00  84.13 0 A 1
ATOM   2908 C CE  . MET A 1 394 ?  3.150 -11.026 -17.473 1.00  74.33 0 A 1
ATOM   2909 N N   . LEU A 1 395 ?  5.002 -15.435 -20.554 1.00  94.78 0 A 1
ATOM   2910 C CA  . LEU A 1 395 ?  3.987 -16.479 -20.448 1.00  95.29 0 A 1
ATOM   2911 C C   . LEU A 1 395 ?  3.565 -16.640 -18.988 1.00  95.51 0 A 1
ATOM   2912 O O   . LEU A 1 395 ?  4.397 -16.908 -18.125 1.00  95.07 0 A 1
ATOM   2913 C CB  . LEU A 1 395 ?  4.533 -17.771 -21.065 1.00  95.23 0 A 1
ATOM   2914 C CG  . LEU A 1 395 ?  3.545 -18.951 -21.051 1.00  94.71 0 A 1
ATOM   2915 C CD1 . LEU A 1 395 ?  2.292 -18.683 -21.875 1.00  92.89 0 A 1
ATOM   2916 C CD2 . LEU A 1 395 ?  4.226 -20.186 -21.648 1.00  92.46 0 A 1
ATOM   2917 N N   . THR A 1 396 ?  2.267 -16.505 -18.728 1.00  95.16 0 A 1
ATOM   2918 C CA  . THR A 1 396 ?  1.690 -16.664 -17.395 1.00  95.14 0 A 1
ATOM   2919 C C   . THR A 1 396 ?  0.694 -17.816 -17.387 1.00  95.33 0 A 1
ATOM   2920 O O   . THR A 1 396 ? -0.278 -17.822 -18.150 1.00  94.62 0 A 1
ATOM   2921 C CB  . THR A 1 396 ?  1.041 -15.362 -16.901 1.00  94.01 0 A 1
ATOM   2922 C CG2 . THR A 1 396 ?  0.816 -15.396 -15.401 1.00  85.05 0 A 1
ATOM   2923 O OG1 . THR A 1 396 ?  1.861 -14.244 -17.149 1.00  86.92 0 A 1
ATOM   2924 N N   . LEU A 1 397 ?  0.933 -18.796 -16.528 1.00  96.49 0 A 1
ATOM   2925 C CA  . LEU A 1 397 ?  0.158 -20.037 -16.390 1.00  96.78 0 A 1
ATOM   2926 C C   . LEU A 1 397 ? -0.165 -20.316 -14.918 1.00  97.09 0 A 1
ATOM   2927 O O   . LEU A 1 397 ? -0.009 -21.439 -14.429 1.00  96.25 0 A 1
ATOM   2928 C CB  . LEU A 1 397 ?  0.933 -21.209 -17.033 1.00  96.40 0 A 1
ATOM   2929 C CG  . LEU A 1 397 ?  1.254 -21.089 -18.534 1.00  95.75 0 A 1
ATOM   2930 C CD1 . LEU A 1 397 ?  2.104 -22.288 -18.967 1.00  94.33 0 A 1
ATOM   2931 C CD2 . LEU A 1 397 ? -0.005 -21.074 -19.391 1.00  93.92 0 A 1
ATOM   2932 N N   . ARG A 1 398 ? -0.595 -19.294 -14.171 1.00  96.43 0 A 1
ATOM   2933 C CA  . ARG A 1 398 ? -0.972 -19.445 -12.760 1.00  96.52 0 A 1
ATOM   2934 C C   . ARG A 1 398 ? -2.274 -20.234 -12.639 1.00  96.63 0 A 1
ATOM   2935 O O   . ARG A 1 398 ? -3.171 -20.062 -13.447 1.00  95.93 0 A 1
ATOM   2936 C CB  . ARG A 1 398 ? -1.137 -18.083 -12.079 1.00  95.42 0 A 1
ATOM   2937 C CG  . ARG A 1 398 ?  0.091 -17.180 -12.178 1.00  89.37 0 A 1
ATOM   2938 C CD  . ARG A 1 398 ? -0.189 -15.838 -11.514 1.00  86.77 0 A 1
ATOM   2939 N NE  . ARG A 1 398 ?  0.947 -14.945 -11.654 1.00  77.23 0 A 1
ATOM   2940 C CZ  . ARG A 1 398 ?  0.955 -13.622 -11.732 1.00  70.97 0 A 1
ATOM   2941 N NH1 . ARG A 1 398 ? -0.133 -12.924 -11.609 1.00  64.06 1 A 1
ATOM   2942 N NH2 . ARG A 1 398 ?  2.073 -13.011 -11.942 1.00  61.56 0 A 1
ATOM   2943 N N   . HIS A 1 399 ? -2.420 -21.063 -11.624 1.00  96.50 0 A 1
ATOM   2944 C CA  . HIS A 1 399 ? -3.677 -21.780 -11.366 1.00  96.53 0 A 1
ATOM   2945 C C   . HIS A 1 399 ? -4.213 -22.577 -12.575 1.00  96.17 0 A 1
ATOM   2946 O O   . HIS A 1 399 ? -5.415 -22.600 -12.824 1.00  94.40 0 A 1
ATOM   2947 C CB  . HIS A 1 399 ? -4.726 -20.811 -10.791 1.00  95.92 0 A 1
ATOM   2948 C CG  . HIS A 1 399 ? -4.315 -20.110 -9.527 1.00  95.16 0 A 1
ATOM   2949 C CD2 . HIS A 1 399 ? -3.869 -18.821 -9.407 1.00  85.05 0 A 1
ATOM   2950 N ND1 . HIS A 1 399 ? -4.377 -20.650 -8.263 1.00  84.06 0 A 1
ATOM   2951 C CE1 . HIS A 1 399 ? -3.992 -19.702 -7.389 1.00  87.15 0 A 1
ATOM   2952 N NE2 . HIS A 1 399 ? -3.675 -18.580 -8.046 1.00  89.71 0 A 1
ATOM   2953 N N   . CYS A 1 400 ? -3.333 -23.223 -13.331 1.00  96.46 0 A 1
ATOM   2954 C CA  . CYS A 1 400 ? -3.698 -23.976 -14.535 1.00  96.26 0 A 1
ATOM   2955 C C   . CYS A 1 400 ? -3.799 -25.497 -14.315 1.00  95.60 0 A 1
ATOM   2956 O O   . CYS A 1 400 ? -3.922 -26.252 -15.276 1.00  92.80 0 A 1
ATOM   2957 C CB  . CYS A 1 400 ? -2.719 -23.637 -15.658 1.00  96.17 0 A 1
ATOM   2958 S SG  . CYS A 1 400 ? -2.938 -21.913 -16.204 1.00  95.79 0 A 1
ATOM   2959 N N   . ASP A 1 401 ? -3.714 -25.959 -13.078 1.00  95.23 0 A 1
ATOM   2960 C CA  . ASP A 1 401 ? -3.690 -27.386 -12.722 1.00  94.72 0 A 1
ATOM   2961 C C   . ASP A 1 401 ? -2.569 -28.195 -13.407 1.00  95.24 0 A 1
ATOM   2962 O O   . ASP A 1 401 ? -2.718 -29.377 -13.720 1.00  93.81 0 A 1
ATOM   2963 C CB  . ASP A 1 401 ? -5.100 -27.998 -12.866 1.00  93.08 0 A 1
ATOM   2964 C CG  . ASP A 1 401 ? -5.290 -29.215 -11.957 1.00  89.00 0 A 1
ATOM   2965 O OD1 . ASP A 1 401 ? -4.710 -29.202 -10.848 1.00  83.26 0 A 1
ATOM   2966 O OD2 . ASP A 1 401 ? -6.085 -30.128 -12.261 1.00  81.30 -1 A 1
ATOM   2967 N N   . ILE A 1 402 ? -1.423 -27.567 -13.659 1.00  96.49 0 A 1
ATOM   2968 C CA  . ILE A 1 402 ? -0.277 -28.177 -14.341 1.00  96.91 0 A 1
ATOM   2969 C C   . ILE A 1 402 ?  0.474 -29.100 -13.376 1.00  97.13 0 A 1
ATOM   2970 O O   . ILE A 1 402 ?  0.925 -28.667 -12.313 1.00  96.63 0 A 1
ATOM   2971 C CB  . ILE A 1 402 ?  0.640 -27.091 -14.955 1.00  96.53 0 A 1
ATOM   2972 C CG1 . ILE A 1 402 ? -0.135 -26.263 -16.007 1.00  95.29 0 A 1
ATOM   2973 C CG2 . ILE A 1 402 ?  1.888 -27.735 -15.589 1.00  95.32 0 A 1
ATOM   2974 C CD1 . ILE A 1 402 ?  0.624 -25.032 -16.505 1.00  92.35 0 A 1
ATOM   2975 N N   . ASN A 1 403 ?  0.642 -30.354 -13.760 1.00  96.42 0 A 1
ATOM   2976 C CA  . ASN A 1 403 ?  1.276 -31.389 -12.938 1.00  95.97 0 A 1
ATOM   2977 C C   . ASN A 1 403 ?  2.744 -31.656 -13.300 1.00  96.49 0 A 1
ATOM   2978 O O   . ASN A 1 403 ?  3.491 -32.191 -12.487 1.00  93.97 0 A 1
ATOM   2979 C CB  . ASN A 1 403 ?  0.449 -32.670 -13.064 1.00  92.97 0 A 1
ATOM   2980 C CG  . ASN A 1 403 ? -0.932 -32.523 -12.426 1.00  87.83 0 A 1
ATOM   2981 N ND2 . ASN A 1 403 ? -1.982 -32.903 -13.110 1.00  74.34 0 A 1
ATOM   2982 O OD1 . ASN A 1 403 ? -1.072 -32.086 -11.307 1.00  71.80 0 A 1
ATOM   2983 N N   . GLU A 1 404 ?  3.143 -31.325 -14.524 1.00  95.75 0 A 1
ATOM   2984 C CA  . GLU A 1 404 ?  4.499 -31.529 -15.032 1.00  95.48 0 A 1
ATOM   2985 C C   . GLU A 1 404 ?  5.058 -30.229 -15.594 1.00  96.02 0 A 1
ATOM   2986 O O   . GLU A 1 404 ?  4.333 -29.427 -16.178 1.00  94.34 0 A 1
ATOM   2987 C CB  . GLU A 1 404 ?  4.531 -32.620 -16.107 1.00  93.12 0 A 1
ATOM   2988 C CG  . GLU A 1 404 ?  4.223 -34.004 -15.535 1.00  81.19 0 A 1
ATOM   2989 C CD  . GLU A 1 404 ?  4.476 -35.145 -16.538 1.00  77.08 0 A 1
ATOM   2990 O OE1 . GLU A 1 404 ?  4.408 -36.306 -16.091 1.00  69.77 0 A 1
ATOM   2991 O OE2 . GLU A 1 404 ?  4.756 -34.859 -17.722 1.00  69.76 -1 A 1
ATOM   2992 N N   . PHE A 1 405 ?  6.370 -30.032 -15.451 1.00  96.28 0 A 1
ATOM   2993 C CA  . PHE A 1 405 ?  7.004 -28.826 -15.951 1.00  96.51 0 A 1
ATOM   2994 C C   . PHE A 1 405 ?  6.837 -28.711 -17.476 1.00  96.21 0 A 1
ATOM   2995 O O   . PHE A 1 405 ?  7.189 -29.656 -18.189 1.00  95.01 0 A 1
ATOM   2996 C CB  . PHE A 1 405 ?  8.480 -28.807 -15.543 1.00  96.26 0 A 1
ATOM   2997 C CG  . PHE A 1 405 ?  9.060 -27.416 -15.596 1.00  96.90 0 A 1
ATOM   2998 C CD1 . PHE A 1 405 ?  9.482 -26.867 -16.818 1.00  96.09 0 A 1
ATOM   2999 C CD2 . PHE A 1 405 ?  9.107 -26.632 -14.432 1.00  95.86 0 A 1
ATOM   3000 C CE1 . PHE A 1 405 ?  9.938 -25.540 -16.866 1.00  95.29 0 A 1
ATOM   3001 C CE2 . PHE A 1 405 ?  9.567 -25.310 -14.471 1.00  95.14 0 A 1
ATOM   3002 C CZ  . PHE A 1 405 ?  9.975 -24.759 -15.693 1.00  95.78 0 A 1
ATOM   3003 N N   . PRO A 1 406 ?  6.347 -27.581 -18.008 1.00  96.86 0 A 1
ATOM   3004 C CA  . PRO A 1 406 ?  6.066 -27.433 -19.435 1.00  96.58 0 A 1
ATOM   3005 C C   . PRO A 1 406 ?  7.317 -27.507 -20.305 1.00  96.30 0 A 1
ATOM   3006 O O   . PRO A 1 406 ?  8.053 -26.529 -20.455 1.00  95.06 0 A 1
ATOM   3007 C CB  . PRO A 1 406 ?  5.336 -26.092 -19.580 1.00  95.85 0 A 1
ATOM   3008 C CG  . PRO A 1 406 ?  4.736 -25.844 -18.201 1.00  94.22 0 A 1
ATOM   3009 C CD  . PRO A 1 406 ?  5.785 -26.460 -17.278 1.00  96.30 0 A 1
ATOM   3010 N N   . ASN A 1 407 ?  7.559 -28.649 -20.942 1.00  95.75 0 A 1
ATOM   3011 C CA  . ASN A 1 407 ?  8.716 -28.831 -21.820 1.00  95.18 0 A 1
ATOM   3012 C C   . ASN A 1 407 ?  8.696 -27.927 -23.058 1.00  95.28 0 A 1
ATOM   3013 O O   . ASN A 1 407 ?  9.755 -27.670 -23.627 1.00  92.83 0 A 1
ATOM   3014 C CB  . ASN A 1 407 ?  8.811 -30.310 -22.223 1.00  93.08 0 A 1
ATOM   3015 C CG  . ASN A 1 407 ?  9.398 -31.180 -21.126 1.00  87.52 0 A 1
ATOM   3016 N ND2 . ASN A 1 407 ?  8.839 -32.340 -20.898 1.00  74.82 0 A 1
ATOM   3017 O OD1 . ASN A 1 407 ? 10.400 -30.849 -20.510 1.00  76.58 0 A 1
ATOM   3018 N N   . ILE A 1 408 ?  7.522 -27.412 -23.439 1.00  95.06 0 A 1
ATOM   3019 C CA  . ILE A 1 408 ?  7.371 -26.467 -24.548 1.00  94.32 0 A 1
ATOM   3020 C C   . ILE A 1 408 ?  8.220 -25.200 -24.365 1.00  94.77 0 A 1
ATOM   3021 O O   . ILE A 1 408 ?  8.705 -24.636 -25.338 1.00  93.44 0 A 1
ATOM   3022 C CB  . ILE A 1 408 ?  5.878 -26.137 -24.754 1.00  92.36 0 A 1
ATOM   3023 C CG1 . ILE A 1 408 ?  5.600 -25.379 -26.065 1.00  83.51 0 A 1
ATOM   3024 C CG2 . ILE A 1 408 ?  5.257 -25.355 -23.577 1.00  79.34 0 A 1
ATOM   3025 C CD1 . ILE A 1 408 ?  5.992 -26.155 -27.308 1.00  76.48 0 A 1
ATOM   3026 N N   . LEU A 1 409 ?  8.488 -24.809 -23.113 1.00  95.26 0 A 1
ATOM   3027 C CA  . LEU A 1 409 ?  9.294 -23.635 -22.789 1.00  95.20 0 A 1
ATOM   3028 C C   . LEU A 1 409 ? 10.731 -23.725 -23.320 1.00  95.35 0 A 1
ATOM   3029 O O   . LEU A 1 409 ? 11.339 -22.691 -23.582 1.00  94.25 0 A 1
ATOM   3030 C CB  . LEU A 1 409 ?  9.329 -23.431 -21.267 1.00  94.38 0 A 1
ATOM   3031 C CG  . LEU A 1 409 ?  7.965 -23.212 -20.590 1.00  92.15 0 A 1
ATOM   3032 C CD1 . LEU A 1 409 ?  8.192 -23.047 -19.090 1.00  86.48 0 A 1
ATOM   3033 C CD2 . LEU A 1 409 ?  7.250 -21.979 -21.109 1.00  86.17 0 A 1
ATOM   3034 N N   . LYS A 1 410 ? 11.259 -24.922 -23.566 1.00  94.85 0 A 1
ATOM   3035 C CA  . LYS A 1 410 ? 12.608 -25.111 -24.147 1.00  94.46 0 A 1
ATOM   3036 C C   . LYS A 1 410 ? 12.790 -24.415 -25.496 1.00  94.36 0 A 1
ATOM   3037 O O   . LYS A 1 410 ? 13.924 -24.125 -25.883 1.00  92.22 0 A 1
ATOM   3038 C CB  . LYS A 1 410 ? 12.887 -26.607 -24.358 1.00  92.70 0 A 1
ATOM   3039 C CG  . LYS A 1 410 ? 12.999 -27.394 -23.053 1.00  84.89 0 A 1
ATOM   3040 C CD  . LYS A 1 410 ? 13.229 -28.883 -23.344 1.00  85.89 0 A 1
ATOM   3041 C CE  . LYS A 1 410 ? 13.275 -29.656 -22.034 1.00  77.24 0 A 1
ATOM   3042 N NZ  . LYS A 1 410 ? 13.343 -31.119 -22.223 1.00  72.15 1 A 1
ATOM   3043 N N   . THR A 1 411 ? 11.697 -24.206 -26.232 1.00  93.29 0 A 1
ATOM   3044 C CA  . THR A 1 411 ? 11.723 -23.594 -27.565 1.00  92.27 0 A 1
ATOM   3045 C C   . THR A 1 411 ? 11.653 -22.064 -27.514 1.00  93.06 0 A 1
ATOM   3046 O O   . THR A 1 411 ? 12.005 -21.411 -28.496 1.00  91.31 0 A 1
ATOM   3047 C CB  . THR A 1 411 ? 10.612 -24.168 -28.455 1.00  89.62 0 A 1
ATOM   3048 C CG2 . THR A 1 411 ? 10.668 -25.698 -28.546 1.00  79.44 0 A 1
ATOM   3049 O OG1 . THR A 1 411 ?  9.331 -23.826 -27.983 1.00  81.84 0 A 1
ATOM   3050 N N   . LEU A 1 412 ? 11.254 -21.483 -26.366 1.00  94.28 0 A 1
ATOM   3051 C CA  . LEU A 1 412 ? 11.001 -20.059 -26.202 1.00  94.80 0 A 1
ATOM   3052 C C   . LEU A 1 412 ? 12.283 -19.290 -25.859 1.00  95.33 0 A 1
ATOM   3053 O O   . LEU A 1 412 ? 12.506 -18.869 -24.724 1.00  94.19 0 A 1
ATOM   3054 C CB  . LEU A 1 412 ?  9.890 -19.844 -25.150 1.00  94.50 0 A 1
ATOM   3055 C CG  . LEU A 1 412 ?  8.542 -20.497 -25.491 1.00  93.54 0 A 1
ATOM   3056 C CD1 . LEU A 1 412 ?  7.516 -20.113 -24.418 1.00  91.31 0 A 1
ATOM   3057 C CD2 . LEU A 1 412 ?  8.004 -20.072 -26.857 1.00  91.17 0 A 1
ATOM   3058 N N   . LYS A 1 413 ? 13.140 -19.089 -26.864 1.00  95.51 0 A 1
ATOM   3059 C CA  . LYS A 1 413 ? 14.441 -18.419 -26.666 1.00  95.29 0 A 1
ATOM   3060 C C   . LYS A 1 413 ? 14.344 -16.910 -26.422 1.00  95.28 0 A 1
ATOM   3061 O O   . LYS A 1 413 ? 15.328 -16.325 -25.979 1.00  92.93 0 A 1
ATOM   3062 C CB  . LYS A 1 413 ? 15.373 -18.705 -27.835 1.00  94.13 0 A 1
ATOM   3063 C CG  . LYS A 1 413 ? 15.673 -20.204 -27.945 1.00  89.25 0 A 1
ATOM   3064 C CD  . LYS A 1 413 ? 16.965 -20.437 -28.726 1.00  76.82 0 A 1
ATOM   3065 C CE  . LYS A 1 413 ? 17.271 -21.935 -28.744 1.00  69.17 0 A 1
ATOM   3066 N NZ  . LYS A 1 413 ? 18.652 -22.202 -29.209 1.00  58.29 1 A 1
ATOM   3067 N N   . GLU A 1 414 ? 13.188 -16.301 -26.692 1.00  94.50 0 A 1
ATOM   3068 C CA  . GLU A 1 414 ? 12.906 -14.889 -26.408 1.00  94.33 0 A 1
ATOM   3069 C C   . GLU A 1 414 ? 12.247 -14.686 -25.024 1.00  94.01 0 A 1
ATOM   3070 O O   . GLU A 1 414 ? 11.930 -13.563 -24.652 1.00  91.90 0 A 1
ATOM   3071 C CB  . GLU A 1 414 ? 12.022 -14.304 -27.525 1.00  93.76 0 A 1
ATOM   3072 C CG  . GLU A 1 414 ? 12.615 -14.411 -28.939 1.00  91.69 0 A 1
ATOM   3073 C CD  . GLU A 1 414 ? 13.932 -13.655 -29.121 1.00  87.47 0 A 1
ATOM   3074 O OE1 . GLU A 1 414 ? 14.822 -14.211 -29.817 1.00  79.20 0 A 1
ATOM   3075 O OE2 . GLU A 1 414 ? 14.051 -12.532 -28.618 1.00  79.30 -1 A 1
ATOM   3076 N N   . LEU A 1 415 ? 12.022 -15.772 -24.269 1.00  94.79 0 A 1
ATOM   3077 C CA  . LEU A 1 415 ? 11.308 -15.715 -23.000 1.00  95.16 0 A 1
ATOM   3078 C C   . LEU A 1 415 ? 12.113 -14.930 -21.954 1.00  95.02 0 A 1
ATOM   3079 O O   . LEU A 1 415 ? 13.230 -15.307 -21.603 1.00  94.49 0 A 1
ATOM   3080 C CB  . LEU A 1 415 ? 10.979 -17.136 -22.523 1.00  95.22 0 A 1
ATOM   3081 C CG  . LEU A 1 415 ?  9.925 -17.194 -21.404 1.00  94.50 0 A 1
ATOM   3082 C CD1 . LEU A 1 415 ?  8.526 -16.851 -21.921 1.00  93.26 0 A 1
ATOM   3083 C CD2 . LEU A 1 415 ?  9.876 -18.615 -20.825 1.00  92.73 0 A 1
ATOM   3084 N N   . VAL A 1 416 ? 11.504 -13.863 -21.447 1.00  93.87 0 A 1
ATOM   3085 C CA  . VAL A 1 416 ? 12.038 -12.992 -20.397 1.00  93.53 0 A 1
ATOM   3086 C C   . VAL A 1 416 ? 11.364 -13.288 -19.059 1.00  93.68 0 A 1
ATOM   3087 O O   . VAL A 1 416 ? 12.024 -13.323 -18.013 1.00  92.97 0 A 1
ATOM   3088 C CB  . VAL A 1 416 ? 11.847 -11.510 -20.782 1.00  92.37 0 A 1
ATOM   3089 C CG1 . VAL A 1 416 ? 12.410 -10.566 -19.712 1.00  89.08 0 A 1
ATOM   3090 C CG2 . VAL A 1 416 ? 12.521 -11.168 -22.110 1.00  89.54 0 A 1
ATOM   3091 N N   . TYR A 1 417 ? 10.054 -13.534 -19.084 1.00  94.06 0 A 1
ATOM   3092 C CA  . TYR A 1 417 ?  9.226 -13.724 -17.897 1.00  94.31 0 A 1
ATOM   3093 C C   . TYR A 1 417 ?  8.408 -15.014 -17.981 1.00  94.72 0 A 1
ATOM   3094 O O   . TYR A 1 417 ?  7.669 -15.239 -18.946 1.00  94.18 0 A 1
ATOM   3095 C CB  . TYR A 1 417 ?  8.312 -12.499 -17.742 1.00  93.19 0 A 1
ATOM   3096 C CG  . TYR A 1 417 ?  7.402 -12.544 -16.540 1.00  92.65 0 A 1
ATOM   3097 C CD1 . TYR A 1 417 ?  6.200 -13.289 -16.573 1.00  91.26 0 A 1
ATOM   3098 C CD2 . TYR A 1 417 ?  7.736 -11.826 -15.374 1.00  90.93 0 A 1
ATOM   3099 C CE1 . TYR A 1 417 ?  5.356 -13.339 -15.449 1.00  89.78 0 A 1
ATOM   3100 C CE2 . TYR A 1 417 ?  6.884 -11.860 -14.245 1.00  89.36 0 A 1
ATOM   3101 C CZ  . TYR A 1 417 ?  5.701 -12.616 -14.286 1.00  88.74 0 A 1
ATOM   3102 O OH  . TYR A 1 417 ?  4.884 -12.655 -13.195 1.00  86.51 0 A 1
ATOM   3103 N N   . ILE A 1 418 ?  8.477 -15.828 -16.944 1.00  95.53 0 A 1
ATOM   3104 C CA  . ILE A 1 418 ?  7.619 -16.994 -16.782 1.00  95.89 0 A 1
ATOM   3105 C C   . ILE A 1 418 ?  7.035 -17.028 -15.366 1.00  95.96 0 A 1
ATOM   3106 O O   . ILE A 1 418 ?  7.768 -16.920 -14.378 1.00  95.53 0 A 1
ATOM   3107 C CB  . ILE A 1 418 ?  8.371 -18.290 -17.158 1.00  95.32 0 A 1
ATOM   3108 C CG1 . ILE A 1 418 ?  7.472 -19.549 -17.134 1.00  89.89 0 A 1
ATOM   3109 C CG2 . ILE A 1 418 ?  9.604 -18.552 -16.276 1.00  88.00 0 A 1
ATOM   3110 C CD1 . ILE A 1 418 ?  6.389 -19.551 -18.185 1.00  81.90 0 A 1
ATOM   3111 N N   . ASP A 1 419 ?  5.729 -17.215 -15.285 1.00  95.84 0 A 1
ATOM   3112 C CA  . ASP A 1 419 ?  5.039 -17.474 -14.022 1.00  96.03 0 A 1
ATOM   3113 C C   . ASP A 1 419 ?  4.143 -18.709 -14.159 1.00  96.31 0 A 1
ATOM   3114 O O   . ASP A 1 419 ?  3.172 -18.700 -14.910 1.00  95.80 0 A 1
ATOM   3115 C CB  . ASP A 1 419 ?  4.265 -16.228 -13.591 1.00  95.35 0 A 1
ATOM   3116 C CG  . ASP A 1 419 ?  3.734 -16.324 -12.157 1.00  94.65 0 A 1
ATOM   3117 O OD1 . ASP A 1 419 ?  3.509 -17.437 -11.647 1.00  92.77 0 A 1
ATOM   3118 O OD2 . ASP A 1 419 ?  3.513 -15.250 -11.554 1.00  91.61 -1 A 1
ATOM   3119 N N   . ILE A 1 420 ?  4.493 -19.741 -13.437 1.00  96.90 0 A 1
ATOM   3120 C CA  . ILE A 1 420 ?  3.750 -20.997 -13.354 1.00  97.37 0 A 1
ATOM   3121 C C   . ILE A 1 420 ?  3.455 -21.304 -11.875 1.00  97.58 0 A 1
ATOM   3122 O O   . ILE A 1 420 ?  3.480 -22.452 -11.426 1.00  97.04 0 A 1
ATOM   3123 C CB  . ILE A 1 420 ?  4.463 -22.157 -14.098 1.00  97.07 0 A 1
ATOM   3124 C CG1 . ILE A 1 420 ?  5.211 -21.704 -15.379 1.00  95.87 0 A 1
ATOM   3125 C CG2 . ILE A 1 420 ?  3.419 -23.221 -14.470 1.00  96.12 0 A 1
ATOM   3126 C CD1 . ILE A 1 420 ?  5.961 -22.840 -16.097 1.00  93.55 0 A 1
ATOM   3127 N N   . SER A 1 421 ?  3.213 -20.266 -11.093 1.00  96.65 0 A 1
ATOM   3128 C CA  . SER A 1 421 ?  2.852 -20.397 -9.683 1.00  96.46 0 A 1
ATOM   3129 C C   . SER A 1 421 ?  1.462 -21.002 -9.491 1.00  96.75 0 A 1
ATOM   3130 O O   . SER A 1 421 ?  0.628 -21.008 -10.402 1.00  95.82 0 A 1
ATOM   3131 C CB  . SER A 1 421 ?  2.991 -19.042 -8.974 1.00  94.81 0 A 1
ATOM   3132 O OG  . SER A 1 421 ?  2.111 -18.085 -9.521 1.00  87.76 0 A 1
ATOM   3133 N N   . ASN A 1 422 ?  1.186 -21.503 -8.302 1.00  97.26 0 A 1
ATOM   3134 C CA  . ASN A 1 422 ? -0.100 -22.099 -7.939 1.00  97.25 0 A 1
ATOM   3135 C C   . ASN A 1 422 ? -0.522 -23.239 -8.883 1.00  97.49 0 A 1
ATOM   3136 O O   . ASN A 1 422 ? -1.635 -23.259 -9.402 1.00  96.52 0 A 1
ATOM   3137 C CB  . ASN A 1 422 ? -1.167 -21.007 -7.772 1.00  96.53 0 A 1
ATOM   3138 C CG  . ASN A 1 422 ? -0.777 -19.916 -6.789 1.00  94.32 0 A 1
ATOM   3139 N ND2 . ASN A 1 422 ? -0.232 -18.823 -7.275 1.00  84.91 0 A 1
ATOM   3140 O OD1 . ASN A 1 422 ? -0.951 -20.028 -5.592 1.00  85.77 0 A 1
ATOM   3141 N N   . ASN A 1 423 ?  0.391 -24.202 -9.094 1.00  97.45 0 A 1
ATOM   3142 C CA  . ASN A 1 423 ?  0.155 -25.419 -9.861 1.00  97.79 0 A 1
ATOM   3143 C C   . ASN A 1 423 ?  0.467 -26.652 -8.992 1.00  97.81 0 A 1
ATOM   3144 O O   . ASN A 1 423 ?  0.543 -26.560 -7.760 1.00  95.86 0 A 1
ATOM   3145 C CB  . ASN A 1 423 ?  0.948 -25.316 -11.180 1.00  97.52 0 A 1
ATOM   3146 C CG  . ASN A 1 423 ?  0.245 -24.455 -12.209 1.00  97.46 0 A 1
ATOM   3147 N ND2 . ASN A 1 423 ?  0.718 -23.255 -12.458 1.00  93.05 0 A 1
ATOM   3148 O OD1 . ASN A 1 423 ? -0.736 -24.875 -12.813 1.00  93.14 0 A 1
ATOM   3149 N N   . ARG A 1 424 ?  0.623 -27.808 -9.593 1.00  97.72 0 A 1
ATOM   3150 C CA  . ARG A 1 424 ?  0.913 -29.073 -8.896 1.00  97.52 0 A 1
ATOM   3151 C C   . ARG A 1 424 ?  2.208 -29.728 -9.367 1.00  97.73 0 A 1
ATOM   3152 O O   . ARG A 1 424 ?  2.366 -30.951 -9.262 1.00  96.25 0 A 1
ATOM   3153 C CB  . ARG A 1 424 ? -0.279 -30.032 -9.005 1.00  96.03 0 A 1
ATOM   3154 C CG  . ARG A 1 424 ? -1.598 -29.420 -8.507 1.00  92.48 0 A 1
ATOM   3155 C CD  . ARG A 1 424 ? -2.672 -30.517 -8.478 1.00  89.82 0 A 1
ATOM   3156 N NE  . ARG A 1 424 ? -4.006 -29.954 -8.301 1.00  81.89 0 A 1
ATOM   3157 C CZ  . ARG A 1 424 ? -5.132 -30.598 -8.484 1.00  75.68 0 A 1
ATOM   3158 N NH1 . ARG A 1 424 ? -5.167 -31.896 -8.610 1.00  66.85 1 A 1
ATOM   3159 N NH2 . ARG A 1 424 ? -6.242 -29.949 -8.573 1.00  67.19 0 A 1
ATOM   3160 N N   . MET A 1 425 ?  3.140 -28.937 -9.890 1.00  97.92 0 A 1
ATOM   3161 C CA  . MET A 1 425 ?  4.433 -29.424 -10.360 1.00  97.88 0 A 1
ATOM   3162 C C   . MET A 1 425 ?  5.272 -29.934 -9.187 1.00  97.97 0 A 1
ATOM   3163 O O   . MET A 1 425 ?  5.307 -29.324 -8.120 1.00  97.27 0 A 1
ATOM   3164 C CB  . MET A 1 425 ?  5.187 -28.338 -11.128 1.00  97.45 0 A 1
ATOM   3165 C CG  . MET A 1 425 ?  4.475 -27.942 -12.426 1.00  96.42 0 A 1
ATOM   3166 S SD  . MET A 1 425 ?  5.379 -26.711 -13.396 1.00  95.68 0 A 1
ATOM   3167 C CE  . MET A 1 425 ?  5.176 -25.268 -12.331 1.00  89.09 0 A 1
ATOM   3168 N N   . LYS A 1 426 ?  5.962 -31.050 -9.401 1.00  97.45 0 A 1
ATOM   3169 C CA  . LYS A 1 426 ?  6.741 -31.757 -8.386 1.00  96.86 0 A 1
ATOM   3170 C C   . LYS A 1 426 ?  8.126 -32.147 -8.891 1.00  96.80 0 A 1
ATOM   3171 O O   . LYS A 1 426 ?  8.409 -32.073 -10.091 1.00  94.15 0 A 1
ATOM   3172 C CB  . LYS A 1 426 ?  5.932 -32.971 -7.877 1.00  94.20 0 A 1
ATOM   3173 C CG  . LYS A 1 426 ?  5.642 -34.007 -8.965 1.00  83.39 0 A 1
ATOM   3174 C CD  . LYS A 1 426 ?  4.754 -35.148 -8.428 1.00  83.53 0 A 1
ATOM   3175 C CE  . LYS A 1 426 ?  4.445 -36.125 -9.560 1.00  69.61 0 A 1
ATOM   3176 N NZ  . LYS A 1 426 ?  3.510 -37.186 -9.128 1.00  61.86 1 A 1
ATOM   3177 N N   . GLY A 1 427 ?  8.973 -32.606 -7.985 1.00  96.63 0 A 1
ATOM   3178 C CA  . GLY A 1 427 ? 10.325 -33.047 -8.311 1.00  96.46 0 A 1
ATOM   3179 C C   . GLY A 1 427 ? 11.282 -31.871 -8.496 1.00  97.33 0 A 1
ATOM   3180 O O   . GLY A 1 427 ? 11.172 -30.851 -7.822 1.00  96.25 0 A 1
ATOM   3181 N N   . LYS A 1 428 ? 12.255 -32.035 -9.396 1.00  97.39 0 A 1
ATOM   3182 C CA  . LYS A 1 428 ? 13.306 -31.040 -9.607 1.00  97.49 0 A 1
ATOM   3183 C C   . LYS A 1 428 ? 12.953 -30.089 -10.747 1.00  97.49 0 A 1
ATOM   3184 O O   . LYS A 1 428 ? 12.431 -30.520 -11.774 1.00  96.55 0 A 1
ATOM   3185 C CB  . LYS A 1 428 ? 14.656 -31.723 -9.843 1.00  96.86 0 A 1
ATOM   3186 C CG  . LYS A 1 428 ? 15.135 -32.499 -8.604 1.00  95.52 0 A 1
ATOM   3187 C CD  . LYS A 1 428 ? 16.547 -33.068 -8.832 1.00  92.83 0 A 1
ATOM   3188 C CE  . LYS A 1 428 ? 17.029 -33.788 -7.577 1.00  87.48 0 A 1
ATOM   3189 N NZ  . LYS A 1 428 ? 18.453 -34.221 -7.714 1.00  79.31 1 A 1
ATOM   3190 N N   . ILE A 1 429 ? 13.307 -28.814 -10.598 1.00  97.76 0 A 1
ATOM   3191 C CA  . ILE A 1 429 ? 13.190 -27.827 -11.677 1.00  97.70 0 A 1
ATOM   3192 C C   . ILE A 1 429 ? 14.194 -28.199 -12.784 1.00  97.58 0 A 1
ATOM   3193 O O   . ILE A 1 429 ? 15.367 -28.419 -12.481 1.00  96.91 0 A 1
ATOM   3194 C CB  . ILE A 1 429 ? 13.428 -26.394 -11.157 1.00  97.71 0 A 1
ATOM   3195 C CG1 . ILE A 1 429 ? 12.419 -26.036 -10.035 1.00  96.87 0 A 1
ATOM   3196 C CG2 . ILE A 1 429 ? 13.292 -25.390 -12.326 1.00  96.96 0 A 1
ATOM   3197 C CD1 . ILE A 1 429 ? 12.737 -24.717 -9.330 1.00  95.12 0 A 1
ATOM   3198 N N   . PRO A 1 430 ? 13.769 -28.271 -14.059 1.00  97.40 0 A 1
ATOM   3199 C CA  . PRO A 1 430 ? 14.646 -28.673 -15.148 1.00  97.11 0 A 1
ATOM   3200 C C   . PRO A 1 430 ? 15.827 -27.714 -15.366 1.00  97.35 0 A 1
ATOM   3201 O O   . PRO A 1 430 ? 15.635 -26.504 -15.432 1.00  96.68 0 A 1
ATOM   3202 C CB  . PRO A 1 430 ? 13.761 -28.737 -16.393 1.00  96.00 0 A 1
ATOM   3203 C CG  . PRO A 1 430 ? 12.352 -28.906 -15.837 1.00  93.23 0 A 1
ATOM   3204 C CD  . PRO A 1 430 ? 12.404 -28.127 -14.530 1.00  96.31 0 A 1
ATOM   3205 N N   . GLU A 1 431 ? 17.013 -28.252 -15.598 1.00  96.63 0 A 1
ATOM   3206 C CA  . GLU A 1 431 ? 18.239 -27.456 -15.790 1.00  96.39 0 A 1
ATOM   3207 C C   . GLU A 1 431 ? 18.191 -26.543 -17.026 1.00  96.79 0 A 1
ATOM   3208 O O   . GLU A 1 431 ? 18.745 -25.449 -17.014 1.00  95.56 0 A 1
ATOM   3209 C CB  . GLU A 1 431 ? 19.450 -28.390 -15.875 1.00  93.96 0 A 1
ATOM   3210 C CG  . GLU A 1 431 ? 19.466 -29.287 -17.113 1.00  87.24 0 A 1
ATOM   3211 C CD  . GLU A 1 431 ? 20.647 -30.263 -17.165 1.00  86.91 0 A 1
ATOM   3212 O OE1 . GLU A 1 431 ? 20.828 -30.885 -18.236 1.00  80.75 0 A 1
ATOM   3213 O OE2 . GLU A 1 431 ? 21.355 -30.408 -16.142 1.00  82.59 -1 A 1
ATOM   3214 N N   . TRP A 1 432 ? 17.492 -26.967 -18.078 1.00  96.80 0 A 1
ATOM   3215 C CA  . TRP A 1 432 ? 17.408 -26.216 -19.322 1.00  96.82 0 A 1
ATOM   3216 C C   . TRP A 1 432 ? 16.669 -24.881 -19.180 1.00  97.13 0 A 1
ATOM   3217 O O   . TRP A 1 432 ? 16.874 -23.995 -20.008 1.00  96.48 0 A 1
ATOM   3218 C CB  . TRP A 1 432 ? 16.744 -27.082 -20.398 1.00  96.27 0 A 1
ATOM   3219 C CG  . TRP A 1 432 ? 15.375 -27.586 -20.052 1.00  95.93 0 A 1
ATOM   3220 C CD1 . TRP A 1 432 ? 15.083 -28.849 -19.662 1.00  94.36 0 A 1
ATOM   3221 C CD2 . TRP A 1 432 ? 14.106 -26.857 -20.048 1.00  95.42 0 A 1
ATOM   3222 C CE2 . TRP A 1 432 ? 13.084 -27.754 -19.625 1.00  94.78 0 A 1
ATOM   3223 C CE3 . TRP A 1 432 ? 13.725 -25.539 -20.348 1.00  94.13 0 A 1
ATOM   3224 N NE1 . TRP A 1 432 ? 13.723 -28.952 -19.413 1.00  93.79 0 A 1
ATOM   3225 C CZ2 . TRP A 1 432 ? 11.743 -27.346 -19.485 1.00  93.13 0 A 1
ATOM   3226 C CZ3 . TRP A 1 432 ? 12.379 -25.129 -20.208 1.00  93.62 0 A 1
ATOM   3227 C CH2 . TRP A 1 432 ? 11.412 -26.027 -19.769 1.00  93.01 0 A 1
ATOM   3228 N N   . LEU A 1 433 ? 15.849 -24.709 -18.139 1.00  97.22 0 A 1
ATOM   3229 C CA  . LEU A 1 433 ? 15.178 -23.445 -17.853 1.00  97.54 0 A 1
ATOM   3230 C C   . LEU A 1 433 ? 16.211 -22.328 -17.654 1.00  97.66 0 A 1
ATOM   3231 O O   . LEU A 1 433 ? 16.094 -21.264 -18.248 1.00  97.17 0 A 1
ATOM   3232 C CB  . LEU A 1 433 ? 14.294 -23.625 -16.608 1.00  97.52 0 A 1
ATOM   3233 C CG  . LEU A 1 433 ? 13.505 -22.352 -16.218 1.00  97.07 0 A 1
ATOM   3234 C CD1 . LEU A 1 433 ? 12.461 -21.988 -17.258 1.00  95.95 0 A 1
ATOM   3235 C CD2 . LEU A 1 433 ? 12.800 -22.575 -14.880 1.00  95.75 0 A 1
ATOM   3236 N N   . TRP A 1 434 ? 17.266 -22.633 -16.913 1.00  97.50 0 A 1
ATOM   3237 C CA  . TRP A 1 434 ? 18.329 -21.679 -16.597 1.00  97.48 0 A 1
ATOM   3238 C C   . TRP A 1 434 ? 19.221 -21.339 -17.792 1.00  97.10 0 A 1
ATOM   3239 O O   . TRP A 1 434 ? 19.965 -20.364 -17.748 1.00  95.88 0 A 1
ATOM   3240 C CB  . TRP A 1 434 ? 19.169 -22.256 -15.450 1.00  97.19 0 A 1
ATOM   3241 C CG  . TRP A 1 434 ? 18.365 -22.867 -14.342 1.00  97.31 0 A 1
ATOM   3242 C CD1 . TRP A 1 434 ? 18.455 -24.147 -13.927 1.00  96.31 0 A 1
ATOM   3243 C CD2 . TRP A 1 434 ? 17.314 -22.255 -13.527 1.00  97.29 0 A 1
ATOM   3244 C CE2 . TRP A 1 434 ? 16.817 -23.237 -12.632 1.00  96.90 0 A 1
ATOM   3245 C CE3 . TRP A 1 434 ? 16.741 -20.960 -13.469 1.00  96.74 0 A 1
ATOM   3246 N NE1 . TRP A 1 434 ? 17.540 -24.376 -12.905 1.00  96.22 0 A 1
ATOM   3247 C CZ2 . TRP A 1 434 ? 15.786 -22.957 -11.716 1.00  96.14 0 A 1
ATOM   3248 C CZ3 . TRP A 1 434 ? 15.712 -20.681 -12.552 1.00  95.47 0 A 1
ATOM   3249 C CH2 . TRP A 1 434 ? 15.237 -21.670 -11.686 1.00  95.39 0 A 1
ATOM   3250 N N   . SER A 1 435 ? 19.135 -22.124 -18.869 1.00  97.04 0 A 1
ATOM   3251 C CA  . SER A 1 435 ? 19.869 -21.915 -20.117 1.00  96.47 0 A 1
ATOM   3252 C C   . SER A 1 435 ? 19.119 -21.048 -21.131 1.00  96.51 0 A 1
ATOM   3253 O O   . SER A 1 435 ? 19.644 -20.785 -22.216 1.00  94.50 0 A 1
ATOM   3254 C CB  . SER A 1 435 ? 20.233 -23.260 -20.744 1.00  94.61 0 A 1
ATOM   3255 O OG  . SER A 1 435 ? 20.955 -24.066 -19.830 1.00  83.93 0 A 1
ATOM   3256 N N   . LEU A 1 436 ? 17.889 -20.606 -20.817 1.00  97.02 0 A 1
ATOM   3257 C CA  . LEU A 1 436 ? 17.164 -19.654 -21.665 1.00  97.07 0 A 1
ATOM   3258 C C   . LEU A 1 436 ? 17.857 -18.282 -21.605 1.00  96.78 0 A 1
ATOM   3259 O O   . LEU A 1 436 ? 17.969 -17.708 -20.521 1.00  95.60 0 A 1
ATOM   3260 C CB  . LEU A 1 436 ? 15.685 -19.564 -21.245 1.00  96.87 0 A 1
ATOM   3261 C CG  . LEU A 1 436 ? 14.869 -20.853 -21.465 1.00  95.95 0 A 1
ATOM   3262 C CD1 . LEU A 1 436 ? 13.418 -20.629 -21.017 1.00  93.97 0 A 1
ATOM   3263 C CD2 . LEU A 1 436 ? 14.833 -21.298 -22.926 1.00  93.61 0 A 1
ATOM   3264 N N   . PRO A 1 437 ? 18.320 -17.734 -22.744 1.00  96.58 0 A 1
ATOM   3265 C CA  . PRO A 1 437 ? 19.317 -16.662 -22.741 1.00  96.05 0 A 1
ATOM   3266 C C   . PRO A 1 437 ? 18.799 -15.300 -22.283 1.00  95.48 0 A 1
ATOM   3267 O O   . PRO A 1 437 ? 19.591 -14.482 -21.825 1.00  92.92 0 A 1
ATOM   3268 C CB  . PRO A 1 437 ? 19.831 -16.604 -24.185 1.00  95.32 0 A 1
ATOM   3269 C CG  . PRO A 1 437 ? 18.653 -17.146 -25.005 1.00  94.03 0 A 1
ATOM   3270 C CD  . PRO A 1 437 ? 18.077 -18.220 -24.088 1.00  96.03 0 A 1
ATOM   3271 N N   . LEU A 1 438 ? 17.497 -15.044 -22.413 1.00  94.68 0 A 1
ATOM   3272 C CA  . LEU A 1 438 ? 16.871 -13.772 -22.041 1.00  94.07 0 A 1
ATOM   3273 C C   . LEU A 1 438 ? 16.041 -13.862 -20.751 1.00  93.63 0 A 1
ATOM   3274 O O   . LEU A 1 438 ? 15.418 -12.877 -20.362 1.00  91.82 0 A 1
ATOM   3275 C CB  . LEU A 1 438 ? 16.037 -13.239 -23.223 1.00  93.17 0 A 1
ATOM   3276 C CG  . LEU A 1 438 ? 16.829 -12.994 -24.521 1.00  92.17 0 A 1
ATOM   3277 C CD1 . LEU A 1 438 ? 15.884 -12.423 -25.585 1.00  88.63 0 A 1
ATOM   3278 C CD2 . LEU A 1 438 ? 17.977 -12.004 -24.334 1.00  87.79 0 A 1
ATOM   3279 N N   . LEU A 1 439 ? 16.015 -15.017 -20.094 1.00  94.61 0 A 1
ATOM   3280 C CA  . LEU A 1 439 ? 15.158 -15.254 -18.939 1.00  95.18 0 A 1
ATOM   3281 C C   . LEU A 1 439 ? 15.613 -14.419 -17.741 1.00  94.82 0 A 1
ATOM   3282 O O   . LEU A 1 439 ? 16.704 -14.631 -17.214 1.00  94.11 0 A 1
ATOM   3283 C CB  . LEU A 1 439 ? 15.151 -16.757 -18.634 1.00  95.46 0 A 1
ATOM   3284 C CG  . LEU A 1 439 ? 14.123 -17.171 -17.563 1.00  95.52 0 A 1
ATOM   3285 C CD1 . LEU A 1 439 ? 12.682 -16.967 -18.039 1.00  95.03 0 A 1
ATOM   3286 C CD2 . LEU A 1 439 ? 14.314 -18.654 -17.242 1.00  94.64 0 A 1
ATOM   3287 N N   . GLN A 1 440 ? 14.755 -13.491 -17.293 1.00  94.03 0 A 1
ATOM   3288 C CA  . GLN A 1 440 ? 15.053 -12.580 -16.192 1.00  93.53 0 A 1
ATOM   3289 C C   . GLN A 1 440 ? 14.188 -12.836 -14.951 1.00  94.00 0 A 1
ATOM   3290 O O   . GLN A 1 440 ? 14.680 -12.679 -13.839 1.00  93.20 0 A 1
ATOM   3291 C CB  . GLN A 1 440 ? 14.883 -11.126 -16.649 1.00  91.86 0 A 1
ATOM   3292 C CG  . GLN A 1 440 ? 15.895 -10.707 -17.729 1.00  87.67 0 A 1
ATOM   3293 C CD  . GLN A 1 440 ? 15.764 -9.242 -18.125 1.00  82.89 0 A 1
ATOM   3294 N NE2 . GLN A 1 440 ? 16.458 -8.807 -19.150 1.00  70.09 0 A 1
ATOM   3295 O OE1 . GLN A 1 440 ? 15.040 -8.468 -17.520 1.00  74.58 0 A 1
ATOM   3296 N N   . SER A 1 441 ? 12.930 -13.221 -15.136 1.00  93.90 0 A 1
ATOM   3297 C CA  . SER A 1 441 ? 11.997 -13.443 -14.024 1.00  94.35 0 A 1
ATOM   3298 C C   . SER A 1 441 ? 11.390 -14.842 -14.077 1.00  94.95 0 A 1
ATOM   3299 O O   . SER A 1 441 ? 10.768 -15.220 -15.068 1.00  94.33 0 A 1
ATOM   3300 C CB  . SER A 1 441 ? 10.922 -12.365 -14.016 1.00  93.37 0 A 1
ATOM   3301 O OG  . SER A 1 441 ? 10.132 -12.478 -12.843 1.00  89.10 0 A 1
ATOM   3302 N N   . VAL A 1 442 ? 11.546 -15.581 -12.987 1.00  95.59 0 A 1
ATOM   3303 C CA  . VAL A 1 442 ? 10.991 -16.927 -12.810 1.00  96.05 0 A 1
ATOM   3304 C C   . VAL A 1 442 ? 10.188 -16.969 -11.513 1.00  95.88 0 A 1
ATOM   3305 O O   . VAL A 1 442 ? 10.755 -16.830 -10.428 1.00  95.07 0 A 1
ATOM   3306 C CB  . VAL A 1 442 ? 12.098 -17.996 -12.795 1.00  96.41 0 A 1
ATOM   3307 C CG1 . VAL A 1 442 ? 11.536 -19.398 -12.554 1.00  95.87 0 A 1
ATOM   3308 C CG2 . VAL A 1 442 ? 12.862 -18.027 -14.119 1.00  96.05 0 A 1
ATOM   3309 N N   . THR A 1 443 ?  8.889 -17.208 -11.634 1.00  95.75 0 A 1
ATOM   3310 C CA  . THR A 1 443 ?  7.981 -17.387 -10.500 1.00  95.71 0 A 1
ATOM   3311 C C   . THR A 1 443 ?  7.358 -18.778 -10.557 1.00  96.38 0 A 1
ATOM   3312 O O   . THR A 1 443 ?  6.585 -19.084 -11.458 1.00  95.73 0 A 1
ATOM   3313 C CB  . THR A 1 443 ?  6.910 -16.289 -10.464 1.00  94.27 0 A 1
ATOM   3314 C CG2 . THR A 1 443 ?  6.099 -16.335 -9.174 1.00  85.84 0 A 1
ATOM   3315 O OG1 . THR A 1 443 ?  7.505 -15.014 -10.521 1.00  87.40 0 A 1
ATOM   3316 N N   . LEU A 1 444 ?  7.710 -19.619 -9.596 1.00  96.91 0 A 1
ATOM   3317 C CA  . LEU A 1 444 ?  7.258 -21.010 -9.492 1.00  97.15 0 A 1
ATOM   3318 C C   . LEU A 1 444 ?  6.680 -21.325 -8.105 1.00  97.01 0 A 1
ATOM   3319 O O   . LEU A 1 444 ?  6.659 -22.484 -7.688 1.00  95.64 0 A 1
ATOM   3320 C CB  . LEU A 1 444 ?  8.419 -21.971 -9.848 1.00  97.08 0 A 1
ATOM   3321 C CG  . LEU A 1 444 ?  9.041 -21.796 -11.246 1.00  96.76 0 A 1
ATOM   3322 C CD1 . LEU A 1 444 ? 10.228 -22.757 -11.398 1.00  95.93 0 A 1
ATOM   3323 C CD2 . LEU A 1 444 ?  8.050 -22.107 -12.359 1.00  95.60 0 A 1
ATOM   3324 N N   . GLY A 1 445 ?  6.239 -20.312 -7.383 1.00  96.33 0 A 1
ATOM   3325 C CA  . GLY A 1 445 ?  5.700 -20.440 -6.030 1.00  96.26 0 A 1
ATOM   3326 C C   . GLY A 1 445 ?  4.420 -21.284 -5.963 1.00  96.73 0 A 1
ATOM   3327 O O   . GLY A 1 445 ?  3.735 -21.475 -6.965 1.00  95.92 0 A 1
ATOM   3328 N N   . ASN A 1 446 ?  4.079 -21.789 -4.782 1.00  97.13 0 A 1
ATOM   3329 C CA  . ASN A 1 446 ?  2.923 -22.672 -4.579 1.00  97.26 0 A 1
ATOM   3330 C C   . ASN A 1 446 ?  2.898 -23.873 -5.546 1.00  97.52 0 A 1
ATOM   3331 O O   . ASN A 1 446 ?  1.930 -24.098 -6.271 1.00  96.52 0 A 1
ATOM   3332 C CB  . ASN A 1 446 ?  1.619 -21.860 -4.571 1.00  96.08 0 A 1
ATOM   3333 C CG  . ASN A 1 446 ?  1.412 -21.039 -3.312 1.00  90.51 0 A 1
ATOM   3334 N ND2 . ASN A 1 446 ?  0.896 -19.836 -3.433 1.00  77.82 0 A 1
ATOM   3335 O OD1 . ASN A 1 446 ?  1.655 -21.472 -2.208 1.00  81.24 0 A 1
ATOM   3336 N N   . ASN A 1 447 ?  3.973 -24.643 -5.546 1.00  97.50 0 A 1
ATOM   3337 C CA  . ASN A 1 447 ?  4.094 -25.932 -6.223 1.00  97.91 0 A 1
ATOM   3338 C C   . ASN A 1 447 ?  4.631 -26.987 -5.238 1.00  97.99 0 A 1
ATOM   3339 O O   . ASN A 1 447 ?  4.529 -26.817 -4.020 1.00  96.11 0 A 1
ATOM   3340 C CB  . ASN A 1 447 ?  4.952 -25.738 -7.496 1.00  97.83 0 A 1
ATOM   3341 C CG  . ASN A 1 447 ?  4.149 -25.204 -8.674 1.00  97.91 0 A 1
ATOM   3342 N ND2 . ASN A 1 447 ?  4.255 -23.934 -8.968 1.00  94.61 0 A 1
ATOM   3343 O OD1 . ASN A 1 447 ?  3.450 -25.952 -9.339 1.00  94.39 0 A 1
ATOM   3344 N N   . TYR A 1 448 ?  5.197 -28.067 -5.734 1.00  98.20 0 A 1
ATOM   3345 C CA  . TYR A 1 448 ?  5.788 -29.142 -4.924 1.00  98.22 0 A 1
ATOM   3346 C C   . TYR A 1 448 ?  7.230 -29.456 -5.345 1.00  98.26 0 A 1
ATOM   3347 O O   . TYR A 1 448 ?  7.655 -30.612 -5.336 1.00  97.13 0 A 1
ATOM   3348 C CB  . TYR A 1 448 ?  4.879 -30.379 -4.978 1.00  97.93 0 A 1
ATOM   3349 C CG  . TYR A 1 448 ?  3.441 -30.137 -4.543 1.00  97.34 0 A 1
ATOM   3350 C CD1 . TYR A 1 448 ?  3.102 -30.144 -3.175 1.00  93.70 0 A 1
ATOM   3351 C CD2 . TYR A 1 448 ?  2.442 -29.905 -5.502 1.00  93.77 0 A 1
ATOM   3352 C CE1 . TYR A 1 448 ?  1.775 -29.925 -2.768 1.00  91.71 0 A 1
ATOM   3353 C CE2 . TYR A 1 448 ?  1.110 -29.682 -5.110 1.00  92.33 0 A 1
ATOM   3354 C CZ  . TYR A 1 448 ?  0.780 -29.698 -3.742 1.00  93.17 0 A 1
ATOM   3355 O OH  . TYR A 1 448 ? -0.519 -29.483 -3.348 1.00  90.95 0 A 1
ATOM   3356 N N   . PHE A 1 449 ?  7.983 -28.433 -5.762 1.00  98.20 0 A 1
ATOM   3357 C CA  . PHE A 1 449 ?  9.383 -28.616 -6.135 1.00  98.22 0 A 1
ATOM   3358 C C   . PHE A 1 449 ? 10.248 -28.945 -4.912 1.00  98.08 0 A 1
ATOM   3359 O O   . PHE A 1 449 ? 10.092 -28.346 -3.855 1.00  97.39 0 A 1
ATOM   3360 C CB  . PHE A 1 449 ?  9.921 -27.383 -6.865 1.00  98.14 0 A 1
ATOM   3361 C CG  . PHE A 1 449 ?  9.322 -27.178 -8.244 1.00  98.22 0 A 1
ATOM   3362 C CD1 . PHE A 1 449 ?  9.576 -28.111 -9.258 1.00  97.71 0 A 1
ATOM   3363 C CD2 . PHE A 1 449 ?  8.517 -26.059 -8.508 1.00  97.63 0 A 1
ATOM   3364 C CE1 . PHE A 1 449 ?  9.035 -27.933 -10.537 1.00  97.28 0 A 1
ATOM   3365 C CE2 . PHE A 1 449 ?  7.972 -25.871 -9.777 1.00  97.26 0 A 1
ATOM   3366 C CZ  . PHE A 1 449 ?  8.228 -26.807 -10.799 1.00  97.43 0 A 1
ATOM   3367 N N   . THR A 1 450 ? 11.180 -29.867 -5.098 1.00  97.89 0 A 1
ATOM   3368 C CA  . THR A 1 450 ? 12.089 -30.357 -4.041 1.00  97.41 0 A 1
ATOM   3369 C C   . THR A 1 450 ? 13.558 -30.042 -4.318 1.00  96.97 0 A 1
ATOM   3370 O O   . THR A 1 450 ? 14.422 -30.309 -3.483 1.00  94.73 0 A 1
ATOM   3371 C CB  . THR A 1 450 ? 11.932 -31.877 -3.852 1.00  96.71 0 A 1
ATOM   3372 C CG2 . THR A 1 450 ? 10.515 -32.263 -3.415 1.00  92.24 0 A 1
ATOM   3373 O OG1 . THR A 1 450 ? 12.194 -32.555 -5.065 1.00  93.06 0 A 1
ATOM   3374 N N   . GLY A 1 451 ? 13.879 -29.511 -5.492 1.00  96.99 0 A 1
ATOM   3375 C CA  . GLY A 1 451 ? 15.258 -29.213 -5.842 1.00  96.62 0 A 1
ATOM   3376 C C   . GLY A 1 451 ? 15.447 -28.773 -7.280 1.00  97.20 0 A 1
ATOM   3377 O O   . GLY A 1 451 ? 14.498 -28.533 -8.032 1.00  96.60 0 A 1
ATOM   3378 N N   . PHE A 1 452 ? 16.714 -28.711 -7.674 1.00  96.83 0 A 1
ATOM   3379 C CA  . PHE A 1 452 ? 17.176 -28.299 -8.986 1.00  96.60 0 A 1
ATOM   3380 C C   . PHE A 1 452 ? 17.812 -29.487 -9.704 1.00  96.59 0 A 1
ATOM   3381 O O   . PHE A 1 452 ? 18.558 -30.264 -9.096 1.00  95.28 0 A 1
ATOM   3382 C CB  . PHE A 1 452 ? 18.150 -27.122 -8.852 1.00  96.14 0 A 1
ATOM   3383 C CG  . PHE A 1 452 ? 17.553 -25.922 -8.140 1.00  96.25 0 A 1
ATOM   3384 C CD1 . PHE A 1 452 ? 16.959 -24.877 -8.873 1.00  94.07 0 A 1
ATOM   3385 C CD2 . PHE A 1 452 ? 17.563 -25.844 -6.730 1.00  94.03 0 A 1
ATOM   3386 C CE1 . PHE A 1 452 ? 16.379 -23.784 -8.217 1.00  92.88 0 A 1
ATOM   3387 C CE2 . PHE A 1 452 ? 16.976 -24.749 -6.069 1.00  93.11 0 A 1
ATOM   3388 C CZ  . PHE A 1 452 ? 16.386 -23.726 -6.817 1.00  93.79 0 A 1
ATOM   3389 N N   . GLN A 1 453 ? 17.505 -29.641 -10.985 1.00  95.91 0 A 1
ATOM   3390 C CA  . GLN A 1 453 ? 18.188 -30.606 -11.841 1.00  95.36 0 A 1
ATOM   3391 C C   . GLN A 1 453 ? 19.532 -30.040 -12.313 1.00  95.08 0 A 1
ATOM   3392 O O   . GLN A 1 453 ? 19.685 -28.829 -12.471 1.00  92.12 0 A 1
ATOM   3393 C CB  . GLN A 1 453 ? 17.257 -30.977 -13.012 1.00  93.33 0 A 1
ATOM   3394 C CG  . GLN A 1 453 ? 17.789 -32.159 -13.835 1.00  83.73 0 A 1
ATOM   3395 C CD  . GLN A 1 453 ? 16.969 -32.445 -15.096 1.00  83.58 0 A 1
ATOM   3396 N NE2 . GLN A 1 453 ? 17.369 -33.409 -15.885 1.00  72.72 0 A 1
ATOM   3397 O OE1 . GLN A 1 453 ? 15.989 -31.801 -15.401 1.00  75.00 0 A 1
ATOM   3398 N N   . GLY A 1 454 ? 20.496 -30.933 -12.579 1.00  92.59 0 A 1
ATOM   3399 C CA  . GLY A 1 454 ? 21.801 -30.561 -13.127 1.00  91.90 0 A 1
ATOM   3400 C C   . GLY A 1 454 ? 22.807 -30.105 -12.070 1.00  92.71 0 A 1
ATOM   3401 O O   . GLY A 1 454 ? 22.634 -30.351 -10.870 1.00  87.98 0 A 1
ATOM   3402 N N   . SER A 1 455 ? 23.874 -29.464 -12.541 1.00  92.12 0 A 1
ATOM   3403 C CA  . SER A 1 455 ? 24.923 -28.929 -11.674 1.00  92.24 0 A 1
ATOM   3404 C C   . SER A 1 455 ? 24.559 -27.541 -11.142 1.00  92.88 0 A 1
ATOM   3405 O O   . SER A 1 455 ? 23.833 -26.783 -11.777 1.00  89.69 0 A 1
ATOM   3406 C CB  . SER A 1 455 ? 26.281 -28.898 -12.399 1.00  89.09 0 A 1
ATOM   3407 O OG  . SER A 1 455 ? 26.321 -27.883 -13.372 1.00  82.30 0 A 1
ATOM   3408 N N   . ALA A 1 456 ? 25.115 -27.184 -9.993 1.00  92.20 0 A 1
ATOM   3409 C CA  . ALA A 1 456 ? 24.932 -25.863 -9.403 1.00  92.46 0 A 1
ATOM   3410 C C   . ALA A 1 456 ? 25.373 -24.723 -10.346 1.00  93.96 0 A 1
ATOM   3411 O O   . ALA A 1 456 ? 24.755 -23.665 -10.366 1.00  92.12 0 A 1
ATOM   3412 C CB  . ALA A 1 456 ? 25.721 -25.829 -8.088 1.00  89.21 0 A 1
ATOM   3413 N N   . GLU A 1 457 ? 26.391 -24.962 -11.181 1.00  94.32 0 A 1
ATOM   3414 C CA  . GLU A 1 457 ? 26.934 -23.983 -12.126 1.00  94.94 0 A 1
ATOM   3415 C C   . GLU A 1 457 ? 25.909 -23.490 -13.156 1.00  95.72 0 A 1
ATOM   3416 O O   . GLU A 1 457 ? 25.986 -22.344 -13.593 1.00  94.27 0 A 1
ATOM   3417 C CB  . GLU A 1 457 ? 28.109 -24.607 -12.889 1.00  93.16 0 A 1
ATOM   3418 C CG  . GLU A 1 457 ? 29.308 -24.914 -11.983 1.00  82.06 0 A 1
ATOM   3419 C CD  . GLU A 1 457 ? 30.459 -25.621 -12.731 1.00  70.58 0 A 1
ATOM   3420 O OE1 . GLU A 1 457 ? 31.561 -25.670 -12.153 1.00  62.08 0 A 1
ATOM   3421 O OE2 . GLU A 1 457 ? 30.214 -26.132 -13.847 1.00  62.20 -1 A 1
ATOM   3422 N N   . ILE A 1 458 ? 24.938 -24.332 -13.540 1.00  96.18 0 A 1
ATOM   3423 C CA  . ILE A 1 458 ? 23.923 -23.957 -14.530 1.00  96.06 0 A 1
ATOM   3424 C C   . ILE A 1 458 ? 23.032 -22.847 -13.974 1.00  96.56 0 A 1
ATOM   3425 O O   . ILE A 1 458 ? 22.787 -21.853 -14.654 1.00  95.42 0 A 1
ATOM   3426 C CB  . ILE A 1 458 ? 23.117 -25.191 -14.974 1.00  94.21 0 A 1
ATOM   3427 C CG1 . ILE A 1 458 ? 24.045 -26.231 -15.653 1.00  80.43 0 A 1
ATOM   3428 C CG2 . ILE A 1 458 ? 22.000 -24.785 -15.949 1.00  78.70 0 A 1
ATOM   3429 C CD1 . ILE A 1 458 ? 23.382 -27.575 -15.920 1.00  70.67 0 A 1
ATOM   3430 N N   . LEU A 1 459 ? 22.585 -22.972 -12.725 1.00  96.12 0 A 1
ATOM   3431 C CA  . LEU A 1 459 ? 21.801 -21.931 -12.057 1.00  96.46 0 A 1
ATOM   3432 C C   . LEU A 1 459 ? 22.652 -20.676 -11.797 1.00  96.72 0 A 1
ATOM   3433 O O   . LEU A 1 459 ? 22.182 -19.564 -12.033 1.00  96.15 0 A 1
ATOM   3434 C CB  . LEU A 1 459 ? 21.197 -22.513 -10.763 1.00  96.08 0 A 1
ATOM   3435 C CG  . LEU A 1 459 ? 20.360 -21.493 -9.963 1.00  95.46 0 A 1
ATOM   3436 C CD1 . LEU A 1 459 ? 19.165 -20.964 -10.752 1.00  93.50 0 A 1
ATOM   3437 C CD2 . LEU A 1 459 ? 19.828 -22.155 -8.688 1.00  93.04 0 A 1
ATOM   3438 N N   . VAL A 1 460 ? 23.897 -20.846 -11.373 1.00  96.99 0 A 1
ATOM   3439 C CA  . VAL A 1 460 ? 24.825 -19.730 -11.095 1.00  96.90 0 A 1
ATOM   3440 C C   . VAL A 1 460 ? 25.060 -18.854 -12.329 1.00  97.05 0 A 1
ATOM   3441 O O   . VAL A 1 460 ? 25.110 -17.631 -12.208 1.00  96.15 0 A 1
ATOM   3442 C CB  . VAL A 1 460 ? 26.155 -20.283 -10.547 1.00  96.19 0 A 1
ATOM   3443 C CG1 . VAL A 1 460 ? 27.279 -19.244 -10.500 1.00  93.07 0 A 1
ATOM   3444 C CG2 . VAL A 1 460 ? 25.969 -20.790 -9.113 1.00  93.68 0 A 1
ATOM   3445 N N   . ASN A 1 461 ? 25.157 -19.466 -13.514 1.00  97.09 0 A 1
ATOM   3446 C CA  . ASN A 1 461 ? 25.391 -18.767 -14.778 1.00  96.78 0 A 1
ATOM   3447 C C   . ASN A 1 461 ? 24.102 -18.328 -15.495 1.00  96.66 0 A 1
ATOM   3448 O O   . ASN A 1 461 ? 24.173 -17.792 -16.603 1.00  94.81 0 A 1
ATOM   3449 C CB  . ASN A 1 461 ? 26.288 -19.642 -15.671 1.00  96.13 0 A 1
ATOM   3450 C CG  . ASN A 1 461 ? 27.683 -19.803 -15.098 1.00  93.74 0 A 1
ATOM   3451 N ND2 . ASN A 1 461 ? 28.198 -21.005 -15.076 1.00  81.67 0 A 1
ATOM   3452 O OD1 . ASN A 1 461 ? 28.333 -18.855 -14.681 1.00  83.36 0 A 1
ATOM   3453 N N   . SER A 1 462 ? 22.951 -18.541 -14.897 1.00  96.54 0 A 1
ATOM   3454 C CA  . SER A 1 462 ? 21.680 -18.073 -15.456 1.00  96.44 0 A 1
ATOM   3455 C C   . SER A 1 462 ? 21.606 -16.544 -15.510 1.00  96.47 0 A 1
ATOM   3456 O O   . SER A 1 462 ? 22.132 -15.845 -14.641 1.00  94.88 0 A 1
ATOM   3457 C CB  . SER A 1 462 ? 20.527 -18.632 -14.613 1.00  95.04 0 A 1
ATOM   3458 O OG  . SER A 1 462 ? 19.288 -18.231 -15.148 1.00  86.77 0 A 1
ATOM   3459 N N   . SER A 1 463 ? 20.869 -16.028 -16.504 1.00  96.21 0 A 1
ATOM   3460 C CA  . SER A 1 463 ? 20.523 -14.605 -16.632 1.00  95.53 0 A 1
ATOM   3461 C C   . SER A 1 463 ? 19.431 -14.140 -15.654 1.00  95.10 0 A 1
ATOM   3462 O O   . SER A 1 463 ? 19.071 -12.966 -15.661 1.00  93.51 0 A 1
ATOM   3463 C CB  . SER A 1 463 ? 20.081 -14.326 -18.075 1.00  94.68 0 A 1
ATOM   3464 O OG  . SER A 1 463 ? 19.010 -15.174 -18.438 1.00  90.49 0 A 1
ATOM   3465 N N   . VAL A 1 464 ? 18.888 -15.038 -14.835 1.00  95.36 0 A 1
ATOM   3466 C CA  . VAL A 1 464 ? 17.754 -14.754 -13.949 1.00  95.65 0 A 1
ATOM   3467 C C   . VAL A 1 464 ? 18.116 -13.689 -12.914 1.00  95.04 0 A 1
ATOM   3468 O O   . VAL A 1 464 ? 19.077 -13.822 -12.151 1.00  94.32 0 A 1
ATOM   3469 C CB  . VAL A 1 464 ? 17.220 -16.047 -13.298 1.00  95.59 0 A 1
ATOM   3470 C CG1 . VAL A 1 464 ? 16.163 -15.788 -12.233 1.00  93.29 0 A 1
ATOM   3471 C CG2 . VAL A 1 464 ? 16.568 -16.933 -14.361 1.00  93.35 0 A 1
ATOM   3472 N N   . LEU A 1 465 ? 17.288 -12.643 -12.870 1.00  94.41 0 A 1
ATOM   3473 C CA  . LEU A 1 465 ? 17.372 -11.531 -11.927 1.00  94.00 0 A 1
ATOM   3474 C C   . LEU A 1 465 ? 16.395 -11.693 -10.756 1.00  94.09 0 A 1
ATOM   3475 O O   . LEU A 1 465 ? 16.689 -11.258 -9.648 1.00  92.95 0 A 1
ATOM   3476 C CB  . LEU A 1 465 ? 17.081 -10.211 -12.666 1.00  92.76 0 A 1
ATOM   3477 C CG  . LEU A 1 465 ? 17.991 -9.891 -13.867 1.00  90.99 0 A 1
ATOM   3478 C CD1 . LEU A 1 465 ? 17.568 -8.553 -14.476 1.00  88.44 0 A 1
ATOM   3479 C CD2 . LEU A 1 465 ? 19.457 -9.802 -13.465 1.00  88.07 0 A 1
ATOM   3480 N N   . LEU A 1 466 ? 15.227 -12.283 -11.014 1.00  94.27 0 A 1
ATOM   3481 C CA  . LEU A 1 466 ? 14.170 -12.489 -10.030 1.00  94.44 0 A 1
ATOM   3482 C C   . LEU A 1 466 ? 13.800 -13.973 -9.987 1.00  94.95 0 A 1
ATOM   3483 O O   . LEU A 1 466 ? 13.349 -14.529 -10.995 1.00  94.28 0 A 1
ATOM   3484 C CB  . LEU A 1 466 ? 12.945 -11.620 -10.380 1.00  93.20 0 A 1
ATOM   3485 C CG  . LEU A 1 466 ? 13.221 -10.111 -10.498 1.00  90.53 0 A 1
ATOM   3486 C CD1 . LEU A 1 466 ? 11.959 -9.391 -10.956 1.00  88.41 0 A 1
ATOM   3487 C CD2 . LEU A 1 466 ? 13.666 -9.500 -9.171 1.00  88.57 0 A 1
ATOM   3488 N N   . LEU A 1 467 ? 13.972 -14.603 -8.832 1.00  95.10 0 A 1
ATOM   3489 C CA  . LEU A 1 467 ? 13.672 -16.016 -8.639 1.00  95.71 0 A 1
ATOM   3490 C C   . LEU A 1 467 ? 12.809 -16.203 -7.393 1.00  95.66 0 A 1
ATOM   3491 O O   . LEU A 1 467 ? 13.300 -16.085 -6.271 1.00  94.93 0 A 1
ATOM   3492 C CB  . LEU A 1 467 ? 14.992 -16.804 -8.580 1.00  96.12 0 A 1
ATOM   3493 C CG  . LEU A 1 467 ? 14.816 -18.321 -8.401 1.00  96.05 0 A 1
ATOM   3494 C CD1 . LEU A 1 467 ? 13.979 -18.943 -9.518 1.00  94.95 0 A 1
ATOM   3495 C CD2 . LEU A 1 467 ? 16.189 -18.994 -8.420 1.00  94.77 0 A 1
ATOM   3496 N N   . TYR A 1 468 ? 11.539 -16.520 -7.603 1.00  95.86 0 A 1
ATOM   3497 C CA  . TYR A 1 468 ? 10.559 -16.735 -6.545 1.00  95.98 0 A 1
ATOM   3498 C C   . TYR A 1 468 ? 10.090 -18.188 -6.531 1.00  96.40 0 A 1
ATOM   3499 O O   . TYR A 1 468 ?  9.474 -18.679 -7.481 1.00  96.02 0 A 1
ATOM   3500 C CB  . TYR A 1 468 ?  9.408 -15.740 -6.694 1.00  94.41 0 A 1
ATOM   3501 C CG  . TYR A 1 468 ?  9.806 -14.277 -6.708 1.00  87.84 0 A 1
ATOM   3502 C CD1 . TYR A 1 468 ? 10.874 -13.802 -5.918 1.00  81.08 0 A 1
ATOM   3503 C CD2 . TYR A 1 468 ?  9.105 -13.366 -7.522 1.00  80.61 0 A 1
ATOM   3504 C CE1 . TYR A 1 468 ? 11.220 -12.444 -5.933 1.00  71.89 0 A 1
ATOM   3505 C CE2 . TYR A 1 468 ?  9.446 -12.014 -7.535 1.00  70.40 0 A 1
ATOM   3506 C CZ  . TYR A 1 468 ? 10.505 -11.546 -6.734 1.00  70.86 0 A 1
ATOM   3507 O OH  . TYR A 1 468 ? 10.824 -10.222 -6.732 1.00  59.97 0 A 1
ATOM   3508 N N   . LEU A 1 469 ? 10.401 -18.865 -5.453 1.00  96.36 0 A 1
ATOM   3509 C CA  . LEU A 1 469 ? 10.157 -20.289 -5.243 1.00  96.87 0 A 1
ATOM   3510 C C   . LEU A 1 469 ?  9.414 -20.539 -3.919 1.00  96.97 0 A 1
ATOM   3511 O O   . LEU A 1 469 ?  9.514 -21.621 -3.337 1.00  95.88 0 A 1
ATOM   3512 C CB  . LEU A 1 469 ? 11.497 -21.046 -5.284 1.00  96.74 0 A 1
ATOM   3513 C CG  . LEU A 1 469 ? 12.320 -20.882 -6.570 1.00  96.29 0 A 1
ATOM   3514 C CD1 . LEU A 1 469 ? 13.650 -21.636 -6.416 1.00  94.87 0 A 1
ATOM   3515 C CD2 . LEU A 1 469 ? 11.606 -21.442 -7.791 1.00  94.37 0 A 1
ATOM   3516 N N   . ASP A 1 470 ?  8.690 -19.547 -3.444 1.00  95.87 0 A 1
ATOM   3517 C CA  . ASP A 1 470 ?  7.981 -19.574 -2.168 1.00  95.66 0 A 1
ATOM   3518 C C   . ASP A 1 470 ?  6.963 -20.723 -2.131 1.00  96.41 0 A 1
ATOM   3519 O O   . ASP A 1 470 ?  6.414 -21.109 -3.154 1.00  95.82 0 A 1
ATOM   3520 C CB  . ASP A 1 470 ?  7.256 -18.238 -1.911 1.00  93.59 0 A 1
ATOM   3521 C CG  . ASP A 1 470 ?  7.923 -17.000 -2.519 1.00  85.17 0 A 1
ATOM   3522 O OD1 . ASP A 1 470 ?  9.169 -16.949 -2.561 1.00  75.63 0 A 1
ATOM   3523 O OD2 . ASP A 1 470 ?  7.177 -16.127 -2.990 1.00  76.15 -1 A 1
ATOM   3524 N N   . SER A 1 471 ?  6.674 -21.257 -0.948 1.00  96.59 0 A 1
ATOM   3525 C CA  . SER A 1 471 ?  5.663 -22.310 -0.793 1.00  96.71 0 A 1
ATOM   3526 C C   . SER A 1 471 ?  5.875 -23.509 -1.730 1.00  97.14 0 A 1
ATOM   3527 O O   . SER A 1 471 ?  4.999 -23.889 -2.502 1.00  95.91 0 A 1
ATOM   3528 C CB  . SER A 1 471 ?  4.250 -21.728 -0.905 1.00  95.67 0 A 1
ATOM   3529 O OG  . SER A 1 471 ?  4.075 -20.638 -0.018 1.00  89.33 0 A 1
ATOM   3530 N N   . ASN A 1 472 ?  7.057 -24.105 -1.661 1.00  97.27 0 A 1
ATOM   3531 C CA  . ASN A 1 472 ?  7.400 -25.375 -2.281 1.00  97.58 0 A 1
ATOM   3532 C C   . ASN A 1 472 ?  7.852 -26.386 -1.210 1.00  97.46 0 A 1
ATOM   3533 O O   . ASN A 1 472 ?  7.654 -26.162 -0.013 1.00  94.91 0 A 1
ATOM   3534 C CB  . ASN A 1 472 ?  8.444 -25.122 -3.395 1.00  97.58 0 A 1
ATOM   3535 C CG  . ASN A 1 472 ?  7.813 -24.710 -4.707 1.00  97.76 0 A 1
ATOM   3536 N ND2 . ASN A 1 472 ?  7.831 -23.443 -5.033 1.00  94.24 0 A 1
ATOM   3537 O OD1 . ASN A 1 472 ?  7.326 -25.541 -5.461 1.00  94.18 0 A 1
ATOM   3538 N N   . ASN A 1 473 ?  8.463 -27.474 -1.620 1.00  97.92 0 A 1
ATOM   3539 C CA  . ASN A 1 473 ?  8.976 -28.526 -0.731 1.00  97.81 0 A 1
ATOM   3540 C C   . ASN A 1 473 ? 10.511 -28.629 -0.798 1.00  97.83 0 A 1
ATOM   3541 O O   . ASN A 1 473 ? 11.060 -29.730 -0.820 1.00  95.78 0 A 1
ATOM   3542 C CB  . ASN A 1 473 ?  8.288 -29.858 -1.058 1.00  97.12 0 A 1
ATOM   3543 C CG  . ASN A 1 473 ?  6.794 -29.898 -0.773 1.00  95.43 0 A 1
ATOM   3544 N ND2 . ASN A 1 473 ?  6.127 -30.904 -1.283 1.00  85.96 0 A 1
ATOM   3545 O OD1 . ASN A 1 473 ?  6.206 -29.089 -0.095 1.00  86.49 0 A 1
ATOM   3546 N N   . PHE A 1 474 ? 11.205 -27.496 -0.900 1.00  97.75 0 A 1
ATOM   3547 C CA  . PHE A 1 474 ? 12.659 -27.495 -0.850 1.00  97.74 0 A 1
ATOM   3548 C C   . PHE A 1 474 ? 13.147 -27.825  0.564 1.00  97.58 0 A 1
ATOM   3549 O O   . PHE A 1 474 ? 12.652 -27.271  1.546 1.00  96.51 0 A 1
ATOM   3550 C CB  . PHE A 1 474 ? 13.239 -26.159 -1.319 1.00  97.47 0 A 1
ATOM   3551 C CG  . PHE A 1 474 ? 13.096 -25.902 -2.801 1.00  97.52 0 A 1
ATOM   3552 C CD1 . PHE A 1 474 ? 14.005 -26.482 -3.702 1.00  96.30 0 A 1
ATOM   3553 C CD2 . PHE A 1 474 ? 12.068 -25.084 -3.281 1.00  96.19 0 A 1
ATOM   3554 C CE1 . PHE A 1 474 ? 13.874 -26.250 -5.081 1.00  95.50 0 A 1
ATOM   3555 C CE2 . PHE A 1 474 ? 11.928 -24.856 -4.662 1.00  95.56 0 A 1
ATOM   3556 C CZ  . PHE A 1 474 ? 12.829 -25.447 -5.566 1.00  96.02 0 A 1
ATOM   3557 N N   . GLU A 1 475 ? 14.154 -28.683  0.642 1.00  96.98 0 A 1
ATOM   3558 C CA  . GLU A 1 475 ? 14.782 -29.142  1.878 1.00  96.15 0 A 1
ATOM   3559 C C   . GLU A 1 475 ? 16.308 -29.010  1.805 1.00  95.68 0 A 1
ATOM   3560 O O   . GLU A 1 475 ? 16.890 -28.821  0.734 1.00  91.27 0 A 1
ATOM   3561 C CB  . GLU A 1 475 ? 14.383 -30.608  2.152 1.00  93.25 0 A 1
ATOM   3562 C CG  . GLU A 1 475 ? 12.884 -30.815  2.376 1.00  84.42 0 A 1
ATOM   3563 C CD  . GLU A 1 475 ? 12.501 -32.283  2.680 1.00  84.41 0 A 1
ATOM   3564 O OE1 . GLU A 1 475 ? 11.284 -32.550  2.808 1.00  76.88 0 A 1
ATOM   3565 O OE2 . GLU A 1 475 ? 13.415 -33.129  2.770 1.00  78.09 -1 A 1
ATOM   3566 N N   . GLY A 1 476 ? 16.966 -29.150  2.945 1.00  95.46 0 A 1
ATOM   3567 C CA  . GLY A 1 476 ? 18.420 -29.153  3.028 1.00  95.04 0 A 1
ATOM   3568 C C   . GLY A 1 476 ? 19.028 -27.767  2.837 1.00  95.98 0 A 1
ATOM   3569 O O   . GLY A 1 476 ? 18.631 -26.801  3.487 1.00  94.20 0 A 1
ATOM   3570 N N   . ALA A 1 477 ? 20.045 -27.679  1.981 1.00  95.45 0 A 1
ATOM   3571 C CA  . ALA A 1 477 ? 20.828 -26.470  1.781 1.00  95.34 0 A 1
ATOM   3572 C C   . ALA A 1 477 ? 20.252 -25.570  0.679 1.00  95.82 0 A 1
ATOM   3573 O O   . ALA A 1 477 ? 19.748 -26.051 -0.340 1.00  94.34 0 A 1
ATOM   3574 C CB  . ALA A 1 477 ? 22.283 -26.850  1.491 1.00  93.13 0 A 1
ATOM   3575 N N   . LEU A 1 478 ? 20.387 -24.261  0.868 1.00  95.47 0 A 1
ATOM   3576 C CA  . LEU A 1 478 ? 20.085 -23.284 -0.164 1.00  95.40 0 A 1
ATOM   3577 C C   . LEU A 1 478 ? 21.074 -23.438 -1.336 1.00  95.74 0 A 1
ATOM   3578 O O   . LEU A 1 478 ? 22.274 -23.561 -1.087 1.00  94.38 0 A 1
ATOM   3579 C CB  . LEU A 1 478 ? 20.169 -21.876  0.458 1.00  93.73 0 A 1
ATOM   3580 C CG  . LEU A 1 478 ? 19.508 -20.783 -0.396 1.00  91.05 0 A 1
ATOM   3581 C CD1 . LEU A 1 478 ? 17.989 -20.886 -0.349 1.00  86.58 0 A 1
ATOM   3582 C CD2 . LEU A 1 478 ? 19.887 -19.413  0.142 1.00  85.97 0 A 1
ATOM   3583 N N   . PRO A 1 479 ? 20.619 -23.422 -2.602 1.00  95.09 0 A 1
ATOM   3584 C CA  . PRO A 1 479 ? 21.519 -23.483 -3.748 1.00  94.47 0 A 1
ATOM   3585 C C   . PRO A 1 479 ? 22.356 -22.202 -3.880 1.00  95.07 0 A 1
ATOM   3586 O O   . PRO A 1 479 ? 21.947 -21.121 -3.440 1.00  94.04 0 A 1
ATOM   3587 C CB  . PRO A 1 479 ? 20.611 -23.683 -4.960 1.00  92.80 0 A 1
ATOM   3588 C CG  . PRO A 1 479 ? 19.331 -22.962 -4.541 1.00  91.30 0 A 1
ATOM   3589 C CD  . PRO A 1 479 ? 19.241 -23.269 -3.045 1.00  93.64 0 A 1
ATOM   3590 N N   . ASP A 1 480 ? 23.471 -22.295 -4.587 1.00  95.23 0 A 1
ATOM   3591 C CA  . ASP A 1 480 ? 24.165 -21.102 -5.061 1.00  95.30 0 A 1
ATOM   3592 C C   . ASP A 1 480 ? 23.305 -20.351 -6.076 1.00  96.17 0 A 1
ATOM   3593 O O   . ASP A 1 480 ? 22.812 -20.916 -7.051 1.00  95.11 0 A 1
ATOM   3594 C CB  . ASP A 1 480 ? 25.527 -21.463 -5.665 1.00  93.83 0 A 1
ATOM   3595 C CG  . ASP A 1 480 ? 26.593 -21.776 -4.612 1.00  89.07 0 A 1
ATOM   3596 O OD1 . ASP A 1 480 ? 26.586 -21.103 -3.549 1.00  82.29 0 A 1
ATOM   3597 O OD2 . ASP A 1 480 ? 27.458 -22.624 -4.910 1.00  81.28 -1 A 1
ATOM   3598 N N   . LEU A 1 481 ? 23.120 -19.059 -5.842 1.00  96.48 0 A 1
ATOM   3599 C CA  . LEU A 1 481 ? 22.222 -18.220 -6.622 1.00  96.99 0 A 1
ATOM   3600 C C   . LEU A 1 481 ? 22.869 -17.748 -7.936 1.00  97.31 0 A 1
ATOM   3601 O O   . LEU A 1 481 ? 24.096 -17.679 -8.015 1.00  96.62 0 A 1
ATOM   3602 C CB  . LEU A 1 481 ? 21.777 -17.013 -5.777 1.00  96.24 0 A 1
ATOM   3603 C CG  . LEU A 1 481 ? 21.096 -17.380 -4.443 1.00  95.18 0 A 1
ATOM   3604 C CD1 . LEU A 1 481 ? 20.644 -16.099 -3.744 1.00  92.33 0 A 1
ATOM   3605 C CD2 . LEU A 1 481 ? 19.886 -18.289 -4.641 1.00  91.71 0 A 1
ATOM   3606 N N   . PRO A 1 482 ? 22.068 -17.353 -8.949 1.00  96.95 0 A 1
ATOM   3607 C CA  . PRO A 1 482 ? 22.575 -16.697 -10.148 1.00  97.07 0 A 1
ATOM   3608 C C   . PRO A 1 482 ? 23.488 -15.507 -9.815 1.00  97.05 0 A 1
ATOM   3609 O O   . PRO A 1 482 ? 23.234 -14.763 -8.866 1.00  96.45 0 A 1
ATOM   3610 C CB  . PRO A 1 482 ? 21.338 -16.266 -10.943 1.00  96.54 0 A 1
ATOM   3611 C CG  . PRO A 1 482 ? 20.275 -17.267 -10.498 1.00  95.08 0 A 1
ATOM   3612 C CD  . PRO A 1 482 ? 20.623 -17.527 -9.036 1.00  96.68 0 A 1
ATOM   3613 N N   . LEU A 1 483 ? 24.535 -15.295 -10.602 1.00  96.73 0 A 1
ATOM   3614 C CA  . LEU A 1 483 ? 25.522 -14.229 -10.346 1.00  96.44 0 A 1
ATOM   3615 C C   . LEU A 1 483 ? 24.894 -12.829 -10.335 1.00  95.88 0 A 1
ATOM   3616 O O   . LEU A 1 483 ? 25.297 -11.980 -9.541 1.00  94.11 0 A 1
ATOM   3617 C CB  . LEU A 1 483 ? 26.629 -14.296 -11.414 1.00  96.02 0 A 1
ATOM   3618 C CG  . LEU A 1 483 ? 27.548 -15.517 -11.303 1.00  94.36 0 A 1
ATOM   3619 C CD1 . LEU A 1 483 ? 28.468 -15.588 -12.515 1.00  91.33 0 A 1
ATOM   3620 C CD2 . LEU A 1 483 ? 28.425 -15.468 -10.045 1.00  91.23 0 A 1
ATOM   3621 N N   . SER A 1 484 ? 23.897 -12.606 -11.200 1.00  95.27 0 A 1
ATOM   3622 C CA  . SER A 1 484 ? 23.228 -11.319 -11.376 1.00  94.14 0 A 1
ATOM   3623 C C   . SER A 1 484 ? 21.927 -11.176 -10.578 1.00  94.38 0 A 1
ATOM   3624 O O   . SER A 1 484 ? 21.186 -10.231 -10.817 1.00  92.05 0 A 1
ATOM   3625 C CB  . SER A 1 484 ? 22.981 -11.069 -12.872 1.00  91.38 0 A 1
ATOM   3626 O OG  . SER A 1 484 ? 24.196 -11.150 -13.579 1.00  80.93 0 A 1
ATOM   3627 N N   . ILE A 1 485 ? 21.644 -12.086 -9.650 1.00  95.33 0 A 1
ATOM   3628 C CA  . ILE A 1 485 ? 20.374 -12.098 -8.916 1.00  95.50 0 A 1
ATOM   3629 C C   . ILE A 1 485 ? 20.145 -10.773 -8.179 1.00  95.14 0 A 1
ATOM   3630 O O   . ILE A 1 485 ? 21.037 -10.259 -7.500 1.00  94.52 0 A 1
ATOM   3631 C CB  . ILE A 1 485 ? 20.291 -13.325 -7.986 1.00  95.18 0 A 1
ATOM   3632 C CG1 . ILE A 1 485 ? 18.864 -13.646 -7.519 1.00  92.52 0 A 1
ATOM   3633 C CG2 . ILE A 1 485 ? 21.216 -13.201 -6.759 1.00  92.61 0 A 1
ATOM   3634 C CD1 . ILE A 1 485 ? 17.977 -14.248 -8.613 1.00  89.78 0 A 1
ATOM   3635 N N   . LYS A 1 486 ? 18.952 -10.211 -8.326 1.00  94.40 0 A 1
ATOM   3636 C CA  . LYS A 1 486 ? 18.501 -9.002 -7.632 1.00  93.79 0 A 1
ATOM   3637 C C   . LYS A 1 486 ? 17.479 -9.299 -6.542 1.00  93.70 0 A 1
ATOM   3638 O O   . LYS A 1 486 ? 17.575 -8.756 -5.448 1.00  92.65 0 A 1
ATOM   3639 C CB  . LYS A 1 486 ? 17.904 -8.009 -8.630 1.00  92.53 0 A 1
ATOM   3640 C CG  . LYS A 1 486 ? 18.961 -7.284 -9.475 1.00  84.31 0 A 1
ATOM   3641 C CD  . LYS A 1 486 ? 18.285 -6.122 -10.195 1.00  78.94 0 A 1
ATOM   3642 C CE  . LYS A 1 486 ? 19.269 -5.115 -10.766 1.00  70.15 0 A 1
ATOM   3643 N NZ  . LYS A 1 486 ? 18.610 -3.788 -10.914 1.00  61.80 1 A 1
ATOM   3644 N N   . GLY A 1 487 ? 16.508 -10.149 -6.842 1.00  94.09 0 A 1
ATOM   3645 C CA  . GLY A 1 487 ? 15.464 -10.554 -5.916 1.00  94.16 0 A 1
ATOM   3646 C C   . GLY A 1 487 ? 15.366 -12.069 -5.825 1.00  94.55 0 A 1
ATOM   3647 O O   . GLY A 1 487 ? 15.258 -12.749 -6.848 1.00  93.75 0 A 1
ATOM   3648 N N   . PHE A 1 488 ? 15.411 -12.611 -4.611 1.00  95.00 0 A 1
ATOM   3649 C CA  . PHE A 1 488 ? 15.315 -14.042 -4.361 1.00  95.51 0 A 1
ATOM   3650 C C   . PHE A 1 488 ? 14.352 -14.336 -3.216 1.00  95.51 0 A 1
ATOM   3651 O O   . PHE A 1 488 ? 14.511 -13.791 -2.122 1.00  95.07 0 A 1
ATOM   3652 C CB  . PHE A 1 488 ? 16.708 -14.588 -4.066 1.00  95.73 0 A 1
ATOM   3653 C CG  . PHE A 1 488 ? 16.726 -16.073 -3.789 1.00  96.21 0 A 1
ATOM   3654 C CD1 . PHE A 1 488 ? 17.096 -16.564 -2.519 1.00  95.32 0 A 1
ATOM   3655 C CD2 . PHE A 1 488 ? 16.374 -16.978 -4.804 1.00  95.48 0 A 1
ATOM   3656 C CE1 . PHE A 1 488 ? 17.121 -17.945 -2.284 1.00  95.12 0 A 1
ATOM   3657 C CE2 . PHE A 1 488 ? 16.396 -18.362 -4.572 1.00  95.10 0 A 1
ATOM   3658 C CZ  . PHE A 1 488 ? 16.776 -18.840 -3.309 1.00  95.64 0 A 1
ATOM   3659 N N   . GLY A 1 489 ? 13.367 -15.185 -3.465 1.00  95.28 0 A 1
ATOM   3660 C CA  . GLY A 1 489 ? 12.388 -15.601 -2.471 1.00  95.43 0 A 1
ATOM   3661 C C   . GLY A 1 489 ? 12.217 -17.112 -2.435 1.00  96.07 0 A 1
ATOM   3662 O O   . GLY A 1 489 ? 11.986 -17.746 -3.463 1.00  95.48 0 A 1
ATOM   3663 N N   . VAL A 1 490 ? 12.343 -17.679 -1.252 1.00  96.34 0 A 1
ATOM   3664 C CA  . VAL A 1 490 ? 12.081 -19.100 -0.952 1.00  96.50 0 A 1
ATOM   3665 C C   . VAL A 1 490 ? 11.296 -19.250  0.349 1.00  96.66 0 A 1
ATOM   3666 O O   . VAL A 1 490 ? 11.445 -20.234  1.071 1.00  95.90 0 A 1
ATOM   3667 C CB  . VAL A 1 490 ? 13.372 -19.948 -0.922 1.00  96.14 0 A 1
ATOM   3668 C CG1 . VAL A 1 490 ? 14.011 -20.074 -2.295 1.00  94.60 0 A 1
ATOM   3669 C CG2 . VAL A 1 490 ? 14.410 -19.398  0.070 1.00  94.50 0 A 1
ATOM   3670 N N   . ALA A 1 491 ? 10.469 -18.267  0.664 1.00  95.75 0 A 1
ATOM   3671 C CA  . ALA A 1 491 ?  9.639 -18.293  1.860 1.00  95.62 0 A 1
ATOM   3672 C C   . ALA A 1 491 ?  8.737 -19.541  1.891 1.00  96.04 0 A 1
ATOM   3673 O O   . ALA A 1 491 ?  8.327 -20.066  0.860 1.00  95.53 0 A 1
ATOM   3674 C CB  . ALA A 1 491 ?  8.824 -17.006  1.931 1.00  94.53 0 A 1
ATOM   3675 N N   . SER A 1 492 ?  8.411 -20.012  3.080 1.00  96.25 0 A 1
ATOM   3676 C CA  . SER A 1 492 ?  7.538 -21.175  3.263 1.00  96.44 0 A 1
ATOM   3677 C C   . SER A 1 492 ?  8.027 -22.432  2.527 1.00  96.80 0 A 1
ATOM   3678 O O   . SER A 1 492 ?  7.300 -23.051  1.750 1.00  95.65 0 A 1
ATOM   3679 C CB  . SER A 1 492 ?  6.085 -20.833  2.927 1.00  95.32 0 A 1
ATOM   3680 O OG  . SER A 1 492 ?  5.651 -19.712  3.668 1.00  90.61 0 A 1
ATOM   3681 N N   . ASN A 1 493 ?  9.271 -22.810  2.790 1.00  97.18 0 A 1
ATOM   3682 C CA  . ASN A 1 493 ?  9.863 -24.087  2.413 1.00  97.47 0 A 1
ATOM   3683 C C   . ASN A 1 493 ? 10.370 -24.821  3.671 1.00  97.21 0 A 1
ATOM   3684 O O   . ASN A 1 493 ? 10.013 -24.466  4.797 1.00  94.59 0 A 1
ATOM   3685 C CB  . ASN A 1 493 ? 10.945 -23.844  1.337 1.00  97.39 0 A 1
ATOM   3686 C CG  . ASN A 1 493 ? 10.369 -23.683 -0.055 1.00  97.56 0 A 1
ATOM   3687 N ND2 . ASN A 1 493 ? 10.207 -22.473 -0.528 1.00  94.15 0 A 1
ATOM   3688 O OD1 . ASN A 1 493 ? 10.088 -24.659 -0.733 1.00  93.78 0 A 1
ATOM   3689 N N   . SER A 1 494 ? 11.199 -25.831  3.504 1.00  97.79 0 A 1
ATOM   3690 C CA  . SER A 1 494 ? 11.766 -26.630  4.590 1.00  97.56 0 A 1
ATOM   3691 C C   . SER A 1 494 ? 13.297 -26.656  4.555 1.00  97.63 0 A 1
ATOM   3692 O O   . SER A 1 494 ? 13.918 -27.673  4.890 1.00  95.71 0 A 1
ATOM   3693 C CB  . SER A 1 494 ? 11.166 -28.045  4.590 1.00  96.57 0 A 1
ATOM   3694 O OG  . SER A 1 494 ?  9.755 -27.980  4.729 1.00  91.20 0 A 1
ATOM   3695 N N   . PHE A 1 495 ? 13.934 -25.553  4.155 1.00  97.34 0 A 1
ATOM   3696 C CA  . PHE A 1 495 ? 15.390 -25.443  4.222 1.00  97.31 0 A 1
ATOM   3697 C C   . PHE A 1 495 ? 15.866 -25.553  5.676 1.00  97.11 0 A 1
ATOM   3698 O O   . PHE A 1 495 ? 15.313 -24.902  6.555 1.00  95.50 0 A 1
ATOM   3699 C CB  . PHE A 1 495 ? 15.875 -24.138  3.584 1.00  97.07 0 A 1
ATOM   3700 C CG  . PHE A 1 495 ? 15.740 -24.082  2.087 1.00  97.33 0 A 1
ATOM   3701 C CD1 . PHE A 1 495 ? 16.649 -24.784  1.276 1.00  96.28 0 A 1
ATOM   3702 C CD2 . PHE A 1 495 ? 14.728 -23.320  1.487 1.00  96.17 0 A 1
ATOM   3703 C CE1 . PHE A 1 495 ? 16.552 -24.721 -0.129 1.00  95.63 0 A 1
ATOM   3704 C CE2 . PHE A 1 495 ? 14.614 -23.251  0.085 1.00  95.70 0 A 1
ATOM   3705 C CZ  . PHE A 1 495 ? 15.526 -23.953 -0.716 1.00  96.14 0 A 1
ATOM   3706 N N   . THR A 1 496 ? 16.898 -26.352  5.910 1.00  95.99 0 A 1
ATOM   3707 C CA  . THR A 1 496 ? 17.384 -26.689  7.257 1.00  94.34 0 A 1
ATOM   3708 C C   . THR A 1 496 ? 18.839 -26.300  7.509 1.00  92.19 0 A 1
ATOM   3709 O O   . THR A 1 496 ? 19.327 -26.443  8.624 1.00  82.57 0 A 1
ATOM   3710 C CB  . THR A 1 496 ? 17.231 -28.200  7.527 1.00  91.95 0 A 1
ATOM   3711 C CG2 . THR A 1 496 ? 15.776 -28.639  7.570 1.00  83.99 0 A 1
ATOM   3712 O OG1 . THR A 1 496 ? 17.866 -28.946  6.519 1.00  84.41 0 A 1
ATOM   3713 N N   . SER A 1 497 ? 19.550 -25.827  6.483 1.00  94.23 0 A 1
ATOM   3714 C CA  . SER A 1 497 ? 20.958 -25.481  6.595 1.00  93.81 0 A 1
ATOM   3715 C C   . SER A 1 497 ? 21.179 -24.099  7.206 1.00  95.52 0 A 1
ATOM   3716 O O   . SER A 1 497 ? 20.255 -23.327  7.450 1.00  93.61 0 A 1
ATOM   3717 C CB  . SER A 1 497 ? 21.620 -25.565  5.214 1.00  89.09 0 A 1
ATOM   3718 O OG  . SER A 1 497 ? 21.110 -24.570  4.356 1.00  77.86 0 A 1
ATOM   3719 N N   . GLU A 1 498 ? 22.438 -23.755  7.390 1.00  95.91 0 A 1
ATOM   3720 C CA  . GLU A 1 498 ? 22.830 -22.359  7.554 1.00  96.16 0 A 1
ATOM   3721 C C   . GLU A 1 498 ? 22.633 -21.573  6.252 1.00  96.38 0 A 1
ATOM   3722 O O   . GLU A 1 498 ? 22.662 -22.127  5.152 1.00  94.48 0 A 1
ATOM   3723 C CB  . GLU A 1 498 ? 24.282 -22.263  8.031 1.00  94.56 0 A 1
ATOM   3724 C CG  . GLU A 1 498 ? 24.484 -22.916  9.406 1.00  87.88 0 A 1
ATOM   3725 C CD  . GLU A 1 498 ? 25.884 -22.712  9.991 1.00  86.47 0 A 1
ATOM   3726 O OE1 . GLU A 1 498 ? 26.112 -23.222 11.110 1.00  79.46 0 A 1
ATOM   3727 O OE2 . GLU A 1 498 ? 26.726 -22.035  9.352 1.00  81.05 -1 A 1
ATOM   3728 N N   . ILE A 1 499 ? 22.450 -20.257  6.376 1.00  97.05 0 A 1
ATOM   3729 C CA  . ILE A 1 499 ? 22.447 -19.359  5.219 1.00  97.07 0 A 1
ATOM   3730 C C   . ILE A 1 499 ? 23.872 -19.313  4.650 1.00  96.61 0 A 1
ATOM   3731 O O   . ILE A 1 499 ? 24.797 -18.902  5.363 1.00  95.57 0 A 1
ATOM   3732 C CB  . ILE A 1 499 ? 21.934 -17.957  5.603 1.00  96.86 0 A 1
ATOM   3733 C CG1 . ILE A 1 499 ? 20.509 -18.017  6.197 1.00  96.07 0 A 1
ATOM   3734 C CG2 . ILE A 1 499 ? 21.958 -17.043  4.361 1.00  96.08 0 A 1
ATOM   3735 C CD1 . ILE A 1 499 ? 20.011 -16.680  6.764 1.00  94.65 0 A 1
ATOM   3736 N N   . PRO A 1 500 ? 24.086 -19.703  3.382 1.00  96.02 0 A 1
ATOM   3737 C CA  . PRO A 1 500 ? 25.424 -19.816  2.833 1.00  95.17 0 A 1
ATOM   3738 C C   . PRO A 1 500 ? 26.085 -18.442  2.666 1.00  95.30 0 A 1
ATOM   3739 O O   . PRO A 1 500 ? 25.488 -17.500  2.138 1.00  94.22 0 A 1
ATOM   3740 C CB  . PRO A 1 500 ? 25.257 -20.558  1.507 1.00  93.28 0 A 1
ATOM   3741 C CG  . PRO A 1 500 ? 23.834 -20.202  1.081 1.00  90.38 0 A 1
ATOM   3742 C CD  . PRO A 1 500 ? 23.090 -20.124  2.407 1.00  94.03 0 A 1
ATOM   3743 N N   . LEU A 1 501 ? 27.357 -18.348  3.010 1.00  94.61 0 A 1
ATOM   3744 C CA  . LEU A 1 501 ? 28.152 -17.125  2.853 1.00  94.40 0 A 1
ATOM   3745 C C   . LEU A 1 501 ? 28.294 -16.687  1.386 1.00  94.29 0 A 1
ATOM   3746 O O   . LEU A 1 501 ? 28.583 -15.516  1.125 1.00  91.71 0 A 1
ATOM   3747 C CB  . LEU A 1 501 ? 29.543 -17.323  3.479 1.00  92.90 0 A 1
ATOM   3748 C CG  . LEU A 1 501 ? 29.560 -17.580  4.994 1.00  90.36 0 A 1
ATOM   3749 C CD1 . LEU A 1 501 ? 31.000 -17.776  5.459 1.00  85.79 0 A 1
ATOM   3750 C CD2 . LEU A 1 501 ? 28.960 -16.422  5.792 1.00  85.71 0 A 1
ATOM   3751 N N   . SER A 1 502 ? 28.070 -17.595  0.421 1.00  94.07 0 A 1
ATOM   3752 C CA  . SER A 1 502 ? 28.083 -17.286 -1.012 1.00  93.12 0 A 1
ATOM   3753 C C   . SER A 1 502 ? 27.045 -16.230 -1.415 1.00  93.98 0 A 1
ATOM   3754 O O   . SER A 1 502 ? 27.269 -15.517 -2.388 1.00  92.41 0 A 1
ATOM   3755 C CB  . SER A 1 502 ? 27.882 -18.569 -1.830 1.00  91.09 0 A 1
ATOM   3756 O OG  . SER A 1 502 ? 26.659 -19.190 -1.533 1.00  84.70 0 A 1
ATOM   3757 N N   . ILE A 1 503 ? 25.968 -16.043 -0.639 1.00  94.67 0 A 1
ATOM   3758 C CA  . ILE A 1 503 ? 24.997 -14.957 -0.843 1.00  95.05 0 A 1
ATOM   3759 C C   . ILE A 1 503 ? 25.682 -13.585 -0.821 1.00  95.72 0 A 1
ATOM   3760 O O   . ILE A 1 503 ? 25.355 -12.727 -1.636 1.00  94.62 0 A 1
ATOM   3761 C CB  . ILE A 1 503 ? 23.863 -15.045  0.206 1.00  93.13 0 A 1
ATOM   3762 C CG1 . ILE A 1 503 ? 22.955 -16.238 -0.151 1.00  79.47 0 A 1
ATOM   3763 C CG2 . ILE A 1 503 ? 23.041 -13.750  0.288 1.00  76.61 0 A 1
ATOM   3764 C CD1 . ILE A 1 503 ? 21.824 -16.480  0.844 1.00  73.38 0 A 1
ATOM   3765 N N   . CYS A 1 504 ? 26.667 -13.384  0.039 1.00  94.94 0 A 1
ATOM   3766 C CA  . CYS A 1 504 ? 27.384 -12.111  0.138 1.00  94.61 0 A 1
ATOM   3767 C C   . CYS A 1 504 ? 28.194 -11.759 -1.121 1.00  94.68 0 A 1
ATOM   3768 O O   . CYS A 1 504 ? 28.564 -10.599 -1.302 1.00  92.31 0 A 1
ATOM   3769 C CB  . CYS A 1 504 ? 28.312 -12.159  1.353 1.00  93.80 0 A 1
ATOM   3770 S SG  . CYS A 1 504 ? 27.463 -12.412  2.928 1.00  92.52 0 A 1
ATOM   3771 N N   . ASN A 1 505 ? 28.444 -12.724 -2.001 1.00  95.37 0 A 1
ATOM   3772 C CA  . ASN A 1 505 ? 29.145 -12.514 -3.268 1.00  95.22 0 A 1
ATOM   3773 C C   . ASN A 1 505 ? 28.195 -12.098 -4.404 1.00  95.74 0 A 1
ATOM   3774 O O   . ASN A 1 505 ? 28.651 -11.848 -5.523 1.00  93.51 0 A 1
ATOM   3775 C CB  . ASN A 1 505 ? 29.927 -13.786 -3.621 1.00  93.32 0 A 1
ATOM   3776 C CG  . ASN A 1 505 ? 30.968 -14.161 -2.574 1.00  86.57 0 A 1
ATOM   3777 N ND2 . ASN A 1 505 ? 31.287 -15.429 -2.469 1.00  74.76 0 A 1
ATOM   3778 O OD1 . ASN A 1 505 ? 31.509 -13.334 -1.869 1.00  75.98 0 A 1
ATOM   3779 N N   . ARG A 1 506 ? 26.895 -12.023 -4.155 1.00  95.29 0 A 1
ATOM   3780 C CA  . ARG A 1 506 ? 25.889 -11.567 -5.121 1.00  95.61 0 A 1
ATOM   3781 C C   . ARG A 1 506 ? 25.702 -10.053 -5.003 1.00  95.07 0 A 1
ATOM   3782 O O   . ARG A 1 506 ? 24.799 -9.574 -4.330 1.00  92.95 0 A 1
ATOM   3783 C CB  . ARG A 1 506 ? 24.591 -12.364 -4.955 1.00  95.52 0 A 1
ATOM   3784 C CG  . ARG A 1 506 ? 24.782 -13.879 -5.134 1.00  94.18 0 A 1
ATOM   3785 C CD  . ARG A 1 506 ? 25.335 -14.237 -6.524 1.00  93.45 0 A 1
ATOM   3786 N NE  . ARG A 1 506 ? 25.496 -15.681 -6.695 1.00  92.43 0 A 1
ATOM   3787 C CZ  . ARG A 1 506 ? 26.598 -16.414 -6.579 1.00  93.32 0 A 1
ATOM   3788 N NH1 . ARG A 1 506 ? 27.736 -15.901 -6.210 1.00  86.92 1 A 1
ATOM   3789 N NH2 . ARG A 1 506 ? 26.562 -17.681 -6.831 1.00  88.65 0 A 1
ATOM   3790 N N   . SER A 1 507 ? 26.577 -9.291 -5.670 1.00  94.76 0 A 1
ATOM   3791 C CA  . SER A 1 507 ? 26.656 -7.830 -5.542 1.00  93.75 0 A 1
ATOM   3792 C C   . SER A 1 507 ? 25.406 -7.070 -6.000 1.00  93.53 0 A 1
ATOM   3793 O O   . SER A 1 507 ? 25.218 -5.927 -5.598 1.00  90.04 0 A 1
ATOM   3794 C CB  . SER A 1 507 ? 27.861 -7.313 -6.330 1.00  91.67 0 A 1
ATOM   3795 O OG  . SER A 1 507 ? 27.769 -7.696 -7.690 1.00  81.57 0 A 1
ATOM   3796 N N   . SER A 1 508 ? 24.575 -7.686 -6.833 1.00  93.61 0 A 1
ATOM   3797 C CA  . SER A 1 508 ? 23.316 -7.095 -7.303 1.00  93.26 0 A 1
ATOM   3798 C C   . SER A 1 508 ? 22.114 -7.431 -6.413 1.00  93.50 0 A 1
ATOM   3799 O O   . SER A 1 508 ? 21.032 -6.904 -6.660 1.00  91.83 0 A 1
ATOM   3800 C CB  . SER A 1 508 ? 23.025 -7.540 -8.744 1.00  91.62 0 A 1
ATOM   3801 O OG  . SER A 1 508 ? 24.094 -7.182 -9.604 1.00  81.89 0 A 1
ATOM   3802 N N   . LEU A 1 509 ? 22.272 -8.286 -5.413 1.00  94.17 0 A 1
ATOM   3803 C CA  . LEU A 1 509 ? 21.177 -8.722 -4.551 1.00  94.53 0 A 1
ATOM   3804 C C   . LEU A 1 509 ? 20.681 -7.549 -3.709 1.00  94.26 0 A 1
ATOM   3805 O O   . LEU A 1 509 ? 21.406 -7.030 -2.865 1.00  93.40 0 A 1
ATOM   3806 C CB  . LEU A 1 509 ? 21.645 -9.909 -3.692 1.00  94.69 0 A 1
ATOM   3807 C CG  . LEU A 1 509 ? 20.541 -10.540 -2.823 1.00  94.61 0 A 1
ATOM   3808 C CD1 . LEU A 1 509 ? 19.450 -11.198 -3.666 1.00  93.62 0 A 1
ATOM   3809 C CD2 . LEU A 1 509 ? 21.163 -11.621 -1.929 1.00  93.21 0 A 1
ATOM   3810 N N   . ALA A 1 510 ? 19.434 -7.157 -3.958 1.00  93.44 0 A 1
ATOM   3811 C CA  . ALA A 1 510 ? 18.759 -6.073 -3.253 1.00  92.80 0 A 1
ATOM   3812 C C   . ALA A 1 510 ? 17.672 -6.590 -2.303 1.00  93.10 0 A 1
ATOM   3813 O O   . ALA A 1 510 ? 17.453 -6.015 -1.235 1.00  92.05 0 A 1
ATOM   3814 C CB  . ALA A 1 510 ? 18.190 -5.109 -4.299 1.00  91.17 0 A 1
ATOM   3815 N N   . ALA A 1 511 ? 17.009 -7.688 -2.676 1.00  93.79 0 A 1
ATOM   3816 C CA  . ALA A 1 511 ? 15.906 -8.246 -1.909 1.00  93.96 0 A 1
ATOM   3817 C C   . ALA A 1 511 ? 16.068 -9.751 -1.698 1.00  94.31 0 A 1
ATOM   3818 O O   . ALA A 1 511 ? 16.284 -10.505 -2.648 1.00  93.85 0 A 1
ATOM   3819 C CB  . ALA A 1 511 ? 14.603 -7.895 -2.619 1.00  92.93 0 A 1
ATOM   3820 N N   . ILE A 1 512 ? 15.902 -10.196 -0.458 1.00  95.03 0 A 1
ATOM   3821 C CA  . ILE A 1 512 ? 15.904 -11.613 -0.111 1.00  95.27 0 A 1
ATOM   3822 C C   . ILE A 1 512 ? 14.778 -11.932  0.871 1.00  95.32 0 A 1
ATOM   3823 O O   . ILE A 1 512 ? 14.615 -11.243  1.877 1.00  94.78 0 A 1
ATOM   3824 C CB  . ILE A 1 512 ? 17.295 -12.059  0.383 1.00  94.70 0 A 1
ATOM   3825 C CG1 . ILE A 1 512 ? 17.381 -13.599  0.409 1.00  83.03 0 A 1
ATOM   3826 C CG2 . ILE A 1 512 ? 17.666 -11.452  1.749 1.00  81.03 0 A 1
ATOM   3827 C CD1 . ILE A 1 512 ? 18.808 -14.119  0.633 1.00  78.47 0 A 1
ATOM   3828 N N   . ASP A 1 513 ? 14.024 -12.994  0.575 1.00  95.45 0 A 1
ATOM   3829 C CA  . ASP A 1 513 ? 13.031 -13.558  1.480 1.00  95.74 0 A 1
ATOM   3830 C C   . ASP A 1 513 ? 13.312 -15.038  1.728 1.00  96.10 0 A 1
ATOM   3831 O O   . ASP A 1 513 ? 13.152 -15.881  0.852 1.00  95.65 0 A 1
ATOM   3832 C CB  . ASP A 1 513 ? 11.602 -13.299  0.964 1.00  94.99 0 A 1
ATOM   3833 C CG  . ASP A 1 513 ? 10.539 -13.516  2.056 1.00  93.93 0 A 1
ATOM   3834 O OD1 . ASP A 1 513 ? 10.879 -14.072  3.122 1.00  91.44 0 A 1
ATOM   3835 O OD2 . ASP A 1 513 ?  9.393 -13.056  1.858 1.00  90.29 -1 A 1
ATOM   3836 N N   . LEU A 1 514 ? 13.762 -15.333  2.920 1.00  96.46 0 A 1
ATOM   3837 C CA  . LEU A 1 514 ? 14.020 -16.674  3.427 1.00  96.98 0 A 1
ATOM   3838 C C   . LEU A 1 514 ? 13.052 -17.033  4.568 1.00  97.01 0 A 1
ATOM   3839 O O   . LEU A 1 514 ? 13.310 -17.967  5.329 1.00  96.19 0 A 1
ATOM   3840 C CB  . LEU A 1 514 ? 15.493 -16.800  3.888 1.00  96.98 0 A 1
ATOM   3841 C CG  . LEU A 1 514 ? 16.576 -16.359  2.895 1.00  96.54 0 A 1
ATOM   3842 C CD1 . LEU A 1 514 ? 17.956 -16.621  3.491 1.00  95.65 0 A 1
ATOM   3843 C CD2 . LEU A 1 514 ? 16.502 -17.107  1.574 1.00  95.33 0 A 1
ATOM   3844 N N   . SER A 1 515 ? 11.966 -16.287  4.713 1.00  96.03 0 A 1
ATOM   3845 C CA  . SER A 1 515 ? 11.028 -16.410  5.826 1.00  95.90 0 A 1
ATOM   3846 C C   . SER A 1 515 ? 10.334 -17.777  5.853 1.00  96.22 0 A 1
ATOM   3847 O O   . SER A 1 515 ? 10.206 -18.440  4.829 1.00  95.50 0 A 1
ATOM   3848 C CB  . SER A 1 515 ?  9.975 -15.300  5.764 1.00  94.75 0 A 1
ATOM   3849 O OG  . SER A 1 515 ? 10.596 -14.035  5.756 1.00  89.70 0 A 1
ATOM   3850 N N   . TYR A 1 516 ?  9.863 -18.194  7.006 1.00  96.30 0 A 1
ATOM   3851 C CA  . TYR A 1 516 ?  9.130 -19.454  7.169 1.00  96.43 0 A 1
ATOM   3852 C C   . TYR A 1 516 ?  9.891 -20.671  6.621 1.00  96.79 0 A 1
ATOM   3853 O O   . TYR A 1 516 ?  9.400 -21.419  5.777 1.00  95.88 0 A 1
ATOM   3854 C CB  . TYR A 1 516 ?  7.709 -19.334  6.602 1.00  95.45 0 A 1
ATOM   3855 C CG  . TYR A 1 516 ?  6.882 -18.197  7.167 1.00  94.51 0 A 1
ATOM   3856 C CD1 . TYR A 1 516 ?  6.149 -18.385  8.347 1.00  92.31 0 A 1
ATOM   3857 C CD2 . TYR A 1 516 ?  6.843 -16.953  6.510 1.00  92.51 0 A 1
ATOM   3858 C CE1 . TYR A 1 516 ?  5.367 -17.349  8.870 1.00  91.39 0 A 1
ATOM   3859 C CE2 . TYR A 1 516 ?  6.063 -15.901  7.031 1.00  91.70 0 A 1
ATOM   3860 C CZ  . TYR A 1 516 ?  5.324 -16.105  8.210 1.00  91.35 0 A 1
ATOM   3861 O OH  . TYR A 1 516 ?  4.573 -15.082  8.725 1.00  89.25 0 A 1
ATOM   3862 N N   . ASN A 1 517 ? 11.102 -20.848  7.108 1.00  96.97 0 A 1
ATOM   3863 C CA  . ASN A 1 517 ? 11.947 -22.008  6.867 1.00  97.49 0 A 1
ATOM   3864 C C   . ASN A 1 517 ? 12.510 -22.522  8.201 1.00  97.46 0 A 1
ATOM   3865 O O   . ASN A 1 517 ? 12.071 -22.118  9.283 1.00  94.85 0 A 1
ATOM   3866 C CB  . ASN A 1 517 ? 13.035 -21.632  5.838 1.00  97.29 0 A 1
ATOM   3867 C CG  . ASN A 1 517 ? 12.538 -21.717  4.406 1.00  97.43 0 A 1
ATOM   3868 N ND2 . ASN A 1 517 ? 12.226 -20.609  3.790 1.00  93.86 0 A 1
ATOM   3869 O OD1 . ASN A 1 517 ? 12.454 -22.803  3.841 1.00  93.54 0 A 1
ATOM   3870 N N   . ASN A 1 518 ? 13.481 -23.400  8.144 1.00  97.81 0 A 1
ATOM   3871 C CA  . ASN A 1 518 ? 14.219 -23.903  9.307 1.00  97.71 0 A 1
ATOM   3872 C C   . ASN A 1 518 ? 15.713 -23.555  9.211 1.00  97.93 0 A 1
ATOM   3873 O O   . ASN A 1 518 ? 16.550 -24.356  9.627 1.00  96.60 0 A 1
ATOM   3874 C CB  . ASN A 1 518 ? 13.945 -25.409  9.477 1.00  96.90 0 A 1
ATOM   3875 C CG  . ASN A 1 518 ? 12.479 -25.729  9.681 1.00  93.38 0 A 1
ATOM   3876 N ND2 . ASN A 1 518 ? 11.902 -26.543  8.823 1.00  79.91 0 A 1
ATOM   3877 O OD1 . ASN A 1 518 ? 11.847 -25.273 10.614 1.00  82.53 0 A 1
ATOM   3878 N N   . PHE A 1 519 ? 16.050 -22.386  8.640 1.00  97.98 0 A 1
ATOM   3879 C CA  . PHE A 1 519 ? 17.438 -21.938  8.599 1.00  98.00 0 A 1
ATOM   3880 C C   . PHE A 1 519 ? 18.000 -21.791 10.015 1.00  97.96 0 A 1
ATOM   3881 O O   . PHE A 1 519 ? 17.348 -21.255 10.913 1.00  97.27 0 A 1
ATOM   3882 C CB  . PHE A 1 519 ? 17.589 -20.626  7.822 1.00  97.80 0 A 1
ATOM   3883 C CG  . PHE A 1 519 ? 17.454 -20.772  6.323 1.00  97.83 0 A 1
ATOM   3884 C CD1 . PHE A 1 519 ? 18.473 -21.409  5.583 1.00  96.97 0 A 1
ATOM   3885 C CD2 . PHE A 1 519 ? 16.323 -20.272  5.655 1.00  96.84 0 A 1
ATOM   3886 C CE1 . PHE A 1 519 ? 18.353 -21.552  4.198 1.00  96.35 0 A 1
ATOM   3887 C CE2 . PHE A 1 519 ? 16.196 -20.409  4.255 1.00  96.28 0 A 1
ATOM   3888 C CZ  . PHE A 1 519 ? 17.215 -21.058  3.533 1.00  96.65 0 A 1
ATOM   3889 N N   . THR A 1 520 ? 19.223 -22.257 10.183 1.00  97.86 0 A 1
ATOM   3890 C CA  . THR A 1 520 ? 19.957 -22.276 11.450 1.00  97.43 0 A 1
ATOM   3891 C C   . THR A 1 520 ? 21.219 -21.420 11.365 1.00  97.47 0 A 1
ATOM   3892 O O   . THR A 1 520 ? 21.544 -20.861 10.317 1.00  95.63 0 A 1
ATOM   3893 C CB  . THR A 1 520 ? 20.303 -23.719 11.865 1.00  96.08 0 A 1
ATOM   3894 C CG2 . THR A 1 520 ? 19.065 -24.575 12.100 1.00  88.82 0 A 1
ATOM   3895 O OG1 . THR A 1 520 ? 21.080 -24.354 10.885 1.00  88.95 0 A 1
ATOM   3896 N N   . GLY A 1 521 ? 21.936 -21.322 12.474 1.00  97.26 0 A 1
ATOM   3897 C CA  . GLY A 1 521 ? 23.183 -20.556 12.524 1.00  97.11 0 A 1
ATOM   3898 C C   . GLY A 1 521 ? 22.970 -19.040 12.473 1.00  97.80 0 A 1
ATOM   3899 O O   . GLY A 1 521 ? 21.858 -18.543 12.677 1.00  97.20 0 A 1
ATOM   3900 N N   . PRO A 1 522 ? 24.045 -18.276 12.242 1.00  97.80 0 A 1
ATOM   3901 C CA  . PRO A 1 522 ? 23.983 -16.825 12.256 1.00  97.64 0 A 1
ATOM   3902 C C   . PRO A 1 522 ? 23.447 -16.245 10.937 1.00  97.75 0 A 1
ATOM   3903 O O   . PRO A 1 522 ? 23.623 -16.810  9.857 1.00  96.95 0 A 1
ATOM   3904 C CB  . PRO A 1 522 ? 25.424 -16.380 12.528 1.00  96.38 0 A 1
ATOM   3905 C CG  . PRO A 1 522 ? 26.253 -17.482 11.859 1.00  93.71 0 A 1
ATOM   3906 C CD  . PRO A 1 522 ? 25.412 -18.739 12.072 1.00  96.60 0 A 1
ATOM   3907 N N   . ILE A 1 523 ? 22.896 -15.036 11.016 1.00  97.77 0 A 1
ATOM   3908 C CA  . ILE A 1 523 ? 22.760 -14.178  9.835 1.00  97.76 0 A 1
ATOM   3909 C C   . ILE A 1 523 ? 24.179 -13.876  9.319 1.00  97.55 0 A 1
ATOM   3910 O O   . ILE A 1 523 ? 25.013 -13.437 10.117 1.00  96.60 0 A 1
ATOM   3911 C CB  . ILE A 1 523 ? 22.005 -12.873 10.163 1.00  97.59 0 A 1
ATOM   3912 C CG1 . ILE A 1 523 ? 20.603 -13.167 10.748 1.00  96.91 0 A 1
ATOM   3913 C CG2 . ILE A 1 523 ? 21.888 -11.998  8.900 1.00  96.81 0 A 1
ATOM   3914 C CD1 . ILE A 1 523 ? 19.883 -11.929 11.297 1.00  95.53 0 A 1
ATOM   3915 N N   . PRO A 1 524 ? 24.473 -14.077  8.019 1.00  97.27 0 A 1
ATOM   3916 C CA  . PRO A 1 524 ? 25.810 -13.864  7.482 1.00  96.88 0 A 1
ATOM   3917 C C   . PRO A 1 524 ? 26.346 -12.454  7.788 1.00  96.50 0 A 1
ATOM   3918 O O   . PRO A 1 524 ? 25.766 -11.472  7.321 1.00  95.28 0 A 1
ATOM   3919 C CB  . PRO A 1 524 ? 25.693 -14.114  5.978 1.00  96.01 0 A 1
ATOM   3920 C CG  . PRO A 1 524 ? 24.537 -15.101  5.879 1.00  94.55 0 A 1
ATOM   3921 C CD  . PRO A 1 524 ? 23.607 -14.652  7.004 1.00  96.54 0 A 1
ATOM   3922 N N   . PRO A 1 525 ? 27.453 -12.316  8.510 1.00  96.27 0 A 1
ATOM   3923 C CA  . PRO A 1 525 ? 27.964 -10.995  8.902 1.00  95.32 0 A 1
ATOM   3924 C C   . PRO A 1 525 ? 28.508 -10.178  7.725 1.00  94.78 0 A 1
ATOM   3925 O O   . PRO A 1 525 ? 28.719 -8.977  7.851 1.00  91.40 0 A 1
ATOM   3926 C CB  . PRO A 1 525 ? 29.048 -11.296  9.948 1.00  93.86 0 A 1
ATOM   3927 C CG  . PRO A 1 525 ? 29.543 -12.686  9.554 1.00  91.06 0 A 1
ATOM   3928 C CD  . PRO A 1 525 ? 28.269 -13.379  9.068 1.00  94.88 0 A 1
ATOM   3929 N N   . CYS A 1 526 ? 28.719 -10.817  6.567 1.00  94.97 0 A 1
ATOM   3930 C CA  . CYS A 1 526 ? 29.103 -10.177  5.310 1.00  94.20 0 A 1
ATOM   3931 C C   . CYS A 1 526 ? 27.919 -9.579  4.532 1.00  94.27 0 A 1
ATOM   3932 O O   . CYS A 1 526 ? 28.142 -8.927  3.511 1.00  92.29 0 A 1
ATOM   3933 C CB  . CYS A 1 526 ? 29.858 -11.203  4.464 1.00  92.59 0 A 1
ATOM   3934 S SG  . CYS A 1 526 ? 29.002 -12.793  4.214 1.00  91.39 0 A 1
ATOM   3935 N N   . LEU A 1 527 ? 26.681 -9.805  4.957 1.00  94.05 0 A 1
ATOM   3936 C CA  . LEU A 1 527 ? 25.480 -9.368  4.264 1.00  94.07 0 A 1
ATOM   3937 C C   . LEU A 1 527 ? 25.331 -7.851  4.382 1.00  94.16 0 A 1
ATOM   3938 O O   . LEU A 1 527 ? 25.203 -7.307  5.480 1.00  92.59 0 A 1
ATOM   3939 C CB  . LEU A 1 527 ? 24.280 -10.135  4.836 1.00  92.69 0 A 1
ATOM   3940 C CG  . LEU A 1 527 ? 23.061 -10.161  3.906 1.00  88.90 0 A 1
ATOM   3941 C CD1 . LEU A 1 527 ? 23.313 -11.081  2.707 1.00  86.01 0 A 1
ATOM   3942 C CD2 . LEU A 1 527 ? 21.843 -10.684  4.664 1.00  85.31 0 A 1
ATOM   3943 N N   . ARG A 1 528 ? 25.364 -7.153  3.236 1.00  93.65 0 A 1
ATOM   3944 C CA  . ARG A 1 528 ? 25.337 -5.689  3.147 1.00  92.90 0 A 1
ATOM   3945 C C   . ARG A 1 528 ? 24.770 -5.229  1.805 1.00  92.75 0 A 1
ATOM   3946 O O   . ARG A 1 528 ? 24.694 -6.026  0.873 1.00  88.96 0 A 1
ATOM   3947 C CB  . ARG A 1 528 ? 26.748 -5.130  3.386 1.00  89.74 0 A 1
ATOM   3948 C CG  . ARG A 1 528 ? 27.762 -5.593  2.325 1.00  81.96 0 A 1
ATOM   3949 C CD  . ARG A 1 528 ? 29.149 -5.061  2.659 1.00  82.04 0 A 1
ATOM   3950 N NE  . ARG A 1 528 ? 30.142 -5.495  1.657 1.00  74.50 0 A 1
ATOM   3951 C CZ  . ARG A 1 528 ? 31.432 -5.192  1.658 1.00  68.19 0 A 1
ATOM   3952 N NH1 . ARG A 1 528 ? 31.939 -4.439  2.598 1.00  60.63 1 A 1
ATOM   3953 N NH2 . ARG A 1 528 ? 32.197 -5.644  0.724 1.00  60.05 0 A 1
ATOM   3954 N N   . ASN A 1 529 ? 24.469 -3.943  1.689 1.00  92.96 0 A 1
ATOM   3955 C CA  . ASN A 1 529 ? 23.932 -3.307  0.474 1.00  92.53 0 A 1
ATOM   3956 C C   . ASN A 1 529 ? 22.574 -3.868  0.017 1.00  92.96 0 A 1
ATOM   3957 O O   . ASN A 1 529 ? 22.212 -3.717 -1.150 1.00  89.94 0 A 1
ATOM   3958 C CB  . ASN A 1 529 ? 24.979 -3.307 -0.654 1.00  90.07 0 A 1
ATOM   3959 C CG  . ASN A 1 529 ? 26.326 -2.709 -0.271 1.00  85.65 0 A 1
ATOM   3960 N ND2 . ASN A 1 529 ? 27.385 -3.205 -0.873 1.00  74.29 0 A 1
ATOM   3961 O OD1 . ASN A 1 529 ? 26.462 -1.815  0.536 1.00  75.48 0 A 1
ATOM   3962 N N   . LEU A 1 530 ? 21.831 -4.496  0.917 1.00  93.38 0 A 1
ATOM   3963 C CA  . LEU A 1 530 ? 20.478 -4.962  0.652 1.00  93.95 0 A 1
ATOM   3964 C C   . LEU A 1 530 ? 19.461 -3.875  1.002 1.00  93.80 0 A 1
ATOM   3965 O O   . LEU A 1 530 ? 19.682 -3.079  1.909 1.00  92.38 0 A 1
ATOM   3966 C CB  . LEU A 1 530 ? 20.208 -6.245  1.450 1.00  93.66 0 A 1
ATOM   3967 C CG  . LEU A 1 530 ? 21.029 -7.446  0.947 1.00  92.72 0 A 1
ATOM   3968 C CD1 . LEU A 1 530 ? 20.956 -8.555  1.982 1.00  85.48 0 A 1
ATOM   3969 C CD2 . LEU A 1 530 ? 20.481 -8.015 -0.351 1.00  85.38 0 A 1
ATOM   3970 N N   . GLU A 1 531 ? 18.341 -3.887  0.294 1.00  93.61 0 A 1
ATOM   3971 C CA  . GLU A 1 531 ? 17.216 -2.988  0.553 1.00  93.31 0 A 1
ATOM   3972 C C   . GLU A 1 531 ? 16.122 -3.671  1.373 1.00  93.61 0 A 1
ATOM   3973 O O   . GLU A 1 531 ? 15.556 -3.069  2.283 1.00  92.53 0 A 1
ATOM   3974 C CB  . GLU A 1 531 ? 16.650 -2.462 -0.768 1.00  91.99 0 A 1
ATOM   3975 C CG  . GLU A 1 531 ? 17.700 -1.698 -1.577 1.00  86.22 0 A 1
ATOM   3976 C CD  . GLU A 1 531 ? 17.105 -0.894 -2.739 1.00  81.33 0 A 1
ATOM   3977 O OE1 . GLU A 1 531 ? 17.913 -0.362 -3.524 1.00  73.77 0 A 1
ATOM   3978 O OE2 . GLU A 1 531 ? 15.868 -0.753 -2.781 1.00  72.79 -1 A 1
ATOM   3979 N N   . LEU A 1 532 ? 15.857 -4.942  1.057 1.00  93.98 0 A 1
ATOM   3980 C CA  . LEU A 1 532 ? 14.807 -5.723  1.684 1.00  93.97 0 A 1
ATOM   3981 C C   . LEU A 1 532 ? 15.367 -7.052  2.184 1.00  94.33 0 A 1
ATOM   3982 O O   . LEU A 1 532 ? 15.867 -7.859  1.402 1.00  93.78 0 A 1
ATOM   3983 C CB  . LEU A 1 532 ? 13.663 -5.959  0.679 1.00  92.81 0 A 1
ATOM   3984 C CG  . LEU A 1 532 ? 13.096 -4.702  0.002 1.00  91.39 0 A 1
ATOM   3985 C CD1 . LEU A 1 532 ? 12.050 -5.099 -1.033 1.00  88.69 0 A 1
ATOM   3986 C CD2 . LEU A 1 532 ? 12.413 -3.765  0.996 1.00  88.12 0 A 1
ATOM   3987 N N   . VAL A 1 533 ? 15.256 -7.298  3.485 1.00  94.86 0 A 1
ATOM   3988 C CA  . VAL A 1 533 ? 15.725 -8.521  4.132 1.00  95.44 0 A 1
ATOM   3989 C C   . VAL A 1 533 ? 14.608 -9.095  4.990 1.00  95.47 0 A 1
ATOM   3990 O O   . VAL A 1 533 ? 14.269 -8.537  6.040 1.00  94.93 0 A 1
ATOM   3991 C CB  . VAL A 1 533 ? 17.001 -8.264  4.962 1.00  95.52 0 A 1
ATOM   3992 C CG1 . VAL A 1 533 ? 17.502 -9.548  5.635 1.00  94.69 0 A 1
ATOM   3993 C CG2 . VAL A 1 533 ? 18.146 -7.726  4.099 1.00  95.01 0 A 1
ATOM   3994 N N   . TYR A 1 534 ? 14.069 -10.234  4.561 1.00  95.71 0 A 1
ATOM   3995 C CA  . TYR A 1 534 ? 13.045 -10.981  5.271 1.00  95.89 0 A 1
ATOM   3996 C C   . TYR A 1 534 ? 13.604 -12.338  5.692 1.00  96.18 0 A 1
ATOM   3997 O O   . TYR A 1 534 ? 13.897 -13.199  4.861 1.00  95.81 0 A 1
ATOM   3998 C CB  . TYR A 1 534 ? 11.802 -11.115  4.402 1.00  94.85 0 A 1
ATOM   3999 C CG  . TYR A 1 534 ? 11.221 -9.806  3.910 1.00  94.07 0 A 1
ATOM   4000 C CD1 . TYR A 1 534 ? 10.369 -9.054  4.740 1.00  92.11 0 A 1
ATOM   4001 C CD2 . TYR A 1 534 ? 11.521 -9.341  2.617 1.00  92.12 0 A 1
ATOM   4002 C CE1 . TYR A 1 534 ?  9.808 -7.846  4.273 1.00  90.79 0 A 1
ATOM   4003 C CE2 . TYR A 1 534 ? 10.968 -8.136  2.146 1.00  90.80 0 A 1
ATOM   4004 C CZ  . TYR A 1 534 ? 10.105 -7.399  2.975 1.00  91.00 0 A 1
ATOM   4005 O OH  . TYR A 1 534 ?  9.546 -6.235  2.514 1.00  88.96 0 A 1
ATOM   4006 N N   . LEU A 1 535 ? 13.758 -12.536  6.993 1.00  96.44 0 A 1
ATOM   4007 C CA  . LEU A 1 535 ? 14.328 -13.742  7.605 1.00  96.94 0 A 1
ATOM   4008 C C   . LEU A 1 535 ? 13.396 -14.316  8.688 1.00  96.87 0 A 1
ATOM   4009 O O   . LEU A 1 535 ? 13.819 -15.095  9.539 1.00  95.58 0 A 1
ATOM   4010 C CB  . LEU A 1 535 ? 15.719 -13.414  8.174 1.00  97.04 0 A 1
ATOM   4011 C CG  . LEU A 1 535 ? 16.747 -12.878  7.160 1.00  96.69 0 A 1
ATOM   4012 C CD1 . LEU A 1 535 ? 18.064 -12.553  7.881 1.00  95.68 0 A 1
ATOM   4013 C CD2 . LEU A 1 535 ? 17.070 -13.901  6.067 1.00  95.11 0 A 1
ATOM   4014 N N   . ARG A 1 536 ? 12.146 -13.917  8.652 1.00  95.76 0 A 1
ATOM   4015 C CA  . ARG A 1 536 ? 11.123 -14.217  9.654 1.00  95.30 0 A 1
ATOM   4016 C C   . ARG A 1 536 ? 10.890 -15.723  9.813 1.00  95.85 0 A 1
ATOM   4017 O O   . ARG A 1 536 ? 10.968 -16.456  8.839 1.00  94.91 0 A 1
ATOM   4018 C CB  . ARG A 1 536 ?  9.842 -13.493  9.224 1.00  92.97 0 A 1
ATOM   4019 C CG  . ARG A 1 536 ?  8.680 -13.691 10.193 1.00  87.65 0 A 1
ATOM   4020 C CD  . ARG A 1 536 ?  7.420 -13.046  9.631 1.00  85.96 0 A 1
ATOM   4021 N NE  . ARG A 1 536 ?  6.285 -13.328 10.493 1.00  81.10 0 A 1
ATOM   4022 C CZ  . ARG A 1 536 ?  5.790 -12.541 11.431 1.00  78.71 0 A 1
ATOM   4023 N NH1 . ARG A 1 536 ?  6.297 -11.369 11.692 1.00  69.22 1 A 1
ATOM   4024 N NH2 . ARG A 1 536 ?  4.776 -12.927 12.110 1.00  70.84 0 A 1
ATOM   4025 N N   . ASN A 1 537 ? 10.534 -16.163 11.003 1.00  96.38 0 A 1
ATOM   4026 C CA  . ASN A 1 537 ? 10.165 -17.562 11.260 1.00  96.43 0 A 1
ATOM   4027 C C   . ASN A 1 537 ? 11.226 -18.570 10.788 1.00  96.84 0 A 1
ATOM   4028 O O   . ASN A 1 537 ? 10.982 -19.411  9.922 1.00  95.55 0 A 1
ATOM   4029 C CB  . ASN A 1 537 ?  8.737 -17.845 10.742 1.00  95.07 0 A 1
ATOM   4030 C CG  . ASN A 1 537 ?  7.669 -17.636 11.800 1.00  90.70 0 A 1
ATOM   4031 N ND2 . ASN A 1 537 ?  6.587 -16.968 11.481 1.00  78.13 0 A 1
ATOM   4032 O OD1 . ASN A 1 537 ?  7.772 -18.094 12.916 1.00  80.41 0 A 1
ATOM   4033 N N   . ASN A 1 538 ? 12.397 -18.485 11.379 1.00  96.93 0 A 1
ATOM   4034 C CA  . ASN A 1 538 ? 13.486 -19.434 11.216 1.00  97.48 0 A 1
ATOM   4035 C C   . ASN A 1 538 ? 14.065 -19.824 12.589 1.00  97.42 0 A 1
ATOM   4036 O O   . ASN A 1 538 ? 13.490 -19.526 13.644 1.00  95.14 0 A 1
ATOM   4037 C CB  . ASN A 1 538 ? 14.530 -18.822 10.246 1.00  97.35 0 A 1
ATOM   4038 C CG  . ASN A 1 538 ? 14.140 -19.003  8.799 1.00  97.53 0 A 1
ATOM   4039 N ND2 . ASN A 1 538 ? 13.720 -17.955  8.129 1.00  93.90 0 A 1
ATOM   4040 O OD1 . ASN A 1 538 ? 14.241 -20.093  8.260 1.00  93.72 0 A 1
ATOM   4041 N N   . ASN A 1 539 ? 15.203 -20.481 12.600 1.00  98.00 0 A 1
ATOM   4042 C CA  . ASN A 1 539 ? 15.950 -20.833 13.808 1.00  97.96 0 A 1
ATOM   4043 C C   . ASN A 1 539 ? 17.307 -20.111 13.869 1.00  98.13 0 A 1
ATOM   4044 O O   . ASN A 1 539 ? 18.272 -20.669 14.378 1.00  96.80 0 A 1
ATOM   4045 C CB  . ASN A 1 539 ? 16.063 -22.362 13.912 1.00  97.01 0 A 1
ATOM   4046 C CG  . ASN A 1 539 ? 14.721 -23.040 14.130 1.00  94.43 0 A 1
ATOM   4047 N ND2 . ASN A 1 539 ? 14.290 -23.852 13.196 1.00  81.76 0 A 1
ATOM   4048 O OD1 . ASN A 1 539 ? 14.080 -22.869 15.147 1.00  83.35 0 A 1
ATOM   4049 N N   . LEU A 1 540 ? 17.370 -18.882 13.335 1.00  98.17 0 A 1
ATOM   4050 C CA  . LEU A 1 540 ? 18.602 -18.094 13.288 1.00  98.26 0 A 1
ATOM   4051 C C   . LEU A 1 540 ? 19.041 -17.666 14.689 1.00  98.22 0 A 1
ATOM   4052 O O   . LEU A 1 540 ? 18.230 -17.245 15.519 1.00  97.61 0 A 1
ATOM   4053 C CB  . LEU A 1 540 ? 18.420 -16.875 12.365 1.00  98.06 0 A 1
ATOM   4054 C CG  . LEU A 1 540 ? 18.089 -17.223 10.904 1.00  97.62 0 A 1
ATOM   4055 C CD1 . LEU A 1 540 ? 17.724 -15.960 10.133 1.00  96.85 0 A 1
ATOM   4056 C CD2 . LEU A 1 540 ? 19.272 -17.893 10.196 1.00  96.33 0 A 1
ATOM   4057 N N   . GLU A 1 541 ? 20.339 -17.735 14.923 1.00  98.09 0 A 1
ATOM   4058 C CA  . GLU A 1 541 ? 20.989 -17.464 16.202 1.00  97.76 0 A 1
ATOM   4059 C C   . GLU A 1 541 ? 22.091 -16.401 16.061 1.00  97.72 0 A 1
ATOM   4060 O O   . GLU A 1 541 ? 22.415 -15.939 14.966 1.00  95.79 0 A 1
ATOM   4061 C CB  . GLU A 1 541 ? 21.525 -18.775 16.815 1.00  95.40 0 A 1
ATOM   4062 C CG  . GLU A 1 541 ? 20.413 -19.805 17.089 1.00  84.66 0 A 1
ATOM   4063 C CD  . GLU A 1 541 ? 20.862 -21.048 17.883 1.00  83.79 0 A 1
ATOM   4064 O OE1 . GLU A 1 541 ? 19.968 -21.864 18.217 1.00  75.58 0 A 1
ATOM   4065 O OE2 . GLU A 1 541 ? 22.059 -21.158 18.211 1.00  76.03 -1 A 1
ATOM   4066 N N   . GLY A 1 542 ? 22.668 -15.996 17.181 1.00  97.47 0 A 1
ATOM   4067 C CA  . GLY A 1 542 ? 23.662 -14.928 17.193 1.00  97.18 0 A 1
ATOM   4068 C C   . GLY A 1 542 ? 23.022 -13.537 17.199 1.00  97.69 0 A 1
ATOM   4069 O O   . GLY A 1 542 ? 21.864 -13.368 17.572 1.00  96.27 0 A 1
ATOM   4070 N N   . SER A 1 543 ? 23.794 -12.526 16.818 1.00  97.35 0 A 1
ATOM   4071 C CA  . SER A 1 543 ? 23.357 -11.127 16.810 1.00  96.83 0 A 1
ATOM   4072 C C   . SER A 1 543 ? 22.995 -10.652 15.405 1.00  97.39 0 A 1
ATOM   4073 O O   . SER A 1 543 ? 23.498 -11.171 14.416 1.00  96.01 0 A 1
ATOM   4074 C CB  . SER A 1 543 ? 24.433 -10.232 17.424 1.00  94.60 0 A 1
ATOM   4075 O OG  . SER A 1 543 ? 25.656 -10.362 16.731 1.00  83.15 0 A 1
ATOM   4076 N N   . ILE A 1 544 ? 22.183 -9.605 15.330 1.00  97.36 0 A 1
ATOM   4077 C CA  . ILE A 1 544 ? 21.941 -8.896 14.066 1.00  97.44 0 A 1
ATOM   4078 C C   . ILE A 1 544 ? 23.261 -8.227 13.625 1.00  97.07 0 A 1
ATOM   4079 O O   . ILE A 1 544 ? 23.843 -7.479 14.413 1.00  96.10 0 A 1
ATOM   4080 C CB  . ILE A 1 544 ? 20.808 -7.864 14.216 1.00  97.24 0 A 1
ATOM   4081 C CG1 . ILE A 1 544 ? 19.499 -8.546 14.687 1.00  96.25 0 A 1
ATOM   4082 C CG2 . ILE A 1 544 ? 20.574 -7.140 12.873 1.00  96.09 0 A 1
ATOM   4083 C CD1 . ILE A 1 544 ? 18.376 -7.563 15.025 1.00  93.88 0 A 1
ATOM   4084 N N   . PRO A 1 545 ? 23.737 -8.463 12.383 1.00  96.63 0 A 1
ATOM   4085 C CA  . PRO A 1 545 ? 25.006 -7.914 11.918 1.00  96.04 0 A 1
ATOM   4086 C C   . PRO A 1 545 ? 24.977 -6.396 11.738 1.00  95.63 0 A 1
ATOM   4087 O O   . PRO A 1 545 ? 24.042 -5.845 11.164 1.00  94.10 0 A 1
ATOM   4088 C CB  . PRO A 1 545 ? 25.313 -8.619 10.597 1.00  94.63 0 A 1
ATOM   4089 C CG  . PRO A 1 545 ? 24.465 -9.891 10.644 1.00  92.17 0 A 1
ATOM   4090 C CD  . PRO A 1 545 ? 23.247 -9.456 11.438 1.00  95.51 0 A 1
ATOM   4091 N N   . ASP A 1 546 ? 26.055 -5.722 12.124 1.00  94.03 0 A 1
ATOM   4092 C CA  . ASP A 1 546 ? 26.239 -4.284 11.905 1.00  92.74 0 A 1
ATOM   4093 C C   . ASP A 1 546 ? 26.307 -3.909 10.419 1.00  92.65 0 A 1
ATOM   4094 O O   . ASP A 1 546 ? 25.766 -2.884 10.002 1.00  88.77 0 A 1
ATOM   4095 C CB  . ASP A 1 546 ? 27.523 -3.821 12.621 1.00  89.61 0 A 1
ATOM   4096 C CG  . ASP A 1 546 ? 27.294 -3.585 14.110 1.00  83.86 0 A 1
ATOM   4097 O OD1 . ASP A 1 546 ? 26.550 -2.627 14.423 1.00  75.22 0 A 1
ATOM   4098 O OD2 . ASP A 1 546 ? 27.861 -4.331 14.931 1.00  74.84 -1 A 1
ATOM   4099 N N   . ALA A 1 547 ? 26.915 -4.777  9.592 1.00  93.63 0 A 1
ATOM   4100 C CA  . ALA A 1 547 ? 27.156 -4.530  8.171 1.00  93.29 0 A 1
ATOM   4101 C C   . ALA A 1 547 ? 25.878 -4.413  7.319 1.00  93.53 0 A 1
ATOM   4102 O O   . ALA A 1 547 ? 25.935 -3.876  6.204 1.00  91.07 0 A 1
ATOM   4103 C CB  . ALA A 1 547 ? 28.065 -5.645  7.648 1.00  90.97 0 A 1
ATOM   4104 N N   . LEU A 1 548 ? 24.718 -4.828  7.828 1.00  93.33 0 A 1
ATOM   4105 C CA  . LEU A 1 548 ? 23.439 -4.643  7.132 1.00  93.29 0 A 1
ATOM   4106 C C   . LEU A 1 548 ? 23.156 -3.170  6.789 1.00  92.37 0 A 1
ATOM   4107 O O   . LEU A 1 548 ? 22.476 -2.892  5.806 1.00  88.68 0 A 1
ATOM   4108 C CB  . LEU A 1 548 ? 22.296 -5.199  8.004 1.00  92.31 0 A 1
ATOM   4109 C CG  . LEU A 1 548 ? 22.195 -6.741  8.028 1.00  91.01 0 A 1
ATOM   4110 C CD1 . LEU A 1 548 ? 21.174 -7.165  9.080 1.00  87.59 0 A 1
ATOM   4111 C CD2 . LEU A 1 548 ? 21.730 -7.293  6.681 1.00  87.29 0 A 1
ATOM   4112 N N   . CYS A 1 549 ? 23.699 -2.230  7.554 1.00  92.16 0 A 1
ATOM   4113 C CA  . CYS A 1 549 ? 23.533 -0.803  7.329 1.00  90.41 0 A 1
ATOM   4114 C C   . CYS A 1 549 ? 24.672 -0.132  6.542 1.00  89.09 0 A 1
ATOM   4115 O O   . CYS A 1 549 ? 24.557  1.051  6.239 1.00  80.00 0 A 1
ATOM   4116 C CB  . CYS A 1 549 ? 23.307 -0.115  8.680 1.00  86.72 0 A 1
ATOM   4117 S SG  . CYS A 1 549 ? 21.583 -0.204  9.228 1.00  80.27 0 A 1
ATOM   4118 N N   . ASP A 1 550 ? 25.737 -0.841  6.169 1.00  89.33 0 A 1
ATOM   4119 C CA  . ASP A 1 550 ? 26.941 -0.225  5.589 1.00  86.45 0 A 1
ATOM   4120 C C   . ASP A 1 550 ? 26.678  0.535  4.278 1.00  83.69 0 A 1
ATOM   4121 O O   . ASP A 1 550 ? 27.341  1.531  3.982 1.00  73.62 0 A 1
ATOM   4122 C CB  . ASP A 1 550 ? 28.004 -1.296  5.318 1.00  82.54 0 A 1
ATOM   4123 C CG  . ASP A 1 550 ? 28.729 -1.815  6.561 1.00  79.43 0 A 1
ATOM   4124 O OD1 . ASP A 1 550 ? 28.516 -1.261  7.662 1.00  73.59 0 A 1
ATOM   4125 O OD2 . ASP A 1 550 ? 29.539 -2.754  6.383 1.00  74.67 -1 A 1
ATOM   4126 N N   . GLY A 1 551 ? 25.707  0.086  3.486 1.00  81.42 0 A 1
ATOM   4127 C CA  . GLY A 1 551 ? 25.304  0.733  2.236 1.00  78.45 0 A 1
ATOM   4128 C C   . GLY A 1 551 ? 24.278  1.861  2.394 1.00  79.21 0 A 1
ATOM   4129 O O   . GLY A 1 551 ? 23.951  2.510  1.404 1.00  69.00 0 A 1
ATOM   4130 N N   . ALA A 1 552 ? 23.746  2.066  3.583 1.00  79.52 0 A 1
ATOM   4131 C CA  . ALA A 1 552 ? 22.619  2.968  3.849 1.00  78.55 0 A 1
ATOM   4132 C C   . ALA A 1 552 ? 21.385  2.749  2.932 1.00  83.38 0 A 1
ATOM   4133 O O   . ALA A 1 552 ? 20.577  3.659  2.746 1.00  75.92 0 A 1
ATOM   4134 C CB  . ALA A 1 552 ? 23.116  4.414  3.872 1.00  68.44 0 A 1
ATOM   4135 N N   . SER A 1 553 ? 21.259  1.544  2.361 1.00  87.55 0 A 1
ATOM   4136 C CA  . SER A 1 553 ? 20.186  1.154  1.443 1.00  89.23 0 A 1
ATOM   4137 C C   . SER A 1 553 ? 19.049  0.401  2.129 1.00  91.01 0 A 1
ATOM   4138 O O   . SER A 1 553 ? 17.946  0.356  1.604 1.00  88.81 0 A 1
ATOM   4139 C CB  . SER A 1 553 ? 20.771  0.289  0.316 1.00  85.01 0 A 1
ATOM   4140 O OG  . SER A 1 553 ? 21.465 -0.816  0.844 1.00  76.39 0 A 1
ATOM   4141 N N   . LEU A 1 554 ? 19.286 -0.169  3.308 1.00  93.27 0 A 1
ATOM   4142 C CA  . LEU A 1 554 ? 18.338 -1.021  3.998 1.00  94.24 0 A 1
ATOM   4143 C C   . LEU A 1 554 ? 17.042 -0.278  4.304 1.00  94.32 0 A 1
ATOM   4144 O O   . LEU A 1 554 ? 17.010  0.659  5.105 1.00  93.72 0 A 1
ATOM   4145 C CB  . LEU A 1 554 ? 18.988 -1.595  5.266 1.00  94.44 0 A 1
ATOM   4146 C CG  . LEU A 1 554 ? 18.157 -2.695  5.965 1.00  94.30 0 A 1
ATOM   4147 C CD1 . LEU A 1 554 ? 18.106 -3.974  5.122 1.00  93.24 0 A 1
ATOM   4148 C CD2 . LEU A 1 554 ? 18.795 -3.035  7.316 1.00  92.75 0 A 1
ATOM   4149 N N   . ARG A 1 555 ? 15.949 -0.711  3.659 1.00  93.87 0 A 1
ATOM   4150 C CA  . ARG A 1 555 ? 14.594 -0.181  3.843 1.00  93.54 0 A 1
ATOM   4151 C C   . ARG A 1 555 ? 13.799 -1.016  4.847 1.00  93.78 0 A 1
ATOM   4152 O O   . ARG A 1 555 ? 13.144 -0.459  5.716 1.00  92.88 0 A 1
ATOM   4153 C CB  . ARG A 1 555 ? 13.889 -0.125  2.477 1.00  92.12 0 A 1
ATOM   4154 C CG  . ARG A 1 555 ? 12.450  0.389  2.593 1.00  80.26 0 A 1
ATOM   4155 C CD  . ARG A 1 555 ? 11.696  0.239  1.263 1.00  76.90 0 A 1
ATOM   4156 N NE  . ARG A 1 555 ? 10.237  0.455  1.406 1.00  66.78 0 A 1
ATOM   4157 C CZ  . ARG A 1 555 ?  9.377 -0.418  1.914 1.00  58.36 0 A 1
ATOM   4158 N NH1 . ARG A 1 555 ?  9.734 -1.590  2.362 1.00  51.32 1 A 1
ATOM   4159 N NH2 . ARG A 1 555 ?  8.113 -0.152  1.971 1.00  48.48 0 A 1
ATOM   4160 N N   . THR A 1 556 ? 13.845 -2.329  4.696 1.00  94.12 0 A 1
ATOM   4161 C CA  . THR A 1 556 ? 13.049 -3.266  5.489 1.00  94.23 0 A 1
ATOM   4162 C C   . THR A 1 556 ? 13.935 -4.373  6.038 1.00  94.42 0 A 1
ATOM   4163 O O   . THR A 1 556 ? 14.647 -5.031  5.284 1.00  93.86 0 A 1
ATOM   4164 C CB  . THR A 1 556 ? 11.897 -3.854  4.664 1.00  93.25 0 A 1
ATOM   4165 C CG2 . THR A 1 556 ? 11.040 -4.830  5.466 1.00  89.77 0 A 1
ATOM   4166 O OG1 . THR A 1 556 ? 11.036 -2.806  4.236 1.00  89.30 0 A 1
ATOM   4167 N N   . LEU A 1 557 ? 13.857 -4.582  7.340 1.00  95.20 0 A 1
ATOM   4168 C CA  . LEU A 1 557 ? 14.452 -5.727  8.019 1.00  95.70 0 A 1
ATOM   4169 C C   . LEU A 1 557 ? 13.386 -6.403  8.880 1.00  95.73 0 A 1
ATOM   4170 O O   . LEU A 1 557 ? 12.935 -5.821  9.869 1.00  95.19 0 A 1
ATOM   4171 C CB  . LEU A 1 557 ? 15.661 -5.263  8.846 1.00  96.19 0 A 1
ATOM   4172 C CG  . LEU A 1 557 ? 16.370 -6.400  9.620 1.00  96.25 0 A 1
ATOM   4173 C CD1 . LEU A 1 557 ? 16.985 -7.441  8.692 1.00  95.38 0 A 1
ATOM   4174 C CD2 . LEU A 1 557 ? 17.490 -5.815 10.479 1.00  95.18 0 A 1
ATOM   4175 N N   . ASP A 1 558 ? 13.024 -7.623  8.518 1.00  95.66 0 A 1
ATOM   4176 C CA  . ASP A 1 558 ? 12.184 -8.491  9.333 1.00  95.71 0 A 1
ATOM   4177 C C   . ASP A 1 558 ? 12.965 -9.746  9.723 1.00  96.36 0 A 1
ATOM   4178 O O   . ASP A 1 558 ? 13.244 -10.616  8.900 1.00  95.96 0 A 1
ATOM   4179 C CB  . ASP A 1 558 ? 10.862 -8.816  8.624 1.00  94.91 0 A 1
ATOM   4180 C CG  . ASP A 1 558 ?  9.847 -9.508  9.548 1.00  94.01 0 A 1
ATOM   4181 O OD1 . ASP A 1 558 ? 10.213 -9.868 10.701 1.00  91.57 0 A 1
ATOM   4182 O OD2 . ASP A 1 558 ?  8.671 -9.655  9.149 1.00  90.18 -1 A 1
ATOM   4183 N N   . VAL A 1 559 ? 13.339 -9.823 10.988 1.00  96.77 0 A 1
ATOM   4184 C CA  . VAL A 1 559 ? 14.028 -10.963 11.594 1.00  97.28 0 A 1
ATOM   4185 C C   . VAL A 1 559 ? 13.185 -11.581 12.709 1.00  97.51 0 A 1
ATOM   4186 O O   . VAL A 1 559 ? 13.710 -12.239 13.608 1.00  96.95 0 A 1
ATOM   4187 C CB  . VAL A 1 559 ? 15.449 -10.595 12.066 1.00  97.02 0 A 1
ATOM   4188 C CG1 . VAL A 1 559 ? 16.342 -10.161 10.905 1.00  95.57 0 A 1
ATOM   4189 C CG2 . VAL A 1 559 ? 15.446 -9.470 13.114 1.00  95.43 0 A 1
ATOM   4190 N N   . SER A 1 560 ? 11.889 -11.346 12.685 1.00  96.46 0 A 1
ATOM   4191 C CA  . SER A 1 560 ? 10.957 -11.792 13.715 1.00  96.39 0 A 1
ATOM   4192 C C   . SER A 1 560 ? 10.905 -13.320 13.834 1.00  96.68 0 A 1
ATOM   4193 O O   . SER A 1 560 ? 11.184 -14.035 12.877 1.00  96.00 0 A 1
ATOM   4194 C CB  . SER A 1 560 ?  9.563 -11.243 13.426 1.00  94.85 0 A 1
ATOM   4195 O OG  . SER A 1 560 ?  9.619 -9.832 13.408 1.00  85.57 0 A 1
ATOM   4196 N N   . HIS A 1 561 ? 10.530 -13.809 14.984 1.00  96.77 0 A 1
ATOM   4197 C CA  . HIS A 1 561 ? 10.400 -15.247 15.236 1.00  96.98 0 A 1
ATOM   4198 C C   . HIS A 1 561 ? 11.672 -16.038 14.901 1.00  97.22 0 A 1
ATOM   4199 O O   . HIS A 1 561 ? 11.669 -16.959 14.087 1.00  96.18 0 A 1
ATOM   4200 C CB  . HIS A 1 561 ?  9.132 -15.793 14.558 1.00  96.00 0 A 1
ATOM   4201 C CG  . HIS A 1 561 ?  7.872 -15.098 14.989 1.00  94.93 0 A 1
ATOM   4202 C CD2 . HIS A 1 561 ?  7.247 -14.059 14.349 1.00  85.39 0 A 1
ATOM   4203 N ND1 . HIS A 1 561 ?  7.130 -15.392 16.115 1.00  84.28 0 A 1
ATOM   4204 C CE1 . HIS A 1 561 ?  6.079 -14.545 16.141 1.00  86.43 0 A 1
ATOM   4205 N NE2 . HIS A 1 561 ?  6.122 -13.726 15.093 1.00  88.75 0 A 1
ATOM   4206 N N   . ASN A 1 562 ? 12.765 -15.674 15.554 1.00  97.14 0 A 1
ATOM   4207 C CA  . ASN A 1 562 ? 14.046 -16.354 15.501 1.00  97.68 0 A 1
ATOM   4208 C C   . ASN A 1 562 ? 14.603 -16.549 16.926 1.00  97.69 0 A 1
ATOM   4209 O O   . ASN A 1 562 ? 13.878 -16.432 17.927 1.00  95.68 0 A 1
ATOM   4210 C CB  . ASN A 1 562 ? 14.980 -15.571 14.561 1.00  97.67 0 A 1
ATOM   4211 C CG  . ASN A 1 562 ? 14.781 -15.931 13.101 1.00  97.87 0 A 1
ATOM   4212 N ND2 . ASN A 1 562 ? 14.181 -15.065 12.309 1.00  94.35 0 A 1
ATOM   4213 O OD1 . ASN A 1 562 ? 15.191 -16.995 12.667 1.00  94.11 0 A 1
ATOM   4214 N N   . ARG A 1 563 ? 15.869 -16.850 17.045 1.00  98.13 0 A 1
ATOM   4215 C CA  . ARG A 1 563 ? 16.577 -17.034 18.325 1.00  98.02 0 A 1
ATOM   4216 C C   . ARG A 1 563 ? 17.694 -16.014 18.531 1.00  98.17 0 A 1
ATOM   4217 O O   . ARG A 1 563 ? 18.651 -16.274 19.258 1.00  96.82 0 A 1
ATOM   4218 C CB  . ARG A 1 563 ? 17.077 -18.480 18.438 1.00  96.87 0 A 1
ATOM   4219 C CG  . ARG A 1 563 ? 15.943 -19.507 18.302 1.00  93.61 0 A 1
ATOM   4220 C CD  . ARG A 1 563 ? 16.523 -20.917 18.393 1.00  90.02 0 A 1
ATOM   4221 N NE  . ARG A 1 563 ? 15.487 -21.941 18.216 1.00  80.06 0 A 1
ATOM   4222 C CZ  . ARG A 1 563 ? 15.697 -23.249 18.183 1.00  71.63 0 A 1
ATOM   4223 N NH1 . ARG A 1 563 ? 16.884 -23.745 18.354 1.00  65.30 1 A 1
ATOM   4224 N NH2 . ARG A 1 563 ? 14.710 -24.066 17.973 1.00  62.53 0 A 1
ATOM   4225 N N   . LEU A 1 564 ? 17.570 -14.854 17.880 1.00  98.16 0 A 1
ATOM   4226 C CA  . LEU A 1 564 ? 18.587 -13.810 17.891 1.00  98.21 0 A 1
ATOM   4227 C C   . LEU A 1 564 ? 18.792 -13.233 19.294 1.00  98.22 0 A 1
ATOM   4228 O O   . LEU A 1 564 ? 17.841 -13.021 20.056 1.00  97.49 0 A 1
ATOM   4229 C CB  . LEU A 1 564 ? 18.234 -12.705 16.882 1.00  98.03 0 A 1
ATOM   4230 C CG  . LEU A 1 564 ? 18.125 -13.191 15.426 1.00  97.55 0 A 1
ATOM   4231 C CD1 . LEU A 1 564 ? 17.594 -12.064 14.551 1.00  96.65 0 A 1
ATOM   4232 C CD2 . LEU A 1 564 ? 19.466 -13.641 14.851 1.00  96.07 0 A 1
ATOM   4233 N N   . THR A 1 565 ? 20.041 -12.962 19.606 1.00  98.02 0 A 1
ATOM   4234 C CA  . THR A 1 565 ? 20.514 -12.462 20.898 1.00  97.86 0 A 1
ATOM   4235 C C   . THR A 1 565 ? 21.331 -11.179 20.724 1.00  97.44 0 A 1
ATOM   4236 O O   . THR A 1 565 ? 21.443 -10.628 19.626 1.00  94.89 0 A 1
ATOM   4237 C CB  . THR A 1 565 ? 21.327 -13.545 21.633 1.00  97.03 0 A 1
ATOM   4238 C CG2 . THR A 1 565 ? 20.509 -14.785 21.995 1.00  91.90 0 A 1
ATOM   4239 O OG1 . THR A 1 565 ? 22.426 -13.972 20.865 1.00  91.92 0 A 1
ATOM   4240 N N   . GLY A 1 566 ? 21.917 -10.690 21.804 1.00  97.04 0 A 1
ATOM   4241 C CA  . GLY A 1 566 ? 22.734 -9.482 21.775 1.00  96.66 0 A 1
ATOM   4242 C C   . GLY A 1 566 ? 21.888 -8.209 21.765 1.00  97.33 0 A 1
ATOM   4243 O O   . GLY A 1 566 ? 20.812 -8.159 22.361 1.00  95.81 0 A 1
ATOM   4244 N N   . LYS A 1 567 ? 22.415 -7.166 21.131 1.00  97.15 0 A 1
ATOM   4245 C CA  . LYS A 1 567 ? 21.819 -5.835 21.088 1.00  97.06 0 A 1
ATOM   4246 C C   . LYS A 1 567 ? 21.427 -5.457 19.671 1.00  97.05 0 A 1
ATOM   4247 O O   . LYS A 1 567 ? 21.987 -5.984 18.713 1.00  95.15 0 A 1
ATOM   4248 C CB  . LYS A 1 567 ? 22.786 -4.802 21.686 1.00  95.71 0 A 1
ATOM   4249 C CG  . LYS A 1 567 ? 23.047 -5.086 23.174 1.00  91.69 0 A 1
ATOM   4250 C CD  . LYS A 1 567 ? 23.856 -3.970 23.825 1.00  85.85 0 A 1
ATOM   4251 C CE  . LYS A 1 567 ? 23.971 -4.300 25.308 1.00  76.90 0 A 1
ATOM   4252 N NZ  . LYS A 1 567 ? 24.624 -3.205 26.074 1.00  66.83 1 A 1
ATOM   4253 N N   . LEU A 1 568 ? 20.507 -4.493 19.524 1.00  97.26 0 A 1
ATOM   4254 C CA  . LEU A 1 568 ? 20.284 -3.858 18.237 1.00  96.95 0 A 1
ATOM   4255 C C   . LEU A 1 568 ? 21.572 -3.146 17.776 1.00  96.69 0 A 1
ATOM   4256 O O   . LEU A 1 568 ? 22.153 -2.381 18.564 1.00  95.03 0 A 1
ATOM   4257 C CB  . LEU A 1 568 ? 19.126 -2.855 18.309 1.00  96.03 0 A 1
ATOM   4258 C CG  . LEU A 1 568 ? 17.730 -3.489 18.428 1.00  93.12 0 A 1
ATOM   4259 C CD1 . LEU A 1 568 ? 16.694 -2.372 18.541 1.00  91.69 0 A 1
ATOM   4260 C CD2 . LEU A 1 568 ? 17.369 -4.345 17.224 1.00  91.43 0 A 1
ATOM   4261 N N   . PRO A 1 569 ? 22.011 -3.337 16.523 1.00  96.57 0 A 1
ATOM   4262 C CA  . PRO A 1 569 ? 23.229 -2.724 16.011 1.00  95.89 0 A 1
ATOM   4263 C C   . PRO A 1 569 ? 23.148 -1.197 16.074 1.00  95.38 0 A 1
ATOM   4264 O O   . PRO A 1 569 ? 22.236 -0.582 15.520 1.00  93.63 0 A 1
ATOM   4265 C CB  . PRO A 1 569 ? 23.382 -3.227 14.576 1.00  94.61 0 A 1
ATOM   4266 C CG  . PRO A 1 569 ? 22.609 -4.533 14.564 1.00  92.55 0 A 1
ATOM   4267 C CD  . PRO A 1 569 ? 21.460 -4.262 15.535 1.00  95.36 0 A 1
ATOM   4268 N N   . ARG A 1 570 ? 24.118 -0.559 16.725 1.00  94.47 0 A 1
ATOM   4269 C CA  . ARG A 1 570 ? 24.160  0.911 16.828 1.00  93.65 0 A 1
ATOM   4270 C C   . ARG A 1 570 ? 24.455  1.579 15.487 1.00  93.18 0 A 1
ATOM   4271 O O   . ARG A 1 570 ? 24.090  2.740 15.306 1.00  89.66 0 A 1
ATOM   4272 C CB  . ARG A 1 570 ? 25.147  1.348 17.920 1.00  92.09 0 A 1
ATOM   4273 C CG  . ARG A 1 570 ? 24.768  0.834 19.324 1.00  87.51 0 A 1
ATOM   4274 C CD  . ARG A 1 570 ? 23.428  1.383 19.815 1.00  82.60 0 A 1
ATOM   4275 N NE  . ARG A 1 570 ? 22.981  0.728 21.055 1.00  80.79 0 A 1
ATOM   4276 C CZ  . ARG A 1 570 ? 22.291  1.271 22.047 1.00  77.45 0 A 1
ATOM   4277 N NH1 . ARG A 1 570 ? 21.995  2.541 22.069 1.00  65.74 1 A 1
ATOM   4278 N NH2 . ARG A 1 570 ? 21.879  0.538 23.031 1.00  73.17 0 A 1
ATOM   4279 N N   . SER A 1 571 ? 25.022  0.838 14.528 1.00  94.04 0 A 1
ATOM   4280 C CA  . SER A 1 571 ? 25.196  1.244 13.128 1.00  93.22 0 A 1
ATOM   4281 C C   . SER A 1 571 ? 23.881  1.620 12.443 1.00  93.23 0 A 1
ATOM   4282 O O   . SER A 1 571 ? 23.887  2.446 11.535 1.00  91.38 0 A 1
ATOM   4283 C CB  . SER A 1 571 ? 25.856  0.105 12.356 1.00  91.83 0 A 1
ATOM   4284 O OG  . SER A 1 571 ? 25.073 -1.057 12.505 1.00  87.41 0 A 1
ATOM   4285 N N   . PHE A 1 572 ? 22.743  1.104 12.902 1.00  93.69 0 A 1
ATOM   4286 C CA  . PHE A 1 572 ? 21.430  1.386 12.321 1.00  93.72 0 A 1
ATOM   4287 C C   . PHE A 1 572 ? 21.031  2.872 12.394 1.00  93.10 0 A 1
ATOM   4288 O O   . PHE A 1 572 ? 20.152  3.298 11.656 1.00  90.86 0 A 1
ATOM   4289 C CB  . PHE A 1 572 ? 20.357  0.506 12.979 1.00  93.53 0 A 1
ATOM   4290 C CG  . PHE A 1 572 ? 20.279 -0.938 12.510 1.00  94.07 0 A 1
ATOM   4291 C CD1 . PHE A 1 572 ? 21.387 -1.631 12.006 1.00  90.49 0 A 1
ATOM   4292 C CD2 . PHE A 1 572 ? 19.032 -1.602 12.569 1.00  90.26 0 A 1
ATOM   4293 C CE1 . PHE A 1 572 ? 21.276 -2.953 11.552 1.00  88.98 0 A 1
ATOM   4294 C CE2 . PHE A 1 572 ? 18.913 -2.925 12.122 1.00  89.22 0 A 1
ATOM   4295 C CZ  . PHE A 1 572 ? 20.040 -3.606 11.607 1.00  91.10 0 A 1
ATOM   4296 N N   . VAL A 1 573 ? 21.716  3.687 13.176 1.00  93.33 0 A 1
ATOM   4297 C CA  . VAL A 1 573 ? 21.576  5.154 13.138 1.00  92.62 0 A 1
ATOM   4298 C C   . VAL A 1 573 ? 21.924  5.741 11.760 1.00  92.29 0 A 1
ATOM   4299 O O   . VAL A 1 573 ? 21.424  6.802 11.410 1.00  89.99 0 A 1
ATOM   4300 C CB  . VAL A 1 573 ? 22.431  5.787 14.250 1.00  91.13 0 A 1
ATOM   4301 C CG1 . VAL A 1 573 ? 23.933  5.802 13.943 1.00  82.81 0 A 1
ATOM   4302 C CG2 . VAL A 1 573 ? 21.979  7.211 14.560 1.00  83.52 0 A 1
ATOM   4303 N N   . ASN A 1 574 ? 22.731  5.036 10.961 1.00  91.98 0 A 1
ATOM   4304 C CA  . ASN A 1 574 ? 23.147  5.441  9.622 1.00  90.88 0 A 1
ATOM   4305 C C   . ASN A 1 574 ? 22.211  4.911  8.518 1.00  90.82 0 A 1
ATOM   4306 O O   . ASN A 1 574 ? 22.321  5.343  7.378 1.00  87.57 0 A 1
ATOM   4307 C CB  . ASN A 1 574 ? 24.593  4.981  9.393 1.00  88.74 0 A 1
ATOM   4308 C CG  . ASN A 1 574 ? 25.569  5.538 10.419 1.00  86.18 0 A 1
ATOM   4309 N ND2 . ASN A 1 574 ? 26.545  4.751 10.802 1.00  77.38 0 A 1
ATOM   4310 O OD1 . ASN A 1 574 ? 25.472  6.665 10.876 1.00  78.64 0 A 1
ATOM   4311 N N   . CYS A 1 575 ? 21.288  4.006  8.838 1.00  92.09 0 A 1
ATOM   4312 C CA  . CYS A 1 575 ? 20.310  3.461  7.892 1.00  92.14 0 A 1
ATOM   4313 C C   . CYS A 1 575 ? 19.192  4.469  7.597 1.00  93.08 0 A 1
ATOM   4314 O O   . CYS A 1 575 ? 18.034  4.272  7.952 1.00  90.81 0 A 1
ATOM   4315 C CB  . CYS A 1 575 ? 19.758  2.131  8.438 1.00  89.87 0 A 1
ATOM   4316 S SG  . CYS A 1 575 ? 20.583  0.649  7.816 1.00  85.52 0 A 1
ATOM   4317 N N   . SER A 1 576 ? 19.521  5.578  6.921 1.00  92.96 0 A 1
ATOM   4318 C CA  . SER A 1 576 ? 18.582  6.676  6.659 1.00  92.28 0 A 1
ATOM   4319 C C   . SER A 1 576 ? 17.365  6.275  5.807 1.00  92.50 0 A 1
ATOM   4320 O O   . SER A 1 576 ? 16.332  6.955  5.845 1.00  90.40 0 A 1
ATOM   4321 C CB  . SER A 1 576 ? 19.328  7.827  5.979 1.00  90.25 0 A 1
ATOM   4322 O OG  . SER A 1 576 ? 19.901  7.406  4.759 1.00  79.34 0 A 1
ATOM   4323 N N   . SER A 1 577 ? 17.471  5.180  5.050 1.00  92.80 0 A 1
ATOM   4324 C CA  . SER A 1 577 ? 16.394  4.601  4.246 1.00  92.75 0 A 1
ATOM   4325 C C   . SER A 1 577 ? 15.446  3.699  5.040 1.00  93.34 0 A 1
ATOM   4326 O O   . SER A 1 577 ? 14.380  3.358  4.526 1.00  92.00 0 A 1
ATOM   4327 C CB  . SER A 1 577 ? 17.011  3.800  3.096 1.00  91.27 0 A 1
ATOM   4328 O OG  . SER A 1 577 ? 17.968  2.907  3.625 1.00  79.81 0 A 1
ATOM   4329 N N   . LEU A 1 578 ? 15.787  3.319  6.270 1.00  94.08 0 A 1
ATOM   4330 C CA  . LEU A 1 578 ? 15.042  2.339  7.046 1.00  94.52 0 A 1
ATOM   4331 C C   . LEU A 1 578 ? 13.618  2.832  7.325 1.00  94.25 0 A 1
ATOM   4332 O O   . LEU A 1 578 ? 13.410  3.866  7.972 1.00  93.44 0 A 1
ATOM   4333 C CB  . LEU A 1 578 ? 15.806  1.998  8.337 1.00  94.81 0 A 1
ATOM   4334 C CG  . LEU A 1 578 ? 15.266  0.772  9.101 1.00  94.32 0 A 1
ATOM   4335 C CD1 . LEU A 1 578 ? 15.481 -0.527  8.325 1.00  93.00 0 A 1
ATOM   4336 C CD2 . LEU A 1 578 ? 15.995  0.640 10.438 1.00  92.44 0 A 1
ATOM   4337 N N   . LYS A 1 579 ? 12.644  2.070  6.826 1.00  93.01 0 A 1
ATOM   4338 C CA  . LYS A 1 579 ? 11.207  2.312  7.020 1.00  92.37 0 A 1
ATOM   4339 C C   . LYS A 1 579 ? 10.565  1.291  7.947 1.00  92.65 0 A 1
ATOM   4340 O O   . LYS A 1 579 ?  9.652  1.648  8.686 1.00  91.48 0 A 1
ATOM   4341 C CB  . LYS A 1 579 ? 10.477  2.323  5.674 1.00  90.56 0 A 1
ATOM   4342 C CG  . LYS A 1 579 ? 10.886  3.501  4.774 1.00  82.49 0 A 1
ATOM   4343 C CD  . LYS A 1 579 ?  9.939  3.622  3.581 1.00  79.54 0 A 1
ATOM   4344 C CE  . LYS A 1 579 ? 10.319  4.815  2.708 1.00  70.14 0 A 1
ATOM   4345 N NZ  . LYS A 1 579 ?  9.306  5.071  1.654 1.00  63.14 1 A 1
ATOM   4346 N N   . PHE A 1 580 ? 11.023  0.055  7.898 1.00  93.84 0 A 1
ATOM   4347 C CA  . PHE A 1 580 ? 10.428 -1.071  8.610 1.00  94.15 0 A 1
ATOM   4348 C C   . PHE A 1 580 ? 11.509 -1.858  9.356 1.00  94.54 0 A 1
ATOM   4349 O O   . PHE A 1 580 ? 12.443 -2.374  8.737 1.00  94.16 0 A 1
ATOM   4350 C CB  . PHE A 1 580 ?  9.669 -1.936  7.589 1.00  93.25 0 A 1
ATOM   4351 C CG  . PHE A 1 580 ?  8.809 -3.029  8.180 1.00  92.84 0 A 1
ATOM   4352 C CD1 . PHE A 1 580 ?  9.391 -4.173  8.745 1.00  90.62 0 A 1
ATOM   4353 C CD2 . PHE A 1 580 ?  7.410 -2.926  8.133 1.00  90.08 0 A 1
ATOM   4354 C CE1 . PHE A 1 580 ?  8.586 -5.201  9.266 1.00  88.51 0 A 1
ATOM   4355 C CE2 . PHE A 1 580 ?  6.598 -3.950  8.642 1.00  87.91 0 A 1
ATOM   4356 C CZ  . PHE A 1 580 ?  7.191 -5.091  9.214 1.00  87.80 0 A 1
ATOM   4357 N N   . LEU A 1 581 ? 11.368 -1.963 10.660 1.00  95.33 0 A 1
ATOM   4358 C CA  . LEU A 1 581 ? 12.235 -2.774 11.513 1.00  95.85 0 A 1
ATOM   4359 C C   . LEU A 1 581 ? 11.372 -3.644 12.429 1.00  95.77 0 A 1
ATOM   4360 O O   . LEU A 1 581 ? 10.725 -3.127 13.343 1.00  95.22 0 A 1
ATOM   4361 C CB  . LEU A 1 581 ? 13.188 -1.858 12.295 1.00  96.20 0 A 1
ATOM   4362 C CG  . LEU A 1 581 ? 14.123 -2.600 13.272 1.00  96.09 0 A 1
ATOM   4363 C CD1 . LEU A 1 581 ? 15.037 -3.600 12.564 1.00  95.01 0 A 1
ATOM   4364 C CD2 . LEU A 1 581 ? 15.006 -1.593 14.011 1.00  94.62 0 A 1
ATOM   4365 N N   . SER A 1 582 ? 11.405 -4.952 12.201 1.00  96.17 0 A 1
ATOM   4366 C CA  . SER A 1 582 ? 10.710 -5.942 13.018 1.00  96.15 0 A 1
ATOM   4367 C C   . SER A 1 582 ? 11.688 -6.969 13.576 1.00  96.60 0 A 1
ATOM   4368 O O   . SER A 1 582 ? 12.397 -7.649 12.839 1.00  96.32 0 A 1
ATOM   4369 C CB  . SER A 1 582 ?  9.604 -6.624 12.217 1.00  94.99 0 A 1
ATOM   4370 O OG  . SER A 1 582 ?  8.861 -7.468 13.069 1.00  88.89 0 A 1
ATOM   4371 N N   . VAL A 1 583 ? 11.716 -7.070 14.894 1.00  96.97 0 A 1
ATOM   4372 C CA  . VAL A 1 583 ? 12.549 -8.024 15.638 1.00  97.35 0 A 1
ATOM   4373 C C   . VAL A 1 583 ? 11.702 -8.852 16.613 1.00  97.51 0 A 1
ATOM   4374 O O   . VAL A 1 583 ? 12.204 -9.321 17.631 1.00  96.71 0 A 1
ATOM   4375 C CB  . VAL A 1 583 ? 13.746 -7.334 16.332 1.00  97.06 0 A 1
ATOM   4376 C CG1 . VAL A 1 583 ? 14.636 -6.574 15.339 1.00  95.53 0 A 1
ATOM   4377 C CG2 . VAL A 1 583 ? 13.319 -6.336 17.416 1.00  95.45 0 A 1
ATOM   4378 N N   . ILE A 1 584 ? 10.428 -9.018 16.320 1.00  96.12 0 A 1
ATOM   4379 C CA  . ILE A 1 584 ?  9.443 -9.677 17.185 1.00  96.05 0 A 1
ATOM   4380 C C   . ILE A 1 584 ?  9.919 -11.078 17.584 1.00  96.45 0 A 1
ATOM   4381 O O   . ILE A 1 584 ? 10.487 -11.793 16.771 1.00  96.22 0 A 1
ATOM   4382 C CB  . ILE A 1 584 ?  8.064 -9.745 16.480 1.00  94.86 0 A 1
ATOM   4383 C CG1 . ILE A 1 584 ?  7.496 -8.325 16.260 1.00  92.83 0 A 1
ATOM   4384 C CG2 . ILE A 1 584 ?  7.052 -10.607 17.263 1.00  92.55 0 A 1
ATOM   4385 C CD1 . ILE A 1 584 ?  6.251 -8.284 15.354 1.00  89.08 0 A 1
ATOM   4386 N N   . ASN A 1 585 ?  9.638 -11.482 18.805 1.00  96.80 0 A 1
ATOM   4387 C CA  . ASN A 1 585 ?  9.876 -12.834 19.298 1.00  96.97 0 A 1
ATOM   4388 C C   . ASN A 1 585 ? 11.313 -13.343 19.044 1.00  97.37 0 A 1
ATOM   4389 O O   . ASN A 1 585 ? 11.551 -14.308 18.317 1.00  96.49 0 A 1
ATOM   4390 C CB  . ASN A 1 585 ?  8.761 -13.760 18.781 1.00  95.62 0 A 1
ATOM   4391 C CG  . ASN A 1 585 ?  8.766 -15.119 19.464 1.00  91.40 0 A 1
ATOM   4392 N ND2 . ASN A 1 585 ?  8.200 -16.121 18.827 1.00  77.27 0 A 1
ATOM   4393 O OD1 . ASN A 1 585 ?  9.248 -15.294 20.565 1.00  80.70 0 A 1
ATOM   4394 N N   . ASN A 1 586 ? 12.247 -12.656 19.655 1.00  97.16 0 A 1
ATOM   4395 C CA  . ASN A 1 586 ? 13.653 -13.027 19.710 1.00  97.65 0 A 1
ATOM   4396 C C   . ASN A 1 586 ? 14.153 -13.000 21.166 1.00  97.51 0 A 1
ATOM   4397 O O   . ASN A 1 586 ? 13.360 -13.012 22.122 1.00  95.08 0 A 1
ATOM   4398 C CB  . ASN A 1 586 ? 14.445 -12.104 18.750 1.00  97.64 0 A 1
ATOM   4399 C CG  . ASN A 1 586 ? 14.436 -12.601 17.319 1.00  97.93 0 A 1
ATOM   4400 N ND2 . ASN A 1 586 ? 13.691 -11.978 16.444 1.00  94.46 0 A 1
ATOM   4401 O OD1 . ASN A 1 586 ? 15.141 -13.545 16.990 1.00  94.38 0 A 1
ATOM   4402 N N   . ARG A 1 587 ? 15.440 -12.972 21.358 1.00  97.99 0 A 1
ATOM   4403 C CA  . ARG A 1 587 ? 16.080 -12.913 22.683 1.00  97.84 0 A 1
ATOM   4404 C C   . ARG A 1 587 ? 16.992 -11.690 22.830 1.00  98.00 0 A 1
ATOM   4405 O O   . ARG A 1 587 ? 17.995 -11.750 23.537 1.00  96.54 0 A 1
ATOM   4406 C CB  . ARG A 1 587 ? 16.816 -14.237 22.970 1.00  96.67 0 A 1
ATOM   4407 C CG  . ARG A 1 587 ? 15.899 -15.465 22.876 1.00  94.30 0 A 1
ATOM   4408 C CD  . ARG A 1 587 ? 16.698 -16.747 23.149 1.00  90.91 0 A 1
ATOM   4409 N NE  . ARG A 1 587 ? 15.875 -17.941 22.980 1.00  83.79 0 A 1
ATOM   4410 C CZ  . ARG A 1 587 ? 16.305 -19.203 23.011 1.00  75.16 0 A 1
ATOM   4411 N NH1 . ARG A 1 587 ? 17.551 -19.491 23.243 1.00  69.21 1 A 1
ATOM   4412 N NH2 . ARG A 1 587 ? 15.477 -20.183 22.793 1.00  67.79 0 A 1
ATOM   4413 N N   . ILE A 1 588 ? 16.650 -10.613 22.126 1.00  98.01 0 A 1
ATOM   4414 C CA  . ILE A 1 588 ? 17.430 -9.374 22.137 1.00  98.09 0 A 1
ATOM   4415 C C   . ILE A 1 588 ? 17.343 -8.732 23.518 1.00  97.93 0 A 1
ATOM   4416 O O   . ILE A 1 588 ? 16.246 -8.465 24.022 1.00  97.21 0 A 1
ATOM   4417 C CB  . ILE A 1 588 ? 16.962 -8.417 21.015 1.00  97.71 0 A 1
ATOM   4418 C CG1 . ILE A 1 588 ? 17.170 -9.076 19.633 1.00  96.38 0 A 1
ATOM   4419 C CG2 . ILE A 1 588 ? 17.724 -7.078 21.091 1.00  96.79 0 A 1
ATOM   4420 C CD1 . ILE A 1 588 ? 16.510 -8.314 18.477 1.00  92.19 0 A 1
ATOM   4421 N N   . GLU A 1 589 ? 18.485 -8.468 24.100 1.00  97.87 0 A 1
ATOM   4422 C CA  . GLU A 1 589 ? 18.627 -7.830 25.401 1.00  97.56 0 A 1
ATOM   4423 C C   . GLU A 1 589 ? 19.322 -6.478 25.238 1.00  97.36 0 A 1
ATOM   4424 O O   . GLU A 1 589 ? 20.548 -6.381 25.136 1.00  95.31 0 A 1
ATOM   4425 C CB  . GLU A 1 589 ? 19.332 -8.796 26.366 1.00  96.40 0 A 1
ATOM   4426 C CG  . GLU A 1 589 ? 19.336 -8.257 27.800 1.00  89.12 0 A 1
ATOM   4427 C CD  . GLU A 1 589 ? 19.821 -9.285 28.847 1.00  85.40 0 A 1
ATOM   4428 O OE1 . GLU A 1 589 ? 19.743 -8.947 30.048 1.00  79.14 0 A 1
ATOM   4429 O OE2 . GLU A 1 589 ? 20.231 -10.405 28.464 1.00  79.03 -1 A 1
ATOM   4430 N N   . ASP A 1 590 ? 18.516 -5.418 25.158 1.00  97.42 0 A 1
ATOM   4431 C CA  . ASP A 1 590 ? 19.009 -4.049 25.006 1.00  97.45 0 A 1
ATOM   4432 C C   . ASP A 1 590 ? 18.080 -3.068 25.734 1.00  97.75 0 A 1
ATOM   4433 O O   . ASP A 1 590 ? 16.980 -3.411 26.178 1.00  96.65 0 A 1
ATOM   4434 C CB  . ASP A 1 590 ? 19.150 -3.705 23.497 1.00  96.38 0 A 1
ATOM   4435 C CG  . ASP A 1 590 ? 20.117 -2.559 23.184 1.00  96.38 0 A 1
ATOM   4436 O OD1 . ASP A 1 590 ? 20.691 -1.921 24.107 1.00  94.27 0 A 1
ATOM   4437 O OD2 . ASP A 1 590 ? 20.352 -2.257 21.989 1.00  93.82 -1 A 1
ATOM   4438 N N   . THR A 1 591 ? 18.536 -1.828 25.848 1.00  97.17 0 A 1
ATOM   4439 C CA  . THR A 1 591 ? 17.686 -0.707 26.249 1.00  96.86 0 A 1
ATOM   4440 C C   . THR A 1 591 ? 16.844 -0.213 25.074 1.00  96.92 0 A 1
ATOM   4441 O O   . THR A 1 591 ? 17.131 -0.520 23.919 1.00  95.66 0 A 1
ATOM   4442 C CB  . THR A 1 591 ? 18.526  0.436 26.831 1.00  95.47 0 A 1
ATOM   4443 C CG2 . THR A 1 591 ? 19.207  0.040 28.138 1.00  88.72 0 A 1
ATOM   4444 O OG1 . THR A 1 591 ? 19.537  0.829 25.929 1.00  89.61 0 A 1
ATOM   4445 N N   . PHE A 1 592 ? 15.833  0.612 25.347 1.00  96.55 0 A 1
ATOM   4446 C CA  . PHE A 1 592 ? 15.036  1.216 24.285 1.00  96.23 0 A 1
ATOM   4447 C C   . PHE A 1 592 ? 15.919  1.993 23.289 1.00  96.06 0 A 1
ATOM   4448 O O   . PHE A 1 592 ? 16.746  2.816 23.703 1.00  95.41 0 A 1
ATOM   4449 C CB  . PHE A 1 592 ? 13.965  2.126 24.886 1.00  95.56 0 A 1
ATOM   4450 C CG  . PHE A 1 592 ? 13.058  2.717 23.830 1.00  95.58 0 A 1
ATOM   4451 C CD1 . PHE A 1 592 ? 13.352  3.960 23.261 1.00  94.49 0 A 1
ATOM   4452 C CD2 . PHE A 1 592 ? 11.964  1.977 23.347 1.00  94.38 0 A 1
ATOM   4453 C CE1 . PHE A 1 592 ? 12.573  4.458 22.210 1.00  93.54 0 A 1
ATOM   4454 C CE2 . PHE A 1 592 ? 11.174  2.469 22.300 1.00  93.22 0 A 1
ATOM   4455 C CZ  . PHE A 1 592 ? 11.485  3.710 21.723 1.00  93.56 0 A 1
ATOM   4456 N N   . PRO A 1 593 ? 15.747  1.798 21.976 1.00  95.85 0 A 1
ATOM   4457 C CA  . PRO A 1 593 ? 16.610  2.381 20.959 1.00  95.37 0 A 1
ATOM   4458 C C   . PRO A 1 593 ? 16.253  3.848 20.651 1.00  94.60 0 A 1
ATOM   4459 O O   . PRO A 1 593 ? 15.808  4.176 19.554 1.00  93.22 0 A 1
ATOM   4460 C CB  . PRO A 1 593 ? 16.480  1.433 19.763 1.00  95.01 0 A 1
ATOM   4461 C CG  . PRO A 1 593 ? 15.037  0.946 19.866 1.00  94.47 0 A 1
ATOM   4462 C CD  . PRO A 1 593 ? 14.850  0.820 21.376 1.00  95.75 0 A 1
ATOM   4463 N N   . PHE A 1 594 ? 16.484  4.764 21.594 1.00  93.75 0 A 1
ATOM   4464 C CA  . PHE A 1 594 ? 16.206  6.204 21.417 1.00  92.77 0 A 1
ATOM   4465 C C   . PHE A 1 594 ? 16.884  6.819 20.189 1.00  91.99 0 A 1
ATOM   4466 O O   . PHE A 1 594 ? 16.373  7.783 19.615 1.00  90.22 0 A 1
ATOM   4467 C CB  . PHE A 1 594 ? 16.687  6.984 22.648 1.00  92.23 0 A 1
ATOM   4468 C CG  . PHE A 1 594 ? 15.946  6.666 23.923 1.00  92.60 0 A 1
ATOM   4469 C CD1 . PHE A 1 594 ? 14.606  7.062 24.071 1.00  90.93 0 A 1
ATOM   4470 C CD2 . PHE A 1 594 ? 16.586  5.988 24.971 1.00  91.11 0 A 1
ATOM   4471 C CE1 . PHE A 1 594 ? 13.909  6.774 25.251 1.00  89.91 0 A 1
ATOM   4472 C CE2 . PHE A 1 594 ? 15.899  5.692 26.149 1.00  89.89 0 A 1
ATOM   4473 C CZ  . PHE A 1 594 ? 14.554  6.078 26.293 1.00  90.89 0 A 1
ATOM   4474 N N   . TRP A 1 595 ? 18.019  6.266 19.778 1.00  91.43 0 A 1
ATOM   4475 C CA  . TRP A 1 595 ? 18.803  6.716 18.631 1.00  90.94 0 A 1
ATOM   4476 C C   . TRP A 1 595 ? 18.092  6.469 17.290 1.00  90.79 0 A 1
ATOM   4477 O O   . TRP A 1 595 ? 18.354  7.203 16.340 1.00  88.27 0 A 1
ATOM   4478 C CB  . TRP A 1 595 ? 20.177  6.048 18.702 1.00  89.26 0 A 1
ATOM   4479 C CG  . TRP A 1 595 ? 20.143  4.579 18.974 1.00  89.31 0 A 1
ATOM   4480 C CD1 . TRP A 1 595 ? 20.212  3.994 20.195 1.00  83.72 0 A 1
ATOM   4481 C CD2 . TRP A 1 595 ? 20.018  3.488 18.021 1.00  88.77 0 A 1
ATOM   4482 C CE2 . TRP A 1 595 ? 20.028  2.260 18.743 1.00  85.80 0 A 1
ATOM   4483 C CE3 . TRP A 1 595 ? 19.921  3.421 16.620 1.00  83.01 0 A 1
ATOM   4484 N NE1 . TRP A 1 595 ? 20.147  2.620 20.063 1.00  81.91 0 A 1
ATOM   4485 C CZ2 . TRP A 1 595 ? 19.932  1.006 18.100 1.00  84.78 0 A 1
ATOM   4486 C CZ3 . TRP A 1 595 ? 19.824  2.169 15.978 1.00  82.55 0 A 1
ATOM   4487 C CH2 . TRP A 1 595 ? 19.825  0.984 16.709 1.00  83.22 0 A 1
ATOM   4488 N N   . LEU A 1 596 ? 17.140  5.550 17.215 1.00  92.33 0 A 1
ATOM   4489 C CA  . LEU A 1 596 ? 16.333  5.322 16.009 1.00  92.30 0 A 1
ATOM   4490 C C   . LEU A 1 596 ? 15.447  6.530 15.644 1.00  91.82 0 A 1
ATOM   4491 O O   . LEU A 1 596 ? 15.048  6.652 14.495 1.00  90.01 0 A 1
ATOM   4492 C CB  . LEU A 1 596 ? 15.459  4.068 16.161 1.00  92.16 0 A 1
ATOM   4493 C CG  . LEU A 1 596 ? 16.221  2.727 16.180 1.00  91.68 0 A 1
ATOM   4494 C CD1 . LEU A 1 596 ? 15.212  1.589 16.342 1.00  90.23 0 A 1
ATOM   4495 C CD2 . LEU A 1 596 ? 16.992  2.472 14.890 1.00  90.36 0 A 1
ATOM   4496 N N   . LYS A 1 597 ? 15.187  7.455 16.560 1.00  90.40 0 A 1
ATOM   4497 C CA  . LYS A 1 597 ? 14.445  8.689 16.241 1.00  88.98 0 A 1
ATOM   4498 C C   . LYS A 1 597 ? 15.153  9.585 15.223 1.00  88.81 0 A 1
ATOM   4499 O O   . LYS A 1 597 ? 14.522 10.466 14.657 1.00  86.64 0 A 1
ATOM   4500 C CB  . LYS A 1 597 ? 14.100  9.455 17.522 1.00  86.24 0 A 1
ATOM   4501 C CG  . LYS A 1 597 ? 15.263 10.335 18.020 1.00  78.90 0 A 1
ATOM   4502 C CD  . LYS A 1 597 ? 14.923 10.979 19.356 1.00  76.35 0 A 1
ATOM   4503 C CE  . LYS A 1 597 ? 16.068 11.872 19.805 1.00  67.68 0 A 1
ATOM   4504 N NZ  . LYS A 1 597 ? 15.702 12.627 21.023 1.00  61.95 1 A 1
ATOM   4505 N N   . ALA A 1 598 ? 16.445  9.378 14.996 1.00  88.60 0 A 1
ATOM   4506 C CA  . ALA A 1 598 ? 17.215 10.092 13.987 1.00  87.70 0 A 1
ATOM   4507 C C   . ALA A 1 598 ? 16.888  9.631 12.556 1.00  88.82 0 A 1
ATOM   4508 O O   . ALA A 1 598 ? 17.240 10.327 11.606 1.00  86.67 0 A 1
ATOM   4509 C CB  . ALA A 1 598 ? 18.703  9.929 14.309 1.00  84.79 0 A 1
ATOM   4510 N N   . LEU A 1 599 ? 16.236  8.491 12.397 1.00  90.89 0 A 1
ATOM   4511 C CA  . LEU A 1 599 ? 15.878  7.939 11.093 1.00  91.71 0 A 1
ATOM   4512 C C   . LEU A 1 599 ? 14.641  8.657 10.537 1.00  91.30 0 A 1
ATOM   4513 O O   . LEU A 1 599 ? 13.542  8.518 11.079 1.00  89.65 0 A 1
ATOM   4514 C CB  . LEU A 1 599 ? 15.651  6.431 11.204 1.00  91.93 0 A 1
ATOM   4515 C CG  . LEU A 1 599 ? 16.863  5.636 11.728 1.00  91.83 0 A 1
ATOM   4516 C CD1 . LEU A 1 599 ? 16.532  4.144 11.698 1.00  89.41 0 A 1
ATOM   4517 C CD2 . LEU A 1 599 ? 18.129  5.863 10.891 1.00  88.99 0 A 1
ATOM   4518 N N   . PRO A 1 600 ? 14.783  9.403  9.421 1.00  90.53 0 A 1
ATOM   4519 C CA  . PRO A 1 600 ? 13.715 10.283  8.940 1.00  89.51 0 A 1
ATOM   4520 C C   . PRO A 1 600 ? 12.531  9.544  8.321 1.00  89.10 0 A 1
ATOM   4521 O O   . PRO A 1 600 ? 11.467 10.138  8.154 1.00  86.55 0 A 1
ATOM   4522 C CB  . PRO A 1 600 ? 14.409 11.196  7.920 1.00  88.34 0 A 1
ATOM   4523 C CG  . PRO A 1 600 ? 15.546 10.327  7.382 1.00  87.60 0 A 1
ATOM   4524 C CD  . PRO A 1 600 ? 15.975  9.541  8.607 1.00  89.77 0 A 1
ATOM   4525 N N   . ASN A 1 601 ? 12.722  8.274  7.939 1.00  90.39 0 A 1
ATOM   4526 C CA  . ASN A 1 601 ? 11.743  7.486  7.195 1.00  90.17 0 A 1
ATOM   4527 C C   . ASN A 1 601 ? 11.155  6.318  7.993 1.00  90.63 0 A 1
ATOM   4528 O O   . ASN A 1 601 ? 10.366  5.561  7.424 1.00  89.49 0 A 1
ATOM   4529 C CB  . ASN A 1 601 ? 12.391  7.016  5.889 1.00  89.30 0 A 1
ATOM   4530 C CG  . ASN A 1 601 ? 12.727  8.165  4.959 1.00  88.33 0 A 1
ATOM   4531 N ND2 . ASN A 1 601 ? 13.985  8.308  4.594 1.00  78.31 0 A 1
ATOM   4532 O OD1 . ASN A 1 601 ? 11.880  8.940  4.547 1.00  79.99 0 A 1
ATOM   4533 N N   . LEU A 1 602 ? 11.533  6.124  9.253 1.00  92.00 0 A 1
ATOM   4534 C CA  . LEU A 1 602 ? 11.093  4.986 10.050 1.00  92.95 0 A 1
ATOM   4535 C C   . LEU A 1 602 ?  9.583  5.069 10.316 1.00  92.38 0 A 1
ATOM   4536 O O   . LEU A 1 602 ?  9.117  5.975 11.002 1.00  91.63 0 A 1
ATOM   4537 C CB  . LEU A 1 602 ? 11.914  4.898 11.346 1.00  93.76 0 A 1
ATOM   4538 C CG  . LEU A 1 602 ? 11.635  3.627 12.174 1.00  93.83 0 A 1
ATOM   4539 C CD1 . LEU A 1 602 ? 12.100  2.355 11.460 1.00  93.20 0 A 1
ATOM   4540 C CD2 . LEU A 1 602 ? 12.385  3.709 13.511 1.00  92.85 0 A 1
ATOM   4541 N N   . GLN A 1 603 ?  8.842  4.105  9.763 1.00  91.67 0 A 1
ATOM   4542 C CA  . GLN A 1 603 ?  7.382  4.031  9.844 1.00  90.88 0 A 1
ATOM   4543 C C   . GLN A 1 603 ?  6.903  2.913 10.772 1.00  91.26 0 A 1
ATOM   4544 O O   . GLN A 1 603 ?  5.874  3.071 11.427 1.00  90.33 0 A 1
ATOM   4545 C CB  . GLN A 1 603 ?  6.785  3.843  8.438 1.00  89.06 0 A 1
ATOM   4546 C CG  . GLN A 1 603 ?  7.067  5.044  7.519 1.00  85.12 0 A 1
ATOM   4547 C CD  . GLN A 1 603 ?  6.394  4.937  6.147 1.00  81.97 0 A 1
ATOM   4548 N NE2 . GLN A 1 603 ?  6.543  5.939  5.309 1.00  71.19 0 A 1
ATOM   4549 O OE1 . GLN A 1 603 ?  5.730  3.982  5.803 1.00  75.40 0 A 1
ATOM   4550 N N   . VAL A 1 604 ?  7.640  1.814 10.834 1.00  92.37 0 A 1
ATOM   4551 C CA  . VAL A 1 604 ?  7.286  0.635 11.627 1.00  92.91 0 A 1
ATOM   4552 C C   . VAL A 1 604 ?  8.461  0.240 12.521 1.00  93.78 0 A 1
ATOM   4553 O O   . VAL A 1 604 ?  9.561  0.006 12.031 1.00  93.54 0 A 1
ATOM   4554 C CB  . VAL A 1 604 ?  6.861 -0.544 10.730 1.00  92.21 0 A 1
ATOM   4555 C CG1 . VAL A 1 604 ?  6.496 -1.785 11.549 1.00  90.60 0 A 1
ATOM   4556 C CG2 . VAL A 1 604 ?  5.651 -0.166  9.865 1.00  90.90 0 A 1
ATOM   4557 N N   . LEU A 1 605 ?  8.209  0.147 13.818 1.00  94.30 0 A 1
ATOM   4558 C CA  . LEU A 1 605 ?  9.149 -0.359 14.804 1.00  94.94 0 A 1
ATOM   4559 C C   . LEU A 1 605 ?  8.428 -1.354 15.713 1.00  94.81 0 A 1
ATOM   4560 O O   . LEU A 1 605 ?  7.590 -0.955 16.527 1.00  94.13 0 A 1
ATOM   4561 C CB  . LEU A 1 605 ?  9.740  0.823 15.594 1.00  95.18 0 A 1
ATOM   4562 C CG  . LEU A 1 605 ? 10.728  0.407 16.702 1.00  95.08 0 A 1
ATOM   4563 C CD1 . LEU A 1 605 ? 11.952 -0.320 16.143 1.00  93.69 0 A 1
ATOM   4564 C CD2 . LEU A 1 605 ? 11.213  1.652 17.454 1.00  93.36 0 A 1
ATOM   4565 N N   . THR A 1 606 ?  8.781 -2.636 15.591 1.00  95.36 0 A 1
ATOM   4566 C CA  . THR A 1 606 ?  8.170 -3.712 16.363 1.00  95.51 0 A 1
ATOM   4567 C C   . THR A 1 606 ?  9.240 -4.480 17.136 1.00  96.34 0 A 1
ATOM   4568 O O   . THR A 1 606 ? 10.101 -5.150 16.561 1.00  95.57 0 A 1
ATOM   4569 C CB  . THR A 1 606 ?  7.316 -4.633 15.484 1.00  93.61 0 A 1
ATOM   4570 C CG2 . THR A 1 606 ?  6.159 -3.901 14.815 1.00  77.51 0 A 1
ATOM   4571 O OG1 . THR A 1 606 ?  8.076 -5.178 14.444 1.00  80.55 0 A 1
ATOM   4572 N N   . LEU A 1 607 ?  9.187 -4.364 18.452 1.00  96.59 0 A 1
ATOM   4573 C CA  . LEU A 1 607 ? 10.151 -4.936 19.392 1.00  97.08 0 A 1
ATOM   4574 C C   . LEU A 1 607 ?  9.524 -6.013 20.295 1.00  97.17 0 A 1
ATOM   4575 O O   . LEU A 1 607 ? 10.179 -6.465 21.234 1.00  95.77 0 A 1
ATOM   4576 C CB  . LEU A 1 607 ? 10.775 -3.808 20.248 1.00  96.95 0 A 1
ATOM   4577 C CG  . LEU A 1 607 ? 11.379 -2.605 19.498 1.00  96.41 0 A 1
ATOM   4578 C CD1 . LEU A 1 607 ? 12.007 -1.642 20.510 1.00  95.16 0 A 1
ATOM   4579 C CD2 . LEU A 1 607 ? 12.461 -3.007 18.504 1.00  94.92 0 A 1
ATOM   4580 N N   . ARG A 1 608 ?  8.279 -6.407 20.029 1.00  96.39 0 A 1
ATOM   4581 C CA  . ARG A 1 608 ?  7.489 -7.306 20.893 1.00  96.28 0 A 1
ATOM   4582 C C   . ARG A 1 608 ?  8.235 -8.585 21.253 1.00  96.69 0 A 1
ATOM   4583 O O   . ARG A 1 608 ?  8.965 -9.130 20.432 1.00  96.30 0 A 1
ATOM   4584 C CB  . ARG A 1 608 ?  6.147 -7.625 20.211 1.00  94.81 0 A 1
ATOM   4585 C CG  . ARG A 1 608 ?  5.324 -8.679 20.978 1.00  90.20 0 A 1
ATOM   4586 C CD  . ARG A 1 608 ?  3.926 -8.915 20.382 1.00  86.78 0 A 1
ATOM   4587 N NE  . ARG A 1 608 ?  3.987 -9.421 19.006 1.00  76.36 0 A 1
ATOM   4588 C CZ  . ARG A 1 608 ?  3.177 -9.085 18.018 1.00  70.57 0 A 1
ATOM   4589 N NH1 . ARG A 1 608 ?  2.174 -8.302 18.206 1.00  63.19 1 A 1
ATOM   4590 N NH2 . ARG A 1 608 ?  3.363 -9.518 16.822 1.00  60.78 0 A 1
ATOM   4591 N N   . SER A 1 609 ?  7.978 -9.100 22.440 1.00  96.86 0 A 1
ATOM   4592 C CA  . SER A 1 609 ?  8.452 -10.421 22.891 1.00  96.82 0 A 1
ATOM   4593 C C   . SER A 1 609 ?  9.970 -10.586 22.765 1.00  97.20 0 A 1
ATOM   4594 O O   . SER A 1 609 ? 10.484 -11.477 22.077 1.00  96.20 0 A 1
ATOM   4595 C CB  . SER A 1 609 ?  7.670 -11.553 22.226 1.00  95.69 0 A 1
ATOM   4596 O OG  . SER A 1 609 ?  6.286 -11.434 22.514 1.00  90.27 0 A 1
ATOM   4597 N N   . ASN A 1 610 ? 10.701 -9.695 23.427 1.00  97.28 0 A 1
ATOM   4598 C CA  . ASN A 1 610 ? 12.146 -9.732 23.567 1.00  97.59 0 A 1
ATOM   4599 C C   . ASN A 1 610 ? 12.537 -9.538 25.040 1.00  97.35 0 A 1
ATOM   4600 O O   . ASN A 1 610 ? 11.725 -9.714 25.953 1.00  95.01 0 A 1
ATOM   4601 C CB  . ASN A 1 610 ? 12.765 -8.681 22.616 1.00  97.35 0 A 1
ATOM   4602 C CG  . ASN A 1 610 ? 12.980 -9.215 21.213 1.00  97.65 0 A 1
ATOM   4603 N ND2 . ASN A 1 610 ? 12.110 -8.907 20.290 1.00  94.02 0 A 1
ATOM   4604 O OD1 . ASN A 1 610 ? 13.968 -9.884 20.947 1.00  93.61 0 A 1
ATOM   4605 N N   . ARG A 1 611 ? 13.766 -9.137 25.269 1.00  97.86 0 A 1
ATOM   4606 C CA  . ARG A 1 611 ? 14.305 -8.824 26.604 1.00  97.80 0 A 1
ATOM   4607 C C   . ARG A 1 611 ? 14.709 -7.355 26.729 1.00  97.95 0 A 1
ATOM   4608 O O   . ARG A 1 611 ? 15.663 -7.033 27.428 1.00  96.38 0 A 1
ATOM   4609 C CB  . ARG A 1 611 ? 15.448 -9.788 26.947 1.00  96.99 0 A 1
ATOM   4610 C CG  . ARG A 1 611 ? 15.020 -11.260 26.884 1.00  95.02 0 A 1
ATOM   4611 C CD  . ARG A 1 611 ? 16.202 -12.154 27.255 1.00  91.81 0 A 1
ATOM   4612 N NE  . ARG A 1 611 ? 15.859 -13.568 27.160 1.00  85.28 0 A 1
ATOM   4613 C CZ  . ARG A 1 611 ? 16.686 -14.591 27.367 1.00  75.94 0 A 1
ATOM   4614 N NH1 . ARG A 1 611 ? 17.930 -14.384 27.691 1.00  70.88 1 A 1
ATOM   4615 N NH2 . ARG A 1 611 ? 16.267 -15.808 27.247 1.00  70.53 0 A 1
ATOM   4616 N N   . PHE A 1 612 ? 13.993 -6.470 26.029 1.00  98.07 0 A 1
ATOM   4617 C CA  . PHE A 1 612 ? 14.222 -5.037 26.188 1.00  98.19 0 A 1
ATOM   4618 C C   . PHE A 1 612 ? 13.850 -4.572 27.592 1.00  98.07 0 A 1
ATOM   4619 O O   . PHE A 1 612 ? 12.867 -5.042 28.186 1.00  97.25 0 A 1
ATOM   4620 C CB  . PHE A 1 612 ? 13.462 -4.228 25.128 1.00  97.98 0 A 1
ATOM   4621 C CG  . PHE A 1 612 ? 14.036 -4.343 23.734 1.00  98.08 0 A 1
ATOM   4622 C CD1 . PHE A 1 612 ? 15.126 -3.539 23.358 1.00  97.23 0 A 1
ATOM   4623 C CD2 . PHE A 1 612 ? 13.476 -5.242 22.811 1.00  97.11 0 A 1
ATOM   4624 C CE1 . PHE A 1 612 ? 15.663 -3.637 22.064 1.00  96.65 0 A 1
ATOM   4625 C CE2 . PHE A 1 612 ? 14.016 -5.350 21.514 1.00  96.59 0 A 1
ATOM   4626 C CZ  . PHE A 1 612 ? 15.110 -4.549 21.144 1.00  97.01 0 A 1
ATOM   4627 N N   . TYR A 1 613 ? 14.618 -3.616 28.127 1.00  97.87 0 A 1
ATOM   4628 C CA  . TYR A 1 613 ? 14.467 -3.115 29.489 1.00  97.57 0 A 1
ATOM   4629 C C   . TYR A 1 613 ? 14.759 -1.615 29.601 1.00  97.23 0 A 1
ATOM   4630 O O   . TYR A 1 613 ? 15.258 -0.978 28.672 1.00  95.98 0 A 1
ATOM   4631 C CB  . TYR A 1 613 ? 15.360 -3.941 30.432 1.00  97.08 0 A 1
ATOM   4632 C CG  . TYR A 1 613 ? 16.852 -3.778 30.196 1.00  97.12 0 A 1
ATOM   4633 C CD1 . TYR A 1 613 ? 17.519 -4.590 29.250 1.00  95.68 0 A 1
ATOM   4634 C CD2 . TYR A 1 613 ? 17.594 -2.818 30.908 1.00  95.50 0 A 1
ATOM   4635 C CE1 . TYR A 1 613 ? 18.882 -4.442 29.009 1.00  94.54 0 A 1
ATOM   4636 C CE2 . TYR A 1 613 ? 18.965 -2.655 30.676 1.00  94.57 0 A 1
ATOM   4637 C CZ  . TYR A 1 613 ? 19.615 -3.464 29.721 1.00  94.96 0 A 1
ATOM   4638 O OH  . TYR A 1 613 ? 20.962 -3.312 29.488 1.00  93.36 0 A 1
ATOM   4639 N N   . GLY A 1 614 ? 14.462 -1.056 30.768 1.00  96.86 0 A 1
ATOM   4640 C CA  . GLY A 1 614 ? 14.678  0.354 31.052 1.00  96.59 0 A 1
ATOM   4641 C C   . GLY A 1 614 ? 13.548  1.252 30.535 1.00  96.93 0 A 1
ATOM   4642 O O   . GLY A 1 614 ? 12.519  0.760 30.080 1.00  95.90 0 A 1
ATOM   4643 N N   . PRO A 1 615 ? 13.719  2.576 30.651 1.00  95.72 0 A 1
ATOM   4644 C CA  . PRO A 1 615 ? 12.675  3.521 30.283 1.00  95.23 0 A 1
ATOM   4645 C C   . PRO A 1 615 ? 12.501  3.632 28.762 1.00  95.46 0 A 1
ATOM   4646 O O   . PRO A 1 615 ? 13.455  3.481 27.999 1.00  94.33 0 A 1
ATOM   4647 C CB  . PRO A 1 615 ? 13.106  4.848 30.916 1.00  93.44 0 A 1
ATOM   4648 C CG  . PRO A 1 615 ? 14.637  4.749 30.925 1.00  90.87 0 A 1
ATOM   4649 C CD  . PRO A 1 615 ? 14.885  3.267 31.190 1.00  93.79 0 A 1
ATOM   4650 N N   . ILE A 1 616 ? 11.287  3.986 28.329 1.00  94.96 0 A 1
ATOM   4651 C CA  . ILE A 1 616 ? 10.957  4.333 26.935 1.00  94.38 0 A 1
ATOM   4652 C C   . ILE A 1 616 ? 10.818  5.850 26.724 1.00  93.66 0 A 1
ATOM   4653 O O   . ILE A 1 616 ? 10.592  6.314 25.604 1.00  91.26 0 A 1
ATOM   4654 C CB  . ILE A 1 616 ?  9.711  3.575 26.434 1.00  93.78 0 A 1
ATOM   4655 C CG1 . ILE A 1 616 ?  8.426  4.015 27.173 1.00  91.32 0 A 1
ATOM   4656 C CG2 . ILE A 1 616 ?  9.940  2.063 26.571 1.00  89.91 0 A 1
ATOM   4657 C CD1 . ILE A 1 616 ?  7.147  3.512 26.482 1.00  89.42 0 A 1
ATOM   4658 N N   . SER A 1 617 ? 10.954  6.622 27.777 1.00  92.97 0 A 1
ATOM   4659 C CA  . SER A 1 617 ? 11.013  8.078 27.733 1.00  91.98 0 A 1
ATOM   4660 C C   . SER A 1 617 ? 12.470  8.543 27.733 1.00  91.88 0 A 1
ATOM   4661 O O   . SER A 1 617 ? 13.277  8.006 28.497 1.00  89.07 0 A 1
ATOM   4662 C CB  . SER A 1 617 ? 10.263  8.677 28.915 1.00  89.52 0 A 1
ATOM   4663 O OG  . SER A 1 617 ? 10.316 10.087 28.843 1.00  80.25 0 A 1
ATOM   4664 N N   . PRO A 1 618 ? 12.829  9.554 26.915 1.00  88.25 0 A 1
ATOM   4665 C CA  . PRO A 1 618 ? 14.156 10.150 26.969 1.00  85.84 0 A 1
ATOM   4666 C C   . PRO A 1 618 ? 14.493 10.680 28.368 1.00  85.78 0 A 1
ATOM   4667 O O   . PRO A 1 618 ? 13.604 11.186 29.054 1.00  80.91 0 A 1
ATOM   4668 C CB  . PRO A 1 618 ? 14.146 11.294 25.944 1.00  81.59 0 A 1
ATOM   4669 C CG  . PRO A 1 618 ? 13.003 10.937 25.001 1.00  79.32 0 A 1
ATOM   4670 C CD  . PRO A 1 618 ? 12.018 10.200 25.901 1.00  83.07 0 A 1
ATOM   4671 N N   . PRO A 1 619 ? 15.779 10.671 28.770 1.00  82.94 0 A 1
ATOM   4672 C CA  . PRO A 1 619 ? 16.195 11.065 30.126 1.00  80.45 0 A 1
ATOM   4673 C C   . PRO A 1 619 ? 15.753 12.474 30.548 1.00  79.69 0 A 1
ATOM   4674 O O   . PRO A 1 619 ? 15.487 12.723 31.716 1.00  71.76 0 A 1
ATOM   4675 C CB  . PRO A 1 619 ? 17.723 10.960 30.124 1.00  76.24 0 A 1
ATOM   4676 C CG  . PRO A 1 619 ? 18.024  9.930 29.036 1.00  73.55 0 A 1
ATOM   4677 C CD  . PRO A 1 619 ? 16.909 10.147 28.022 1.00  77.12 0 A 1
ATOM   4678 N N   . HIS A 1 620 ? 15.672 13.387 29.590 1.00  80.62 0 A 1
ATOM   4679 C CA  . HIS A 1 620 ? 15.278 14.776 29.832 1.00  78.54 0 A 1
ATOM   4680 C C   . HIS A 1 620 ? 13.755 15.010 29.808 1.00  78.26 0 A 1
ATOM   4681 O O   . HIS A 1 620 ? 13.319 16.155 29.705 1.00  70.00 0 A 1
ATOM   4682 C CB  . HIS A 1 620 ? 16.031 15.692 28.856 1.00  73.08 0 A 1
ATOM   4683 C CG  . HIS A 1 620 ? 17.533 15.587 28.984 1.00  67.51 0 A 1
ATOM   4684 C CD2 . HIS A 1 620 ? 18.427 15.229 28.009 1.00  58.65 0 A 1
ATOM   4685 N ND1 . HIS A 1 620 ? 18.259 15.811 30.129 1.00  59.14 0 A 1
ATOM   4686 C CE1 . HIS A 1 620 ? 19.556 15.590 29.855 1.00  53.71 0 A 1
ATOM   4687 N NE2 . HIS A 1 620 ? 19.693 15.236 28.579 1.00  55.30 0 A 1
ATOM   4688 N N   . GLN A 1 621 ? 12.941 13.943 29.871 1.00  73.38 0 A 1
ATOM   4689 C CA  . GLN A 1 621 ? 11.471 13.996 29.876 1.00  72.01 0 A 1
ATOM   4690 C C   . GLN A 1 621 ? 10.861 14.797 28.701 1.00  75.53 0 A 1
ATOM   4691 O O   . GLN A 1 621 ?  9.761 15.334 28.787 1.00  67.28 0 A 1
ATOM   4692 C CB  . GLN A 1 621 ? 10.946 14.472 31.232 1.00  62.05 0 A 1
ATOM   4693 C CG  . GLN A 1 621 ? 11.359 13.566 32.401 1.00  53.36 0 A 1
ATOM   4694 C CD  . GLN A 1 621 ? 10.709 14.002 33.719 1.00  47.53 0 A 1
ATOM   4695 N NE2 . GLN A 1 621 ? 10.880 13.243 34.770 1.00  42.27 0 A 1
ATOM   4696 O OE1 . GLN A 1 621 ? 10.039 15.014 33.819 1.00  43.77 0 A 1
ATOM   4697 N N   . GLY A 1 622 ? 11.584 14.890 27.576 1.00  74.85 0 A 1
ATOM   4698 C CA  . GLY A 1 622 ? 11.076 15.491 26.351 1.00  75.56 0 A 1
ATOM   4699 C C   . GLY A 1 622 ? 10.143 14.541 25.585 1.00  80.00 0 A 1
ATOM   4700 O O   . GLY A 1 622 ? 10.071 13.354 25.897 1.00  74.43 0 A 1
ATOM   4701 N N   . PRO A 1 623 ?  9.474 15.030 24.530 1.00  78.34 0 A 1
ATOM   4702 C CA  . PRO A 1 623 ?  8.743 14.156 23.621 1.00  78.37 0 A 1
ATOM   4703 C C   . PRO A 1 623 ?  9.705 13.184 22.923 1.00  80.87 0 A 1
ATOM   4704 O O   . PRO A 1 623 ? 10.832 13.548 22.581 1.00  77.05 0 A 1
ATOM   4705 C CB  . PRO A 1 623 ?  8.043 15.089 22.625 1.00  72.43 0 A 1
ATOM   4706 C CG  . PRO A 1 623 ?  8.929 16.333 22.620 1.00  71.21 0 A 1
ATOM   4707 C CD  . PRO A 1 623 ?  9.466 16.402 24.046 1.00  75.35 0 A 1
ATOM   4708 N N   . LEU A 1 624 ?  9.246 11.958 22.656 1.00  80.11 0 A 1
ATOM   4709 C CA  . LEU A 1 624 ? 10.052 10.959 21.945 1.00  79.27 0 A 1
ATOM   4710 C C   . LEU A 1 624 ? 10.308 11.374 20.494 1.00  80.78 0 A 1
ATOM   4711 O O   . LEU A 1 624 ? 11.442 11.309 20.023 1.00  74.01 0 A 1
ATOM   4712 C CB  . LEU A 1 624 ?  9.347  9.591 22.061 1.00  73.97 0 A 1
ATOM   4713 C CG  . LEU A 1 624 ? 10.145  8.432 21.438 1.00  73.49 0 A 1
ATOM   4714 C CD1 . LEU A 1 624 ? 11.490  8.218 22.122 1.00  70.63 0 A 1
ATOM   4715 C CD2 . LEU A 1 624 ?  9.338  7.142 21.572 1.00  70.12 0 A 1
ATOM   4716 N N   . GLY A 1 625 ?  9.282 11.892 19.802 1.00  80.61 0 A 1
ATOM   4717 C CA  . GLY A 1 625 ?  9.414 12.624 18.550 1.00  80.64 0 A 1
ATOM   4718 C C   . GLY A 1 625 ?  9.854 11.787 17.349 1.00  83.71 0 A 1
ATOM   4719 O O   . GLY A 1 625 ? 10.760 12.190 16.623 1.00  78.55 0 A 1
ATOM   4720 N N   . PHE A 1 626 ?  9.202 10.641 17.104 1.00  84.76 0 A 1
ATOM   4721 C CA  . PHE A 1 626 ?  9.320  9.916 15.839 1.00  86.00 0 A 1
ATOM   4722 C C   . PHE A 1 626 ?  8.422 10.557 14.771 1.00  86.36 0 A 1
ATOM   4723 O O   . PHE A 1 626 ?  7.195 10.460 14.873 1.00  83.73 0 A 1
ATOM   4724 C CB  . PHE A 1 626 ?  8.955  8.447 16.044 1.00  85.07 0 A 1
ATOM   4725 C CG  . PHE A 1 626 ? 10.024  7.617 16.694 1.00  87.11 0 A 1
ATOM   4726 C CD1 . PHE A 1 626 ? 11.116  7.172 15.941 1.00  82.47 0 A 1
ATOM   4727 C CD2 . PHE A 1 626 ?  9.908  7.234 18.042 1.00  83.18 0 A 1
ATOM   4728 C CE1 . PHE A 1 626 ? 12.085  6.334 16.524 1.00  80.98 0 A 1
ATOM   4729 C CE2 . PHE A 1 626 ? 10.875  6.396 18.631 1.00  81.00 0 A 1
ATOM   4730 C CZ  . PHE A 1 626 ? 11.959  5.944 17.866 1.00  83.92 0 A 1
ATOM   4731 N N   . PRO A 1 627 ?  8.989 11.219 13.739 1.00  85.20 0 A 1
ATOM   4732 C CA  . PRO A 1 627 ?  8.188 12.024 12.821 1.00  84.32 0 A 1
ATOM   4733 C C   . PRO A 1 627 ?  7.267 11.200 11.920 1.00  85.20 0 A 1
ATOM   4734 O O   . PRO A 1 627 ?  6.104 11.565 11.741 1.00  82.69 0 A 1
ATOM   4735 C CB  . PRO A 1 627 ?  9.205 12.850 12.026 1.00  81.21 0 A 1
ATOM   4736 C CG  . PRO A 1 627 ? 10.480 12.000 12.078 1.00  78.69 0 A 1
ATOM   4737 C CD  . PRO A 1 627 ? 10.404 11.330 13.446 1.00  81.59 0 A 1
ATOM   4738 N N   . GLU A 1 628 ?  7.771 10.091 11.373 1.00  87.82 0 A 1
ATOM   4739 C CA  . GLU A 1 628 ?  7.038  9.274 10.398 1.00  87.82 0 A 1
ATOM   4740 C C   . GLU A 1 628 ?  6.541  7.930 10.974 1.00  88.60 0 A 1
ATOM   4741 O O   . GLU A 1 628 ?  5.879  7.172 10.271 1.00  87.10 0 A 1
ATOM   4742 C CB  . GLU A 1 628 ?  7.881  9.095  9.130 1.00  86.16 0 A 1
ATOM   4743 C CG  . GLU A 1 628 ?  8.234 10.423  8.416 1.00  82.32 0 A 1
ATOM   4744 C CD  . GLU A 1 628 ?  7.010 11.294  8.053 1.00  80.93 0 A 1
ATOM   4745 O OE1 . GLU A 1 628 ?  7.105 12.546  8.135 1.00  72.65 0 A 1
ATOM   4746 O OE2 . GLU A 1 628 ?  5.940 10.740  7.715 1.00  72.37 -1 A 1
ATOM   4747 N N   . LEU A 1 629 ?  6.794  7.648 12.246 1.00  89.96 0 A 1
ATOM   4748 C CA  . LEU A 1 629 ?  6.406  6.391 12.878 1.00  90.68 0 A 1
ATOM   4749 C C   . LEU A 1 629 ?  4.879  6.264 12.951 1.00  90.14 0 A 1
ATOM   4750 O O   . LEU A 1 629 ?  4.190  7.178 13.414 1.00  88.81 0 A 1
ATOM   4751 C CB  . LEU A 1 629 ?  7.066  6.262 14.254 1.00  90.98 0 A 1
ATOM   4752 C CG  . LEU A 1 629 ?  7.088  4.827 14.817 1.00  89.90 0 A 1
ATOM   4753 C CD1 . LEU A 1 629 ?  8.048  3.922 14.040 1.00  87.43 0 A 1
ATOM   4754 C CD2 . LEU A 1 629 ?  7.571  4.843 16.268 1.00  86.97 0 A 1
ATOM   4755 N N   . ARG A 1 630 ?  4.364  5.123 12.480 1.00  90.50 0 A 1
ATOM   4756 C CA  . ARG A 1 630 ?  2.940  4.772 12.474 1.00  89.79 0 A 1
ATOM   4757 C C   . ARG A 1 630 ?  2.650  3.550 13.332 1.00  90.48 0 A 1
ATOM   4758 O O   . ARG A 1 630 ?  1.647  3.533 14.029 1.00  89.16 0 A 1
ATOM   4759 C CB  . ARG A 1 630 ?  2.467  4.505 11.043 1.00  87.37 0 A 1
ATOM   4760 C CG  . ARG A 1 630 ?  2.488  5.773 10.197 1.00  80.66 0 A 1
ATOM   4761 C CD  . ARG A 1 630 ?  2.059  5.445  8.772 1.00  74.63 0 A 1
ATOM   4762 N NE  . ARG A 1 630 ?  1.962  6.676  7.963 1.00  67.40 0 A 1
ATOM   4763 C CZ  . ARG A 1 630 ?  0.862  7.368  7.724 1.00  60.44 0 A 1
ATOM   4764 N NH1 . ARG A 1 630 ? -0.314  6.972  8.134 1.00  54.55 1 A 1
ATOM   4765 N NH2 . ARG A 1 630 ?  0.927  8.468  7.067 1.00  51.83 0 A 1
ATOM   4766 N N   . ILE A 1 631 ?  3.503  2.554 13.267 1.00  91.06 0 A 1
ATOM   4767 C CA  . ILE A 1 631 ?  3.369  1.332 14.048 1.00  91.54 0 A 1
ATOM   4768 C C   . ILE A 1 631 ?  4.479  1.319 15.089 1.00  92.17 0 A 1
ATOM   4769 O O   . ILE A 1 631 ?  5.655  1.274 14.736 1.00  91.79 0 A 1
ATOM   4770 C CB  . ILE A 1 631 ?  3.389  0.085 13.146 1.00  90.77 0 A 1
ATOM   4771 C CG1 . ILE A 1 631 ?  2.379  0.158 11.976 1.00  88.92 0 A 1
ATOM   4772 C CG2 . ILE A 1 631 ?  3.165 -1.171 14.004 1.00  89.32 0 A 1
ATOM   4773 C CD1 . ILE A 1 631 ?  0.909  0.344 12.373 1.00  83.10 0 A 1
ATOM   4774 N N   . PHE A 1 632 ?  4.091  1.381 16.341 1.00  93.17 0 A 1
ATOM   4775 C CA  . PHE A 1 632 ?  5.015  1.356 17.465 1.00  93.77 0 A 1
ATOM   4776 C C   . PHE A 1 632 ?  4.592  0.267 18.439 1.00  93.92 0 A 1
ATOM   4777 O O   . PHE A 1 632 ?  3.702  0.460 19.269 1.00  93.18 0 A 1
ATOM   4778 C CB  . PHE A 1 632 ?  5.072  2.737 18.114 1.00  93.32 0 A 1
ATOM   4779 C CG  . PHE A 1 632 ?  6.086  2.867 19.232 1.00  93.72 0 A 1
ATOM   4780 C CD1 . PHE A 1 632 ?  5.821  3.708 20.340 1.00  91.12 0 A 1
ATOM   4781 C CD2 . PHE A 1 632 ?  7.319  2.199 19.173 1.00  91.00 0 A 1
ATOM   4782 C CE1 . PHE A 1 632 ?  6.769  3.876 21.350 1.00  90.04 0 A 1
ATOM   4783 C CE2 . PHE A 1 632 ?  8.277  2.352 20.193 1.00  89.77 0 A 1
ATOM   4784 C CZ  . PHE A 1 632 ?  7.998  3.193 21.279 1.00  90.85 0 A 1
ATOM   4785 N N   . GLU A 1 633 ?  5.238 -0.876 18.322 1.00  94.29 0 A 1
ATOM   4786 C CA  . GLU A 1 633 ?  4.920 -2.057 19.092 1.00  94.32 0 A 1
ATOM   4787 C C   . GLU A 1 633 ?  6.128 -2.499 19.919 1.00  95.41 0 A 1
ATOM   4788 O O   . GLU A 1 633 ?  7.158 -2.902 19.390 1.00  94.94 0 A 1
ATOM   4789 C CB  . GLU A 1 633 ?  4.405 -3.146 18.155 1.00  92.53 0 A 1
ATOM   4790 C CG  . GLU A 1 633 ?  4.053 -4.376 18.966 1.00  80.03 0 A 1
ATOM   4791 C CD  . GLU A 1 633 ?  3.375 -5.443 18.132 1.00  76.88 0 A 1
ATOM   4792 O OE1 . GLU A 1 633 ?  2.508 -6.131 18.713 1.00  71.51 0 A 1
ATOM   4793 O OE2 . GLU A 1 633 ?  3.762 -5.687 16.978 1.00  70.65 -1 A 1
ATOM   4794 N N   . ILE A 1 634 ?  5.980 -2.420 21.225 1.00  95.81 0 A 1
ATOM   4795 C CA  . ILE A 1 634 ?  7.030 -2.751 22.191 1.00  96.39 0 A 1
ATOM   4796 C C   . ILE A 1 634 ?  6.512 -3.713 23.271 1.00  96.93 0 A 1
ATOM   4797 O O   . ILE A 1 634 ?  7.117 -3.829 24.336 1.00  95.97 0 A 1
ATOM   4798 C CB  . ILE A 1 634 ?  7.637 -1.471 22.795 1.00  95.69 0 A 1
ATOM   4799 C CG1 . ILE A 1 634 ?  6.587 -0.655 23.582 1.00  93.93 0 A 1
ATOM   4800 C CG2 . ILE A 1 634 ?  8.300 -0.626 21.702 1.00  92.78 0 A 1
ATOM   4801 C CD1 . ILE A 1 634 ?  7.200  0.475 24.427 1.00  91.74 0 A 1
ATOM   4802 N N   . SER A 1 635 ?  5.400 -4.375 22.993 1.00  96.16 0 A 1
ATOM   4803 C CA  . SER A 1 635 ?  4.707 -5.257 23.924 1.00  96.12 0 A 1
ATOM   4804 C C   . SER A 1 635 ?  5.574 -6.439 24.382 1.00  96.50 0 A 1
ATOM   4805 O O   . SER A 1 635 ?  6.539 -6.821 23.724 1.00  95.59 0 A 1
ATOM   4806 C CB  . SER A 1 635 ?  3.393 -5.741 23.310 1.00  94.22 0 A 1
ATOM   4807 O OG  . SER A 1 635 ?  3.609 -6.394 22.077 1.00  85.26 0 A 1
ATOM   4808 N N   . ASP A 1 636 ?  5.219 -7.008 25.505 1.00  96.30 0 A 1
ATOM   4809 C CA  . ASP A 1 636 ?  5.870 -8.195 26.057 1.00  96.42 0 A 1
ATOM   4810 C C   . ASP A 1 636 ?  7.405 -8.062 26.169 1.00  96.90 0 A 1
ATOM   4811 O O   . ASP A 1 636 ?  8.195 -8.814 25.603 1.00  95.94 0 A 1
ATOM   4812 C CB  . ASP A 1 636 ?  5.369 -9.438 25.299 1.00  95.03 0 A 1
ATOM   4813 C CG  . ASP A 1 636 ?  5.867 -10.751 25.913 1.00  88.44 0 A 1
ATOM   4814 O OD1 . ASP A 1 636 ?  5.990 -10.802 27.161 1.00  81.90 0 A 1
ATOM   4815 O OD2 . ASP A 1 636 ?  6.121 -11.677 25.115 1.00  80.05 -1 A 1
ATOM   4816 N N   . ASN A 1 637 ?  7.808 -7.020 26.892 1.00  96.73 0 A 1
ATOM   4817 C CA  . ASN A 1 637 ?  9.190 -6.737 27.242 1.00  97.26 0 A 1
ATOM   4818 C C   . ASN A 1 637 ?  9.296 -6.399 28.742 1.00  97.16 0 A 1
ATOM   4819 O O   . ASN A 1 637 ?  8.400 -6.694 29.537 1.00  94.80 0 A 1
ATOM   4820 C CB  . ASN A 1 637 ?  9.723 -5.630 26.301 1.00  97.13 0 A 1
ATOM   4821 C CG  . ASN A 1 637 ? 10.242 -6.174 24.987 1.00  97.44 0 A 1
ATOM   4822 N ND2 . ASN A 1 637 ?  9.505 -6.013 23.910 1.00  93.43 0 A 1
ATOM   4823 O OD1 . ASN A 1 637 ? 11.337 -6.708 24.915 1.00  93.33 0 A 1
ATOM   4824 N N   . LYS A 1 638 ? 10.387 -5.768 29.144 1.00  97.75 0 A 1
ATOM   4825 C CA  . LYS A 1 638 ? 10.617 -5.330 30.529 1.00  97.51 0 A 1
ATOM   4826 C C   . LYS A 1 638 ? 10.810 -3.814 30.631 1.00  97.74 0 A 1
ATOM   4827 O O   . LYS A 1 638 ? 11.577 -3.344 31.466 1.00  95.96 0 A 1
ATOM   4828 C CB  . LYS A 1 638 ? 11.778 -6.120 31.159 1.00  96.17 0 A 1
ATOM   4829 C CG  . LYS A 1 638 ? 11.503 -7.628 31.220 1.00  91.72 0 A 1
ATOM   4830 C CD  . LYS A 1 638 ? 12.698 -8.370 31.843 1.00  83.81 0 A 1
ATOM   4831 C CE  . LYS A 1 638 ? 12.450 -9.876 31.799 1.00  74.31 0 A 1
ATOM   4832 N NZ  . LYS A 1 638 ? 13.664 -10.648 32.191 1.00  62.48 1 A 1
ATOM   4833 N N   . PHE A 1 639 ? 10.140 -3.064 29.746 1.00  97.51 0 A 1
ATOM   4834 C CA  . PHE A 1 639 ? 10.198 -1.600 29.787 1.00  97.62 0 A 1
ATOM   4835 C C   . PHE A 1 639 ?  9.563 -1.054 31.076 1.00  97.56 0 A 1
ATOM   4836 O O   . PHE A 1 639 ?  8.545 -1.563 31.548 1.00  96.51 0 A 1
ATOM   4837 C CB  . PHE A 1 639 ?  9.547 -0.996 28.545 1.00  97.50 0 A 1
ATOM   4838 C CG  . PHE A 1 639 ? 10.323 -1.216 27.266 1.00  97.76 0 A 1
ATOM   4839 C CD1 . PHE A 1 639 ? 11.617 -0.672 27.123 1.00  97.12 0 A 1
ATOM   4840 C CD2 . PHE A 1 639 ?  9.754 -1.930 26.198 1.00  96.96 0 A 1
ATOM   4841 C CE1 . PHE A 1 639 ? 12.331 -0.845 25.931 1.00  96.62 0 A 1
ATOM   4842 C CE2 . PHE A 1 639 ? 10.468 -2.106 24.994 1.00  96.52 0 A 1
ATOM   4843 C CZ  . PHE A 1 639 ? 11.758 -1.563 24.866 1.00  96.91 0 A 1
ATOM   4844 N N   . THR A 1 640 ? 10.189 -0.015 31.624 1.00  96.98 0 A 1
ATOM   4845 C CA  . THR A 1 640 ?  9.845  0.561 32.918 1.00  96.64 0 A 1
ATOM   4846 C C   . THR A 1 640 ?  9.740  2.086 32.853 1.00  95.95 0 A 1
ATOM   4847 O O   . THR A 1 640 ? 10.083  2.710 31.842 1.00  93.66 0 A 1
ATOM   4848 C CB  . THR A 1 640 ? 10.885  0.169 33.994 1.00  95.80 0 A 1
ATOM   4849 C CG2 . THR A 1 640 ? 10.922 -1.332 34.277 1.00  91.22 0 A 1
ATOM   4850 O OG1 . THR A 1 640 ? 12.182  0.560 33.623 1.00  91.42 0 A 1
ATOM   4851 N N   . GLY A 1 641 ?  9.321  2.690 33.957 1.00  95.11 0 A 1
ATOM   4852 C CA  . GLY A 1 641 ?  9.267  4.136 34.121 1.00  94.61 0 A 1
ATOM   4853 C C   . GLY A 1 641 ?  7.973  4.751 33.604 1.00  95.49 0 A 1
ATOM   4854 O O   . GLY A 1 641 ?  7.095  4.074 33.071 1.00  94.19 0 A 1
ATOM   4855 N N   . SER A 1 642 ?  7.875  6.057 33.788 1.00  94.34 0 A 1
ATOM   4856 C CA  . SER A 1 642 ?  6.708  6.845 33.412 1.00  94.06 0 A 1
ATOM   4857 C C   . SER A 1 642 ?  6.917  7.602 32.102 1.00  94.14 0 A 1
ATOM   4858 O O   . SER A 1 642 ?  8.046  7.827 31.646 1.00  92.38 0 A 1
ATOM   4859 C CB  . SER A 1 642 ?  6.329  7.795 34.554 1.00  92.35 0 A 1
ATOM   4860 O OG  . SER A 1 642 ?  7.398  8.675 34.851 1.00  84.24 0 A 1
ATOM   4861 N N   . LEU A 1 643 ?  5.809  8.025 31.493 1.00  93.60 0 A 1
ATOM   4862 C CA  . LEU A 1 643 ?  5.796  8.823 30.273 1.00  93.96 0 A 1
ATOM   4863 C C   . LEU A 1 643 ?  5.390 10.264 30.599 1.00  94.08 0 A 1
ATOM   4864 O O   . LEU A 1 643 ?  4.399 10.474 31.303 1.00  92.84 0 A 1
ATOM   4865 C CB  . LEU A 1 643 ?  4.839  8.189 29.243 1.00  93.41 0 A 1
ATOM   4866 C CG  . LEU A 1 643 ?  5.116  6.701 28.930 1.00  92.78 0 A 1
ATOM   4867 C CD1 . LEU A 1 643 ?  4.126  6.198 27.877 1.00  87.99 0 A 1
ATOM   4868 C CD2 . LEU A 1 643 ?  6.535  6.480 28.402 1.00  87.39 0 A 1
ATOM   4869 N N   . PRO A 1 644 ?  6.112 11.282 30.092 1.00  92.84 0 A 1
ATOM   4870 C CA  . PRO A 1 644 ?  5.708 12.666 30.295 1.00  92.61 0 A 1
ATOM   4871 C C   . PRO A 1 644 ?  4.408 12.981 29.535 1.00  93.27 0 A 1
ATOM   4872 O O   . PRO A 1 644 ?  4.158 12.396 28.472 1.00  92.77 0 A 1
ATOM   4873 C CB  . PRO A 1 644 ?  6.893 13.502 29.800 1.00  91.20 0 A 1
ATOM   4874 C CG  . PRO A 1 644 ?  7.507 12.618 28.720 1.00  89.75 0 A 1
ATOM   4875 C CD  . PRO A 1 644 ?  7.303 11.206 29.259 1.00  92.08 0 A 1
ATOM   4876 N N   . PRO A 1 645 ?  3.610 13.953 29.979 1.00  92.23 0 A 1
ATOM   4877 C CA  . PRO A 1 645 ?  2.338 14.300 29.317 1.00  92.28 0 A 1
ATOM   4878 C C   . PRO A 1 645 ?  2.470 14.650 27.828 1.00  92.67 0 A 1
ATOM   4879 O O   . PRO A 1 645 ?  1.539 14.447 27.053 1.00  91.40 0 A 1
ATOM   4880 C CB  . PRO A 1 645 ?  1.791 15.500 30.106 1.00  90.85 0 A 1
ATOM   4881 C CG  . PRO A 1 645 ?  2.402 15.321 31.498 1.00  87.84 0 A 1
ATOM   4882 C CD  . PRO A 1 645 ?  3.779 14.711 31.206 1.00  91.40 0 A 1
ATOM   4883 N N   . ASN A 1 646 ?  3.634 15.158 27.408 1.00  91.71 0 A 1
ATOM   4884 C CA  . ASN A 1 646 ?  3.945 15.554 26.033 1.00  90.95 0 A 1
ATOM   4885 C C   . ASN A 1 646 ?  4.642 14.452 25.203 1.00  91.47 0 A 1
ATOM   4886 O O   . ASN A 1 646 ?  5.164 14.759 24.139 1.00  89.78 0 A 1
ATOM   4887 C CB  . ASN A 1 646 ?  4.731 16.879 26.051 1.00  88.82 0 A 1
ATOM   4888 C CG  . ASN A 1 646 ?  6.120 16.748 26.647 1.00  86.27 0 A 1
ATOM   4889 N ND2 . ASN A 1 646 ?  6.965 17.744 26.456 1.00  79.61 0 A 1
ATOM   4890 O OD1 . ASN A 1 646 ?  6.478 15.790 27.304 1.00  77.13 0 A 1
ATOM   4891 N N   . TYR A 1 647 ?  4.643 13.198 25.656 1.00  91.80 0 A 1
ATOM   4892 C CA  . TYR A 1 647 ?  5.395 12.096 25.035 1.00  92.13 0 A 1
ATOM   4893 C C   . TYR A 1 647 ?  5.142 11.934 23.523 1.00  91.76 0 A 1
ATOM   4894 O O   . TYR A 1 647 ?  6.077 11.727 22.751 1.00  90.34 0 A 1
ATOM   4895 C CB  . TYR A 1 647 ?  5.050 10.806 25.769 1.00  92.41 0 A 1
ATOM   4896 C CG  . TYR A 1 647 ?  5.882  9.615 25.350 1.00  93.16 0 A 1
ATOM   4897 C CD1 . TYR A 1 647 ?  5.339  8.599 24.532 1.00  91.98 0 A 1
ATOM   4898 C CD2 . TYR A 1 647 ?  7.217  9.511 25.784 1.00  92.08 0 A 1
ATOM   4899 C CE1 . TYR A 1 647 ?  6.108  7.475 24.189 1.00  91.45 0 A 1
ATOM   4900 C CE2 . TYR A 1 647 ?  7.992  8.390 25.442 1.00  91.51 0 A 1
ATOM   4901 C CZ  . TYR A 1 647 ?  7.432  7.370 24.649 1.00  92.60 0 A 1
ATOM   4902 O OH  . TYR A 1 647 ?  8.177  6.268 24.335 1.00  91.88 0 A 1
ATOM   4903 N N   . PHE A 1 648 ?  3.889 12.095 23.088 1.00  91.89 0 A 1
ATOM   4904 C CA  . PHE A 1 648 ?  3.453 11.933 21.690 1.00  92.00 0 A 1
ATOM   4905 C C   . PHE A 1 648 ?  3.433 13.235 20.878 1.00  91.34 0 A 1
ATOM   4906 O O   . PHE A 1 648 ?  2.907 13.270 19.759 1.00  89.62 0 A 1
ATOM   4907 C CB  . PHE A 1 648 ?  2.099 11.224 21.681 1.00  92.28 0 A 1
ATOM   4908 C CG  . PHE A 1 648 ?  2.121  9.841 22.304 1.00  93.00 0 A 1
ATOM   4909 C CD1 . PHE A 1 648 ?  2.822  8.801 21.674 1.00  91.93 0 A 1
ATOM   4910 C CD2 . PHE A 1 648 ?  1.430  9.584 23.504 1.00  92.17 0 A 1
ATOM   4911 C CE1 . PHE A 1 648 ?  2.824  7.507 22.226 1.00  91.59 0 A 1
ATOM   4912 C CE2 . PHE A 1 648 ?  1.426  8.302 24.056 1.00  91.68 0 A 1
ATOM   4913 C CZ  . PHE A 1 648 ?  2.124  7.258 23.417 1.00  92.42 0 A 1
ATOM   4914 N N   . VAL A 1 649 ?  4.010 14.319 21.390 1.00  90.72 0 A 1
ATOM   4915 C CA  . VAL A 1 649 ?  4.179 15.548 20.610 1.00  89.41 0 A 1
ATOM   4916 C C   . VAL A 1 649 ?  5.215 15.310 19.500 1.00  86.87 0 A 1
ATOM   4917 O O   . VAL A 1 649 ?  6.208 14.624 19.693 1.00  79.87 0 A 1
ATOM   4918 C CB  . VAL A 1 649 ?  4.543 16.732 21.517 1.00  88.23 0 A 1
ATOM   4919 C CG1 . VAL A 1 649 ?  4.834 18.020 20.734 1.00  82.06 0 A 1
ATOM   4920 C CG2 . VAL A 1 649 ?  3.389 17.058 22.475 1.00  83.33 0 A 1
ATOM   4921 N N   . ASN A 1 650 ?  4.991 15.899 18.315 1.00  86.62 0 A 1
ATOM   4922 C CA  . ASN A 1 650 ?  5.826 15.767 17.111 1.00  85.32 0 A 1
ATOM   4923 C C   . ASN A 1 650 ?  5.773 14.400 16.395 1.00  85.60 0 A 1
ATOM   4924 O O   . ASN A 1 650 ?  6.543 14.178 15.464 1.00  80.72 0 A 1
ATOM   4925 C CB  . ASN A 1 650 ?  7.262 16.250 17.360 1.00  81.36 0 A 1
ATOM   4926 C CG  . ASN A 1 650 ?  7.345 17.663 17.921 1.00  75.81 0 A 1
ATOM   4927 N ND2 . ASN A 1 650 ?  8.295 17.916 18.800 1.00  66.55 0 A 1
ATOM   4928 O OD1 . ASN A 1 650 ?  6.593 18.541 17.565 1.00  67.62 0 A 1
ATOM   4929 N N   . TRP A 1 651 ?  4.841 13.530 16.729 1.00  87.95 0 A 1
ATOM   4930 C CA  . TRP A 1 651 ?  4.541 12.327 15.951 1.00  87.32 0 A 1
ATOM   4931 C C   . TRP A 1 651 ?  3.668 12.684 14.745 1.00  85.72 0 A 1
ATOM   4932 O O   . TRP A 1 651 ?  2.453 12.522 14.721 1.00  80.02 0 A 1
ATOM   4933 C CB  . TRP A 1 651 ?  3.898 11.271 16.846 1.00  86.33 0 A 1
ATOM   4934 C CG  . TRP A 1 651 ?  4.813 10.655 17.861 1.00  86.43 0 A 1
ATOM   4935 C CD1 . TRP A 1 651 ?  5.573 11.300 18.773 1.00  78.77 0 A 1
ATOM   4936 C CD2 . TRP A 1 651 ?  5.028  9.224 18.098 1.00  83.89 0 A 1
ATOM   4937 C CE2 . TRP A 1 651 ?  5.925  9.101 19.195 1.00  81.81 0 A 1
ATOM   4938 C CE3 . TRP A 1 651 ?  4.535  8.054 17.506 1.00  79.65 0 A 1
ATOM   4939 N NE1 . TRP A 1 651 ?  6.246 10.383 19.563 1.00  78.87 0 A 1
ATOM   4940 C CZ2 . TRP A 1 651 ?  6.297  7.836 19.707 1.00  80.77 0 A 1
ATOM   4941 C CZ3 . TRP A 1 651 ?  4.910  6.800 18.016 1.00  75.22 0 A 1
ATOM   4942 C CH2 . TRP A 1 651 ?  5.778  6.692 19.105 1.00  76.66 0 A 1
ATOM   4943 N N   . LYS A 1 652 ?  4.315 13.242 13.712 1.00  83.44 0 A 1
ATOM   4944 C CA  . LYS A 1 652 ?  3.639 13.884 12.577 1.00  79.91 0 A 1
ATOM   4945 C C   . LYS A 1 652 ?  2.809 12.905 11.738 1.00  79.48 0 A 1
ATOM   4946 O O   . LYS A 1 652 ?  1.726 13.275 11.295 1.00  74.16 0 A 1
ATOM   4947 C CB  . LYS A 1 652 ?  4.708 14.573 11.733 1.00  74.81 0 A 1
ATOM   4948 C CG  . LYS A 1 652 ?  4.170 15.396 10.545 1.00  66.81 0 A 1
ATOM   4949 C CD  . LYS A 1 652 ?  5.384 15.879  9.755 1.00  60.87 0 A 1
ATOM   4950 C CE  . LYS A 1 652 ?  5.022 16.579  8.460 1.00  52.11 0 A 1
ATOM   4951 N NZ  . LYS A 1 652 ?  6.206 16.624  7.563 1.00  45.66 1 A 1
ATOM   4952 N N   . ALA A 1 653 ?  3.307 11.703 11.472 1.00  77.34 0 A 1
ATOM   4953 C CA  . ALA A 1 653 ?  2.598 10.731 10.642 1.00  72.80 0 A 1
ATOM   4954 C C   . ALA A 1 653 ?  1.375 10.170 11.360 1.00  75.17 0 A 1
ATOM   4955 O O   . ALA A 1 653 ?  0.287 10.139 10.782 1.00  70.45 0 A 1
ATOM   4956 C CB  . ALA A 1 653 ?  3.560  9.623 10.226 1.00  66.70 0 A 1
ATOM   4957 N N   . SER A 1 654 ?  1.512  9.830 12.624 1.00  74.40 0 A 1
ATOM   4958 C CA  . SER A 1 654 ?  0.410  9.334 13.452 1.00  73.34 0 A 1
ATOM   4959 C C   . SER A 1 654 ? -0.631 10.414 13.788 1.00  75.66 0 A 1
ATOM   4960 O O   . SER A 1 654 ? -1.762 10.085 14.124 1.00  72.96 0 A 1
ATOM   4961 C CB  . SER A 1 654 ?  0.967  8.739 14.748 1.00  69.56 0 A 1
ATOM   4962 O OG  . SER A 1 654 ?  1.918  7.748 14.455 1.00  66.23 0 A 1
ATOM   4963 N N   . SER A 1 655 ? -0.282 11.696 13.648 1.00  71.20 0 A 1
ATOM   4964 C CA  . SER A 1 655 ? -1.233 12.804 13.826 1.00  67.96 0 A 1
ATOM   4965 C C   . SER A 1 655 ? -2.016 13.174 12.559 1.00  67.48 0 A 1
ATOM   4966 O O   . SER A 1 655 ? -2.941 13.986 12.617 1.00  64.96 0 A 1
ATOM   4967 C CB  . SER A 1 655 ? -0.514 14.026 14.408 1.00  65.28 0 A 1
ATOM   4968 O OG  . SER A 1 655 ?  0.361 14.619 13.470 1.00  60.76 0 A 1
ATOM   4969 N N   . ARG A 1 656 ? -1.658 12.601 11.404 1.00  70.42 0 A 1
ATOM   4970 C CA  . ARG A 1 656 ? -2.290 12.879 10.111 1.00  65.67 0 A 1
ATOM   4971 C C   . ARG A 1 656 ? -3.169 11.709  9.676 1.00  64.81 0 A 1
ATOM   4972 O O   . ARG A 1 656 ? -2.678 10.600  9.534 1.00  59.66 0 A 1
ATOM   4973 C CB  . ARG A 1 656 ? -1.231 13.141  9.036 1.00  59.93 0 A 1
ATOM   4974 C CG  . ARG A 1 656 ? -0.542 14.492  9.207 1.00  55.08 0 A 1
ATOM   4975 C CD  . ARG A 1 656 ?  0.559 14.610  8.156 1.00  51.15 0 A 1
ATOM   4976 N NE  . ARG A 1 656 ?  1.208 15.927  8.187 1.00  45.41 0 A 1
ATOM   4977 C CZ  . ARG A 1 656 ?  1.958 16.438  7.223 1.00  41.05 0 A 1
ATOM   4978 N NH1 . ARG A 1 656 ?  2.266 15.743  6.167 1.00  39.13 1 A 1
ATOM   4979 N NH2 . ARG A 1 656 ?  2.387 17.659  7.312 1.00  36.59 0 A 1
ATOM   4980 N N   . THR A 1 657 ? -4.403 12.009  9.349 1.00  55.92 0 A 1
ATOM   4981 C CA  . THR A 1 657 ? -5.372 11.016  8.860 1.00  52.85 0 A 1
ATOM   4982 C C   . THR A 1 657 ? -5.088 10.539  7.434 1.00  53.17 0 A 1
ATOM   4983 O O   . THR A 1 657 ? -5.304  9.375  7.114 1.00  49.00 0 A 1
ATOM   4984 C CB  . THR A 1 657 ? -6.793 11.599  8.915 1.00  47.50 0 A 1
ATOM   4985 C CG2 . THR A 1 657 ? -7.288 11.743 10.354 1.00  42.55 0 A 1
ATOM   4986 O OG1 . THR A 1 657 ? -6.788 12.896  8.346 1.00  44.00 0 A 1
ATOM   4987 N N   . MET A 1 658 ? -4.581 11.413  6.562 1.00  52.51 0 A 1
ATOM   4988 C CA  . MET A 1 658 ? -4.223 11.056  5.189 1.00  50.66 0 A 1
ATOM   4989 C C   . MET A 1 658 ? -2.719 10.832  5.041 1.00  51.54 0 A 1
ATOM   4990 O O   . MET A 1 658 ? -1.918 11.716  5.360 1.00  47.34 0 A 1
ATOM   4991 C CB  . MET A 1 658 ? -4.697 12.121  4.198 1.00  44.94 0 A 1
ATOM   4992 C CG  . MET A 1 658 ? -6.173 11.942  3.828 1.00  39.93 0 A 1
ATOM   4993 S SD  . MET A 1 658 ? -6.722 13.123  2.563 1.00  35.66 0 A 1
ATOM   4994 C CE  . MET A 1 658 ? -8.235 12.297  2.007 1.00  32.81 0 A 1
ATOM   4995 N N   . ASN A 1 659 ? -2.347  9.675  4.479 1.00  49.54 0 A 1
ATOM   4996 C CA  . ASN A 1 659 ? -0.973  9.463  4.029 1.00  47.65 0 A 1
ATOM   4997 C C   . ASN A 1 659 ? -0.700 10.237  2.727 1.00  48.16 0 A 1
ATOM   4998 O O   . ASN A 1 659 ? -1.569 10.368  1.869 1.00  45.50 0 A 1
ATOM   4999 C CB  . ASN A 1 659 ? -0.641  7.971  3.906 1.00  43.14 0 A 1
ATOM   5000 C CG  . ASN A 1 659 ?  0.865  7.750  4.014 1.00  39.12 0 A 1
ATOM   5001 N ND2 . ASN A 1 659 ?  1.317  6.531  3.921 1.00  36.32 0 A 1
ATOM   5002 O OD1 . ASN A 1 659 ?  1.638  8.668  4.212 1.00  37.15 0 A 1
ATOM   5003 N N   . GLN A 1 660 ?  0.510 10.785  2.608 1.00  48.09 0 A 1
ATOM   5004 C CA  . GLN A 1 660 ?  0.909 11.569  1.433 1.00  47.37 0 A 1
ATOM   5005 C C   . GLN A 1 660 ?  1.377 10.709  0.261 1.00  48.20 0 A 1
ATOM   5006 O O   . GLN A 1 660 ?  1.292 11.171 -0.872 1.00  44.60 0 A 1
ATOM   5007 C CB  . GLN A 1 660 ?  1.978 12.587  1.825 1.00  43.15 0 A 1
ATOM   5008 C CG  . GLN A 1 660 ?  1.409 13.681  2.728 1.00  38.63 0 A 1
ATOM   5009 C CD  . GLN A 1 660 ?  2.369 14.868  2.921 1.00  34.44 0 A 1
ATOM   5010 N NE2 . GLN A 1 660 ?  1.915 15.952  3.516 1.00  31.93 0 A 1
ATOM   5011 O OE1 . GLN A 1 660 ?  3.522 14.876  2.535 1.00  32.82 0 A 1
ATOM   5012 N N   . ASP A 1 661 ?  1.833  9.481  0.523 1.00  48.68 0 A 1
ATOM   5013 C CA  . ASP A 1 661 ?  2.504  8.635 -0.477 1.00  47.69 0 A 1
ATOM   5014 C C   . ASP A 1 661 ?  1.533  7.932 -1.454 1.00  48.80 0 A 1
ATOM   5015 O O   . ASP A 1 661 ?  1.944  7.087 -2.233 1.00  45.25 0 A 1
ATOM   5016 C CB  . ASP A 1 661 ?  3.452  7.649  0.219 1.00  43.06 0 A 1
ATOM   5017 C CG  . ASP A 1 661 ?  4.663  8.315  0.888 1.00  39.00 0 A 1
ATOM   5018 O OD1 . ASP A 1 661 ?  4.917  9.509  0.601 1.00  36.13 0 A 1
ATOM   5019 O OD2 . ASP A 1 661 ?  5.317  7.640  1.711 1.00  35.65 -1 A 1
ATOM   5020 N N   . GLY A 1 662 ?  0.263  8.282 -1.439 1.00  49.03 0 A 1
ATOM   5021 C CA  . GLY A 1 662 ? -0.734  7.860 -2.430 1.00  48.18 0 A 1
ATOM   5022 C C   . GLY A 1 662 ? -1.163  6.385 -2.405 1.00  50.93 0 A 1
ATOM   5023 O O   . GLY A 1 662 ? -2.324  6.088 -2.702 1.00  48.00 0 A 1
ATOM   5024 N N   . GLY A 1 663 ? -0.258  5.464 -2.039 1.00  55.45 0 A 1
ATOM   5025 C CA  . GLY A 1 663 ? -0.579  4.039 -1.948 1.00  56.27 0 A 1
ATOM   5026 C C   . GLY A 1 663 ? -1.471  3.700 -0.742 1.00  59.24 0 A 1
ATOM   5027 O O   . GLY A 1 663 ? -1.337  4.297  0.325 1.00  57.18 0 A 1
ATOM   5028 N N   . LEU A 1 664 ? -2.340  2.709 -0.901 1.00  58.53 0 A 1
ATOM   5029 C CA  . LEU A 1 664 ? -3.144  2.170  0.198 1.00  60.90 0 A 1
ATOM   5030 C C   . LEU A 1 664 ? -2.313  1.353  1.189 1.00  64.15 0 A 1
ATOM   5031 O O   . LEU A 1 664 ? -2.630  1.337  2.377 1.00  62.24 0 A 1
ATOM   5032 C CB  . LEU A 1 664 ? -4.274  1.292 -0.388 1.00  58.21 0 A 1
ATOM   5033 C CG  . LEU A 1 664 ? -5.521  2.099 -0.779 1.00  52.92 0 A 1
ATOM   5034 C CD1 . LEU A 1 664 ? -6.355  1.315 -1.787 1.00  48.67 0 A 1
ATOM   5035 C CD2 . LEU A 1 664 ? -6.403  2.393  0.439 1.00  49.09 0 A 1
ATOM   5036 N N   . TYR A 1 665 ? -1.259  0.689  0.708 1.00  67.88 0 A 1
ATOM   5037 C CA  . TYR A 1 665 ? -0.410 -0.208  1.490 1.00  72.01 0 A 1
ATOM   5038 C C   . TYR A 1 665 ?  1.039  0.283  1.522 1.00  73.59 0 A 1
ATOM   5039 O O   . TYR A 1 665 ?  1.473  1.020  0.630 1.00  72.23 0 A 1
ATOM   5040 C CB  . TYR A 1 665 ? -0.510 -1.631  0.924 1.00  70.19 0 A 1
ATOM   5041 C CG  . TYR A 1 665 ? -1.911 -2.198  0.953 1.00  68.11 0 A 1
ATOM   5042 C CD1 . TYR A 1 665 ? -2.482 -2.641  2.164 1.00  64.15 0 A 1
ATOM   5043 C CD2 . TYR A 1 665 ? -2.685 -2.265 -0.234 1.00  64.48 0 A 1
ATOM   5044 C CE1 . TYR A 1 665 ? -3.780 -3.145  2.195 1.00  58.56 0 A 1
ATOM   5045 C CE2 . TYR A 1 665 ? -3.996 -2.767 -0.203 1.00  58.08 0 A 1
ATOM   5046 C CZ  . TYR A 1 665 ? -4.540 -3.212  1.016 1.00  59.55 0 A 1
ATOM   5047 O OH  . TYR A 1 665 ? -5.828 -3.703  1.055 1.00  55.65 0 A 1
ATOM   5048 N N   . MET A 1 666 ?  1.798 -0.145  2.526 1.00  71.48 0 A 1
ATOM   5049 C CA  . MET A 1 666 ?  3.247  0.019  2.553 1.00  74.43 0 A 1
ATOM   5050 C C   . MET A 1 666 ?  3.877 -0.922  1.520 1.00  75.75 0 A 1
ATOM   5051 O O   . MET A 1 666 ?  4.220 -2.061  1.819 1.00  75.36 0 A 1
ATOM   5052 C CB  . MET A 1 666 ?  3.813 -0.257  3.950 1.00  71.91 0 A 1
ATOM   5053 C CG  . MET A 1 666 ?  3.527  0.887  4.923 1.00  66.82 0 A 1
ATOM   5054 S SD  . MET A 1 666 ?  4.290  0.704  6.561 1.00  60.76 0 A 1
ATOM   5055 C CE  . MET A 1 666 ?  6.043  0.719  6.126 1.00  53.45 0 A 1
ATOM   5056 N N   . VAL A 1 667 ?  3.996 -0.424  0.293 1.00  75.25 0 A 1
ATOM   5057 C CA  . VAL A 1 667 ?  4.587 -1.149 -0.825 1.00  76.61 0 A 1
ATOM   5058 C C   . VAL A 1 667 ?  5.962 -0.572 -1.138 1.00  77.34 0 A 1
ATOM   5059 O O   . VAL A 1 667 ?  6.157  0.643 -1.134 1.00  76.98 0 A 1
ATOM   5060 C CB  . VAL A 1 667 ?  3.655 -1.140 -2.051 1.00  73.11 0 A 1
ATOM   5061 C CG1 . VAL A 1 667 ?  4.236 -1.962 -3.205 1.00  65.88 0 A 1
ATOM   5062 C CG2 . VAL A 1 667 ?  2.291 -1.748 -1.714 1.00  68.87 0 A 1
ATOM   5063 N N   . TYR A 1 668 ?  6.910 -1.455 -1.405 1.00  78.05 0 A 1
ATOM   5064 C CA  . TYR A 1 668 ?  8.142 -1.145 -2.092 1.00  78.44 0 A 1
ATOM   5065 C C   . TYR A 1 668 ?  8.067 -1.715 -3.503 1.00  78.44 0 A 1
ATOM   5066 O O   . TYR A 1 668 ?  7.698 -2.870 -3.678 1.00  77.86 0 A 1
ATOM   5067 C CB  . TYR A 1 668 ?  9.323 -1.724 -1.312 1.00  76.74 0 A 1
ATOM   5068 C CG  . TYR A 1 668 ? 10.628 -1.596 -2.048 1.00  75.51 0 A 1
ATOM   5069 C CD1 . TYR A 1 668 ? 11.046 -2.615 -2.934 1.00  71.62 0 A 1
ATOM   5070 C CD2 . TYR A 1 668 ? 11.417 -0.442 -1.893 1.00  72.13 0 A 1
ATOM   5071 C CE1 . TYR A 1 668 ? 12.235 -2.476 -3.665 1.00  67.16 0 A 1
ATOM   5072 C CE2 . TYR A 1 668 ? 12.608 -0.294 -2.612 1.00  66.40 0 A 1
ATOM   5073 C CZ  . TYR A 1 668 ? 13.014 -1.315 -3.501 1.00  68.63 0 A 1
ATOM   5074 O OH  . TYR A 1 668 ? 14.169 -1.184 -4.223 1.00  64.54 0 A 1
ATOM   5075 N N   . GLU A 1 669 ?  8.432 -0.897 -4.487 1.00  76.88 0 A 1
ATOM   5076 C CA  . GLU A 1 669 ?  8.541 -1.322 -5.874 1.00  78.10 0 A 1
ATOM   5077 C C   . GLU A 1 669 ?  9.855 -0.808 -6.458 1.00  77.56 0 A 1
ATOM   5078 O O   . GLU A 1 669 ? 10.213  0.353 -6.257 1.00  77.52 0 A 1
ATOM   5079 C CB  . GLU A 1 669 ?  7.348 -0.828 -6.706 1.00  75.05 0 A 1
ATOM   5080 C CG  . GLU A 1 669 ?  6.028 -1.488 -6.283 1.00  69.61 0 A 1
ATOM   5081 C CD  . GLU A 1 669 ?  4.829 -1.138 -7.183 1.00  68.85 0 A 1
ATOM   5082 O OE1 . GLU A 1 669 ?  3.851 -1.911 -7.134 1.00  61.31 0 A 1
ATOM   5083 O OE2 . GLU A 1 669 ?  4.877 -0.109 -7.888 1.00  64.53 -1 A 1
ATOM   5084 N N   . GLU A 1 670 ? 10.551 -1.673 -7.190 1.00  78.92 0 A 1
ATOM   5085 C CA  . GLU A 1 670 ? 11.696 -1.296 -7.996 1.00  79.59 0 A 1
ATOM   5086 C C   . GLU A 1 670 ? 11.454 -1.706 -9.447 1.00  79.12 0 A 1
ATOM   5087 O O   . GLU A 1 670 ? 11.182 -2.869 -9.746 1.00  77.35 0 A 1
ATOM   5088 C CB  . GLU A 1 670 ? 13.002 -1.898 -7.447 1.00  77.36 0 A 1
ATOM   5089 C CG  . GLU A 1 670 ? 14.228 -1.283 -8.135 1.00  71.28 0 A 1
ATOM   5090 C CD  . GLU A 1 670 ? 15.576 -1.921 -7.732 1.00  68.51 0 A 1
ATOM   5091 O OE1 . GLU A 1 670 ? 16.555 -1.711 -8.478 1.00  60.30 0 A 1
ATOM   5092 O OE2 . GLU A 1 670 ? 15.629 -2.670 -6.748 1.00  63.43 -1 A 1
ATOM   5093 N N   . LYS A 1 671 ? 11.576 -0.738 -10.357 1.00  80.69 0 A 1
ATOM   5094 C CA  . LYS A 1 671 ? 11.558 -0.995 -11.792 1.00  78.48 0 A 1
ATOM   5095 C C   . LYS A 1 671 ? 12.969 -1.338 -12.262 1.00  76.77 0 A 1
ATOM   5096 O O   . LYS A 1 671 ? 13.906 -0.571 -12.041 1.00  75.32 0 A 1
ATOM   5097 C CB  . LYS A 1 671 ? 10.946  0.214 -12.523 1.00  76.09 0 A 1
ATOM   5098 C CG  . LYS A 1 671 ? 10.704 -0.124 -14.001 1.00  67.87 0 A 1
ATOM   5099 C CD  . LYS A 1 671 ? 10.062  1.036 -14.768 1.00  61.86 0 A 1
ATOM   5100 C CE  . LYS A 1 671 ?  9.902  0.562 -16.212 1.00  55.35 0 A 1
ATOM   5101 N NZ  . LYS A 1 671 ?  9.334  1.570 -17.127 1.00  47.93 1 A 1
ATOM   5102 N N   . LEU A 1 672 ? 13.105 -2.474 -12.943 1.00  78.65 0 A 1
ATOM   5103 C CA  . LEU A 1 672 ? 14.336 -2.897 -13.597 1.00  75.47 0 A 1
ATOM   5104 C C   . LEU A 1 672 ? 14.450 -2.245 -14.988 1.00  73.36 0 A 1
ATOM   5105 O O   . LEU A 1 672 ? 13.516 -1.611 -15.473 1.00  68.12 0 A 1
ATOM   5106 C CB  . LEU A 1 672 ? 14.381 -4.438 -13.649 1.00  72.07 0 A 1
ATOM   5107 C CG  . LEU A 1 672 ? 14.249 -5.151 -12.290 1.00  68.72 0 A 1
ATOM   5108 C CD1 . LEU A 1 672 ? 14.362 -6.666 -12.488 1.00  65.15 0 A 1
ATOM   5109 C CD2 . LEU A 1 672 ? 15.329 -4.717 -11.296 1.00  66.22 0 A 1
ATOM   5110 N N   . PHE A 1 673 ? 15.625 -2.395 -15.631 1.00  71.31 0 A 1
ATOM   5111 C CA  . PHE A 1 673 ? 15.914 -1.724 -16.903 1.00  66.65 0 A 1
ATOM   5112 C C   . PHE A 1 673 ? 14.941 -2.086 -18.036 1.00  67.35 0 A 1
ATOM   5113 O O   . PHE A 1 673 ? 14.476 -1.195 -18.736 1.00  61.74 0 A 1
ATOM   5114 C CB  . PHE A 1 673 ? 17.357 -2.029 -17.307 1.00  59.95 0 A 1
ATOM   5115 C CG  . PHE A 1 673 ? 18.381 -1.249 -16.507 1.00  57.71 0 A 1
ATOM   5116 C CD1 . PHE A 1 673 ? 18.687  0.075 -16.878 1.00  52.31 0 A 1
ATOM   5117 C CD2 . PHE A 1 673 ? 19.024 -1.820 -15.401 1.00  53.72 0 A 1
ATOM   5118 C CE1 . PHE A 1 673 ? 19.626  0.818 -16.157 1.00  49.22 0 A 1
ATOM   5119 C CE2 . PHE A 1 673 ? 19.966 -1.083 -14.671 1.00  49.46 0 A 1
ATOM   5120 C CZ  . PHE A 1 673 ? 20.269  0.242 -15.042 1.00  50.73 0 A 1
ATOM   5121 N N   . ASP A 1 674 ? 14.600 -3.362 -18.174 1.00  69.83 0 A 1
ATOM   5122 C CA  . ASP A 1 674 ? 13.822 -3.876 -19.298 1.00  69.45 0 A 1
ATOM   5123 C C   . ASP A 1 674 ? 12.309 -3.908 -19.005 1.00  72.31 0 A 1
ATOM   5124 O O   . ASP A 1 674 ? 11.660 -4.937 -19.147 1.00  68.34 0 A 1
ATOM   5125 C CB  . ASP A 1 674 ? 14.352 -5.248 -19.732 1.00  63.97 0 A 1
ATOM   5126 C CG  . ASP A 1 674 ? 15.797 -5.212 -20.204 1.00  58.92 0 A 1
ATOM   5127 O OD1 . ASP A 1 674 ? 16.221 -4.167 -20.771 1.00  53.85 0 A 1
ATOM   5128 O OD2 . ASP A 1 674 ? 16.496 -6.225 -19.981 1.00  52.73 -1 A 1
ATOM   5129 N N   . GLU A 1 675 ? 11.751 -2.793 -18.540 1.00  74.84 0 A 1
ATOM   5130 C CA  . GLU A 1 675 ? 10.309 -2.682 -18.241 1.00  76.00 0 A 1
ATOM   5131 C C   . GLU A 1 675 ?  9.762 -3.753 -17.256 1.00  79.65 0 A 1
ATOM   5132 O O   . GLU A 1 675 ?  8.554 -3.848 -17.048 1.00  73.45 0 A 1
ATOM   5133 C CB  . GLU A 1 675 ?  9.488 -2.597 -19.553 1.00  69.13 0 A 1
ATOM   5134 C CG  . GLU A 1 675 ?  9.825 -1.375 -20.435 1.00  61.80 0 A 1
ATOM   5135 C CD  . GLU A 1 675 ?  9.445 -0.046 -19.740 1.00  55.18 0 A 1
ATOM   5136 O OE1 . GLU A 1 675 ? 10.175  0.962 -19.867 1.00  48.99 0 A 1
ATOM   5137 O OE2 . GLU A 1 675 ?  8.461 -0.002 -18.976 1.00  51.18 -1 A 1
ATOM   5138 N N   . GLY A 1 676 ? 10.640 -4.515 -16.649 1.00  79.50 0 A 1
ATOM   5139 C CA  . GLY A 1 676 ? 10.335 -5.436 -15.570 1.00  80.85 0 A 1
ATOM   5140 C C   . GLY A 1 676 ? 10.491 -4.766 -14.208 1.00  82.51 0 A 1
ATOM   5141 O O   . GLY A 1 676 ? 11.097 -3.702 -14.065 1.00  79.25 0 A 1
ATOM   5142 N N   . GLY A 1 677 ?  9.973 -5.419 -13.182 1.00  81.64 0 A 1
ATOM   5143 C CA  . GLY A 1 677 ? 10.158 -4.960 -11.826 1.00  82.08 0 A 1
ATOM   5144 C C   . GLY A 1 677 ?  9.752 -6.004 -10.798 1.00  83.05 0 A 1
ATOM   5145 O O   . GLY A 1 677 ?  9.237 -7.072 -11.136 1.00  81.34 0 A 1
ATOM   5146 N N   . TYR A 1 678 ?  9.986 -5.680 -9.560 1.00  83.13 0 A 1
ATOM   5147 C CA  . TYR A 1 678 ?  9.521 -6.465 -8.436 1.00  84.69 0 A 1
ATOM   5148 C C   . TYR A 1 678 ?  8.996 -5.549 -7.336 1.00  84.46 0 A 1
ATOM   5149 O O   . TYR A 1 678 ?  9.355 -4.373 -7.250 1.00  83.74 0 A 1
ATOM   5150 C CB  . TYR A 1 678 ? 10.630 -7.395 -7.935 1.00  83.44 0 A 1
ATOM   5151 C CG  . TYR A 1 678 ? 11.813 -6.684 -7.319 1.00  83.38 0 A 1
ATOM   5152 C CD1 . TYR A 1 678 ? 12.842 -6.161 -8.134 1.00  79.93 0 A 1
ATOM   5153 C CD2 . TYR A 1 678 ? 11.897 -6.545 -5.925 1.00  80.78 0 A 1
ATOM   5154 C CE1 . TYR A 1 678 ? 13.946 -5.510 -7.557 1.00  77.63 0 A 1
ATOM   5155 C CE2 . TYR A 1 678 ? 12.990 -5.892 -5.339 1.00  77.27 0 A 1
ATOM   5156 C CZ  . TYR A 1 678 ? 14.014 -5.375 -6.158 1.00  78.69 0 A 1
ATOM   5157 O OH  . TYR A 1 678 ? 15.074 -4.737 -5.573 1.00  74.93 0 A 1
ATOM   5158 N N   . GLY A 1 679 ?  8.131 -6.104 -6.509 1.00  81.35 0 A 1
ATOM   5159 C CA  . GLY A 1 679 ?  7.560 -5.388 -5.392 1.00  81.83 0 A 1
ATOM   5160 C C   . GLY A 1 679 ?  7.357 -6.277 -4.178 1.00  82.55 0 A 1
ATOM   5161 O O   . GLY A 1 679 ?  7.183 -7.492 -4.284 1.00  81.42 0 A 1
ATOM   5162 N N   . TYR A 1 680 ?  7.367 -5.631 -3.036 1.00  83.34 0 A 1
ATOM   5163 C CA  . TYR A 1 680 ?  7.101 -6.234 -1.744 1.00  83.82 0 A 1
ATOM   5164 C C   . TYR A 1 680 ?  6.085 -5.367 -1.008 1.00  84.11 0 A 1
ATOM   5165 O O   . TYR A 1 680 ?  6.281 -4.165 -0.838 1.00  82.43 0 A 1
ATOM   5166 C CB  . TYR A 1 680 ?  8.398 -6.359 -0.937 1.00  81.00 0 A 1
ATOM   5167 C CG  . TYR A 1 680 ?  9.385 -7.360 -1.491 1.00  76.01 0 A 1
ATOM   5168 C CD1 . TYR A 1 680 ?  9.499 -8.641 -0.922 1.00  70.83 0 A 1
ATOM   5169 C CD2 . TYR A 1 680 ? 10.206 -7.023 -2.594 1.00  71.01 0 A 1
ATOM   5170 C CE1 . TYR A 1 680 ? 10.415 -9.577 -1.433 1.00  65.38 0 A 1
ATOM   5171 C CE2 . TYR A 1 680 ? 11.117 -7.955 -3.115 1.00  64.60 0 A 1
ATOM   5172 C CZ  . TYR A 1 680 ? 11.217 -9.229 -2.531 1.00  65.81 0 A 1
ATOM   5173 O OH  . TYR A 1 680 ? 12.106 -10.139 -3.048 1.00  59.51 0 A 1
ATOM   5174 N N   . THR A 1 681 ?  5.019 -6.003 -0.550 1.00  79.79 0 A 1
ATOM   5175 C CA  . THR A 1 681 ?  4.108 -5.382  0.411 1.00  80.28 0 A 1
ATOM   5176 C C   . THR A 1 681 ?  4.518 -5.822  1.807 1.00  81.42 0 A 1
ATOM   5177 O O   . THR A 1 681 ?  4.461 -7.011  2.115 1.00  79.84 0 A 1
ATOM   5178 C CB  . THR A 1 681 ?  2.655 -5.745  0.129 1.00  77.20 0 A 1
ATOM   5179 C CG2 . THR A 1 681 ?  1.687 -4.956  1.006 1.00  69.02 0 A 1
ATOM   5180 O OG1 . THR A 1 681 ?  2.323 -5.457 -1.211 1.00  69.83 0 A 1
ATOM   5181 N N   . ASP A 1 682 ?  4.919 -4.854  2.629 1.00  79.23 0 A 1
ATOM   5182 C CA  . ASP A 1 682 ?  5.204 -5.124  4.028 1.00  80.20 0 A 1
ATOM   5183 C C   . ASP A 1 682 ?  3.918 -5.520  4.758 1.00  79.89 0 A 1
ATOM   5184 O O   . ASP A 1 682 ?  2.835 -4.972  4.521 1.00  78.70 0 A 1
ATOM   5185 C CB  . ASP A 1 682 ?  5.890 -3.918  4.697 1.00  78.87 0 A 1
ATOM   5186 C CG  . ASP A 1 682 ?  7.282 -3.623  4.151 1.00  78.15 0 A 1
ATOM   5187 O OD1 . ASP A 1 682 ?  8.059 -4.566  3.889 1.00  72.29 0 A 1
ATOM   5188 O OD2 . ASP A 1 682 ?  7.630 -2.420  3.983 1.00  73.41 -1 A 1
ATOM   5189 N N   . ALA A 1 683 ?  4.045 -6.500  5.638 1.00  82.11 0 A 1
ATOM   5190 C CA  . ALA A 1 683 ?  2.957 -7.007  6.448 1.00  82.45 0 A 1
ATOM   5191 C C   . ALA A 1 683 ?  3.292 -6.842  7.936 1.00  83.94 0 A 1
ATOM   5192 O O   . ALA A 1 683 ?  4.454 -6.831  8.337 1.00  81.89 0 A 1
ATOM   5193 C CB  . ALA A 1 683 ?  2.670 -8.450  6.032 1.00  78.22 0 A 1
ATOM   5194 N N   . LEU A 1 684 ?  2.255 -6.670  8.741 1.00  81.99 0 A 1
ATOM   5195 C CA  . LEU A 1 684 ?  2.361 -6.348 10.155 1.00  82.11 0 A 1
ATOM   5196 C C   . LEU A 1 684 ?  1.755 -7.457 10.998 1.00  82.30 0 A 1
ATOM   5197 O O   . LEU A 1 684 ?  0.689 -7.979 10.668 1.00  79.57 0 A 1
ATOM   5198 C CB  . LEU A 1 684 ?  1.619 -5.035 10.439 1.00  79.23 0 A 1
ATOM   5199 C CG  . LEU A 1 684 ?  2.200 -3.799  9.738 1.00  76.28 0 A 1
ATOM   5200 C CD1 . LEU A 1 684 ?  1.277 -2.604  9.990 1.00  71.15 0 A 1
ATOM   5201 C CD2 . LEU A 1 684 ?  3.592 -3.448 10.271 1.00  71.98 0 A 1
ATOM   5202 N N   . ASP A 1 685 ?  2.356 -7.683 12.144 1.00  80.99 0 A 1
ATOM   5203 C CA  . ASP A 1 685 ?  1.703 -8.397 13.230 1.00  80.60 0 A 1
ATOM   5204 C C   . ASP A 1 685 ?  1.173 -7.374 14.224 1.00  80.07 0 A 1
ATOM   5205 O O   . ASP A 1 685 ?  1.927 -6.530 14.706 1.00  77.61 0 A 1
ATOM   5206 C CB  . ASP A 1 685 ?  2.661 -9.334 13.952 1.00  79.04 0 A 1
ATOM   5207 C CG  . ASP A 1 685 ?  3.439 -10.238 13.034 1.00  78.29 0 A 1
ATOM   5208 O OD1 . ASP A 1 685 ?  2.963 -10.628 11.953 1.00  73.16 0 A 1
ATOM   5209 O OD2 . ASP A 1 685 ?  4.597 -10.533 13.402 1.00  74.36 -1 A 1
ATOM   5210 N N   . LEU A 1 686 ? -0.117 -7.457 14.516 1.00  80.07 0 A 1
ATOM   5211 C CA  . LEU A 1 686 ? -0.758 -6.514 15.417 1.00  78.84 0 A 1
ATOM   5212 C C   . LEU A 1 686 ? -1.773 -7.227 16.310 1.00  79.62 0 A 1
ATOM   5213 O O   . LEU A 1 686 ? -2.498 -8.119 15.868 1.00  76.01 0 A 1
ATOM   5214 C CB  . LEU A 1 686 ? -1.451 -5.407 14.603 1.00  74.15 0 A 1
ATOM   5215 C CG  . LEU A 1 686 ? -0.474 -4.457 13.854 1.00  68.04 0 A 1
ATOM   5216 C CD1 . LEU A 1 686 ? -1.257 -3.557 12.894 1.00  63.86 0 A 1
ATOM   5217 C CD2 . LEU A 1 686 ?  0.288 -3.547 14.823 1.00  62.33 0 A 1
ATOM   5218 N N   . GLN A 1 687 ? -1.876 -6.760 17.541 1.00  78.01 0 A 1
ATOM   5219 C CA  . GLN A 1 687 ? -3.041 -7.022 18.376 1.00  77.29 0 A 1
ATOM   5220 C C   . GLN A 1 687 ? -4.147 -6.050 17.990 1.00  78.09 0 A 1
ATOM   5221 O O   . GLN A 1 687 ? -4.020 -4.832 18.149 1.00  74.30 0 A 1
ATOM   5222 C CB  . GLN A 1 687 ? -2.667 -6.888 19.855 1.00  73.71 0 A 1
ATOM   5223 C CG  . GLN A 1 687 ? -1.733 -8.010 20.342 1.00  67.38 0 A 1
ATOM   5224 C CD  . GLN A 1 687 ? -2.396 -9.393 20.388 1.00  62.74 0 A 1
ATOM   5225 N NE2 . GLN A 1 687 ? -1.625 -10.439 20.541 1.00  54.91 0 A 1
ATOM   5226 O OE1 . GLN A 1 687 ? -3.602 -9.553 20.283 1.00  57.06 0 A 1
ATOM   5227 N N   . TYR A 1 688 ? -5.234 -6.592 17.460 1.00  79.32 0 A 1
ATOM   5228 C CA  . TYR A 1 688 ? -6.334 -5.797 16.934 1.00  79.45 0 A 1
ATOM   5229 C C   . TYR A 1 688 ? -7.671 -6.475 17.256 1.00  79.50 0 A 1
ATOM   5230 O O   . TYR A 1 688 ? -7.861 -7.653 16.952 1.00  75.15 0 A 1
ATOM   5231 C CB  . TYR A 1 688 ? -6.132 -5.610 15.432 1.00  75.20 0 A 1
ATOM   5232 C CG  . TYR A 1 688 ? -7.268 -4.915 14.738 1.00  74.84 0 A 1
ATOM   5233 C CD1 . TYR A 1 688 ? -8.194 -5.668 13.989 1.00  70.33 0 A 1
ATOM   5234 C CD2 . TYR A 1 688 ? -7.402 -3.510 14.798 1.00  69.50 0 A 1
ATOM   5235 C CE1 . TYR A 1 688 ? -9.225 -5.032 13.290 1.00  66.34 0 A 1
ATOM   5236 C CE2 . TYR A 1 688 ? -8.430 -2.872 14.101 1.00  65.71 0 A 1
ATOM   5237 C CZ  . TYR A 1 688 ? -9.328 -3.633 13.333 1.00  66.64 0 A 1
ATOM   5238 O OH  . TYR A 1 688 ? -10.317 -3.031 12.608 1.00  62.66 0 A 1
ATOM   5239 N N   . LYS A 1 689 ? -8.571 -5.744 17.878 1.00  77.92 0 A 1
ATOM   5240 C CA  . LYS A 1 689 ? -9.887 -6.241 18.314 1.00  77.90 0 A 1
ATOM   5241 C C   . LYS A 1 689 ? -9.806 -7.514 19.184 1.00  78.93 0 A 1
ATOM   5242 O O   . LYS A 1 689 ? -10.641 -8.408 19.063 1.00  74.23 0 A 1
ATOM   5243 C CB  . LYS A 1 689 ? -10.835 -6.386 17.103 1.00  74.77 0 A 1
ATOM   5244 C CG  . LYS A 1 689 ? -11.105 -5.028 16.423 1.00  74.01 0 A 1
ATOM   5245 C CD  . LYS A 1 689 ? -11.947 -5.159 15.152 1.00  68.58 0 A 1
ATOM   5246 C CE  . LYS A 1 689 ? -12.066 -3.757 14.566 1.00  64.06 0 A 1
ATOM   5247 N NZ  . LYS A 1 689 ? -12.596 -3.713 13.183 1.00  58.36 1 A 1
ATOM   5248 N N   . GLY A 1 690 ? -8.788 -7.597 20.031 1.00  76.09 0 A 1
ATOM   5249 C CA  . GLY A 1 690 ? -8.544 -8.756 20.888 1.00  74.53 0 A 1
ATOM   5250 C C   . GLY A 1 690 ? -7.990 -9.991 20.166 1.00  76.47 0 A 1
ATOM   5251 O O   . GLY A 1 690 ? -7.807 -11.036 20.791 1.00  72.30 0 A 1
ATOM   5252 N N   . LEU A 1 691 ? -7.725 -9.888 18.868 1.00  77.19 0 A 1
ATOM   5253 C CA  . LEU A 1 691 ? -7.163 -10.953 18.053 1.00  78.45 0 A 1
ATOM   5254 C C   . LEU A 1 691 ? -5.724 -10.617 17.672 1.00  78.90 0 A 1
ATOM   5255 O O   . LEU A 1 691 ? -5.397 -9.465 17.370 1.00  75.98 0 A 1
ATOM   5256 C CB  . LEU A 1 691 ? -8.034 -11.187 16.808 1.00  74.75 0 A 1
ATOM   5257 C CG  . LEU A 1 691 ? -9.463 -11.676 17.125 1.00  68.07 0 A 1
ATOM   5258 C CD1 . LEU A 1 691 ? -10.305 -11.671 15.847 1.00  62.70 0 A 1
ATOM   5259 C CD2 . LEU A 1 691 ? -9.466 -13.103 17.683 1.00  63.42 0 A 1
ATOM   5260 N N   . HIS A 1 692 ? -4.881 -11.647 17.641 1.00  77.05 0 A 1
ATOM   5261 C CA  . HIS A 1 692 ? -3.563 -11.533 17.043 1.00  77.08 0 A 1
ATOM   5262 C C   . HIS A 1 692 ? -3.685 -11.679 15.527 1.00  77.23 0 A 1
ATOM   5263 O O   . HIS A 1 692 ? -4.061 -12.738 15.030 1.00  75.15 0 A 1
ATOM   5264 C CB  . HIS A 1 692 ? -2.622 -12.580 17.659 1.00  73.88 0 A 1
ATOM   5265 C CG  . HIS A 1 692 ? -1.211 -12.439 17.165 1.00  67.63 0 A 1
ATOM   5266 C CD2 . HIS A 1 692 ? -0.469 -13.391 16.516 1.00  58.49 0 A 1
ATOM   5267 N ND1 . HIS A 1 692 ? -0.428 -11.306 17.247 1.00  57.69 0 A 1
ATOM   5268 C CE1 . HIS A 1 692 ?  0.745 -11.567 16.663 1.00  54.15 0 A 1
ATOM   5269 N NE2 . HIS A 1 692 ?  0.768 -12.825 16.213 1.00  54.79 0 A 1
ATOM   5270 N N   . MET A 1 693 ? -3.389 -10.611 14.811 1.00  77.64 0 A 1
ATOM   5271 C CA  . MET A 1 693 ? -3.294 -10.631 13.359 1.00  76.94 0 A 1
ATOM   5272 C C   . MET A 1 693 ? -1.831 -10.784 12.971 1.00  77.90 0 A 1
ATOM   5273 O O   . MET A 1 693 ? -1.025 -9.893 13.236 1.00  75.17 0 A 1
ATOM   5274 C CB  . MET A 1 693 ? -3.870 -9.355 12.745 1.00  72.79 0 A 1
ATOM   5275 C CG  . MET A 1 693 ? -5.366 -9.178 13.040 1.00  66.33 0 A 1
ATOM   5276 S SD  . MET A 1 693 ? -6.184 -7.939 11.981 1.00  61.15 0 A 1
ATOM   5277 C CE  . MET A 1 693 ? -5.112 -6.498 12.226 1.00  53.54 0 A 1
ATOM   5278 N N   . GLU A 1 694 ? -1.529 -11.891 12.315 1.00  75.38 0 A 1
ATOM   5279 C CA  . GLU A 1 694 ? -0.201 -12.145 11.771 1.00  76.33 0 A 1
ATOM   5280 C C   . GLU A 1 694 ? -0.177 -11.808 10.275 1.00  74.61 0 A 1
ATOM   5281 O O   . GLU A 1 694 ? -1.066 -12.219  9.524 1.00  71.50 0 A 1
ATOM   5282 C CB  . GLU A 1 694 ?  0.195 -13.599 12.058 1.00  74.07 0 A 1
ATOM   5283 C CG  . GLU A 1 694 ?  1.646 -13.857 11.658 1.00  67.68 0 A 1
ATOM   5284 C CD  . GLU A 1 694 ?  2.185 -15.244 12.050 1.00  64.47 0 A 1
ATOM   5285 O OE1 . GLU A 1 694 ?  3.406 -15.446 11.826 1.00  56.44 0 A 1
ATOM   5286 O OE2 . GLU A 1 694 ?  1.408 -16.089 12.540 1.00  63.47 -1 A 1
ATOM   5287 N N   . GLN A 1 695 ?  0.842 -11.069  9.847 1.00  75.75 0 A 1
ATOM   5288 C CA  . GLN A 1 695 ?  1.106 -10.718  8.453 1.00  76.12 0 A 1
ATOM   5289 C C   . GLN A 1 695 ? -0.088 -10.043  7.741 1.00  75.76 0 A 1
ATOM   5290 O O   . GLN A 1 695 ? -0.358 -10.270  6.561 1.00  72.60 0 A 1
ATOM   5291 C CB  . GLN A 1 695 ?  1.686 -11.935  7.705 1.00  74.22 0 A 1
ATOM   5292 C CG  . GLN A 1 695 ?  3.039 -12.405  8.271 1.00  70.11 0 A 1
ATOM   5293 C CD  . GLN A 1 695 ?  4.124 -11.340  8.067 1.00  67.49 0 A 1
ATOM   5294 N NE2 . GLN A 1 695 ?  4.572 -10.686  9.113 1.00  61.21 0 A 1
ATOM   5295 O OE1 . GLN A 1 695 ?  4.544 -11.052  6.959 1.00  62.05 0 A 1
ATOM   5296 N N   . ALA A 1 696 ? -0.783 -9.163  8.464 1.00  76.50 0 A 1
ATOM   5297 C CA  . ALA A 1 696 ? -1.806 -8.317  7.869 1.00  75.58 0 A 1
ATOM   5298 C C   . ALA A 1 696 ? -1.156 -7.242  6.981 1.00  76.11 0 A 1
ATOM   5299 O O   . ALA A 1 696 ? -0.172 -6.607  7.363 1.00  72.94 0 A 1
ATOM   5300 C CB  . ALA A 1 696 ? -2.666 -7.710  8.975 1.00  71.58 0 A 1
ATOM   5301 N N   . LYS A 1 697 ? -1.733 -6.992  5.811 1.00  72.24 0 A 1
ATOM   5302 C CA  . LYS A 1 697 ? -1.255 -5.914  4.929 1.00  70.62 0 A 1
ATOM   5303 C C   . LYS A 1 697 ? -1.309 -4.574  5.650 1.00  70.07 0 A 1
ATOM   5304 O O   . LYS A 1 697 ? -2.371 -4.152  6.107 1.00  68.10 0 A 1
ATOM   5305 C CB  . LYS A 1 697 ? -2.087 -5.847  3.638 1.00  67.88 0 A 1
ATOM   5306 C CG  . LYS A 1 697 ? -1.830 -7.017  2.692 1.00  63.71 0 A 1
ATOM   5307 C CD  . LYS A 1 697 ? -2.596 -6.812  1.385 1.00  59.14 0 A 1
ATOM   5308 C CE  . LYS A 1 697 ? -2.328 -7.954  0.419 1.00  52.93 0 A 1
ATOM   5309 N NZ  . LYS A 1 697 ? -2.989 -7.741 -0.896 1.00  47.40 1 A 1
ATOM   5310 N N   . ALA A 1 698 ? -0.175 -3.889  5.699 1.00  69.62 0 A 1
ATOM   5311 C CA  . ALA A 1 698 ? -0.074 -2.589  6.335 1.00  69.31 0 A 1
ATOM   5312 C C   . ALA A 1 698 ? -0.703 -1.505  5.454 1.00  71.70 0 A 1
ATOM   5313 O O   . ALA A 1 698 ? -0.126 -1.118  4.439 1.00  68.65 0 A 1
ATOM   5314 C CB  . ALA A 1 698 ?  1.401 -2.309  6.627 1.00  64.85 0 A 1
ATOM   5315 N N   . LEU A 1 699 ? -1.855 -0.981  5.854 1.00  69.92 0 A 1
ATOM   5316 C CA  . LEU A 1 699 ? -2.404  0.229  5.256 1.00  69.67 0 A 1
ATOM   5317 C C   . LEU A 1 699 ? -1.497  1.420  5.575 1.00  72.54 0 A 1
ATOM   5318 O O   . LEU A 1 699 ? -1.071  1.604  6.717 1.00  69.34 0 A 1
ATOM   5319 C CB  . LEU A 1 699 ? -3.832  0.486  5.764 1.00  64.13 0 A 1
ATOM   5320 C CG  . LEU A 1 699 ? -4.887 -0.455  5.177 1.00  58.09 0 A 1
ATOM   5321 C CD1 . LEU A 1 699 ? -6.182 -0.371  5.981 1.00  53.38 0 A 1
ATOM   5322 C CD2 . LEU A 1 699 ? -5.223 -0.088  3.732 1.00  53.34 0 A 1
ATOM   5323 N N   . THR A 1 700 ? -1.241  2.273  4.596 1.00  71.03 0 A 1
ATOM   5324 C CA  . THR A 1 700 ? -0.382  3.443  4.801 1.00  70.50 0 A 1
ATOM   5325 C C   . THR A 1 700 ? -0.989  4.459  5.764 1.00  73.28 0 A 1
ATOM   5326 O O   . THR A 1 700 ? -0.251  5.191  6.416 1.00  70.35 0 A 1
ATOM   5327 C CB  . THR A 1 700 ? -0.053  4.138  3.480 1.00  65.53 0 A 1
ATOM   5328 C CG2 . THR A 1 700 ?  0.804  3.276  2.565 1.00  58.68 0 A 1
ATOM   5329 O OG1 . THR A 1 700 ? -1.237  4.506  2.812 1.00  59.83 0 A 1
ATOM   5330 N N   . SER A 1 701 ? -2.304  4.501  5.889 1.00  73.01 0 A 1
ATOM   5331 C CA  . SER A 1 701 ? -3.011  5.345  6.852 1.00  72.48 0 A 1
ATOM   5332 C C   . SER A 1 701 ? -3.034  4.780  8.276 1.00  74.92 0 A 1
ATOM   5333 O O   . SER A 1 701 ? -3.389  5.506  9.199 1.00  72.13 0 A 1
ATOM   5334 C CB  . SER A 1 701 ? -4.442  5.592  6.381 1.00  67.13 0 A 1
ATOM   5335 O OG  . SER A 1 701 ? -5.097  4.366  6.137 1.00  59.57 0 A 1
ATOM   5336 N N   . TYR A 1 702 ? -2.658  3.521  8.448 1.00  78.33 0 A 1
ATOM   5337 C CA  . TYR A 1 702 ? -2.726  2.830  9.729 1.00  79.76 0 A 1
ATOM   5338 C C   . TYR A 1 702 ? -1.722  3.414 10.717 1.00  83.21 0 A 1
ATOM   5339 O O   . TYR A 1 702 ? -0.541  3.580 10.403 1.00  82.58 0 A 1
ATOM   5340 C CB  . TYR A 1 702 ? -2.478  1.333  9.485 1.00  74.06 0 A 1
ATOM   5341 C CG  . TYR A 1 702 ? -3.280  0.404 10.367 1.00  68.56 0 A 1
ATOM   5342 C CD1 . TYR A 1 702 ? -2.809  0.024 11.635 1.00  61.05 0 A 1
ATOM   5343 C CD2 . TYR A 1 702 ? -4.497 -0.127  9.900 1.00  58.45 0 A 1
ATOM   5344 C CE1 . TYR A 1 702 ? -3.544 -0.875 12.427 1.00  53.88 0 A 1
ATOM   5345 C CE2 . TYR A 1 702 ? -5.234 -1.020 10.685 1.00  53.58 0 A 1
ATOM   5346 C CZ  . TYR A 1 702 ? -4.756 -1.393 11.946 1.00  51.95 0 A 1
ATOM   5347 O OH  . TYR A 1 702 ? -5.479 -2.272 12.723 1.00  46.34 0 A 1
ATOM   5348 N N   . ALA A 1 703 ? -2.180  3.701 11.920 1.00  85.19 0 A 1
ATOM   5349 C CA  . ALA A 1 703 ? -1.328  3.929 13.067 1.00  87.55 0 A 1
ATOM   5350 C C   . ALA A 1 703 ? -1.787  3.048 14.226 1.00  89.34 0 A 1
ATOM   5351 O O   . ALA A 1 703 ? -2.987  2.932 14.486 1.00  89.28 0 A 1
ATOM   5352 C CB  . ALA A 1 703 ? -1.308  5.417 13.422 1.00  86.61 0 A 1
ATOM   5353 N N   . ALA A 1 704 ? -0.837  2.434 14.910 1.00  91.16 0 A 1
ATOM   5354 C CA  . ALA A 1 704 ? -1.108  1.582 16.053 1.00  91.48 0 A 1
ATOM   5355 C C   . ALA A 1 704 ?  0.006  1.702 17.093 1.00  92.21 0 A 1
ATOM   5356 O O   . ALA A 1 704 ?  1.180  1.837 16.746 1.00  91.72 0 A 1
ATOM   5357 C CB  . ALA A 1 704 ? -1.298  0.137 15.582 1.00  90.13 0 A 1
ATOM   5358 N N   . ILE A 1 705 ? -0.377  1.641 18.350 1.00  93.30 0 A 1
ATOM   5359 C CA  . ILE A 1 705 ?  0.551  1.608 19.477 1.00  93.65 0 A 1
ATOM   5360 C C   . ILE A 1 705 ?  0.227  0.391 20.329 1.00  94.20 0 A 1
ATOM   5361 O O   . ILE A 1 705 ? -0.912  0.242 20.777 1.00  93.39 0 A 1
ATOM   5362 C CB  . ILE A 1 705 ?  0.492  2.925 20.278 1.00  91.84 0 A 1
ATOM   5363 C CG1 . ILE A 1 705 ?  1.049  4.084 19.415 1.00  77.71 0 A 1
ATOM   5364 C CG2 . ILE A 1 705 ?  1.294  2.796 21.580 1.00  75.31 0 A 1
ATOM   5365 C CD1 . ILE A 1 705 ?  0.955  5.451 20.083 1.00  74.99 0 A 1
ATOM   5366 N N   . ASP A 1 706 ?  1.241 -0.413 20.606 1.00  94.61 0 A 1
ATOM   5367 C CA  . ASP A 1 706 ?  1.148 -1.512 21.551 1.00  95.10 0 A 1
ATOM   5368 C C   . ASP A 1 706 ?  2.290 -1.436 22.575 1.00  95.58 0 A 1
ATOM   5369 O O   . ASP A 1 706 ?  3.466 -1.611 22.249 1.00  94.95 0 A 1
ATOM   5370 C CB  . ASP A 1 706 ?  1.084 -2.861 20.816 1.00  94.53 0 A 1
ATOM   5371 C CG  . ASP A 1 706 ?  0.643 -4.003 21.738 1.00  93.87 0 A 1
ATOM   5372 O OD1 . ASP A 1 706 ?  0.734 -3.853 22.980 1.00  90.86 0 A 1
ATOM   5373 O OD2 . ASP A 1 706 ?  0.165 -5.035 21.227 1.00  89.85 -1 A 1
ATOM   5374 N N   . PHE A 1 707 ?  1.937 -1.131 23.804 1.00  95.97 0 A 1
ATOM   5375 C CA  . PHE A 1 707 ?  2.817 -1.095 24.965 1.00  96.47 0 A 1
ATOM   5376 C C   . PHE A 1 707 ?  2.530 -2.236 25.947 1.00  96.80 0 A 1
ATOM   5377 O O   . PHE A 1 707 ?  3.105 -2.254 27.031 1.00  95.17 0 A 1
ATOM   5378 C CB  . PHE A 1 707 ?  2.686  0.256 25.681 1.00  95.54 0 A 1
ATOM   5379 C CG  . PHE A 1 707 ?  3.100  1.502 24.924 1.00  95.23 0 A 1
ATOM   5380 C CD1 . PHE A 1 707 ?  3.744  1.454 23.683 1.00  91.63 0 A 1
ATOM   5381 C CD2 . PHE A 1 707 ?  2.861  2.754 25.521 1.00  91.20 0 A 1
ATOM   5382 C CE1 . PHE A 1 707 ?  4.148  2.632 23.036 1.00  89.75 0 A 1
ATOM   5383 C CE2 . PHE A 1 707 ?  3.266  3.933 24.886 1.00  90.26 0 A 1
ATOM   5384 C CZ  . PHE A 1 707 ?  3.911  3.878 23.645 1.00  90.94 0 A 1
ATOM   5385 N N   . SER A 1 708 ?  1.636 -3.149 25.599 1.00  96.35 0 A 1
ATOM   5386 C CA  . SER A 1 708 ?  1.122 -4.149 26.515 1.00  96.20 0 A 1
ATOM   5387 C C   . SER A 1 708 ?  2.214 -5.071 27.079 1.00  96.50 0 A 1
ATOM   5388 O O   . SER A 1 708 ?  3.284 -5.231 26.489 1.00  95.34 0 A 1
ATOM   5389 C CB  . SER A 1 708 ? -0.001 -4.954 25.859 1.00  94.88 0 A 1
ATOM   5390 O OG  . SER A 1 708 ?  0.477 -5.727 24.782 1.00  91.21 0 A 1
ATOM   5391 N N   . GLY A 1 709 ?  1.961 -5.659 28.234 1.00  96.39 0 A 1
ATOM   5392 C CA  . GLY A 1 709 ?  2.891 -6.631 28.809 1.00  96.57 0 A 1
ATOM   5393 C C   . GLY A 1 709 ?  4.261 -6.054 29.172 1.00  97.08 0 A 1
ATOM   5394 O O   . GLY A 1 709 ?  5.282 -6.699 28.984 1.00  95.19 0 A 1
ATOM   5395 N N   . ASN A 1 710 ?  4.296 -4.826 29.676 1.00  96.74 0 A 1
ATOM   5396 C CA  . ASN A 1 710 ?  5.493 -4.183 30.203 1.00  97.13 0 A 1
ATOM   5397 C C   . ASN A 1 710 ?  5.313 -3.820 31.687 1.00  97.15 0 A 1
ATOM   5398 O O   . ASN A 1 710 ?  4.413 -4.310 32.371 1.00  94.94 0 A 1
ATOM   5399 C CB  . ASN A 1 710 ?  5.860 -2.984 29.297 1.00  96.95 0 A 1
ATOM   5400 C CG  . ASN A 1 710 ?  6.572 -3.418 28.033 1.00  97.17 0 A 1
ATOM   5401 N ND2 . ASN A 1 710 ?  5.901 -3.417 26.913 1.00  92.56 0 A 1
ATOM   5402 O OD1 . ASN A 1 710 ?  7.752 -3.736 28.051 1.00  92.25 0 A 1
ATOM   5403 N N   . ARG A 1 711 ?  6.179 -2.956 32.203 1.00  97.30 0 A 1
ATOM   5404 C CA  . ARG A 1 711 ?  6.145 -2.443 33.582 1.00  97.04 0 A 1
ATOM   5405 C C   . ARG A 1 711 ?  6.049 -0.918 33.609 1.00  97.29 0 A 1
ATOM   5406 O O   . ARG A 1 711 ?  6.660 -0.272 34.453 1.00  95.19 0 A 1
ATOM   5407 C CB  . ARG A 1 711 ?  7.362 -2.957 34.366 1.00  95.57 0 A 1
ATOM   5408 C CG  . ARG A 1 711 ?  7.463 -4.483 34.381 1.00  91.98 0 A 1
ATOM   5409 C CD  . ARG A 1 711 ?  8.701 -4.896 35.175 1.00  87.24 0 A 1
ATOM   5410 N NE  . ARG A 1 711 ?  8.873 -6.354 35.167 1.00  79.57 0 A 1
ATOM   5411 C CZ  . ARG A 1 711 ?  9.845 -7.030 35.773 1.00  69.75 0 A 1
[truncated: 89,599 more chars]
