# Supplementary material for: β-sheet stabilization of the island domain underlies ligand-induced LRR-RP activation of plant immune signaling
Source: Nat Commun. 2025 Dec 8;16:10958. doi: 10.1038/s41467-025-66119-7 (PMC12686451; doi:10.1038/s41467-025-66119-7)
Supplement: Supplementary file 3 — Supplementary Dataset 1 [file 41467_2025_66119_MOESM3_ESM.zip › AF3_RLP32_IF1_BAK1_model_0.cif]

# generated by PyMOL 3.1.4.1
#
data_AF3_RLP32_IF1_BAK1_model_0
_entry.id AF3_RLP32_IF1_BAK1_model_0
#
loop_
_atom_site.group_PDB
_atom_site.id
_atom_site.type_symbol
_atom_site.label_atom_id
_atom_site.label_alt_id
_atom_site.label_comp_id
_atom_site.label_asym_id
_atom_site.label_entity_id
_atom_site.label_seq_id
_atom_site.pdbx_PDB_ins_code
_atom_site.Cartn_x
_atom_site.Cartn_y
_atom_site.Cartn_z
_atom_site.occupancy
_atom_site.B_iso_or_equiv
_atom_site.pdbx_formal_charge
_atom_site.auth_asym_id
_atom_site.pdbx_PDB_model_num
ATOM   1   N N   . VAL A 1 33 ? 61.895 15.533  7.281 1.00  36.49 0 A 1
ATOM   2   C CA  . VAL A 1 33 ? 61.692 14.890  5.968 1.00  40.23 0 A 1
ATOM   3   C C   . VAL A 1 33 ? 60.241 15.144  5.611 1.00  42.15 0 A 1
ATOM   4   O O   . VAL A 1 33 ? 59.400 14.787  6.426 1.00  39.76 0 A 1
ATOM   5   C CB  . VAL A 1 33 ? 61.980 13.381  6.022 1.00  38.32 0 A 1
ATOM   6   C CG1 . VAL A 1 33 ? 61.838 12.725  4.660 1.00  33.49 0 A 1
ATOM   7   C CG2 . VAL A 1 33 ? 63.411 13.127  6.535 1.00  35.41 0 A 1
ATOM   8   N N   . PRO A 1 34 ? 59.907 15.818  4.487 1.00  45.02 0 A 1
ATOM   9   C CA  . PRO A 1 34 ? 58.510 16.001  4.127 1.00  47.63 0 A 1
ATOM   10  C C   . PRO A 1 34 ? 57.904 14.599  3.989 1.00  49.04 0 A 1
ATOM   11  O O   . PRO A 1 34 ? 58.444 13.771  3.243 1.00  47.20 0 A 1
ATOM   12  C CB  . PRO A 1 34 ? 58.509 16.798  2.814 1.00  45.21 0 A 1
ATOM   13  C CG  . PRO A 1 34 ? 59.887 16.515  2.219 1.00  44.66 0 A 1
ATOM   14  C CD  . PRO A 1 34 ? 60.786 16.286  3.444 1.00  47.91 0 A 1
ATOM   15  N N   . THR A 1 35 ? 56.885 14.290  4.764 1.00  55.30 0 A 1
ATOM   16  C CA  . THR A 1 35 ? 56.166 13.023  4.709 1.00  56.84 0 A 1
ATOM   17  C C   . THR A 1 35 ? 55.604 12.896  3.296 1.00  58.33 0 A 1
ATOM   18  O O   . THR A 1 35 ? 54.677 13.608  2.932 1.00  54.45 0 A 1
ATOM   19  C CB  . THR A 1 35 ? 55.042 12.977  5.761 1.00  52.34 0 A 1
ATOM   20  C CG2 . THR A 1 35 ? 55.538 12.359  7.068 1.00  46.17 0 A 1
ATOM   21  O OG1 . THR A 1 35 ? 54.583 14.271  6.085 1.00  47.83 0 A 1
ATOM   22  N N   . LYS A 1 36 ? 56.254 12.067  2.467 1.00  63.68 0 A 1
ATOM   23  C CA  . LYS A 1 36 ? 55.794 11.805  1.110 1.00  65.99 0 A 1
ATOM   24  C C   . LYS A 1 36 ? 54.458 11.078  1.231 1.00  69.03 0 A 1
ATOM   25  O O   . LYS A 1 36 ? 54.435  9.919  1.634 1.00  63.43 0 A 1
ATOM   26  C CB  . LYS A 1 36 ? 56.796 10.963  0.310 1.00  59.23 0 A 1
ATOM   27  C CG  . LYS A 1 36 ? 57.838 11.816 -0.423 1.00  52.29 0 A 1
ATOM   28  C CD  . LYS A 1 36 ? 58.713 10.913 -1.312 1.00  47.13 0 A 1
ATOM   29  C CE  . LYS A 1 36 ? 59.648 11.735 -2.187 1.00  40.26 0 A 1
ATOM   30  N NZ  . LYS A 1 36 ? 60.440 10.879 -3.109 1.00  35.24 1 A 1
ATOM   31  N N   . HIS A 1 37 ? 53.402 11.775  0.896 1.00  68.71 0 A 1
ATOM   32  C CA  . HIS A 1 37 ? 52.101 11.150  0.716 1.00  70.61 0 A 1
ATOM   33  C C   . HIS A 1 37 ? 52.193 10.146 -0.434 1.00  74.69 0 A 1
ATOM   34  O O   . HIS A 1 37 ? 52.781 10.444 -1.480 1.00  70.02 0 A 1
ATOM   35  C CB  . HIS A 1 37 ? 51.048 12.243  0.492 1.00  62.99 0 A 1
ATOM   36  C CG  . HIS A 1 37 ? 50.886 13.145  1.691 1.00  60.16 0 A 1
ATOM   37  C CD2 . HIS A 1 37 ? 51.229 14.470  1.795 1.00  51.63 0 A 1
ATOM   38  N ND1 . HIS A 1 37 ? 50.390 12.767  2.909 1.00  53.58 0 A 1
ATOM   39  C CE1 . HIS A 1 37 ? 50.431 13.842  3.744 1.00  51.77 0 A 1
ATOM   40  N NE2 . HIS A 1 37 ? 50.939 14.892  3.092 1.00  52.38 0 A 1
ATOM   41  N N   . LEU A 1 38 ? 51.651  8.950 -0.228 1.00  77.17 0 A 1
ATOM   42  C CA  . LEU A 1 38 ? 51.566  7.918 -1.266 1.00  79.51 0 A 1
ATOM   43  C C   . LEU A 1 38 ? 50.603  8.346 -2.377 1.00  82.25 0 A 1
ATOM   44  O O   . LEU A 1 38 ? 50.826  8.090 -3.557 1.00  76.85 0 A 1
ATOM   45  C CB  . LEU A 1 38 ? 51.121  6.601 -0.593 1.00  74.41 0 A 1
ATOM   46  C CG  . LEU A 1 38 ? 51.098  5.388 -1.543 1.00  69.08 0 A 1
ATOM   47  C CD1 . LEU A 1 38 ? 52.508  4.947 -1.935 1.00  63.97 0 A 1
ATOM   48  C CD2 . LEU A 1 38 ? 50.405  4.211 -0.853 1.00  63.29 0 A 1
ATOM   49  N N   . CYS A 1 39 ? 49.550  9.055 -1.961 1.00  83.02 0 A 1
ATOM   50  C CA  . CYS A 1 39 ? 48.539  9.628 -2.831 1.00  83.41 0 A 1
ATOM   51  C C   . CYS A 1 39 ? 49.142 10.585 -3.865 1.00  85.13 0 A 1
ATOM   52  O O   . CYS A 1 39 ? 49.888 11.501 -3.532 1.00  82.15 0 A 1
ATOM   53  C CB  . CYS A 1 39 ? 47.541 10.367 -1.937 1.00  79.73 0 A 1
ATOM   54  S SG  . CYS A 1 39 ? 46.193 11.179 -2.820 1.00  75.46 0 A 1
ATOM   55  N N   . ARG A 1 40 ? 48.729 10.416 -5.112 1.00  85.86 0 A 1
ATOM   56  C CA  . ARG A 1 40 ? 49.078 11.359 -6.177 1.00  85.79 0 A 1
ATOM   57  C C   . ARG A 1 40 ? 48.308 12.657 -6.014 1.00  86.37 0 A 1
ATOM   58  O O   . ARG A 1 40 ? 47.100 12.657 -5.804 1.00  83.59 0 A 1
ATOM   59  C CB  . ARG A 1 40 ? 48.816 10.741 -7.548 1.00  83.17 0 A 1
ATOM   60  C CG  . ARG A 1 40 ? 49.740  9.554 -7.810 1.00  78.95 0 A 1
ATOM   61  C CD  . ARG A 1 40 ? 49.561  9.126 -9.263 1.00  74.28 0 A 1
ATOM   62  N NE  . ARG A 1 40 ? 50.495  8.059 -9.626 1.00  69.95 0 A 1
ATOM   63  C CZ  . ARG A 1 40 ? 50.634  7.574 -10.844 1.00  63.70 0 A 1
ATOM   64  N NH1 . ARG A 1 40 ? 49.986  8.059 -11.854 1.00  58.08 1 A 1
ATOM   65  N NH2 . ARG A 1 40 ? 51.424  6.578 -11.050 1.00  58.58 0 A 1
ATOM   66  N N   . LEU A 1 41 ? 49.015 13.783 -6.156 1.00  84.63 0 A 1
ATOM   67  C CA  . LEU A 1 41 ? 48.443 15.119 -5.998 1.00  84.49 0 A 1
ATOM   68  C C   . LEU A 1 41 ? 47.246 15.354 -6.910 1.00  85.37 0 A 1
ATOM   69  O O   . LEU A 1 41 ? 46.221 15.830 -6.434 1.00  83.14 0 A 1
ATOM   70  C CB  . LEU A 1 41 ? 49.546 16.165 -6.260 1.00  81.95 0 A 1
ATOM   71  C CG  . LEU A 1 41 ? 50.418 16.421 -5.022 1.00  74.57 0 A 1
ATOM   72  C CD1 . LEU A 1 41 ? 51.788 16.975 -5.424 1.00  67.36 0 A 1
ATOM   73  C CD2 . LEU A 1 41 ? 49.775 17.436 -4.090 1.00  67.87 0 A 1
ATOM   74  N N   . GLU A 1 42 ? 47.331 14.942 -8.179 1.00  83.79 0 A 1
ATOM   75  C CA  . GLU A 1 42 ? 46.229 15.136 -9.123 1.00  83.42 0 A 1
ATOM   76  C C   . GLU A 1 42 ? 44.978 14.345 -8.709 1.00  84.20 0 A 1
ATOM   77  O O   . GLU A 1 42 ? 43.859 14.846 -8.838 1.00  82.64 0 A 1
ATOM   78  C CB  . GLU A 1 42 ? 46.622 14.724 -10.547 1.00  81.63 0 A 1
ATOM   79  C CG  . GLU A 1 42 ? 47.898 15.379 -11.114 1.00  72.55 0 A 1
ATOM   80  C CD  . GLU A 1 42 ? 49.118 14.449 -11.164 1.00  67.62 0 A 1
ATOM   81  O OE1 . GLU A 1 42 ? 50.190 14.952 -11.553 1.00  60.03 0 A 1
ATOM   82  O OE2 . GLU A 1 42 ? 48.995 13.264 -10.775 1.00  61.23 -1 A 1
ATOM   83  N N   . GLN A 1 43 ? 45.155 13.142 -8.154 1.00  84.61 0 A 1
ATOM   84  C CA  . GLN A 1 43 ? 44.048 12.304 -7.691 1.00  85.69 0 A 1
ATOM   85  C C   . GLN A 1 43 ? 43.452 12.828 -6.389 1.00  86.23 0 A 1
ATOM   86  O O   . GLN A 1 43 ? 42.233 12.871 -6.241 1.00  85.24 0 A 1
ATOM   87  C CB  . GLN A 1 43 ? 44.515 10.859 -7.522 1.00  85.28 0 A 1
ATOM   88  C CG  . GLN A 1 43 ? 44.879 10.240 -8.874 1.00  84.39 0 A 1
ATOM   89  C CD  . GLN A 1 43 ? 45.207  8.755 -8.798 1.00  84.30 0 A 1
ATOM   90  N NE2 . GLN A 1 43 ? 45.008  8.052 -9.878 1.00  77.71 0 A 1
ATOM   91  O OE1 . GLN A 1 43 ? 45.649  8.208 -7.803 1.00  79.36 0 A 1
ATOM   92  N N   . ARG A 1 44 ? 44.289 13.305 -5.466 1.00  86.23 0 A 1
ATOM   93  C CA  . ARG A 1 44 ? 43.831 13.961 -4.236 1.00  86.14 0 A 1
ATOM   94  C C   . ARG A 1 44 ? 42.963 15.177 -4.552 1.00  86.87 0 A 1
ATOM   95  O O   . ARG A 1 44 ? 41.886 15.319 -3.977 1.00  85.70 0 A 1
ATOM   96  C CB  . ARG A 1 44 ? 45.052 14.363 -3.402 1.00  85.13 0 A 1
ATOM   97  C CG  . ARG A 1 44 ? 44.643 14.937 -2.041 1.00  81.18 0 A 1
ATOM   98  C CD  . ARG A 1 44 ? 45.787 15.734 -1.426 1.00  78.45 0 A 1
ATOM   99  N NE  . ARG A 1 44 ? 46.034 16.949 -2.202 1.00  70.87 0 A 1
ATOM   100 C CZ  . ARG A 1 44 ? 47.027 17.803 -2.053 1.00  65.81 0 A 1
ATOM   101 N NH1 . ARG A 1 44 ? 47.940 17.636 -1.134 1.00  59.72 1 A 1
ATOM   102 N NH2 . ARG A 1 44 ? 47.113 18.823 -2.853 1.00  56.63 0 A 1
ATOM   103 N N   . ASP A 1 45 ? 43.436 16.034 -5.448 1.00  85.70 0 A 1
ATOM   104 C CA  . ASP A 1 45 ? 42.729 17.262 -5.803 1.00  85.19 0 A 1
ATOM   105 C C   . ASP A 1 45 ? 41.405 16.939 -6.514 1.00  85.39 0 A 1
ATOM   106 O O   . ASP A 1 45 ? 40.380 17.551 -6.213 1.00  83.83 0 A 1
ATOM   107 C CB  . ASP A 1 45 ? 43.655 18.166 -6.628 1.00  83.98 0 A 1
ATOM   108 C CG  . ASP A 1 45 ? 44.886 18.681 -5.843 1.00  81.38 0 A 1
ATOM   109 O OD1 . ASP A 1 45 ? 44.943 18.547 -4.594 1.00  77.60 0 A 1
ATOM   110 O OD2 . ASP A 1 45 ? 45.814 19.220 -6.486 1.00  77.32 -1 A 1
ATOM   111 N N   . ALA A 1 46 ? 41.388 15.904 -7.341 1.00  85.34 0 A 1
ATOM   112 C CA  . ALA A 1 46 ? 40.179 15.382 -7.966 1.00  84.99 0 A 1
ATOM   113 C C   . ALA A 1 46 ? 39.136 14.873 -6.963 1.00  85.83 0 A 1
ATOM   114 O O   . ALA A 1 46 ? 37.955 15.213 -7.066 1.00  85.02 0 A 1
ATOM   115 C CB  . ALA A 1 46 ? 40.609 14.251 -8.900 1.00  83.41 0 A 1
ATOM   116 N N   . LEU A 1 47 ? 39.567 14.102 -5.950 1.00  86.90 0 A 1
ATOM   117 C CA  . LEU A 1 47 ? 38.683 13.604 -4.891 1.00  87.74 0 A 1
ATOM   118 C C   . LEU A 1 47 ? 38.140 14.741 -4.028 1.00  88.31 0 A 1
ATOM   119 O O   . LEU A 1 47 ? 36.980 14.707 -3.617 1.00  87.68 0 A 1
ATOM   120 C CB  . LEU A 1 47 ? 39.457 12.590 -4.035 1.00  87.60 0 A 1
ATOM   121 C CG  . LEU A 1 47 ? 39.742 11.248 -4.731 1.00  87.30 0 A 1
ATOM   122 C CD1 . LEU A 1 47 ? 40.753 10.451 -3.901 1.00  85.02 0 A 1
ATOM   123 C CD2 . LEU A 1 47 ? 38.481 10.402 -4.892 1.00  85.34 0 A 1
ATOM   124 N N   . LEU A 1 48 ? 38.939 15.780 -3.759 1.00  87.85 0 A 1
ATOM   125 C CA  . LEU A 1 48 ? 38.489 16.958 -3.019 1.00  87.47 0 A 1
ATOM   126 C C   . LEU A 1 48 ? 37.486 17.786 -3.826 1.00  87.68 0 A 1
ATOM   127 O O   . LEU A 1 48 ? 36.558 18.347 -3.233 1.00  86.17 0 A 1
ATOM   128 C CB  . LEU A 1 48 ? 39.693 17.815 -2.626 1.00  86.80 0 A 1
ATOM   129 C CG  . LEU A 1 48 ? 40.557 17.186 -1.517 1.00  84.65 0 A 1
ATOM   130 C CD1 . LEU A 1 48 ? 41.831 18.009 -1.367 1.00  81.01 0 A 1
ATOM   131 C CD2 . LEU A 1 48 ? 39.841 17.150 -0.167 1.00  81.88 0 A 1
ATOM   132 N N   . GLU A 1 49 ? 37.617 17.834 -5.144 1.00  86.33 0 A 1
ATOM   133 C CA  . GLU A 1 49 ? 36.642 18.482 -6.017 1.00  85.51 0 A 1
ATOM   134 C C   . GLU A 1 49 ? 35.325 17.696 -6.027 1.00  85.84 0 A 1
ATOM   135 O O   . GLU A 1 49 ? 34.259 18.274 -5.829 1.00  84.82 0 A 1
ATOM   136 C CB  . GLU A 1 49 ? 37.240 18.674 -7.425 1.00  84.02 0 A 1
ATOM   137 C CG  . GLU A 1 49 ? 36.748 19.966 -8.105 1.00  75.38 0 A 1
ATOM   138 C CD  . GLU A 1 49 ? 37.144 21.245 -7.332 1.00  71.03 0 A 1
ATOM   139 O OE1 . GLU A 1 49 ? 36.512 22.306 -7.512 1.00  62.76 0 A 1
ATOM   140 O OE2 . GLU A 1 49 ? 38.028 21.209 -6.449 1.00  63.33 -1 A 1
ATOM   141 N N   . LEU A 1 50 ? 35.416 16.361 -6.101 1.00  86.51 0 A 1
ATOM   142 C CA  . LEU A 1 50 ? 34.260 15.469 -5.993 1.00  86.65 0 A 1
ATOM   143 C C   . LEU A 1 50 ? 33.517 15.654 -4.660 1.00  87.62 0 A 1
ATOM   144 O O   . LEU A 1 50 ? 32.294 15.759 -4.643 1.00  86.80 0 A 1
ATOM   145 C CB  . LEU A 1 50 ? 34.761 14.024 -6.165 1.00  85.19 0 A 1
ATOM   146 C CG  . LEU A 1 50 ? 33.645 12.968 -6.127 1.00  81.05 0 A 1
ATOM   147 C CD1 . LEU A 1 50 ? 32.696 13.119 -7.314 1.00  76.21 0 A 1
ATOM   148 C CD2 . LEU A 1 50 ? 34.257 11.571 -6.168 1.00  76.24 0 A 1
ATOM   149 N N   . LYS A 1 51 ? 34.255 15.773 -3.543 1.00  87.83 0 A 1
ATOM   150 C CA  . LYS A 1 51 ? 33.674 16.022 -2.221 1.00  88.29 0 A 1
ATOM   151 C C   . LYS A 1 51 ? 32.801 17.278 -2.188 1.00  88.37 0 A 1
ATOM   152 O O   . LYS A 1 51 ? 31.809 17.299 -1.464 1.00  87.02 0 A 1
ATOM   153 C CB  . LYS A 1 51 ? 34.806 16.093 -1.181 1.00  87.36 0 A 1
ATOM   154 C CG  . LYS A 1 51 ? 34.297 16.395  0.239 1.00  87.51 0 A 1
ATOM   155 C CD  . LYS A 1 51 ? 35.439 16.417  1.259 1.00  85.23 0 A 1
ATOM   156 C CE  . LYS A 1 51 ? 34.881 16.730  2.647 1.00  80.42 0 A 1
ATOM   157 N NZ  . LYS A 1 51 ? 35.884 16.514  3.720 1.00  74.90 1 A 1
ATOM   158 N N   . LYS A 1 52 ? 33.146 18.327 -2.943 1.00  88.29 0 A 1
ATOM   159 C CA  . LYS A 1 52 ? 32.371 19.577 -2.990 1.00  87.54 0 A 1
ATOM   160 C C   . LYS A 1 52 ? 30.996 19.395 -3.638 1.00  87.42 0 A 1
ATOM   161 O O   . LYS A 1 52 ? 30.079 20.145 -3.298 1.00  84.68 0 A 1
ATOM   162 C CB  . LYS A 1 52 ? 33.132 20.660 -3.758 1.00  85.80 0 A 1
ATOM   163 C CG  . LYS A 1 52 ? 34.423 21.124 -3.080 1.00  80.73 0 A 1
ATOM   164 C CD  . LYS A 1 52 ? 35.151 22.071 -4.050 1.00  76.93 0 A 1
ATOM   165 C CE  . LYS A 1 52 ? 36.570 22.401 -3.612 1.00  68.53 0 A 1
ATOM   166 N NZ  . LYS A 1 52 ? 37.296 23.019 -4.749 1.00  61.22 1 A 1
ATOM   167 N N   . GLU A 1 53 ? 30.847 18.414 -4.526 1.00  87.51 0 A 1
ATOM   168 C CA  . GLU A 1 53 ? 29.566 18.108 -5.170 1.00  86.98 0 A 1
ATOM   169 C C   . GLU A 1 53 ? 28.618 17.336 -4.245 1.00  87.39 0 A 1
ATOM   170 O O   . GLU A 1 53 ? 27.406 17.290 -4.491 1.00  84.65 0 A 1
ATOM   171 C CB  . GLU A 1 53 ? 29.785 17.326 -6.465 1.00  84.28 0 A 1
ATOM   172 C CG  . GLU A 1 53 ? 30.541 18.133 -7.533 1.00  77.69 0 A 1
ATOM   173 C CD  . GLU A 1 53 ? 30.575 17.446 -8.905 1.00  74.37 0 A 1
ATOM   174 O OE1 . GLU A 1 53 ? 31.015 18.107 -9.875 1.00  67.35 0 A 1
ATOM   175 O OE2 . GLU A 1 53 ? 30.183 16.266 -9.024 1.00  68.45 -1 A 1
ATOM   176 N N   . PHE A 1 54 ? 29.140 16.738 -3.160 1.00  89.08 0 A 1
ATOM   177 C CA  . PHE A 1 54 ? 28.354 15.929 -2.248 1.00  89.28 0 A 1
ATOM   178 C C   . PHE A 1 54 ? 27.800 16.737 -1.085 1.00  89.37 0 A 1
ATOM   179 O O   . PHE A 1 54 ? 28.504 17.444 -0.366 1.00  87.22 0 A 1
ATOM   180 C CB  . PHE A 1 54 ? 29.168 14.728 -1.757 1.00  88.12 0 A 1
ATOM   181 C CG  . PHE A 1 54 ? 29.674 13.782 -2.826 1.00  88.94 0 A 1
ATOM   182 C CD1 . PHE A 1 54 ? 29.005 13.618 -4.052 1.00  84.39 0 A 1
ATOM   183 C CD2 . PHE A 1 54 ? 30.836 13.037 -2.582 1.00  84.75 0 A 1
ATOM   184 C CE1 . PHE A 1 54 ? 29.479 12.722 -5.015 1.00  83.22 0 A 1
ATOM   185 C CE2 . PHE A 1 54 ? 31.313 12.134 -3.532 1.00  83.04 0 A 1
ATOM   186 C CZ  . PHE A 1 54 ? 30.641 11.973 -4.757 1.00  84.68 0 A 1
ATOM   187 N N   . LYS A 1 55 ? 26.512 16.562 -0.836 1.00  89.36 0 A 1
ATOM   188 C CA  . LYS A 1 55 ? 25.840 17.039  0.360 1.00  88.95 0 A 1
ATOM   189 C C   . LYS A 1 55 ? 25.583 15.864  1.290 1.00  88.98 0 A 1
ATOM   190 O O   . LYS A 1 55 ? 25.003 14.869  0.877 1.00  86.94 0 A 1
ATOM   191 C CB  . LYS A 1 55 ? 24.554 17.778 -0.040 1.00  86.75 0 A 1
ATOM   192 C CG  . LYS A 1 55 ? 24.439 19.129  0.664 1.00  74.21 0 A 1
ATOM   193 C CD  . LYS A 1 55 ? 23.177 19.841  0.208 1.00  69.86 0 A 1
ATOM   194 C CE  . LYS A 1 55 ? 23.112 21.245  0.817 1.00  57.97 0 A 1
ATOM   195 N NZ  . LYS A 1 55 ? 21.899 21.969  0.366 1.00  50.39 1 A 1
ATOM   196 N N   . ILE A 1 56 ? 25.968 15.987  2.571 1.00  87.22 0 A 1
ATOM   197 C CA  . ILE A 1 56 ? 25.608 14.984  3.578 1.00  86.20 0 A 1
ATOM   198 C C   . ILE A 1 56 ? 24.169 15.242  4.018 1.00  85.28 0 A 1
ATOM   199 O O   . ILE A 1 56 ? 23.860 16.308  4.558 1.00  82.51 0 A 1
ATOM   200 C CB  . ILE A 1 56 ? 26.610 14.984  4.748 1.00  84.57 0 A 1
ATOM   201 C CG1 . ILE A 1 56 ? 28.027 14.644  4.239 1.00  80.53 0 A 1
ATOM   202 C CG2 . ILE A 1 56 ? 26.163 13.962  5.819 1.00  79.18 0 A 1
ATOM   203 C CD1 . ILE A 1 56 ? 29.134 14.877  5.268 1.00  72.75 0 A 1
ATOM   204 N N   . LYS A 1 57 ? 23.292 14.273  3.802 1.00  85.48 0 A 1
ATOM   205 C CA  . LYS A 1 57 ? 21.905 14.339  4.251 1.00  82.59 0 A 1
ATOM   206 C C   . LYS A 1 57 ? 21.843 14.033  5.740 1.00  80.60 0 A 1
ATOM   207 O O   . LYS A 1 57 ? 22.225 12.952  6.181 1.00  75.21 0 A 1
ATOM   208 C CB  . LYS A 1 57 ? 21.034 13.414  3.392 1.00  79.05 0 A 1
ATOM   209 C CG  . LYS A 1 57 ? 19.528 13.624  3.660 1.00  72.42 0 A 1
ATOM   210 C CD  . LYS A 1 57 ? 18.684 12.903  2.600 1.00  68.03 0 A 1
ATOM   211 C CE  . LYS A 1 57 ? 17.186 13.086  2.824 1.00  60.89 0 A 1
ATOM   212 N NZ  . LYS A 1 57 ? 16.387 12.421  1.760 1.00  55.26 1 A 1
ATOM   213 N N   . LYS A 1 58 ? 21.339 14.999  6.520 1.00  80.40 0 A 1
ATOM   214 C CA  . LYS A 1 58 ? 21.177 14.878  7.970 1.00  77.18 0 A 1
ATOM   215 C C   . LYS A 1 58 ? 19.697 14.667  8.334 1.00  74.35 0 A 1
ATOM   216 O O   . LYS A 1 58 ? 18.844 15.219  7.642 1.00  67.16 0 A 1
ATOM   217 C CB  . LYS A 1 58 ? 21.790 16.091  8.681 1.00  72.90 0 A 1
ATOM   218 C CG  . LYS A 1 58 ? 23.319 16.127  8.499 1.00  67.29 0 A 1
ATOM   219 C CD  . LYS A 1 58 ? 23.996 17.192  9.378 1.00  61.02 0 A 1
ATOM   220 C CE  . LYS A 1 58 ? 25.505 17.105  9.152 1.00  54.34 0 A 1
ATOM   221 N NZ  . LYS A 1 58 ? 26.294 17.942 10.098 1.00  48.15 1 A 1
ATOM   222 N N   . PRO A 1 59 ? 19.396 13.908  9.424 1.00  72.56 0 A 1
ATOM   223 C CA  . PRO A 1 59 ? 20.337 13.137 10.225 1.00  72.15 0 A 1
ATOM   224 C C   . PRO A 1 59 ? 20.905 11.936  9.449 1.00  74.26 0 A 1
ATOM   225 O O   . PRO A 1 59 ? 20.200 11.315  8.656 1.00  70.25 0 A 1
ATOM   226 C CB  . PRO A 1 59 ? 19.546 12.709 11.466 1.00  67.39 0 A 1
ATOM   227 C CG  . PRO A 1 59 ? 18.118 12.601 10.944 1.00  64.60 0 A 1
ATOM   228 C CD  . PRO A 1 59 ? 18.040 13.714  9.889 1.00  67.10 0 A 1
ATOM   229 N N   . CYS A 1 60 ? 22.179 11.635  9.665 1.00  76.59 0 A 1
ATOM   230 C CA  . CYS A 1 60 ? 22.782 10.391  9.189 1.00  75.63 0 A 1
ATOM   231 C C   . CYS A 1 60 ? 22.550  9.339 10.273 1.00  72.54 0 A 1
ATOM   232 O O   . CYS A 1 60 ? 23.018  9.502 11.393 1.00  67.89 0 A 1
ATOM   233 C CB  . CYS A 1 60 ? 24.259 10.647  8.854 1.00  75.56 0 A 1
ATOM   234 S SG  . CYS A 1 60 ? 25.056  9.386  7.805 1.00  74.60 0 A 1
ATOM   235 N N   . PHE A 1 61 ? 21.737  8.327  9.966 1.00  69.91 0 A 1
ATOM   236 C CA  . PHE A 1 61 ? 21.249  7.349 10.942 1.00  67.01 0 A 1
ATOM   237 C C   . PHE A 1 61 ? 22.323  6.336 11.339 1.00  68.11 0 A 1
ATOM   238 O O   . PHE A 1 61 ? 23.357  6.209 10.692 1.00  62.43 0 A 1
ATOM   239 C CB  . PHE A 1 61 ? 20.004  6.643 10.390 1.00  60.35 0 A 1
ATOM   240 C CG  . PHE A 1 61 ? 18.803  7.550 10.227 1.00  56.08 0 A 1
ATOM   241 C CD1 . PHE A 1 61 ? 17.999  7.868 11.335 1.00  51.00 0 A 1
ATOM   242 C CD2 . PHE A 1 61 ? 18.492  8.094  8.975 1.00  48.51 0 A 1
ATOM   243 C CE1 . PHE A 1 61 ? 16.896  8.720 11.200 1.00  43.71 0 A 1
ATOM   244 C CE2 . PHE A 1 61 ? 17.384  8.956  8.829 1.00  43.48 0 A 1
ATOM   245 C CZ  . PHE A 1 61 ? 16.588  9.275  9.942 1.00  41.72 0 A 1
ATOM   246 N N   . ASP A 1 62 ? 22.053  5.566 12.397 1.00  61.75 0 A 1
ATOM   247 C CA  . ASP A 1 62 ? 22.942  4.527 12.888 1.00  60.57 0 A 1
ATOM   248 C C   . ASP A 1 62 ? 23.356  3.536 11.792 1.00  62.73 0 A 1
ATOM   249 O O   . ASP A 1 62 ? 22.555  3.084 10.974 1.00  57.26 0 A 1
ATOM   250 C CB  . ASP A 1 62 ? 22.287  3.778 14.064 1.00  53.55 0 A 1
ATOM   251 C CG  . ASP A 1 62 ? 22.244  4.599 15.363 1.00  47.92 0 A 1
ATOM   252 O OD1 . ASP A 1 62 ? 23.139  5.460 15.538 1.00  42.42 0 A 1
ATOM   253 O OD2 . ASP A 1 62 ? 21.335  4.349 16.181 1.00  41.41 -1 A 1
ATOM   254 N N   . GLY A 1 63 ? 24.649  3.215 11.768 1.00  65.57 0 A 1
ATOM   255 C CA  . GLY A 1 63 ? 25.245  2.334 10.762 1.00  64.81 0 A 1
ATOM   256 C C   . GLY A 1 63 ? 25.591  3.007  9.427 1.00  67.89 0 A 1
ATOM   257 O O   . GLY A 1 63 ? 26.164  2.358  8.554 1.00  64.23 0 A 1
ATOM   258 N N   . LEU A 1 64 ? 25.277  4.285  9.269 1.00  72.57 0 A 1
ATOM   259 C CA  . LEU A 1 64 ? 25.705  5.108  8.147 1.00  72.68 0 A 1
ATOM   260 C C   . LEU A 1 64 ? 26.840  6.033  8.594 1.00  74.02 0 A 1
ATOM   261 O O   . LEU A 1 64 ? 26.726  6.711  9.613 1.00  70.51 0 A 1
ATOM   262 C CB  . LEU A 1 64 ? 24.507  5.897  7.587 1.00  68.58 0 A 1
ATOM   263 C CG  . LEU A 1 64 ? 23.342  5.028  7.068 1.00  65.42 0 A 1
ATOM   264 C CD1 . LEU A 1 64 ? 22.132  5.900  6.731 1.00  61.90 0 A 1
ATOM   265 C CD2 . LEU A 1 64 ? 23.726  4.279  5.801 1.00  62.58 0 A 1
ATOM   266 N N   . HIS A 1 65 ? 27.910  6.062  7.825 1.00  79.07 0 A 1
ATOM   267 C CA  . HIS A 1 65 ? 29.091  6.865  8.133 1.00  79.13 0 A 1
ATOM   268 C C   . HIS A 1 65 ? 29.385  7.828  6.991 1.00  81.73 0 A 1
ATOM   269 O O   . HIS A 1 65 ? 29.565  7.385  5.865 1.00  77.64 0 A 1
ATOM   270 C CB  . HIS A 1 65 ? 30.276  5.937  8.423 1.00  72.14 0 A 1
ATOM   271 C CG  . HIS A 1 65 ? 30.087  5.160  9.690 1.00  65.70 0 A 1
ATOM   272 C CD2 . HIS A 1 65 ? 29.859  3.805  9.814 1.00  56.35 0 A 1
ATOM   273 N ND1 . HIS A 1 65 ? 30.070  5.672 10.973 1.00  58.20 0 A 1
ATOM   274 C CE1 . HIS A 1 65 ? 29.841  4.668 11.828 1.00  51.43 0 A 1
ATOM   275 N NE2 . HIS A 1 65 ? 29.708  3.511 11.161 1.00  52.03 0 A 1
ATOM   276 N N   . PRO A 1 66 ? 29.465  9.137  7.236 1.00  80.00 0 A 1
ATOM   277 C CA  . PRO A 1 66 ? 29.788 10.101  6.194 1.00  81.13 0 A 1
ATOM   278 C C   . PRO A 1 66 ? 31.279 10.006  5.810 1.00  84.08 0 A 1
ATOM   279 O O   . PRO A 1 66 ? 32.107 10.818  6.222 1.00  80.84 0 A 1
ATOM   280 C CB  . PRO A 1 66 ? 29.364 11.456  6.774 1.00  76.20 0 A 1
ATOM   281 C CG  . PRO A 1 66 ? 29.553 11.274  8.277 1.00  72.74 0 A 1
ATOM   282 C CD  . PRO A 1 66 ? 29.212  9.803  8.504 1.00  75.45 0 A 1
ATOM   283 N N   . THR A 1 67 ? 31.610  9.009  5.016 1.00  84.18 0 A 1
ATOM   284 C CA  . THR A 1 67 ? 32.970  8.622  4.604 1.00  84.76 0 A 1
ATOM   285 C C   . THR A 1 67 ? 33.825  9.808  4.146 1.00  86.55 0 A 1
ATOM   286 O O   . THR A 1 67 ? 34.989  9.940  4.527 1.00  83.68 0 A 1
ATOM   287 C CB  . THR A 1 67 ? 32.862  7.604  3.453 1.00  81.89 0 A 1
ATOM   288 C CG2 . THR A 1 67 ? 34.165  6.922  3.125 1.00  74.17 0 A 1
ATOM   289 O OG1 . THR A 1 67 ? 31.943  6.598  3.805 1.00  74.02 0 A 1
ATOM   290 N N   . THR A 1 68 ? 33.243 10.734  3.404 1.00  85.80 0 A 1
ATOM   291 C CA  . THR A 1 68 ? 33.966 11.897  2.890 1.00  85.97 0 A 1
ATOM   292 C C   . THR A 1 68 ? 34.349 12.928  3.958 1.00  86.55 0 A 1
ATOM   293 O O   . THR A 1 68 ? 35.100 13.850  3.649 1.00  84.11 0 A 1
ATOM   294 C CB  . THR A 1 68 ? 33.181 12.596  1.770 1.00  84.09 0 A 1
ATOM   295 C CG2 . THR A 1 68 ? 32.936 11.670  0.580 1.00  79.02 0 A 1
ATOM   296 O OG1 . THR A 1 68 ? 31.923 13.029  2.248 1.00  79.20 0 A 1
ATOM   297 N N   . GLU A 1 69 ? 33.891 12.828  5.206 1.00  86.13 0 A 1
ATOM   298 C CA  . GLU A 1 69 ? 34.303 13.757  6.267 1.00  84.49 0 A 1
ATOM   299 C C   . GLU A 1 69 ? 35.802 13.645  6.584 1.00  84.57 0 A 1
ATOM   300 O O   . GLU A 1 69 ? 36.433 14.671  6.840 1.00  80.05 0 A 1
ATOM   301 C CB  . GLU A 1 69 ? 33.457 13.596  7.541 1.00  80.70 0 A 1
ATOM   302 C CG  . GLU A 1 69 ? 32.109 14.322  7.400 1.00  73.12 0 A 1
ATOM   303 C CD  . GLU A 1 69 ? 31.270 14.400  8.689 1.00  67.91 0 A 1
ATOM   304 O OE1 . GLU A 1 69 ? 30.265 15.165  8.669 1.00  60.57 0 A 1
ATOM   305 O OE2 . GLU A 1 69 ? 31.601 13.728  9.686 1.00  61.97 -1 A 1
ATOM   306 N N   . SER A 1 70 ? 36.383 12.445  6.459 1.00  84.67 0 A 1
ATOM   307 C CA  . SER A 1 70 ? 37.820 12.219  6.667 1.00  83.88 0 A 1
ATOM   308 C C   . SER A 1 70 ? 38.712 12.825  5.572 1.00  85.35 0 A 1
ATOM   309 O O   . SER A 1 70 ? 39.920 12.984  5.768 1.00  82.44 0 A 1
ATOM   310 C CB  . SER A 1 70 ? 38.099 10.723  6.798 1.00  80.31 0 A 1
ATOM   311 O OG  . SER A 1 70 ? 37.931 10.056  5.572 1.00  74.96 0 A 1
ATOM   312 N N   . TRP A 1 71 ? 38.131 13.207  4.442 1.00  87.23 0 A 1
ATOM   313 C CA  . TRP A 1 71 ? 38.888 13.733  3.312 1.00  88.07 0 A 1
ATOM   314 C C   . TRP A 1 71 ? 39.334 15.173  3.574 1.00  86.30 0 A 1
ATOM   315 O O   . TRP A 1 71 ? 38.535 16.113  3.571 1.00  81.64 0 A 1
ATOM   316 C CB  . TRP A 1 71 ? 38.071 13.614  2.024 1.00  88.41 0 A 1
ATOM   317 C CG  . TRP A 1 71 ? 37.698 12.237  1.563 1.00  89.10 0 A 1
ATOM   318 C CD1 . TRP A 1 71 ? 37.787 11.080  2.260 1.00  87.17 0 A 1
ATOM   319 C CD2 . TRP A 1 71 ? 37.130 11.867  0.273 1.00  89.90 0 A 1
ATOM   320 C CE2 . TRP A 1 71 ? 36.896 10.468  0.271 1.00  89.75 0 A 1
ATOM   321 C CE3 . TRP A 1 71 ? 36.794 12.591 -0.895 1.00  89.30 0 A 1
ATOM   322 N NE1 . TRP A 1 71 ? 37.308 10.024  1.503 1.00  88.39 0 A 1
ATOM   323 C CZ2 . TRP A 1 71 ? 36.331  9.807 -0.835 1.00  89.49 0 A 1
ATOM   324 C CZ3 . TRP A 1 71 ? 36.238 11.931 -1.994 1.00  88.54 0 A 1
ATOM   325 C CH2 . TRP A 1 71 ? 36.014 10.555 -1.963 1.00  88.45 0 A 1
ATOM   326 N N   . ALA A 1 72 ? 40.638 15.353  3.778 1.00  86.03 0 A 1
ATOM   327 C CA  . ALA A 1 72 ? 41.236 16.641  4.073 1.00  84.65 0 A 1
ATOM   328 C C   . ALA A 1 72 ? 42.519 16.869  3.264 1.00  84.72 0 A 1
ATOM   329 O O   . ALA A 1 72 ? 43.338 15.979  3.067 1.00  78.63 0 A 1
ATOM   330 C CB  . ALA A 1 72 ? 41.488 16.727  5.585 1.00  79.95 0 A 1
ATOM   331 N N   . ASN A 1 73 ? 42.734 18.107  2.842 1.00  83.60 0 A 1
ATOM   332 C CA  . ASN A 1 73 ? 43.834 18.459  1.933 1.00  81.07 0 A 1
ATOM   333 C C   . ASN A 1 73 ? 45.240 18.287  2.543 1.00  80.72 0 A 1
ATOM   334 O O   . ASN A 1 73 ? 46.236 18.230  1.837 1.00  72.85 0 A 1
ATOM   335 C CB  . ASN A 1 73 ? 43.574 19.901  1.464 1.00  74.80 0 A 1
ATOM   336 C CG  . ASN A 1 73 ? 44.185 20.214  0.103 1.00  67.96 0 A 1
ATOM   337 N ND2 . ASN A 1 73 ? 43.969 21.412 -0.399 1.00  60.53 0 A 1
ATOM   338 O OD1 . ASN A 1 73 ? 44.838 19.421 -0.521 1.00  59.53 0 A 1
ATOM   339 N N   . ASN A 1 74 ? 45.314 18.190  3.875 1.00  80.40 0 A 1
ATOM   340 C CA  . ASN A 1 74 ? 46.552 18.075  4.641 1.00  79.23 0 A 1
ATOM   341 C C   . ASN A 1 74 ? 46.905 16.627  5.027 1.00  80.68 0 A 1
ATOM   342 O O   . ASN A 1 74 ? 47.875 16.427  5.758 1.00  73.93 0 A 1
ATOM   343 C CB  . ASN A 1 74 ? 46.448 18.989  5.875 1.00  73.72 0 A 1
ATOM   344 C CG  . ASN A 1 74 ? 45.316 18.619  6.823 1.00  65.74 0 A 1
ATOM   345 N ND2 . ASN A 1 74 ? 45.414 18.988  8.079 1.00  57.84 0 A 1
ATOM   346 O OD1 . ASN A 1 74 ? 44.323 18.022  6.465 1.00  57.53 0 A 1
ATOM   347 N N   . SER A 1 75 ? 46.145 15.634  4.557 1.00  81.55 0 A 1
ATOM   348 C CA  . SER A 1 75 ? 46.389 14.216  4.819 1.00  82.31 0 A 1
ATOM   349 C C   . SER A 1 75 ? 46.577 13.422  3.524 1.00  84.00 0 A 1
ATOM   350 O O   . SER A 1 75 ? 46.216 13.873  2.436 1.00  79.32 0 A 1
ATOM   351 C CB  . SER A 1 75 ? 45.278 13.630  5.701 1.00  77.56 0 A 1
ATOM   352 O OG  . SER A 1 75 ? 44.008 13.788  5.113 1.00  71.62 0 A 1
ATOM   353 N N   . ASP A 1 76 ? 47.184 12.247  3.644 1.00  84.07 0 A 1
ATOM   354 C CA  . ASP A 1 76 ? 47.385 11.342  2.516 1.00  85.34 0 A 1
ATOM   355 C C   . ASP A 1 76 ? 46.050 10.719  2.093 1.00  86.49 0 A 1
ATOM   356 O O   . ASP A 1 76 ? 45.418 10.047  2.897 1.00  83.23 0 A 1
ATOM   357 C CB  . ASP A 1 76 ? 48.413 10.265  2.907 1.00  82.45 0 A 1
ATOM   358 C CG  . ASP A 1 76 ? 48.912  9.448  1.712 1.00  82.11 0 A 1
ATOM   359 O OD1 . ASP A 1 76 ? 48.227  9.423  0.673 1.00  77.38 0 A 1
ATOM   360 O OD2 . ASP A 1 76 ? 50.030  8.894  1.819 1.00  76.64 -1 A 1
ATOM   361 N N   . CYS A 1 77 ? 45.634 10.923  0.843 1.00  86.91 0 A 1
ATOM   362 C CA  . CYS A 1 77 ? 44.362 10.422  0.352 1.00  87.33 0 A 1
ATOM   363 C C   . CYS A 1 77 ? 44.255  8.899  0.391 1.00  89.08 0 A 1
ATOM   364 O O   . CYS A 1 77 ? 43.155  8.382  0.493 1.00  87.25 0 A 1
ATOM   365 C CB  . CYS A 1 77 ? 44.061 10.971 -1.045 1.00  83.89 0 A 1
ATOM   366 S SG  . CYS A 1 77 ? 44.831 10.121 -2.457 1.00  79.65 0 A 1
ATOM   367 N N   . CYS A 1 78 ? 45.368  8.182  0.377 1.00  89.16 0 A 1
ATOM   368 C CA  . CYS A 1 78 ? 45.368  6.720  0.459 1.00  89.55 0 A 1
ATOM   369 C C   . CYS A 1 78 ? 44.999  6.173  1.842 1.00  89.74 0 A 1
ATOM   370 O O   . CYS A 1 78 ? 44.771  4.973  1.979 1.00  86.95 0 A 1
ATOM   371 C CB  . CYS A 1 78 ? 46.730  6.200 -0.018 1.00  88.16 0 A 1
ATOM   372 S SG  . CYS A 1 78 ? 47.036  6.575 -1.767 1.00  86.06 0 A 1
ATOM   373 N N   . TYR A 1 79 ? 44.910  7.039  2.857 1.00  89.75 0 A 1
ATOM   374 C CA  . TYR A 1 79 ? 44.445  6.712  4.210 1.00  89.13 0 A 1
ATOM   375 C C   . TYR A 1 79 ? 43.073  7.319  4.525 1.00  89.57 0 A 1
ATOM   376 O O   . TYR A 1 79 ? 42.639  7.290  5.682 1.00  86.69 0 A 1
ATOM   377 C CB  . TYR A 1 79 ? 45.494  7.145  5.235 1.00  86.85 0 A 1
ATOM   378 C CG  . TYR A 1 79 ? 46.821  6.429  5.093 1.00  83.01 0 A 1
ATOM   379 C CD1 . TYR A 1 79 ? 46.998  5.147  5.653 1.00  77.33 0 A 1
ATOM   380 C CD2 . TYR A 1 79 ? 47.886  7.031  4.399 1.00  76.88 0 A 1
ATOM   381 C CE1 . TYR A 1 79 ? 48.224  4.476  5.528 1.00  73.14 0 A 1
ATOM   382 C CE2 . TYR A 1 79 ? 49.114  6.369  4.256 1.00  72.01 0 A 1
ATOM   383 C CZ  . TYR A 1 79 ? 49.280  5.093  4.824 1.00  72.68 0 A 1
ATOM   384 O OH  . TYR A 1 79 ? 50.487  4.442  4.687 1.00  68.95 0 A 1
ATOM   385 N N   . TRP A 1 80 ? 42.399  7.916  3.541 1.00  89.58 0 A 1
ATOM   386 C CA  . TRP A 1 80 ? 41.043  8.405  3.711 1.00  90.35 0 A 1
ATOM   387 C C   . TRP A 1 80 ? 40.059  7.232  3.729 1.00  90.31 0 A 1
ATOM   388 O O   . TRP A 1 80 ? 40.238  6.250  3.019 1.00  88.12 0 A 1
ATOM   389 C CB  . TRP A 1 80 ? 40.676  9.399  2.605 1.00  89.92 0 A 1
ATOM   390 C CG  . TRP A 1 80 ? 41.448 10.664  2.550 1.00  89.64 0 A 1
ATOM   391 C CD1 . TRP A 1 80 ? 42.315 11.133  3.483 1.00  87.51 0 A 1
ATOM   392 C CD2 . TRP A 1 80 ? 41.435 11.667  1.491 1.00  89.80 0 A 1
ATOM   393 C CE2 . TRP A 1 80 ? 42.315 12.714  1.852 1.00  89.02 0 A 1
ATOM   394 C CE3 . TRP A 1 80 ? 40.748 11.781  0.261 1.00  87.74 0 A 1
ATOM   395 N NE1 . TRP A 1 80 ? 42.835 12.353  3.069 1.00  87.62 0 A 1
ATOM   396 C CZ2 . TRP A 1 80 ? 42.521 13.839  1.023 1.00  86.82 0 A 1
ATOM   397 C CZ3 . TRP A 1 80 ? 40.948 12.907 -0.569 1.00  86.43 0 A 1
ATOM   398 C CH2 . TRP A 1 80 ? 41.828 13.918 -0.184 1.00  86.01 0 A 1
ATOM   399 N N   . ASP A 1 81 ? 38.986  7.377  4.495 1.00  90.68 0 A 1
ATOM   400 C CA  . ASP A 1 81 ? 37.909  6.400  4.483 1.00  90.15 0 A 1
ATOM   401 C C   . ASP A 1 81 ? 37.324  6.263  3.069 1.00  90.74 0 A 1
ATOM   402 O O   . ASP A 1 81 ? 37.096  7.256  2.374 1.00  89.12 0 A 1
ATOM   403 C CB  . ASP A 1 81 ? 36.812  6.780  5.482 1.00  87.61 0 A 1
ATOM   404 C CG  . ASP A 1 81 ? 37.268  6.820  6.942 1.00  82.43 0 A 1
ATOM   405 O OD1 . ASP A 1 81 ? 38.112  5.976  7.320 1.00  76.59 0 A 1
ATOM   406 O OD2 . ASP A 1 81 ? 36.762  7.703  7.670 1.00  75.90 -1 A 1
ATOM   407 N N   . GLY A 1 82 ? 37.113  5.017  2.659 1.00  90.56 0 A 1
ATOM   408 C CA  . GLY A 1 82 ? 36.579  4.684  1.345 1.00  91.01 0 A 1
ATOM   409 C C   . GLY A 1 82 ? 37.582  4.752  0.191 1.00  92.16 0 A 1
ATOM   410 O O   . GLY A 1 82 ? 37.185  4.525 -0.953 1.00  90.17 0 A 1
ATOM   411 N N   . ILE A 1 83 ? 38.866  5.028  0.449 1.00  91.46 0 A 1
ATOM   412 C CA  . ILE A 1 83 ? 39.914  5.045 -0.576 1.00  91.96 0 A 1
ATOM   413 C C   . ILE A 1 83 ? 40.889  3.883 -0.366 1.00  92.23 0 A 1
ATOM   414 O O   . ILE A 1 83 ? 41.481  3.749  0.703 1.00  90.33 0 A 1
ATOM   415 C CB  . ILE A 1 83 ? 40.653  6.394 -0.595 1.00  90.70 0 A 1
ATOM   416 C CG1 . ILE A 1 83 ? 39.704  7.601 -0.820 1.00  86.32 0 A 1
ATOM   417 C CG2 . ILE A 1 83 ? 41.772  6.405 -1.647 1.00  85.82 0 A 1
ATOM   418 C CD1 . ILE A 1 83 ? 38.978  7.615 -2.177 1.00  78.63 0 A 1
ATOM   419 N N   . THR A 1 84 ? 41.119  3.102 -1.411 1.00  92.51 0 A 1
ATOM   420 C CA  . THR A 1 84 ? 42.204  2.120 -1.468 1.00  92.10 0 A 1
ATOM   421 C C   . THR A 1 84 ? 43.124  2.473 -2.630 1.00  92.20 0 A 1
ATOM   422 O O   . THR A 1 84 ? 42.683  2.642 -3.760 1.00  90.89 0 A 1
ATOM   423 C CB  . THR A 1 84 ? 41.668  0.682 -1.625 1.00  90.83 0 A 1
ATOM   424 C CG2 . THR A 1 84 ? 42.773 -0.349 -1.469 1.00  81.50 0 A 1
ATOM   425 O OG1 . THR A 1 84 ? 40.703  0.404 -0.642 1.00  82.92 0 A 1
ATOM   426 N N   . CYS A 1 85 ? 44.422  2.589 -2.351 1.00  91.30 0 A 1
ATOM   427 C CA  . CYS A 1 85 ? 45.439  2.878 -3.360 1.00  91.29 0 A 1
ATOM   428 C C   . CYS A 1 85 ? 46.286  1.645 -3.683 1.00  91.65 0 A 1
ATOM   429 O O   . CYS A 1 85 ? 46.445  0.738 -2.878 1.00  89.86 0 A 1
ATOM   430 C CB  . CYS A 1 85 ? 46.325  4.035 -2.890 1.00  89.32 0 A 1
ATOM   431 S SG  . CYS A 1 85 ? 45.507  5.640 -2.762 1.00  86.16 0 A 1
ATOM   432 N N   . ASN A 1 86 ? 46.906  1.663 -4.842 1.00  91.10 0 A 1
ATOM   433 C CA  . ASN A 1 86 ? 47.974  0.727 -5.157 1.00  90.48 0 A 1
ATOM   434 C C   . ASN A 1 86 ? 49.206  1.028 -4.282 1.00  89.87 0 A 1
ATOM   435 O O   . ASN A 1 86 ? 49.768  2.117 -4.364 1.00  87.31 0 A 1
ATOM   436 C CB  . ASN A 1 86 ? 48.288  0.837 -6.647 1.00  89.01 0 A 1
ATOM   437 C CG  . ASN A 1 86 ? 49.331 -0.166 -7.109 1.00  88.88 0 A 1
ATOM   438 N ND2 . ASN A 1 86 ? 48.956 -1.057 -7.997 1.00  80.42 0 A 1
ATOM   439 O OD1 . ASN A 1 86 ? 50.479 -0.166 -6.699 1.00  80.25 0 A 1
ATOM   440 N N   . ASP A 1 87 ? 49.690  0.031 -3.545 1.00  89.86 0 A 1
ATOM   441 C CA  . ASP A 1 87 ? 50.786  0.170 -2.581 1.00  88.71 0 A 1
ATOM   442 C C   . ASP A 1 87 ? 52.102  0.690 -3.184 1.00  88.77 0 A 1
ATOM   443 O O   . ASP A 1 87 ? 52.966  1.208 -2.471 1.00  84.24 0 A 1
ATOM   444 C CB  . ASP A 1 87 ? 51.091 -1.195 -1.952 1.00  85.58 0 A 1
ATOM   445 C CG  . ASP A 1 87 ? 49.943 -1.794 -1.152 1.00  77.66 0 A 1
ATOM   446 O OD1 . ASP A 1 87 ? 49.130 -1.009 -0.620 1.00  67.97 0 A 1
ATOM   447 O OD2 . ASP A 1 87 ? 49.918 -3.043 -1.085 1.00  69.14 -1 A 1
ATOM   448 N N   . LYS A 1 88 ? 52.311  0.527 -4.496 1.00  88.34 0 A 1
ATOM   449 C CA  . LYS A 1 88 ? 53.539  0.936 -5.192 1.00  88.08 0 A 1
ATOM   450 C C   . LYS A 1 88 ? 53.392  2.246 -5.942 1.00  88.08 0 A 1
ATOM   451 O O   . LYS A 1 88 ? 54.303  3.063 -5.931 1.00  82.58 0 A 1
ATOM   452 C CB  . LYS A 1 88 ? 53.997 -0.166 -6.155 1.00  86.28 0 A 1
ATOM   453 C CG  . LYS A 1 88 ? 54.436 -1.431 -5.419 1.00  79.54 0 A 1
ATOM   454 C CD  . LYS A 1 88 ? 54.950 -2.466 -6.428 1.00  72.44 0 A 1
ATOM   455 C CE  . LYS A 1 88 ? 55.382 -3.723 -5.686 1.00  62.96 0 A 1
ATOM   456 N NZ  . LYS A 1 88 ? 55.817 -4.791 -6.621 1.00  53.34 1 A 1
ATOM   457 N N   . SER A 1 89 ? 52.290  2.416 -6.659 1.00  86.32 0 A 1
ATOM   458 C CA  . SER A 1 89 ? 52.094  3.565 -7.543 1.00  86.21 0 A 1
ATOM   459 C C   . SER A 1 89 ? 51.340  4.721 -6.899 1.00  86.85 0 A 1
ATOM   460 O O   . SER A 1 89 ? 51.392  5.828 -7.433 1.00  82.38 0 A 1
ATOM   461 C CB  . SER A 1 89 ? 51.404  3.140 -8.837 1.00  83.94 0 A 1
ATOM   462 O OG  . SER A 1 89 ? 50.084  2.709 -8.598 1.00  79.35 0 A 1
ATOM   463 N N   . GLY A 1 90 ? 50.635  4.473 -5.792 1.00  86.69 0 A 1
ATOM   464 C CA  . GLY A 1 90 ? 49.733  5.433 -5.165 1.00  86.63 0 A 1
ATOM   465 C C   . GLY A 1 90 ? 48.474  5.734 -5.979 1.00  88.17 0 A 1
ATOM   466 O O   . GLY A 1 90 ? 47.702  6.603 -5.584 1.00  85.10 0 A 1
ATOM   467 N N   . GLU A 1 91 ? 48.258  5.053 -7.098 1.00  88.95 0 A 1
ATOM   468 C CA  . GLU A 1 91 ? 47.025  5.187 -7.890 1.00  89.19 0 A 1
ATOM   469 C C   . GLU A 1 91 ? 45.821  4.717 -7.071 1.00  90.33 0 A 1
ATOM   470 O O   . GLU A 1 91 ? 45.860  3.637 -6.470 1.00  88.55 0 A 1
ATOM   471 C CB  . GLU A 1 91 ? 47.115  4.345 -9.172 1.00  86.63 0 A 1
ATOM   472 C CG  . GLU A 1 91 ? 48.039  4.924 -10.255 1.00  76.92 0 A 1
ATOM   473 C CD  . GLU A 1 91 ? 47.372  5.962 -11.173 1.00  72.71 0 A 1
ATOM   474 O OE1 . GLU A 1 91 ? 48.117  6.540 -12.001 1.00  64.73 0 A 1
ATOM   475 O OE2 . GLU A 1 91 ? 46.145  6.185 -11.094 1.00  65.28 -1 A 1
ATOM   476 N N   . VAL A 1 92 ? 44.741  5.482 -7.083 1.00  90.30 0 A 1
ATOM   477 C CA  . VAL A 1 92 ? 43.480  5.093 -6.465 1.00  90.63 0 A 1
ATOM   478 C C   . VAL A 1 92 ? 42.865  3.952 -7.273 1.00  91.03 0 A 1
ATOM   479 O O   . VAL A 1 92 ? 42.600  4.112 -8.468 1.00  90.22 0 A 1
ATOM   480 C CB  . VAL A 1 92 ? 42.512  6.285 -6.341 1.00  89.60 0 A 1
ATOM   481 C CG1 . VAL A 1 92 ? 41.194  5.870 -5.679 1.00  85.29 0 A 1
ATOM   482 C CG2 . VAL A 1 92 ? 43.125  7.405 -5.486 1.00  85.48 0 A 1
ATOM   483 N N   . LEU A 1 93 ? 42.661  2.811 -6.614 1.00  92.57 0 A 1
ATOM   484 C CA  . LEU A 1 93 ? 42.080  1.602 -7.202 1.00  93.09 0 A 1
ATOM   485 C C   . LEU A 1 93 ? 40.629  1.397 -6.777 1.00  93.56 0 A 1
ATOM   486 O O   . LEU A 1 93 ? 39.837  0.915 -7.562 1.00  92.27 0 A 1
ATOM   487 C CB  . LEU A 1 93 ? 42.912  0.382 -6.789 1.00  91.80 0 A 1
ATOM   488 C CG  . LEU A 1 93 ? 44.377  0.374 -7.274 1.00  89.67 0 A 1
ATOM   489 C CD1 . LEU A 1 93 ? 45.030 -0.918 -6.800 1.00  85.14 0 A 1
ATOM   490 C CD2 . LEU A 1 93 ? 44.484  0.449 -8.796 1.00  85.70 0 A 1
ATOM   491 N N   . GLU A 1 94 ? 40.284  1.761 -5.542 1.00  93.21 0 A 1
ATOM   492 C CA  . GLU A 1 94 ? 38.930  1.582 -5.016 1.00  93.31 0 A 1
ATOM   493 C C   . GLU A 1 94 ? 38.394  2.890 -4.448 1.00  93.13 0 A 1
ATOM   494 O O   . GLU A 1 94 ? 39.091  3.599 -3.715 1.00  91.88 0 A 1
ATOM   495 C CB  . GLU A 1 94 ? 38.856  0.462 -3.975 1.00  92.18 0 A 1
ATOM   496 C CG  . GLU A 1 94 ? 39.509 -0.850 -4.421 1.00  82.98 0 A 1
ATOM   497 C CD  . GLU A 1 94 ? 39.266 -2.018 -3.456 1.00  80.25 0 A 1
ATOM   498 O OE1 . GLU A 1 94 ? 39.349 -3.174 -3.919 1.00  72.54 0 A 1
ATOM   499 O OE2 . GLU A 1 94 ? 39.009 -1.758 -2.263 1.00  72.16 -1 A 1
ATOM   500 N N   . LEU A 1 95 ? 37.147  3.183 -4.785 1.00  93.20 0 A 1
ATOM   501 C CA  . LEU A 1 95 ? 36.350  4.261 -4.216 1.00  93.13 0 A 1
ATOM   502 C C   . LEU A 1 95 ? 35.062  3.646 -3.669 1.00  93.33 0 A 1
ATOM   503 O O   . LEU A 1 95 ? 34.148  3.336 -4.438 1.00  92.31 0 A 1
ATOM   504 C CB  . LEU A 1 95 ? 36.109  5.326 -5.303 1.00  92.04 0 A 1
ATOM   505 C CG  . LEU A 1 95 ? 35.201  6.485 -4.855 1.00  90.37 0 A 1
ATOM   506 C CD1 . LEU A 1 95 ? 35.790  7.268 -3.680 1.00  86.19 0 A 1
ATOM   507 C CD2 . LEU A 1 95 ? 35.006  7.463 -6.006 1.00  85.63 0 A 1
ATOM   508 N N   . ASP A 1 96 ? 35.009  3.481 -2.347 1.00  93.38 0 A 1
ATOM   509 C CA  . ASP A 1 96 ? 33.847  2.975 -1.631 1.00  93.01 0 A 1
ATOM   510 C C   . ASP A 1 96 ? 33.179  4.109 -0.852 1.00  92.88 0 A 1
ATOM   511 O O   . ASP A 1 96 ? 33.623  4.521  0.224 1.00  90.88 0 A 1
ATOM   512 C CB  . ASP A 1 96 ? 34.237  1.782 -0.744 1.00  91.54 0 A 1
ATOM   513 C CG  . ASP A 1 96 ? 33.039  1.163 -0.004 1.00  90.14 0 A 1
ATOM   514 O OD1 . ASP A 1 96 ? 31.888  1.611 -0.214 1.00  85.60 0 A 1
ATOM   515 O OD2 . ASP A 1 96 ? 33.261  0.235  0.797 1.00  83.96 -1 A 1
ATOM   516 N N   . LEU A 1 97 ? 32.096  4.626 -1.397 1.00  92.86 0 A 1
ATOM   517 C CA  . LEU A 1 97 ? 31.236  5.623 -0.773 1.00  92.48 0 A 1
ATOM   518 C C   . LEU A 1 97 ? 29.915  5.020 -0.298 1.00  91.92 0 A 1
ATOM   519 O O   . LEU A 1 97 ? 28.963  5.758 -0.025 1.00  88.98 0 A 1
ATOM   520 C CB  . LEU A 1 97 ? 31.022  6.801 -1.744 1.00  91.72 0 A 1
ATOM   521 C CG  . LEU A 1 97 ? 32.303  7.542 -2.153 1.00  90.97 0 A 1
ATOM   522 C CD1 . LEU A 1 97 ? 31.947  8.690 -3.103 1.00  88.16 0 A 1
ATOM   523 C CD2 . LEU A 1 97 ? 33.037  8.139 -0.947 1.00  87.78 0 A 1
ATOM   524 N N   . SER A 1 98 ? 29.846  3.694 -0.175 1.00  91.09 0 A 1
ATOM   525 C CA  . SER A 1 98 ? 28.637  3.012  0.258 1.00  90.64 0 A 1
ATOM   526 C C   . SER A 1 98 ? 28.185  3.480  1.647 1.00  90.03 0 A 1
ATOM   527 O O   . SER A 1 98 ? 28.991  3.823  2.517 1.00  87.78 0 A 1
ATOM   528 C CB  . SER A 1 98 ? 28.810  1.496  0.205 1.00  89.36 0 A 1
ATOM   529 O OG  . SER A 1 98 ? 29.725  1.036  1.174 1.00  83.84 0 A 1
ATOM   530 N N   . ARG A 1 99 ? 26.877  3.535  1.861 1.00  88.34 0 A 1
ATOM   531 C CA  . ARG A 1 99 ? 26.261  3.854  3.163 1.00  87.51 0 A 1
ATOM   532 C C   . ARG A 1 99 ? 26.779  5.147  3.816 1.00  87.44 0 A 1
ATOM   533 O O   . ARG A 1 99 ? 26.944  5.214  5.029 1.00  84.60 0 A 1
ATOM   534 C CB  . ARG A 1 99 ? 26.369  2.627  4.090 1.00  85.51 0 A 1
ATOM   535 C CG  . ARG A 1 99 ? 25.613  1.406  3.541 1.00  82.13 0 A 1
ATOM   536 C CD  . ARG A 1 99 ? 25.749  0.215  4.491 1.00  78.80 0 A 1
ATOM   537 N NE  . ARG A 1 99 ? 24.867 -0.892  4.075 1.00  74.58 0 A 1
ATOM   538 C CZ  . ARG A 1 99 ? 23.742 -1.291  4.671 1.00  69.23 0 A 1
ATOM   539 N NH1 . ARG A 1 99 ? 23.351 -0.823  5.822 1.00  62.48 1 A 1
ATOM   540 N NH2 . ARG A 1 99 ? 22.978 -2.169  4.102 1.00  64.67 0 A 1
ATOM   541 N N   . SER A 1 100 ? 27.013  6.190  3.015 1.00  88.84 0 A 1
ATOM   542 C CA  . SER A 1 100 ? 27.684  7.414  3.469 1.00  89.05 0 A 1
ATOM   543 C C   . SER A 1 100 ? 26.772  8.640  3.629 1.00  88.86 0 A 1
ATOM   544 O O   . SER A 1 100 ? 27.254  9.753  3.805 1.00  85.76 0 A 1
ATOM   545 C CB  . SER A 1 100 ? 28.859  7.737  2.539 1.00  88.48 0 A 1
ATOM   546 O OG  . SER A 1 100 ? 29.775  6.667  2.547 1.00  83.13 0 A 1
ATOM   547 N N   . CYS A 1 101 ? 25.454  8.466  3.578 1.00  88.18 0 A 1
ATOM   548 C CA  . CYS A 1 101 ? 24.467  9.557  3.611 1.00  87.51 0 A 1
ATOM   549 C C   . CYS A 1 101 ? 24.682 10.656  2.550 1.00  88.40 0 A 1
ATOM   550 O O   . CYS A 1 101 ? 24.231 11.791  2.736 1.00  86.10 0 A 1
ATOM   551 C CB  . CYS A 1 101 ? 24.377 10.147  5.032 1.00  84.62 0 A 1
ATOM   552 S SG  . CYS A 1 101 ? 23.719  9.009  6.284 1.00  78.02 0 A 1
ATOM   553 N N   . LEU A 1 102 ? 25.351 10.351  1.459 1.00  89.27 0 A 1
ATOM   554 C CA  . LEU A 1 102 ? 25.688 11.333  0.437 1.00  89.80 0 A 1
ATOM   555 C C   . LEU A 1 102 ? 24.501 11.594 -0.494 1.00  89.67 0 A 1
ATOM   556 O O   . LEU A 1 102 ? 23.811 10.677 -0.931 1.00  88.34 0 A 1
ATOM   557 C CB  . LEU A 1 102 ? 26.933 10.886 -0.341 1.00  89.92 0 A 1
ATOM   558 C CG  . LEU A 1 102 ? 28.194 10.726  0.527 1.00  89.36 0 A 1
ATOM   559 C CD1 . LEU A 1 102 ? 29.334 10.192 -0.340 1.00  86.66 0 A 1
ATOM   560 C CD2 . LEU A 1 102 ? 28.640 12.037  1.162 1.00  86.67 0 A 1
ATOM   561 N N   . GLN A 1 103 ? 24.295 12.866 -0.805 1.00  89.60 0 A 1
ATOM   562 C CA  . GLN A 1 103 ? 23.307 13.336 -1.763 1.00  89.41 0 A 1
ATOM   563 C C   . GLN A 1 103 ? 24.008 14.160 -2.845 1.00  89.81 0 A 1
ATOM   564 O O   . GLN A 1 103 ? 24.657 15.160 -2.550 1.00  88.60 0 A 1
ATOM   565 C CB  . GLN A 1 103 ? 22.216 14.119 -1.016 1.00  86.71 0 A 1
ATOM   566 C CG  . GLN A 1 103 ? 21.095 14.577 -1.959 1.00  79.09 0 A 1
ATOM   567 C CD  . GLN A 1 103 ? 19.935 15.280 -1.255 1.00  77.01 0 A 1
ATOM   568 N NE2 . GLN A 1 103 ? 18.871 15.561 -1.973 1.00  65.78 0 A 1
ATOM   569 O OE1 . GLN A 1 103 ? 19.941 15.597 -0.071 1.00  69.91 0 A 1
ATOM   570 N N   . SER A 1 104 ? 23.833 13.749 -4.098 1.00  89.31 0 A 1
ATOM   571 C CA  . SER A 1 104 ? 24.250 14.517 -5.270 1.00  89.67 0 A 1
ATOM   572 C C   . SER A 1 104 ? 23.377 14.130 -6.458 1.00  90.24 0 A 1
ATOM   573 O O   . SER A 1 104 ? 22.859 13.011 -6.506 1.00  88.51 0 A 1
ATOM   574 C CB  . SER A 1 104 ? 25.716 14.251 -5.597 1.00  87.76 0 A 1
ATOM   575 O OG  . SER A 1 104 ? 26.127 15.138 -6.616 1.00  80.89 0 A 1
ATOM   576 N N   . ARG A 1 105 ? 23.201 15.050 -7.397 1.00  88.76 0 A 1
ATOM   577 C CA  . ARG A 1 105 ? 22.544 14.753 -8.677 1.00  88.74 0 A 1
ATOM   578 C C   . ARG A 1 105 ? 23.598 14.676 -9.764 1.00  88.38 0 A 1
ATOM   579 O O   . ARG A 1 105 ? 24.218 15.687 -10.084 1.00  85.81 0 A 1
ATOM   580 C CB  . ARG A 1 105 ? 21.465 15.801 -8.967 1.00  86.99 0 A 1
ATOM   581 C CG  . ARG A 1 105 ? 20.654 15.406 -10.212 1.00  81.44 0 A 1
ATOM   582 C CD  . ARG A 1 105 ? 19.505 16.396 -10.443 1.00  77.78 0 A 1
ATOM   583 N NE  . ARG A 1 105 ? 18.660 15.954 -11.559 1.00  69.15 0 A 1
ATOM   584 C CZ  . ARG A 1 105 ? 17.533 16.530 -11.969 1.00  61.37 0 A 1
ATOM   585 N NH1 . ARG A 1 105 ? 17.094 17.617 -11.403 1.00  54.81 1 A 1
ATOM   586 N NH2 . ARG A 1 105 ? 16.855 16.013 -12.946 1.00  54.00 0 A 1
ATOM   587 N N   . PHE A 1 106 ? 23.778 13.491 -10.336 1.00  88.45 0 A 1
ATOM   588 C CA  . PHE A 1 106 ? 24.728 13.299 -11.426 1.00  87.92 0 A 1
ATOM   589 C C   . PHE A 1 106 ? 24.191 13.815 -12.763 1.00  86.82 0 A 1
ATOM   590 O O   . PHE A 1 106 ? 23.003 13.734 -13.078 1.00  82.08 0 A 1
ATOM   591 C CB  . PHE A 1 106 ? 25.182 11.837 -11.488 1.00  85.83 0 A 1
ATOM   592 C CG  . PHE A 1 106 ? 26.012 11.371 -10.305 1.00  85.74 0 A 1
ATOM   593 C CD1 . PHE A 1 106 ? 27.013 12.185 -9.743 1.00  79.25 0 A 1
ATOM   594 C CD2 . PHE A 1 106 ? 25.802 10.086 -9.765 1.00  78.70 0 A 1
ATOM   595 C CE1 . PHE A 1 106 ? 27.791 11.731 -8.664 1.00  76.39 0 A 1
ATOM   596 C CE2 . PHE A 1 106 ? 26.582  9.629 -8.689 1.00  75.93 0 A 1
ATOM   597 C CZ  . PHE A 1 106 ? 27.575 10.454 -8.135 1.00  77.60 0 A 1
ATOM   598 N N   . HIS A 1 107 ? 25.117 14.369 -13.536 1.00  84.90 0 A 1
ATOM   599 C CA  . HIS A 1 107 ? 24.938 14.837 -14.906 1.00  82.25 0 A 1
ATOM   600 C C   . HIS A 1 107 ? 26.241 14.617 -15.678 1.00  81.27 0 A 1
ATOM   601 O O   . HIS A 1 107 ? 27.260 14.246 -15.100 1.00  75.42 0 A 1
ATOM   602 C CB  . HIS A 1 107 ? 24.507 16.314 -14.886 1.00  77.96 0 A 1
ATOM   603 C CG  . HIS A 1 107 ? 25.417 17.227 -14.093 1.00  72.84 0 A 1
ATOM   604 C CD2 . HIS A 1 107 ? 25.134 17.787 -12.876 1.00  63.19 0 A 1
ATOM   605 N ND1 . HIS A 1 107 ? 26.681 17.642 -14.432 1.00  63.34 0 A 1
ATOM   606 C CE1 . HIS A 1 107 ? 27.152 18.433 -13.447 1.00  59.97 0 A 1
ATOM   607 N NE2 . HIS A 1 107 ? 26.238 18.551 -12.485 1.00  59.99 0 A 1
ATOM   608 N N   . SER A 1 108 ? 26.245 14.866 -16.978 1.00  78.17 0 A 1
ATOM   609 C CA  . SER A 1 108 ? 27.412 14.632 -17.845 1.00  76.27 0 A 1
ATOM   610 C C   . SER A 1 108 ? 28.696 15.335 -17.392 1.00  76.61 0 A 1
ATOM   611 O O   . SER A 1 108 ? 29.787 14.846 -17.659 1.00  70.72 0 A 1
ATOM   612 C CB  . SER A 1 108 ? 27.086 15.095 -19.263 1.00  71.13 0 A 1
ATOM   613 O OG  . SER A 1 108 ? 26.636 16.440 -19.253 1.00  64.65 0 A 1
ATOM   614 N N   . ASN A 1 109 ? 28.547 16.461 -16.701 1.00  75.87 0 A 1
ATOM   615 C CA  . ASN A 1 109 ? 29.676 17.273 -16.236 1.00  74.98 0 A 1
ATOM   616 C C   . ASN A 1 109 ? 30.033 17.006 -14.763 1.00  75.61 0 A 1
ATOM   617 O O   . ASN A 1 109 ? 30.843 17.747 -14.214 1.00  70.56 0 A 1
ATOM   618 C CB  . ASN A 1 109 ? 29.366 18.760 -16.480 1.00  70.28 0 A 1
ATOM   619 C CG  . ASN A 1 109 ? 29.106 19.114 -17.932 1.00  64.78 0 A 1
ATOM   620 N ND2 . ASN A 1 109 ? 28.617 20.310 -18.173 1.00  56.80 0 A 1
ATOM   621 O OD1 . ASN A 1 109 ? 29.303 18.363 -18.864 1.00  58.30 0 A 1
ATOM   622 N N   . SER A 1 110 ? 29.446 16.003 -14.120 1.00  75.63 0 A 1
ATOM   623 C CA  . SER A 1 110 ? 29.795 15.658 -12.741 1.00  74.90 0 A 1
ATOM   624 C C   . SER A 1 110 ? 31.260 15.253 -12.652 1.00  75.56 0 A 1
ATOM   625 O O   . SER A 1 110 ? 31.741 14.457 -13.460 1.00  71.42 0 A 1
ATOM   626 C CB  . SER A 1 110 ? 28.917 14.525 -12.200 1.00  71.17 0 A 1
ATOM   627 O OG  . SER A 1 110 ? 27.583 14.983 -12.041 1.00  64.89 0 A 1
ATOM   628 N N   . SER A 1 111 ? 31.957 15.782 -11.645 1.00  74.41 0 A 1
ATOM   629 C CA  . SER A 1 111 ? 33.393 15.609 -11.475 1.00  73.78 0 A 1
ATOM   630 C C   . SER A 1 111 ? 33.808 14.140 -11.436 1.00  75.30 0 A 1
ATOM   631 O O   . SER A 1 111 ? 34.799 13.784 -12.062 1.00  70.00 0 A 1
ATOM   632 C CB  . SER A 1 111 ? 33.874 16.340 -10.221 1.00  67.40 0 A 1
ATOM   633 O OG  . SER A 1 111 ? 33.155 15.918 -9.091 1.00  61.65 0 A 1
ATOM   634 N N   . LEU A 1 112 ? 33.003 13.259 -10.832 1.00  75.23 0 A 1
ATOM   635 C CA  . LEU A 1 112 ? 33.276 11.820 -10.794 1.00  74.18 0 A 1
ATOM   636 C C   . LEU A 1 112 ? 33.566 11.233 -12.191 1.00  73.96 0 A 1
ATOM   637 O O   . LEU A 1 112 ? 34.474 10.413 -12.327 1.00  70.20 0 A 1
ATOM   638 C CB  . LEU A 1 112 ? 32.080 11.100 -10.159 1.00  71.53 0 A 1
ATOM   639 C CG  . LEU A 1 112 ? 32.280  9.581 -10.015 1.00  69.08 0 A 1
ATOM   640 C CD1 . LEU A 1 112 ? 33.419  9.230 -9.058 1.00  65.74 0 A 1
ATOM   641 C CD2 . LEU A 1 112 ? 31.008  8.939 -9.478 1.00  65.43 0 A 1
ATOM   642 N N   . PHE A 1 113 ? 32.816 11.644 -13.196 1.00  74.27 0 A 1
ATOM   643 C CA  . PHE A 1 113 ? 32.906 11.067 -14.539 1.00  70.67 0 A 1
ATOM   644 C C   . PHE A 1 113 ? 33.821 11.848 -15.484 1.00  69.59 0 A 1
ATOM   645 O O   . PHE A 1 113 ? 34.289 11.307 -16.479 1.00  65.36 0 A 1
ATOM   646 C CB  . PHE A 1 113 ? 31.495 10.939 -15.113 1.00  67.45 0 A 1
ATOM   647 C CG  . PHE A 1 113 ? 30.562 10.129 -14.257 1.00  67.67 0 A 1
ATOM   648 C CD1 . PHE A 1 113 ? 30.727  8.735 -14.141 1.00  61.83 0 A 1
ATOM   649 C CD2 . PHE A 1 113 ? 29.509 10.755 -13.556 1.00  62.43 0 A 1
ATOM   650 C CE1 . PHE A 1 113 ? 29.852  7.979 -13.348 1.00  59.86 0 A 1
ATOM   651 C CE2 . PHE A 1 113 ? 28.633 10.001 -12.760 1.00  58.89 0 A 1
ATOM   652 C CZ  . PHE A 1 113 ? 28.795  8.617 -12.659 1.00  61.14 0 A 1
ATOM   653 N N   . THR A 1 114 ? 34.084 13.111 -15.174 1.00  70.94 0 A 1
ATOM   654 C CA  . THR A 1 114 ? 34.969 13.969 -15.988 1.00  67.45 0 A 1
ATOM   655 C C   . THR A 1 114 ? 36.432 13.859 -15.583 1.00  66.84 0 A 1
ATOM   656 O O   . THR A 1 114 ? 37.322 14.131 -16.392 1.00  62.24 0 A 1
ATOM   657 C CB  . THR A 1 114 ? 34.533 15.432 -15.919 1.00  62.54 0 A 1
ATOM   658 C CG2 . THR A 1 114 ? 33.153 15.644 -16.543 1.00  55.58 0 A 1
ATOM   659 O OG1 . THR A 1 114 ? 34.476 15.876 -14.581 1.00  57.09 0 A 1
ATOM   660 N N   . VAL A 1 115 ? 36.696 13.443 -14.343 1.00  67.02 0 A 1
ATOM   661 C CA  . VAL A 1 115 ? 38.042 13.360 -13.806 1.00  64.47 0 A 1
ATOM   662 C C   . VAL A 1 115 ? 38.736 12.094 -14.319 1.00  65.98 0 A 1
ATOM   663 O O   . VAL A 1 115 ? 38.751 11.034 -13.703 1.00  61.64 0 A 1
ATOM   664 C CB  . VAL A 1 115 ? 38.028 13.505 -12.284 1.00  57.78 0 A 1
ATOM   665 C CG1 . VAL A 1 115 ? 39.428 13.325 -11.730 1.00  51.23 0 A 1
ATOM   666 C CG2 . VAL A 1 115 ? 37.600 14.927 -11.866 1.00  50.73 0 A 1
ATOM   667 N N   . LEU A 1 116 ? 39.416 12.248 -15.431 1.00  64.26 0 A 1
ATOM   668 C CA  . LEU A 1 116 ? 40.306 11.253 -16.042 1.00  62.36 0 A 1
ATOM   669 C C   . LEU A 1 116 ? 41.375 10.710 -15.077 1.00  66.32 0 A 1
ATOM   670 O O   . LEU A 1 116 ? 41.923  9.637 -15.303 1.00  60.21 0 A 1
ATOM   671 C CB  . LEU A 1 116 ? 41.009 11.913 -17.243 1.00  53.35 0 A 1
ATOM   672 C CG  . LEU A 1 116 ? 40.110 12.067 -18.485 1.00  47.57 0 A 1
ATOM   673 C CD1 . LEU A 1 116 ? 40.736 13.074 -19.443 1.00  42.22 0 A 1
ATOM   674 C CD2 . LEU A 1 116 ? 39.954 10.740 -19.218 1.00  42.20 0 A 1
ATOM   675 N N   . ASN A 1 117 ? 41.683 11.442 -14.008 1.00  72.48 0 A 1
ATOM   676 C CA  . ASN A 1 117 ? 42.695 11.060 -13.032 1.00  73.17 0 A 1
ATOM   677 C C   . ASN A 1 117 ? 42.320  9.792 -12.245 1.00  76.98 0 A 1
ATOM   678 O O   . ASN A 1 117 ? 43.215  9.115 -11.757 1.00  72.39 0 A 1
ATOM   679 C CB  . ASN A 1 117 ? 42.949 12.260 -12.101 1.00  65.01 0 A 1
ATOM   680 C CG  . ASN A 1 117 ? 43.570 13.442 -12.821 1.00  59.33 0 A 1
ATOM   681 N ND2 . ASN A 1 117 ? 43.494 14.620 -12.236 1.00  52.86 0 A 1
ATOM   682 O OD1 . ASN A 1 117 ? 44.114 13.348 -13.897 1.00  53.26 0 A 1
ATOM   683 N N   . LEU A 1 118 ? 41.037  9.423 -12.171 1.00  78.36 0 A 1
ATOM   684 C CA  . LEU A 1 118 ? 40.570  8.202 -11.494 1.00  79.55 0 A 1
ATOM   685 C C   . LEU A 1 118 ? 40.348  7.024 -12.462 1.00  81.41 0 A 1
ATOM   686 O O   . LEU A 1 118 ? 39.743  6.030 -12.097 1.00  78.11 0 A 1
ATOM   687 C CB  . LEU A 1 118 ? 39.326  8.519 -10.648 1.00  76.51 0 A 1
ATOM   688 C CG  . LEU A 1 118 ? 39.548  9.574 -9.545 1.00  75.47 0 A 1
ATOM   689 C CD1 . LEU A 1 118 ? 38.233  9.818 -8.806 1.00  70.85 0 A 1
ATOM   690 C CD2 . LEU A 1 118 ? 40.586  9.140 -8.522 1.00  71.10 0 A 1
ATOM   691 N N   . ARG A 1 119 ? 40.863  7.101 -13.687 1.00  84.52 0 A 1
ATOM   692 C CA  . ARG A 1 119 ? 40.626  6.096 -14.739 1.00  84.11 0 A 1
ATOM   693 C C   . ARG A 1 119 ? 41.113  4.678 -14.409 1.00  85.76 0 A 1
ATOM   694 O O   . ARG A 1 119 ? 40.740  3.747 -15.110 1.00  82.09 0 A 1
ATOM   695 C CB  . ARG A 1 119 ? 41.259  6.576 -16.056 1.00  78.89 0 A 1
ATOM   696 C CG  . ARG A 1 119 ? 42.785  6.535 -15.998 1.00  67.99 0 A 1
ATOM   697 C CD  . ARG A 1 119 ? 43.391  7.141 -17.257 1.00  62.60 0 A 1
ATOM   698 N NE  . ARG A 1 119 ? 44.854  7.168 -17.149 1.00  55.02 0 A 1
ATOM   699 C CZ  . ARG A 1 119 ? 45.701  7.602 -18.072 1.00  48.21 0 A 1
ATOM   700 N NH1 . ARG A 1 119 ? 45.276  8.039 -19.221 1.00  45.49 1 A 1
ATOM   701 N NH2 . ARG A 1 119 ? 46.972  7.597 -17.817 1.00  42.33 0 A 1
ATOM   702 N N   . PHE A 1 120 ? 41.982  4.523 -13.409 1.00  88.14 0 A 1
ATOM   703 C CA  . PHE A 1 120 ? 42.528  3.233 -12.993 1.00  88.77 0 A 1
ATOM   704 C C   . PHE A 1 120 ? 41.692  2.533 -11.912 1.00  90.59 0 A 1
ATOM   705 O O   . PHE A 1 120 ? 42.101  1.482 -11.427 1.00  88.89 0 A 1
ATOM   706 C CB  . PHE A 1 120 ? 43.990  3.406 -12.566 1.00  86.06 0 A 1
ATOM   707 C CG  . PHE A 1 120 ? 44.900  3.845 -13.680 1.00  83.26 0 A 1
ATOM   708 C CD1 . PHE A 1 120 ? 45.210  2.959 -14.734 1.00  76.64 0 A 1
ATOM   709 C CD2 . PHE A 1 120 ? 45.462  5.136 -13.689 1.00  75.05 0 A 1
ATOM   710 C CE1 . PHE A 1 120 ? 46.059  3.354 -15.773 1.00  71.54 0 A 1
ATOM   711 C CE2 . PHE A 1 120 ? 46.315  5.535 -14.728 1.00  70.67 0 A 1
ATOM   712 C CZ  . PHE A 1 120 ? 46.619  4.643 -15.769 1.00  71.23 0 A 1
ATOM   713 N N   . LEU A 1 121 ? 40.529  3.096 -11.552 1.00  90.34 0 A 1
ATOM   714 C CA  . LEU A 1 121 ? 39.613  2.466 -10.617 1.00  91.20 0 A 1
ATOM   715 C C   . LEU A 1 121 ? 39.245  1.050 -11.073 1.00  92.42 0 A 1
ATOM   716 O O   . LEU A 1 121 ? 38.839  0.830 -12.217 1.00  91.65 0 A 1
ATOM   717 C CB  . LEU A 1 121 ? 38.329  3.317 -10.465 1.00  89.68 0 A 1
ATOM   718 C CG  . LEU A 1 121 ? 38.483  4.503 -9.502 1.00  85.90 0 A 1
ATOM   719 C CD1 . LEU A 1 121 ? 37.268  5.432 -9.638 1.00  82.72 0 A 1
ATOM   720 C CD2 . LEU A 1 121 ? 38.545  4.053 -8.048 1.00  82.01 0 A 1
ATOM   721 N N   . THR A 1 122 ? 39.376  0.111 -10.133 1.00  94.14 0 A 1
ATOM   722 C CA  . THR A 1 122 ? 38.915 -1.271 -10.281 1.00  94.61 0 A 1
ATOM   723 C C   . THR A 1 122 ? 37.585 -1.497 -9.564 1.00  94.98 0 A 1
ATOM   724 O O   . THR A 1 122 ? 36.770 -2.289 -10.021 1.00  93.85 0 A 1
ATOM   725 C CB  . THR A 1 122 ? 39.954 -2.269 -9.767 1.00  93.97 0 A 1
ATOM   726 C CG2 . THR A 1 122 ? 41.271 -2.176 -10.544 1.00  83.62 0 A 1
ATOM   727 O OG1 . THR A 1 122 ? 40.246 -2.045 -8.412 1.00  85.25 0 A 1
ATOM   728 N N   . THR A 1 123 ? 37.339 -0.761 -8.477 1.00  94.81 0 A 1
ATOM   729 C CA  . THR A 1 123 ? 36.098 -0.822 -7.705 1.00  94.61 0 A 1
ATOM   730 C C   . THR A 1 123 ? 35.499  0.572 -7.549 1.00  94.39 0 A 1
ATOM   731 O O   . THR A 1 123 ? 36.158  1.487 -7.055 1.00  93.00 0 A 1
ATOM   732 C CB  . THR A 1 123 ? 36.331 -1.476 -6.336 1.00  93.48 0 A 1
ATOM   733 C CG2 . THR A 1 123 ? 35.049 -1.594 -5.512 1.00  85.86 0 A 1
ATOM   734 O OG1 . THR A 1 123 ? 36.829 -2.785 -6.507 1.00  86.38 0 A 1
ATOM   735 N N   . LEU A 1 124 ? 34.238  0.728 -7.940 1.00  94.30 0 A 1
ATOM   736 C CA  . LEU A 1 124 ? 33.427  1.909 -7.680 1.00  94.21 0 A 1
ATOM   737 C C   . LEU A 1 124 ? 32.136  1.476 -6.987 1.00  94.53 0 A 1
ATOM   738 O O   . LEU A 1 124 ? 31.252  0.903 -7.629 1.00  93.95 0 A 1
ATOM   739 C CB  . LEU A 1 124 ? 33.178  2.654 -9.006 1.00  93.42 0 A 1
ATOM   740 C CG  . LEU A 1 124 ? 32.300  3.906 -8.870 1.00  92.61 0 A 1
ATOM   741 C CD1 . LEU A 1 124 ? 32.915  4.950 -7.939 1.00  89.85 0 A 1
ATOM   742 C CD2 . LEU A 1 124 ? 32.104  4.555 -10.238 1.00  89.36 0 A 1
ATOM   743 N N   . ASP A 1 125 ? 32.039  1.752 -5.689 1.00  94.09 0 A 1
ATOM   744 C CA  . ASP A 1 125 ? 30.848  1.471 -4.887 1.00  93.80 0 A 1
ATOM   745 C C   . ASP A 1 125 ? 30.211  2.785 -4.413 1.00  93.49 0 A 1
ATOM   746 O O   . ASP A 1 125 ? 30.744  3.490 -3.557 1.00  91.96 0 A 1
ATOM   747 C CB  . ASP A 1 125 ? 31.186  0.502 -3.741 1.00  93.01 0 A 1
ATOM   748 C CG  . ASP A 1 125 ? 29.937 -0.077 -3.051 1.00  92.24 0 A 1
ATOM   749 O OD1 . ASP A 1 125 ? 28.833  0.484 -3.198 1.00  88.79 0 A 1
ATOM   750 O OD2 . ASP A 1 125 ? 30.049 -1.128 -2.381 1.00  87.78 -1 A 1
ATOM   751 N N   . LEU A 1 126 ? 29.072  3.116 -4.986 1.00  93.47 0 A 1
ATOM   752 C CA  . LEU A 1 126 ? 28.250  4.275 -4.632 1.00  92.99 0 A 1
ATOM   753 C C   . LEU A 1 126 ? 26.936  3.851 -3.962 1.00  92.41 0 A 1
ATOM   754 O O   . LEU A 1 126 ? 26.036  4.673 -3.796 1.00  90.14 0 A 1
ATOM   755 C CB  . LEU A 1 126 ? 27.989  5.132 -5.886 1.00  92.24 0 A 1
ATOM   756 C CG  . LEU A 1 126 ? 29.240  5.632 -6.625 1.00  91.44 0 A 1
ATOM   757 C CD1 . LEU A 1 126 ? 28.815  6.520 -7.797 1.00  88.77 0 A 1
ATOM   758 C CD2 . LEU A 1 126 ? 30.171  6.449 -5.736 1.00  88.34 0 A 1
ATOM   759 N N   . SER A 1 127 ? 26.821  2.580 -3.586 1.00  92.11 0 A 1
ATOM   760 C CA  . SER A 1 127 ? 25.569  1.989 -3.125 1.00  91.80 0 A 1
ATOM   761 C C   . SER A 1 127 ? 25.038  2.626 -1.838 1.00  90.93 0 A 1
ATOM   762 O O   . SER A 1 127 ? 25.780  3.147 -1.001 1.00  89.35 0 A 1
ATOM   763 C CB  . SER A 1 127 ? 25.696  0.470 -2.997 1.00  91.09 0 A 1
ATOM   764 O OG  . SER A 1 127 ? 26.560  0.105 -1.938 1.00  87.07 0 A 1
ATOM   765 N N   . TYR A 1 128 ? 23.724  2.542 -1.656 1.00  89.90 0 A 1
ATOM   766 C CA  . TYR A 1 128 ? 23.051  2.947 -0.422 1.00  88.81 0 A 1
ATOM   767 C C   . TYR A 1 128 ? 23.270  4.419 -0.032 1.00  88.59 0 A 1
ATOM   768 O O   . TYR A 1 128 ? 23.623  4.755  1.097 1.00  86.60 0 A 1
ATOM   769 C CB  . TYR A 1 128 ? 23.390  1.936  0.689 1.00  86.68 0 A 1
ATOM   770 C CG  . TYR A 1 128 ? 22.268  1.736  1.677 1.00  82.36 0 A 1
ATOM   771 C CD1 . TYR A 1 128 ? 22.131  2.539  2.827 1.00  77.07 0 A 1
ATOM   772 C CD2 . TYR A 1 128 ? 21.342  0.705  1.437 1.00  75.60 0 A 1
ATOM   773 C CE1 . TYR A 1 128 ? 21.089  2.317  3.739 1.00  71.81 0 A 1
ATOM   774 C CE2 . TYR A 1 128 ? 20.303  0.472  2.339 1.00  69.62 0 A 1
ATOM   775 C CZ  . TYR A 1 128 ? 20.175  1.269  3.496 1.00  72.35 0 A 1
ATOM   776 O OH  . TYR A 1 128 ? 19.165  1.011  4.387 1.00  69.40 0 A 1
ATOM   777 N N   . ASN A 1 129 ? 23.039  5.305 -0.999 1.00  88.61 0 A 1
ATOM   778 C CA  . ASN A 1 129 ? 23.142  6.752 -0.840 1.00  88.85 0 A 1
ATOM   779 C C   . ASN A 1 129 ? 21.862  7.465 -1.317 1.00  87.76 0 A 1
ATOM   780 O O   . ASN A 1 129 ? 20.787  6.857 -1.424 1.00  85.05 0 A 1
ATOM   781 C CB  . ASN A 1 129 ? 24.447  7.209 -1.535 1.00  89.54 0 A 1
ATOM   782 C CG  . ASN A 1 129 ? 25.677  7.000 -0.678 1.00  90.08 0 A 1
ATOM   783 N ND2 . ASN A 1 129 ? 26.569  6.114 -1.065 1.00  86.43 0 A 1
ATOM   784 O OD1 . ASN A 1 129 ? 25.858  7.658  0.344 1.00  86.44 0 A 1
ATOM   785 N N   . TYR A 1 130 ? 21.974  8.757 -1.590 1.00  88.60 0 A 1
ATOM   786 C CA  . TYR A 1 130 ? 20.929  9.605 -2.166 1.00  88.22 0 A 1
ATOM   787 C C   . TYR A 1 130 ? 21.352 10.190 -3.507 1.00  89.26 0 A 1
ATOM   788 O O   . TYR A 1 130 ? 21.028 11.333 -3.834 1.00  88.13 0 A 1
ATOM   789 C CB  . TYR A 1 130 ? 20.549 10.712 -1.181 1.00  86.05 0 A 1
ATOM   790 C CG  . TYR A 1 130 ? 20.024 10.198  0.124 1.00  83.25 0 A 1
ATOM   791 C CD1 . TYR A 1 130 ? 18.665  9.847  0.240 1.00  79.04 0 A 1
ATOM   792 C CD2 . TYR A 1 130 ? 20.910 10.012  1.203 1.00  79.22 0 A 1
ATOM   793 C CE1 . TYR A 1 130 ? 18.188  9.293  1.426 1.00  76.73 0 A 1
ATOM   794 C CE2 . TYR A 1 130 ? 20.441  9.450  2.392 1.00  76.29 0 A 1
ATOM   795 C CZ  . TYR A 1 130 ? 19.077  9.092  2.493 1.00  78.21 0 A 1
ATOM   796 O OH  . TYR A 1 130 ? 18.644  8.533  3.630 1.00  74.53 0 A 1
ATOM   797 N N   . PHE A 1 131 ? 22.142  9.423 -4.258 1.00  90.16 0 A 1
ATOM   798 C CA  . PHE A 1 131 ? 22.529  9.828 -5.599 1.00  90.70 0 A 1
ATOM   799 C C   . PHE A 1 131 ? 21.334  9.726 -6.545 1.00  90.39 0 A 1
ATOM   800 O O   . PHE A 1 131 ? 20.525  8.805 -6.467 1.00  89.20 0 A 1
ATOM   801 C CB  . PHE A 1 131 ? 23.731  9.011 -6.059 1.00  91.07 0 A 1
ATOM   802 C CG  . PHE A 1 131 ? 24.978  9.202 -5.216 1.00  91.55 0 A 1
ATOM   803 C CD1 . PHE A 1 131 ? 25.461 10.492 -4.936 1.00  89.51 0 A 1
ATOM   804 C CD2 . PHE A 1 131 ? 25.673  8.083 -4.713 1.00  89.64 0 A 1
ATOM   805 C CE1 . PHE A 1 131 ? 26.629 10.676 -4.172 1.00  88.91 0 A 1
ATOM   806 C CE2 . PHE A 1 131 ? 26.842  8.259 -3.953 1.00  88.91 0 A 1
ATOM   807 C CZ  . PHE A 1 131 ? 27.318  9.557 -3.687 1.00  90.19 0 A 1
ATOM   808 N N   . SER A 1 132 ? 21.219 10.714 -7.435 1.00  90.15 0 A 1
ATOM   809 C CA  . SER A 1 132 ? 20.115 10.844 -8.375 1.00  89.71 0 A 1
ATOM   810 C C   . SER A 1 132 ? 20.608 11.345 -9.736 1.00  90.10 0 A 1
ATOM   811 O O   . SER A 1 132 ? 21.800 11.603 -9.922 1.00  89.28 0 A 1
ATOM   812 C CB  . SER A 1 132 ? 19.038 11.768 -7.779 1.00  87.79 0 A 1
ATOM   813 O OG  . SER A 1 132 ? 19.543 13.068 -7.555 1.00  83.84 0 A 1
ATOM   814 N N   . GLY A 1 133 ? 19.695 11.506 -10.675 1.00  89.89 0 A 1
ATOM   815 C CA  . GLY A 1 133 ? 20.028 11.891 -12.040 1.00  89.94 0 A 1
ATOM   816 C C   . GLY A 1 133 ? 20.340 10.677 -12.916 1.00  90.87 0 A 1
ATOM   817 O O   . GLY A 1 133 ? 20.022  9.549 -12.564 1.00  89.60 0 A 1
ATOM   818 N N   . GLN A 1 134 ? 20.929 10.933 -14.071 1.00  90.51 0 A 1
ATOM   819 C CA  . GLN A 1 134 ? 21.242  9.899 -15.055 1.00  90.33 0 A 1
ATOM   820 C C   . GLN A 1 134 ? 22.717  9.519 -14.989 1.00  90.58 0 A 1
ATOM   821 O O   . GLN A 1 134 ? 23.571 10.389 -14.789 1.00  88.76 0 A 1
ATOM   822 C CB  . GLN A 1 134 ? 20.859 10.367 -16.468 1.00  88.04 0 A 1
ATOM   823 C CG  . GLN A 1 134 ? 19.331 10.551 -16.613 1.00  80.34 0 A 1
ATOM   824 C CD  . GLN A 1 134 ? 18.908 10.984 -18.020 1.00  75.73 0 A 1
ATOM   825 N NE2 . GLN A 1 134 ? 17.625 11.086 -18.269 1.00  63.45 0 A 1
ATOM   826 O OE1 . GLN A 1 134 ? 19.706 11.231 -18.899 1.00  67.43 0 A 1
ATOM   827 N N   . ILE A 1 135 ? 23.008  8.240 -15.188 1.00  91.22 0 A 1
ATOM   828 C CA  . ILE A 1 135 ? 24.387  7.776 -15.355 1.00  91.51 0 A 1
ATOM   829 C C   . ILE A 1 135 ? 24.873  8.210 -16.741 1.00  90.97 0 A 1
ATOM   830 O O   . ILE A 1 135 ? 24.265  7.836 -17.747 1.00  89.52 0 A 1
ATOM   831 C CB  . ILE A 1 135 ? 24.482  6.251 -15.154 1.00  91.33 0 A 1
ATOM   832 C CG1 . ILE A 1 135 ? 23.976  5.803 -13.770 1.00  87.82 0 A 1
ATOM   833 C CG2 . ILE A 1 135 ? 25.929  5.766 -15.353 1.00  87.31 0 A 1
ATOM   834 C CD1 . ILE A 1 135 ? 24.718  6.436 -12.578 1.00  78.98 0 A 1
ATOM   835 N N   . PRO A 1 136 ? 25.951  9.009 -16.827 1.00  89.63 0 A 1
ATOM   836 C CA  . PRO A 1 136 ? 26.457  9.470 -18.112 1.00  88.45 0 A 1
ATOM   837 C C   . PRO A 1 136 ? 27.173  8.347 -18.868 1.00  89.42 0 A 1
ATOM   838 O O   . PRO A 1 136 ? 27.810  7.472 -18.273 1.00  88.53 0 A 1
ATOM   839 C CB  . PRO A 1 136 ? 27.379 10.637 -17.772 1.00  85.29 0 A 1
ATOM   840 C CG  . PRO A 1 136 ? 27.906 10.270 -16.391 1.00  81.56 0 A 1
ATOM   841 C CD  . PRO A 1 136 ? 26.726  9.564 -15.730 1.00  84.68 0 A 1
ATOM   842 N N   . SER A 1 137 ? 27.132  8.405 -20.184 1.00  87.67 0 A 1
ATOM   843 C CA  . SER A 1 137 ? 27.788  7.420 -21.056 1.00  87.57 0 A 1
ATOM   844 C C   . SER A 1 137 ? 29.304  7.352 -20.859 1.00  87.80 0 A 1
ATOM   845 O O   . SER A 1 137 ? 29.901  6.298 -21.068 1.00  85.63 0 A 1
ATOM   846 C CB  . SER A 1 137 ? 27.475  7.738 -22.520 1.00  85.92 0 A 1
ATOM   847 O OG  . SER A 1 137 ? 27.849  9.070 -22.817 1.00  74.11 0 A 1
ATOM   848 N N   . CYS A 1 138 ? 29.934  8.444 -20.390 1.00  86.54 0 A 1
ATOM   849 C CA  . CYS A 1 138 ? 31.363  8.490 -20.110 1.00  85.78 0 A 1
ATOM   850 C C   . CYS A 1 138 ? 31.805  7.622 -18.920 1.00  86.86 0 A 1
ATOM   851 O O   . CYS A 1 138 ? 32.998  7.553 -18.642 1.00  84.95 0 A 1
ATOM   852 C CB  . CYS A 1 138 ? 31.812  9.955 -19.959 1.00  82.24 0 A 1
ATOM   853 S SG  . CYS A 1 138 ? 30.986 10.762 -18.551 1.00  73.07 0 A 1
ATOM   854 N N   . ILE A 1 139 ? 30.894  6.899 -18.259 1.00  87.88 0 A 1
ATOM   855 C CA  . ILE A 1 139 ? 31.249  5.868 -17.275 1.00  88.99 0 A 1
ATOM   856 C C   . ILE A 1 139 ? 32.173  4.795 -17.880 1.00  89.26 0 A 1
ATOM   857 O O   . ILE A 1 139 ? 32.987  4.217 -17.166 1.00  87.95 0 A 1
ATOM   858 C CB  . ILE A 1 139 ? 29.978  5.271 -16.649 1.00  88.56 0 A 1
ATOM   859 C CG1 . ILE A 1 139 ? 30.332  4.490 -15.368 1.00  84.42 0 A 1
ATOM   860 C CG2 . ILE A 1 139 ? 29.191  4.393 -17.646 1.00  83.07 0 A 1
ATOM   861 C CD1 . ILE A 1 139 ? 29.122  4.195 -14.471 1.00  78.23 0 A 1
ATOM   862 N N   . GLU A 1 140 ? 32.132  4.591 -19.196 1.00  88.80 0 A 1
ATOM   863 C CA  . GLU A 1 140 ? 33.027  3.670 -19.901 1.00  89.06 0 A 1
ATOM   864 C C   . GLU A 1 140 ? 34.512  4.059 -19.829 1.00  89.36 0 A 1
ATOM   865 O O   . GLU A 1 140 ? 35.384  3.231 -20.081 1.00  87.36 0 A 1
ATOM   866 C CB  . GLU A 1 140 ? 32.571  3.523 -21.360 1.00  87.09 0 A 1
ATOM   867 C CG  . GLU A 1 140 ? 32.920  4.725 -22.255 1.00  84.26 0 A 1
ATOM   868 C CD  . GLU A 1 140 ? 32.319  4.615 -23.661 1.00  84.86 0 A 1
ATOM   869 O OE1 . GLU A 1 140 ? 32.193  5.670 -24.321 1.00  79.50 0 A 1
ATOM   870 O OE2 . GLU A 1 140 ? 31.967  3.493 -24.079 1.00  82.39 -1 A 1
ATOM   871 N N   . ASN A 1 141 ? 34.821  5.296 -19.434 1.00  88.57 0 A 1
ATOM   872 C CA  . ASN A 1 141 ? 36.197  5.747 -19.249 1.00  87.74 0 A 1
ATOM   873 C C   . ASN A 1 141 ? 36.907  5.016 -18.099 1.00  88.51 0 A 1
ATOM   874 O O   . ASN A 1 141 ? 38.134  4.944 -18.085 1.00  87.10 0 A 1
ATOM   875 C CB  . ASN A 1 141 ? 36.217  7.266 -19.012 1.00  85.64 0 A 1
ATOM   876 C CG  . ASN A 1 141 ? 35.785  8.071 -20.226 1.00  81.34 0 A 1
ATOM   877 N ND2 . ASN A 1 141 ? 35.383  9.312 -20.013 1.00  74.01 0 A 1
ATOM   878 O OD1 . ASN A 1 141 ? 35.832  7.653 -21.360 1.00  75.03 0 A 1
ATOM   879 N N   . PHE A 1 142 ? 36.157  4.439 -17.163 1.00  90.16 0 A 1
ATOM   880 C CA  . PHE A 1 142 ? 36.687  3.579 -16.107 1.00  91.11 0 A 1
ATOM   881 C C   . PHE A 1 142 ? 36.939  2.148 -16.625 1.00  92.23 0 A 1
ATOM   882 O O   . PHE A 1 142 ? 36.453  1.165 -16.079 1.00  91.08 0 A 1
ATOM   883 C CB  . PHE A 1 142 ? 35.760  3.617 -14.884 1.00  90.17 0 A 1
ATOM   884 C CG  . PHE A 1 142 ? 35.546  4.992 -14.289 1.00  89.85 0 A 1
ATOM   885 C CD1 . PHE A 1 142 ? 36.616  5.672 -13.677 1.00  85.81 0 A 1
ATOM   886 C CD2 . PHE A 1 142 ? 34.276  5.595 -14.331 1.00  85.90 0 A 1
ATOM   887 C CE1 . PHE A 1 142 ? 36.419  6.941 -13.109 1.00  83.99 0 A 1
ATOM   888 C CE2 . PHE A 1 142 ? 34.071  6.857 -13.759 1.00  84.27 0 A 1
ATOM   889 C CZ  . PHE A 1 142 ? 35.138  7.532 -13.145 1.00  85.18 0 A 1
ATOM   890 N N   . SER A 1 143 ? 37.734  2.030 -17.686 1.00  92.31 0 A 1
ATOM   891 C CA  . SER A 1 143 ? 37.949  0.777 -18.434 1.00  92.25 0 A 1
ATOM   892 C C   . SER A 1 143 ? 38.558 -0.374 -17.628 1.00  92.87 0 A 1
ATOM   893 O O   . SER A 1 143 ? 38.548 -1.513 -18.086 1.00  90.30 0 A 1
ATOM   894 C CB  . SER A 1 143 ? 38.823  1.071 -19.653 1.00  90.18 0 A 1
ATOM   895 O OG  . SER A 1 143 ? 40.071  1.613 -19.265 1.00  82.57 0 A 1
ATOM   896 N N   . HIS A 1 144 ? 39.083 -0.086 -16.433 1.00  93.23 0 A 1
ATOM   897 C CA  . HIS A 1 144 ? 39.668 -1.069 -15.528 1.00  93.89 0 A 1
ATOM   898 C C   . HIS A 1 144 ? 38.688 -1.577 -14.452 1.00  94.63 0 A 1
ATOM   899 O O   . HIS A 1 144 ? 39.083 -2.423 -13.646 1.00  93.23 0 A 1
ATOM   900 C CB  . HIS A 1 144 ? 40.933 -0.479 -14.895 1.00  93.20 0 A 1
ATOM   901 C CG  . HIS A 1 144 ? 42.007 -0.200 -15.907 1.00  92.09 0 A 1
ATOM   902 C CD2 . HIS A 1 144 ? 42.442  1.021 -16.362 1.00  79.46 0 A 1
ATOM   903 N ND1 . HIS A 1 144 ? 42.741 -1.158 -16.583 1.00  78.65 0 A 1
ATOM   904 C CE1 . HIS A 1 144 ? 43.582 -0.521 -17.412 1.00  81.14 0 A 1
ATOM   905 N NE2 . HIS A 1 144 ? 43.432  0.801 -17.314 1.00  84.09 0 A 1
ATOM   906 N N   . LEU A 1 145 ? 37.452 -1.090 -14.432 1.00  94.27 0 A 1
ATOM   907 C CA  . LEU A 1 145 ? 36.468 -1.524 -13.444 1.00  94.64 0 A 1
ATOM   908 C C   . LEU A 1 145 ? 36.200 -3.027 -13.541 1.00  95.27 0 A 1
ATOM   909 O O   . LEU A 1 145 ? 35.835 -3.555 -14.601 1.00  94.15 0 A 1
ATOM   910 C CB  . LEU A 1 145 ? 35.144 -0.743 -13.577 1.00  93.35 0 A 1
ATOM   911 C CG  . LEU A 1 145 ? 35.165  0.676 -12.971 1.00  91.24 0 A 1
ATOM   912 C CD1 . LEU A 1 145 ? 33.823  1.371 -13.268 1.00  89.27 0 A 1
ATOM   913 C CD2 . LEU A 1 145 ? 35.353  0.663 -11.458 1.00  88.90 0 A 1
ATOM   914 N N   . THR A 1 146 ? 36.330 -3.683 -12.389 1.00  95.73 0 A 1
ATOM   915 C CA  . THR A 1 146 ? 35.919 -5.068 -12.165 1.00  95.82 0 A 1
ATOM   916 C C   . THR A 1 146 ? 34.651 -5.135 -11.318 1.00  95.95 0 A 1
ATOM   917 O O   . THR A 1 146 ? 33.876 -6.082 -11.435 1.00  94.54 0 A 1
ATOM   918 C CB  . THR A 1 146 ? 37.033 -5.876 -11.495 1.00  94.90 0 A 1
ATOM   919 C CG2 . THR A 1 146 ? 38.309 -5.932 -12.337 1.00  83.90 0 A 1
ATOM   920 O OG1 . THR A 1 146 ? 37.379 -5.318 -10.250 1.00  85.00 0 A 1
ATOM   921 N N   . THR A 1 147 ? 34.415 -4.115 -10.486 1.00  95.83 0 A 1
ATOM   922 C CA  . THR A 1 147 ? 33.226 -4.001 -9.632 1.00  95.41 0 A 1
ATOM   923 C C   . THR A 1 147 ? 32.599 -2.624 -9.801 1.00  95.46 0 A 1
ATOM   924 O O   . THR A 1 147 ? 33.260 -1.613 -9.554 1.00  94.34 0 A 1
ATOM   925 C CB  . THR A 1 147 ? 33.579 -4.262 -8.160 1.00  94.26 0 A 1
ATOM   926 C CG2 . THR A 1 147 ? 32.372 -4.182 -7.233 1.00  88.28 0 A 1
ATOM   927 O OG1 . THR A 1 147 ? 34.118 -5.565 -8.024 1.00  88.29 0 A 1
ATOM   928 N N   . LEU A 1 148 ? 31.317 -2.588 -10.167 1.00  95.60 0 A 1
ATOM   929 C CA  . LEU A 1 148 ? 30.501 -1.382 -10.209 1.00  95.73 0 A 1
ATOM   930 C C   . LEU A 1 148 ? 29.209 -1.626 -9.431 1.00  95.92 0 A 1
ATOM   931 O O   . LEU A 1 148 ? 28.375 -2.432 -9.853 1.00  95.05 0 A 1
ATOM   932 C CB  . LEU A 1 148 ? 30.248 -1.004 -11.682 1.00  95.27 0 A 1
ATOM   933 C CG  . LEU A 1 148 ? 29.349  0.228 -11.877 1.00  94.78 0 A 1
ATOM   934 C CD1 . LEU A 1 148 ? 29.930  1.492 -11.226 1.00  92.23 0 A 1
ATOM   935 C CD2 . LEU A 1 148 ? 29.176  0.501 -13.373 1.00  91.98 0 A 1
ATOM   936 N N   . ASP A 1 149 ? 29.061 -0.934 -8.309 1.00  95.29 0 A 1
ATOM   937 C CA  . ASP A 1 149 ? 27.856 -0.990 -7.489 1.00  94.93 0 A 1
ATOM   938 C C   . ASP A 1 149 ? 27.218  0.396 -7.385 1.00  94.65 0 A 1
ATOM   939 O O   . ASP A 1 149 ? 27.757  1.313 -6.765 1.00  93.47 0 A 1
ATOM   940 C CB  . ASP A 1 149 ? 28.178 -1.621 -6.129 1.00  94.11 0 A 1
ATOM   941 C CG  . ASP A 1 149 ? 26.927 -2.028 -5.347 1.00  93.20 0 A 1
ATOM   942 O OD1 . ASP A 1 149 ? 25.827 -1.540 -5.656 1.00  89.67 0 A 1
ATOM   943 O OD2 . ASP A 1 149 ? 27.068 -2.861 -4.424 1.00  88.74 -1 A 1
ATOM   944 N N   . LEU A 1 150 ? 26.074  0.557 -8.027 1.00  94.99 0 A 1
ATOM   945 C CA  . LEU A 1 150 ? 25.252  1.767 -8.014 1.00  94.55 0 A 1
ATOM   946 C C   . LEU A 1 150 ? 23.914  1.531 -7.307 1.00  94.00 0 A 1
ATOM   947 O O   . LEU A 1 150 ? 23.025  2.378 -7.362 1.00  91.88 0 A 1
ATOM   948 C CB  . LEU A 1 150 ? 25.046  2.265 -9.461 1.00  94.04 0 A 1
ATOM   949 C CG  . LEU A 1 150 ? 26.328  2.538 -10.262 1.00  93.28 0 A 1
ATOM   950 C CD1 . LEU A 1 150 ? 25.966  3.051 -11.652 1.00  90.65 0 A 1
ATOM   951 C CD2 . LEU A 1 150 ? 27.220  3.591 -9.605 1.00  90.10 0 A 1
ATOM   952 N N   . SER A 1 151 ? 23.771  0.385 -6.640 1.00  93.71 0 A 1
ATOM   953 C CA  . SER A 1 151 ? 22.505 -0.075 -6.081 1.00  93.14 0 A 1
ATOM   954 C C   . SER A 1 151 ? 21.976  0.835 -4.971 1.00  92.20 0 A 1
ATOM   955 O O   . SER A 1 151 ? 22.706  1.582 -4.326 1.00  90.69 0 A 1
ATOM   956 C CB  . SER A 1 151 ? 22.623 -1.521 -5.611 1.00  91.99 0 A 1
ATOM   957 O OG  . SER A 1 151 ? 23.437 -1.627 -4.456 1.00  88.27 0 A 1
ATOM   958 N N   . LYS A 1 152 ? 20.666  0.769 -4.734 1.00  91.20 0 A 1
ATOM   959 C CA  . LYS A 1 152 ? 19.978  1.468 -3.638 1.00  90.09 0 A 1
ATOM   960 C C   . LYS A 1 152 ? 20.231  2.985 -3.615 1.00  89.77 0 A 1
ATOM   961 O O   . LYS A 1 152 ? 20.571  3.575 -2.587 1.00  87.53 0 A 1
ATOM   962 C CB  . LYS A 1 152 ? 20.256  0.778 -2.291 1.00  88.13 0 A 1
ATOM   963 C CG  . LYS A 1 152 ? 19.840 -0.701 -2.327 1.00  83.67 0 A 1
ATOM   964 C CD  . LYS A 1 152 ? 19.859 -1.335 -0.937 1.00  75.72 0 A 1
ATOM   965 C CE  . LYS A 1 152 ? 19.394 -2.776 -1.100 1.00  69.32 0 A 1
ATOM   966 N NZ  . LYS A 1 152 ? 18.948 -3.385  0.178 1.00  60.84 1 A 1
ATOM   967 N N   . ASN A 1 153 ? 20.037  3.604 -4.777 1.00  89.93 0 A 1
ATOM   968 C CA  . ASN A 1 153 ? 20.078  5.043 -4.982 1.00  90.17 0 A 1
ATOM   969 C C   . ASN A 1 153 ? 18.768  5.544 -5.621 1.00  89.19 0 A 1
ATOM   970 O O   . ASN A 1 153 ? 17.719  4.893 -5.507 1.00  86.51 0 A 1
ATOM   971 C CB  . ASN A 1 153 ? 21.355  5.376 -5.785 1.00  90.92 0 A 1
ATOM   972 C CG  . ASN A 1 153 ? 22.585  5.478 -4.901 1.00  91.36 0 A 1
ATOM   973 N ND2 . ASN A 1 153 ? 23.492  4.538 -4.992 1.00  87.81 0 A 1
ATOM   974 O OD1 . ASN A 1 153 ? 22.734  6.425 -4.146 1.00  87.88 0 A 1
ATOM   975 N N   . TYR A 1 154 ? 18.816  6.699 -6.265 1.00  90.01 0 A 1
ATOM   976 C CA  . TYR A 1 154 ? 17.706  7.291 -7.010 1.00  89.23 0 A 1
ATOM   977 C C   . TYR A 1 154 ? 18.114  7.606 -8.460 1.00  90.16 0 A 1
ATOM   978 O O   . TYR A 1 154 ? 17.658  8.595 -9.039 1.00  88.78 0 A 1
ATOM   979 C CB  . TYR A 1 154 ? 17.177  8.531 -6.281 1.00  86.74 0 A 1
ATOM   980 C CG  . TYR A 1 154 ? 16.642  8.274 -4.884 1.00  83.68 0 A 1
ATOM   981 C CD1 . TYR A 1 154 ? 15.283  7.975 -4.702 1.00  78.24 0 A 1
ATOM   982 C CD2 . TYR A 1 154 ? 17.494  8.348 -3.767 1.00  78.05 0 A 1
ATOM   983 C CE1 . TYR A 1 154 ? 14.768  7.761 -3.417 1.00  75.14 0 A 1
ATOM   984 C CE2 . TYR A 1 154 ? 16.989  8.136 -2.474 1.00  75.06 0 A 1
ATOM   985 C CZ  . TYR A 1 154 ? 15.621  7.844 -2.297 1.00  76.92 0 A 1
ATOM   986 O OH  . TYR A 1 154 ? 15.119  7.641 -1.049 1.00  73.28 0 A 1
ATOM   987 N N   . PHE A 1 155 ? 19.020  6.787 -9.026 1.00  92.15 0 A 1
ATOM   988 C CA  . PHE A 1 155 ? 19.385  6.931 -10.432 1.00  92.43 0 A 1
ATOM   989 C C   . PHE A 1 155 ? 18.181  6.643 -11.327 1.00  91.75 0 A 1
ATOM   990 O O   . PHE A 1 155 ? 17.408  5.722 -11.069 1.00  90.29 0 A 1
ATOM   991 C CB  . PHE A 1 155 ? 20.565  6.025 -10.779 1.00  92.79 0 A 1
ATOM   992 C CG  . PHE A 1 155 ? 21.866  6.410 -10.114 1.00  93.20 0 A 1
ATOM   993 C CD1 . PHE A 1 155 ? 22.436  7.672 -10.359 1.00  91.65 0 A 1
ATOM   994 C CD2 . PHE A 1 155 ? 22.524  5.510 -9.261 1.00  91.68 0 A 1
ATOM   995 C CE1 . PHE A 1 155 ? 23.657  8.025 -9.760 1.00  91.16 0 A 1
ATOM   996 C CE2 . PHE A 1 155 ? 23.744  5.851 -8.666 1.00  91.20 0 A 1
ATOM   997 C CZ  . PHE A 1 155 ? 24.312  7.113 -8.919 1.00  92.17 0 A 1
ATOM   998 N N   . SER A 1 156 ? 18.038  7.440 -12.385 1.00  91.19 0 A 1
ATOM   999 C CA  . SER A 1 156 ? 16.891  7.417 -13.285 1.00  90.23 0 A 1
ATOM   1000 C C   . SER A 1 156 ? 17.320  7.469 -14.751 1.00  90.74 0 A 1
ATOM   1001 O O   . SER A 1 156 ? 18.511  7.572 -15.071 1.00  89.46 0 A 1
ATOM   1002 C CB  . SER A 1 156 ? 15.946  8.574 -12.922 1.00  87.23 0 A 1
ATOM   1003 O OG  . SER A 1 156 ? 16.581  9.833 -13.072 1.00  82.56 0 A 1
ATOM   1004 N N   . GLY A 1 157 ? 16.347  7.411 -15.654 1.00  90.39 0 A 1
ATOM   1005 C CA  . GLY A 1 157 ? 16.604  7.341 -17.085 1.00  90.48 0 A 1
ATOM   1006 C C   . GLY A 1 157 ? 16.998  5.931 -17.535 1.00  92.02 0 A 1
ATOM   1007 O O   . GLY A 1 157 ? 16.884  4.964 -16.785 1.00  90.81 0 A 1
ATOM   1008 N N   . GLY A 1 158 ? 17.439  5.811 -18.771 1.00  92.58 0 A 1
ATOM   1009 C CA  . GLY A 1 158 ? 17.884  4.536 -19.317 1.00  93.34 0 A 1
ATOM   1010 C C   . GLY A 1 158 ? 19.248  4.117 -18.774 1.00  94.25 0 A 1
ATOM   1011 O O   . GLY A 1 158 ? 20.108  4.969 -18.530 1.00  92.73 0 A 1
ATOM   1012 N N   . ILE A 1 159 ? 19.480  2.811 -18.642 1.00  95.32 0 A 1
ATOM   1013 C CA  . ILE A 1 159 ? 20.826  2.278 -18.383 1.00  95.95 0 A 1
ATOM   1014 C C   . ILE A 1 159 ? 21.692  2.593 -19.618 1.00  95.62 0 A 1
ATOM   1015 O O   . ILE A 1 159 ? 21.333  2.185 -20.724 1.00  94.56 0 A 1
ATOM   1016 C CB  . ILE A 1 159 ? 20.777  0.766 -18.081 1.00  95.99 0 A 1
ATOM   1017 C CG1 . ILE A 1 159 ? 19.960  0.488 -16.796 1.00  94.25 0 A 1
ATOM   1018 C CG2 . ILE A 1 159 ? 22.212  0.226 -17.931 1.00  94.19 0 A 1
ATOM   1019 C CD1 . ILE A 1 159 ? 19.684 -0.995 -16.555 1.00  91.79 0 A 1
ATOM   1020 N N   . PRO A 1 160 ? 22.825  3.298 -19.463 1.00  95.13 0 A 1
ATOM   1021 C CA  . PRO A 1 160 ? 23.654  3.641 -20.603 1.00  94.58 0 A 1
ATOM   1022 C C   . PRO A 1 160 ? 24.273  2.389 -21.229 1.00  95.14 0 A 1
ATOM   1023 O O   . PRO A 1 160 ? 24.920  1.591 -20.547 1.00  94.09 0 A 1
ATOM   1024 C CB  . PRO A 1 160 ? 24.704  4.622 -20.069 1.00  92.38 0 A 1
ATOM   1025 C CG  . PRO A 1 160 ? 24.794  4.287 -18.587 1.00  89.37 0 A 1
ATOM   1026 C CD  . PRO A 1 160 ? 23.378  3.835 -18.234 1.00  92.68 0 A 1
ATOM   1027 N N   . SER A 1 161 ? 24.146  2.245 -22.534 1.00  95.38 0 A 1
ATOM   1028 C CA  . SER A 1 161 ? 24.700  1.101 -23.282 1.00  95.16 0 A 1
ATOM   1029 C C   . SER A 1 161 ? 26.225  0.990 -23.166 1.00  95.25 0 A 1
ATOM   1030 O O   . SER A 1 161 ? 26.770 -0.105 -23.275 1.00  92.91 0 A 1
ATOM   1031 C CB  . SER A 1 161 ? 24.304  1.202 -24.757 1.00  93.59 0 A 1
ATOM   1032 O OG  . SER A 1 161 ? 24.725  2.437 -25.300 1.00  83.37 0 A 1
ATOM   1033 N N   . SER A 1 162 ? 26.901  2.097 -22.866 1.00  94.47 0 A 1
ATOM   1034 C CA  . SER A 1 162 ? 28.345  2.147 -22.655 1.00  93.75 0 A 1
ATOM   1035 C C   . SER A 1 162 ? 28.832  1.307 -21.473 1.00  94.42 0 A 1
ATOM   1036 O O   . SER A 1 162 ? 29.987  0.896 -21.469 1.00  92.94 0 A 1
ATOM   1037 C CB  . SER A 1 162 ? 28.780  3.603 -22.468 1.00  91.31 0 A 1
ATOM   1038 O OG  . SER A 1 162 ? 28.171  4.167 -21.332 1.00  84.31 0 A 1
ATOM   1039 N N   . ILE A 1 163 ? 27.976  0.967 -20.502 1.00  94.71 0 A 1
ATOM   1040 C CA  . ILE A 1 163 ? 28.332  0.008 -19.445 1.00  95.25 0 A 1
ATOM   1041 C C   . ILE A 1 163 ? 28.736 -1.342 -20.054 1.00  95.38 0 A 1
ATOM   1042 O O   . ILE A 1 163 ? 29.665 -1.978 -19.570 1.00  94.10 0 A 1
ATOM   1043 C CB  . ILE A 1 163 ? 27.174 -0.144 -18.423 1.00  94.71 0 A 1
ATOM   1044 C CG1 . ILE A 1 163 ? 27.011  1.169 -17.624 1.00  91.93 0 A 1
ATOM   1045 C CG2 . ILE A 1 163 ? 27.409 -1.324 -17.468 1.00  92.00 0 A 1
ATOM   1046 C CD1 . ILE A 1 163 ? 25.870  1.161 -16.592 1.00  87.58 0 A 1
ATOM   1047 N N   . GLY A 1 164 ? 28.111 -1.735 -21.154 1.00  95.42 0 A 1
ATOM   1048 C CA  . GLY A 1 164 ? 28.456 -2.960 -21.881 1.00  95.12 0 A 1
ATOM   1049 C C   . GLY A 1 164 ? 29.883 -2.995 -22.447 1.00  95.35 0 A 1
ATOM   1050 O O   . GLY A 1 164 ? 30.379 -4.076 -22.778 1.00  93.30 0 A 1
ATOM   1051 N N   . ASN A 1 165 ? 30.563 -1.849 -22.511 1.00  95.24 0 A 1
ATOM   1052 C CA  . ASN A 1 165 ? 31.960 -1.733 -22.954 1.00  94.85 0 A 1
ATOM   1053 C C   . ASN A 1 165 ? 32.967 -1.977 -21.816 1.00  94.76 0 A 1
ATOM   1054 O O   . ASN A 1 165 ? 34.159 -2.161 -22.088 1.00  92.63 0 A 1
ATOM   1055 C CB  . ASN A 1 165 ? 32.172 -0.364 -23.625 1.00  94.10 0 A 1
ATOM   1056 C CG  . ASN A 1 165 ? 31.314 -0.148 -24.863 1.00  92.60 0 A 1
ATOM   1057 N ND2 . ASN A 1 165 ? 31.055  1.087 -25.227 1.00  84.62 0 A 1
ATOM   1058 O OD1 . ASN A 1 165 ? 30.890 -1.077 -25.528 1.00  85.42 0 A 1
ATOM   1059 N N   . LEU A 1 166 ? 32.519 -2.034 -20.561 1.00  94.92 0 A 1
ATOM   1060 C CA  . LEU A 1 166 ? 33.351 -2.345 -19.393 1.00  94.87 0 A 1
ATOM   1061 C C   . LEU A 1 166 ? 33.675 -3.854 -19.340 1.00  94.66 0 A 1
ATOM   1062 O O   . LEU A 1 166 ? 33.191 -4.609 -18.491 1.00  92.60 0 A 1
ATOM   1063 C CB  . LEU A 1 166 ? 32.661 -1.838 -18.109 1.00  94.12 0 A 1
ATOM   1064 C CG  . LEU A 1 166 ? 32.445 -0.315 -18.054 1.00  93.29 0 A 1
ATOM   1065 C CD1 . LEU A 1 166 ? 31.618  0.049 -16.819 1.00  90.12 0 A 1
ATOM   1066 C CD2 . LEU A 1 166 ? 33.770  0.443 -17.967 1.00  89.87 0 A 1
ATOM   1067 N N   . SER A 1 167 ? 34.521 -4.309 -20.255 1.00  94.94 0 A 1
ATOM   1068 C CA  . SER A 1 167 ? 34.790 -5.734 -20.507 1.00  94.05 0 A 1
ATOM   1069 C C   . SER A 1 167 ? 35.494 -6.473 -19.359 1.00  94.38 0 A 1
ATOM   1070 O O   . SER A 1 167 ? 35.538 -7.704 -19.372 1.00  91.52 0 A 1
ATOM   1071 C CB  . SER A 1 167 ? 35.611 -5.876 -21.783 1.00  91.67 0 A 1
ATOM   1072 O OG  . SER A 1 167 ? 36.857 -5.208 -21.656 1.00  83.89 0 A 1
ATOM   1073 N N   . GLN A 1 168 ? 36.037 -5.751 -18.376 1.00  95.08 0 A 1
ATOM   1074 C CA  . GLN A 1 168 ? 36.675 -6.326 -17.190 1.00  95.11 0 A 1
ATOM   1075 C C   . GLN A 1 168 ? 35.702 -6.530 -16.020 1.00  95.94 0 A 1
ATOM   1076 O O   . GLN A 1 168 ? 36.078 -7.135 -15.012 1.00  93.89 0 A 1
ATOM   1077 C CB  . GLN A 1 168 ? 37.854 -5.427 -16.751 1.00  93.69 0 A 1
ATOM   1078 C CG  . GLN A 1 168 ? 38.946 -5.284 -17.814 1.00  89.71 0 A 1
ATOM   1079 C CD  . GLN A 1 168 ? 39.638 -6.603 -18.160 1.00  82.50 0 A 1
ATOM   1080 N NE2 . GLN A 1 168 ? 40.134 -6.741 -19.360 1.00  68.92 0 A 1
ATOM   1081 O OE1 . GLN A 1 168 ? 39.752 -7.518 -17.366 1.00  72.79 0 A 1
ATOM   1082 N N   . LEU A 1 169 ? 34.462 -6.029 -16.127 1.00  95.58 0 A 1
ATOM   1083 C CA  . LEU A 1 169 ? 33.478 -6.153 -15.052 1.00  95.82 0 A 1
ATOM   1084 C C   . LEU A 1 169 ? 33.161 -7.621 -14.756 1.00  96.28 0 A 1
ATOM   1085 O O   . LEU A 1 169 ? 32.780 -8.392 -15.635 1.00  95.02 0 A 1
ATOM   1086 C CB  . LEU A 1 169 ? 32.187 -5.379 -15.387 1.00  94.80 0 A 1
ATOM   1087 C CG  . LEU A 1 169 ? 32.185 -3.920 -14.857 1.00  91.00 0 A 1
ATOM   1088 C CD1 . LEU A 1 169 ? 30.990 -3.168 -15.436 1.00  88.02 0 A 1
ATOM   1089 C CD2 . LEU A 1 169 ? 32.062 -3.856 -13.348 1.00  87.36 0 A 1
ATOM   1090 N N   . THR A 1 170 ? 33.306 -7.967 -13.475 1.00  96.23 0 A 1
ATOM   1091 C CA  . THR A 1 170 ? 32.870 -9.248 -12.913 1.00  95.95 0 A 1
ATOM   1092 C C   . THR A 1 170 ? 31.600 -9.081 -12.080 1.00  95.96 0 A 1
ATOM   1093 O O   . THR A 1 170 ? 30.809 -10.012 -11.975 1.00  94.62 0 A 1
ATOM   1094 C CB  . THR A 1 170 ? 33.967 -9.892 -12.058 1.00  94.73 0 A 1
ATOM   1095 C CG2 . THR A 1 170 ? 35.237 -10.170 -12.861 1.00  82.41 0 A 1
ATOM   1096 O OG1 . THR A 1 170 ? 34.333 -9.070 -10.970 1.00  83.47 0 A 1
ATOM   1097 N N   . PHE A 1 171 ? 31.376 -7.892 -11.514 1.00  96.01 0 A 1
ATOM   1098 C CA  . PHE A 1 171 ? 30.219 -7.579 -10.682 1.00  95.88 0 A 1
ATOM   1099 C C   . PHE A 1 171 ? 29.585 -6.265 -11.129 1.00  96.11 0 A 1
ATOM   1100 O O   . PHE A 1 171 ? 30.266 -5.240 -11.173 1.00  95.61 0 A 1
ATOM   1101 C CB  . PHE A 1 171 ? 30.660 -7.517 -9.223 1.00  94.85 0 A 1
ATOM   1102 C CG  . PHE A 1 171 ? 29.553 -7.254 -8.227 1.00  94.60 0 A 1
ATOM   1103 C CD1 . PHE A 1 171 ? 29.148 -5.938 -7.939 1.00  92.70 0 A 1
ATOM   1104 C CD2 . PHE A 1 171 ? 28.969 -8.331 -7.529 1.00  92.65 0 A 1
ATOM   1105 C CE1 . PHE A 1 171 ? 28.175 -5.699 -6.956 1.00  91.71 0 A 1
ATOM   1106 C CE2 . PHE A 1 171 ? 28.004 -8.094 -6.540 1.00  91.33 0 A 1
ATOM   1107 C CZ  . PHE A 1 171 ? 27.606 -6.780 -6.248 1.00  91.50 0 A 1
ATOM   1108 N N   . LEU A 1 172 ? 28.290 -6.300 -11.408 1.00  96.25 0 A 1
ATOM   1109 C CA  . LEU A 1 172 ? 27.491 -5.142 -11.753 1.00  96.52 0 A 1
ATOM   1110 C C   . LEU A 1 172 ? 26.180 -5.173 -10.963 1.00  96.43 0 A 1
ATOM   1111 O O   . LEU A 1 172 ? 25.349 -6.052 -11.190 1.00  95.45 0 A 1
ATOM   1112 C CB  . LEU A 1 172 ? 27.260 -5.143 -13.276 1.00  96.52 0 A 1
ATOM   1113 C CG  . LEU A 1 172 ? 26.372 -3.998 -13.784 1.00  96.33 0 A 1
ATOM   1114 C CD1 . LEU A 1 172 ? 26.936 -2.615 -13.442 1.00  94.23 0 A 1
ATOM   1115 C CD2 . LEU A 1 172 ? 26.250 -4.092 -15.305 1.00  94.06 0 A 1
ATOM   1116 N N   . ASP A 1 173 ? 26.017 -4.212 -10.065 1.00  95.95 0 A 1
ATOM   1117 C CA  . ASP A 1 173 ? 24.774 -4.040 -9.318 1.00  95.52 0 A 1
ATOM   1118 C C   . ASP A 1 173 ? 24.156 -2.669 -9.625 1.00  95.58 0 A 1
ATOM   1119 O O   . ASP A 1 173 ? 24.716 -1.617 -9.294 1.00  94.71 0 A 1
ATOM   1120 C CB  . ASP A 1 173 ? 25.004 -4.289 -7.819 1.00  94.49 0 A 1
ATOM   1121 C CG  . ASP A 1 173 ? 23.691 -4.490 -7.042 1.00  93.23 0 A 1
ATOM   1122 O OD1 . ASP A 1 173 ? 22.614 -4.225 -7.608 1.00  89.91 0 A 1
ATOM   1123 O OD2 . ASP A 1 173 ? 23.767 -4.937 -5.879 1.00  88.69 -1 A 1
ATOM   1124 N N   . LEU A 1 174 ? 23.007 -2.682 -10.286 1.00  95.97 0 A 1
ATOM   1125 C CA  . LEU A 1 174 ? 22.194 -1.513 -10.623 1.00  95.79 0 A 1
ATOM   1126 C C   . LEU A 1 174 ? 20.836 -1.552 -9.904 1.00  95.14 0 A 1
ATOM   1127 O O   . LEU A 1 174 ? 19.954 -0.749 -10.201 1.00  93.23 0 A 1
ATOM   1128 C CB  . LEU A 1 174 ? 22.004 -1.455 -12.160 1.00  95.92 0 A 1
ATOM   1129 C CG  . LEU A 1 174 ? 23.297 -1.387 -12.985 1.00  95.62 0 A 1
ATOM   1130 C CD1 . LEU A 1 174 ? 22.957 -1.375 -14.479 1.00  93.68 0 A 1
ATOM   1131 C CD2 . LEU A 1 174 ? 24.114 -0.134 -12.685 1.00  93.14 0 A 1
ATOM   1132 N N   . SER A 1 175 ? 20.673 -2.484 -8.955 1.00  94.73 0 A 1
ATOM   1133 C CA  . SER A 1 175 ? 19.398 -2.758 -8.303 1.00  93.99 0 A 1
ATOM   1134 C C   . SER A 1 175 ? 18.913 -1.606 -7.419 1.00  93.41 0 A 1
ATOM   1135 O O   . SER A 1 175 ? 19.688 -0.771 -6.952 1.00  91.61 0 A 1
ATOM   1136 C CB  . SER A 1 175 ? 19.479 -4.070 -7.521 1.00  92.13 0 A 1
ATOM   1137 O OG  . SER A 1 175 ? 20.295 -3.944 -6.377 1.00  83.66 0 A 1
ATOM   1138 N N   . GLY A 1 176 ? 17.610 -1.542 -7.166 1.00  91.89 0 A 1
ATOM   1139 C CA  . GLY A 1 176 ? 17.041 -0.568 -6.244 1.00  90.79 0 A 1
ATOM   1140 C C   . GLY A 1 176 ? 17.218  0.890 -6.683 1.00  90.49 0 A 1
ATOM   1141 O O   . GLY A 1 176 ? 17.539  1.750 -5.858 1.00  88.56 0 A 1
ATOM   1142 N N   . ASN A 1 177 ? 17.014  1.164 -7.969 1.00  91.19 0 A 1
ATOM   1143 C CA  . ASN A 1 177 ? 17.017  2.498 -8.566 1.00  91.37 0 A 1
ATOM   1144 C C   . ASN A 1 177 ? 15.679  2.789 -9.275 1.00  89.84 0 A 1
ATOM   1145 O O   . ASN A 1 177 ? 14.683  2.088 -9.067 1.00  86.92 0 A 1
ATOM   1146 C CB  . ASN A 1 177 ? 18.260  2.628 -9.474 1.00  92.34 0 A 1
ATOM   1147 C CG  . ASN A 1 177 ? 19.537  2.895 -8.690 1.00  92.80 0 A 1
ATOM   1148 N ND2 . ASN A 1 177 ? 20.415  1.922 -8.598 1.00  89.27 0 A 1
ATOM   1149 O OD1 . ASN A 1 177 ? 19.750  3.981 -8.181 1.00  89.15 0 A 1
ATOM   1150 N N   . GLU A 1 178 ? 15.662  3.813 -10.106 1.00  89.76 0 A 1
ATOM   1151 C CA  . GLU A 1 178 ? 14.510  4.219 -10.922 1.00  88.96 0 A 1
ATOM   1152 C C   . GLU A 1 178 ? 14.847  4.138 -12.429 1.00  90.10 0 A 1
ATOM   1153 O O   . GLU A 1 178 ? 14.423  4.971 -13.224 1.00  88.75 0 A 1
ATOM   1154 C CB  . GLU A 1 178 ? 14.007  5.621 -10.488 1.00  86.29 0 A 1
ATOM   1155 C CG  . GLU A 1 178 ? 13.557  5.699 -9.013 1.00  83.68 0 A 1
ATOM   1156 C CD  . GLU A 1 178 ? 13.099  7.099 -8.539 1.00  78.49 0 A 1
ATOM   1157 O OE1 . GLU A 1 178 ? 12.654  7.219 -7.365 1.00  72.20 0 A 1
ATOM   1158 O OE2 . GLU A 1 178 ? 13.214  8.074 -9.308 1.00  71.03 -1 A 1
ATOM   1159 N N   . PHE A 1 179 ? 15.679  3.149 -12.816 1.00  92.57 0 A 1
ATOM   1160 C CA  . PHE A 1 179 ? 16.023  2.942 -14.221 1.00  93.23 0 A 1
ATOM   1161 C C   . PHE A 1 179 ? 14.808  2.477 -15.030 1.00  92.47 0 A 1
ATOM   1162 O O   . PHE A 1 179 ? 14.066  1.589 -14.618 1.00  91.03 0 A 1
ATOM   1163 C CB  . PHE A 1 179 ? 17.176  1.945 -14.377 1.00  94.04 0 A 1
ATOM   1164 C CG  . PHE A 1 179 ? 18.526  2.445 -13.922 1.00  94.63 0 A 1
ATOM   1165 C CD1 . PHE A 1 179 ? 19.130  3.552 -14.556 1.00  93.34 0 A 1
ATOM   1166 C CD2 . PHE A 1 179 ? 19.205  1.795 -12.874 1.00  93.25 0 A 1
ATOM   1167 C CE1 . PHE A 1 179 ? 20.387  4.012 -14.148 1.00  92.95 0 A 1
ATOM   1168 C CE2 . PHE A 1 179 ? 20.473  2.252 -12.463 1.00  92.93 0 A 1
ATOM   1169 C CZ  . PHE A 1 179 ? 21.066  3.361 -13.098 1.00  94.25 0 A 1
ATOM   1170 N N   . VAL A 1 180 ? 14.662  3.054 -16.232 1.00  91.46 0 A 1
ATOM   1171 C CA  . VAL A 1 180 ? 13.563  2.792 -17.159 1.00  90.83 0 A 1
ATOM   1172 C C   . VAL A 1 180 ? 14.079  2.334 -18.527 1.00  91.70 0 A 1
ATOM   1173 O O   . VAL A 1 180 ? 15.269  2.440 -18.838 1.00  91.35 0 A 1
ATOM   1174 C CB  . VAL A 1 180 ? 12.647  4.032 -17.307 1.00  88.37 0 A 1
ATOM   1175 C CG1 . VAL A 1 180 ? 11.994  4.424 -15.980 1.00  81.64 0 A 1
ATOM   1176 C CG2 . VAL A 1 180 ? 13.380  5.249 -17.876 1.00  81.12 0 A 1
ATOM   1177 N N   . GLY A 1 181 ? 13.172  1.871 -19.376 1.00  91.10 0 A 1
ATOM   1178 C CA  . GLY A 1 181 ? 13.492  1.424 -20.721 1.00  91.33 0 A 1
ATOM   1179 C C   . GLY A 1 181 ? 14.016 -0.009 -20.767 1.00  92.75 0 A 1
ATOM   1180 O O   . GLY A 1 181 ? 13.907 -0.768 -19.803 1.00  91.54 0 A 1
ATOM   1181 N N   . GLU A 1 182 ? 14.568 -0.393 -21.917 1.00  93.18 0 A 1
ATOM   1182 C CA  . GLU A 1 182 ? 15.058 -1.748 -22.134 1.00  93.96 0 A 1
ATOM   1183 C C   . GLU A 1 182 ? 16.501 -1.920 -21.639 1.00  94.75 0 A 1
ATOM   1184 O O   . GLU A 1 182 ? 17.303 -0.990 -21.635 1.00  92.85 0 A 1
ATOM   1185 C CB  . GLU A 1 182 ? 14.942 -2.126 -23.623 1.00  92.13 0 A 1
ATOM   1186 C CG  . GLU A 1 182 ? 13.482 -2.156 -24.096 1.00  85.57 0 A 1
ATOM   1187 C CD  . GLU A 1 182 ? 13.310 -2.657 -25.539 1.00  83.25 0 A 1
ATOM   1188 O OE1 . GLU A 1 182 ? 12.131 -2.745 -25.980 1.00  75.53 0 A 1
ATOM   1189 O OE2 . GLU A 1 182 ? 14.318 -2.983 -26.198 1.00  76.55 -1 A 1
ATOM   1190 N N   . MET A 1 183 ? 16.826 -3.144 -21.248 1.00  95.23 0 A 1
ATOM   1191 C CA  . MET A 1 183 ? 18.208 -3.521 -20.950 1.00  95.51 0 A 1
ATOM   1192 C C   . MET A 1 183 ? 19.093 -3.367 -22.198 1.00  95.91 0 A 1
ATOM   1193 O O   . MET A 1 183 ? 18.791 -3.966 -23.233 1.00  94.43 0 A 1
ATOM   1194 C CB  . MET A 1 183 ? 18.249 -4.968 -20.447 1.00  93.91 0 A 1
ATOM   1195 C CG  . MET A 1 183 ? 18.060 -5.048 -18.932 1.00  86.97 0 A 1
ATOM   1196 S SD  . MET A 1 183 ? 19.505 -4.534 -17.960 1.00  88.04 0 A 1
ATOM   1197 C CE  . MET A 1 183 ? 20.626 -5.908 -18.296 1.00  80.41 0 A 1
ATOM   1198 N N   . PRO A 1 184 ? 20.219 -2.643 -22.099 1.00  96.33 0 A 1
ATOM   1199 C CA  . PRO A 1 184 ? 21.157 -2.531 -23.201 1.00  95.98 0 A 1
ATOM   1200 C C   . PRO A 1 184 ? 21.882 -3.860 -23.480 1.00  96.22 0 A 1
ATOM   1201 O O   . PRO A 1 184 ? 21.825 -4.823 -22.704 1.00  94.62 0 A 1
ATOM   1202 C CB  . PRO A 1 184 ? 22.115 -1.413 -22.792 1.00  94.34 0 A 1
ATOM   1203 C CG  . PRO A 1 184 ? 22.111 -1.483 -21.269 1.00  91.89 0 A 1
ATOM   1204 C CD  . PRO A 1 184 ? 20.688 -1.907 -20.939 1.00  95.04 0 A 1
ATOM   1205 N N   . PHE A 1 185 ? 22.603 -3.918 -24.603 1.00  95.76 0 A 1
ATOM   1206 C CA  . PHE A 1 185 ? 23.384 -5.096 -24.975 1.00  95.60 0 A 1
ATOM   1207 C C   . PHE A 1 185 ? 24.600 -5.271 -24.052 1.00  95.66 0 A 1
ATOM   1208 O O   . PHE A 1 185 ? 25.577 -4.527 -24.146 1.00  94.30 0 A 1
ATOM   1209 C CB  . PHE A 1 185 ? 23.795 -4.980 -26.446 1.00  94.50 0 A 1
ATOM   1210 C CG  . PHE A 1 185 ? 24.606 -6.166 -26.934 1.00  94.15 0 A 1
ATOM   1211 C CD1 . PHE A 1 185 ? 26.010 -6.121 -26.919 1.00  90.54 0 A 1
ATOM   1212 C CD2 . PHE A 1 185 ? 23.953 -7.326 -27.393 1.00  91.04 0 A 1
ATOM   1213 C CE1 . PHE A 1 185 ? 26.753 -7.223 -27.354 1.00  89.63 0 A 1
ATOM   1214 C CE2 . PHE A 1 185 ? 24.699 -8.431 -27.835 1.00  89.19 0 A 1
ATOM   1215 C CZ  . PHE A 1 185 ? 26.094 -8.385 -27.812 1.00  90.76 0 A 1
ATOM   1216 N N   . PHE A 1 186 ? 24.576 -6.298 -23.208 1.00  95.37 0 A 1
ATOM   1217 C CA  . PHE A 1 186 ? 25.673 -6.684 -22.322 1.00  95.37 0 A 1
ATOM   1218 C C   . PHE A 1 186 ? 26.388 -7.981 -22.756 1.00  94.89 0 A 1
ATOM   1219 O O   . PHE A 1 186 ? 27.220 -8.513 -22.032 1.00  90.52 0 A 1
ATOM   1220 C CB  . PHE A 1 186 ? 25.166 -6.744 -20.872 1.00  94.77 0 A 1
ATOM   1221 C CG  . PHE A 1 186 ? 24.806 -5.421 -20.219 1.00  95.50 0 A 1
ATOM   1222 C CD1 . PHE A 1 186 ? 25.144 -4.170 -20.787 1.00  91.92 0 A 1
ATOM   1223 C CD2 . PHE A 1 186 ? 24.159 -5.433 -18.959 1.00  91.91 0 A 1
ATOM   1224 C CE1 . PHE A 1 186 ? 24.832 -2.974 -20.121 1.00  90.63 0 A 1
ATOM   1225 C CE2 . PHE A 1 186 ? 23.859 -4.237 -18.296 1.00  90.93 0 A 1
ATOM   1226 C CZ  . PHE A 1 186 ? 24.192 -3.004 -18.878 1.00  92.84 0 A 1
ATOM   1227 N N   . GLY A 1 187 ? 26.126 -8.492 -23.954 1.00  94.58 0 A 1
ATOM   1228 C CA  . GLY A 1 187 ? 26.647 -9.773 -24.435 1.00  93.82 0 A 1
ATOM   1229 C C   . GLY A 1 187 ? 28.167 -9.856 -24.608 1.00  94.29 0 A 1
ATOM   1230 O O   . GLY A 1 187 ? 28.689 -10.958 -24.763 1.00  91.15 0 A 1
ATOM   1231 N N   . ASN A 1 188 ? 28.877 -8.717 -24.552 1.00  94.37 0 A 1
ATOM   1232 C CA  . ASN A 1 188 ? 30.343 -8.678 -24.629 1.00  94.00 0 A 1
ATOM   1233 C C   . ASN A 1 188 ? 31.036 -8.703 -23.258 1.00  94.32 0 A 1
ATOM   1234 O O   . ASN A 1 188 ? 32.262 -8.772 -23.195 1.00  91.45 0 A 1
ATOM   1235 C CB  . ASN A 1 188 ? 30.764 -7.433 -25.435 1.00  91.98 0 A 1
ATOM   1236 C CG  . ASN A 1 188 ? 30.397 -7.504 -26.913 1.00  89.36 0 A 1
ATOM   1237 N ND2 . ASN A 1 188 ? 30.427 -6.369 -27.587 1.00  81.23 0 A 1
ATOM   1238 O OD1 . ASN A 1 188 ? 30.101 -8.539 -27.481 1.00  81.90 0 A 1
ATOM   1239 N N   . MET A 1 189 ? 30.290 -8.675 -22.161 1.00  94.75 0 A 1
ATOM   1240 C CA  . MET A 1 189 ? 30.817 -8.644 -20.793 1.00  95.10 0 A 1
ATOM   1241 C C   . MET A 1 189 ? 31.206 -10.052 -20.310 1.00  95.23 0 A 1
ATOM   1242 O O   . MET A 1 189 ? 30.707 -10.564 -19.318 1.00  93.12 0 A 1
ATOM   1243 C CB  . MET A 1 189 ? 29.814 -7.960 -19.854 1.00  94.48 0 A 1
ATOM   1244 C CG  . MET A 1 189 ? 29.426 -6.555 -20.328 1.00  93.04 0 A 1
ATOM   1245 S SD  . MET A 1 189 ? 28.202 -5.757 -19.248 1.00  92.07 0 A 1
ATOM   1246 C CE  . MET A 1 189 ? 29.285 -5.210 -17.915 1.00  83.45 0 A 1
ATOM   1247 N N   . ASN A 1 190 ? 32.137 -10.683 -21.033 1.00  95.10 0 A 1
ATOM   1248 C CA  . ASN A 1 190 ? 32.469 -12.105 -20.886 1.00  94.39 0 A 1
ATOM   1249 C C   . ASN A 1 190 ? 33.034 -12.503 -19.515 1.00  94.99 0 A 1
ATOM   1250 O O   . ASN A 1 190 ? 33.108 -13.691 -19.220 1.00  91.38 0 A 1
ATOM   1251 C CB  . ASN A 1 190 ? 33.479 -12.485 -21.985 1.00  90.86 0 A 1
ATOM   1252 C CG  . ASN A 1 190 ? 32.917 -12.337 -23.383 1.00  82.09 0 A 1
ATOM   1253 N ND2 . ASN A 1 190 ? 33.712 -11.871 -24.313 1.00  69.48 0 A 1
ATOM   1254 O OD1 . ASN A 1 190 ? 31.777 -12.644 -23.672 1.00  67.86 0 A 1
ATOM   1255 N N   . GLN A 1 191 ? 33.467 -11.532 -18.687 1.00  95.41 0 A 1
ATOM   1256 C CA  . GLN A 1 191 ? 33.973 -11.779 -17.337 1.00  95.67 0 A 1
ATOM   1257 C C   . GLN A 1 191 ? 32.883 -11.657 -16.264 1.00  96.23 0 A 1
ATOM   1258 O O   . GLN A 1 191 ? 33.149 -11.912 -15.089 1.00  94.18 0 A 1
ATOM   1259 C CB  . GLN A 1 191 ? 35.142 -10.816 -17.040 1.00  94.29 0 A 1
ATOM   1260 C CG  . GLN A 1 191 ? 36.322 -10.954 -18.000 1.00  90.54 0 A 1
ATOM   1261 C CD  . GLN A 1 191 ? 36.991 -12.338 -17.962 1.00  84.48 0 A 1
ATOM   1262 N NE2 . GLN A 1 191 ? 37.693 -12.702 -19.001 1.00  70.59 0 A 1
ATOM   1263 O OE1 . GLN A 1 191 ? 36.899 -13.102 -17.014 1.00  74.63 0 A 1
ATOM   1264 N N   . LEU A 1 192 ? 31.664 -11.245 -16.643 1.00  96.09 0 A 1
ATOM   1265 C CA  . LEU A 1 192 ? 30.599 -10.958 -15.700 1.00  96.30 0 A 1
ATOM   1266 C C   . LEU A 1 192 ? 30.126 -12.250 -15.008 1.00  96.46 0 A 1
ATOM   1267 O O   . LEU A 1 192 ? 29.702 -13.204 -15.668 1.00  95.30 0 A 1
ATOM   1268 C CB  . LEU A 1 192 ? 29.463 -10.219 -16.422 1.00  95.79 0 A 1
ATOM   1269 C CG  . LEU A 1 192 ? 28.518 -9.453 -15.472 1.00  93.87 0 A 1
ATOM   1270 C CD1 . LEU A 1 192 ? 29.197 -8.242 -14.839 1.00  91.36 0 A 1
ATOM   1271 C CD2 . LEU A 1 192 ? 27.319 -8.941 -16.271 1.00  90.76 0 A 1
ATOM   1272 N N   . THR A 1 193 ? 30.204 -12.254 -13.682 1.00  96.21 0 A 1
ATOM   1273 C CA  . THR A 1 193 ? 29.735 -13.350 -12.824 1.00  95.88 0 A 1
ATOM   1274 C C   . THR A 1 193 ? 28.465 -12.975 -12.071 1.00  95.73 0 A 1
ATOM   1275 O O   . THR A 1 193 ? 27.629 -13.833 -11.836 1.00  94.36 0 A 1
ATOM   1276 C CB  . THR A 1 193 ? 30.820 -13.803 -11.832 1.00  94.52 0 A 1
ATOM   1277 C CG2 . THR A 1 193 ? 32.069 -14.314 -12.538 1.00  82.03 0 A 1
ATOM   1278 O OG1 . THR A 1 193 ? 31.226 -12.745 -10.988 1.00  83.24 0 A 1
ATOM   1279 N N   . ASN A 1 194 ? 28.297 -11.704 -11.725 1.00  96.02 0 A 1
ATOM   1280 C CA  . ASN A 1 194 ? 27.162 -11.217 -10.948 1.00  95.98 0 A 1
ATOM   1281 C C   . ASN A 1 194 ? 26.506 -10.027 -11.657 1.00  96.11 0 A 1
ATOM   1282 O O   . ASN A 1 194 ? 27.168 -9.015 -11.902 1.00  95.25 0 A 1
ATOM   1283 C CB  . ASN A 1 194 ? 27.650 -10.818 -9.548 1.00  94.98 0 A 1
ATOM   1284 C CG  . ASN A 1 194 ? 28.222 -11.978 -8.738 1.00  93.45 0 A 1
ATOM   1285 N ND2 . ASN A 1 194 ? 27.501 -12.441 -7.750 1.00  84.00 0 A 1
ATOM   1286 O OD1 . ASN A 1 194 ? 29.320 -12.460 -8.962 1.00  83.77 0 A 1
ATOM   1287 N N   . LEU A 1 195 ? 25.209 -10.141 -11.953 1.00  96.34 0 A 1
ATOM   1288 C CA  . LEU A 1 195 ? 24.404 -9.073 -12.551 1.00  96.63 0 A 1
ATOM   1289 C C   . LEU A 1 195 ? 23.092 -8.919 -11.789 1.00  96.52 0 A 1
ATOM   1290 O O   . LEU A 1 195 ? 22.256 -9.831 -11.793 1.00  95.53 0 A 1
ATOM   1291 C CB  . LEU A 1 195 ? 24.173 -9.382 -14.036 1.00  96.62 0 A 1
ATOM   1292 C CG  . LEU A 1 195 ? 23.265 -8.366 -14.759 1.00  96.28 0 A 1
ATOM   1293 C CD1 . LEU A 1 195 ? 23.823 -6.946 -14.738 1.00  93.60 0 A 1
ATOM   1294 C CD2 . LEU A 1 195 ? 23.107 -8.782 -16.216 1.00  93.23 0 A 1
ATOM   1295 N N   . TYR A 1 196 ? 22.899 -7.760 -11.192 1.00  96.27 0 A 1
ATOM   1296 C CA  . TYR A 1 196 ? 21.677 -7.397 -10.489 1.00  95.89 0 A 1
ATOM   1297 C C   . TYR A 1 196 ? 21.094 -6.129 -11.104 1.00  95.79 0 A 1
ATOM   1298 O O   . TYR A 1 196 ? 21.754 -5.087 -11.152 1.00  95.09 0 A 1
ATOM   1299 C CB  . TYR A 1 196 ? 21.949 -7.239 -8.993 1.00  94.99 0 A 1
ATOM   1300 C CG  . TYR A 1 196 ? 22.742 -8.370 -8.380 1.00  94.56 0 A 1
ATOM   1301 C CD1 . TYR A 1 196 ? 22.121 -9.593 -8.064 1.00  92.05 0 A 1
ATOM   1302 C CD2 . TYR A 1 196 ? 24.128 -8.218 -8.159 1.00  92.10 0 A 1
ATOM   1303 C CE1 . TYR A 1 196 ? 22.867 -10.659 -7.543 1.00  90.67 0 A 1
ATOM   1304 C CE2 . TYR A 1 196 ? 24.888 -9.278 -7.643 1.00  90.79 0 A 1
ATOM   1305 C CZ  . TYR A 1 196 ? 24.252 -10.500 -7.344 1.00  91.70 0 A 1
ATOM   1306 O OH  . TYR A 1 196 ? 24.998 -11.539 -6.870 1.00  89.91 0 A 1
ATOM   1307 N N   . VAL A 1 197 ? 19.858 -6.220 -11.587 1.00  96.00 0 A 1
ATOM   1308 C CA  . VAL A 1 197 ? 19.072 -5.085 -12.095 1.00  95.98 0 A 1
ATOM   1309 C C   . VAL A 1 197 ? 17.674 -5.070 -11.478 1.00  95.26 0 A 1
ATOM   1310 O O   . VAL A 1 197 ? 16.772 -4.400 -11.971 1.00  93.55 0 A 1
ATOM   1311 C CB  . VAL A 1 197 ? 19.017 -5.049 -13.633 1.00  95.74 0 A 1
ATOM   1312 C CG1 . VAL A 1 197 ? 20.413 -4.921 -14.242 1.00  93.31 0 A 1
ATOM   1313 C CG2 . VAL A 1 197 ? 18.336 -6.292 -14.230 1.00  92.91 0 A 1
ATOM   1314 N N   . ASP A 1 198 ? 17.487 -5.824 -10.402 1.00  94.42 0 A 1
ATOM   1315 C CA  . ASP A 1 198 ? 16.217 -5.934 -9.699 1.00  93.34 0 A 1
ATOM   1316 C C   . ASP A 1 198 ? 15.763 -4.617 -9.066 1.00  93.48 0 A 1
ATOM   1317 O O   . ASP A 1 198 ? 16.540 -3.712 -8.802 1.00  91.84 0 A 1
ATOM   1318 C CB  . ASP A 1 198 ? 16.255 -7.090 -8.692 1.00  90.41 0 A 1
ATOM   1319 C CG  . ASP A 1 198 ? 17.365 -6.972 -7.650 1.00  86.23 0 A 1
ATOM   1320 O OD1 . ASP A 1 198 ? 18.509 -7.352 -7.998 1.00  77.99 0 A 1
ATOM   1321 O OD2 . ASP A 1 198 ? 17.060 -6.603 -6.502 1.00  79.38 -1 A 1
ATOM   1322 N N   . SER A 1 199 ? 14.462 -4.511 -8.835 1.00  91.95 0 A 1
ATOM   1323 C CA  . SER A 1 199 ? 13.859 -3.323 -8.244 1.00  91.30 0 A 1
ATOM   1324 C C   . SER A 1 199 ? 14.122 -2.035 -9.035 1.00  91.63 0 A 1
ATOM   1325 O O   . SER A 1 199 ? 14.479 -1.009 -8.467 1.00  90.13 0 A 1
ATOM   1326 C CB  . SER A 1 199 ? 14.220 -3.207 -6.757 1.00  89.19 0 A 1
ATOM   1327 O OG  . SER A 1 199 ? 13.819 -4.358 -6.053 1.00  81.07 0 A 1
ATOM   1328 N N   . ASN A 1 200 ? 13.900 -2.092 -10.353 1.00  91.60 0 A 1
ATOM   1329 C CA  . ASN A 1 200 ? 13.866 -0.957 -11.271 1.00  91.64 0 A 1
ATOM   1330 C C   . ASN A 1 200 ? 12.530 -0.927 -12.035 1.00  89.80 0 A 1
ATOM   1331 O O   . ASN A 1 200 ? 11.604 -1.674 -11.698 1.00  86.34 0 A 1
ATOM   1332 C CB  . ASN A 1 200 ? 15.103 -1.016 -12.188 1.00  92.94 0 A 1
ATOM   1333 C CG  . ASN A 1 200 ? 16.360 -0.536 -11.492 1.00  93.69 0 A 1
ATOM   1334 N ND2 . ASN A 1 200 ? 17.263 -1.428 -11.161 1.00  89.34 0 A 1
ATOM   1335 O OD1 . ASN A 1 200 ? 16.539  0.655 -11.246 1.00  89.14 0 A 1
ATOM   1336 N N   . ASP A 1 201 ? 12.411 -0.094 -13.051 1.00  90.59 0 A 1
ATOM   1337 C CA  . ASP A 1 201 ? 11.230  0.003 -13.931 1.00  89.16 0 A 1
ATOM   1338 C C   . ASP A 1 201 ? 11.589 -0.377 -15.377 1.00  90.12 0 A 1
ATOM   1339 O O   . ASP A 1 201 ? 11.137  0.224 -16.345 1.00  88.38 0 A 1
ATOM   1340 C CB  . ASP A 1 201 ? 10.556  1.382 -13.787 1.00  85.96 0 A 1
ATOM   1341 C CG  . ASP A 1 201 ? 10.088  1.636 -12.351 1.00  80.14 0 A 1
ATOM   1342 O OD1 . ASP A 1 201 ?  9.410  0.738 -11.784 1.00  73.23 0 A 1
ATOM   1343 O OD2 . ASP A 1 201 ? 10.469  2.667 -11.767 1.00  70.59 -1 A 1
ATOM   1344 N N   . LEU A 1 202 ? 12.459 -1.393 -15.512 1.00  92.44 0 A 1
ATOM   1345 C CA  . LEU A 1 202 ? 12.919 -1.880 -16.805 1.00  93.36 0 A 1
ATOM   1346 C C   . LEU A 1 202 ? 11.799 -2.624 -17.540 1.00  92.54 0 A 1
ATOM   1347 O O   . LEU A 1 202 ? 11.042 -3.395 -16.945 1.00  91.30 0 A 1
ATOM   1348 C CB  . LEU A 1 202 ? 14.160 -2.776 -16.640 1.00  94.57 0 A 1
ATOM   1349 C CG  . LEU A 1 202 ? 15.372 -2.083 -16.006 1.00  94.81 0 A 1
ATOM   1350 C CD1 . LEU A 1 202 ? 16.467 -3.109 -15.721 1.00  93.66 0 A 1
ATOM   1351 C CD2 . LEU A 1 202 ? 15.967 -1.000 -16.921 1.00  93.15 0 A 1
ATOM   1352 N N   . THR A 1 203 ? 11.751 -2.423 -18.847 1.00  92.12 0 A 1
ATOM   1353 C CA  . THR A 1 203 ? 10.732 -2.962 -19.753 1.00  91.69 0 A 1
ATOM   1354 C C   . THR A 1 203 ? 11.356 -3.836 -20.841 1.00  92.63 0 A 1
ATOM   1355 O O   . THR A 1 203 ? 12.574 -4.063 -20.879 1.00  91.97 0 A 1
ATOM   1356 C CB  . THR A 1 203 ?  9.901 -1.818 -20.364 1.00  89.16 0 A 1
ATOM   1357 C CG2 . THR A 1 203 ?  9.122 -1.022 -19.326 1.00  82.01 0 A 1
ATOM   1358 O OG1 . THR A 1 203 ? 10.725 -0.912 -21.058 1.00  82.79 0 A 1
ATOM   1359 N N   . GLY A 1 204 ? 10.527 -4.343 -21.737 1.00  92.43 0 A 1
ATOM   1360 C CA  . GLY A 1 204 ? 10.963 -5.188 -22.843 1.00  92.88 0 A 1
ATOM   1361 C C   . GLY A 1 204 ? 10.915 -6.677 -22.506 1.00  94.14 0 A 1
ATOM   1362 O O   . GLY A 1 204 ? 10.326 -7.109 -21.512 1.00  92.90 0 A 1
ATOM   1363 N N   . ILE A 1 205 ? 11.510 -7.479 -23.371 1.00  95.57 0 A 1
ATOM   1364 C CA  . ILE A 1 205 ? 11.596 -8.941 -23.212 1.00  95.84 0 A 1
ATOM   1365 C C   . ILE A 1 205 ? 12.844 -9.333 -22.417 1.00  96.34 0 A 1
ATOM   1366 O O   . ILE A 1 205 ? 13.731 -8.503 -22.185 1.00  95.23 0 A 1
ATOM   1367 C CB  . ILE A 1 205 ? 11.525 -9.655 -24.576 1.00  94.62 0 A 1
ATOM   1368 C CG1 . ILE A 1 205 ? 12.686 -9.244 -25.512 1.00  87.79 0 A 1
ATOM   1369 C CG2 . ILE A 1 205 ? 10.150 -9.391 -25.223 1.00  86.30 0 A 1
ATOM   1370 C CD1 . ILE A 1 205 ? 12.782 -10.094 -26.790 1.00  81.70 0 A 1
ATOM   1371 N N   . PHE A 1 206 ? 12.961 -10.609 -22.040 1.00  96.40 0 A 1
ATOM   1372 C CA  . PHE A 1 206 ? 14.200 -11.127 -21.449 1.00  96.63 0 A 1
ATOM   1373 C C   . PHE A 1 206 ? 15.415 -10.724 -22.302 1.00  96.69 0 A 1
ATOM   1374 O O   . PHE A 1 206 ? 15.415 -10.976 -23.508 1.00  95.64 0 A 1
ATOM   1375 C CB  . PHE A 1 206 ? 14.120 -12.654 -21.318 1.00  96.20 0 A 1
ATOM   1376 C CG  . PHE A 1 206 ? 15.321 -13.260 -20.633 1.00  97.04 0 A 1
ATOM   1377 C CD1 . PHE A 1 206 ? 16.521 -13.485 -21.346 1.00  95.82 0 A 1
ATOM   1378 C CD2 . PHE A 1 206 ? 15.284 -13.574 -19.270 1.00  95.73 0 A 1
ATOM   1379 C CE1 . PHE A 1 206 ? 17.653 -14.002 -20.703 1.00  95.14 0 A 1
ATOM   1380 C CE2 . PHE A 1 206 ? 16.407 -14.097 -18.620 1.00  94.66 0 A 1
ATOM   1381 C CZ  . PHE A 1 206 ? 17.598 -14.307 -19.332 1.00  95.57 0 A 1
ATOM   1382 N N   . PRO A 1 207 ? 16.476 -10.140 -21.704 1.00  96.68 0 A 1
ATOM   1383 C CA  . PRO A 1 207 ? 17.643 -9.674 -22.452 1.00  95.91 0 A 1
ATOM   1384 C C   . PRO A 1 207 ? 18.445 -10.855 -23.013 1.00  95.83 0 A 1
ATOM   1385 O O   . PRO A 1 207 ? 19.319 -11.417 -22.348 1.00  94.42 0 A 1
ATOM   1386 C CB  . PRO A 1 207 ? 18.445 -8.802 -21.478 1.00  94.67 0 A 1
ATOM   1387 C CG  . PRO A 1 207 ? 17.506 -8.539 -20.303 1.00  92.45 0 A 1
ATOM   1388 C CD  . PRO A 1 207 ? 16.553 -9.732 -20.324 1.00  95.40 0 A 1
ATOM   1389 N N   . LEU A 1 208 ? 18.175 -11.247 -24.245 1.00  95.81 0 A 1
ATOM   1390 C CA  . LEU A 1 208 ? 18.758 -12.442 -24.867 1.00  95.50 0 A 1
ATOM   1391 C C   . LEU A 1 208 ? 20.289 -12.409 -24.949 1.00  95.35 0 A 1
ATOM   1392 O O   . LEU A 1 208 ? 20.931 -13.461 -24.954 1.00  92.95 0 A 1
ATOM   1393 C CB  . LEU A 1 208 ? 18.164 -12.636 -26.273 1.00  94.33 0 A 1
ATOM   1394 C CG  . LEU A 1 208 ? 16.662 -12.947 -26.321 1.00  92.05 0 A 1
ATOM   1395 C CD1 . LEU A 1 208 ? 16.194 -13.004 -27.774 1.00  88.11 0 A 1
ATOM   1396 C CD2 . LEU A 1 208 ? 16.326 -14.280 -25.654 1.00  87.91 0 A 1
ATOM   1397 N N   . SER A 1 209 ? 20.890 -11.213 -24.956 1.00  95.27 0 A 1
ATOM   1398 C CA  . SER A 1 209 ? 22.346 -11.056 -24.939 1.00  94.29 0 A 1
ATOM   1399 C C   . SER A 1 209 ? 23.003 -11.633 -23.682 1.00  94.78 0 A 1
ATOM   1400 O O   . SER A 1 209 ? 24.154 -12.053 -23.751 1.00  93.02 0 A 1
ATOM   1401 C CB  . SER A 1 209 ? 22.709 -9.581 -25.088 1.00  92.19 0 A 1
ATOM   1402 O OG  . SER A 1 209 ? 22.189 -8.795 -24.031 1.00  86.09 0 A 1
ATOM   1403 N N   . LEU A 1 210 ? 22.273 -11.730 -22.578 1.00  95.65 0 A 1
ATOM   1404 C CA  . LEU A 1 210 ? 22.769 -12.310 -21.329 1.00  95.72 0 A 1
ATOM   1405 C C   . LEU A 1 210 ? 23.100 -13.805 -21.470 1.00  95.87 0 A 1
ATOM   1406 O O   . LEU A 1 210 ? 24.001 -14.284 -20.798 1.00  94.27 0 A 1
ATOM   1407 C CB  . LEU A 1 210 ? 21.748 -12.102 -20.196 1.00  95.10 0 A 1
ATOM   1408 C CG  . LEU A 1 210 ? 21.390 -10.631 -19.898 1.00  94.75 0 A 1
ATOM   1409 C CD1 . LEU A 1 210 ? 20.444 -10.579 -18.701 1.00  92.35 0 A 1
ATOM   1410 C CD2 . LEU A 1 210 ? 22.608 -9.768 -19.589 1.00  92.20 0 A 1
ATOM   1411 N N   . LEU A 1 211 ? 22.455 -14.517 -22.393 1.00  95.73 0 A 1
ATOM   1412 C CA  . LEU A 1 211 ? 22.740 -15.941 -22.647 1.00  95.36 0 A 1
ATOM   1413 C C   . LEU A 1 211 ? 24.163 -16.198 -23.168 1.00  94.75 0 A 1
ATOM   1414 O O   . LEU A 1 211 ? 24.640 -17.334 -23.131 1.00  91.99 0 A 1
ATOM   1415 C CB  . LEU A 1 211 ? 21.702 -16.503 -23.637 1.00  94.82 0 A 1
ATOM   1416 C CG  . LEU A 1 211 ? 20.242 -16.444 -23.154 1.00  94.32 0 A 1
ATOM   1417 C CD1 . LEU A 1 211 ? 19.327 -16.975 -24.268 1.00  91.50 0 A 1
ATOM   1418 C CD2 . LEU A 1 211 ? 20.009 -17.308 -21.911 1.00  91.06 0 A 1
ATOM   1419 N N   . ASN A 1 212 ? 24.873 -15.151 -23.597 1.00  94.27 0 A 1
ATOM   1420 C CA  . ASN A 1 212 ? 26.274 -15.240 -24.008 1.00  93.05 0 A 1
ATOM   1421 C C   . ASN A 1 212 ? 27.247 -15.251 -22.818 1.00  93.16 0 A 1
ATOM   1422 O O   . ASN A 1 212 ? 28.419 -15.602 -22.989 1.00  90.19 0 A 1
ATOM   1423 C CB  . ASN A 1 212 ? 26.594 -14.072 -24.963 1.00  90.40 0 A 1
ATOM   1424 C CG  . ASN A 1 212 ? 25.773 -14.093 -26.244 1.00  86.49 0 A 1
ATOM   1425 N ND2 . ASN A 1 212 ? 25.656 -12.954 -26.890 1.00  77.57 0 A 1
ATOM   1426 O OD1 . ASN A 1 212 ? 25.282 -15.103 -26.705 1.00  78.53 0 A 1
ATOM   1427 N N   . LEU A 1 213 ? 26.785 -14.864 -21.618 1.00  94.79 0 A 1
ATOM   1428 C CA  . LEU A 1 213 ? 27.622 -14.668 -20.430 1.00  94.84 0 A 1
ATOM   1429 C C   . LEU A 1 213 ? 27.894 -16.006 -19.725 1.00  94.64 0 A 1
ATOM   1430 O O   . LEU A 1 213 ? 27.298 -16.347 -18.709 1.00  92.16 0 A 1
ATOM   1431 C CB  . LEU A 1 213 ? 26.970 -13.631 -19.497 1.00  94.36 0 A 1
ATOM   1432 C CG  . LEU A 1 213 ? 26.638 -12.276 -20.147 1.00  93.88 0 A 1
ATOM   1433 C CD1 . LEU A 1 213 ? 26.064 -11.335 -19.097 1.00  89.95 0 A 1
ATOM   1434 C CD2 . LEU A 1 213 ? 27.865 -11.616 -20.776 1.00  89.69 0 A 1
ATOM   1435 N N   . LYS A 1 214 ? 28.843 -16.775 -20.250 1.00  94.91 0 A 1
ATOM   1436 C CA  . LYS A 1 214 ? 29.126 -18.145 -19.793 1.00  94.28 0 A 1
ATOM   1437 C C   . LYS A 1 214 ? 29.622 -18.256 -18.352 1.00  95.09 0 A 1
ATOM   1438 O O   . LYS A 1 214 ? 29.579 -19.343 -17.795 1.00  91.93 0 A 1
ATOM   1439 C CB  . LYS A 1 214 ? 30.146 -18.804 -20.720 1.00  91.52 0 A 1
ATOM   1440 C CG  . LYS A 1 214 ? 29.592 -18.956 -22.143 1.00  81.69 0 A 1
ATOM   1441 C CD  . LYS A 1 214 ? 29.933 -20.321 -22.716 1.00  68.42 0 A 1
ATOM   1442 C CE  . LYS A 1 214 ? 29.299 -20.448 -24.097 1.00  59.30 0 A 1
ATOM   1443 N NZ  . LYS A 1 214 ? 29.327 -21.858 -24.574 1.00  49.59 1 A 1
ATOM   1444 N N   . HIS A 1 215 ? 30.125 -17.163 -17.767 1.00  95.70 0 A 1
ATOM   1445 C CA  . HIS A 1 215 ? 30.629 -17.136 -16.400 1.00  95.91 0 A 1
ATOM   1446 C C   . HIS A 1 215 ? 29.601 -16.622 -15.380 1.00  96.06 0 A 1
ATOM   1447 O O   . HIS A 1 215 ? 29.910 -16.567 -14.198 1.00  94.30 0 A 1
ATOM   1448 C CB  . HIS A 1 215 ? 31.933 -16.330 -16.356 1.00  95.45 0 A 1
ATOM   1449 C CG  . HIS A 1 215 ? 33.028 -16.987 -17.149 1.00  94.25 0 A 1
ATOM   1450 C CD2 . HIS A 1 215 ? 33.639 -16.522 -18.286 1.00  81.09 0 A 1
ATOM   1451 N ND1 . HIS A 1 215 ? 33.577 -18.224 -16.878 1.00  80.31 0 A 1
ATOM   1452 C CE1 . HIS A 1 215 ? 34.488 -18.485 -17.828 1.00  83.02 0 A 1
ATOM   1453 N NE2 . HIS A 1 215 ? 34.554 -17.480 -18.704 1.00  86.15 0 A 1
ATOM   1454 N N   . LEU A 1 216 ? 28.403 -16.257 -15.831 1.00  96.24 0 A 1
ATOM   1455 C CA  . LEU A 1 216 ? 27.376 -15.697 -14.967 1.00  96.37 0 A 1
ATOM   1456 C C   . LEU A 1 216 ? 26.913 -16.752 -13.937 1.00  96.24 0 A 1
ATOM   1457 O O   . LEU A 1 216 ? 26.451 -17.828 -14.321 1.00  95.14 0 A 1
ATOM   1458 C CB  . LEU A 1 216 ? 26.223 -15.183 -15.837 1.00  95.65 0 A 1
ATOM   1459 C CG  . LEU A 1 216 ? 25.280 -14.197 -15.118 1.00  93.46 0 A 1
ATOM   1460 C CD1 . LEU A 1 216 ? 25.962 -12.866 -14.827 1.00  90.91 0 A 1
ATOM   1461 C CD2 . LEU A 1 216 ? 24.075 -13.921 -16.011 1.00  90.30 0 A 1
ATOM   1462 N N   . SER A 1 217 ? 27.073 -16.422 -12.649 1.00  95.92 0 A 1
ATOM   1463 C CA  . SER A 1 217 ? 26.636 -17.249 -11.526 1.00  95.29 0 A 1
ATOM   1464 C C   . SER A 1 217 ? 25.371 -16.698 -10.867 1.00  95.47 0 A 1
ATOM   1465 O O   . SER A 1 217 ? 24.456 -17.454 -10.560 1.00  93.78 0 A 1
ATOM   1466 C CB  . SER A 1 217 ? 27.759 -17.388 -10.490 1.00  93.05 0 A 1
ATOM   1467 O OG  . SER A 1 217 ? 28.086 -16.144 -9.904 1.00  81.84 0 A 1
ATOM   1468 N N   . ASP A 1 218 ? 25.288 -15.384 -10.692 1.00  95.51 0 A 1
ATOM   1469 C CA  . ASP A 1 218 ? 24.144 -14.706 -10.088 1.00  95.44 0 A 1
ATOM   1470 C C   . ASP A 1 218 ? 23.487 -13.764 -11.104 1.00  96.00 0 A 1
ATOM   1471 O O   . ASP A 1 218 ? 24.121 -12.834 -11.612 1.00  95.00 0 A 1
ATOM   1472 C CB  . ASP A 1 218 ? 24.588 -13.939 -8.834 1.00  93.47 0 A 1
ATOM   1473 C CG  . ASP A 1 218 ? 24.903 -14.789 -7.600 1.00  88.44 0 A 1
ATOM   1474 O OD1 . ASP A 1 218 ? 24.152 -15.719 -7.266 1.00  80.96 0 A 1
ATOM   1475 O OD2 . ASP A 1 218 ? 25.834 -14.435 -6.833 1.00  80.24 -1 A 1
ATOM   1476 N N   . LEU A 1 219 ? 22.197 -13.977 -11.370 1.00  96.09 0 A 1
ATOM   1477 C CA  . LEU A 1 219 ? 21.376 -13.128 -12.225 1.00  96.45 0 A 1
ATOM   1478 C C   . LEU A 1 219 ? 20.062 -12.785 -11.526 1.00  96.30 0 A 1
ATOM   1479 O O   . LEU A 1 219 ? 19.254 -13.679 -11.263 1.00  95.27 0 A 1
ATOM   1480 C CB  . LEU A 1 219 ? 21.139 -13.840 -13.568 1.00  96.44 0 A 1
ATOM   1481 C CG  . LEU A 1 219 ? 20.206 -13.087 -14.544 1.00  96.39 0 A 1
ATOM   1482 C CD1 . LEU A 1 219 ? 20.731 -11.694 -14.902 1.00  94.42 0 A 1
ATOM   1483 C CD2 . LEU A 1 219 ? 20.058 -13.883 -15.839 1.00  94.18 0 A 1
ATOM   1484 N N   . SER A 1 220 ? 19.829 -11.496 -11.276 1.00  95.97 0 A 1
ATOM   1485 C CA  . SER A 1 220 ? 18.545 -11.000 -10.785 1.00  95.59 0 A 1
ATOM   1486 C C   . SER A 1 220 ? 17.949 -9.953 -11.719 1.00  95.97 0 A 1
ATOM   1487 O O   . SER A 1 220 ? 18.521 -8.887 -11.929 1.00  95.28 0 A 1
ATOM   1488 C CB  . SER A 1 220 ? 18.665 -10.465 -9.358 1.00  93.78 0 A 1
ATOM   1489 O OG  . SER A 1 220 ? 17.373 -10.161 -8.883 1.00  83.26 0 A 1
ATOM   1490 N N   . LEU A 1 221 ? 16.774 -10.276 -12.251 1.00  96.19 0 A 1
ATOM   1491 C CA  . LEU A 1 221 ? 15.924 -9.398 -13.068 1.00  96.16 0 A 1
ATOM   1492 C C   . LEU A 1 221 ? 14.634 -9.024 -12.319 1.00  95.64 0 A 1
ATOM   1493 O O   . LEU A 1 221 ? 13.703 -8.486 -12.918 1.00  93.87 0 A 1
ATOM   1494 C CB  . LEU A 1 221 ? 15.581 -10.117 -14.394 1.00  96.21 0 A 1
ATOM   1495 C CG  . LEU A 1 221 ? 16.782 -10.612 -15.229 1.00  95.59 0 A 1
ATOM   1496 C CD1 . LEU A 1 221 ? 16.264 -11.333 -16.473 1.00  92.53 0 A 1
ATOM   1497 C CD2 . LEU A 1 221 ? 17.682 -9.473 -15.683 1.00  91.84 0 A 1
ATOM   1498 N N   . SER A 1 222 ? 14.552 -9.341 -11.033 1.00  94.85 0 A 1
ATOM   1499 C CA  . SER A 1 222 ? 13.322 -9.300 -10.246 1.00  94.00 0 A 1
ATOM   1500 C C   . SER A 1 222 ? 12.741 -7.897 -10.122 1.00  93.42 0 A 1
ATOM   1501 O O   . SER A 1 222 ? 13.448 -6.896 -10.218 1.00  91.61 0 A 1
ATOM   1502 C CB  . SER A 1 222 ? 13.577 -9.878 -8.854 1.00  92.77 0 A 1
ATOM   1503 O OG  . SER A 1 222 ? 14.009 -11.220 -8.963 1.00  86.30 0 A 1
ATOM   1504 N N   . ARG A 1 223 ? 11.430 -7.807 -9.879 1.00  92.33 0 A 1
ATOM   1505 C CA  . ARG A 1 223 ? 10.728 -6.539 -9.631 1.00  91.59 0 A 1
ATOM   1506 C C   . ARG A 1 223 ? 11.001 -5.465 -10.697 1.00  91.61 0 A 1
ATOM   1507 O O   . ARG A 1 223 ? 11.407 -4.349 -10.378 1.00  89.89 0 A 1
ATOM   1508 C CB  . ARG A 1 223 ? 11.020 -6.025 -8.215 1.00  88.92 0 A 1
ATOM   1509 C CG  . ARG A 1 223 ? 10.524 -6.980 -7.125 1.00  81.11 0 A 1
ATOM   1510 C CD  . ARG A 1 223 ? 10.680 -6.333 -5.747 1.00  75.72 0 A 1
ATOM   1511 N NE  . ARG A 1 223 ?  9.817 -5.162 -5.653 1.00  67.58 0 A 1
ATOM   1512 C CZ  . ARG A 1 223 ?  9.748 -4.272 -4.688 1.00  60.30 0 A 1
ATOM   1513 N NH1 . ARG A 1 223 ? 10.477 -4.353 -3.624 1.00  55.36 1 A 1
ATOM   1514 N NH2 . ARG A 1 223 ?  8.925 -3.285 -4.810 1.00  51.83 0 A 1
ATOM   1515 N N   . ASN A 1 224 ? 10.773 -5.847 -11.937 1.00  91.69 0 A 1
ATOM   1516 C CA  . ASN A 1 224 ? 10.772 -4.964 -13.098 1.00  91.97 0 A 1
ATOM   1517 C C   . ASN A 1 224 ?  9.448 -5.125 -13.861 1.00  90.64 0 A 1
ATOM   1518 O O   . ASN A 1 224 ?  8.473 -5.671 -13.328 1.00  87.62 0 A 1
ATOM   1519 C CB  . ASN A 1 224 ? 12.027 -5.267 -13.938 1.00  93.31 0 A 1
ATOM   1520 C CG  . ASN A 1 224 ? 13.275 -4.597 -13.390 1.00  93.94 0 A 1
ATOM   1521 N ND2 . ASN A 1 224 ? 14.179 -5.351 -12.822 1.00  90.59 0 A 1
ATOM   1522 O OD1 . ASN A 1 224 ? 13.442 -3.395 -13.499 1.00  90.29 0 A 1
ATOM   1523 N N   . GLN A 1 225 ?  9.410 -4.675 -15.098 1.00  90.82 0 A 1
ATOM   1524 C CA  . GLN A 1 225 ?  8.247 -4.785 -15.983 1.00  89.80 0 A 1
ATOM   1525 C C   . GLN A 1 225 ?  8.583 -5.611 -17.247 1.00  91.47 0 A 1
ATOM   1526 O O   . GLN A 1 225 ?  8.064 -5.343 -18.325 1.00  90.48 0 A 1
ATOM   1527 C CB  . GLN A 1 225 ?  7.698 -3.389 -16.310 1.00  86.83 0 A 1
ATOM   1528 C CG  . GLN A 1 225 ?  7.345 -2.570 -15.060 1.00  82.19 0 A 1
ATOM   1529 C CD  . GLN A 1 225 ?  6.744 -1.200 -15.410 1.00  75.65 0 A 1
ATOM   1530 N NE2 . GLN A 1 225 ?  6.836 -0.229 -14.531 1.00  64.88 0 A 1
ATOM   1531 O OE1 . GLN A 1 225 ?  6.175 -0.992 -16.463 1.00  68.36 0 A 1
ATOM   1532 N N   . PHE A 1 226 ?  9.463 -6.610 -17.095 1.00  93.38 0 A 1
ATOM   1533 C CA  . PHE A 1 226 ?  9.794 -7.495 -18.206 1.00  94.27 0 A 1
ATOM   1534 C C   . PHE A 1 226 ?  8.581 -8.323 -18.644 1.00  93.76 0 A 1
ATOM   1535 O O   . PHE A 1 226 ?  7.792 -8.797 -17.824 1.00  92.47 0 A 1
ATOM   1536 C CB  . PHE A 1 226 ? 10.974 -8.413 -17.858 1.00  95.18 0 A 1
ATOM   1537 C CG  . PHE A 1 226 ? 12.302 -7.710 -17.713 1.00  95.89 0 A 1
ATOM   1538 C CD1 . PHE A 1 226 ? 12.910 -7.095 -18.831 1.00  94.51 0 A 1
ATOM   1539 C CD2 . PHE A 1 226 ? 12.969 -7.672 -16.474 1.00  94.31 0 A 1
ATOM   1540 C CE1 . PHE A 1 226 ? 14.145 -6.451 -18.709 1.00  94.15 0 A 1
ATOM   1541 C CE2 . PHE A 1 226 ? 14.210 -7.027 -16.346 1.00  94.19 0 A 1
ATOM   1542 C CZ  . PHE A 1 226 ? 14.796 -6.419 -17.462 1.00  95.59 0 A 1
ATOM   1543 N N   . THR A 1 227 ?  8.476 -8.532 -19.958 1.00  93.76 0 A 1
ATOM   1544 C CA  . THR A 1 227 ?  7.369 -9.233 -20.621 1.00  93.54 0 A 1
ATOM   1545 C C   . THR A 1 227 ?  7.881 -10.359 -21.520 1.00  94.68 0 A 1
ATOM   1546 O O   . THR A 1 227 ?  9.079 -10.657 -21.571 1.00  93.83 0 A 1
ATOM   1547 C CB  . THR A 1 227 ?  6.506 -8.235 -21.421 1.00  91.40 0 A 1
ATOM   1548 C CG2 . THR A 1 227 ?  5.842 -7.164 -20.560 1.00  84.07 0 A 1
ATOM   1549 O OG1 . THR A 1 227 ?  7.266 -7.585 -22.395 1.00  85.49 0 A 1
ATOM   1550 N N   . GLY A 1 228 ?  6.985 -11.014 -22.240 1.00  94.76 0 A 1
ATOM   1551 C CA  . GLY A 1 228 ?  7.342 -12.111 -23.134 1.00  94.91 0 A 1
ATOM   1552 C C   . GLY A 1 228 ?  7.682 -13.398 -22.382 1.00  96.01 0 A 1
ATOM   1553 O O   . GLY A 1 228 ?  7.356 -13.565 -21.212 1.00  94.82 0 A 1
ATOM   1554 N N   . THR A 1 229 ?  8.323 -14.332 -23.074 1.00  96.57 0 A 1
ATOM   1555 C CA  . THR A 1 229 ?  8.643 -15.657 -22.525 1.00  96.76 0 A 1
ATOM   1556 C C   . THR A 1 229 ? 10.067 -15.713 -21.979 1.00  96.93 0 A 1
ATOM   1557 O O   . THR A 1 229 ? 10.963 -15.056 -22.505 1.00  95.63 0 A 1
ATOM   1558 C CB  . THR A 1 229 ?  8.448 -16.761 -23.567 1.00  95.56 0 A 1
ATOM   1559 C CG2 . THR A 1 229 ?  7.014 -16.825 -24.082 1.00  87.59 0 A 1
ATOM   1560 O OG1 . THR A 1 229 ?  9.285 -16.543 -24.683 1.00  87.81 0 A 1
ATOM   1561 N N   . LEU A 1 230 ? 10.299 -16.568 -20.984 1.00  97.12 0 A 1
ATOM   1562 C CA  . LEU A 1 230 ? 11.659 -16.962 -20.627 1.00  97.13 0 A 1
ATOM   1563 C C   . LEU A 1 230 ? 12.290 -17.792 -21.759 1.00  97.01 0 A 1
ATOM   1564 O O   . LEU A 1 230 ? 11.601 -18.603 -22.383 1.00  95.65 0 A 1
ATOM   1565 C CB  . LEU A 1 230 ? 11.655 -17.735 -19.290 1.00  96.56 0 A 1
ATOM   1566 C CG  . LEU A 1 230 ? 11.255 -16.885 -18.064 1.00  95.90 0 A 1
ATOM   1567 C CD1 . LEU A 1 230 ? 11.132 -17.790 -16.849 1.00  94.00 0 A 1
ATOM   1568 C CD2 . LEU A 1 230 ? 12.292 -15.809 -17.748 1.00  93.15 0 A 1
ATOM   1569 N N   . PRO A 1 231 ? 13.606 -17.642 -22.027 1.00  97.16 0 A 1
ATOM   1570 C CA  . PRO A 1 231 ? 14.291 -18.407 -23.068 1.00  96.64 0 A 1
ATOM   1571 C C   . PRO A 1 231 ? 14.229 -19.917 -22.814 1.00  96.53 0 A 1
ATOM   1572 O O   . PRO A 1 231 ? 14.559 -20.388 -21.727 1.00  95.34 0 A 1
ATOM   1573 C CB  . PRO A 1 231 ? 15.734 -17.899 -23.073 1.00  95.54 0 A 1
ATOM   1574 C CG  . PRO A 1 231 ? 15.629 -16.503 -22.471 1.00  93.68 0 A 1
ATOM   1575 C CD  . PRO A 1 231 ? 14.489 -16.642 -21.462 1.00  96.33 0 A 1
ATOM   1576 N N   . SER A 1 232 ? 13.909 -20.691 -23.838 1.00  96.03 0 A 1
ATOM   1577 C CA  . SER A 1 232 ? 13.891 -22.158 -23.732 1.00  95.39 0 A 1
ATOM   1578 C C   . SER A 1 232 ? 15.284 -22.770 -23.512 1.00  95.25 0 A 1
ATOM   1579 O O   . SER A 1 232 ? 15.404 -23.886 -23.017 1.00  92.28 0 A 1
ATOM   1580 C CB  . SER A 1 232 ? 13.263 -22.753 -24.992 1.00  93.38 0 A 1
ATOM   1581 O OG  . SER A 1 232 ? 13.971 -22.337 -26.143 1.00  81.17 0 A 1
ATOM   1582 N N   . ASN A 1 233 ? 16.338 -22.024 -23.841 1.00  94.85 0 A 1
ATOM   1583 C CA  . ASN A 1 233 ? 17.737 -22.426 -23.736 1.00  94.50 0 A 1
ATOM   1584 C C   . ASN A 1 233 ? 18.463 -21.754 -22.552 1.00  95.33 0 A 1
ATOM   1585 O O   . ASN A 1 233 ? 19.635 -21.404 -22.680 1.00  92.97 0 A 1
ATOM   1586 C CB  . ASN A 1 233 ? 18.431 -22.209 -25.095 1.00  91.28 0 A 1
ATOM   1587 C CG  . ASN A 1 233 ? 18.531 -20.742 -25.491 1.00  83.00 0 A 1
ATOM   1588 N ND2 . ASN A 1 233 ? 19.619 -20.358 -26.124 1.00  71.59 0 A 1
ATOM   1589 O OD1 . ASN A 1 233 ? 17.646 -19.950 -25.278 1.00  69.50 0 A 1
ATOM   1590 N N   . MET A 1 234 ? 17.809 -21.624 -21.411 1.00  95.22 0 A 1
ATOM   1591 C CA  . MET A 1 234 ? 18.427 -21.080 -20.190 1.00  95.54 0 A 1
ATOM   1592 C C   . MET A 1 234 ? 19.702 -21.822 -19.773 1.00  95.54 0 A 1
ATOM   1593 O O   . MET A 1 234 ? 20.606 -21.220 -19.209 1.00  93.88 0 A 1
ATOM   1594 C CB  . MET A 1 234 ? 17.411 -21.103 -19.036 1.00  95.08 0 A 1
ATOM   1595 C CG  . MET A 1 234 ? 16.357 -20.000 -19.145 1.00  93.18 0 A 1
ATOM   1596 S SD  . MET A 1 234 ? 16.981 -18.286 -19.058 1.00  93.24 0 A 1
ATOM   1597 C CE  . MET A 1 234 ? 17.633 -18.234 -17.375 1.00  86.05 0 A 1
ATOM   1598 N N   . SER A 1 235 ? 19.843 -23.094 -20.146 1.00  95.19 0 A 1
ATOM   1599 C CA  . SER A 1 235 ? 21.059 -23.908 -19.928 1.00  94.59 0 A 1
ATOM   1600 C C   . SER A 1 235 ? 22.317 -23.387 -20.646 1.00  94.82 0 A 1
ATOM   1601 O O   . SER A 1 235 ? 23.409 -23.903 -20.410 1.00  92.37 0 A 1
ATOM   1602 C CB  . SER A 1 235 ? 20.800 -25.355 -20.346 1.00  92.60 0 A 1
ATOM   1603 O OG  . SER A 1 235 ? 20.398 -25.423 -21.698 1.00  87.53 0 A 1
ATOM   1604 N N   . SER A 1 236 ? 22.195 -22.359 -21.487 1.00  95.42 0 A 1
ATOM   1605 C CA  . SER A 1 236 ? 23.358 -21.649 -22.021 1.00  95.09 0 A 1
ATOM   1606 C C   . SER A 1 236 ? 24.171 -20.954 -20.922 1.00  95.23 0 A 1
ATOM   1607 O O   . SER A 1 236 ? 25.392 -20.836 -21.044 1.00  92.77 0 A 1
ATOM   1608 C CB  . SER A 1 236 ? 22.927 -20.587 -23.048 1.00  93.63 0 A 1
ATOM   1609 O OG  . SER A 1 236 ? 22.155 -21.187 -24.077 1.00  80.92 0 A 1
ATOM   1610 N N   . LEU A 1 237 ? 23.510 -20.573 -19.829 1.00  95.77 0 A 1
ATOM   1611 C CA  . LEU A 1 237 ? 24.123 -20.075 -18.601 1.00  95.86 0 A 1
ATOM   1612 C C   . LEU A 1 237 ? 24.610 -21.262 -17.743 1.00  95.81 0 A 1
ATOM   1613 O O   . LEU A 1 237 ? 24.083 -21.569 -16.682 1.00  94.22 0 A 1
ATOM   1614 C CB  . LEU A 1 237 ? 23.109 -19.184 -17.848 1.00  95.53 0 A 1
ATOM   1615 C CG  . LEU A 1 237 ? 22.626 -17.952 -18.626 1.00  94.84 0 A 1
ATOM   1616 C CD1 . LEU A 1 237 ? 21.567 -17.206 -17.811 1.00  92.54 0 A 1
ATOM   1617 C CD2 . LEU A 1 237 ? 23.771 -16.980 -18.918 1.00  92.09 0 A 1
ATOM   1618 N N   . SER A 1 238 ? 25.641 -21.959 -18.235 1.00  95.51 0 A 1
ATOM   1619 C CA  . SER A 1 238 ? 26.090 -23.249 -17.687 1.00  95.05 0 A 1
ATOM   1620 C C   . SER A 1 238 ? 26.687 -23.189 -16.277 1.00  95.13 0 A 1
ATOM   1621 O O   . SER A 1 238 ? 26.867 -24.236 -15.660 1.00  92.40 0 A 1
ATOM   1622 C CB  . SER A 1 238 ? 27.106 -23.889 -18.640 1.00  93.16 0 A 1
ATOM   1623 O OG  . SER A 1 238 ? 28.216 -23.034 -18.861 1.00  86.92 0 A 1
ATOM   1624 N N   . ASN A 1 239 ? 27.010 -21.979 -15.775 1.00  95.41 0 A 1
ATOM   1625 C CA  . ASN A 1 239 ? 27.559 -21.750 -14.434 1.00  95.41 0 A 1
ATOM   1626 C C   . ASN A 1 239 ? 26.570 -21.023 -13.505 1.00  95.59 0 A 1
ATOM   1627 O O   . ASN A 1 239 ? 26.968 -20.571 -12.433 1.00  93.74 0 A 1
ATOM   1628 C CB  . ASN A 1 239 ? 28.892 -21.000 -14.557 1.00  94.73 0 A 1
ATOM   1629 C CG  . ASN A 1 239 ? 29.964 -21.826 -15.246 1.00  92.81 0 A 1
ATOM   1630 N ND2 . ASN A 1 239 ? 30.576 -21.288 -16.272 1.00  81.29 0 A 1
ATOM   1631 O OD1 . ASN A 1 239 ? 30.263 -22.953 -14.900 1.00  82.31 0 A 1
ATOM   1632 N N   . LEU A 1 240 ? 25.312 -20.901 -13.911 1.00  95.88 0 A 1
ATOM   1633 C CA  . LEU A 1 240 ? 24.307 -20.188 -13.126 1.00  96.05 0 A 1
ATOM   1634 C C   . LEU A 1 240 ? 24.035 -20.939 -11.812 1.00  96.03 0 A 1
ATOM   1635 O O   . LEU A 1 240 ? 23.721 -22.130 -11.818 1.00  95.08 0 A 1
ATOM   1636 C CB  . LEU A 1 240 ? 23.041 -20.009 -13.979 1.00  95.80 0 A 1
ATOM   1637 C CG  . LEU A 1 240 ? 22.054 -18.959 -13.452 1.00  94.60 0 A 1
ATOM   1638 C CD1 . LEU A 1 240 ? 22.609 -17.530 -13.559 1.00  92.77 0 A 1
ATOM   1639 C CD2 . LEU A 1 240 ? 20.769 -19.016 -14.279 1.00  92.28 0 A 1
ATOM   1640 N N   . GLU A 1 241 ? 24.174 -20.232 -10.694 1.00  95.40 0 A 1
ATOM   1641 C CA  . GLU A 1 241 ? 23.913 -20.742 -9.340 1.00  94.80 0 A 1
ATOM   1642 C C   . GLU A 1 241 ? 22.636 -20.132 -8.753 1.00  94.89 0 A 1
ATOM   1643 O O   . GLU A 1 241 ? 21.892 -20.803 -8.052 1.00  93.48 0 A 1
ATOM   1644 C CB  . GLU A 1 241 ? 25.107 -20.421 -8.426 1.00  93.35 0 A 1
ATOM   1645 C CG  . GLU A 1 241 ? 26.405 -21.131 -8.829 1.00  90.09 0 A 1
ATOM   1646 C CD  . GLU A 1 241 ? 27.593 -20.811 -7.909 1.00  88.44 0 A 1
ATOM   1647 O OE1 . GLU A 1 241 ? 28.715 -21.276 -8.243 1.00  81.80 0 A 1
ATOM   1648 O OE2 . GLU A 1 241 ? 27.406 -20.124 -6.885 1.00  82.57 -1 A 1
ATOM   1649 N N   . TYR A 1 242 ? 22.375 -18.868 -9.065 1.00  95.41 0 A 1
ATOM   1650 C CA  . TYR A 1 242 ? 21.264 -18.116 -8.508 1.00  95.17 0 A 1
ATOM   1651 C C   . TYR A 1 242 ? 20.513 -17.371 -9.617 1.00  95.49 0 A 1
ATOM   1652 O O   . TYR A 1 242 ? 21.084 -16.519 -10.293 1.00  94.67 0 A 1
ATOM   1653 C CB  . TYR A 1 242 ? 21.835 -17.167 -7.442 1.00  93.29 0 A 1
ATOM   1654 C CG  . TYR A 1 242 ? 20.835 -16.753 -6.404 1.00  86.32 0 A 1
ATOM   1655 C CD1 . TYR A 1 242 ? 20.151 -15.533 -6.530 1.00  81.35 0 A 1
ATOM   1656 C CD2 . TYR A 1 242 ? 20.601 -17.584 -5.291 1.00  80.60 0 A 1
ATOM   1657 C CE1 . TYR A 1 242 ? 19.241 -15.140 -5.530 1.00  73.66 0 A 1
ATOM   1658 C CE2 . TYR A 1 242 ? 19.698 -17.193 -4.295 1.00  72.51 0 A 1
ATOM   1659 C CZ  . TYR A 1 242 ? 19.017 -15.973 -4.415 1.00  71.64 0 A 1
ATOM   1660 O OH  . TYR A 1 242 ? 18.129 -15.583 -3.437 1.00  67.25 0 A 1
ATOM   1661 N N   . PHE A 1 243 ? 19.242 -17.700 -9.798 1.00  95.98 0 A 1
ATOM   1662 C CA  . PHE A 1 243 ? 18.386 -17.074 -10.801 1.00  96.44 0 A 1
ATOM   1663 C C   . PHE A 1 243 ? 17.113 -16.521 -10.172 1.00  96.24 0 A 1
ATOM   1664 O O   . PHE A 1 243 ? 16.234 -17.265 -9.739 1.00  95.27 0 A 1
ATOM   1665 C CB  . PHE A 1 243 ? 18.077 -18.071 -11.927 1.00  96.74 0 A 1
ATOM   1666 C CG  . PHE A 1 243 ? 17.219 -17.484 -13.028 1.00  97.40 0 A 1
ATOM   1667 C CD1 . PHE A 1 243 ? 16.031 -18.122 -13.433 1.00  96.07 0 A 1
ATOM   1668 C CD2 . PHE A 1 243 ? 17.583 -16.271 -13.651 1.00  96.28 0 A 1
ATOM   1669 C CE1 . PHE A 1 243 ? 15.229 -17.569 -14.445 1.00  95.95 0 A 1
ATOM   1670 C CE2 . PHE A 1 243 ? 16.774 -15.704 -14.650 1.00  95.88 0 A 1
ATOM   1671 C CZ  . PHE A 1 243 ? 15.600 -16.353 -15.051 1.00  96.69 0 A 1
ATOM   1672 N N   . GLU A 1 244 ? 17.004 -15.203 -10.169 1.00  95.85 0 A 1
ATOM   1673 C CA  . GLU A 1 244 ? 15.816 -14.489 -9.732 1.00  95.21 0 A 1
ATOM   1674 C C   . GLU A 1 244 ? 15.253 -13.653 -10.888 1.00  95.92 0 A 1
ATOM   1675 O O   . GLU A 1 244 ? 15.949 -12.836 -11.484 1.00  94.98 0 A 1
ATOM   1676 C CB  . GLU A 1 244 ? 16.120 -13.594 -8.513 1.00  92.52 0 A 1
ATOM   1677 C CG  . GLU A 1 244 ? 16.388 -14.400 -7.234 1.00  84.65 0 A 1
ATOM   1678 C CD  . GLU A 1 244 ? 16.622 -13.510 -5.998 1.00  79.89 0 A 1
ATOM   1679 O OE1 . GLU A 1 244 ? 16.470 -14.008 -4.865 1.00  72.94 0 A 1
ATOM   1680 O OE2 . GLU A 1 244 ? 17.012 -12.329 -6.132 1.00  72.03 -1 A 1
ATOM   1681 N N   . ALA A 1 245 ? 13.970 -13.846 -11.180 1.00  95.55 0 A 1
ATOM   1682 C CA  . ALA A 1 245 ? 13.226 -13.028 -12.129 1.00  96.00 0 A 1
ATOM   1683 C C   . ALA A 1 245 ? 11.766 -12.838 -11.684 1.00  95.76 0 A 1
ATOM   1684 O O   . ALA A 1 245 ? 10.855 -12.735 -12.500 1.00  94.46 0 A 1
ATOM   1685 C CB  . ALA A 1 245 ? 13.373 -13.632 -13.536 1.00  96.03 0 A 1
ATOM   1686 N N   . TRP A 1 246 ? 11.536 -12.804 -10.367 1.00  95.29 0 A 1
ATOM   1687 C CA  . TRP A 1 246 ? 10.208 -12.642 -9.778 1.00  94.54 0 A 1
ATOM   1688 C C   . TRP A 1 246 ?  9.681 -11.212 -9.899 1.00  94.57 0 A 1
ATOM   1689 O O   . TRP A 1 246 ? 10.449 -10.272 -10.065 1.00  93.27 0 A 1
ATOM   1690 C CB  . TRP A 1 246 ? 10.221 -13.143 -8.328 1.00  92.45 0 A 1
ATOM   1691 C CG  . TRP A 1 246 ? 10.993 -12.299 -7.357 1.00  91.26 0 A 1
ATOM   1692 C CD1 . TRP A 1 246 ? 12.285 -12.473 -7.019 1.00  86.73 0 A 1
ATOM   1693 C CD2 . TRP A 1 246 ? 10.511 -11.171 -6.558 1.00  88.02 0 A 1
ATOM   1694 C CE2 . TRP A 1 246 ? 11.594 -10.707 -5.757 1.00  86.69 0 A 1
ATOM   1695 C CE3 . TRP A 1 246 ?  9.276 -10.509 -6.446 1.00  82.93 0 A 1
ATOM   1696 N NE1 . TRP A 1 246 ? 12.656 -11.528 -6.067 1.00  84.66 0 A 1
ATOM   1697 C CZ2 . TRP A 1 246 ? 11.453 -9.625 -4.872 1.00  82.36 0 A 1
ATOM   1698 C CZ3 . TRP A 1 246 ?  9.137 -9.423 -5.564 1.00  79.50 0 A 1
ATOM   1699 C CH2 . TRP A 1 246 ? 10.214 -8.986 -4.793 1.00  80.08 0 A 1
ATOM   1700 N N   . GLY A 1 247 ?  8.372 -11.046 -9.804 1.00  92.09 0 A 1
ATOM   1701 C CA  . GLY A 1 247 ?  7.751 -9.720 -9.857 1.00  91.42 0 A 1
ATOM   1702 C C   . GLY A 1 247 ?  7.883 -9.038 -11.218 1.00  91.79 0 A 1
ATOM   1703 O O   . GLY A 1 247 ?  8.173 -7.844 -11.286 1.00  90.35 0 A 1
ATOM   1704 N N   . ASN A 1 248 ?  7.688 -9.795 -12.288 1.00  92.71 0 A 1
ATOM   1705 C CA  . ASN A 1 248 ?  7.633 -9.319 -13.668 1.00  93.14 0 A 1
ATOM   1706 C C   . ASN A 1 248 ?  6.302 -9.743 -14.325 1.00  91.93 0 A 1
ATOM   1707 O O   . ASN A 1 248 ?  5.381 -10.205 -13.647 1.00  88.91 0 A 1
ATOM   1708 C CB  . ASN A 1 248 ?  8.880 -9.831 -14.423 1.00  93.97 0 A 1
ATOM   1709 C CG  . ASN A 1 248 ? 10.135 -9.054 -14.078 1.00  94.43 0 A 1
ATOM   1710 N ND2 . ASN A 1 248 ? 11.041 -9.638 -13.343 1.00  90.07 0 A 1
ATOM   1711 O OD1 . ASN A 1 248 ? 10.317 -7.924 -14.507 1.00  90.12 0 A 1
ATOM   1712 N N   . ALA A 1 249 ?  6.201 -9.616 -15.630 1.00  92.47 0 A 1
ATOM   1713 C CA  . ALA A 1 249 ?  5.066 -10.087 -16.419 1.00  91.99 0 A 1
ATOM   1714 C C   . ALA A 1 249 ?  5.489 -11.155 -17.446 1.00  93.47 0 A 1
ATOM   1715 O O   . ALA A 1 249 ?  4.970 -11.191 -18.566 1.00  92.42 0 A 1
ATOM   1716 C CB  . ALA A 1 249 ?  4.360 -8.873 -17.031 1.00  89.49 0 A 1
ATOM   1717 N N   . PHE A 1 250 ?  6.445 -12.027 -17.067 1.00  95.67 0 A 1
ATOM   1718 C CA  . PHE A 1 250 ?  6.850 -13.140 -17.925 1.00  96.24 0 A 1
ATOM   1719 C C   . PHE A 1 250 ?  5.693 -14.121 -18.139 1.00  96.00 0 A 1
ATOM   1720 O O   . PHE A 1 250 ?  4.995 -14.505 -17.196 1.00  95.22 0 A 1
ATOM   1721 C CB  . PHE A 1 250 ?  8.079 -13.864 -17.363 1.00  96.55 0 A 1
ATOM   1722 C CG  . PHE A 1 250 ?  9.377 -13.105 -17.502 1.00  97.06 0 A 1
ATOM   1723 C CD1 . PHE A 1 250 ?  9.891 -12.809 -18.780 1.00  95.92 0 A 1
ATOM   1724 C CD2 . PHE A 1 250 ? 10.102 -12.700 -16.363 1.00  95.66 0 A 1
ATOM   1725 C CE1 . PHE A 1 250 ? 11.098 -12.111 -18.921 1.00  95.37 0 A 1
ATOM   1726 C CE2 . PHE A 1 250 ? 11.312 -11.999 -16.497 1.00  95.20 0 A 1
ATOM   1727 C CZ  . PHE A 1 250 ? 11.806 -11.703 -17.779 1.00  96.42 0 A 1
ATOM   1728 N N   . THR A 1 251 ?  5.533 -14.555 -19.386 1.00  96.26 0 A 1
ATOM   1729 C CA  . THR A 1 251 ?  4.491 -15.475 -19.843 1.00  96.01 0 A 1
ATOM   1730 C C   . THR A 1 251 ?  5.096 -16.763 -20.409 1.00  96.28 0 A 1
ATOM   1731 O O   . THR A 1 251 ?  6.318 -16.953 -20.418 1.00  94.65 0 A 1
ATOM   1732 C CB  . THR A 1 251 ?  3.573 -14.793 -20.872 1.00  94.63 0 A 1
ATOM   1733 C CG2 . THR A 1 251 ?  2.836 -13.577 -20.321 1.00  85.84 0 A 1
ATOM   1734 O OG1 . THR A 1 251 ?  4.308 -14.370 -21.994 1.00  86.23 0 A 1
ATOM   1735 N N   . GLY A 1 252 ?  4.255 -17.666 -20.900 1.00  96.08 0 A 1
ATOM   1736 C CA  . GLY A 1 252 ?  4.707 -18.948 -21.442 1.00  95.91 0 A 1
ATOM   1737 C C   . GLY A 1 252 ?  5.013 -19.967 -20.344 1.00  96.64 0 A 1
ATOM   1738 O O   . GLY A 1 252 ?  4.663 -19.788 -19.182 1.00  95.16 0 A 1
ATOM   1739 N N   . THR A 1 253 ?  5.648 -21.068 -20.731 1.00  96.67 0 A 1
ATOM   1740 C CA  . THR A 1 253 ?  5.914 -22.200 -19.833 1.00  96.59 0 A 1
ATOM   1741 C C   . THR A 1 253 ?  7.193 -22.001 -19.015 1.00  96.61 0 A 1
ATOM   1742 O O   . THR A 1 253 ?  8.102 -21.266 -19.419 1.00  95.18 0 A 1
ATOM   1743 C CB  . THR A 1 253 ?  5.997 -23.514 -20.614 1.00  95.08 0 A 1
ATOM   1744 C CG2 . THR A 1 253 ?  4.678 -23.852 -21.309 1.00  87.19 0 A 1
ATOM   1745 O OG1 . THR A 1 253 ?  6.981 -23.430 -21.619 1.00  87.74 0 A 1
ATOM   1746 N N   . LEU A 1 254 ?  7.289 -22.704 -17.886 1.00  96.53 0 A 1
ATOM   1747 C CA  . LEU A 1 254 ?  8.542 -22.828 -17.147 1.00  96.52 0 A 1
ATOM   1748 C C   . LEU A 1 254 ?  9.595 -23.546 -18.021 1.00  96.54 0 A 1
ATOM   1749 O O   . LEU A 1 254 ?  9.364 -24.696 -18.408 1.00  95.11 0 A 1
ATOM   1750 C CB  . LEU A 1 254 ?  8.262 -23.603 -15.846 1.00  95.71 0 A 1
ATOM   1751 C CG  . LEU A 1 254 ?  9.492 -23.797 -14.939 1.00  95.38 0 A 1
ATOM   1752 C CD1 . LEU A 1 254 ?  9.983 -22.485 -14.348 1.00  92.83 0 A 1
ATOM   1753 C CD2 . LEU A 1 254 ?  9.126 -24.726 -13.784 1.00  92.40 0 A 1
ATOM   1754 N N   . PRO A 1 255 ? 10.754 -22.926 -18.318 1.00  96.66 0 A 1
ATOM   1755 C CA  . PRO A 1 255 ? 11.768 -23.560 -19.147 1.00  96.13 0 A 1
ATOM   1756 C C   . PRO A 1 255 ? 12.451 -24.708 -18.394 1.00  96.11 0 A 1
ATOM   1757 O O   . PRO A 1 255 ? 13.256 -24.491 -17.486 1.00  94.70 0 A 1
ATOM   1758 C CB  . PRO A 1 255 ? 12.721 -22.430 -19.553 1.00  94.77 0 A 1
ATOM   1759 C CG  . PRO A 1 255 ? 12.589 -21.414 -18.418 1.00  92.21 0 A 1
ATOM   1760 C CD  . PRO A 1 255 ? 11.135 -21.562 -17.975 1.00  95.48 0 A 1
ATOM   1761 N N   . SER A 1 256 ? 12.186 -25.942 -18.815 1.00  95.66 0 A 1
ATOM   1762 C CA  . SER A 1 256 ? 12.755 -27.144 -18.194 1.00  95.28 0 A 1
ATOM   1763 C C   . SER A 1 256 ? 14.286 -27.210 -18.265 1.00  95.46 0 A 1
ATOM   1764 O O   . SER A 1 256 ? 14.918 -27.897 -17.460 1.00  93.08 0 A 1
ATOM   1765 C CB  . SER A 1 256 ? 12.145 -28.402 -18.828 1.00  93.08 0 A 1
ATOM   1766 O OG  . SER A 1 256 ? 12.406 -28.434 -20.217 1.00  84.81 0 A 1
ATOM   1767 N N   . SER A 1 257 ? 14.902 -26.457 -19.182 1.00  95.41 0 A 1
ATOM   1768 C CA  . SER A 1 257 ? 16.357 -26.346 -19.302 1.00  95.17 0 A 1
ATOM   1769 C C   . SER A 1 257 ? 17.031 -25.797 -18.041 1.00  95.54 0 A 1
ATOM   1770 O O   . SER A 1 257 ? 18.191 -26.129 -17.813 1.00  94.13 0 A 1
ATOM   1771 C CB  . SER A 1 257 ? 16.719 -25.483 -20.509 1.00  93.84 0 A 1
ATOM   1772 O OG  . SER A 1 257 ? 16.246 -24.163 -20.358 1.00  88.85 0 A 1
ATOM   1773 N N   . LEU A 1 258 ? 16.328 -25.031 -17.206 1.00  95.60 0 A 1
ATOM   1774 C CA  . LEU A 1 258 ? 16.841 -24.559 -15.914 1.00  95.87 0 A 1
ATOM   1775 C C   . LEU A 1 258 ? 17.293 -25.733 -15.039 1.00  96.08 0 A 1
ATOM   1776 O O   . LEU A 1 258 ? 18.397 -25.720 -14.496 1.00  94.96 0 A 1
ATOM   1777 C CB  . LEU A 1 258 ? 15.751 -23.760 -15.177 1.00  95.30 0 A 1
ATOM   1778 C CG  . LEU A 1 258 ? 15.554 -22.329 -15.700 1.00  94.55 0 A 1
ATOM   1779 C CD1 . LEU A 1 258 ? 14.285 -21.717 -15.106 1.00  92.71 0 A 1
ATOM   1780 C CD2 . LEU A 1 258 ? 16.733 -21.429 -15.316 1.00  92.42 0 A 1
ATOM   1781 N N   . PHE A 1 259 ? 16.500 -26.792 -14.981 1.00  96.06 0 A 1
ATOM   1782 C CA  . PHE A 1 259 ? 16.761 -27.955 -14.118 1.00  95.96 0 A 1
ATOM   1783 C C   . PHE A 1 259 ? 17.893 -28.855 -14.622 1.00  95.47 0 A 1
ATOM   1784 O O   . PHE A 1 259 ? 18.300 -29.788 -13.929 1.00  93.17 0 A 1
ATOM   1785 C CB  . PHE A 1 259 ? 15.452 -28.728 -13.942 1.00  95.58 0 A 1
ATOM   1786 C CG  . PHE A 1 259 ? 14.326 -27.867 -13.423 1.00  96.19 0 A 1
ATOM   1787 C CD1 . PHE A 1 259 ? 14.313 -27.448 -12.082 1.00  94.57 0 A 1
ATOM   1788 C CD2 . PHE A 1 259 ? 13.320 -27.404 -14.296 1.00  94.65 0 A 1
ATOM   1789 C CE1 . PHE A 1 259 ? 13.313 -26.588 -11.615 1.00  93.79 0 A 1
ATOM   1790 C CE2 . PHE A 1 259 ? 12.315 -26.545 -13.827 1.00  94.06 0 A 1
ATOM   1791 C CZ  . PHE A 1 259 ? 12.310 -26.127 -12.489 1.00  94.96 0 A 1
ATOM   1792 N N   . THR A 1 260 ? 18.432 -28.577 -15.812 1.00  95.65 0 A 1
ATOM   1793 C CA  . THR A 1 260 ? 19.621 -29.257 -16.352 1.00  95.01 0 A 1
ATOM   1794 C C   . THR A 1 260 ? 20.929 -28.573 -15.952 1.00  94.93 0 A 1
ATOM   1795 O O   . THR A 1 260 ? 21.991 -29.160 -16.127 1.00  92.92 0 A 1
ATOM   1796 C CB  . THR A 1 260 ? 19.550 -29.427 -17.880 1.00  93.64 0 A 1
ATOM   1797 C CG2 . THR A 1 260 ? 18.226 -30.026 -18.357 1.00  84.20 0 A 1
ATOM   1798 O OG1 . THR A 1 260 ? 19.739 -28.228 -18.577 1.00  85.00 0 A 1
ATOM   1799 N N   . ILE A 1 261 ? 20.865 -27.360 -15.390 1.00  95.44 0 A 1
ATOM   1800 C CA  . ILE A 1 261 ? 22.043 -26.606 -14.946 1.00  95.58 0 A 1
ATOM   1801 C C   . ILE A 1 261 ? 22.535 -27.208 -13.624 1.00  95.30 0 A 1
ATOM   1802 O O   . ILE A 1 261 ? 21.898 -27.064 -12.584 1.00  94.12 0 A 1
ATOM   1803 C CB  . ILE A 1 261 ? 21.741 -25.099 -14.830 1.00  95.43 0 A 1
ATOM   1804 C CG1 . ILE A 1 261 ? 21.200 -24.513 -16.157 1.00  94.30 0 A 1
ATOM   1805 C CG2 . ILE A 1 261 ? 23.017 -24.348 -14.398 1.00  94.36 0 A 1
ATOM   1806 C CD1 . ILE A 1 261 ? 20.696 -23.071 -16.051 1.00  92.85 0 A 1
ATOM   1807 N N   . ALA A 1 262 ? 23.675 -27.873 -13.651 1.00  95.25 0 A 1
ATOM   1808 C CA  . ALA A 1 262 ? 24.184 -28.631 -12.512 1.00  94.89 0 A 1
ATOM   1809 C C   . ALA A 1 262 ? 24.596 -27.762 -11.310 1.00  94.99 0 A 1
ATOM   1810 O O   . ALA A 1 262 ? 24.618 -28.255 -10.182 1.00  92.13 0 A 1
ATOM   1811 C CB  . ALA A 1 262 ? 25.356 -29.493 -12.991 1.00  92.97 0 A 1
ATOM   1812 N N   . SER A 1 263 ? 24.946 -26.494 -11.549 1.00  94.78 0 A 1
ATOM   1813 C CA  . SER A 1 263 ? 25.343 -25.535 -10.514 1.00  94.52 0 A 1
ATOM   1814 C C   . SER A 1 263 ? 24.160 -24.815 -9.855 1.00  94.60 0 A 1
ATOM   1815 O O   . SER A 1 263 ? 24.345 -24.205 -8.809 1.00  93.32 0 A 1
ATOM   1816 C CB  . SER A 1 263 ? 26.299 -24.510 -11.123 1.00  93.70 0 A 1
ATOM   1817 O OG  . SER A 1 263 ? 25.765 -23.978 -12.319 1.00  90.62 0 A 1
ATOM   1818 N N   . LEU A 1 264 ? 22.969 -24.875 -10.440 1.00  95.06 0 A 1
ATOM   1819 C CA  . LEU A 1 264 ? 21.846 -24.053 -10.022 1.00  95.57 0 A 1
ATOM   1820 C C   . LEU A 1 264 ? 21.336 -24.447 -8.629 1.00  95.46 0 A 1
ATOM   1821 O O   . LEU A 1 264 ? 20.914 -25.578 -8.404 1.00  94.37 0 A 1
ATOM   1822 C CB  . LEU A 1 264 ? 20.743 -24.129 -11.086 1.00  95.26 0 A 1
ATOM   1823 C CG  . LEU A 1 264 ? 19.659 -23.041 -10.969 1.00  94.30 0 A 1
ATOM   1824 C CD1 . LEU A 1 264 ? 20.191 -21.642 -11.229 1.00  91.54 0 A 1
ATOM   1825 C CD2 . LEU A 1 264 ? 18.589 -23.320 -12.022 1.00  90.99 0 A 1
ATOM   1826 N N   . THR A 1 265 ? 21.367 -23.481 -7.700 1.00  95.21 0 A 1
ATOM   1827 C CA  . THR A 1 265 ? 20.969 -23.662 -6.302 1.00  94.54 0 A 1
ATOM   1828 C C   . THR A 1 265 ? 19.654 -22.964 -5.964 1.00  94.78 0 A 1
ATOM   1829 O O   . THR A 1 265 ? 18.949 -23.409 -5.061 1.00  93.39 0 A 1
ATOM   1830 C CB  . THR A 1 265 ? 22.062 -23.189 -5.342 1.00  92.61 0 A 1
ATOM   1831 C CG2 . THR A 1 265 ? 23.372 -23.953 -5.509 1.00  76.47 0 A 1
ATOM   1832 O OG1 . THR A 1 265 ? 22.332 -21.821 -5.516 1.00  77.96 0 A 1
ATOM   1833 N N   . SER A 1 266 ? 19.303 -21.895 -6.677 1.00  95.22 0 A 1
ATOM   1834 C CA  . SER A 1 266 ? 18.096 -21.122 -6.399 1.00  95.26 0 A 1
ATOM   1835 C C   . SER A 1 266 ? 17.395 -20.670 -7.675 1.00  95.83 0 A 1
ATOM   1836 O O   . SER A 1 266 ? 18.029 -20.125 -8.581 1.00  94.94 0 A 1
ATOM   1837 C CB  . SER A 1 266 ? 18.446 -19.917 -5.522 1.00  93.57 0 A 1
ATOM   1838 O OG  . SER A 1 266 ? 17.279 -19.258 -5.093 1.00  85.32 0 A 1
ATOM   1839 N N   . ILE A 1 267 ? 16.082 -20.882 -7.712 1.00  96.21 0 A 1
ATOM   1840 C CA  . ILE A 1 267 ? 15.172 -20.342 -8.720 1.00  96.39 0 A 1
ATOM   1841 C C   . ILE A 1 267 ? 14.063 -19.597 -7.995 1.00  96.03 0 A 1
ATOM   1842 O O   . ILE A 1 267 ? 13.320 -20.207 -7.222 1.00  95.17 0 A 1
ATOM   1843 C CB  . ILE A 1 267 ? 14.580 -21.459 -9.610 1.00  96.44 0 A 1
ATOM   1844 C CG1 . ILE A 1 267 ? 15.679 -22.226 -10.378 1.00  94.43 0 A 1
ATOM   1845 C CG2 . ILE A 1 267 ? 13.555 -20.867 -10.594 1.00  94.48 0 A 1
ATOM   1846 C CD1 . ILE A 1 267 ? 15.173 -23.480 -11.094 1.00  91.98 0 A 1
ATOM   1847 N N   . ASN A 1 268 ? 13.911 -18.318 -8.282 1.00  95.78 0 A 1
ATOM   1848 C CA  . ASN A 1 268 ? 12.768 -17.540 -7.836 1.00  95.39 0 A 1
ATOM   1849 C C   . ASN A 1 268 ? 12.097 -16.846 -9.036 1.00  95.59 0 A 1
ATOM   1850 O O   . ASN A 1 268 ? 12.642 -15.921 -9.636 1.00  94.84 0 A 1
ATOM   1851 C CB  . ASN A 1 268 ? 13.192 -16.572 -6.723 1.00  94.04 0 A 1
ATOM   1852 C CG  . ASN A 1 268 ? 11.995 -15.892 -6.068 1.00  92.44 0 A 1
ATOM   1853 N ND2 . ASN A 1 268 ? 12.190 -15.345 -4.894 1.00  84.72 0 A 1
ATOM   1854 O OD1 . ASN A 1 268 ? 10.900 -15.851 -6.586 1.00  86.39 0 A 1
ATOM   1855 N N   . LEU A 1 269 ? 10.911 -17.336 -9.375 1.00  96.08 0 A 1
ATOM   1856 C CA  . LEU A 1 269 ? 10.075 -16.864 -10.484 1.00  96.36 0 A 1
ATOM   1857 C C   . LEU A 1 269 ?  8.666 -16.484 -10.013 1.00  96.01 0 A 1
ATOM   1858 O O   . LEU A 1 269 ?  7.749 -16.397 -10.832 1.00  94.62 0 A 1
ATOM   1859 C CB  . LEU A 1 269 ? 10.029 -17.943 -11.579 1.00  96.56 0 A 1
ATOM   1860 C CG  . LEU A 1 269 ? 11.375 -18.214 -12.280 1.00  96.33 0 A 1
ATOM   1861 C CD1 . LEU A 1 269 ? 11.231 -19.388 -13.255 1.00  95.05 0 A 1
ATOM   1862 C CD2 . LEU A 1 269 ? 11.850 -16.999 -13.068 1.00  94.48 0 A 1
ATOM   1863 N N   . ARG A 1 270 ?  8.479 -16.247 -8.705 1.00  95.06 0 A 1
ATOM   1864 C CA  . ARG A 1 270 ?  7.170 -15.882 -8.144 1.00  94.43 0 A 1
ATOM   1865 C C   . ARG A 1 270 ?  6.596 -14.628 -8.803 1.00  94.36 0 A 1
ATOM   1866 O O   . ARG A 1 270 ?  7.334 -13.816 -9.356 1.00  93.20 0 A 1
ATOM   1867 C CB  . ARG A 1 270 ?  7.281 -15.706 -6.621 1.00  92.32 0 A 1
ATOM   1868 C CG  . ARG A 1 270 ?  7.950 -14.386 -6.205 1.00  87.30 0 A 1
ATOM   1869 C CD  . ARG A 1 270 ?  8.076 -14.244 -4.685 1.00  83.63 0 A 1
ATOM   1870 N NE  . ARG A 1 270 ?  6.753 -14.144 -4.045 1.00  74.55 0 A 1
ATOM   1871 C CZ  . ARG A 1 270 ?  6.495 -14.385 -2.775 1.00  68.71 0 A 1
ATOM   1872 N NH1 . ARG A 1 270 ?  7.441 -14.641 -1.915 1.00  61.75 1 A 1
ATOM   1873 N NH2 . ARG A 1 270 ?  5.262 -14.381 -2.336 1.00  59.82 0 A 1
ATOM   1874 N N   . ASN A 1 271 ?  5.292 -14.438 -8.701 1.00  93.16 0 A 1
ATOM   1875 C CA  . ASN A 1 271 ?  4.621 -13.231 -9.176 1.00  92.54 0 A 1
ATOM   1876 C C   . ASN A 1 271 ?  4.968 -12.893 -10.639 1.00  92.92 0 A 1
ATOM   1877 O O   . ASN A 1 271 ?  5.445 -11.802 -10.945 1.00  91.91 0 A 1
ATOM   1878 C CB  . ASN A 1 271 ?  4.873 -12.052 -8.210 1.00  90.48 0 A 1
ATOM   1879 C CG  . ASN A 1 271 ?  4.304 -12.227 -6.807 1.00  84.77 0 A 1
ATOM   1880 N ND2 . ASN A 1 271 ?  4.378 -11.187 -6.010 1.00  75.56 0 A 1
ATOM   1881 O OD1 . ASN A 1 271 ?  3.809 -13.252 -6.393 1.00  77.29 0 A 1
ATOM   1882 N N   . ASN A 1 272 ?  4.738 -13.843 -11.525 1.00  93.35 0 A 1
ATOM   1883 C CA  . ASN A 1 272 ?  4.769 -13.666 -12.969 1.00  94.07 0 A 1
ATOM   1884 C C   . ASN A 1 272 ?  3.438 -14.135 -13.569 1.00  93.47 0 A 1
ATOM   1885 O O   . ASN A 1 272 ?  2.449 -14.346 -12.858 1.00  90.91 0 A 1
ATOM   1886 C CB  . ASN A 1 272 ?  6.001 -14.398 -13.547 1.00  94.94 0 A 1
ATOM   1887 C CG  . ASN A 1 272 ?  7.275 -13.578 -13.470 1.00  95.36 0 A 1
ATOM   1888 N ND2 . ASN A 1 272 ?  8.157 -13.898 -12.563 1.00  90.87 0 A 1
ATOM   1889 O OD1 . ASN A 1 272 ?  7.483 -12.663 -14.252 1.00  90.88 0 A 1
ATOM   1890 N N   . GLN A 1 273 ?  3.395 -14.317 -14.870 1.00  94.91 0 A 1
ATOM   1891 C CA  . GLN A 1 273 ?  2.241 -14.842 -15.609 1.00  94.25 0 A 1
ATOM   1892 C C   . GLN A 1 273 ?  2.602 -16.137 -16.355 1.00  95.44 0 A 1
ATOM   1893 O O   . GLN A 1 273 ?  2.050 -16.424 -17.415 1.00  94.00 0 A 1
ATOM   1894 C CB  . GLN A 1 273 ?  1.661 -13.766 -16.530 1.00  92.10 0 A 1
ATOM   1895 C CG  . GLN A 1 273 ?  1.259 -12.482 -15.778 1.00  88.99 0 A 1
ATOM   1896 C CD  . GLN A 1 273 ?  0.680 -11.408 -16.711 1.00  82.40 0 A 1
ATOM   1897 N NE2 . GLN A 1 273 ?  0.565 -10.186 -16.247 1.00  69.86 0 A 1
ATOM   1898 O OE1 . GLN A 1 273 ?  0.325 -11.650 -17.844 1.00  74.74 0 A 1
ATOM   1899 N N   . LEU A 1 274 ?  3.553 -16.911 -15.811 1.00  96.58 0 A 1
ATOM   1900 C CA  . LEU A 1 274 ?  3.932 -18.203 -16.370 1.00  96.96 0 A 1
ATOM   1901 C C   . LEU A 1 274 ?  2.727 -19.149 -16.351 1.00  96.80 0 A 1
ATOM   1902 O O   . LEU A 1 274 ?  1.948 -19.155 -15.398 1.00  95.92 0 A 1
ATOM   1903 C CB  . LEU A 1 274 ?  5.124 -18.802 -15.609 1.00  97.11 0 A 1
ATOM   1904 C CG  . LEU A 1 274 ?  6.423 -17.983 -15.671 1.00  96.62 0 A 1
ATOM   1905 C CD1 . LEU A 1 274 ?  7.469 -18.607 -14.754 1.00  95.17 0 A 1
ATOM   1906 C CD2 . LEU A 1 274 ?  6.999 -17.928 -17.086 1.00  94.47 0 A 1
ATOM   1907 N N   . ASN A 1 275 ?  2.583 -19.949 -17.398 1.00  96.78 0 A 1
ATOM   1908 C CA  . ASN A 1 275 ?  1.393 -20.754 -17.637 1.00  96.26 0 A 1
ATOM   1909 C C   . ASN A 1 275 ?  1.724 -22.167 -18.136 1.00  96.32 0 A 1
ATOM   1910 O O   . ASN A 1 275 ?  2.889 -22.582 -18.177 1.00  93.96 0 A 1
ATOM   1911 C CB  . ASN A 1 275 ?  0.446 -19.943 -18.555 1.00  94.25 0 A 1
ATOM   1912 C CG  . ASN A 1 275 ?  1.037 -19.643 -19.920 1.00  93.71 0 A 1
ATOM   1913 N ND2 . ASN A 1 275 ?  1.065 -18.387 -20.308 1.00  83.19 0 A 1
ATOM   1914 O OD1 . ASN A 1 275 ?  1.463 -20.507 -20.657 1.00  83.62 0 A 1
ATOM   1915 N N   . GLY A 1 276 ?  0.693 -22.922 -18.493 1.00  95.62 0 A 1
ATOM   1916 C CA  . GLY A 1 276 ?  0.833 -24.311 -18.911 1.00  95.30 0 A 1
ATOM   1917 C C   . GLY A 1 276 ?  1.028 -25.267 -17.735 1.00  96.14 0 A 1
ATOM   1918 O O   . GLY A 1 276 ?  0.776 -24.929 -16.575 1.00  94.22 0 A 1
ATOM   1919 N N   . THR A 1 277 ?  1.446 -26.486 -18.050 1.00  96.16 0 A 1
ATOM   1920 C CA  . THR A 1 277 ?  1.711 -27.524 -17.052 1.00  95.98 0 A 1
ATOM   1921 C C   . THR A 1 277 ?  3.111 -27.382 -16.470 1.00  95.92 0 A 1
ATOM   1922 O O   . THR A 1 277 ?  4.052 -26.968 -17.146 1.00  93.74 0 A 1
ATOM   1923 C CB  . THR A 1 277 ?  1.528 -28.929 -17.641 1.00  94.16 0 A 1
ATOM   1924 C CG2 . THR A 1 277 ?  0.058 -29.210 -17.929 1.00  81.44 0 A 1
ATOM   1925 O OG1 . THR A 1 277 ?  2.215 -29.050 -18.870 1.00  82.63 0 A 1
ATOM   1926 N N   . LEU A 1 278 ?  3.264 -27.769 -15.200 1.00  95.55 0 A 1
ATOM   1927 C CA  . LEU A 1 278 ?  4.556 -27.804 -14.547 1.00  95.28 0 A 1
ATOM   1928 C C   . LEU A 1 278 ?  5.348 -29.026 -15.031 1.00  95.26 0 A 1
ATOM   1929 O O   . LEU A 1 278 ?  4.983 -30.163 -14.741 1.00  92.75 0 A 1
ATOM   1930 C CB  . LEU A 1 278 ?  4.352 -27.820 -13.025 1.00  92.91 0 A 1
ATOM   1931 C CG  . LEU A 1 278 ?  5.350 -26.893 -12.307 1.00  89.72 0 A 1
ATOM   1932 C CD1 . LEU A 1 278 ?  4.695 -25.553 -12.032 1.00  87.09 0 A 1
ATOM   1933 C CD2 . LEU A 1 278 ?  5.785 -27.498 -10.979 1.00  87.31 0 A 1
ATOM   1934 N N   . GLU A 1 279 ?  6.444 -28.805 -15.746 1.00  94.20 0 A 1
ATOM   1935 C CA  . GLU A 1 279 ?  7.333 -29.864 -16.225 1.00  93.62 0 A 1
ATOM   1936 C C   . GLU A 1 279 ?  8.779 -29.529 -15.878 1.00  94.10 0 A 1
ATOM   1937 O O   . GLU A 1 279 ?  9.337 -28.536 -16.345 1.00  91.65 0 A 1
ATOM   1938 C CB  . GLU A 1 279 ?  7.171 -30.095 -17.733 1.00  90.73 0 A 1
ATOM   1939 C CG  . GLU A 1 279 ?  5.802 -30.667 -18.095 1.00  80.46 0 A 1
ATOM   1940 C CD  . GLU A 1 279 ?  5.690 -31.116 -19.560 1.00  72.02 0 A 1
ATOM   1941 O OE1 . GLU A 1 279 ?  4.586 -31.583 -19.931 1.00  64.22 0 A 1
ATOM   1942 O OE2 . GLU A 1 279 ?  6.696 -31.028 -20.300 1.00  64.33 -1 A 1
ATOM   1943 N N   . PHE A 1 280 ?  9.415 -30.386 -15.084 1.00  94.63 0 A 1
ATOM   1944 C CA  . PHE A 1 280 ? 10.831 -30.235 -14.719 1.00  94.47 0 A 1
ATOM   1945 C C   . PHE A 1 280 ? 11.778 -30.893 -15.736 1.00  93.57 0 A 1
ATOM   1946 O O   . PHE A 1 280 ? 12.965 -30.594 -15.762 1.00  87.95 0 A 1
ATOM   1947 C CB  . PHE A 1 280 ? 11.055 -30.778 -13.304 1.00  93.85 0 A 1
ATOM   1948 C CG  . PHE A 1 280 ? 10.195 -30.125 -12.234 1.00  95.26 0 A 1
ATOM   1949 C CD1 . PHE A 1 280 ? 10.173 -28.729 -12.091 1.00  92.92 0 A 1
ATOM   1950 C CD2 . PHE A 1 280 ?  9.411 -30.912 -11.375 1.00  92.89 0 A 1
ATOM   1951 C CE1 . PHE A 1 280 ?  9.374 -28.118 -11.106 1.00  91.94 0 A 1
ATOM   1952 C CE2 . PHE A 1 280 ?  8.618 -30.318 -10.388 1.00  92.03 0 A 1
ATOM   1953 C CZ  . PHE A 1 280 ?  8.593 -28.914 -10.252 1.00  93.57 0 A 1
ATOM   1954 N N   . GLY A 1 281 ? 11.276 -31.769 -16.573 1.00  91.48 0 A 1
ATOM   1955 C CA  . GLY A 1 281 ? 12.070 -32.463 -17.586 1.00  90.63 0 A 1
ATOM   1956 C C   . GLY A 1 281 ? 13.209 -33.301 -16.990 1.00  91.45 0 A 1
ATOM   1957 O O   . GLY A 1 281 ? 13.032 -34.038 -16.017 1.00  85.58 0 A 1
ATOM   1958 N N   . ASN A 1 282 ? 14.390 -33.210 -17.593 1.00  89.41 0 A 1
ATOM   1959 C CA  . ASN A 1 282 ? 15.579 -33.931 -17.141 1.00  89.14 0 A 1
ATOM   1960 C C   . ASN A 1 282 ? 16.300 -33.146 -16.041 1.00  89.44 0 A 1
ATOM   1961 O O   . ASN A 1 282 ? 17.063 -32.228 -16.322 1.00  83.01 0 A 1
ATOM   1962 C CB  . ASN A 1 282 ? 16.501 -34.220 -18.341 1.00  83.72 0 A 1
ATOM   1963 C CG  . ASN A 1 282 ? 15.977 -35.329 -19.241 1.00  76.29 0 A 1
ATOM   1964 N ND2 . ASN A 1 282 ? 16.402 -35.347 -20.483 1.00  65.74 0 A 1
ATOM   1965 O OD1 . ASN A 1 282 ? 15.230 -36.199 -18.844 1.00  65.85 0 A 1
ATOM   1966 N N   . ILE A 1 283 ? 16.083 -33.544 -14.803 1.00  89.10 0 A 1
ATOM   1967 C CA  . ILE A 1 283 ? 16.737 -32.942 -13.636 1.00  89.61 0 A 1
ATOM   1968 C C   . ILE A 1 283 ? 18.166 -33.477 -13.516 1.00  89.28 0 A 1
ATOM   1969 O O   . ILE A 1 283 ? 18.372 -34.698 -13.560 1.00  84.96 0 A 1
ATOM   1970 C CB  . ILE A 1 283 ? 15.889 -33.217 -12.372 1.00  87.62 0 A 1
ATOM   1971 C CG1 . ILE A 1 283 ? 14.474 -32.607 -12.515 1.00  84.42 0 A 1
ATOM   1972 C CG2 . ILE A 1 283 ? 16.576 -32.655 -11.123 1.00  83.03 0 A 1
ATOM   1973 C CD1 . ILE A 1 283 ? 13.467 -33.145 -11.496 1.00  80.48 0 A 1
ATOM   1974 N N   . SER A 1 284 ? 19.147 -32.608 -13.334 1.00  86.80 0 A 1
ATOM   1975 C CA  . SER A 1 284 ? 20.521 -32.985 -13.001 1.00  85.01 0 A 1
ATOM   1976 C C   . SER A 1 284 ? 20.554 -33.798 -11.701 1.00  85.99 0 A 1
ATOM   1977 O O   . SER A 1 284 ? 19.817 -33.516 -10.756 1.00  79.86 0 A 1
ATOM   1978 C CB  . SER A 1 284 ? 21.429 -31.741 -12.911 1.00  79.15 0 A 1
ATOM   1979 O OG  . SER A 1 284 ? 21.005 -30.888 -11.870 1.00  70.99 0 A 1
ATOM   1980 N N   . SER A 1 285 ? 21.392 -34.829 -11.643 1.00  86.59 0 A 1
ATOM   1981 C CA  . SER A 1 285 ? 21.434 -35.720 -10.475 1.00  86.33 0 A 1
ATOM   1982 C C   . SER A 1 285 ? 22.859 -35.862 -9.933 1.00  87.61 0 A 1
ATOM   1983 O O   . SER A 1 285 ? 23.762 -36.171 -10.712 1.00  80.13 0 A 1
ATOM   1984 C CB  . SER A 1 285 ? 20.854 -37.086 -10.847 1.00  78.49 0 A 1
ATOM   1985 O OG  . SER A 1 285 ? 20.743 -37.900 -9.696 1.00  69.67 0 A 1
ATOM   1986 N N   . PRO A 1 286 ? 23.053 -35.681 -8.599 1.00  88.13 0 A 1
ATOM   1987 C CA  . PRO A 1 286 ? 22.065 -35.189 -7.644 1.00  89.64 0 A 1
ATOM   1988 C C   . PRO A 1 286 ? 21.742 -33.713 -7.888 1.00  91.38 0 A 1
ATOM   1989 O O   . PRO A 1 286 ? 22.603 -32.951 -8.300 1.00  86.51 0 A 1
ATOM   1990 C CB  . PRO A 1 286 ? 22.709 -35.406 -6.268 1.00  85.48 0 A 1
ATOM   1991 C CG  . PRO A 1 286 ? 24.199 -35.251 -6.566 1.00  81.15 0 A 1
ATOM   1992 C CD  . PRO A 1 286 ? 24.344 -35.845 -7.970 1.00  83.60 0 A 1
ATOM   1993 N N   . SER A 1 287 ? 20.500 -33.327 -7.632 1.00  91.33 0 A 1
ATOM   1994 C CA  . SER A 1 287 ? 20.112 -31.917 -7.746 1.00  92.63 0 A 1
ATOM   1995 C C   . SER A 1 287 ? 20.769 -31.078 -6.651 1.00  93.41 0 A 1
ATOM   1996 O O   . SER A 1 287 ? 20.718 -31.442 -5.475 1.00  91.46 0 A 1
ATOM   1997 C CB  . SER A 1 287 ? 18.594 -31.768 -7.687 1.00  90.82 0 A 1
ATOM   1998 O OG  . SER A 1 287 ? 18.231 -30.407 -7.832 1.00  86.60 0 A 1
ATOM   1999 N N   . THR A 1 288 ? 21.336 -29.934 -7.028 1.00  94.27 0 A 1
ATOM   2000 C CA  . THR A 1 288 ? 21.887 -28.925 -6.116 1.00  93.99 0 A 1
ATOM   2001 C C   . THR A 1 288 ? 20.851 -27.886 -5.685 1.00  94.39 0 A 1
ATOM   2002 O O   . THR A 1 288 ? 21.145 -27.048 -4.843 1.00  92.06 0 A 1
ATOM   2003 C CB  . THR A 1 288 ? 23.068 -28.203 -6.782 1.00  91.82 0 A 1
ATOM   2004 C CG2 . THR A 1 288 ? 24.267 -29.132 -6.952 1.00  78.80 0 A 1
ATOM   2005 O OG1 . THR A 1 288 ? 22.680 -27.767 -8.064 1.00  81.34 0 A 1
ATOM   2006 N N   . LEU A 1 289 ? 19.636 -27.936 -6.249 1.00  95.04 0 A 1
ATOM   2007 C CA  . LEU A 1 289 ? 18.599 -26.938 -6.023 1.00  95.50 0 A 1
ATOM   2008 C C   . LEU A 1 289 ? 18.147 -26.948 -4.558 1.00  95.38 0 A 1
ATOM   2009 O O   . LEU A 1 289 ? 17.688 -27.975 -4.045 1.00  94.29 0 A 1
ATOM   2010 C CB  . LEU A 1 289 ? 17.441 -27.185 -6.999 1.00  95.23 0 A 1
ATOM   2011 C CG  . LEU A 1 289 ? 16.500 -25.980 -7.175 1.00  93.45 0 A 1
ATOM   2012 C CD1 . LEU A 1 289 ? 17.178 -24.849 -7.951 1.00  91.08 0 A 1
ATOM   2013 C CD2 . LEU A 1 289 ? 15.270 -26.409 -7.958 1.00  90.61 0 A 1
ATOM   2014 N N   . THR A 1 290 ? 18.271 -25.797 -3.884 1.00  95.35 0 A 1
ATOM   2015 C CA  . THR A 1 290 ? 17.883 -25.604 -2.486 1.00  94.75 0 A 1
ATOM   2016 C C   . THR A 1 290 ? 16.641 -24.724 -2.346 1.00  94.74 0 A 1
ATOM   2017 O O   . THR A 1 290 ? 15.877 -24.921 -1.404 1.00  93.41 0 A 1
ATOM   2018 C CB  . THR A 1 290 ? 19.028 -25.004 -1.661 1.00  93.39 0 A 1
ATOM   2019 C CG2 . THR A 1 290 ? 20.275 -25.878 -1.691 1.00  80.84 0 A 1
ATOM   2020 O OG1 . THR A 1 290 ? 19.394 -23.726 -2.120 1.00  82.32 0 A 1
ATOM   2021 N N   . VAL A 1 291 ? 16.410 -23.830 -3.295 1.00  95.22 0 A 1
ATOM   2022 C CA  . VAL A 1 291 ? 15.253 -22.931 -3.330 1.00  95.39 0 A 1
ATOM   2023 C C   . VAL A 1 291 ? 14.539 -23.076 -4.665 1.00  95.87 0 A 1
ATOM   2024 O O   . VAL A 1 291 ? 15.152 -22.938 -5.723 1.00  95.43 0 A 1
ATOM   2025 C CB  . VAL A 1 291 ? 15.657 -21.463 -3.086 1.00  94.14 0 A 1
ATOM   2026 C CG1 . VAL A 1 291 ? 14.437 -20.530 -3.076 1.00  91.70 0 A 1
ATOM   2027 C CG2 . VAL A 1 291 ? 16.394 -21.298 -1.752 1.00  92.26 0 A 1
ATOM   2028 N N   . LEU A 1 292 ? 13.232 -23.339 -4.607 1.00  96.05 0 A 1
ATOM   2029 C CA  . LEU A 1 292 ? 12.348 -23.321 -5.757 1.00  96.45 0 A 1
ATOM   2030 C C   . LEU A 1 292 ? 11.074 -22.557 -5.393 1.00  96.34 0 A 1
ATOM   2031 O O   . LEU A 1 292 ? 10.176 -23.114 -4.753 1.00  95.48 0 A 1
ATOM   2032 C CB  . LEU A 1 292 ? 12.066 -24.765 -6.213 1.00  96.56 0 A 1
ATOM   2033 C CG  . LEU A 1 292 ? 11.105 -24.868 -7.411 1.00  96.38 0 A 1
ATOM   2034 C CD1 . LEU A 1 292 ? 11.649 -24.175 -8.665 1.00  94.50 0 A 1
ATOM   2035 C CD2 . LEU A 1 292 ? 10.877 -26.338 -7.753 1.00  94.17 0 A 1
ATOM   2036 N N   . ASP A 1 293 ? 11.007 -21.317 -5.828 1.00  96.18 0 A 1
ATOM   2037 C CA  . ASP A 1 293 ?  9.818 -20.477 -5.698 1.00  96.07 0 A 1
ATOM   2038 C C   . ASP A 1 293 ?  9.280 -20.139 -7.091 1.00  96.21 0 A 1
ATOM   2039 O O   . ASP A 1 293 ?  9.899 -19.413 -7.870 1.00  95.49 0 A 1
ATOM   2040 C CB  . ASP A 1 293 ? 10.125 -19.237 -4.842 1.00  94.94 0 A 1
ATOM   2041 C CG  . ASP A 1 293 ?  8.873 -18.428 -4.471 1.00  93.79 0 A 1
ATOM   2042 O OD1 . ASP A 1 293 ?  7.796 -18.660 -5.071 1.00  90.93 0 A 1
ATOM   2043 O OD2 . ASP A 1 293 ?  8.979 -17.568 -3.571 1.00  89.32 -1 A 1
ATOM   2044 N N   . ILE A 1 294 ?  8.136 -20.727 -7.417 1.00  96.73 0 A 1
ATOM   2045 C CA  . ILE A 1 294 ?  7.388 -20.513 -8.661 1.00  96.79 0 A 1
ATOM   2046 C C   . ILE A 1 294 ?  5.936 -20.139 -8.360 1.00  96.86 0 A 1
ATOM   2047 O O   . ILE A 1 294 ?  5.041 -20.324 -9.188 1.00  95.67 0 A 1
ATOM   2048 C CB  . ILE A 1 294 ?  7.512 -21.728 -9.605 1.00  96.20 0 A 1
ATOM   2049 C CG1 . ILE A 1 294 ?  7.064 -23.032 -8.901 1.00  93.42 0 A 1
ATOM   2050 C CG2 . ILE A 1 294 ?  8.950 -21.832 -10.137 1.00  91.55 0 A 1
ATOM   2051 C CD1 . ILE A 1 294 ?  7.035 -24.234 -9.840 1.00  90.11 0 A 1
ATOM   2052 N N   . SER A 1 295 ?  5.700 -19.629 -7.158 1.00  95.85 0 A 1
ATOM   2053 C CA  . SER A 1 295 ?  4.390 -19.254 -6.636 1.00  95.46 0 A 1
ATOM   2054 C C   . SER A 1 295 ?  3.768 -18.079 -7.392 1.00  95.25 0 A 1
ATOM   2055 O O   . SER A 1 295 ?  4.443 -17.337 -8.100 1.00  93.93 0 A 1
ATOM   2056 C CB  . SER A 1 295 ?  4.514 -18.941 -5.149 1.00  93.86 0 A 1
ATOM   2057 O OG  . SER A 1 295 ?  5.283 -17.779 -4.928 1.00  90.48 0 A 1
ATOM   2058 N N   . ASN A 1 296 ?  2.455 -17.889 -7.220 1.00  94.78 0 A 1
ATOM   2059 C CA  . ASN A 1 296 ?  1.733 -16.775 -7.835 1.00  94.18 0 A 1
ATOM   2060 C C   . ASN A 1 296 ?  1.993 -16.633 -9.345 1.00  94.49 0 A 1
ATOM   2061 O O   . ASN A 1 296 ?  2.372 -15.572 -9.837 1.00  92.69 0 A 1
ATOM   2062 C CB  . ASN A 1 296 ?  1.992 -15.482 -7.035 1.00  91.97 0 A 1
ATOM   2063 C CG  . ASN A 1 296 ?  1.348 -15.480 -5.668 1.00  84.30 0 A 1
ATOM   2064 N ND2 . ASN A 1 296 ?  2.008 -14.952 -4.656 1.00  72.07 0 A 1
ATOM   2065 O OD1 . ASN A 1 296 ?  0.231 -15.916 -5.483 1.00  75.22 0 A 1
ATOM   2066 N N   . ASN A 1 297 ?  1.794 -17.735 -10.067 1.00  95.03 0 A 1
ATOM   2067 C CA  . ASN A 1 297 ?  1.795 -17.807 -11.516 1.00  95.76 0 A 1
ATOM   2068 C C   . ASN A 1 297 ?  0.464 -18.400 -12.006 1.00  95.71 0 A 1
ATOM   2069 O O   . ASN A 1 297 ? -0.414 -18.735 -11.210 1.00  93.73 0 A 1
ATOM   2070 C CB  . ASN A 1 297 ?  3.031 -18.614 -11.968 1.00  96.01 0 A 1
ATOM   2071 C CG  . ASN A 1 297 ?  4.286 -17.758 -12.049 1.00  96.37 0 A 1
ATOM   2072 N ND2 . ASN A 1 297 ?  5.145 -17.820 -11.067 1.00  91.79 0 A 1
ATOM   2073 O OD1 . ASN A 1 297 ?  4.499 -17.049 -13.025 1.00  91.68 0 A 1
ATOM   2074 N N   . ASN A 1 298 ?  0.316 -18.569 -13.306 1.00  96.22 0 A 1
ATOM   2075 C CA  . ASN A 1 298 ? -0.885 -19.130 -13.934 1.00  95.91 0 A 1
ATOM   2076 C C   . ASN A 1 298 ? -0.700 -20.608 -14.332 1.00  96.31 0 A 1
ATOM   2077 O O   . ASN A 1 298 ? -1.281 -21.062 -15.316 1.00  94.33 0 A 1
ATOM   2078 C CB  . ASN A 1 298 ? -1.310 -18.235 -15.105 1.00  94.77 0 A 1
ATOM   2079 C CG  . ASN A 1 298 ? -1.671 -16.815 -14.684 1.00  93.18 0 A 1
ATOM   2080 N ND2 . ASN A 1 298 ? -1.434 -15.845 -15.536 1.00  84.25 0 A 1
ATOM   2081 O OD1 . ASN A 1 298 ? -2.180 -16.554 -13.611 1.00  85.33 0 A 1
ATOM   2082 N N   . PHE A 1 299 ?  0.146 -21.353 -13.594 1.00  96.81 0 A 1
ATOM   2083 C CA  . PHE A 1 299 ?  0.335 -22.777 -13.857 1.00  96.97 0 A 1
ATOM   2084 C C   . PHE A 1 299 ? -0.940 -23.572 -13.567 1.00  96.81 0 A 1
ATOM   2085 O O   . PHE A 1 299 ? -1.664 -23.297 -12.604 1.00  95.67 0 A 1
ATOM   2086 C CB  . PHE A 1 299 ?  1.491 -23.340 -13.037 1.00  96.66 0 A 1
ATOM   2087 C CG  . PHE A 1 299 ?  2.853 -22.785 -13.389 1.00  97.30 0 A 1
ATOM   2088 C CD1 . PHE A 1 299 ?  3.395 -23.003 -14.670 1.00  96.09 0 A 1
ATOM   2089 C CD2 . PHE A 1 299 ?  3.601 -22.070 -12.433 1.00  96.00 0 A 1
ATOM   2090 C CE1 . PHE A 1 299 ?  4.669 -22.505 -14.995 1.00  95.47 0 A 1
ATOM   2091 C CE2 . PHE A 1 299 ?  4.874 -21.578 -12.749 1.00  95.46 0 A 1
ATOM   2092 C CZ  . PHE A 1 299 ?  5.404 -21.792 -14.030 1.00  96.39 0 A 1
ATOM   2093 N N   . ILE A 1 300 ? -1.170 -24.617 -14.371 1.00  96.91 0 A 1
ATOM   2094 C CA  . ILE A 1 300 ? -2.293 -25.532 -14.239 1.00  96.56 0 A 1
ATOM   2095 C C   . ILE A 1 300 ? -1.820 -26.990 -14.205 1.00  96.42 0 A 1
ATOM   2096 O O   . ILE A 1 300 ? -0.791 -27.340 -14.790 1.00  94.10 0 A 1
ATOM   2097 C CB  . ILE A 1 300 ? -3.351 -25.308 -15.345 1.00  94.37 0 A 1
ATOM   2098 C CG1 . ILE A 1 300 ? -2.772 -25.492 -16.760 1.00  78.29 0 A 1
ATOM   2099 C CG2 . ILE A 1 300 ? -4.007 -23.923 -15.171 1.00  78.00 0 A 1
ATOM   2100 C CD1 . ILE A 1 300 ? -3.833 -25.523 -17.876 1.00  71.35 0 A 1
ATOM   2101 N N   . GLY A 1 301 ? -2.603 -27.848 -13.569 1.00  95.74 0 A 1
ATOM   2102 C CA  . GLY A 1 301 ? -2.368 -29.286 -13.576 1.00  95.67 0 A 1
ATOM   2103 C C   . GLY A 1 301 ? -1.543 -29.799 -12.393 1.00  96.31 0 A 1
ATOM   2104 O O   . GLY A 1 301 ? -1.249 -29.061 -11.459 1.00  94.62 0 A 1
ATOM   2105 N N   . PRO A 1 302 ? -1.211 -31.088 -12.386 1.00  96.23 0 A 1
ATOM   2106 C CA  . PRO A 1 302 ? -0.676 -31.755 -11.208 1.00  96.13 0 A 1
ATOM   2107 C C   . PRO A 1 302 ?  0.767 -31.330 -10.891 1.00  96.48 0 A 1
ATOM   2108 O O   . PRO A 1 302 ?  1.555 -31.024 -11.783 1.00  95.02 0 A 1
ATOM   2109 C CB  . PRO A 1 302 ? -0.767 -33.253 -11.522 1.00  94.26 0 A 1
ATOM   2110 C CG  . PRO A 1 302 ? -0.642 -33.292 -13.048 1.00  91.04 0 A 1
ATOM   2111 C CD  . PRO A 1 302 ? -1.378 -32.028 -13.477 1.00  94.71 0 A 1
ATOM   2112 N N   . ILE A 1 303 ?  1.137 -31.450 -9.616 1.00  96.45 0 A 1
ATOM   2113 C CA  . ILE A 1 303 ?  2.533 -31.383 -9.188 1.00  96.39 0 A 1
ATOM   2114 C C   . ILE A 1 303 ?  3.267 -32.618 -9.737 1.00  96.19 0 A 1
ATOM   2115 O O   . ILE A 1 303 ?  2.873 -33.751 -9.437 1.00  95.03 0 A 1
ATOM   2116 C CB  . ILE A 1 303 ?  2.652 -31.287 -7.654 1.00  95.86 0 A 1
ATOM   2117 C CG1 . ILE A 1 303 ?  1.863 -30.070 -7.102 1.00  94.24 0 A 1
ATOM   2118 C CG2 . ILE A 1 303 ?  4.139 -31.194 -7.249 1.00  94.19 0 A 1
ATOM   2119 C CD1 . ILE A 1 303 ?  1.772 -30.023 -5.570 1.00  91.93 0 A 1
ATOM   2120 N N   . PRO A 1 304 ?  4.349 -32.458 -10.527 1.00  96.25 0 A 1
ATOM   2121 C CA  . PRO A 1 304 ?  5.070 -33.596 -11.078 1.00  95.79 0 A 1
ATOM   2122 C C   . PRO A 1 304 ?  5.701 -34.452 -9.984 1.00  95.57 0 A 1
ATOM   2123 O O   . PRO A 1 304 ?  6.425 -33.948 -9.121 1.00  94.33 0 A 1
ATOM   2124 C CB  . PRO A 1 304 ?  6.135 -33.001 -12.011 1.00  94.53 0 A 1
ATOM   2125 C CG  . PRO A 1 304 ?  5.600 -31.616 -12.343 1.00  92.96 0 A 1
ATOM   2126 C CD  . PRO A 1 304 ?  4.854 -31.217 -11.073 1.00  95.37 0 A 1
ATOM   2127 N N   . LYS A 1 305 ?  5.548 -35.776 -10.071 1.00  95.03 0 A 1
ATOM   2128 C CA  . LYS A 1 305 ?  6.198 -36.716 -9.134 1.00  94.20 0 A 1
ATOM   2129 C C   . LYS A 1 305 ?  7.726 -36.577 -9.109 1.00  94.35 0 A 1
ATOM   2130 O O   . LYS A 1 305 ?  8.368 -36.935 -8.127 1.00  92.29 0 A 1
ATOM   2131 C CB  . LYS A 1 305 ?  5.825 -38.165 -9.479 1.00  92.15 0 A 1
ATOM   2132 C CG  . LYS A 1 305 ?  4.346 -38.448 -9.222 1.00  80.34 0 A 1
ATOM   2133 C CD  . LYS A 1 305 ?  4.034 -39.935 -9.422 1.00  75.86 0 A 1
ATOM   2134 C CE  . LYS A 1 305 ?  2.558 -40.184 -9.105 1.00  62.22 0 A 1
ATOM   2135 N NZ  . LYS A 1 305 ?  2.194 -41.617 -9.138 1.00  54.54 1 A 1
ATOM   2136 N N   . SER A 1 306 ?  8.317 -36.047 -10.179 1.00  94.58 0 A 1
ATOM   2137 C CA  . SER A 1 306 ?  9.745 -35.787 -10.271 1.00  94.59 0 A 1
ATOM   2138 C C   . SER A 1 306 ? 10.251 -34.738 -9.278 1.00  94.85 0 A 1
ATOM   2139 O O   . SER A 1 306 ? 11.454 -34.693 -9.058 1.00  93.29 0 A 1
ATOM   2140 C CB  . SER A 1 306 ? 10.121 -35.378 -11.703 1.00  93.14 0 A 1
ATOM   2141 O OG  . SER A 1 306 ?  9.363 -34.263 -12.124 1.00  87.35 0 A 1
ATOM   2142 N N   . ILE A 1 307 ?  9.367 -33.991 -8.620 1.00  95.24 0 A 1
ATOM   2143 C CA  . ILE A 1 307 ?  9.742 -33.060 -7.550 1.00  95.39 0 A 1
ATOM   2144 C C   . ILE A 1 307 ? 10.496 -33.762 -6.412 1.00  95.47 0 A 1
ATOM   2145 O O   . ILE A 1 307 ? 11.378 -33.173 -5.802 1.00  94.21 0 A 1
ATOM   2146 C CB  . ILE A 1 307 ?  8.495 -32.306 -7.046 1.00  94.63 0 A 1
ATOM   2147 C CG1 . ILE A 1 307 ?  8.915 -30.995 -6.345 1.00  90.30 0 A 1
ATOM   2148 C CG2 . ILE A 1 307 ?  7.604 -33.169 -6.129 1.00  89.50 0 A 1
ATOM   2149 C CD1 . ILE A 1 307 ?  7.765 -29.992 -6.233 1.00  84.69 0 A 1
ATOM   2150 N N   . SER A 1 308 ? 10.230 -35.049 -6.201 1.00  94.89 0 A 1
ATOM   2151 C CA  . SER A 1 308 ? 10.935 -35.876 -5.214 1.00  94.05 0 A 1
ATOM   2152 C C   . SER A 1 308 ? 12.440 -36.041 -5.487 1.00  94.16 0 A 1
ATOM   2153 O O   . SER A 1 308 ? 13.176 -36.473 -4.602 1.00  92.47 0 A 1
ATOM   2154 C CB  . SER A 1 308 ? 10.270 -37.256 -5.138 1.00  92.41 0 A 1
ATOM   2155 O OG  . SER A 1 308 ? 10.386 -37.952 -6.360 1.00  82.34 0 A 1
ATOM   2156 N N   . LYS A 1 309 ? 12.906 -35.692 -6.688 1.00  94.63 0 A 1
ATOM   2157 C CA  . LYS A 1 309 ? 14.328 -35.721 -7.053 1.00  94.65 0 A 1
ATOM   2158 C C   . LYS A 1 309 ? 15.109 -34.522 -6.510 1.00  94.95 0 A 1
ATOM   2159 O O   . LYS A 1 309 ? 16.330 -34.595 -6.440 1.00  93.54 0 A 1
ATOM   2160 C CB  . LYS A 1 309 ? 14.487 -35.795 -8.574 1.00  94.20 0 A 1
ATOM   2161 C CG  . LYS A 1 309 ? 13.890 -37.065 -9.191 1.00  91.76 0 A 1
ATOM   2162 C CD  . LYS A 1 309 ? 14.161 -37.053 -10.698 1.00  87.39 0 A 1
ATOM   2163 C CE  . LYS A 1 309 ? 13.615 -38.298 -11.389 1.00  79.97 0 A 1
ATOM   2164 N NZ  . LYS A 1 309 ? 13.880 -38.239 -12.849 1.00  70.06 1 A 1
ATOM   2165 N N   . PHE A 1 310 ? 14.447 -33.456 -6.111 1.00  95.16 0 A 1
ATOM   2166 C CA  . PHE A 1 310 ? 15.087 -32.270 -5.541 1.00  95.20 0 A 1
ATOM   2167 C C   . PHE A 1 310 ? 15.420 -32.468 -4.052 1.00  94.99 0 A 1
ATOM   2168 O O   . PHE A 1 310 ? 14.995 -31.714 -3.182 1.00  93.40 0 A 1
ATOM   2169 C CB  . PHE A 1 310 ? 14.216 -31.035 -5.799 1.00  95.15 0 A 1
ATOM   2170 C CG  . PHE A 1 310 ? 13.955 -30.729 -7.256 1.00  95.59 0 A 1
ATOM   2171 C CD1 . PHE A 1 310 ? 15.018 -30.427 -8.130 1.00  93.65 0 A 1
ATOM   2172 C CD2 . PHE A 1 310 ? 12.636 -30.696 -7.750 1.00  93.76 0 A 1
ATOM   2173 C CE1 . PHE A 1 310 ? 14.775 -30.096 -9.472 1.00  92.69 0 A 1
ATOM   2174 C CE2 . PHE A 1 310 ? 12.382 -30.366 -9.089 1.00  92.75 0 A 1
ATOM   2175 C CZ  . PHE A 1 310 ? 13.454 -30.067 -9.944 1.00  93.85 0 A 1
ATOM   2176 N N   . ILE A 1 311 ? 16.214 -33.487 -3.752 1.00  94.37 0 A 1
ATOM   2177 C CA  . ILE A 1 311 ? 16.504 -33.958 -2.389 1.00  93.52 0 A 1
ATOM   2178 C C   . ILE A 1 311 ? 17.167 -32.916 -1.480 1.00  93.51 0 A 1
ATOM   2179 O O   . ILE A 1 311 ? 17.173 -33.087 -0.262 1.00  91.60 0 A 1
ATOM   2180 C CB  . ILE A 1 311 ? 17.371 -35.231 -2.431 1.00  92.10 0 A 1
ATOM   2181 C CG1 . ILE A 1 311 ? 18.717 -34.986 -3.152 1.00  84.53 0 A 1
ATOM   2182 C CG2 . ILE A 1 311 ? 16.568 -36.380 -3.083 1.00  81.71 0 A 1
ATOM   2183 C CD1 . ILE A 1 311 ? 19.710 -36.150 -3.036 1.00  76.82 0 A 1
ATOM   2184 N N   . ASN A 1 312 ? 17.740 -31.842 -2.060 1.00  94.17 0 A 1
ATOM   2185 C CA  . ASN A 1 312 ? 18.400 -30.769 -1.326 1.00  94.07 0 A 1
ATOM   2186 C C   . ASN A 1 312 ? 17.512 -29.530 -1.129 1.00  94.25 0 A 1
ATOM   2187 O O   . ASN A 1 312 ? 17.993 -28.550 -0.558 1.00  92.71 0 A 1
ATOM   2188 C CB  . ASN A 1 312 ? 19.728 -30.430 -2.028 1.00  93.68 0 A 1
ATOM   2189 C CG  . ASN A 1 312 ? 20.755 -31.541 -1.909 1.00  92.55 0 A 1
ATOM   2190 N ND2 . ASN A 1 312 ? 21.480 -31.808 -2.976 1.00  83.35 0 A 1
ATOM   2191 O OD1 . ASN A 1 312 ? 20.926 -32.171 -0.885 1.00  84.62 0 A 1
ATOM   2192 N N   . LEU A 1 313 ? 16.250 -29.563 -1.569 1.00  94.52 0 A 1
ATOM   2193 C CA  . LEU A 1 313 ? 15.336 -28.439 -1.354 1.00  94.69 0 A 1
ATOM   2194 C C   . LEU A 1 313 ? 15.191 -28.127  0.133 1.00  94.26 0 A 1
ATOM   2195 O O   . LEU A 1 313 ? 14.914 -29.000  0.953 1.00  92.95 0 A 1
ATOM   2196 C CB  . LEU A 1 313 ? 13.954 -28.701 -1.980 1.00  94.11 0 A 1
ATOM   2197 C CG  . LEU A 1 313 ? 13.860 -28.385 -3.481 1.00  90.78 0 A 1
ATOM   2198 C CD1 . LEU A 1 313 ? 12.484 -28.791 -4.006 1.00  89.96 0 A 1
ATOM   2199 C CD2 . LEU A 1 313 ? 14.042 -26.892 -3.780 1.00  89.69 0 A 1
ATOM   2200 N N   . GLN A 1 314 ? 15.374 -26.848  0.454 1.00  94.44 0 A 1
ATOM   2201 C CA  . GLN A 1 314 ? 15.167 -26.267  1.779 1.00  93.98 0 A 1
ATOM   2202 C C   . GLN A 1 314 ? 13.949 -25.346  1.799 1.00  93.85 0 A 1
ATOM   2203 O O   . GLN A 1 314 ? 13.236 -25.299  2.797 1.00  92.74 0 A 1
ATOM   2204 C CB  . GLN A 1 314 ? 16.419 -25.488  2.192 1.00  92.83 0 A 1
ATOM   2205 C CG  . GLN A 1 314 ? 17.656 -26.374  2.334 1.00  90.10 0 A 1
ATOM   2206 C CD  . GLN A 1 314 ? 18.875 -25.554  2.741 1.00  89.71 0 A 1
ATOM   2207 N NE2 . GLN A 1 314 ? 19.340 -25.697  3.944 1.00  79.02 0 A 1
ATOM   2208 O OE1 . GLN A 1 314 ? 19.399 -24.764  1.974 1.00  81.51 0 A 1
ATOM   2209 N N   . ASP A 1 315 ? 13.706 -24.662  0.693 1.00  94.65 0 A 1
ATOM   2210 C CA  . ASP A 1 315 ? 12.568 -23.766  0.497 1.00  94.89 0 A 1
ATOM   2211 C C   . ASP A 1 315 ? 11.834 -24.152 -0.790 1.00  95.44 0 A 1
ATOM   2212 O O   . ASP A 1 315 ? 12.414 -24.134 -1.877 1.00  94.75 0 A 1
ATOM   2213 C CB  . ASP A 1 315 ? 13.073 -22.314  0.487 1.00  93.87 0 A 1
ATOM   2214 C CG  . ASP A 1 315 ? 11.951 -21.271  0.385 1.00  92.61 0 A 1
ATOM   2215 O OD1 . ASP A 1 315 ? 10.758 -21.639  0.338 1.00  89.00 0 A 1
ATOM   2216 O OD2 . ASP A 1 315 ? 12.264 -20.066  0.393 1.00  87.92 -1 A 1
ATOM   2217 N N   . LEU A 1 316 ? 10.566 -24.536 -0.650 1.00  95.22 0 A 1
ATOM   2218 C CA  . LEU A 1 316 ?  9.684 -24.880 -1.753 1.00  95.66 0 A 1
ATOM   2219 C C   . LEU A 1 316 ?  8.387 -24.082 -1.636 1.00  95.69 0 A 1
ATOM   2220 O O   . LEU A 1 316 ?  7.598 -24.307 -0.719 1.00  94.67 0 A 1
ATOM   2221 C CB  . LEU A 1 316 ?  9.432 -26.396 -1.745 1.00  95.75 0 A 1
ATOM   2222 C CG  . LEU A 1 316 ?  8.444 -26.869 -2.828 1.00  95.71 0 A 1
ATOM   2223 C CD1 . LEU A 1 316 ?  8.921 -26.561 -4.253 1.00  94.12 0 A 1
ATOM   2224 C CD2 . LEU A 1 316 ?  8.263 -28.386 -2.724 1.00  93.94 0 A 1
ATOM   2225 N N   . ASP A 1 317 ?  8.152 -23.233 -2.614 1.00  95.98 0 A 1
ATOM   2226 C CA  . ASP A 1 317 ?  6.912 -22.476 -2.741 1.00  96.04 0 A 1
ATOM   2227 C C   . ASP A 1 317 ?  6.210 -22.796 -4.068 1.00  96.29 0 A 1
ATOM   2228 O O   . ASP A 1 317 ?  6.697 -22.478 -5.159 1.00  95.40 0 A 1
ATOM   2229 C CB  . ASP A 1 317 ?  7.176 -20.974 -2.543 1.00  95.27 0 A 1
ATOM   2230 C CG  . ASP A 1 317 ?  5.910 -20.211 -2.164 1.00  93.57 0 A 1
ATOM   2231 O OD1 . ASP A 1 317 ?  4.811 -20.613 -2.627 1.00  89.15 0 A 1
ATOM   2232 O OD2 . ASP A 1 317 ?  6.017 -19.265 -1.355 1.00  87.81 -1 A 1
ATOM   2233 N N   . LEU A 1 318 ?  5.075 -23.470 -3.967 1.00  96.49 0 A 1
ATOM   2234 C CA  . LEU A 1 318 ?  4.173 -23.821 -5.068 1.00  96.59 0 A 1
ATOM   2235 C C   . LEU A 1 318 ?  2.801 -23.169 -4.892 1.00  96.53 0 A 1
ATOM   2236 O O   . LEU A 1 318 ?  1.821 -23.623 -5.492 1.00  94.35 0 A 1
ATOM   2237 C CB  . LEU A 1 318 ?  4.036 -25.356 -5.183 1.00  96.17 0 A 1
ATOM   2238 C CG  . LEU A 1 318 ?  5.338 -26.145 -5.393 1.00  95.79 0 A 1
ATOM   2239 C CD1 . LEU A 1 318 ?  5.005 -27.639 -5.488 1.00  93.97 0 A 1
ATOM   2240 C CD2 . LEU A 1 318 ?  6.060 -25.754 -6.677 1.00  93.53 0 A 1
ATOM   2241 N N   . SER A 1 319 ?  2.695 -22.146 -4.057 1.00  96.26 0 A 1
ATOM   2242 C CA  . SER A 1 319 ?  1.418 -21.505 -3.774 1.00  95.99 0 A 1
ATOM   2243 C C   . SER A 1 319 ?  0.754 -20.952 -5.031 1.00  96.11 0 A 1
ATOM   2244 O O   . SER A 1 319 ?  1.415 -20.556 -5.996 1.00  94.71 0 A 1
ATOM   2245 C CB  . SER A 1 319 ?  1.568 -20.442 -2.678 1.00  93.90 0 A 1
ATOM   2246 O OG  . SER A 1 319 ?  2.391 -19.383 -3.097 1.00  84.71 0 A 1
ATOM   2247 N N   . HIS A 1 320 ? -0.571 -20.982 -5.039 1.00  95.94 0 A 1
ATOM   2248 C CA  . HIS A 1 320 ? -1.397 -20.626 -6.192 1.00  95.59 0 A 1
ATOM   2249 C C   . HIS A 1 320 ? -1.215 -21.510 -7.451 1.00  95.70 0 A 1
ATOM   2250 O O   . HIS A 1 320 ? -1.708 -21.152 -8.523 1.00  93.64 0 A 1
ATOM   2251 C CB  . HIS A 1 320 ? -1.302 -19.118 -6.484 1.00  94.21 0 A 1
ATOM   2252 C CG  . HIS A 1 320 ? -1.803 -18.269 -5.357 1.00  92.61 0 A 1
ATOM   2253 C CD2 . HIS A 1 320 ? -1.095 -17.789 -4.287 1.00  82.11 0 A 1
ATOM   2254 N ND1 . HIS A 1 320 ? -3.107 -17.842 -5.194 1.00  81.18 0 A 1
ATOM   2255 C CE1 . HIS A 1 320 ? -3.167 -17.109 -4.071 1.00  83.21 0 A 1
ATOM   2256 N NE2 . HIS A 1 320 ? -1.968 -17.058 -3.485 1.00  85.28 0 A 1
ATOM   2257 N N   . LEU A 1 321 ? -0.585 -22.682 -7.348 1.00  95.62 0 A 1
ATOM   2258 C CA  . LEU A 1 321 ? -0.617 -23.682 -8.417 1.00  95.97 0 A 1
ATOM   2259 C C   . LEU A 1 321 ? -2.033 -24.241 -8.545 1.00  96.15 0 A 1
ATOM   2260 O O   . LEU A 1 321 ? -2.510 -24.975 -7.682 1.00  94.28 0 A 1
ATOM   2261 C CB  . LEU A 1 321 ?  0.419 -24.778 -8.130 1.00  95.09 0 A 1
ATOM   2262 C CG  . LEU A 1 321 ?  0.386 -25.945 -9.136 1.00  94.34 0 A 1
ATOM   2263 C CD1 . LEU A 1 321 ?  0.750 -25.518 -10.551 1.00  90.43 0 A 1
ATOM   2264 C CD2 . LEU A 1 321 ?  1.376 -27.025 -8.709 1.00  90.14 0 A 1
ATOM   2265 N N   . ASN A 1 322 ? -2.698 -23.973 -9.671 1.00  96.53 0 A 1
ATOM   2266 C CA  . ASN A 1 322 ? -4.052 -24.451 -9.935 1.00  96.37 0 A 1
ATOM   2267 C C   . ASN A 1 322 ? -4.041 -25.930 -10.365 1.00  96.20 0 A 1
ATOM   2268 O O   . ASN A 1 322 ? -4.066 -26.244 -11.555 1.00  94.35 0 A 1
ATOM   2269 C CB  . ASN A 1 322 ? -4.697 -23.495 -10.960 1.00  95.56 0 A 1
ATOM   2270 C CG  . ASN A 1 322 ? -6.161 -23.811 -11.205 1.00  94.40 0 A 1
ATOM   2271 N ND2 . ASN A 1 322 ? -6.755 -23.162 -12.181 1.00  87.79 0 A 1
ATOM   2272 O OD1 . ASN A 1 322 ? -6.780 -24.618 -10.538 1.00  88.61 0 A 1
ATOM   2273 N N   . THR A 1 323 ? -3.980 -26.834 -9.387 1.00  96.31 0 A 1
ATOM   2274 C CA  . THR A 1 323 ? -3.831 -28.270 -9.681 1.00  95.93 0 A 1
ATOM   2275 C C   . THR A 1 323 ? -5.075 -28.886 -10.310 1.00  95.39 0 A 1
ATOM   2276 O O   . THR A 1 323 ? -4.945 -29.842 -11.073 1.00  91.17 0 A 1
ATOM   2277 C CB  . THR A 1 323 ? -3.444 -29.089 -8.435 1.00  95.00 0 A 1
ATOM   2278 C CG2 . THR A 1 323 ? -2.186 -28.560 -7.745 1.00  88.65 0 A 1
ATOM   2279 O OG1 . THR A 1 323 ? -4.487 -29.121 -7.495 1.00  88.23 0 A 1
ATOM   2280 N N   . GLN A 1 324 ? -6.266 -28.372 -10.003 1.00  95.54 0 A 1
ATOM   2281 C CA  . GLN A 1 324 ? -7.565 -28.879 -10.484 1.00  94.96 0 A 1
ATOM   2282 C C   . GLN A 1 324 ? -7.762 -30.404 -10.327 1.00  95.14 0 A 1
ATOM   2283 O O   . GLN A 1 324 ? -8.538 -31.027 -11.055 1.00  90.24 0 A 1
ATOM   2284 C CB  . GLN A 1 324 ? -7.832 -28.407 -11.924 1.00  92.11 0 A 1
ATOM   2285 C CG  . GLN A 1 324 ? -7.870 -26.875 -12.057 1.00  86.22 0 A 1
ATOM   2286 C CD  . GLN A 1 324 ? -8.262 -26.405 -13.466 1.00  82.70 0 A 1
ATOM   2287 N NE2 . GLN A 1 324 ? -8.363 -25.123 -13.688 1.00  71.38 0 A 1
ATOM   2288 O OE1 . GLN A 1 324 ? -8.491 -27.173 -14.385 1.00  74.09 0 A 1
ATOM   2289 N N   . GLY A 1 325 ? -7.050 -31.022 -9.397 1.00  95.07 0 A 1
ATOM   2290 C CA  . GLY A 1 325 ? -7.016 -32.465 -9.262 1.00  94.97 0 A 1
ATOM   2291 C C   . GLY A 1 325 ? -6.453 -32.921 -7.918 1.00  95.90 0 A 1
ATOM   2292 O O   . GLY A 1 325 ? -6.218 -32.093 -7.031 1.00  94.00 0 A 1
ATOM   2293 N N   . PRO A 1 326 ? -6.248 -34.232 -7.750 1.00  95.77 0 A 1
ATOM   2294 C CA  . PRO A 1 326 ? -5.693 -34.760 -6.519 1.00  95.42 0 A 1
ATOM   2295 C C   . PRO A 1 326 ? -4.208 -34.411 -6.382 1.00  95.13 0 A 1
ATOM   2296 O O   . PRO A 1 326 ? -3.454 -34.427 -7.354 1.00  92.80 0 A 1
ATOM   2297 C CB  . PRO A 1 326 ? -5.931 -36.277 -6.590 1.00  93.92 0 A 1
ATOM   2298 C CG  . PRO A 1 326 ? -5.916 -36.562 -8.095 1.00  91.52 0 A 1
ATOM   2299 C CD  . PRO A 1 326 ? -6.531 -35.295 -8.693 1.00  94.54 0 A 1
ATOM   2300 N N   . VAL A 1 327 ? -3.779 -34.175 -5.141 1.00  94.79 0 A 1
ATOM   2301 C CA  . VAL A 1 327 ? -2.368 -34.019 -4.772 1.00  94.34 0 A 1
ATOM   2302 C C   . VAL A 1 327 ? -1.991 -35.126 -3.796 1.00  94.02 0 A 1
ATOM   2303 O O   . VAL A 1 327 ? -2.622 -35.302 -2.757 1.00  92.57 0 A 1
ATOM   2304 C CB  . VAL A 1 327 ? -2.086 -32.613 -4.197 1.00  93.07 0 A 1
ATOM   2305 C CG1 . VAL A 1 327 ? -0.657 -32.483 -3.676 1.00  88.34 0 A 1
ATOM   2306 C CG2 . VAL A 1 327 ? -2.282 -31.552 -5.279 1.00  89.14 0 A 1
ATOM   2307 N N   . ASP A 1 328 ? -0.953 -35.877 -4.142 1.00  93.11 0 A 1
ATOM   2308 C CA  . ASP A 1 328 ? -0.357 -36.877 -3.263 1.00  92.28 0 A 1
ATOM   2309 C C   . ASP A 1 328 ?  0.796 -36.244 -2.473 1.00  91.96 0 A 1
ATOM   2310 O O   . ASP A 1 328 ?  1.895 -36.062 -2.994 1.00  89.65 0 A 1
ATOM   2311 C CB  . ASP A 1 328 ?  0.085 -38.086 -4.092 1.00  90.08 0 A 1
ATOM   2312 C CG  . ASP A 1 328 ?  0.785 -39.164 -3.267 1.00  87.63 0 A 1
ATOM   2313 O OD1 . ASP A 1 328 ?  0.800 -39.072 -2.018 1.00  82.57 0 A 1
ATOM   2314 O OD2 . ASP A 1 328 ?  1.345 -40.097 -3.889 1.00  80.78 -1 A 1
ATOM   2315 N N   . PHE A 1 329 ?  0.551 -35.934 -1.210 1.00  90.65 0 A 1
ATOM   2316 C CA  . PHE A 1 329 ?  1.555 -35.290 -0.351 1.00  89.98 0 A 1
ATOM   2317 C C   . PHE A 1 329 ?  2.752 -36.193 -0.034 1.00  89.70 0 A 1
ATOM   2318 O O   . PHE A 1 329 ?  3.785 -35.705  0.422 1.00  87.38 0 A 1
ATOM   2319 C CB  . PHE A 1 329 ?  0.874 -34.766  0.921 1.00  88.46 0 A 1
ATOM   2320 C CG  . PHE A 1 329 ? -0.018 -33.578  0.655 1.00  87.08 0 A 1
ATOM   2321 C CD1 . PHE A 1 329 ?  0.507 -32.268  0.728 1.00  81.83 0 A 1
ATOM   2322 C CD2 . PHE A 1 329 ? -1.355 -33.754  0.259 1.00  81.91 0 A 1
ATOM   2323 C CE1 . PHE A 1 329 ? -0.285 -31.159  0.389 1.00  80.33 0 A 1
ATOM   2324 C CE2 . PHE A 1 329 ? -2.152 -32.648 -0.084 1.00  79.61 0 A 1
ATOM   2325 C CZ  . PHE A 1 329 ? -1.615 -31.353 -0.024 1.00  81.16 0 A 1
ATOM   2326 N N   . SER A 1 330 ?  2.684 -37.494 -0.328 1.00  89.66 0 A 1
ATOM   2327 C CA  . SER A 1 330 ?  3.818 -38.407 -0.151 1.00  89.03 0 A 1
ATOM   2328 C C   . SER A 1 330 ?  5.013 -38.062 -1.049 1.00  89.57 0 A 1
ATOM   2329 O O   . SER A 1 330 ?  6.145 -38.385 -0.704 1.00  87.43 0 A 1
ATOM   2330 C CB  . SER A 1 330 ?  3.381 -39.863 -0.354 1.00  86.89 0 A 1
ATOM   2331 O OG  . SER A 1 330 ?  3.232 -40.175 -1.721 1.00  78.68 0 A 1
ATOM   2332 N N   . ILE A 1 331 ?  4.787 -37.316 -2.139 1.00  90.83 0 A 1
ATOM   2333 C CA  . ILE A 1 331 ?  5.859 -36.891 -3.050 1.00  91.17 0 A 1
ATOM   2334 C C   . ILE A 1 331 ?  6.896 -35.982 -2.363 1.00  91.55 0 A 1
ATOM   2335 O O   . ILE A 1 331 ?  8.035 -35.919 -2.822 1.00  90.04 0 A 1
ATOM   2336 C CB  . ILE A 1 331 ?  5.300 -36.223 -4.322 1.00  90.01 0 A 1
ATOM   2337 C CG1 . ILE A 1 331 ?  4.694 -34.830 -4.029 1.00  82.95 0 A 1
ATOM   2338 C CG2 . ILE A 1 331 ?  4.338 -37.188 -5.041 1.00  78.89 0 A 1
ATOM   2339 C CD1 . ILE A 1 331 ?  3.931 -34.191 -5.185 1.00  78.21 0 A 1
ATOM   2340 N N   . PHE A 1 332 ?  6.523 -35.327 -1.265 1.00  91.39 0 A 1
ATOM   2341 C CA  . PHE A 1 332 ?  7.409 -34.439 -0.514 1.00  91.70 0 A 1
ATOM   2342 C C   . PHE A 1 332 ?  8.230 -35.159  0.562 1.00  91.15 0 A 1
ATOM   2343 O O   . PHE A 1 332 ?  9.191 -34.601  1.086 1.00  89.08 0 A 1
ATOM   2344 C CB  . PHE A 1 332 ?  6.576 -33.298  0.096 1.00  91.99 0 A 1
ATOM   2345 C CG  . PHE A 1 332 ?  5.747 -32.528 -0.912 1.00  93.30 0 A 1
ATOM   2346 C CD1 . PHE A 1 332 ?  6.374 -31.750 -1.908 1.00  91.48 0 A 1
ATOM   2347 C CD2 . PHE A 1 332 ?  4.339 -32.581 -0.868 1.00  91.60 0 A 1
ATOM   2348 C CE1 . PHE A 1 332 ?  5.614 -31.043 -2.841 1.00  90.75 0 A 1
ATOM   2349 C CE2 . PHE A 1 332 ?  3.575 -31.872 -1.804 1.00  90.98 0 A 1
ATOM   2350 C CZ  . PHE A 1 332 ?  4.210 -31.101 -2.795 1.00  92.33 0 A 1
ATOM   2351 N N   . THR A 1 333 ?  7.925 -36.430  0.884 1.00  90.07 0 A 1
ATOM   2352 C CA  . THR A 1 333 ?  8.585 -37.167  1.983 1.00  88.54 0 A 1
ATOM   2353 C C   . THR A 1 333 ? 10.081 -37.410  1.767 1.00  88.58 0 A 1
ATOM   2354 O O   . THR A 1 333 ? 10.836 -37.575  2.723 1.00  85.67 0 A 1
ATOM   2355 C CB  . THR A 1 333 ?  7.906 -38.515  2.248 1.00  85.52 0 A 1
ATOM   2356 C CG2 . THR A 1 333 ?  6.465 -38.367  2.732 1.00  73.34 0 A 1
ATOM   2357 O OG1 . THR A 1 333 ?  7.905 -39.315  1.093 1.00  76.18 0 A 1
ATOM   2358 N N   . ASN A 1 334 ? 10.528 -37.389  0.511 1.00  88.94 0 A 1
ATOM   2359 C CA  . ASN A 1 334 ? 11.946 -37.513  0.170 1.00  88.99 0 A 1
ATOM   2360 C C   . ASN A 1 334 ? 12.745 -36.214  0.384 1.00  90.00 0 A 1
ATOM   2361 O O   . ASN A 1 334 ? 13.977 -36.259  0.407 1.00  87.32 0 A 1
ATOM   2362 C CB  . ASN A 1 334 ? 12.065 -38.018 -1.280 1.00  85.67 0 A 1
ATOM   2363 C CG  . ASN A 1 334 ? 11.700 -39.482 -1.426 1.00  79.92 0 A 1
ATOM   2364 N ND2 . ASN A 1 334 ? 11.283 -39.885 -2.604 1.00  68.92 0 A 1
ATOM   2365 O OD1 . ASN A 1 334 ? 11.812 -40.288 -0.523 1.00  69.36 0 A 1
ATOM   2366 N N   . LEU A 1 335 ? 12.072 -35.086  0.568 1.00  90.45 0 A 1
ATOM   2367 C CA  . LEU A 1 335 ? 12.679 -33.765  0.744 1.00  91.33 0 A 1
ATOM   2368 C C   . LEU A 1 335 ? 13.114 -33.556  2.203 1.00  91.10 0 A 1
ATOM   2369 O O   . LEU A 1 335 ? 12.574 -32.729  2.932 1.00  89.09 0 A 1
ATOM   2370 C CB  . LEU A 1 335 ? 11.724 -32.674  0.234 1.00  91.61 0 A 1
ATOM   2371 C CG  . LEU A 1 335 ? 11.186 -32.857 -1.200 1.00  91.76 0 A 1
ATOM   2372 C CD1 . LEU A 1 335 ? 10.316 -31.661 -1.579 1.00  88.30 0 A 1
ATOM   2373 C CD2 . LEU A 1 335 ? 12.298 -32.991 -2.230 1.00  88.00 0 A 1
ATOM   2374 N N   . LYS A 1 336 ? 14.104 -34.320  2.642 1.00  90.71 0 A 1
ATOM   2375 C CA  . LYS A 1 336 ? 14.535 -34.355  4.045 1.00  89.75 0 A 1
ATOM   2376 C C   . LYS A 1 336 ? 15.198 -33.064  4.543 1.00  89.95 0 A 1
ATOM   2377 O O   . LYS A 1 336 ? 15.350 -32.893  5.746 1.00  86.91 0 A 1
ATOM   2378 C CB  . LYS A 1 336 ? 15.488 -35.530  4.281 1.00  87.85 0 A 1
ATOM   2379 C CG  . LYS A 1 336 ? 14.799 -36.875  4.044 1.00  83.68 0 A 1
ATOM   2380 C CD  . LYS A 1 336 ? 15.724 -38.021  4.446 1.00  74.40 0 A 1
ATOM   2381 C CE  . LYS A 1 336 ? 15.001 -39.342  4.209 1.00  67.72 0 A 1
ATOM   2382 N NZ  . LYS A 1 336 ? 15.807 -40.493  4.646 1.00  58.95 1 A 1
ATOM   2383 N N   . SER A 1 337 ? 15.619 -32.197  3.629 1.00  90.84 0 A 1
ATOM   2384 C CA  . SER A 1 337 ? 16.252 -30.919  3.964 1.00  90.95 0 A 1
ATOM   2385 C C   . SER A 1 337 ? 15.257 -29.767  4.072 1.00  91.43 0 A 1
ATOM   2386 O O   . SER A 1 337 ? 15.663 -28.659  4.416 1.00  89.71 0 A 1
ATOM   2387 C CB  . SER A 1 337 ? 17.334 -30.593  2.927 1.00  89.85 0 A 1
ATOM   2388 O OG  . SER A 1 337 ? 18.329 -31.608  2.927 1.00  84.85 0 A 1
ATOM   2389 N N   . LEU A 1 338 ? 13.980 -30.011  3.794 1.00  91.83 0 A 1
ATOM   2390 C CA  . LEU A 1 338 ? 12.960 -28.975  3.689 1.00  92.15 0 A 1
ATOM   2391 C C   . LEU A 1 338 ? 12.762 -28.253  5.030 1.00  92.14 0 A 1
ATOM   2392 O O   . LEU A 1 338 ? 12.570 -28.888  6.069 1.00  90.81 0 A 1
ATOM   2393 C CB  . LEU A 1 338 ? 11.667 -29.621  3.165 1.00  91.41 0 A 1
ATOM   2394 C CG  . LEU A 1 338 ? 10.708 -28.639  2.465 1.00  88.53 0 A 1
ATOM   2395 C CD1 . LEU A 1 338 ? 11.272 -28.130  1.142 1.00  86.37 0 A 1
ATOM   2396 C CD2 . LEU A 1 338 ?  9.410 -29.380  2.149 1.00  85.70 0 A 1
ATOM   2397 N N   . GLN A 1 339 ? 12.843 -26.923  4.994 1.00  92.75 0 A 1
ATOM   2398 C CA  . GLN A 1 339 ? 12.619 -26.032  6.132 1.00  92.44 0 A 1
ATOM   2399 C C   . GLN A 1 339 ? 11.341 -25.210  5.949 1.00  92.87 0 A 1
ATOM   2400 O O   . GLN A 1 339 ? 10.601 -25.020  6.908 1.00  91.43 0 A 1
ATOM   2401 C CB  . GLN A 1 339 ? 13.816 -25.080  6.289 1.00  91.02 0 A 1
ATOM   2402 C CG  . GLN A 1 339 ? 15.138 -25.775  6.596 1.00  86.86 0 A 1
ATOM   2403 C CD  . GLN A 1 339 ? 15.122 -26.504  7.937 1.00  85.81 0 A 1
ATOM   2404 N NE2 . GLN A 1 339 ? 15.511 -27.754  7.957 1.00  74.01 0 A 1
ATOM   2405 O OE1 . GLN A 1 339 ? 14.763 -25.965  8.977 1.00  76.83 0 A 1
ATOM   2406 N N   . LEU A 1 340 ? 11.100 -24.742  4.725 1.00  93.41 0 A 1
ATOM   2407 C CA  . LEU A 1 340 ?  9.961 -23.915  4.358 1.00  93.66 0 A 1
ATOM   2408 C C   . LEU A 1 340 ?  9.168 -24.643  3.275 1.00  93.90 0 A 1
ATOM   2409 O O   . LEU A 1 340 ?  9.724 -25.033  2.246 1.00  93.01 0 A 1
ATOM   2410 C CB  . LEU A 1 340 ? 10.441 -22.542  3.863 1.00  92.67 0 A 1
ATOM   2411 C CG  . LEU A 1 340 ? 11.389 -21.774  4.817 1.00  90.31 0 A 1
ATOM   2412 C CD1 . LEU A 1 340 ? 11.849 -20.484  4.154 1.00  86.03 0 A 1
ATOM   2413 C CD2 . LEU A 1 340 ? 10.717 -21.419  6.133 1.00  85.43 0 A 1
ATOM   2414 N N   . LEU A 1 341 ?  7.874 -24.850  3.514 1.00  93.82 0 A 1
ATOM   2415 C CA  . LEU A 1 341 ?  6.974 -25.463  2.545 1.00  94.07 0 A 1
ATOM   2416 C C   . LEU A 1 341 ?  5.699 -24.635  2.465 1.00  94.46 0 A 1
ATOM   2417 O O   . LEU A 1 341 ?  4.883 -24.658  3.387 1.00  93.69 0 A 1
ATOM   2418 C CB  . LEU A 1 341 ?  6.700 -26.922  2.961 1.00  93.53 0 A 1
ATOM   2419 C CG  . LEU A 1 341 ?  5.732 -27.668  2.030 1.00  93.16 0 A 1
ATOM   2420 C CD1 . LEU A 1 341 ?  6.244 -27.759  0.591 1.00  90.90 0 A 1
ATOM   2421 C CD2 . LEU A 1 341 ?  5.529 -29.104  2.540 1.00  90.37 0 A 1
ATOM   2422 N N   . ASN A 1 342 ?  5.512 -23.958  1.339 1.00  94.69 0 A 1
ATOM   2423 C CA  . ASN A 1 342 ?  4.284 -23.241  1.044 1.00  95.09 0 A 1
ATOM   2424 C C   . ASN A 1 342 ?  3.520 -23.954 -0.081 1.00  95.25 0 A 1
ATOM   2425 O O   . ASN A 1 342 ?  3.975 -24.041 -1.221 1.00  94.70 0 A 1
ATOM   2426 C CB  . ASN A 1 342 ?  4.599 -21.765  0.755 1.00  94.48 0 A 1
ATOM   2427 C CG  . ASN A 1 342 ?  3.347 -20.919  0.641 1.00  93.05 0 A 1
ATOM   2428 N ND2 . ASN A 1 342 ?  3.498 -19.612  0.549 1.00  85.35 0 A 1
ATOM   2429 O OD1 . ASN A 1 342 ?  2.226 -21.398  0.631 1.00  86.87 0 A 1
ATOM   2430 N N   . LEU A 1 343 ?  2.366 -24.496  0.278 1.00  95.54 0 A 1
ATOM   2431 C CA  . LEU A 1 343 ?  1.427 -25.186 -0.601 1.00  95.65 0 A 1
ATOM   2432 C C   . LEU A 1 343 ?  0.040 -24.531 -0.526 1.00  96.17 0 A 1
ATOM   2433 O O   . LEU A 1 343 ? -0.971 -25.208 -0.699 1.00  94.57 0 A 1
ATOM   2434 C CB  . LEU A 1 343 ?  1.370 -26.685 -0.240 1.00  94.70 0 A 1
ATOM   2435 C CG  . LEU A 1 343 ?  2.698 -27.450 -0.384 1.00  93.79 0 A 1
ATOM   2436 C CD1 . LEU A 1 343 ?  2.488 -28.899  0.060 1.00  91.55 0 A 1
ATOM   2437 C CD2 . LEU A 1 343 ?  3.204 -27.472 -1.825 1.00  91.10 0 A 1
ATOM   2438 N N   . SER A 1 344 ? -0.015 -23.246 -0.238 1.00  96.05 0 A 1
ATOM   2439 C CA  . SER A 1 344 ? -1.277 -22.529 -0.120 1.00  96.06 0 A 1
ATOM   2440 C C   . SER A 1 344 ? -1.990 -22.385 -1.469 1.00  96.21 0 A 1
ATOM   2441 O O   . SER A 1 344 ? -1.369 -22.335 -2.531 1.00  94.81 0 A 1
ATOM   2442 C CB  . SER A 1 344 ? -1.070 -21.176  0.579 1.00  94.50 0 A 1
ATOM   2443 O OG  . SER A 1 344 ? -0.262 -20.314 -0.187 1.00  86.66 0 A 1
ATOM   2444 N N   . HIS A 1 345 ? -3.308 -22.352 -1.443 1.00  96.64 0 A 1
ATOM   2445 C CA  . HIS A 1 345 ? -4.151 -22.082 -2.609 1.00  96.65 0 A 1
ATOM   2446 C C   . HIS A 1 345 ? -3.890 -22.989 -3.829 1.00  96.52 0 A 1
ATOM   2447 O O   . HIS A 1 345 ? -3.812 -22.517 -4.966 1.00  94.57 0 A 1
ATOM   2448 C CB  . HIS A 1 345 ? -4.088 -20.578 -2.941 1.00  95.71 0 A 1
ATOM   2449 C CG  . HIS A 1 345 ? -4.519 -19.698 -1.800 1.00  94.68 0 A 1
ATOM   2450 C CD2 . HIS A 1 345 ? -3.711 -19.020 -0.922 1.00  84.93 0 A 1
ATOM   2451 N ND1 . HIS A 1 345 ? -5.822 -19.444 -1.425 1.00  83.43 0 A 1
ATOM   2452 C CE1 . HIS A 1 345 ? -5.804 -18.628 -0.353 1.00  86.40 0 A 1
ATOM   2453 N NE2 . HIS A 1 345 ? -4.535 -18.353 -0.021 1.00  88.60 0 A 1
ATOM   2454 N N   . LEU A 1 346 ? -3.791 -24.302 -3.612 1.00  96.44 0 A 1
ATOM   2455 C CA  . LEU A 1 346 ? -3.524 -25.258 -4.696 1.00  96.49 0 A 1
ATOM   2456 C C   . LEU A 1 346 ? -4.747 -25.603 -5.566 1.00  96.35 0 A 1
ATOM   2457 O O   . LEU A 1 346 ? -4.601 -26.341 -6.535 1.00  92.46 0 A 1
ATOM   2458 C CB  . LEU A 1 346 ? -2.921 -26.549 -4.110 1.00  95.39 0 A 1
ATOM   2459 C CG  . LEU A 1 346 ? -1.530 -26.401 -3.461 1.00  95.05 0 A 1
ATOM   2460 C CD1 . LEU A 1 346 ? -1.092 -27.779 -2.961 1.00  92.74 0 A 1
ATOM   2461 C CD2 . LEU A 1 346 ? -0.481 -25.881 -4.433 1.00  92.19 0 A 1
ATOM   2462 N N   . ASN A 1 347 ? -5.951 -25.166 -5.207 1.00  95.91 0 A 1
ATOM   2463 C CA  . ASN A 1 347 ? -7.195 -25.611 -5.850 1.00  96.07 0 A 1
ATOM   2464 C C   . ASN A 1 347 ? -7.243 -27.142 -6.068 1.00  96.12 0 A 1
ATOM   2465 O O   . ASN A 1 347 ? -7.603 -27.637 -7.140 1.00  94.07 0 A 1
ATOM   2466 C CB  . ASN A 1 347 ? -7.427 -24.771 -7.128 1.00  95.20 0 A 1
ATOM   2467 C CG  . ASN A 1 347 ? -8.819 -24.966 -7.707 1.00  93.64 0 A 1
ATOM   2468 N ND2 . ASN A 1 347 ? -8.972 -24.774 -8.999 1.00  85.73 0 A 1
ATOM   2469 O OD1 . ASN A 1 347 ? -9.774 -25.275 -7.029 1.00  87.14 0 A 1
ATOM   2470 N N   . THR A 1 348 ? -6.818 -27.896 -5.052 1.00  95.29 0 A 1
ATOM   2471 C CA  . THR A 1 348 ? -6.791 -29.356 -5.102 1.00  95.31 0 A 1
ATOM   2472 C C   . THR A 1 348 ? -8.129 -29.957 -4.671 1.00  95.52 0 A 1
ATOM   2473 O O   . THR A 1 348 ? -8.793 -29.457 -3.765 1.00  94.13 0 A 1
ATOM   2474 C CB  . THR A 1 348 ? -5.620 -29.938 -4.295 1.00  94.44 0 A 1
ATOM   2475 C CG2 . THR A 1 348 ? -5.597 -29.536 -2.822 1.00  90.43 0 A 1
ATOM   2476 O OG1 . THR A 1 348 ? -5.672 -31.349 -4.336 1.00  89.90 0 A 1
ATOM   2477 N N   . THR A 1 349 ? -8.511 -31.073 -5.288 1.00  96.08 0 A 1
ATOM   2478 C CA  . THR A 1 349 ? -9.649 -31.875 -4.843 1.00  95.57 0 A 1
ATOM   2479 C C   . THR A 1 349 ? -9.332 -32.719 -3.599 1.00  95.21 0 A 1
ATOM   2480 O O   . THR A 1 349 ? -10.237 -33.289 -2.991 1.00  92.89 0 A 1
ATOM   2481 C CB  . THR A 1 349 ? -10.140 -32.798 -5.966 1.00  94.83 0 A 1
ATOM   2482 C CG2 . THR A 1 349 ? -10.618 -32.012 -7.189 1.00  88.92 0 A 1
ATOM   2483 O OG1 . THR A 1 349 ? -9.109 -33.652 -6.396 1.00  90.30 0 A 1
ATOM   2484 N N   . THR A 1 350 ? -8.064 -32.818 -3.211 1.00  95.09 0 A 1
ATOM   2485 C CA  . THR A 1 350 ? -7.624 -33.571 -2.032 1.00  94.29 0 A 1
ATOM   2486 C C   . THR A 1 350 ? -7.891 -32.768 -0.767 1.00  94.72 0 A 1
ATOM   2487 O O   . THR A 1 350 ? -7.408 -31.652 -0.621 1.00  93.15 0 A 1
ATOM   2488 C CB  . THR A 1 350 ? -6.142 -33.943 -2.131 1.00  92.07 0 A 1
ATOM   2489 C CG2 . THR A 1 350 ? -5.661 -34.806 -0.968 1.00  84.09 0 A 1
ATOM   2490 O OG1 . THR A 1 350 ? -5.935 -34.703 -3.297 1.00  84.74 0 A 1
ATOM   2491 N N   . THR A 1 351 ? -8.603 -33.382  0.170 1.00  94.89 0 A 1
ATOM   2492 C CA  . THR A 1 351 ? -8.642 -32.881  1.548 1.00  94.33 0 A 1
ATOM   2493 C C   . THR A 1 351 ? -7.365 -33.314  2.257 1.00  93.74 0 A 1
ATOM   2494 O O   . THR A 1 351 ? -7.071 -34.504  2.338 1.00  91.92 0 A 1
ATOM   2495 C CB  . THR A 1 351 ? -9.878 -33.385  2.294 1.00  93.19 0 A 1
ATOM   2496 C CG2 . THR A 1 351 ? -10.002 -32.764  3.682 1.00  84.96 0 A 1
ATOM   2497 O OG1 . THR A 1 351 ? -11.038 -33.033  1.582 1.00  85.90 0 A 1
ATOM   2498 N N   . ILE A 1 352 ? -6.611 -32.355  2.769 1.00  94.32 0 A 1
ATOM   2499 C CA  . ILE A 1 352 ? -5.345 -32.604  3.457 1.00  93.79 0 A 1
ATOM   2500 C C   . ILE A 1 352 ? -5.641 -33.099  4.870 1.00  93.62 0 A 1
ATOM   2501 O O   . ILE A 1 352 ? -6.270 -32.395  5.655 1.00  92.50 0 A 1
ATOM   2502 C CB  . ILE A 1 352 ? -4.475 -31.325  3.463 1.00  93.11 0 A 1
ATOM   2503 C CG1 . ILE A 1 352 ? -4.275 -30.773  2.030 1.00  91.45 0 A 1
ATOM   2504 C CG2 . ILE A 1 352 ? -3.123 -31.623  4.140 1.00  91.30 0 A 1
ATOM   2505 C CD1 . ILE A 1 352 ? -3.536 -29.432  1.963 1.00  89.15 0 A 1
ATOM   2506 N N   . ASP A 1 353 ? -5.184 -34.311  5.204 1.00  92.07 0 A 1
ATOM   2507 C CA  . ASP A 1 353 ? -5.259 -34.815  6.571 1.00  90.91 0 A 1
ATOM   2508 C C   . ASP A 1 353 ? -4.029 -34.363  7.360 1.00  90.64 0 A 1
ATOM   2509 O O   . ASP A 1 353 ? -2.913 -34.839  7.141 1.00  88.86 0 A 1
ATOM   2510 C CB  . ASP A 1 353 ? -5.441 -36.342  6.589 1.00  89.06 0 A 1
ATOM   2511 C CG  . ASP A 1 353 ? -5.613 -36.917  7.997 1.00  86.06 0 A 1
ATOM   2512 O OD1 . ASP A 1 353 ? -5.538 -36.168  8.993 1.00  80.22 0 A 1
ATOM   2513 O OD2 . ASP A 1 353 ? -5.817 -38.152  8.099 1.00  79.01 -1 A 1
ATOM   2514 N N   . LEU A 1 354 ? -4.245 -33.442  8.293 1.00  89.66 0 A 1
ATOM   2515 C CA  . LEU A 1 354 ? -3.190 -32.894  9.129 1.00  89.15 0 A 1
ATOM   2516 C C   . LEU A 1 354 ? -2.495 -33.968  9.974 1.00  88.27 0 A 1
ATOM   2517 O O   . LEU A 1 354 ? -1.285 -33.896 10.179 1.00  85.97 0 A 1
ATOM   2518 C CB  . LEU A 1 354 ? -3.788 -31.799 10.032 1.00  88.57 0 A 1
ATOM   2519 C CG  . LEU A 1 354 ? -2.990 -30.487  9.956 1.00  85.89 0 A 1
ATOM   2520 C CD1 . LEU A 1 354 ? -3.760 -29.437  9.172 1.00  82.55 0 A 1
ATOM   2521 C CD2 . LEU A 1 354 ? -2.746 -29.919 11.356 1.00  82.14 0 A 1
ATOM   2522 N N   . ASN A 1 355 ? -3.231 -34.980 10.445 1.00  87.76 0 A 1
ATOM   2523 C CA  . ASN A 1 355 ? -2.650 -36.080 11.211 1.00  85.64 0 A 1
ATOM   2524 C C   . ASN A 1 355 ? -1.704 -36.918 10.354 1.00  84.76 0 A 1
ATOM   2525 O O   . ASN A 1 355 ? -0.615 -37.275 10.804 1.00  81.57 0 A 1
ATOM   2526 C CB  . ASN A 1 355 ? -3.758 -36.972 11.782 1.00  83.53 0 A 1
ATOM   2527 C CG  . ASN A 1 355 ? -4.598 -36.268 12.826 1.00  76.35 0 A 1
ATOM   2528 N ND2 . ASN A 1 355 ? -5.882 -36.163 12.595 1.00  65.47 0 A 1
ATOM   2529 O OD1 . ASN A 1 355 ? -4.125 -35.827 13.852 1.00  67.80 0 A 1
ATOM   2530 N N   . ALA A 1 356 ? -2.094 -37.220  9.119 1.00  85.24 0 A 1
ATOM   2531 C CA  . ALA A 1 356 ? -1.239 -37.939  8.181 1.00  84.64 0 A 1
ATOM   2532 C C   . ALA A 1 356 ?  0.025 -37.128  7.837 1.00  84.47 0 A 1
ATOM   2533 O O   . ALA A 1 356 ?  1.123 -37.681  7.797 1.00  82.11 0 A 1
ATOM   2534 C CB  . ALA A 1 356 ? -2.057 -38.276  6.930 1.00  83.23 0 A 1
ATOM   2535 N N   . LEU A 1 357 ? -0.109 -35.816  7.667 1.00  85.06 0 A 1
ATOM   2536 C CA  . LEU A 1 357 ?  1.022 -34.919  7.419 1.00  85.18 0 A 1
ATOM   2537 C C   . LEU A 1 357 ?  2.002 -34.904  8.595 1.00  84.92 0 A 1
ATOM   2538 O O   . LEU A 1 357 ?  3.204 -35.041  8.391 1.00  82.81 0 A 1
ATOM   2539 C CB  . LEU A 1 357 ?  0.482 -33.522  7.083 1.00  84.21 0 A 1
ATOM   2540 C CG  . LEU A 1 357 ?  0.761 -33.151  5.614 1.00  79.91 0 A 1
ATOM   2541 C CD1 . LEU A 1 357 ? -0.350 -32.290  5.054 1.00  74.54 0 A 1
ATOM   2542 C CD2 . LEU A 1 357 ?  2.075 -32.386  5.478 1.00  74.14 0 A 1
ATOM   2543 N N   . PHE A 1 358 ?  1.510 -34.802  9.830 1.00  84.33 0 A 1
ATOM   2544 C CA  . PHE A 1 358 ?  2.357 -34.774 11.020 1.00  83.53 0 A 1
ATOM   2545 C C   . PHE A 1 358 ?  2.960 -36.129 11.393 1.00  81.64 0 A 1
ATOM   2546 O O   . PHE A 1 358 ?  4.014 -36.169 12.041 1.00  76.28 0 A 1
ATOM   2547 C CB  . PHE A 1 358 ?  1.576 -34.176 12.196 1.00  82.65 0 A 1
ATOM   2548 C CG  . PHE A 1 358 ?  1.318 -32.682 12.131 1.00  82.76 0 A 1
ATOM   2549 C CD1 . PHE A 1 358 ?  2.073 -31.830 11.314 1.00  78.46 0 A 1
ATOM   2550 C CD2 . PHE A 1 358 ?  0.334 -32.129 12.957 1.00  78.40 0 A 1
ATOM   2551 C CE1 . PHE A 1 358 ?  1.851 -30.442 11.325 1.00  76.97 0 A 1
ATOM   2552 C CE2 . PHE A 1 358 ?  0.105 -30.739 12.967 1.00  76.58 0 A 1
ATOM   2553 C CZ  . PHE A 1 358 ?  0.863 -29.892 12.152 1.00  77.81 0 A 1
ATOM   2554 N N   . SER A 1 359 ?  2.354 -37.228 10.959 1.00  81.82 0 A 1
ATOM   2555 C CA  . SER A 1 359 ?  2.940 -38.564 11.117 1.00  80.27 0 A 1
ATOM   2556 C C   . SER A 1 359 ?  3.950 -38.911 10.016 1.00  78.84 0 A 1
ATOM   2557 O O   . SER A 1 359 ?  4.710 -39.865 10.173 1.00  73.28 0 A 1
ATOM   2558 C CB  . SER A 1 359 ?  1.842 -39.616 11.222 1.00  77.28 0 A 1
ATOM   2559 O OG  . SER A 1 359 ?  1.031 -39.624 10.073 1.00  68.25 0 A 1
ATOM   2560 N N   . SER A 1 360 ?  3.995 -38.139  8.935 1.00  79.15 0 A 1
ATOM   2561 C CA  . SER A 1 360 ?  4.967 -38.342  7.867 1.00  77.16 0 A 1
ATOM   2562 C C   . SER A 1 360 ?  6.399 -37.962  8.292 1.00  75.51 0 A 1
ATOM   2563 O O   . SER A 1 360 ?  6.630 -37.330  9.319 1.00  68.14 0 A 1
ATOM   2564 C CB  . SER A 1 360 ?  4.518 -37.577  6.611 1.00  73.10 0 A 1
ATOM   2565 O OG  . SER A 1 360 ?  4.835 -36.211  6.701 1.00  66.08 0 A 1
ATOM   2566 N N   . HIS A 1 361 ?  7.388 -38.330  7.482 1.00  71.80 0 A 1
ATOM   2567 C CA  . HIS A 1 361 ?  8.795 -38.052  7.780 1.00  69.67 0 A 1
ATOM   2568 C C   . HIS A 1 361 ?  9.258 -36.627  7.424 1.00  72.04 0 A 1
ATOM   2569 O O   . HIS A 1 361 ? 10.463 -36.391  7.299 1.00  66.38 0 A 1
ATOM   2570 C CB  . HIS A 1 361 ?  9.680 -39.134  7.144 1.00  61.16 0 A 1
ATOM   2571 C CG  . HIS A 1 361 ?  9.528 -40.489  7.768 1.00  54.32 0 A 1
ATOM   2572 C CD2 . HIS A 1 361 ?  9.282 -41.674  7.117 1.00  45.50 0 A 1
ATOM   2573 N ND1 . HIS A 1 361 ?  9.665 -40.794  9.103 1.00  46.40 0 A 1
ATOM   2574 C CE1 . HIS A 1 361 ?  9.502 -42.108  9.251 1.00  40.58 0 A 1
ATOM   2575 N NE2 . HIS A 1 361 ?  9.273 -42.681  8.066 1.00  41.32 0 A 1
ATOM   2576 N N   . LEU A 1 362 ?  8.356 -35.674  7.292 1.00  75.11 0 A 1
ATOM   2577 C CA  . LEU A 1 362 ?  8.690 -34.260  7.046 1.00  73.97 0 A 1
ATOM   2578 C C   . LEU A 1 362 ?  9.178 -33.541  8.332 1.00  73.78 0 A 1
ATOM   2579 O O   . LEU A 1 362 ?  8.812 -32.415  8.621 1.00  67.57 0 A 1
ATOM   2580 C CB  . LEU A 1 362 ?  7.493 -33.560  6.368 1.00  69.95 0 A 1
ATOM   2581 C CG  . LEU A 1 362 ?  7.096 -34.098  4.981 1.00  67.49 0 A 1
ATOM   2582 C CD1 . LEU A 1 362 ?  5.761 -33.492  4.547 1.00  62.81 0 A 1
ATOM   2583 C CD2 . LEU A 1 362 ?  8.132 -33.759  3.925 1.00  62.48 0 A 1
ATOM   2584 N N   . ASN A 1 363 ? 10.012 -34.229  9.109 1.00  71.49 0 A 1
ATOM   2585 C CA  . ASN A 1 363 ? 10.404 -33.849 10.477 1.00  68.42 0 A 1
ATOM   2586 C C   . ASN A 1 363 ? 11.186 -32.535 10.573 1.00  71.05 0 A 1
ATOM   2587 O O   . ASN A 1 363 ? 11.300 -31.971 11.657 1.00  64.81 0 A 1
ATOM   2588 C CB  . ASN A 1 363 ? 11.274 -34.977 11.071 1.00  59.92 0 A 1
ATOM   2589 C CG  . ASN A 1 363 ? 10.572 -36.310 11.212 1.00  52.06 0 A 1
ATOM   2590 N ND2 . ASN A 1 363 ? 11.268 -37.324 11.668 1.00  46.13 0 A 1
ATOM   2591 O OD1 . ASN A 1 363 ?  9.414 -36.486 10.928 1.00  46.60 0 A 1
ATOM   2592 N N   . SER A 1 364 ? 11.789 -32.078  9.469 1.00  75.73 0 A 1
ATOM   2593 C CA  . SER A 1 364 ? 12.647 -30.898  9.447 1.00  76.06 0 A 1
ATOM   2594 C C   . SER A 1 364 ? 11.913 -29.605  9.100 1.00  78.75 0 A 1
ATOM   2595 O O   . SER A 1 364 ? 12.545 -28.551  9.148 1.00  75.00 0 A 1
ATOM   2596 C CB  . SER A 1 364 ? 13.818 -31.129  8.482 1.00  69.37 0 A 1
ATOM   2597 O OG  . SER A 1 364 ? 13.353 -31.555  7.222 1.00  60.70 0 A 1
ATOM   2598 N N   . ILE A 1 365 ? 10.638 -29.675  8.766 1.00  87.78 0 A 1
ATOM   2599 C CA  . ILE A 1 365 ?  9.881 -28.478  8.371 1.00  88.91 0 A 1
ATOM   2600 C C   . ILE A 1 365 ?  9.769 -27.515  9.549 1.00  90.11 0 A 1
ATOM   2601 O O   . ILE A 1 365 ?  9.276 -27.864 10.622 1.00  88.68 0 A 1
ATOM   2602 C CB  . ILE A 1 365 ?  8.511 -28.847  7.759 1.00  86.38 0 A 1
ATOM   2603 C CG1 . ILE A 1 365 ?  8.743 -29.620  6.439 1.00  79.78 0 A 1
ATOM   2604 C CG2 . ILE A 1 365 ?  7.671 -27.584  7.504 1.00  76.70 0 A 1
ATOM   2605 C CD1 . ILE A 1 365 ?  7.461 -29.976  5.687 1.00  72.53 0 A 1
ATOM   2606 N N   . TYR A 1 366 ? 10.232 -26.294  9.328 1.00  91.25 0 A 1
ATOM   2607 C CA  . TYR A 1 366 ? 10.132 -25.208 10.283 1.00  91.66 0 A 1
ATOM   2608 C C   . TYR A 1 366 ?  8.847 -24.398 10.087 1.00  91.90 0 A 1
ATOM   2609 O O   . TYR A 1 366 ?  8.158 -24.096 11.061 1.00  91.09 0 A 1
ATOM   2610 C CB  . TYR A 1 366 ? 11.371 -24.316 10.133 1.00  90.85 0 A 1
ATOM   2611 C CG  . TYR A 1 366 ? 11.386 -23.159 11.103 1.00  90.87 0 A 1
ATOM   2612 C CD1 . TYR A 1 366 ? 10.948 -21.881 10.697 1.00  88.69 0 A 1
ATOM   2613 C CD2 . TYR A 1 366 ? 11.807 -23.359 12.427 1.00  88.85 0 A 1
ATOM   2614 C CE1 . TYR A 1 366 ? 10.941 -20.812 11.609 1.00  87.64 0 A 1
ATOM   2615 C CE2 . TYR A 1 366 ? 11.804 -22.296 13.350 1.00  87.42 0 A 1
ATOM   2616 C CZ  . TYR A 1 366 ? 11.366 -21.027 12.938 1.00  87.62 0 A 1
ATOM   2617 O OH  . TYR A 1 366 ? 11.355 -19.986 13.833 1.00  85.36 0 A 1
ATOM   2618 N N   . SER A 1 367 ?  8.524 -24.080  8.831 1.00  92.95 0 A 1
ATOM   2619 C CA  . SER A 1 367 ?  7.338 -23.325  8.451 1.00  93.19 0 A 1
ATOM   2620 C C   . SER A 1 367 ?  6.552 -24.065  7.373 1.00  93.47 0 A 1
ATOM   2621 O O   . SER A 1 367 ?  7.130 -24.478  6.365 1.00  92.46 0 A 1
ATOM   2622 C CB  . SER A 1 367 ?  7.740 -21.932  7.955 1.00  91.92 0 A 1
ATOM   2623 O OG  . SER A 1 367 ?  6.598 -21.125  7.773 1.00  84.78 0 A 1
ATOM   2624 N N   . MET A 1 368 ?  5.254 -24.240  7.605 1.00  93.51 0 A 1
ATOM   2625 C CA  . MET A 1 368 ?  4.341 -24.863  6.657 1.00  93.67 0 A 1
ATOM   2626 C C   . MET A 1 368 ?  3.112 -23.974  6.461 1.00  94.11 0 A 1
ATOM   2627 O O   . MET A 1 368 ?  2.440 -23.634  7.441 1.00  93.62 0 A 1
ATOM   2628 C CB  . MET A 1 368 ?  3.953 -26.256  7.171 1.00  92.47 0 A 1
ATOM   2629 C CG  . MET A 1 368 ?  3.087 -27.031  6.162 1.00  89.14 0 A 1
ATOM   2630 S SD  . MET A 1 368 ?  2.546 -28.681  6.726 1.00  85.98 0 A 1
ATOM   2631 C CE  . MET A 1 368 ?  4.118 -29.565  6.787 1.00  75.52 0 A 1
ATOM   2632 N N   . ASP A 1 369 ?  2.812 -23.663  5.208 1.00  94.38 0 A 1
ATOM   2633 C CA  . ASP A 1 369 ?  1.597 -22.948  4.823 1.00  94.76 0 A 1
ATOM   2634 C C   . ASP A 1 369 ?  0.713 -23.840  3.946 1.00  94.90 0 A 1
ATOM   2635 O O   . ASP A 1 369 ?  1.126 -24.318  2.890 1.00  94.16 0 A 1
ATOM   2636 C CB  . ASP A 1 369 ?  1.958 -21.611  4.158 1.00  94.36 0 A 1
ATOM   2637 C CG  . ASP A 1 369 ?  0.746 -20.678  4.000 1.00  93.62 0 A 1
ATOM   2638 O OD1 . ASP A 1 369 ? -0.398 -21.130  4.234 1.00  90.72 0 A 1
ATOM   2639 O OD2 . ASP A 1 369 ?  0.964 -19.501  3.649 1.00  89.90 -1 A 1
ATOM   2640 N N   . LEU A 1 370 ? -0.497 -24.107  4.423 1.00  95.47 0 A 1
ATOM   2641 C CA  . LEU A 1 370 ? -1.532 -24.878  3.744 1.00  95.68 0 A 1
ATOM   2642 C C   . LEU A 1 370 ? -2.796 -24.033  3.505 1.00  96.21 0 A 1
ATOM   2643 O O   . LEU A 1 370 ? -3.837 -24.587  3.141 1.00  94.74 0 A 1
ATOM   2644 C CB  . LEU A 1 370 ? -1.859 -26.144  4.558 1.00  94.67 0 A 1
ATOM   2645 C CG  . LEU A 1 370 ? -0.676 -27.099  4.809 1.00  93.69 0 A 1
ATOM   2646 C CD1 . LEU A 1 370 ? -1.145 -28.251  5.687 1.00  91.31 0 A 1
ATOM   2647 C CD2 . LEU A 1 370 ? -0.124 -27.682  3.512 1.00  90.59 0 A 1
ATOM   2648 N N   . SER A 1 371 ? -2.721 -22.745  3.706 1.00  96.31 0 A 1
ATOM   2649 C CA  . SER A 1 371 ? -3.855 -21.826  3.627 1.00  96.48 0 A 1
ATOM   2650 C C   . SER A 1 371 ? -4.601 -21.945  2.295 1.00  96.54 0 A 1
ATOM   2651 O O   . SER A 1 371 ? -4.019 -22.258  1.258 1.00  95.33 0 A 1
ATOM   2652 C CB  . SER A 1 371 ? -3.389 -20.386  3.848 1.00  95.56 0 A 1
ATOM   2653 O OG  . SER A 1 371 ? -2.812 -20.274  5.137 1.00  91.55 0 A 1
ATOM   2654 N N   . GLY A 1 372 ? -5.925 -21.736  2.310 1.00  96.59 0 A 1
ATOM   2655 C CA  . GLY A 1 372 ? -6.746 -21.807  1.105 1.00  96.79 0 A 1
ATOM   2656 C C   . GLY A 1 372 ? -6.957 -23.214  0.520 1.00  97.06 0 A 1
ATOM   2657 O O   . GLY A 1 372 ? -7.546 -23.343 -0.553 1.00  95.11 0 A 1
ATOM   2658 N N   . ASN A 1 373 ? -6.510 -24.288  1.199 1.00  96.95 0 A 1
ATOM   2659 C CA  . ASN A 1 373 ? -6.846 -25.676  0.850 1.00  96.85 0 A 1
ATOM   2660 C C   . ASN A 1 373 ? -7.885 -26.235  1.817 1.00  97.07 0 A 1
ATOM   2661 O O   . ASN A 1 373 ? -8.033 -25.764  2.934 1.00  95.32 0 A 1
ATOM   2662 C CB  . ASN A 1 373 ? -5.577 -26.541  0.843 1.00  96.20 0 A 1
ATOM   2663 C CG  . ASN A 1 373 ? -4.528 -26.030 -0.119 1.00  96.36 0 A 1
ATOM   2664 N ND2 . ASN A 1 373 ? -3.415 -25.556  0.387 1.00  90.69 0 A 1
ATOM   2665 O OD1 . ASN A 1 373 ? -4.697 -26.068 -1.326 1.00  91.05 0 A 1
ATOM   2666 N N   . HIS A 1 374 ? -8.566 -27.312  1.433 1.00  96.86 0 A 1
ATOM   2667 C CA  . HIS A 1 374 ? -9.390 -28.047  2.388 1.00  96.58 0 A 1
ATOM   2668 C C   . HIS A 1 374 ? -8.508 -28.910  3.293 1.00  96.32 0 A 1
ATOM   2669 O O   . HIS A 1 374 ? -7.848 -29.844  2.839 1.00  94.69 0 A 1
ATOM   2670 C CB  . HIS A 1 374 ? -10.455 -28.875  1.670 1.00  95.41 0 A 1
ATOM   2671 C CG  . HIS A 1 374 ? -11.581 -28.028  1.144 1.00  83.98 0 A 1
ATOM   2672 C CD2 . HIS A 1 374 ? -12.030 -27.946 -0.154 1.00  69.81 0 A 1
ATOM   2673 N ND1 . HIS A 1 374 ? -12.364 -27.158  1.888 1.00  69.58 0 A 1
ATOM   2674 C CE1 . HIS A 1 374 ? -13.246 -26.581  1.066 1.00  66.20 0 A 1
ATOM   2675 N NE2 . HIS A 1 374 ? -13.084 -27.036 -0.183 1.00  67.60 0 A 1
ATOM   2676 N N   . VAL A 1 375 ? -8.534 -28.617  4.588 1.00  95.82 0 A 1
ATOM   2677 C CA  . VAL A 1 375 ? -7.767 -29.343  5.605 1.00  95.68 0 A 1
ATOM   2678 C C   . VAL A 1 375 ? -8.728 -30.001  6.593 1.00  95.30 0 A 1
ATOM   2679 O O   . VAL A 1 375 ? -9.642 -29.364  7.109 1.00  93.74 0 A 1
ATOM   2680 C CB  . VAL A 1 375 ? -6.762 -28.415  6.314 1.00  94.64 0 A 1
ATOM   2681 C CG1 . VAL A 1 375 ? -5.974 -29.165  7.383 1.00  92.08 0 A 1
ATOM   2682 C CG2 . VAL A 1 375 ? -5.754 -27.832  5.320 1.00  92.72 0 A 1
ATOM   2683 N N   . SER A 1 376 ? -8.502 -31.280  6.870 1.00  93.89 0 A 1
ATOM   2684 C CA  . SER A 1 376 ? -9.190 -31.998  7.926 1.00  92.11 0 A 1
ATOM   2685 C C   . SER A 1 376 ? -8.239 -32.242  9.097 1.00  91.01 0 A 1
ATOM   2686 O O   . SER A 1 376 ? -7.089 -32.652  8.921 1.00  87.00 0 A 1
ATOM   2687 C CB  . SER A 1 376 ? -9.851 -33.283  7.412 1.00  89.04 0 A 1
ATOM   2688 O OG  . SER A 1 376 ? -9.060 -34.436  7.575 1.00  79.21 0 A 1
ATOM   2689 N N   . ALA A 1 377 ? -8.729 -31.997 10.296 1.00  86.48 0 A 1
ATOM   2690 C CA  . ALA A 1 377 ? -7.986 -32.209 11.533 1.00  82.43 0 A 1
ATOM   2691 C C   . ALA A 1 377 ? -8.661 -33.292 12.389 1.00  80.12 0 A 1
ATOM   2692 O O   . ALA A 1 377 ? -8.863 -33.116 13.587 1.00  70.56 0 A 1
ATOM   2693 C CB  . ALA A 1 377 ? -7.839 -30.855 12.231 1.00  76.83 0 A 1
ATOM   2694 N N   . THR A 1 378 ? -9.076 -34.397 11.761 1.00  77.08 0 A 1
ATOM   2695 C CA  . THR A 1 378 ? -9.862 -35.438 12.444 1.00  72.86 0 A 1
ATOM   2696 C C   . THR A 1 378 ? -9.094 -36.054 13.614 1.00  70.51 0 A 1
ATOM   2697 O O   . THR A 1 378 ? -8.004 -36.596 13.461 1.00  61.41 0 A 1
ATOM   2698 C CB  . THR A 1 378 ? -10.342 -36.537 11.481 1.00  64.72 0 A 1
ATOM   2699 C CG2 . THR A 1 378 ? -11.623 -36.118 10.769 1.00  53.52 0 A 1
ATOM   2700 O OG1 . THR A 1 378 ? -9.403 -36.838 10.488 1.00  55.88 0 A 1
ATOM   2701 N N   . THR A 1 379 ? -9.709 -36.035 14.792 1.00  69.55 0 A 1
ATOM   2702 C CA  . THR A 1 379 ? -9.129 -36.393 16.103 1.00  65.66 0 A 1
ATOM   2703 C C   . THR A 1 379 ? -8.849 -37.877 16.343 1.00  65.19 0 A 1
ATOM   2704 O O   . THR A 1 379 ? -8.426 -38.245 17.433 1.00  58.12 0 A 1
ATOM   2705 C CB  . THR A 1 379 ? -10.080 -35.912 17.211 1.00  57.88 0 A 1
ATOM   2706 C CG2 . THR A 1 379 ? -10.005 -34.403 17.433 1.00  49.47 0 A 1
ATOM   2707 O OG1 . THR A 1 379 ? -11.410 -36.215 16.861 1.00  51.26 0 A 1
ATOM   2708 N N   . LYS A 1 380 ? -9.093 -38.774 15.373 1.00  63.21 0 A 1
ATOM   2709 C CA  . LYS A 1 380 ? -9.146 -40.227 15.633 1.00  60.82 0 A 1
ATOM   2710 C C   . LYS A 1 380 ? -7.838 -40.857 16.120 1.00  60.70 0 A 1
ATOM   2711 O O   . LYS A 1 380 ? -7.904 -41.908 16.743 1.00  55.70 0 A 1
ATOM   2712 C CB  . LYS A 1 380 ? -9.613 -40.985 14.386 1.00  55.00 0 A 1
ATOM   2713 C CG  . LYS A 1 380 ? -11.127 -41.021 14.258 1.00  48.96 0 A 1
ATOM   2714 C CD  . LYS A 1 380 ? -11.530 -41.983 13.144 1.00  45.69 0 A 1
ATOM   2715 C CE  . LYS A 1 380 ? -13.042 -42.073 13.041 1.00  39.48 0 A 1
ATOM   2716 N NZ  . LYS A 1 380 ? -13.464 -42.981 11.952 1.00  36.71 1 A 1
ATOM   2717 N N   . ILE A 1 381 ? -6.681 -40.307 15.783 1.00  58.15 0 A 1
ATOM   2718 C CA  . ILE A 1 381 ? -5.418 -40.936 16.176 1.00  56.16 0 A 1
ATOM   2719 C C   . ILE A 1 381 ? -5.204 -40.659 17.664 1.00  56.71 0 A 1
ATOM   2720 O O   . ILE A 1 381 ? -5.159 -39.499 18.087 1.00  52.30 0 A 1
ATOM   2721 C CB  . ILE A 1 381 ? -4.245 -40.508 15.276 1.00  50.90 0 A 1
ATOM   2722 C CG1 . ILE A 1 381 ? -4.570 -40.861 13.800 1.00  46.38 0 A 1
ATOM   2723 C CG2 . ILE A 1 381 ? -2.958 -41.220 15.730 1.00  44.82 0 A 1
ATOM   2724 C CD1 . ILE A 1 381 ? -3.501 -40.458 12.785 1.00  41.36 0 A 1
ATOM   2725 N N   . SER A 1 382 ? -5.086 -41.731 18.460 1.00  54.92 0 A 1
ATOM   2726 C CA  . SER A 1 382 ? -4.739 -41.612 19.871 1.00  54.28 0 A 1
ATOM   2727 C C   . SER A 1 382 ? -3.394 -40.894 19.982 1.00  55.08 0 A 1
ATOM   2728 O O   . SER A 1 382 ? -2.365 -41.434 19.579 1.00  51.86 0 A 1
ATOM   2729 C CB  . SER A 1 382 ? -4.675 -42.998 20.538 1.00  49.12 0 A 1
ATOM   2730 O OG  . SER A 1 382 ? -3.758 -43.831 19.872 1.00  44.11 0 A 1
ATOM   2731 N N   . VAL A 1 383 ? -3.406 -39.724 20.563 1.00  53.57 0 A 1
ATOM   2732 C CA  . VAL A 1 383 ? -2.217 -38.864 20.760 1.00  52.60 0 A 1
ATOM   2733 C C   . VAL A 1 383 ? -1.123 -39.560 21.586 1.00  53.03 0 A 1
ATOM   2734 O O   . VAL A 1 383 ?  0.023 -39.116 21.598 1.00  49.87 0 A 1
ATOM   2735 C CB  . VAL A 1 383 ? -2.655 -37.538 21.438 1.00  48.65 0 A 1
ATOM   2736 C CG1 . VAL A 1 383 ? -1.530 -36.505 21.542 1.00  44.74 0 A 1
ATOM   2737 C CG2 . VAL A 1 383 ? -3.810 -36.859 20.681 1.00  44.09 0 A 1
ATOM   2738 N N   . ALA A 1 384 ? -1.460 -40.656 22.255 1.00  49.02 0 A 1
ATOM   2739 C CA  . ALA A 1 384 ? -0.599 -41.329 23.208 1.00  48.60 0 A 1
ATOM   2740 C C   . ALA A 1 384 ?  0.670 -41.953 22.592 1.00  50.27 0 A 1
ATOM   2741 O O   . ALA A 1 384 ?  1.766 -41.707 23.105 1.00  47.01 0 A 1
ATOM   2742 C CB  . ALA A 1 384 ? -1.441 -42.387 23.931 1.00  43.34 0 A 1
ATOM   2743 N N   . ASP A 1 385 ?  0.534 -42.762 21.531 1.00  49.87 0 A 1
ATOM   2744 C CA  . ASP A 1 385 ?  1.641 -43.648 21.121 1.00  49.04 0 A 1
ATOM   2745 C C   . ASP A 1 385 ?  2.611 -43.035 20.110 1.00  50.10 0 A 1
ATOM   2746 O O   . ASP A 1 385 ?  3.807 -43.334 20.119 1.00  46.68 0 A 1
ATOM   2747 C CB  . ASP A 1 385 ?  1.077 -44.958 20.564 1.00  43.75 0 A 1
ATOM   2748 C CG  . ASP A 1 385 ?  0.519 -45.896 21.629 1.00  39.33 0 A 1
ATOM   2749 O OD1 . ASP A 1 385 ?  1.006 -45.854 22.777 1.00  36.80 0 A 1
ATOM   2750 O OD2 . ASP A 1 385 ? -0.404 -46.663 21.284 1.00  35.65 -1 A 1
ATOM   2751 N N   . HIS A 1 386 ?  2.114 -42.194 19.223 1.00  53.87 0 A 1
ATOM   2752 C CA  . HIS A 1 386 ?  2.988 -41.535 18.280 1.00  53.28 0 A 1
ATOM   2753 C C   . HIS A 1 386 ?  3.573 -40.286 18.941 1.00  54.56 0 A 1
ATOM   2754 O O   . HIS A 1 386 ?  2.979 -39.224 18.903 1.00  51.58 0 A 1
ATOM   2755 C CB  . HIS A 1 386 ?  2.280 -41.267 16.946 1.00  48.90 0 A 1
ATOM   2756 C CG  . HIS A 1 386 ?  2.124 -42.516 16.136 1.00  45.83 0 A 1
ATOM   2757 C CD2 . HIS A 1 386 ?  0.969 -43.015 15.581 1.00  41.50 0 A 1
ATOM   2758 N ND1 . HIS A 1 386 ?  3.119 -43.408 15.826 1.00  42.86 0 A 1
ATOM   2759 C CE1 . HIS A 1 386 ?  2.580 -44.413 15.113 1.00  38.69 0 A 1
ATOM   2760 N NE2 . HIS A 1 386 ?  1.277 -44.201 14.939 1.00  38.57 0 A 1
ATOM   2761 N N   . HIS A 1 387 ?  4.782 -40.439 19.504 1.00  52.99 0 A 1
ATOM   2762 C CA  . HIS A 1 387 ?  5.653 -39.305 19.751 1.00  52.85 0 A 1
ATOM   2763 C C   . HIS A 1 387 ?  5.708 -38.471 18.464 1.00  54.83 0 A 1
ATOM   2764 O O   . HIS A 1 387 ?  6.286 -38.949 17.483 1.00  51.95 0 A 1
ATOM   2765 C CB  . HIS A 1 387 ?  7.070 -39.769 20.120 1.00  47.97 0 A 1
ATOM   2766 C CG  . HIS A 1 387 ?  7.217 -40.132 21.568 1.00  43.95 0 A 1
ATOM   2767 C CD2 . HIS A 1 387 ?  7.568 -41.355 22.090 1.00  39.06 0 A 1
ATOM   2768 N ND1 . HIS A 1 387 ?  7.054 -39.282 22.634 1.00  40.68 0 A 1
ATOM   2769 C CE1 . HIS A 1 387 ?  7.293 -39.970 23.763 1.00  36.64 0 A 1
ATOM   2770 N NE2 . HIS A 1 387 ?  7.619 -41.224 23.472 1.00  36.87 0 A 1
ATOM   2771 N N   . PRO A 1 388 ?  5.097 -37.296 18.421 1.00  56.63 0 A 1
ATOM   2772 C CA  . PRO A 1 388 ?  5.112 -36.494 17.218 1.00  55.51 0 A 1
ATOM   2773 C C   . PRO A 1 388 ?  6.565 -36.082 16.978 1.00  57.39 0 A 1
ATOM   2774 O O   . PRO A 1 388 ?  7.128 -35.232 17.679 1.00  54.84 0 A 1
ATOM   2775 C CB  . PRO A 1 388 ?  4.147 -35.328 17.481 1.00  51.62 0 A 1
ATOM   2776 C CG  . PRO A 1 388 ?  4.153 -35.195 18.996 1.00  50.82 0 A 1
ATOM   2777 C CD  . PRO A 1 388 ?  4.382 -36.623 19.491 1.00  52.39 0 A 1
ATOM   2778 N N   . THR A 1 389 ?  7.188 -36.742 16.017 1.00  61.39 0 A 1
ATOM   2779 C CA  . THR A 1 389 ?  8.580 -36.465 15.642 1.00  60.43 0 A 1
ATOM   2780 C C   . THR A 1 389 ?  8.707 -35.115 14.963 1.00  63.15 0 A 1
ATOM   2781 O O   . THR A 1 389 ?  9.772 -34.496 15.011 1.00  58.02 0 A 1
ATOM   2782 C CB  . THR A 1 389 ?  9.119 -37.579 14.736 1.00  53.66 0 A 1
ATOM   2783 C CG2 . THR A 1 389 ?  9.505 -38.819 15.532 1.00  46.02 0 A 1
ATOM   2784 O OG1 . THR A 1 389 ?  8.166 -37.980 13.779 1.00  48.10 0 A 1
ATOM   2785 N N   . GLN A 1 390 ?  7.607 -34.632 14.396 1.00  63.69 0 A 1
ATOM   2786 C CA  . GLN A 1 390 ?  7.515 -33.308 13.808 1.00  64.39 0 A 1
ATOM   2787 C C   . GLN A 1 390 ?  7.138 -32.263 14.851 1.00  69.11 0 A 1
ATOM   2788 O O   . GLN A 1 390 ?  6.072 -32.308 15.458 1.00  65.59 0 A 1
ATOM   2789 C CB  . GLN A 1 390 ?  6.502 -33.298 12.672 1.00  56.45 0 A 1
ATOM   2790 C CG  . GLN A 1 390 ?  7.040 -34.027 11.455 1.00  50.40 0 A 1
ATOM   2791 C CD  . GLN A 1 390 ?  6.131 -33.819 10.264 1.00  46.57 0 A 1
ATOM   2792 N NE2 . GLN A 1 390 ?  6.604 -34.085  9.082 1.00  41.58 0 A 1
ATOM   2793 O OE1 . GLN A 1 390 ?  5.001 -33.403 10.359 1.00  43.54 0 A 1
ATOM   2794 N N   . LEU A 1 391 ?  8.023 -31.283 15.000 1.00  76.30 0 A 1
ATOM   2795 C CA  . LEU A 1 391 ?  7.816 -30.112 15.845 1.00  78.82 0 A 1
ATOM   2796 C C   . LEU A 1 391 ?  7.905 -28.872 14.967 1.00  83.51 0 A 1
ATOM   2797 O O   . LEU A 1 391 ?  8.950 -28.210 14.910 1.00  80.37 0 A 1
ATOM   2798 C CB  . LEU A 1 391 ?  8.840 -30.136 16.984 1.00  69.47 0 A 1
ATOM   2799 C CG  . LEU A 1 391 ?  8.595 -31.215 18.049 1.00  63.01 0 A 1
ATOM   2800 C CD1 . LEU A 1 391 ?  9.811 -31.322 18.959 1.00  57.22 0 A 1
ATOM   2801 C CD2 . LEU A 1 391 ?  7.384 -30.888 18.925 1.00  56.99 0 A 1
ATOM   2802 N N   . ILE A 1 392 ?  6.802 -28.596 14.277 1.00  87.58 0 A 1
ATOM   2803 C CA  . ILE A 1 392 ?  6.641 -27.420 13.426 1.00  89.22 0 A 1
ATOM   2804 C C   . ILE A 1 392 ?  6.670 -26.161 14.293 1.00  90.19 0 A 1
ATOM   2805 O O   . ILE A 1 392 ?  6.126 -26.145 15.393 1.00  89.14 0 A 1
ATOM   2806 C CB  . ILE A 1 392 ?  5.353 -27.549 12.575 1.00  87.57 0 A 1
ATOM   2807 C CG1 . ILE A 1 392 ?  5.483 -28.774 11.635 1.00  78.19 0 A 1
ATOM   2808 C CG2 . ILE A 1 392 ?  5.071 -26.272 11.769 1.00  77.93 0 A 1
ATOM   2809 C CD1 . ILE A 1 392 ?  4.250 -29.065 10.786 1.00  70.52 0 A 1
ATOM   2810 N N   . SER A 1 393 ?  7.335 -25.127 13.810 1.00  91.46 0 A 1
ATOM   2811 C CA  . SER A 1 393 ?  7.421 -23.841 14.504 1.00  91.50 0 A 1
ATOM   2812 C C   . SER A 1 393 ?  6.398 -22.834 13.986 1.00  92.01 0 A 1
ATOM   2813 O O   . SER A 1 393 ?  5.820 -22.112 14.784 1.00  90.66 0 A 1
ATOM   2814 C CB  . SER A 1 393 ?  8.828 -23.261 14.398 1.00  90.13 0 A 1
ATOM   2815 O OG  . SER A 1 393 ?  9.760 -24.129 15.026 1.00  80.28 0 A 1
ATOM   2816 N N   . GLN A 1 394 ?  6.146 -22.818 12.678 1.00  93.16 0 A 1
ATOM   2817 C CA  . GLN A 1 394 ?  5.189 -21.911 12.060 1.00  93.21 0 A 1
ATOM   2818 C C   . GLN A 1 394 ?  4.179 -22.721 11.238 1.00  93.41 0 A 1
ATOM   2819 O O   . GLN A 1 394 ?  4.580 -23.526 10.398 1.00  92.57 0 A 1
ATOM   2820 C CB  . GLN A 1 394 ?  5.912 -20.878 11.191 1.00  92.09 0 A 1
ATOM   2821 C CG  . GLN A 1 394 ?  6.907 -20.004 11.978 1.00  89.70 0 A 1
ATOM   2822 C CD  . GLN A 1 394 ?  7.641 -18.995 11.103 1.00  88.45 0 A 1
ATOM   2823 N NE2 . GLN A 1 394 ?  8.286 -18.014 11.688 1.00  79.99 0 A 1
ATOM   2824 O OE1 . GLN A 1 394 ?  7.687 -19.083  9.893 1.00  83.52 0 A 1
ATOM   2825 N N   . LEU A 1 395 ?  2.890 -22.539 11.499 1.00  93.85 0 A 1
ATOM   2826 C CA  . LEU A 1 395 ?  1.819 -23.248 10.813 1.00  94.27 0 A 1
ATOM   2827 C C   . LEU A 1 395 ?  0.717 -22.263 10.422 1.00  94.74 0 A 1
ATOM   2828 O O   . LEU A 1 395 ?  0.093 -21.655 11.292 1.00  94.08 0 A 1
ATOM   2829 C CB  . LEU A 1 395 ?  1.292 -24.367 11.718 1.00  93.75 0 A 1
ATOM   2830 C CG  . LEU A 1 395 ?  0.204 -25.234 11.071 1.00  93.02 0 A 1
ATOM   2831 C CD1 . LEU A 1 395 ?  0.709 -26.010  9.861 1.00  90.83 0 A 1
ATOM   2832 C CD2 . LEU A 1 395 ? -0.296 -26.254 12.095 1.00  90.37 0 A 1
ATOM   2833 N N   . TYR A 1 396 ?  0.458 -22.178  9.131 1.00  95.45 0 A 1
ATOM   2834 C CA  . TYR A 1 396 ? -0.563 -21.321  8.544 1.00  95.56 0 A 1
ATOM   2835 C C   . TYR A 1 396 ? -1.662 -22.192  7.934 1.00  95.84 0 A 1
ATOM   2836 O O   . TYR A 1 396 ? -1.406 -23.024  7.058 1.00  95.14 0 A 1
ATOM   2837 C CB  . TYR A 1 396 ?  0.083 -20.368  7.535 1.00  94.54 0 A 1
ATOM   2838 C CG  . TYR A 1 396 ?  1.229 -19.554  8.095 1.00  93.40 0 A 1
ATOM   2839 C CD1 . TYR A 1 396 ?  0.995 -18.331  8.752 1.00  90.55 0 A 1
ATOM   2840 C CD2 . TYR A 1 396 ?  2.565 -20.024  7.980 1.00  90.32 0 A 1
ATOM   2841 C CE1 . TYR A 1 396 ?  2.061 -17.569  9.270 1.00  88.27 0 A 1
ATOM   2842 C CE2 . TYR A 1 396 ?  3.634 -19.274  8.502 1.00  88.21 0 A 1
ATOM   2843 C CZ  . TYR A 1 396 ?  3.368 -18.046  9.145 1.00  88.58 0 A 1
ATOM   2844 O OH  . TYR A 1 396 ?  4.422 -17.307  9.655 1.00  86.16 0 A 1
ATOM   2845 N N   . LEU A 1 397 ? -2.881 -22.040  8.434 1.00  96.10 0 A 1
ATOM   2846 C CA  . LEU A 1 397 ? -4.078 -22.808  8.085 1.00  96.66 0 A 1
ATOM   2847 C C   . LEU A 1 397 ? -5.273 -21.869  7.832 1.00  97.18 0 A 1
ATOM   2848 O O   . LEU A 1 397 ? -6.409 -22.191  8.186 1.00  95.93 0 A 1
ATOM   2849 C CB  . LEU A 1 397 ? -4.389 -23.820  9.212 1.00  95.87 0 A 1
ATOM   2850 C CG  . LEU A 1 397 ? -3.319 -24.892  9.477 1.00  95.00 0 A 1
ATOM   2851 C CD1 . LEU A 1 397 ? -3.742 -25.739 10.684 1.00  92.92 0 A 1
ATOM   2852 C CD2 . LEU A 1 397 ? -3.149 -25.841  8.291 1.00  92.38 0 A 1
ATOM   2853 N N   . SER A 1 398 ? -5.028 -20.709  7.264 1.00  96.62 0 A 1
ATOM   2854 C CA  . SER A 1 398 ? -6.071 -19.725  6.985 1.00  96.79 0 A 1
ATOM   2855 C C   . SER A 1 398 ? -6.985 -20.187  5.846 1.00  97.04 0 A 1
ATOM   2856 O O   . SER A 1 398 ? -6.533 -20.693  4.824 1.00  96.22 0 A 1
ATOM   2857 C CB  . SER A 1 398 ? -5.442 -18.367  6.668 1.00  95.77 0 A 1
ATOM   2858 O OG  . SER A 1 398 ? -6.449 -17.390  6.564 1.00  91.81 0 A 1
ATOM   2859 N N   . GLY A 1 399 ? -8.297 -20.046  6.009 1.00  96.85 0 A 1
ATOM   2860 C CA  . GLY A 1 399 ? -9.251 -20.383  4.950 1.00  97.02 0 A 1
ATOM   2861 C C   . GLY A 1 399 ? -9.283 -21.869  4.568 1.00  97.37 0 A 1
ATOM   2862 O O   . GLY A 1 399 ? -9.555 -22.204  3.414 1.00  95.52 0 A 1
ATOM   2863 N N   . CYS A 1 400 ? -9.024 -22.779  5.510 1.00  97.09 0 A 1
ATOM   2864 C CA  . CYS A 1 400 ? -8.925 -24.217  5.252 1.00  97.07 0 A 1
ATOM   2865 C C   . CYS A 1 400 ? -10.242 -25.005  5.448 1.00  97.06 0 A 1
ATOM   2866 O O   . CYS A 1 400 ? -10.254 -26.228  5.353 1.00  94.64 0 A 1
ATOM   2867 C CB  . CYS A 1 400 ? -7.795 -24.788  6.120 1.00  96.58 0 A 1
ATOM   2868 S SG  . CYS A 1 400 ? -6.179 -24.182  5.530 1.00  95.94 0 A 1
ATOM   2869 N N   . GLY A 1 401 ? -11.343 -24.321  5.749 1.00  96.62 0 A 1
ATOM   2870 C CA  . GLY A 1 401 ? -12.631 -24.988  6.021 1.00  96.23 0 A 1
ATOM   2871 C C   . GLY A 1 401 ? -12.664 -25.811  7.319 1.00  96.46 0 A 1
ATOM   2872 O O   . GLY A 1 401 ? -13.539 -26.667  7.474 1.00  94.11 0 A 1
ATOM   2873 N N   . ILE A 1 402 ? -11.745 -25.564  8.248 1.00  96.66 0 A 1
ATOM   2874 C CA  . ILE A 1 402 ? -11.657 -26.257  9.535 1.00  96.55 0 A 1
ATOM   2875 C C   . ILE A 1 402 ? -12.861 -25.877 10.404 1.00  96.50 0 A 1
ATOM   2876 O O   . ILE A 1 402 ? -13.217 -24.706 10.520 1.00  95.58 0 A 1
ATOM   2877 C CB  . ILE A 1 402 ? -10.304 -25.950 10.231 1.00  95.79 0 A 1
ATOM   2878 C CG1 . ILE A 1 402 ? -9.110 -26.368  9.339 1.00  93.68 0 A 1
ATOM   2879 C CG2 . ILE A 1 402 ? -10.221 -26.669 11.584 1.00  93.34 0 A 1
ATOM   2880 C CD1 . ILE A 1 402 ? -7.743 -25.913  9.864 1.00  90.15 0 A 1
ATOM   2881 N N   . THR A 1 403 ? -13.499 -26.877 11.006 1.00  95.78 0 A 1
ATOM   2882 C CA  . THR A 1 403 ? -14.725 -26.683 11.813 1.00  95.29 0 A 1
ATOM   2883 C C   . THR A 1 403 ? -14.505 -26.887 13.312 1.00  95.07 0 A 1
ATOM   2884 O O   . THR A 1 403 ? -15.331 -26.444 14.110 1.00  92.81 0 A 1
ATOM   2885 C CB  . THR A 1 403 ? -15.847 -27.615 11.340 1.00  94.04 0 A 1
ATOM   2886 C CG2 . THR A 1 403 ? -16.298 -27.288  9.916 1.00  85.35 0 A 1
ATOM   2887 O OG1 . THR A 1 403 ? -15.439 -28.962 11.353 1.00  87.58 0 A 1
ATOM   2888 N N   . GLU A 1 404 ? -13.429 -27.570 13.686 1.00  94.68 0 A 1
ATOM   2889 C CA  . GLU A 1 404 ? -13.049 -27.849 15.064 1.00  93.98 0 A 1
ATOM   2890 C C   . GLU A 1 404 ? -11.581 -27.501 15.272 1.00  94.59 0 A 1
ATOM   2891 O O   . GLU A 1 404 ? -10.756 -27.728 14.391 1.00  92.93 0 A 1
ATOM   2892 C CB  . GLU A 1 404 ? -13.293 -29.322 15.416 1.00  91.16 0 A 1
ATOM   2893 C CG  . GLU A 1 404 ? -14.786 -29.681 15.421 1.00  79.67 0 A 1
ATOM   2894 C CD  . GLU A 1 404 ? -15.075 -31.122 15.869 1.00  75.25 0 A 1
ATOM   2895 O OE1 . GLU A 1 404 ? -16.276 -31.460 15.932 1.00  67.54 0 A 1
ATOM   2896 O OE2 . GLU A 1 404 ? -14.118 -31.874 16.134 1.00  67.77 -1 A 1
ATOM   2897 N N   . PHE A 1 405 ? -11.239 -26.958 16.438 1.00  94.27 0 A 1
ATOM   2898 C CA  . PHE A 1 405 ? -9.857 -26.613 16.740 1.00  94.33 0 A 1
ATOM   2899 C C   . PHE A 1 405 ? -8.976 -27.869 16.706 1.00  93.74 0 A 1
ATOM   2900 O O   . PHE A 1 405 ? -9.297 -28.844 17.390 1.00  92.10 0 A 1
ATOM   2901 C CB  . PHE A 1 405 ? -9.777 -25.894 18.088 1.00  93.99 0 A 1
ATOM   2902 C CG  . PHE A 1 405 ? -8.493 -25.121 18.250 1.00  95.02 0 A 1
ATOM   2903 C CD1 . PHE A 1 405 ? -7.290 -25.777 18.572 1.00  93.81 0 A 1
ATOM   2904 C CD2 . PHE A 1 405 ? -8.470 -23.732 18.025 1.00  93.59 0 A 1
ATOM   2905 C CE1 . PHE A 1 405 ? -6.090 -25.065 18.648 1.00  92.65 0 A 1
ATOM   2906 C CE2 . PHE A 1 405 ? -7.277 -23.009 18.105 1.00  92.49 0 A 1
ATOM   2907 C CZ  . PHE A 1 405 ? -6.082 -23.681 18.406 1.00  93.28 0 A 1
ATOM   2908 N N   . PRO A 1 406 ? -7.866 -27.895 15.953 1.00  94.04 0 A 1
ATOM   2909 C CA  . PRO A 1 406 ? -7.044 -29.093 15.792 1.00  93.11 0 A 1
ATOM   2910 C C   . PRO A 1 406 ? -6.367 -29.507 17.101 1.00  92.44 0 A 1
ATOM   2911 O O   . PRO A 1 406 ? -5.357 -28.933 17.510 1.00  90.77 0 A 1
ATOM   2912 C CB  . PRO A 1 406 ? -6.039 -28.759 14.687 1.00  92.21 0 A 1
ATOM   2913 C CG  . PRO A 1 406 ? -6.643 -27.571 13.947 1.00  90.80 0 A 1
ATOM   2914 C CD  . PRO A 1 406 ? -7.427 -26.854 15.042 1.00  93.31 0 A 1
ATOM   2915 N N   . GLU A 1 407 ? -6.880 -30.544 17.742 1.00  91.04 0 A 1
ATOM   2916 C CA  . GLU A 1 407 ? -6.388 -30.980 19.058 1.00  89.81 0 A 1
ATOM   2917 C C   . GLU A 1 407 ? -4.954 -31.530 19.005 1.00  89.50 0 A 1
ATOM   2918 O O   . GLU A 1 407 ? -4.201 -31.437 19.976 1.00  86.68 0 A 1
ATOM   2919 C CB  . GLU A 1 407 ? -7.389 -31.978 19.644 1.00  87.33 0 A 1
ATOM   2920 C CG  . GLU A 1 407 ? -7.090 -32.294 21.121 1.00  76.37 0 A 1
ATOM   2921 C CD  . GLU A 1 407 ? -8.332 -32.473 21.997 1.00  71.17 0 A 1
ATOM   2922 O OE1 . GLU A 1 407 ? -8.166 -32.341 23.231 1.00  63.42 0 A 1
ATOM   2923 O OE2 . GLU A 1 407 ? -9.425 -32.719 21.446 1.00  63.28 -1 A 1
ATOM   2924 N N   . LEU A 1 408 ? -4.522 -32.003 17.826 1.00  89.27 0 A 1
ATOM   2925 C CA  . LEU A 1 408 ? -3.150 -32.458 17.586 1.00  88.31 0 A 1
ATOM   2926 C C   . LEU A 1 408 ? -2.091 -31.355 17.811 1.00  88.85 0 A 1
ATOM   2927 O O   . LEU A 1 408 ? -0.944 -31.661 18.115 1.00  86.94 0 A 1
ATOM   2928 C CB  . LEU A 1 408 ? -3.100 -33.062 16.176 1.00  85.71 0 A 1
ATOM   2929 C CG  . LEU A 1 408 ? -3.009 -32.006 15.061 1.00  79.51 0 A 1
ATOM   2930 C CD1 . LEU A 1 408 ? -1.579 -31.953 14.559 1.00  71.72 0 A 1
ATOM   2931 C CD2 . LEU A 1 408 ? -3.900 -32.341 13.879 1.00  71.24 0 A 1
ATOM   2932 N N   . LEU A 1 409 ? -2.483 -30.092 17.713 1.00  89.74 0 A 1
ATOM   2933 C CA  . LEU A 1 409 ? -1.573 -28.969 17.950 1.00  89.96 0 A 1
ATOM   2934 C C   . LEU A 1 409 ? -1.145 -28.866 19.416 1.00  89.67 0 A 1
ATOM   2935 O O   . LEU A 1 409 ? -0.109 -28.272 19.708 1.00  87.87 0 A 1
ATOM   2936 C CB  . LEU A 1 409 ? -2.233 -27.659 17.487 1.00  89.89 0 A 1
ATOM   2937 C CG  . LEU A 1 409 ? -2.589 -27.595 15.990 1.00  89.65 0 A 1
ATOM   2938 C CD1 . LEU A 1 409 ? -3.198 -26.237 15.666 1.00  87.31 0 A 1
ATOM   2939 C CD2 . LEU A 1 409 ? -1.369 -27.795 15.100 1.00  87.38 0 A 1
ATOM   2940 N N   . ARG A 1 410 ? -1.877 -29.514 20.337 1.00  89.18 0 A 1
ATOM   2941 C CA  . ARG A 1 410 ? -1.545 -29.554 21.769 1.00  88.69 0 A 1
ATOM   2942 C C   . ARG A 1 410 ? -0.149 -30.119 22.049 1.00  87.87 0 A 1
ATOM   2943 O O   . ARG A 1 410 ?  0.462 -29.771 23.057 1.00  84.72 0 A 1
ATOM   2944 C CB  . ARG A 1 410 ? -2.626 -30.382 22.474 1.00  87.13 0 A 1
ATOM   2945 C CG  . ARG A 1 410 ? -2.528 -30.305 23.995 1.00  82.83 0 A 1
ATOM   2946 C CD  . ARG A 1 410 ? -3.698 -31.062 24.619 1.00  82.17 0 A 1
ATOM   2947 N NE  . ARG A 1 410 ? -3.697 -30.959 26.079 1.00  75.93 0 A 1
ATOM   2948 C CZ  . ARG A 1 410 ? -4.670 -31.351 26.871 1.00  72.47 0 A 1
ATOM   2949 N NH1 . ARG A 1 410 ? -5.745 -31.932 26.401 1.00  66.58 1 A 1
ATOM   2950 N NH2 . ARG A 1 410 ? -4.587 -31.174 28.161 1.00  63.12 0 A 1
ATOM   2951 N N   . SER A 1 411 ?  0.364 -30.969 21.166 1.00  87.60 0 A 1
ATOM   2952 C CA  . SER A 1 411 ?  1.692 -31.579 21.292 1.00  86.67 0 A 1
ATOM   2953 C C   . SER A 1 411 ?  2.809 -30.784 20.593 1.00  86.85 0 A 1
ATOM   2954 O O   . SER A 1 411 ?  3.980 -31.147 20.718 1.00  83.75 0 A 1
ATOM   2955 C CB  . SER A 1 411 ?  1.635 -33.026 20.800 1.00  84.08 0 A 1
ATOM   2956 O OG  . SER A 1 411 ?  1.325 -33.080 19.429 1.00  76.55 0 A 1
ATOM   2957 N N   . GLN A 1 412 ?  2.484 -29.687 19.896 1.00  88.30 0 A 1
ATOM   2958 C CA  . GLN A 1 412 ?  3.450 -28.901 19.126 1.00  88.62 0 A 1
ATOM   2959 C C   . GLN A 1 412 ?  4.196 -27.879 20.000 1.00  89.07 0 A 1
ATOM   2960 O O   . GLN A 1 412 ?  4.057 -26.669 19.865 1.00  87.26 0 A 1
ATOM   2961 C CB  . GLN A 1 412 ?  2.765 -28.265 17.905 1.00  87.62 0 A 1
ATOM   2962 C CG  . GLN A 1 412 ?  2.172 -29.301 16.936 1.00  84.62 0 A 1
ATOM   2963 C CD  . GLN A 1 412 ?  3.223 -30.268 16.384 1.00  83.58 0 A 1
ATOM   2964 N NE2 . GLN A 1 412 ?  2.873 -31.511 16.169 1.00  73.17 0 A 1
ATOM   2965 O OE1 . GLN A 1 412 ?  4.375 -29.922 16.162 1.00  76.18 0 A 1
ATOM   2966 N N   . HIS A 1 413 ?  5.040 -28.381 20.901 1.00  88.16 0 A 1
ATOM   2967 C CA  . HIS A 1 413 ?  5.737 -27.557 21.898 1.00  87.65 0 A 1
ATOM   2968 C C   . HIS A 1 413 ?  6.761 -26.560 21.329 1.00  88.12 0 A 1
ATOM   2969 O O   . HIS A 1 413 ?  7.294 -25.731 22.077 1.00  85.08 0 A 1
ATOM   2970 C CB  . HIS A 1 413 ?  6.422 -28.473 22.912 1.00  85.13 0 A 1
ATOM   2971 C CG  . HIS A 1 413 ?  5.494 -29.449 23.581 1.00  78.81 0 A 1
ATOM   2972 C CD2 . HIS A 1 413 ?  5.610 -30.814 23.604 1.00  66.79 0 A 1
ATOM   2973 N ND1 . HIS A 1 413 ?  4.340 -29.137 24.260 1.00  66.21 0 A 1
ATOM   2974 C CE1 . HIS A 1 413 ?  3.778 -30.284 24.682 1.00  62.49 0 A 1
ATOM   2975 N NE2 . HIS A 1 413 ?  4.527 -31.321 24.303 1.00  64.20 0 A 1
ATOM   2976 N N   . LYS A 1 414 ?  7.086 -26.628 20.025 1.00  88.67 0 A 1
ATOM   2977 C CA  . LYS A 1 414 ?  7.954 -25.667 19.337 1.00  88.93 0 A 1
ATOM   2978 C C   . LYS A 1 414 ?  7.180 -24.576 18.581 1.00  90.05 0 A 1
ATOM   2979 O O   . LYS A 1 414 ?  7.834 -23.688 18.052 1.00  88.08 0 A 1
ATOM   2980 C CB  . LYS A 1 414 ?  8.939 -26.377 18.412 1.00  87.32 0 A 1
ATOM   2981 C CG  . LYS A 1 414 ? 10.047 -27.121 19.165 1.00  83.50 0 A 1
ATOM   2982 C CD  . LYS A 1 414 ? 11.094 -27.594 18.141 1.00  76.05 0 A 1
ATOM   2983 C CE  . LYS A 1 414 ? 12.185 -28.453 18.766 1.00  67.99 0 A 1
ATOM   2984 N NZ  . LYS A 1 414 ? 13.033 -29.072 17.696 1.00  59.88 1 A 1
ATOM   2985 N N   . MET A 1 415 ?  5.859 -24.658 18.555 1.00  90.03 0 A 1
ATOM   2986 C CA  . MET A 1 415 ?  5.024 -23.712 17.827 1.00  90.82 0 A 1
ATOM   2987 C C   . MET A 1 415 ?  5.296 -22.272 18.287 1.00  91.05 0 A 1
ATOM   2988 O O   . MET A 1 415 ?  5.186 -21.967 19.478 1.00  89.90 0 A 1
ATOM   2989 C CB  . MET A 1 415 ?  3.540 -24.062 18.022 1.00  90.40 0 A 1
ATOM   2990 C CG  . MET A 1 415 ?  2.640 -23.379 16.993 1.00  86.35 0 A 1
ATOM   2991 S SD  . MET A 1 415 ?  2.753 -24.093 15.329 1.00  84.21 0 A 1
ATOM   2992 C CE  . MET A 1 415 ?  1.782 -25.586 15.567 1.00  74.51 0 A 1
ATOM   2993 N N   . THR A 1 416 ?  5.653 -21.411 17.331 1.00  91.36 0 A 1
ATOM   2994 C CA  . THR A 1 416 ?  5.835 -19.977 17.526 1.00  91.13 0 A 1
ATOM   2995 C C   . THR A 1 416 ?  4.725 -19.173 16.866 1.00  91.52 0 A 1
ATOM   2996 O O   . THR A 1 416 ?  4.243 -18.218 17.465 1.00  90.53 0 A 1
ATOM   2997 C CB  . THR A 1 416 ?  7.199 -19.491 17.007 1.00  89.95 0 A 1
ATOM   2998 C CG2 . THR A 1 416 ?  8.358 -20.135 17.762 1.00  80.78 0 A 1
ATOM   2999 O OG1 . THR A 1 416 ?  7.378 -19.785 15.640 1.00  81.70 0 A 1
ATOM   3000 N N   . ASN A 1 417 ?  4.289 -19.587 15.674 1.00  92.64 0 A 1
ATOM   3001 C CA  . ASN A 1 417 ?  3.273 -18.902 14.883 1.00  92.69 0 A 1
ATOM   3002 C C   . ASN A 1 417 ?  2.162 -19.887 14.511 1.00  93.24 0 A 1
ATOM   3003 O O   . ASN A 1 417 ?  2.447 -20.964 13.975 1.00  92.47 0 A 1
ATOM   3004 C CB  . ASN A 1 417 ?  3.917 -18.285 13.628 1.00  91.19 0 A 1
ATOM   3005 C CG  . ASN A 1 417 ?  4.927 -17.189 13.928 1.00  87.98 0 A 1
ATOM   3006 N ND2 . ASN A 1 417 ?  4.718 -16.013 13.388 1.00  77.77 0 A 1
ATOM   3007 O OD1 . ASN A 1 417 ?  5.903 -17.372 14.622 1.00  78.33 0 A 1
ATOM   3008 N N   . LEU A 1 418 ?  0.915 -19.520 14.790 1.00  94.43 0 A 1
ATOM   3009 C CA  . LEU A 1 418 ? -0.268 -20.271 14.402 1.00  95.17 0 A 1
ATOM   3010 C C   . LEU A 1 418 ? -1.295 -19.313 13.799 1.00  95.33 0 A 1
ATOM   3011 O O   . LEU A 1 418 ? -1.834 -18.468 14.510 1.00  94.59 0 A 1
ATOM   3012 C CB  . LEU A 1 418 ? -0.827 -21.009 15.625 1.00  95.25 0 A 1
ATOM   3013 C CG  . LEU A 1 418 ? -2.133 -21.778 15.353 1.00  95.21 0 A 1
ATOM   3014 C CD1 . LEU A 1 418 ? -1.950 -22.890 14.323 1.00  93.75 0 A 1
ATOM   3015 C CD2 . LEU A 1 418 ? -2.631 -22.409 16.651 1.00  93.41 0 A 1
ATOM   3016 N N   . ASP A 1 419 ? -1.595 -19.507 12.528 1.00  95.35 0 A 1
ATOM   3017 C CA  . ASP A 1 419 ? -2.716 -18.851 11.862 1.00  95.59 0 A 1
ATOM   3018 C C   . ASP A 1 419 ? -3.788 -19.898 11.552 1.00  96.03 0 A 1
ATOM   3019 O O   . ASP A 1 419 ? -3.551 -20.853 10.818 1.00  95.35 0 A 1
ATOM   3020 C CB  . ASP A 1 419 ? -2.216 -18.110 10.615 1.00  94.82 0 A 1
ATOM   3021 C CG  . ASP A 1 419 ? -3.324 -17.350  9.874 1.00  94.09 0 A 1
ATOM   3022 O OD1 . ASP A 1 419 ? -4.486 -17.369 10.347 1.00  91.21 0 A 1
ATOM   3023 O OD2 . ASP A 1 419 ? -3.025 -16.782  8.803 1.00  89.85 -1 A 1
ATOM   3024 N N   . ILE A 1 420 ? -4.962 -19.749 12.158 1.00  96.71 0 A 1
ATOM   3025 C CA  . ILE A 1 420 ? -6.172 -20.525 11.884 1.00  97.09 0 A 1
ATOM   3026 C C   . ILE A 1 420 ? -7.349 -19.597 11.559 1.00  97.58 0 A 1
ATOM   3027 O O   . ILE A 1 420 ? -8.507 -19.947 11.789 1.00  96.48 0 A 1
ATOM   3028 C CB  . ILE A 1 420 ? -6.505 -21.531 13.015 1.00  95.52 0 A 1
ATOM   3029 C CG1 . ILE A 1 420 ? -6.624 -20.821 14.383 1.00  85.47 0 A 1
ATOM   3030 C CG2 . ILE A 1 420 ? -5.479 -22.656 13.044 1.00  85.11 0 A 1
ATOM   3031 C CD1 . ILE A 1 420 ? -7.225 -21.724 15.470 1.00  81.62 0 A 1
ATOM   3032 N N   . SER A 1 421 ? -7.060 -18.440 11.031 1.00  97.15 0 A 1
ATOM   3033 C CA  . SER A 1 421 ? -8.053 -17.454 10.622 1.00  97.18 0 A 1
ATOM   3034 C C   . SER A 1 421 ? -8.915 -17.945  9.451 1.00  97.49 0 A 1
ATOM   3035 O O   . SER A 1 421 ? -8.614 -18.944  8.796 1.00  96.50 0 A 1
ATOM   3036 C CB  . SER A 1 421 ? -7.350 -16.136 10.278 1.00  95.93 0 A 1
ATOM   3037 O OG  . SER A 1 421 ? -6.567 -16.276  9.109 1.00  93.97 0 A 1
ATOM   3038 N N   . ASN A 1 422 ? -10.014 -17.252  9.183 1.00  97.45 0 A 1
ATOM   3039 C CA  . ASN A 1 422 ? -10.884 -17.508  8.032 1.00  97.58 0 A 1
ATOM   3040 C C   . ASN A 1 422 ? -11.379 -18.970  7.943 1.00  97.77 0 A 1
ATOM   3041 O O   . ASN A 1 422 ? -11.515 -19.527  6.856 1.00  96.44 0 A 1
ATOM   3042 C CB  . ASN A 1 422 ? -10.211 -17.015  6.741 1.00  96.79 0 A 1
ATOM   3043 C CG  . ASN A 1 422 ? -9.821 -15.552  6.812 1.00  95.12 0 A 1
ATOM   3044 N ND2 . ASN A 1 422 ? -8.537 -15.254  6.802 1.00  85.49 0 A 1
ATOM   3045 O OD1 . ASN A 1 422 ? -10.650 -14.670  6.889 1.00  86.66 0 A 1
ATOM   3046 N N   . ASN A 1 423 ? -11.657 -19.595  9.087 1.00  97.43 0 A 1
ATOM   3047 C CA  . ASN A 1 423 ? -12.186 -20.951  9.174 1.00  97.30 0 A 1
ATOM   3048 C C   . ASN A 1 423 ? -13.647 -20.940  9.656 1.00  97.17 0 A 1
ATOM   3049 O O   . ASN A 1 423 ? -14.337 -19.918  9.629 1.00  94.24 0 A 1
ATOM   3050 C CB  . ASN A 1 423 ? -11.213 -21.802 10.018 1.00  96.86 0 A 1
ATOM   3051 C CG  . ASN A 1 423 ? -10.025 -22.280  9.199 1.00  97.12 0 A 1
ATOM   3052 N ND2 . ASN A 1 423 ? -8.838 -21.795  9.465 1.00  92.04 0 A 1
ATOM   3053 O OD1 . ASN A 1 423 ? -10.178 -23.114  8.326 1.00  92.54 0 A 1
ATOM   3054 N N   . LYS A 1 424 ? -14.154 -22.089 10.069 1.00  97.24 0 A 1
ATOM   3055 C CA  . LYS A 1 424 ? -15.519 -22.252 10.598 1.00  96.74 0 A 1
ATOM   3056 C C   . LYS A 1 424 ? -15.492 -22.877 11.991 1.00  96.92 0 A 1
ATOM   3057 O O   . LYS A 1 424 ? -16.399 -23.637 12.343 1.00  94.92 0 A 1
ATOM   3058 C CB  . LYS A 1 424 ? -16.386 -23.034  9.599 1.00  95.30 0 A 1
ATOM   3059 C CG  . LYS A 1 424 ? -16.511 -22.292  8.254 1.00  91.30 0 A 1
ATOM   3060 C CD  . LYS A 1 424 ? -17.374 -23.087  7.269 1.00  83.42 0 A 1
ATOM   3061 C CE  . LYS A 1 424 ? -17.383 -22.331  5.943 1.00  73.80 0 A 1
ATOM   3062 N NZ  . LYS A 1 424 ? -18.062 -23.089  4.874 1.00  62.86 1 A 1
ATOM   3063 N N   . ILE A 1 425 ? -14.460 -22.584 12.760 1.00  96.90 0 A 1
ATOM   3064 C CA  . ILE A 1 425 ? -14.246 -23.158 14.087 1.00  96.92 0 A 1
ATOM   3065 C C   . ILE A 1 425 ? -15.271 -22.560 15.054 1.00  96.98 0 A 1
ATOM   3066 O O   . ILE A 1 425 ? -15.431 -21.345 15.152 1.00  96.25 0 A 1
ATOM   3067 C CB  . ILE A 1 425 ? -12.803 -22.983 14.584 1.00  96.60 0 A 1
ATOM   3068 C CG1 . ILE A 1 425 ? -11.780 -23.446 13.522 1.00  95.18 0 A 1
ATOM   3069 C CG2 . ILE A 1 425 ? -12.627 -23.785 15.886 1.00  95.19 0 A 1
ATOM   3070 C CD1 . ILE A 1 425 ? -10.317 -23.212 13.909 1.00  92.58 0 A 1
ATOM   3071 N N   . LYS A 1 426 ? -15.962 -23.445 15.768 1.00  95.92 0 A 1
ATOM   3072 C CA  . LYS A 1 426 ? -17.024 -23.122 16.714 1.00  94.99 0 A 1
ATOM   3073 C C   . LYS A 1 426 ? -16.579 -23.373 18.156 1.00  94.90 0 A 1
ATOM   3074 O O   . LYS A 1 426 ? -15.578 -24.045 18.406 1.00  92.04 0 A 1
ATOM   3075 C CB  . LYS A 1 426 ? -18.287 -23.936 16.376 1.00  91.67 0 A 1
ATOM   3076 C CG  . LYS A 1 426 ? -18.796 -23.647 14.964 1.00  81.48 0 A 1
ATOM   3077 C CD  . LYS A 1 426 ? -20.031 -24.484 14.626 1.00  80.84 0 A 1
ATOM   3078 C CE  . LYS A 1 426 ? -20.388 -24.257 13.159 1.00  68.08 0 A 1
ATOM   3079 N NZ  . LYS A 1 426 ? -21.539 -25.083 12.733 1.00  60.81 1 A 1
ATOM   3080 N N   . GLY A 1 427 ? -17.378 -22.901 19.084 1.00  95.04 0 A 1
ATOM   3081 C CA  . GLY A 1 427 ? -17.167 -23.167 20.502 1.00  94.82 0 A 1
ATOM   3082 C C   . GLY A 1 427 ? -16.114 -22.256 21.123 1.00  96.09 0 A 1
ATOM   3083 O O   . GLY A 1 427 ? -16.047 -21.068 20.809 1.00  94.52 0 A 1
ATOM   3084 N N   . GLN A 1 428 ? -15.359 -22.817 22.062 1.00  95.79 0 A 1
ATOM   3085 C CA  . GLN A 1 428 ? -14.376 -22.057 22.818 1.00  95.52 0 A 1
ATOM   3086 C C   . GLN A 1 428 ? -12.960 -22.308 22.290 1.00  95.76 0 A 1
ATOM   3087 O O   . GLN A 1 428 ? -12.625 -23.423 21.908 1.00  94.59 0 A 1
ATOM   3088 C CB  . GLN A 1 428 ? -14.482 -22.378 24.320 1.00  94.32 0 A 1
ATOM   3089 C CG  . GLN A 1 428 ? -15.831 -21.923 24.889 1.00  91.24 0 A 1
ATOM   3090 C CD  . GLN A 1 428 ? -15.943 -22.086 26.408 1.00  89.17 0 A 1
ATOM   3091 N NE2 . GLN A 1 428 ? -17.030 -21.657 26.999 1.00  76.80 0 A 1
ATOM   3092 O OE1 . GLN A 1 428 ? -15.078 -22.592 27.099 1.00  80.03 0 A 1
ATOM   3093 N N   . VAL A 1 429 ? -12.132 -21.279 22.322 1.00  95.79 0 A 1
ATOM   3094 C CA  . VAL A 1 429 ? -10.690 -21.433 22.097 1.00  95.62 0 A 1
ATOM   3095 C C   . VAL A 1 429 ? -10.125 -22.286 23.240 1.00  95.19 0 A 1
ATOM   3096 O O   . VAL A 1 429 ? -10.339 -21.926 24.403 1.00  94.25 0 A 1
ATOM   3097 C CB  . VAL A 1 429 ? -9.980 -20.071 22.046 1.00  95.55 0 A 1
ATOM   3098 C CG1 . VAL A 1 429 ? -8.486 -20.230 21.784 1.00  94.30 0 A 1
ATOM   3099 C CG2 . VAL A 1 429 ? -10.558 -19.181 20.942 1.00  94.49 0 A 1
ATOM   3100 N N   . PRO A 1 430 ? -9.434 -23.393 22.954 1.00  94.68 0 A 1
ATOM   3101 C CA  . PRO A 1 430 ? -8.994 -24.323 23.982 1.00  93.73 0 A 1
ATOM   3102 C C   . PRO A 1 430 ? -7.957 -23.680 24.918 1.00  93.21 0 A 1
ATOM   3103 O O   . PRO A 1 430 ? -6.985 -23.063 24.486 1.00  91.80 0 A 1
ATOM   3104 C CB  . PRO A 1 430 ? -8.439 -25.536 23.242 1.00  92.62 0 A 1
ATOM   3105 C CG  . PRO A 1 430 ? -8.019 -24.975 21.892 1.00  90.62 0 A 1
ATOM   3106 C CD  . PRO A 1 430 ? -9.048 -23.879 21.637 1.00  93.60 0 A 1
ATOM   3107 N N   . GLY A 1 431 ? -8.125 -23.888 26.219 1.00  91.35 0 A 1
ATOM   3108 C CA  . GLY A 1 431 ? -7.250 -23.294 27.233 1.00  90.09 0 A 1
ATOM   3109 C C   . GLY A 1 431 ? -5.803 -23.783 27.179 1.00  89.90 0 A 1
ATOM   3110 O O   . GLY A 1 431 ? -4.895 -23.068 27.610 1.00  87.87 0 A 1
ATOM   3111 N N   . TRP A 1 432 ? -5.572 -24.968 26.604 1.00  89.80 0 A 1
ATOM   3112 C CA  . TRP A 1 432 ? -4.222 -25.515 26.446 1.00  89.89 0 A 1
ATOM   3113 C C   . TRP A 1 432 ? -3.375 -24.759 25.412 1.00  89.62 0 A 1
ATOM   3114 O O   . TRP A 1 432 ? -2.152 -24.823 25.495 1.00  88.56 0 A 1
ATOM   3115 C CB  . TRP A 1 432 ? -4.296 -27.010 26.097 1.00  89.78 0 A 1
ATOM   3116 C CG  . TRP A 1 432 ? -5.007 -27.365 24.828 1.00  90.18 0 A 1
ATOM   3117 C CD1 . TRP A 1 432 ? -6.228 -27.937 24.757 1.00  89.10 0 A 1
ATOM   3118 C CD2 . TRP A 1 432 ? -4.556 -27.194 23.448 1.00  90.31 0 A 1
ATOM   3119 C CE2 . TRP A 1 432 ? -5.586 -27.682 22.591 1.00  89.77 0 A 1
ATOM   3120 C CE3 . TRP A 1 432 ? -3.394 -26.678 22.841 1.00  89.35 0 A 1
ATOM   3121 N NE1 . TRP A 1 432 ? -6.578 -28.126 23.426 1.00  88.86 0 A 1
ATOM   3122 C CZ2 . TRP A 1 432 ? -5.478 -27.624 21.183 1.00  89.02 0 A 1
ATOM   3123 C CZ3 . TRP A 1 432 ? -3.283 -26.627 21.436 1.00  88.57 0 A 1
ATOM   3124 C CH2 . TRP A 1 432 ? -4.320 -27.086 20.626 1.00  88.21 0 A 1
ATOM   3125 N N   . LEU A 1 433 ? -3.998 -24.031 24.496 1.00  91.20 0 A 1
ATOM   3126 C CA  . LEU A 1 433 ? -3.278 -23.250 23.484 1.00  91.71 0 A 1
ATOM   3127 C C   . LEU A 1 433 ? -2.276 -22.290 24.138 1.00  90.99 0 A 1
ATOM   3128 O O   . LEU A 1 433 ? -1.123 -22.199 23.724 1.00  89.70 0 A 1
ATOM   3129 C CB  . LEU A 1 433 ? -4.313 -22.497 22.636 1.00  92.44 0 A 1
ATOM   3130 C CG  . LEU A 1 433 ? -3.702 -21.667 21.492 1.00  92.24 0 A 1
ATOM   3131 C CD1 . LEU A 1 433 ? -2.987 -22.548 20.471 1.00  91.24 0 A 1
ATOM   3132 C CD2 . LEU A 1 433 ? -4.807 -20.888 20.776 1.00  91.17 0 A 1
ATOM   3133 N N   . TRP A 1 434 ? -2.699 -21.674 25.215 1.00  90.19 0 A 1
ATOM   3134 C CA  . TRP A 1 434 ? -1.882 -20.712 25.968 1.00  88.88 0 A 1
ATOM   3135 C C   . TRP A 1 434 ? -0.746 -21.358 26.757 1.00  87.51 0 A 1
ATOM   3136 O O   . TRP A 1 434 ?  0.128 -20.653 27.254 1.00  84.29 0 A 1
ATOM   3137 C CB  . TRP A 1 434 ? -2.806 -19.919 26.903 1.00  88.16 0 A 1
ATOM   3138 C CG  . TRP A 1 434 ? -4.096 -19.503 26.282 1.00  88.40 0 A 1
ATOM   3139 C CD1 . TRP A 1 434 ? -5.329 -19.937 26.636 1.00  85.92 0 A 1
ATOM   3140 C CD2 . TRP A 1 434 ? -4.297 -18.642 25.111 1.00  88.67 0 A 1
ATOM   3141 C CE2 . TRP A 1 434 ? -5.687 -18.626 24.812 1.00  87.68 0 A 1
ATOM   3142 C CE3 . TRP A 1 434 ? -3.438 -17.899 24.273 1.00  86.34 0 A 1
ATOM   3143 N NE1 . TRP A 1 434 ? -6.278 -19.417 25.769 1.00  86.21 0 A 1
ATOM   3144 C CZ2 . TRP A 1 434 ? -6.206 -17.915 23.697 1.00  86.35 0 A 1
ATOM   3145 C CZ3 . TRP A 1 434 ? -3.950 -17.190 23.181 1.00  83.40 0 A 1
ATOM   3146 C CH2 . TRP A 1 434 ? -5.312 -17.204 22.889 1.00  84.55 0 A 1
ATOM   3147 N N   . THR A 1 435 ? -0.742 -22.687 26.889 1.00  87.72 0 A 1
ATOM   3148 C CA  . THR A 1 435 ?  0.317 -23.437 27.577 1.00  86.30 0 A 1
ATOM   3149 C C   . THR A 1 435 ?  1.497 -23.781 26.675 1.00  86.21 0 A 1
ATOM   3150 O O   . THR A 1 435 ?  2.529 -24.221 27.173 1.00  83.94 0 A 1
ATOM   3151 C CB  . THR A 1 435 ? -0.202 -24.693 28.290 1.00  84.27 0 A 1
ATOM   3152 C CG2 . THR A 1 435 ? -1.452 -24.445 29.141 1.00  76.93 0 A 1
ATOM   3153 O OG1 . THR A 1 435 ? -0.499 -25.740 27.408 1.00  78.24 0 A 1
ATOM   3154 N N   . LEU A 1 436 ?  1.376 -23.561 25.355 1.00  88.22 0 A 1
ATOM   3155 C CA  . LEU A 1 436 ?  2.479 -23.751 24.413 1.00  88.60 0 A 1
ATOM   3156 C C   . LEU A 1 436 ?  3.604 -22.746 24.714 1.00  88.11 0 A 1
ATOM   3157 O O   . LEU A 1 436 ?  3.413 -21.536 24.608 1.00  86.70 0 A 1
ATOM   3158 C CB  . LEU A 1 436 ?  1.978 -23.624 22.962 1.00  88.97 0 A 1
ATOM   3159 C CG  . LEU A 1 436 ?  0.966 -24.701 22.531 1.00  88.87 0 A 1
ATOM   3160 C CD1 . LEU A 1 436 ?  0.553 -24.459 21.071 1.00  86.42 0 A 1
ATOM   3161 C CD2 . LEU A 1 436 ?  1.532 -26.114 22.620 1.00  86.05 0 A 1
ATOM   3162 N N   . PRO A 1 437 ?  4.809 -23.218 25.087 1.00  88.31 0 A 1
ATOM   3163 C CA  . PRO A 1 437 ?  5.804 -22.369 25.740 1.00  87.44 0 A 1
ATOM   3164 C C   . PRO A 1 437 ?  6.493 -21.364 24.821 1.00  87.21 0 A 1
ATOM   3165 O O   . PRO A 1 437 ?  7.140 -20.435 25.309 1.00  84.69 0 A 1
ATOM   3166 C CB  . PRO A 1 437 ?  6.814 -23.354 26.347 1.00  85.41 0 A 1
ATOM   3167 C CG  . PRO A 1 437 ?  6.706 -24.582 25.448 1.00  84.18 0 A 1
ATOM   3168 C CD  . PRO A 1 437 ?  5.226 -24.611 25.097 1.00  86.68 0 A 1
ATOM   3169 N N   . LYS A 1 438 ?  6.405 -21.558 23.496 1.00  88.30 0 A 1
ATOM   3170 C CA  . LYS A 1 438 ?  7.073 -20.719 22.500 1.00  88.59 0 A 1
ATOM   3171 C C   . LYS A 1 438 ?  6.110 -19.910 21.624 1.00  89.51 0 A 1
ATOM   3172 O O   . LYS A 1 438 ?  6.569 -19.261 20.698 1.00  87.57 0 A 1
ATOM   3173 C CB  . LYS A 1 438 ?  8.007 -21.568 21.633 1.00  87.04 0 A 1
ATOM   3174 C CG  . LYS A 1 438 ?  9.171 -22.162 22.435 1.00  84.90 0 A 1
ATOM   3175 C CD  . LYS A 1 438 ? 10.217 -22.700 21.458 1.00  77.19 0 A 1
ATOM   3176 C CE  . LYS A 1 438 ? 11.460 -23.181 22.199 1.00  70.69 0 A 1
ATOM   3177 N NZ  . LYS A 1 438 ? 12.549 -23.459 21.240 1.00  62.24 1 A 1
ATOM   3178 N N   . LEU A 1 439 ?  4.818 -19.968 21.905 1.00  90.05 0 A 1
ATOM   3179 C CA  . LEU A 1 439 ?  3.808 -19.331 21.073 1.00  90.81 0 A 1
ATOM   3180 C C   . LEU A 1 439 ?  3.920 -17.801 21.163 1.00  90.96 0 A 1
ATOM   3181 O O   . LEU A 1 439 ?  3.779 -17.233 22.246 1.00  89.83 0 A 1
ATOM   3182 C CB  . LEU A 1 439 ?  2.435 -19.873 21.498 1.00  90.73 0 A 1
ATOM   3183 C CG  . LEU A 1 439 ?  1.309 -19.625 20.481 1.00  89.15 0 A 1
ATOM   3184 C CD1 . LEU A 1 439 ?  1.541 -20.363 19.162 1.00  87.82 0 A 1
ATOM   3185 C CD2 . LEU A 1 439 ?  0.004 -20.161 21.092 1.00  87.32 0 A 1
ATOM   3186 N N   . ILE A 1 440 ?  4.206 -17.165 20.018 1.00  90.78 0 A 1
ATOM   3187 C CA  . ILE A 1 440 ?  4.420 -15.718 19.888 1.00  90.20 0 A 1
ATOM   3188 C C   . ILE A 1 440 ?  3.255 -15.065 19.156 1.00  90.90 0 A 1
ATOM   3189 O O   . ILE A 1 440 ?  2.773 -14.019 19.583 1.00  89.77 0 A 1
ATOM   3190 C CB  . ILE A 1 440 ?  5.765 -15.435 19.176 1.00  87.92 0 A 1
ATOM   3191 C CG1 . ILE A 1 440 ?  6.957 -15.937 20.032 1.00  78.76 0 A 1
ATOM   3192 C CG2 . ILE A 1 440 ?  5.937 -13.938 18.874 1.00  76.88 0 A 1
ATOM   3193 C CD1 . ILE A 1 440 ?  8.310 -15.915 19.303 1.00  71.54 0 A 1
ATOM   3194 N N   . PHE A 1 441 ?  2.799 -15.688 18.061 1.00  92.22 0 A 1
ATOM   3195 C CA  . PHE A 1 441 ?  1.753 -15.180 17.185 1.00  92.48 0 A 1
ATOM   3196 C C   . PHE A 1 441 ?  0.593 -16.172 17.109 1.00  93.10 0 A 1
ATOM   3197 O O   . PHE A 1 441 ?  0.803 -17.358 16.844 1.00  92.88 0 A 1
ATOM   3198 C CB  . PHE A 1 441 ?  2.354 -14.906 15.807 1.00  90.76 0 A 1
ATOM   3199 C CG  . PHE A 1 441 ?  1.333 -14.531 14.761 1.00  87.73 0 A 1
ATOM   3200 C CD1 . PHE A 1 441 ?  0.771 -15.513 13.932 1.00  83.47 0 A 1
ATOM   3201 C CD2 . PHE A 1 441 ?  0.933 -13.190 14.623 1.00  82.53 0 A 1
ATOM   3202 C CE1 . PHE A 1 441 ? -0.184 -15.165 12.966 1.00  77.84 0 A 1
ATOM   3203 C CE2 . PHE A 1 441 ? -0.021 -12.836 13.655 1.00  76.36 0 A 1
ATOM   3204 C CZ  . PHE A 1 441 ? -0.587 -13.816 12.816 1.00  76.20 0 A 1
ATOM   3205 N N   . VAL A 1 442 ? -0.624 -15.675 17.315 1.00  94.47 0 A 1
ATOM   3206 C CA  . VAL A 1 442 ? -1.858 -16.441 17.120 1.00  95.05 0 A 1
ATOM   3207 C C   . VAL A 1 442 ? -2.891 -15.566 16.430 1.00  95.24 0 A 1
ATOM   3208 O O   . VAL A 1 442 ? -3.300 -14.544 16.990 1.00  94.50 0 A 1
ATOM   3209 C CB  . VAL A 1 442 ? -2.426 -16.964 18.457 1.00  94.51 0 A 1
ATOM   3210 C CG1 . VAL A 1 442 ? -3.764 -17.675 18.280 1.00  91.29 0 A 1
ATOM   3211 C CG2 . VAL A 1 442 ? -1.478 -17.981 19.089 1.00  91.46 0 A 1
ATOM   3212 N N   . ASP A 1 443 ? -3.351 -16.023 15.276 1.00  95.77 0 A 1
ATOM   3213 C CA  . ASP A 1 443 ? -4.506 -15.454 14.591 1.00  95.90 0 A 1
ATOM   3214 C C   . ASP A 1 443 ? -5.686 -16.432 14.630 1.00  96.38 0 A 1
ATOM   3215 O O   . ASP A 1 443 ? -5.615 -17.564 14.151 1.00  95.91 0 A 1
ATOM   3216 C CB  . ASP A 1 443 ? -4.140 -15.002 13.169 1.00  95.16 0 A 1
ATOM   3217 C CG  . ASP A 1 443 ? -5.188 -14.049 12.575 1.00  94.07 0 A 1
ATOM   3218 O OD1 . ASP A 1 443 ? -6.311 -13.988 13.125 1.00  91.40 0 A 1
ATOM   3219 O OD2 . ASP A 1 443 ? -4.864 -13.346 11.600 1.00  90.17 -1 A 1
ATOM   3220 N N   . LEU A 1 444 ? -6.768 -15.991 15.259 1.00  97.09 0 A 1
ATOM   3221 C CA  . LEU A 1 444 ? -8.044 -16.689 15.417 1.00  97.38 0 A 1
ATOM   3222 C C   . LEU A 1 444 ? -9.169 -15.976 14.653 1.00  97.62 0 A 1
ATOM   3223 O O   . LEU A 1 444 ? -10.336 -16.351 14.817 1.00  96.05 0 A 1
ATOM   3224 C CB  . LEU A 1 444 ? -8.402 -16.762 16.914 1.00  96.68 0 A 1
ATOM   3225 C CG  . LEU A 1 444 ? -7.335 -17.336 17.866 1.00  96.07 0 A 1
ATOM   3226 C CD1 . LEU A 1 444 ? -7.798 -17.181 19.307 1.00  94.11 0 A 1
ATOM   3227 C CD2 . LEU A 1 444 ? -7.097 -18.814 17.617 1.00  93.56 0 A 1
ATOM   3228 N N   . SER A 1 445 ? -8.855 -14.933 13.895 1.00  97.10 0 A 1
ATOM   3229 C CA  . SER A 1 445 ? -9.833 -14.034 13.292 1.00  97.05 0 A 1
ATOM   3230 C C   . SER A 1 445 ? -10.749 -14.739 12.289 1.00  97.31 0 A 1
ATOM   3231 O O   . SER A 1 445 ? -10.442 -15.822 11.789 1.00  96.50 0 A 1
ATOM   3232 C CB  . SER A 1 445 ? -9.141 -12.823 12.665 1.00  95.22 0 A 1
ATOM   3233 O OG  . SER A 1 445 ? -8.371 -13.206 11.548 1.00  87.32 0 A 1
ATOM   3234 N N   . ASN A 1 446 ? -11.897 -14.147 12.003 1.00  97.39 0 A 1
ATOM   3235 C CA  . ASN A 1 446 ? -12.854 -14.652 11.013 1.00  97.37 0 A 1
ATOM   3236 C C   . ASN A 1 446 ? -13.245 -16.123 11.237 1.00  97.67 0 A 1
ATOM   3237 O O   . ASN A 1 446 ? -13.230 -16.942 10.320 1.00  96.33 0 A 1
ATOM   3238 C CB  . ASN A 1 446 ? -12.340 -14.356  9.595 1.00  96.44 0 A 1
ATOM   3239 C CG  . ASN A 1 446 ? -12.022 -12.893  9.355 1.00  94.04 0 A 1
ATOM   3240 N ND2 . ASN A 1 446 ? -10.986 -12.607  8.602 1.00  84.40 0 A 1
ATOM   3241 O OD1 . ASN A 1 446 ? -12.693 -12.001  9.826 1.00  86.04 0 A 1
ATOM   3242 N N   . ASN A 1 447 ? -13.594 -16.466 12.470 1.00  97.51 0 A 1
ATOM   3243 C CA  . ASN A 1 447 ? -14.147 -17.754 12.862 1.00  97.63 0 A 1
ATOM   3244 C C   . ASN A 1 447 ? -15.528 -17.574 13.518 1.00  97.53 0 A 1
ATOM   3245 O O   . ASN A 1 447 ? -16.177 -16.531 13.374 1.00  95.13 0 A 1
ATOM   3246 C CB  . ASN A 1 447 ? -13.117 -18.494 13.747 1.00  97.29 0 A 1
ATOM   3247 C CG  . ASN A 1 447 ? -12.101 -19.270 12.934 1.00  97.44 0 A 1
ATOM   3248 N ND2 . ASN A 1 447 ? -10.895 -18.787 12.810 1.00  92.94 0 A 1
ATOM   3249 O OD1 . ASN A 1 447 ? -12.401 -20.343 12.435 1.00  92.94 0 A 1
ATOM   3250 N N   . ILE A 1 448 ? -16.000 -18.587 14.228 1.00  97.77 0 A 1
ATOM   3251 C CA  . ILE A 1 448 ? -17.288 -18.569 14.930 1.00  97.59 0 A 1
ATOM   3252 C C   . ILE A 1 448 ? -17.081 -18.888 16.419 1.00  97.50 0 A 1
ATOM   3253 O O   . ILE A 1 448 ? -17.904 -19.538 17.064 1.00  95.46 0 A 1
ATOM   3254 C CB  . ILE A 1 448 ? -18.339 -19.473 14.219 1.00  96.39 0 A 1
ATOM   3255 C CG1 . ILE A 1 448 ? -18.257 -19.411 12.674 1.00  92.23 0 A 1
ATOM   3256 C CG2 . ILE A 1 448 ? -19.768 -19.071 14.669 1.00  89.87 0 A 1
ATOM   3257 C CD1 . ILE A 1 448 ? -19.195 -20.391 11.937 1.00  85.35 0 A 1
ATOM   3258 N N   . PHE A 1 449 ? -15.936 -18.469 16.968 1.00  97.77 0 A 1
ATOM   3259 C CA  . PHE A 1 449 ? -15.654 -18.660 18.384 1.00  97.64 0 A 1
ATOM   3260 C C   . PHE A 1 449 ? -16.616 -17.864 19.258 1.00  97.55 0 A 1
ATOM   3261 O O   . PHE A 1 449 ? -16.903 -16.698 18.999 1.00  96.38 0 A 1
ATOM   3262 C CB  . PHE A 1 449 ? -14.202 -18.279 18.705 1.00  97.34 0 A 1
ATOM   3263 C CG  . PHE A 1 449 ? -13.164 -19.226 18.168 1.00  97.53 0 A 1
ATOM   3264 C CD1 . PHE A 1 449 ? -13.073 -20.537 18.679 1.00  96.46 0 A 1
ATOM   3265 C CD2 . PHE A 1 449 ? -12.254 -18.800 17.187 1.00  96.39 0 A 1
ATOM   3266 C CE1 . PHE A 1 449 ? -12.080 -21.412 18.222 1.00  95.68 0 A 1
ATOM   3267 C CE2 . PHE A 1 449 ? -11.254 -19.671 16.718 1.00  95.64 0 A 1
ATOM   3268 C CZ  . PHE A 1 449 ? -11.164 -20.975 17.237 1.00  96.07 0 A 1
ATOM   3269 N N   . THR A 1 450 ? -17.079 -18.491 20.324 1.00  97.05 0 A 1
ATOM   3270 C CA  . THR A 1 450 ? -18.029 -17.887 21.275 1.00  96.44 0 A 1
ATOM   3271 C C   . THR A 1 450 ? -17.380 -17.492 22.602 1.00  96.19 0 A 1
ATOM   3272 O O   . THR A 1 450 ? -17.958 -16.738 23.382 1.00  93.09 0 A 1
ATOM   3273 C CB  . THR A 1 450 ? -19.198 -18.838 21.545 1.00  95.20 0 A 1
ATOM   3274 C CG2 . THR A 1 450 ? -20.046 -19.068 20.296 1.00  88.27 0 A 1
ATOM   3275 O OG1 . THR A 1 450 ? -18.732 -20.098 21.973 1.00  89.56 0 A 1
ATOM   3276 N N   . GLY A 1 451 ? -16.184 -17.994 22.866 1.00  95.48 0 A 1
ATOM   3277 C CA  . GLY A 1 451 ? -15.483 -17.688 24.100 1.00  95.23 0 A 1
ATOM   3278 C C   . GLY A 1 451 ? -14.099 -18.312 24.159 1.00  95.90 0 A 1
ATOM   3279 O O   . GLY A 1 451 ? -13.664 -19.015 23.251 1.00  94.57 0 A 1
ATOM   3280 N N   . PHE A 1 452 ? -13.434 -18.063 25.259 1.00  94.48 0 A 1
ATOM   3281 C CA  . PHE A 1 452 ? -12.162 -18.666 25.602 1.00  93.60 0 A 1
ATOM   3282 C C   . PHE A 1 452 ? -12.374 -19.657 26.747 1.00  92.81 0 A 1
ATOM   3283 O O   . PHE A 1 452 ? -12.966 -19.308 27.767 1.00  90.40 0 A 1
ATOM   3284 C CB  . PHE A 1 452 ? -11.160 -17.577 25.989 1.00  92.81 0 A 1
ATOM   3285 C CG  . PHE A 1 452 ? -10.835 -16.613 24.861 1.00  93.47 0 A 1
ATOM   3286 C CD1 . PHE A 1 452 ? -9.763 -16.887 23.997 1.00  91.55 0 A 1
ATOM   3287 C CD2 . PHE A 1 452 ? -11.605 -15.455 24.671 1.00  91.83 0 A 1
ATOM   3288 C CE1 . PHE A 1 452 ? -9.441 -16.005 22.959 1.00  90.82 0 A 1
ATOM   3289 C CE2 . PHE A 1 452 ? -11.292 -14.565 23.626 1.00  90.91 0 A 1
ATOM   3290 C CZ  . PHE A 1 452 ? -10.207 -14.832 22.767 1.00  91.55 0 A 1
ATOM   3291 N N   . GLU A 1 453 ? -11.900 -20.878 26.563 1.00  91.85 0 A 1
ATOM   3292 C CA  . GLU A 1 453 ? -11.894 -21.850 27.646 1.00  90.51 0 A 1
ATOM   3293 C C   . GLU A 1 453 ? -11.065 -21.306 28.813 1.00  88.44 0 A 1
ATOM   3294 O O   . GLU A 1 453 ? -9.945 -20.806 28.640 1.00  84.10 0 A 1
ATOM   3295 C CB  . GLU A 1 453 ? -11.371 -23.206 27.153 1.00  88.58 0 A 1
ATOM   3296 C CG  . GLU A 1 453 ? -11.605 -24.316 28.189 1.00  82.83 0 A 1
ATOM   3297 C CD  . GLU A 1 453 ? -11.019 -25.673 27.765 1.00  84.44 0 A 1
ATOM   3298 O OE1 . GLU A 1 453 ? -11.347 -26.666 28.445 1.00  77.53 0 A 1
ATOM   3299 O OE2 . GLU A 1 453 ? -10.203 -25.699 26.814 1.00  80.40 -1 A 1
ATOM   3300 N N   . ARG A 1 454 ? -11.620 -21.382 30.016 1.00  84.68 0 A 1
ATOM   3301 C CA  . ARG A 1 454 ? -10.843 -21.030 31.193 1.00  80.62 0 A 1
ATOM   3302 C C   . ARG A 1 454 ? -9.713 -22.047 31.309 1.00  78.04 0 A 1
ATOM   3303 O O   . ARG A 1 454 ? -9.944 -23.176 31.733 1.00  66.34 0 A 1
ATOM   3304 C CB  . ARG A 1 454 ? -11.704 -21.015 32.463 1.00  73.85 0 A 1
ATOM   3305 C CG  . ARG A 1 454 ? -12.634 -19.793 32.512 1.00  63.04 0 A 1
ATOM   3306 C CD  . ARG A 1 454 ? -13.379 -19.774 33.844 1.00  57.44 0 A 1
ATOM   3307 N NE  . ARG A 1 454 ? -14.292 -18.624 33.949 1.00  48.51 0 A 1
ATOM   3308 C CZ  . ARG A 1 454 ? -15.058 -18.323 34.983 1.00  42.32 0 A 1
ATOM   3309 N NH1 . ARG A 1 454 ? -15.058 -19.056 36.058 1.00  39.98 1 A 1
ATOM   3310 N NH2 . ARG A 1 454 ? -15.832 -17.286 34.943 1.00  37.37 0 A 1
ATOM   3311 N N   . SER A 1 455 ? -8.508 -21.614 31.005 1.00  74.46 0 A 1
ATOM   3312 C CA  . SER A 1 455 ? -7.339 -22.320 31.488 1.00  70.09 0 A 1
ATOM   3313 C C   . SER A 1 455 ? -7.472 -22.398 33.007 1.00  68.75 0 A 1
ATOM   3314 O O   . SER A 1 455 ? -7.698 -21.387 33.671 1.00  61.62 0 A 1
ATOM   3315 C CB  . SER A 1 455 ? -6.053 -21.605 31.091 1.00  63.10 0 A 1
ATOM   3316 O OG  . SER A 1 455 ? -4.950 -22.286 31.636 1.00  55.96 0 A 1
ATOM   3317 N N   . THR A 1 456 ? -7.396 -23.606 33.552 1.00  64.33 0 A 1
ATOM   3318 C CA  . THR A 1 456 ? -7.240 -23.765 34.992 1.00  61.25 0 A 1
ATOM   3319 C C   . THR A 1 456 ? -6.038 -22.932 35.418 1.00  60.74 0 A 1
ATOM   3320 O O   . THR A 1 456 ? -4.993 -22.983 34.763 1.00  54.73 0 A 1
ATOM   3321 C CB  . THR A 1 456 ? -7.061 -25.244 35.372 1.00  55.15 0 A 1
ATOM   3322 C CG2 . THR A 1 456 ? -8.377 -26.014 35.250 1.00  47.60 0 A 1
ATOM   3323 O OG1 . THR A 1 456 ? -6.141 -25.873 34.514 1.00  49.83 0 A 1
ATOM   3324 N N   . GLU A 1 457 ? -6.164 -22.153 36.479 1.00  53.38 0 A 1
ATOM   3325 C CA  . GLU A 1 457 ? -5.101 -21.245 36.959 1.00  51.54 0 A 1
ATOM   3326 C C   . GLU A 1 457 ? -3.738 -21.946 37.067 1.00  52.45 0 A 1
ATOM   3327 O O   . GLU A 1 457 ? -2.710 -21.361 36.759 1.00  48.04 0 A 1
ATOM   3328 C CB  . GLU A 1 457 ? -5.470 -20.678 38.334 1.00  46.44 0 A 1
ATOM   3329 C CG  . GLU A 1 457 ? -6.554 -19.600 38.283 1.00  41.99 0 A 1
ATOM   3330 C CD  . GLU A 1 457 ? -6.857 -18.987 39.664 1.00  39.10 0 A 1
ATOM   3331 O OE1 . GLU A 1 457 ? -7.333 -17.833 39.682 1.00  35.46 0 A 1
ATOM   3332 O OE2 . GLU A 1 457 ? -6.645 -19.692 40.670 1.00  36.63 -1 A 1
ATOM   3333 N N   . HIS A 1 458 ? -3.761 -23.247 37.401 1.00  47.96 0 A 1
ATOM   3334 C CA  . HIS A 1 458 ? -2.579 -24.092 37.412 1.00  46.85 0 A 1
ATOM   3335 C C   . HIS A 1 458 ? -1.857 -24.153 36.061 1.00  48.45 0 A 1
ATOM   3336 O O   . HIS A 1 458 ? -0.626 -24.107 36.042 1.00  45.39 0 A 1
ATOM   3337 C CB  . HIS A 1 458 ? -2.966 -25.500 37.860 1.00  41.83 0 A 1
ATOM   3338 C CG  . HIS A 1 458 ? -3.286 -25.574 39.326 1.00  38.55 0 A 1
ATOM   3339 C CD2 . HIS A 1 458 ? -4.449 -26.012 39.917 1.00  34.98 0 A 1
ATOM   3340 N ND1 . HIS A 1 458 ? -2.438 -25.208 40.346 1.00  35.43 0 A 1
ATOM   3341 C CE1 . HIS A 1 458 ? -3.073 -25.408 41.514 1.00  32.84 0 A 1
ATOM   3342 N NE2 . HIS A 1 458 ? -4.294 -25.900 41.298 1.00  33.02 0 A 1
ATOM   3343 N N   . GLY A 1 459 ? -2.576 -24.216 34.956 1.00  51.47 0 A 1
ATOM   3344 C CA  . GLY A 1 459 ? -1.966 -24.262 33.623 1.00  50.43 0 A 1
ATOM   3345 C C   . GLY A 1 459 ? -1.214 -22.975 33.294 1.00  52.42 0 A 1
ATOM   3346 O O   . GLY A 1 459 ? -0.054 -23.019 32.901 1.00  49.75 0 A 1
ATOM   3347 N N   . LEU A 1 460 ? -1.827 -21.824 33.539 1.00  55.46 0 A 1
ATOM   3348 C CA  . LEU A 1 460 ? -1.175 -20.527 33.334 1.00  54.04 0 A 1
ATOM   3349 C C   . LEU A 1 460 ? -0.034 -20.277 34.336 1.00  55.48 0 A 1
ATOM   3350 O O   . LEU A 1 460 ?  0.959 -19.658 33.970 1.00  51.39 0 A 1
ATOM   3351 C CB  . LEU A 1 460 ? -2.215 -19.396 33.416 1.00  49.24 0 A 1
ATOM   3352 C CG  . LEU A 1 460 ? -2.913 -19.142 32.074 1.00  45.63 0 A 1
ATOM   3353 C CD1 . LEU A 1 460 ? -4.223 -18.385 32.307 1.00  43.03 0 A 1
ATOM   3354 C CD2 . LEU A 1 460 ? -2.047 -18.282 31.138 1.00  42.27 0 A 1
ATOM   3355 N N   . SER A 1 461 ? -0.140 -20.762 35.552 1.00  50.65 0 A 1
ATOM   3356 C CA  . SER A 1 461 ?  0.934 -20.636 36.548 1.00  50.16 0 A 1
ATOM   3357 C C   . SER A 1 461 ?  2.182 -21.432 36.163 1.00  52.35 0 A 1
ATOM   3358 O O   . SER A 1 461 ?  3.302 -21.009 36.462 1.00  49.55 0 A 1
ATOM   3359 C CB  . SER A 1 461 ?  0.441 -21.061 37.936 1.00  45.29 0 A 1
ATOM   3360 O OG  . SER A 1 461 ?  0.330 -22.466 38.066 1.00  41.09 0 A 1
ATOM   3361 N N   . LEU A 1 462 ?  2.000 -22.542 35.440 1.00  51.83 0 A 1
ATOM   3362 C CA  . LEU A 1 462 ?  3.091 -23.322 34.855 1.00  50.70 0 A 1
ATOM   3363 C C   . LEU A 1 462 ?  3.758 -22.614 33.670 1.00  52.47 0 A 1
ATOM   3364 O O   . LEU A 1 462 ?  4.923 -22.892 33.388 1.00  48.81 0 A 1
ATOM   3365 C CB  . LEU A 1 462 ?  2.546 -24.699 34.421 1.00  44.97 0 A 1
ATOM   3366 C CG  . LEU A 1 462 ?  2.366 -25.685 35.590 1.00  40.82 0 A 1
ATOM   3367 C CD1 . LEU A 1 462 ?  1.437 -26.820 35.171 1.00  36.98 0 A 1
ATOM   3368 C CD2 . LEU A 1 462 ?  3.710 -26.294 35.997 1.00  36.70 0 A 1
ATOM   3369 N N   . ILE A 1 463 ?  3.060 -21.709 33.001 1.00  56.98 0 A 1
ATOM   3370 C CA  . ILE A 1 463 ?  3.670 -20.867 31.976 1.00  55.61 0 A 1
ATOM   3371 C C   . ILE A 1 463 ?  4.536 -19.828 32.694 1.00  56.58 0 A 1
ATOM   3372 O O   . ILE A 1 463 ?  4.129 -18.706 32.967 1.00  52.70 0 A 1
ATOM   3373 C CB  . ILE A 1 463 ?  2.643 -20.211 31.031 1.00  50.97 0 A 1
ATOM   3374 C CG1 . ILE A 1 463 ?  1.626 -21.204 30.449 1.00  47.27 0 A 1
ATOM   3375 C CG2 . ILE A 1 463 ?  3.413 -19.563 29.859 1.00  45.96 0 A 1
ATOM   3376 C CD1 . ILE A 1 463 ?  0.445 -20.506 29.786 1.00  43.56 0 A 1
ATOM   3377 N N   . THR A 1 464 ?  5.749 -20.230 32.981 1.00  56.34 0 A 1
ATOM   3378 C CA  . THR A 1 464 ?  6.748 -19.411 33.671 1.00  55.93 0 A 1
ATOM   3379 C C   . THR A 1 464 ?  7.004 -18.072 32.985 1.00  58.79 0 A 1
ATOM   3380 O O   . THR A 1 464 ?  7.228 -17.063 33.655 1.00  54.45 0 A 1
ATOM   3381 C CB  . THR A 1 464 ?  8.077 -20.172 33.764 1.00  49.27 0 A 1
ATOM   3382 C CG2 . THR A 1 464 ?  8.049 -21.239 34.854 1.00  42.77 0 A 1
ATOM   3383 O OG1 . THR A 1 464 ?  8.381 -20.828 32.557 1.00  44.40 0 A 1
ATOM   3384 N N   . LYS A 1 465 ?  6.947 -18.060 31.642 1.00  64.83 0 A 1
ATOM   3385 C CA  . LYS A 1 465 ?  7.137 -16.849 30.864 1.00  66.12 0 A 1
ATOM   3386 C C   . LYS A 1 465 ?  6.276 -16.906 29.600 1.00  70.33 0 A 1
ATOM   3387 O O   . LYS A 1 465 ?  6.718 -17.499 28.623 1.00  65.58 0 A 1
ATOM   3388 C CB  . LYS A 1 465 ?  8.639 -16.691 30.572 1.00  58.45 0 A 1
ATOM   3389 C CG  . LYS A 1 465 ?  9.099 -15.237 30.685 1.00  51.23 0 A 1
ATOM   3390 C CD  . LYS A 1 465 ? 10.594 -15.149 30.403 1.00  45.48 0 A 1
ATOM   3391 C CE  . LYS A 1 465 ? 11.097 -13.735 30.643 1.00  39.00 0 A 1
ATOM   3392 N NZ  . LYS A 1 465 ? 12.529 -13.592 30.264 1.00  34.37 1 A 1
ATOM   3393 N N   . PRO A 1 466 ?  5.062 -16.323 29.597 1.00  72.42 0 A 1
ATOM   3394 C CA  . PRO A 1 466 ?  4.261 -16.255 28.379 1.00  73.48 0 A 1
ATOM   3395 C C   . PRO A 1 466 ?  5.029 -15.458 27.321 1.00  78.14 0 A 1
ATOM   3396 O O   . PRO A 1 466 ?  5.469 -14.332 27.579 1.00  75.40 0 A 1
ATOM   3397 C CB  . PRO A 1 466 ?  2.934 -15.604 28.786 1.00  66.34 0 A 1
ATOM   3398 C CG  . PRO A 1 466 ?  3.278 -14.820 30.045 1.00  63.15 0 A 1
ATOM   3399 C CD  . PRO A 1 466 ?  4.409 -15.622 30.686 1.00  65.91 0 A 1
ATOM   3400 N N   . SER A 1 467 ?  5.214 -16.060 26.157 1.00  81.22 0 A 1
ATOM   3401 C CA  . SER A 1 467 ?  5.936 -15.479 25.031 1.00  83.17 0 A 1
ATOM   3402 C C   . SER A 1 467 ?  5.030 -14.714 24.072 1.00  86.14 0 A 1
ATOM   3403 O O   . SER A 1 467 ?  5.529 -14.003 23.211 1.00  83.86 0 A 1
ATOM   3404 C CB  . SER A 1 467 ?  6.680 -16.589 24.277 1.00  77.85 0 A 1
ATOM   3405 O OG  . SER A 1 467 ?  5.802 -17.654 23.986 1.00  67.82 0 A 1
ATOM   3406 N N   . MET A 1 468 ?  3.706 -14.841 24.229 1.00  88.15 0 A 1
ATOM   3407 C CA  . MET A 1 468 ?  2.710 -14.277 23.330 1.00  89.78 0 A 1
ATOM   3408 C C   . MET A 1 468 ?  2.894 -12.773 23.134 1.00  90.33 0 A 1
ATOM   3409 O O   . MET A 1 468 ?  2.842 -12.006 24.101 1.00  89.15 0 A 1
ATOM   3410 C CB  . MET A 1 468 ?  1.308 -14.558 23.880 1.00  88.77 0 A 1
ATOM   3411 C CG  . MET A 1 468 ?  0.205 -14.248 22.861 1.00  84.37 0 A 1
ATOM   3412 S SD  . MET A 1 468 ?  0.133 -15.414 21.483 1.00  83.80 0 A 1
ATOM   3413 C CE  . MET A 1 468 ? -0.593 -16.819 22.340 1.00  75.44 0 A 1
ATOM   3414 N N   . GLN A 1 469 ?  3.071 -12.374 21.884 1.00  90.59 0 A 1
ATOM   3415 C CA  . GLN A 1 469 ?  3.215 -10.981 21.472 1.00  90.57 0 A 1
ATOM   3416 C C   . GLN A 1 469 ?  2.030 -10.502 20.631 1.00  91.44 0 A 1
ATOM   3417 O O   . GLN A 1 469 ?  1.599 -9.360 20.785 1.00  90.72 0 A 1
ATOM   3418 C CB  . GLN A 1 469 ?  4.525 -10.802 20.700 1.00  88.59 0 A 1
ATOM   3419 C CG  . GLN A 1 469 ?  5.765 -11.114 21.535 1.00  86.33 0 A 1
ATOM   3420 C CD  . GLN A 1 469 ?  7.073 -10.807 20.794 1.00  83.77 0 A 1
ATOM   3421 N NE2 . GLN A 1 469 ?  8.214 -11.138 21.357 1.00  74.03 0 A 1
ATOM   3422 O OE1 . GLN A 1 469 ?  7.087 -10.264 19.706 1.00  77.90 0 A 1
ATOM   3423 N N   . TYR A 1 470 ?  1.467 -11.385 19.808 1.00  92.13 0 A 1
ATOM   3424 C CA  . TYR A 1 470 ?  0.383 -11.059 18.891 1.00  92.13 0 A 1
ATOM   3425 C C   . TYR A 1 470 ? -0.800 -11.997 19.122 1.00  92.88 0 A 1
ATOM   3426 O O   . TYR A 1 470 ? -0.680 -13.218 18.967 1.00  92.20 0 A 1
ATOM   3427 C CB  . TYR A 1 470 ?  0.873 -11.149 17.442 1.00  90.17 0 A 1
ATOM   3428 C CG  . TYR A 1 470 ?  1.989 -10.172 17.122 1.00  80.44 0 A 1
ATOM   3429 C CD1 . TYR A 1 470 ?  1.678 -8.912 16.590 1.00  75.24 0 A 1
ATOM   3430 C CD2 . TYR A 1 470 ?  3.334 -10.512 17.383 1.00  75.58 0 A 1
ATOM   3431 C CE1 . TYR A 1 470 ?  2.699 -7.985 16.328 1.00  65.99 0 A 1
ATOM   3432 C CE2 . TYR A 1 470 ?  4.363 -9.580 17.129 1.00  63.87 0 A 1
ATOM   3433 C CZ  . TYR A 1 470 ?  4.038 -8.312 16.609 1.00  65.45 0 A 1
ATOM   3434 O OH  . TYR A 1 470 ?  5.026 -7.397 16.386 1.00  55.75 0 A 1
ATOM   3435 N N   . LEU A 1 471 ? -1.942 -11.439 19.488 1.00  93.95 0 A 1
ATOM   3436 C CA  . LEU A 1 471 ? -3.199 -12.154 19.627 1.00  94.75 0 A 1
ATOM   3437 C C   . LEU A 1 471 ? -4.281 -11.410 18.854 1.00  94.98 0 A 1
ATOM   3438 O O   . LEU A 1 471 ? -4.738 -10.347 19.290 1.00  94.46 0 A 1
ATOM   3439 C CB  . LEU A 1 471 ? -3.544 -12.315 21.119 1.00  94.62 0 A 1
ATOM   3440 C CG  . LEU A 1 471 ? -4.903 -12.972 21.385 1.00  94.12 0 A 1
ATOM   3441 C CD1 . LEU A 1 471 ? -5.021 -14.367 20.762 1.00  91.95 0 A 1
ATOM   3442 C CD2 . LEU A 1 471 ? -5.116 -13.122 22.898 1.00  91.21 0 A 1
ATOM   3443 N N   . VAL A 1 472 ? -4.700 -12.010 17.748 1.00  95.34 0 A 1
ATOM   3444 C CA  . VAL A 1 472 ? -5.781 -11.503 16.902 1.00  95.55 0 A 1
ATOM   3445 C C   . VAL A 1 472 ? -6.964 -12.461 17.007 1.00  96.27 0 A 1
ATOM   3446 O O   . VAL A 1 472 ? -6.827 -13.668 16.821 1.00  95.81 0 A 1
ATOM   3447 C CB  . VAL A 1 472 ? -5.313 -11.302 15.453 1.00  93.85 0 A 1
ATOM   3448 C CG1 . VAL A 1 472 ? -6.414 -10.638 14.628 1.00  90.45 0 A 1
ATOM   3449 C CG2 . VAL A 1 472 ? -4.066 -10.406 15.380 1.00  90.39 0 A 1
ATOM   3450 N N   . GLY A 1 473 ? -8.131 -11.939 17.360 1.00  96.49 0 A 1
ATOM   3451 C CA  . GLY A 1 473 ? -9.381 -12.680 17.481 1.00  96.71 0 A 1
ATOM   3452 C C   . GLY A 1 473 ? -10.564 -11.877 16.948 1.00  97.34 0 A 1
ATOM   3453 O O   . GLY A 1 473 ? -11.686 -12.051 17.421 1.00  96.13 0 A 1
ATOM   3454 N N   . SER A 1 474 ? -10.308 -10.987 16.013 1.00  96.81 0 A 1
ATOM   3455 C CA  . SER A 1 474 ? -11.319 -10.136 15.397 1.00  96.76 0 A 1
ATOM   3456 C C   . SER A 1 474 ? -12.355 -10.942 14.615 1.00  97.01 0 A 1
ATOM   3457 O O   . SER A 1 474 ? -12.117 -12.078 14.211 1.00  96.07 0 A 1
ATOM   3458 C CB  . SER A 1 474 ? -10.652 -9.084 14.495 1.00  95.22 0 A 1
ATOM   3459 O OG  . SER A 1 474 ? -9.865 -9.699 13.499 1.00  89.76 0 A 1
ATOM   3460 N N   . ASN A 1 475 ? -13.522 -10.356 14.413 1.00  97.09 0 A 1
ATOM   3461 C CA  . ASN A 1 475 ? -14.616 -10.936 13.637 1.00  97.29 0 A 1
ATOM   3462 C C   . ASN A 1 475 ? -14.966 -12.384 14.043 1.00  97.55 0 A 1
ATOM   3463 O O   . ASN A 1 475 ? -14.946 -13.328 13.250 1.00  96.34 0 A 1
ATOM   3464 C CB  . ASN A 1 475 ? -14.325 -10.727 12.141 1.00  96.60 0 A 1
ATOM   3465 C CG  . ASN A 1 475 ? -15.551 -10.971 11.282 1.00  94.28 0 A 1
ATOM   3466 N ND2 . ASN A 1 475 ? -15.347 -11.233 10.011 1.00  83.21 0 A 1
ATOM   3467 O OD1 . ASN A 1 475 ? -16.686 -10.923 11.721 1.00  85.28 0 A 1
ATOM   3468 N N   . ASN A 1 476 ? -15.269 -12.539 15.314 1.00  97.50 0 A 1
ATOM   3469 C CA  . ASN A 1 476 ? -15.795 -13.761 15.897 1.00  97.59 0 A 1
ATOM   3470 C C   . ASN A 1 476 ? -17.122 -13.465 16.612 1.00  97.22 0 A 1
ATOM   3471 O O   . ASN A 1 476 ? -17.710 -12.386 16.477 1.00  93.71 0 A 1
ATOM   3472 C CB  . ASN A 1 476 ? -14.724 -14.378 16.823 1.00  97.17 0 A 1
ATOM   3473 C CG  . ASN A 1 476 ? -13.758 -15.283 16.088 1.00  97.48 0 A 1
ATOM   3474 N ND2 . ASN A 1 476 ? -12.576 -14.813 15.777 1.00  93.26 0 A 1
ATOM   3475 O OD1 . ASN A 1 476 ? -14.066 -16.436 15.819 1.00  93.30 0 A 1
ATOM   3476 N N   . ASN A 1 477 ? -17.606 -14.397 17.388 1.00  97.74 0 A 1
ATOM   3477 C CA  . ASN A 1 477 ? -18.765 -14.204 18.255 1.00  97.34 0 A 1
ATOM   3478 C C   . ASN A 1 477 ? -18.380 -14.313 19.738 1.00  97.53 0 A 1
ATOM   3479 O O   . ASN A 1 477 ? -19.113 -14.898 20.539 1.00  94.58 0 A 1
ATOM   3480 C CB  . ASN A 1 477 ? -19.897 -15.132 17.790 1.00  95.47 0 A 1
ATOM   3481 C CG  . ASN A 1 477 ? -21.267 -14.692 18.275 1.00  85.40 0 A 1
ATOM   3482 N ND2 . ASN A 1 477 ? -22.226 -15.585 18.220 1.00  73.59 0 A 1
ATOM   3483 O OD1 . ASN A 1 477 ? -21.524 -13.574 18.676 1.00  76.25 0 A 1
ATOM   3484 N N   . PHE A 1 478 ? -17.227 -13.785 20.109 1.00  97.66 0 A 1
ATOM   3485 C CA  . PHE A 1 478 ? -16.806 -13.734 21.505 1.00  97.60 0 A 1
ATOM   3486 C C   . PHE A 1 478 ? -17.804 -12.934 22.337 1.00  97.57 0 A 1
ATOM   3487 O O   . PHE A 1 478 ? -18.113 -11.781 22.040 1.00  96.32 0 A 1
ATOM   3488 C CB  . PHE A 1 478 ? -15.385 -13.169 21.651 1.00  97.37 0 A 1
ATOM   3489 C CG  . PHE A 1 478 ? -14.286 -14.083 21.172 1.00  97.60 0 A 1
ATOM   3490 C CD1 . PHE A 1 478 ? -14.099 -15.348 21.765 1.00  96.63 0 A 1
ATOM   3491 C CD2 . PHE A 1 478 ? -13.411 -13.684 20.138 1.00  96.49 0 A 1
ATOM   3492 C CE1 . PHE A 1 478 ? -13.072 -16.204 21.327 1.00  95.85 0 A 1
ATOM   3493 C CE2 . PHE A 1 478 ? -12.381 -14.533 19.700 1.00  95.81 0 A 1
ATOM   3494 C CZ  . PHE A 1 478 ? -12.217 -15.794 20.292 1.00  96.30 0 A 1
ATOM   3495 N N   . THR A 1 479 ? -18.300 -13.555 23.394 1.00  97.26 0 A 1
ATOM   3496 C CA  . THR A 1 479 ? -19.314 -13.000 24.288 1.00  96.60 0 A 1
ATOM   3497 C C   . THR A 1 479 ? -18.802 -12.913 25.729 1.00  96.29 0 A 1
ATOM   3498 O O   . THR A 1 479 ? -17.798 -13.516 26.104 1.00  92.63 0 A 1
ATOM   3499 C CB  . THR A 1 479 ? -20.632 -13.792 24.224 1.00  94.81 0 A 1
ATOM   3500 C CG2 . THR A 1 479 ? -21.306 -13.732 22.857 1.00  80.33 0 A 1
ATOM   3501 O OG1 . THR A 1 479 ? -20.435 -15.132 24.552 1.00  82.06 0 A 1
ATOM   3502 N N   . GLY A 1 480 ? -19.534 -12.174 26.557 1.00  95.80 0 A 1
ATOM   3503 C CA  . GLY A 1 480 ? -19.140 -11.972 27.944 1.00  95.56 0 A 1
ATOM   3504 C C   . GLY A 1 480 ? -18.079 -10.883 28.104 1.00  96.54 0 A 1
ATOM   3505 O O   . GLY A 1 480 ? -17.970 -9.973 27.293 1.00  95.34 0 A 1
ATOM   3506 N N   . LYS A 1 481 ? -17.338 -10.937 29.205 1.00  95.86 0 A 1
ATOM   3507 C CA  . LYS A 1 481 ? -16.296 -9.954 29.517 1.00  95.55 0 A 1
ATOM   3508 C C   . LYS A 1 481 ? -14.984 -10.325 28.832 1.00  95.56 0 A 1
ATOM   3509 O O   . LYS A 1 481 ? -14.737 -11.506 28.599 1.00  93.54 0 A 1
ATOM   3510 C CB  . LYS A 1 481 ? -16.096 -9.841 31.036 1.00  94.08 0 A 1
ATOM   3511 C CG  . LYS A 1 481 ? -17.353 -9.300 31.736 1.00  88.44 0 A 1
ATOM   3512 C CD  . LYS A 1 481 ? -17.094 -9.131 33.241 1.00  81.96 0 A 1
ATOM   3513 C CE  . LYS A 1 481 ? -18.357 -8.603 33.913 1.00  71.19 0 A 1
ATOM   3514 N NZ  . LYS A 1 481 ? -18.155 -8.399 35.372 1.00  61.29 1 A 1
ATOM   3515 N N   . ILE A 1 482 ? -14.130 -9.335 28.613 1.00  95.38 0 A 1
ATOM   3516 C CA  . ILE A 1 482 ? -12.742 -9.582 28.202 1.00  95.00 0 A 1
ATOM   3517 C C   . ILE A 1 482 ? -12.104 -10.563 29.206 1.00  94.25 0 A 1
ATOM   3518 O O   . ILE A 1 482 ? -12.112 -10.291 30.411 1.00  92.62 0 A 1
ATOM   3519 C CB  . ILE A 1 482 ? -11.942 -8.264 28.106 1.00  94.89 0 A 1
ATOM   3520 C CG1 . ILE A 1 482 ? -12.548 -7.343 27.026 1.00  93.47 0 A 1
ATOM   3521 C CG2 . ILE A 1 482 ? -10.462 -8.556 27.786 1.00  93.36 0 A 1
ATOM   3522 C CD1 . ILE A 1 482 ? -11.928 -5.945 26.962 1.00  90.27 0 A 1
ATOM   3523 N N   . PRO A 1 483 ? -11.568 -11.706 28.739 1.00  93.20 0 A 1
ATOM   3524 C CA  . PRO A 1 483 ? -11.041 -12.747 29.610 1.00  91.88 0 A 1
ATOM   3525 C C   . PRO A 1 483 ? -9.869 -12.254 30.470 1.00  91.71 0 A 1
ATOM   3526 O O   . PRO A 1 483 ? -8.930 -11.629 29.973 1.00  90.19 0 A 1
ATOM   3527 C CB  . PRO A 1 483 ? -10.616 -13.887 28.689 1.00  89.98 0 A 1
ATOM   3528 C CG  . PRO A 1 483 ? -11.429 -13.674 27.420 1.00  87.40 0 A 1
ATOM   3529 C CD  . PRO A 1 483 ? -11.555 -12.160 27.357 1.00  90.94 0 A 1
ATOM   3530 N N   . SER A 1 484 ? -9.870 -12.607 31.743 1.00  89.89 0 A 1
ATOM   3531 C CA  . SER A 1 484 ? -8.813 -12.184 32.671 1.00  88.87 0 A 1
ATOM   3532 C C   . SER A 1 484 ? -7.439 -12.781 32.364 1.00  89.07 0 A 1
ATOM   3533 O O   . SER A 1 484 ? -6.432 -12.186 32.738 1.00  86.78 0 A 1
ATOM   3534 C CB  . SER A 1 484 ? -9.207 -12.534 34.107 1.00  86.22 0 A 1
ATOM   3535 O OG  . SER A 1 484 ? -9.508 -13.914 34.218 1.00  76.57 0 A 1
ATOM   3536 N N   . PHE A 1 485 ? -7.390 -13.926 31.653 1.00  88.40 0 A 1
ATOM   3537 C CA  . PHE A 1 485 ? -6.115 -14.548 31.275 1.00  88.37 0 A 1
ATOM   3538 C C   . PHE A 1 485 ? -5.280 -13.646 30.358 1.00  88.86 0 A 1
ATOM   3539 O O   . PHE A 1 485 ? -4.060 -13.687 30.445 1.00  88.17 0 A 1
ATOM   3540 C CB  . PHE A 1 485 ? -6.341 -15.930 30.647 1.00  87.77 0 A 1
ATOM   3541 C CG  . PHE A 1 485 ? -6.681 -15.912 29.177 1.00  88.81 0 A 1
ATOM   3542 C CD1 . PHE A 1 485 ? -8.017 -15.971 28.743 1.00  86.97 0 A 1
ATOM   3543 C CD2 . PHE A 1 485 ? -5.650 -15.818 28.214 1.00  87.23 0 A 1
ATOM   3544 C CE1 . PHE A 1 485 ? -8.325 -15.906 27.377 1.00  86.00 0 A 1
ATOM   3545 C CE2 . PHE A 1 485 ? -5.961 -15.748 26.844 1.00  85.86 0 A 1
ATOM   3546 C CZ  . PHE A 1 485 ? -7.295 -15.783 26.436 1.00  86.49 0 A 1
ATOM   3547 N N   . ILE A 1 486 ? -5.914 -12.794 29.556 1.00  89.90 0 A 1
ATOM   3548 C CA  . ILE A 1 486 ? -5.214 -11.829 28.696 1.00  90.62 0 A 1
ATOM   3549 C C   . ILE A 1 486 ? -4.292 -10.934 29.539 1.00  90.46 0 A 1
ATOM   3550 O O   . ILE A 1 486 ? -3.167 -10.644 29.150 1.00  89.27 0 A 1
ATOM   3551 C CB  . ILE A 1 486 ? -6.233 -11.007 27.876 1.00  90.96 0 A 1
ATOM   3552 C CG1 . ILE A 1 486 ? -6.970 -11.947 26.891 1.00  88.91 0 A 1
ATOM   3553 C CG2 . ILE A 1 486 ? -5.549 -9.854 27.129 1.00  88.38 0 A 1
ATOM   3554 C CD1 . ILE A 1 486 ? -8.061 -11.269 26.056 1.00  81.80 0 A 1
ATOM   3555 N N   . CYS A 1 487 ? -4.715 -10.588 30.754 1.00  90.00 0 A 1
ATOM   3556 C CA  . CYS A 1 487 ? -3.898 -9.795 31.676 1.00  89.60 0 A 1
ATOM   3557 C C   . CYS A 1 487 ? -2.625 -10.514 32.170 1.00  89.05 0 A 1
ATOM   3558 O O   . CYS A 1 487 ? -1.756 -9.857 32.749 1.00  86.49 0 A 1
ATOM   3559 C CB  . CYS A 1 487 ? -4.755 -9.375 32.868 1.00  88.90 0 A 1
ATOM   3560 S SG  . CYS A 1 487 ? -6.232 -8.397 32.450 1.00  87.41 0 A 1
ATOM   3561 N N   . ALA A 1 488 ? -2.525 -11.828 31.974 1.00  89.02 0 A 1
ATOM   3562 C CA  . ALA A 1 488 ? -1.333 -12.618 32.291 1.00  88.29 0 A 1
ATOM   3563 C C   . ALA A 1 488 ? -0.319 -12.660 31.138 1.00  88.49 0 A 1
ATOM   3564 O O   . ALA A 1 488 ?  0.854 -12.957 31.375 1.00  86.46 0 A 1
ATOM   3565 C CB  . ALA A 1 488 ? -1.773 -14.020 32.734 1.00  86.33 0 A 1
ATOM   3566 N N   . LEU A 1 489 ? -0.719 -12.295 29.912 1.00  89.01 0 A 1
ATOM   3567 C CA  . LEU A 1 489 ?  0.130 -12.264 28.714 1.00  89.36 0 A 1
ATOM   3568 C C   . LEU A 1 489 ?  1.056 -11.026 28.727 1.00  89.47 0 A 1
ATOM   3569 O O   . LEU A 1 489 ?  0.921 -10.097 27.937 1.00  87.62 0 A 1
ATOM   3570 C CB  . LEU A 1 489 ? -0.740 -12.333 27.443 1.00  89.21 0 A 1
ATOM   3571 C CG  . LEU A 1 489 ? -1.701 -13.541 27.345 1.00  89.02 0 A 1
ATOM   3572 C CD1 . LEU A 1 489 ? -2.482 -13.454 26.037 1.00  86.97 0 A 1
ATOM   3573 C CD2 . LEU A 1 489 ? -0.967 -14.876 27.390 1.00  86.64 0 A 1
ATOM   3574 N N   . ARG A 1 490 ?  2.001 -11.010 29.650 1.00  88.77 0 A 1
ATOM   3575 C CA  . ARG A 1 490 ?  2.850 -9.845 29.980 1.00  88.07 0 A 1
ATOM   3576 C C   . ARG A 1 490 ?  3.703 -9.325 28.817 1.00  88.55 0 A 1
ATOM   3577 O O   . ARG A 1 490 ?  4.205 -8.200 28.922 1.00  83.75 0 A 1
ATOM   3578 C CB  . ARG A 1 490 ?  3.773 -10.216 31.150 1.00  84.85 0 A 1
ATOM   3579 C CG  . ARG A 1 490 ?  3.033 -10.505 32.462 1.00  76.80 0 A 1
ATOM   3580 C CD  . ARG A 1 490 ?  2.735 -9.226 33.236 1.00  69.67 0 A 1
ATOM   3581 N NE  . ARG A 1 490 ?  2.053 -9.545 34.489 1.00  61.51 0 A 1
ATOM   3582 C CZ  . ARG A 1 490 ?  2.150 -8.880 35.638 1.00  54.24 0 A 1
ATOM   3583 N NH1 . ARG A 1 490 ?  2.898 -7.818 35.771 1.00  49.30 1 A 1
ATOM   3584 N NH2 . ARG A 1 490 ?  1.482 -9.286 36.677 1.00  47.16 0 A 1
ATOM   3585 N N   . SER A 1 491 ?  3.893 -10.128 27.778 1.00  89.38 0 A 1
ATOM   3586 C CA  . SER A 1 491 ?  4.687 -9.787 26.593 1.00  89.27 0 A 1
ATOM   3587 C C   . SER A 1 491 ?  3.840 -9.272 25.422 1.00  90.04 0 A 1
ATOM   3588 O O   . SER A 1 491 ?  4.399 -9.003 24.368 1.00  88.43 0 A 1
ATOM   3589 C CB  . SER A 1 491 ?  5.515 -10.999 26.140 1.00  87.16 0 A 1
ATOM   3590 O OG  . SER A 1 491 ?  6.331 -11.467 27.200 1.00  78.03 0 A 1
ATOM   3591 N N   . LEU A 1 492 ?  2.510 -9.162 25.589 1.00  91.12 0 A 1
ATOM   3592 C CA  . LEU A 1 492 ?  1.593 -8.828 24.509 1.00  92.00 0 A 1
ATOM   3593 C C   . LEU A 1 492 ?  1.883 -7.419 23.958 1.00  92.27 0 A 1
ATOM   3594 O O   . LEU A 1 492 ?  1.891 -6.441 24.712 1.00  91.36 0 A 1
ATOM   3595 C CB  . LEU A 1 492 ?  0.152 -8.980 25.021 1.00  91.86 0 A 1
ATOM   3596 C CG  . LEU A 1 492 ? -0.904 -9.151 23.917 1.00  89.58 0 A 1
ATOM   3597 C CD1 . LEU A 1 492 ? -0.785 -10.509 23.220 1.00  88.36 0 A 1
ATOM   3598 C CD2 . LEU A 1 492 ? -2.293 -9.097 24.553 1.00  87.79 0 A 1
ATOM   3599 N N   . ILE A 1 493 ?  2.107 -7.346 22.642 1.00  91.17 0 A 1
ATOM   3600 C CA  . ILE A 1 493 ?  2.354 -6.118 21.874 1.00  90.91 0 A 1
ATOM   3601 C C   . ILE A 1 493 ?  1.073 -5.690 21.167 1.00  91.78 0 A 1
ATOM   3602 O O   . ILE A 1 493 ?  0.677 -4.527 21.267 1.00  91.17 0 A 1
ATOM   3603 C CB  . ILE A 1 493 ?  3.520 -6.321 20.880 1.00  89.20 0 A 1
ATOM   3604 C CG1 . ILE A 1 493 ?  4.840 -6.628 21.636 1.00  86.33 0 A 1
ATOM   3605 C CG2 . ILE A 1 493 ?  3.691 -5.090 19.980 1.00  85.58 0 A 1
ATOM   3606 C CD1 . ILE A 1 493 ?  6.020 -7.004 20.722 1.00  80.35 0 A 1
ATOM   3607 N N   . THR A 1 494 ?  0.406 -6.642 20.504 1.00  92.52 0 A 1
ATOM   3608 C CA  . THR A 1 494 ? -0.824 -6.417 19.746 1.00  92.79 0 A 1
ATOM   3609 C C   . THR A 1 494 ? -1.951 -7.281 20.298 1.00  93.27 0 A 1
ATOM   3610 O O   . THR A 1 494 ? -1.799 -8.494 20.457 1.00  92.67 0 A 1
ATOM   3611 C CB  . THR A 1 494 ? -0.607 -6.688 18.253 1.00  91.76 0 A 1
ATOM   3612 C CG2 . THR A 1 494 ? -1.860 -6.462 17.415 1.00  87.08 0 A 1
ATOM   3613 O OG1 . THR A 1 494 ?  0.381 -5.803 17.773 1.00  87.16 0 A 1
ATOM   3614 N N   . LEU A 1 495 ? -3.084 -6.654 20.586 1.00  94.43 0 A 1
ATOM   3615 C CA  . LEU A 1 495 ? -4.340 -7.321 20.916 1.00  95.04 0 A 1
ATOM   3616 C C   . LEU A 1 495 ? -5.447 -6.751 20.041 1.00  95.23 0 A 1
ATOM   3617 O O   . LEU A 1 495 ? -5.842 -5.599 20.230 1.00  94.83 0 A 1
ATOM   3618 C CB  . LEU A 1 495 ? -4.646 -7.140 22.408 1.00  95.22 0 A 1
ATOM   3619 C CG  . LEU A 1 495 ? -5.994 -7.749 22.848 1.00  95.27 0 A 1
ATOM   3620 C CD1 . LEU A 1 495 ? -6.031 -9.275 22.691 1.00  94.30 0 A 1
ATOM   3621 C CD2 . LEU A 1 495 ? -6.247 -7.436 24.329 1.00  94.04 0 A 1
ATOM   3622 N N   . ASP A 1 496 ? -5.985 -7.590 19.167 1.00  95.57 0 A 1
ATOM   3623 C CA  . ASP A 1 496 ? -7.167 -7.273 18.379 1.00  95.80 0 A 1
ATOM   3624 C C   . ASP A 1 496 ? -8.308 -8.233 18.735 1.00  96.26 0 A 1
ATOM   3625 O O   . ASP A 1 496 ? -8.211 -9.446 18.529 1.00  95.76 0 A 1
ATOM   3626 C CB  . ASP A 1 496 ? -6.824 -7.268 16.881 1.00  95.17 0 A 1
ATOM   3627 C CG  . ASP A 1 496 ? -7.973 -6.719 16.022 1.00  94.49 0 A 1
ATOM   3628 O OD1 . ASP A 1 496 ? -9.051 -6.440 16.584 1.00  92.01 0 A 1
ATOM   3629 O OD2 . ASP A 1 496 ? -7.761 -6.563 14.808 1.00  91.00 -1 A 1
ATOM   3630 N N   . LEU A 1 497 ? -9.366 -7.700 19.316 1.00  96.96 0 A 1
ATOM   3631 C CA  . LEU A 1 497 ? -10.630 -8.383 19.610 1.00  97.36 0 A 1
ATOM   3632 C C   . LEU A 1 497 ? -11.810 -7.585 19.047 1.00  97.54 0 A 1
ATOM   3633 O O   . LEU A 1 497 ? -12.903 -7.614 19.612 1.00  96.53 0 A 1
ATOM   3634 C CB  . LEU A 1 497 ? -10.769 -8.627 21.129 1.00  97.01 0 A 1
ATOM   3635 C CG  . LEU A 1 497 ? -9.729 -9.564 21.760 1.00  96.40 0 A 1
ATOM   3636 C CD1 . LEU A 1 497 ? -9.951 -9.612 23.276 1.00  95.15 0 A 1
ATOM   3637 C CD2 . LEU A 1 497 ? -9.840 -10.995 21.243 1.00  94.68 0 A 1
ATOM   3638 N N   . SER A 1 498 ? -11.587 -6.856 17.970 1.00  97.00 0 A 1
ATOM   3639 C CA  . SER A 1 498 ? -12.612 -6.089 17.270 1.00  96.95 0 A 1
ATOM   3640 C C   . SER A 1 498 ? -13.698 -6.993 16.663 1.00  97.16 0 A 1
ATOM   3641 O O   . SER A 1 498 ? -13.529 -8.205 16.567 1.00  96.29 0 A 1
ATOM   3642 C CB  . SER A 1 498 ? -11.970 -5.197 16.203 1.00  95.77 0 A 1
ATOM   3643 O OG  . SER A 1 498 ? -11.297 -5.966 15.227 1.00  93.08 0 A 1
ATOM   3644 N N   . ASP A 1 499 ? -14.833 -6.411 16.311 1.00  97.24 0 A 1
ATOM   3645 C CA  . ASP A 1 499 ? -15.957 -7.120 15.687 1.00  97.14 0 A 1
ATOM   3646 C C   . ASP A 1 499 ? -16.404 -8.371 16.450 1.00  97.53 0 A 1
ATOM   3647 O O   . ASP A 1 499 ? -16.498 -9.487 15.936 1.00  95.99 0 A 1
ATOM   3648 C CB  . ASP A 1 499 ? -15.688 -7.358 14.192 1.00  95.79 0 A 1
ATOM   3649 C CG  . ASP A 1 499 ? -15.667 -6.028 13.435 1.00  88.30 0 A 1
ATOM   3650 O OD1 . ASP A 1 499 ? -16.689 -5.303 13.537 1.00  80.12 0 A 1
ATOM   3651 O OD2 . ASP A 1 499 ? -14.641 -5.730 12.794 1.00  77.90 -1 A 1
ATOM   3652 N N   . ASN A 1 500 ? -16.701 -8.187 17.731 1.00  97.41 0 A 1
ATOM   3653 C CA  . ASN A 1 500 ? -17.182 -9.231 18.620 1.00  97.69 0 A 1
ATOM   3654 C C   . ASN A 1 500 ? -18.408 -8.767 19.426 1.00  97.44 0 A 1
ATOM   3655 O O   . ASN A 1 500 ? -19.001 -7.711 19.187 1.00  94.47 0 A 1
ATOM   3656 C CB  . ASN A 1 500 ? -15.993 -9.707 19.492 1.00  97.25 0 A 1
ATOM   3657 C CG  . ASN A 1 500 ? -15.144 -10.734 18.785 1.00  97.55 0 A 1
ATOM   3658 N ND2 . ASN A 1 500 ? -13.956 -10.390 18.348 1.00  93.61 0 A 1
ATOM   3659 O OD1 . ASN A 1 500 ? -15.543 -11.891 18.660 1.00  93.53 0 A 1
ATOM   3660 N N   . ASN A 1 501 ? -18.830 -9.552 20.402 1.00  97.82 0 A 1
ATOM   3661 C CA  . ASN A 1 501 ? -19.927 -9.229 21.319 1.00  97.59 0 A 1
ATOM   3662 C C   . ASN A 1 501 ? -19.460 -9.109 22.777 1.00  97.73 0 A 1
ATOM   3663 O O   . ASN A 1 501 ? -20.220 -9.407 23.706 1.00  95.49 0 A 1
ATOM   3664 C CB  . ASN A 1 501 ? -21.075 -10.236 21.096 1.00  96.07 0 A 1
ATOM   3665 C CG  . ASN A 1 501 ? -21.953 -9.873 19.908 1.00  89.40 0 A 1
ATOM   3666 N ND2 . ASN A 1 501 ? -22.056 -10.733 18.929 1.00  77.23 0 A 1
ATOM   3667 O OD1 . ASN A 1 501 ? -22.597 -8.840 19.894 1.00  79.20 0 A 1
ATOM   3668 N N   . LEU A 1 502 ? -18.226 -8.676 22.984 1.00  97.70 0 A 1
ATOM   3669 C CA  . LEU A 1 502 ? -17.665 -8.480 24.319 1.00  97.86 0 A 1
ATOM   3670 C C   . LEU A 1 502 ? -18.382 -7.344 25.054 1.00  97.81 0 A 1
ATOM   3671 O O   . LEU A 1 502 ? -18.692 -6.296 24.489 1.00  96.91 0 A 1
ATOM   3672 C CB  . LEU A 1 502 ? -16.154 -8.216 24.229 1.00  97.48 0 A 1
ATOM   3673 C CG  . LEU A 1 502 ? -15.330 -9.419 23.718 1.00  96.95 0 A 1
ATOM   3674 C CD1 . LEU A 1 502 ? -13.899 -8.976 23.424 1.00  95.64 0 A 1
ATOM   3675 C CD2 . LEU A 1 502 ? -15.271 -10.546 24.752 1.00  95.11 0 A 1
ATOM   3676 N N   . ASN A 1 503 ? -18.637 -7.551 26.356 1.00  97.55 0 A 1
ATOM   3677 C CA  . ASN A 1 503 ? -19.344 -6.607 27.208 1.00  97.07 0 A 1
ATOM   3678 C C   . ASN A 1 503 ? -18.628 -6.364 28.546 1.00  96.73 0 A 1
ATOM   3679 O O   . ASN A 1 503 ? -17.563 -6.922 28.832 1.00  92.87 0 A 1
ATOM   3680 C CB  . ASN A 1 503 ? -20.818 -7.066 27.330 1.00  95.06 0 A 1
ATOM   3681 C CG  . ASN A 1 503 ? -21.006 -8.357 28.104 1.00  94.60 0 A 1
ATOM   3682 N ND2 . ASN A 1 503 ? -21.791 -9.269 27.592 1.00  84.60 0 A 1
ATOM   3683 O OD1 . ASN A 1 503 ? -20.502 -8.547 29.204 1.00  85.41 0 A 1
ATOM   3684 N N   . GLY A 1 504 ? -19.227 -5.519 29.371 1.00  96.35 0 A 1
ATOM   3685 C CA  . GLY A 1 504 ? -18.592 -5.085 30.605 1.00  96.06 0 A 1
ATOM   3686 C C   . GLY A 1 504 ? -17.535 -4.007 30.353 1.00  96.74 0 A 1
ATOM   3687 O O   . GLY A 1 504 ? -17.445 -3.444 29.277 1.00  94.49 0 A 1
ATOM   3688 N N   . SER A 1 505 ? -16.766 -3.688 31.369 1.00  96.49 0 A 1
ATOM   3689 C CA  . SER A 1 505 ? -15.720 -2.677 31.281 1.00  95.83 0 A 1
ATOM   3690 C C   . SER A 1 505 ? -14.393 -3.274 30.816 1.00  95.97 0 A 1
ATOM   3691 O O   . SER A 1 505 ? -14.107 -4.443 31.094 1.00  93.77 0 A 1
ATOM   3692 C CB  . SER A 1 505 ? -15.537 -1.980 32.633 1.00  93.62 0 A 1
ATOM   3693 O OG  . SER A 1 505 ? -15.289 -2.921 33.653 1.00  82.11 0 A 1
ATOM   3694 N N   . ILE A 1 506 ? -13.552 -2.449 30.215 1.00  95.48 0 A 1
ATOM   3695 C CA  . ILE A 1 506 ? -12.149 -2.795 29.963 1.00  95.00 0 A 1
ATOM   3696 C C   . ILE A 1 506 ? -11.490 -3.134 31.318 1.00  94.55 0 A 1
ATOM   3697 O O   . ILE A 1 506 ? -11.501 -2.292 32.224 1.00  93.10 0 A 1
ATOM   3698 C CB  . ILE A 1 506 ? -11.424 -1.654 29.233 1.00  94.60 0 A 1
ATOM   3699 C CG1 . ILE A 1 506 ? -12.104 -1.357 27.874 1.00  93.17 0 A 1
ATOM   3700 C CG2 . ILE A 1 506 ? -9.946 -2.027 29.018 1.00  92.94 0 A 1
ATOM   3701 C CD1 . ILE A 1 506 ? -11.566 -0.111 27.146 1.00  89.44 0 A 1
ATOM   3702 N N   . PRO A 1 507 ? -10.937 -4.351 31.478 1.00  93.45 0 A 1
ATOM   3703 C CA  . PRO A 1 507 ? -10.462 -4.815 32.775 1.00  92.59 0 A 1
ATOM   3704 C C   . PRO A 1 507 ? -9.279 -3.990 33.296 1.00  92.33 0 A 1
ATOM   3705 O O   . PRO A 1 507 ? -8.276 -3.859 32.590 1.00  90.54 0 A 1
ATOM   3706 C CB  . PRO A 1 507 ? -10.072 -6.281 32.587 1.00  90.82 0 A 1
ATOM   3707 C CG  . PRO A 1 507 ? -10.803 -6.719 31.327 1.00  88.69 0 A 1
ATOM   3708 C CD  . PRO A 1 507 ? -10.889 -5.431 30.514 1.00  92.14 0 A 1
ATOM   3709 N N   . PRO A 1 508 ? -9.288 -3.527 34.537 1.00  90.69 0 A 1
ATOM   3710 C CA  . PRO A 1 508 ? -8.148 -2.814 35.112 1.00  89.40 0 A 1
ATOM   3711 C C   . PRO A 1 508 ? -6.836 -3.610 35.117 1.00  89.55 0 A 1
ATOM   3712 O O   . PRO A 1 508 ? -5.755 -3.030 35.078 1.00  86.44 0 A 1
ATOM   3713 C CB  . PRO A 1 508 ? -8.567 -2.451 36.536 1.00  87.29 0 A 1
ATOM   3714 C CG  . PRO A 1 508 ? -10.087 -2.432 36.475 1.00  84.73 0 A 1
ATOM   3715 C CD  . PRO A 1 508 ? -10.415 -3.511 35.450 1.00  88.12 0 A 1
ATOM   3716 N N   . CYS A 1 509 ? -6.926 -4.955 35.128 1.00  89.67 0 A 1
ATOM   3717 C CA  . CYS A 1 509 ? -5.756 -5.832 35.074 1.00  89.71 0 A 1
ATOM   3718 C C   . CYS A 1 509 ? -4.961 -5.712 33.769 1.00  90.52 0 A 1
ATOM   3719 O O   . CYS A 1 509 ? -3.784 -6.028 33.772 1.00  89.15 0 A 1
ATOM   3720 C CB  . CYS A 1 509 ? -6.166 -7.280 35.344 1.00  87.59 0 A 1
ATOM   3721 S SG  . CYS A 1 509 ? -7.269 -8.016 34.105 1.00  84.88 0 A 1
ATOM   3722 N N   . MET A 1 510 ? -5.540 -5.176 32.694 1.00  90.33 0 A 1
ATOM   3723 C CA  . MET A 1 510 ? -4.795 -4.876 31.464 1.00  90.95 0 A 1
ATOM   3724 C C   . MET A 1 510 ? -3.656 -3.878 31.695 1.00  90.61 0 A 1
ATOM   3725 O O   . MET A 1 510 ? -2.716 -3.803 30.909 1.00  88.46 0 A 1
ATOM   3726 C CB  . MET A 1 510 ? -5.729 -4.345 30.372 1.00  90.63 0 A 1
ATOM   3727 C CG  . MET A 1 510 ? -6.668 -5.426 29.839 1.00  87.65 0 A 1
ATOM   3728 S SD  . MET A 1 510 ? -7.696 -4.872 28.449 1.00  85.54 0 A 1
ATOM   3729 C CE  . MET A 1 510 ? -6.462 -4.792 27.129 1.00  75.57 0 A 1
ATOM   3730 N N   . GLY A 1 511 ? -3.639 -3.202 32.831 1.00  89.37 0 A 1
ATOM   3731 C CA  . GLY A 1 511 ? -2.486 -2.424 33.295 1.00  88.16 0 A 1
ATOM   3732 C C   . GLY A 1 511 ? -1.197 -3.232 33.451 1.00  88.97 0 A 1
ATOM   3733 O O   . GLY A 1 511 ? -0.106 -2.663 33.463 1.00  86.03 0 A 1
ATOM   3734 N N   . ASN A 1 512 ? -1.311 -4.549 33.531 1.00  88.74 0 A 1
ATOM   3735 C CA  . ASN A 1 512 ? -0.170 -5.460 33.516 1.00  88.38 0 A 1
ATOM   3736 C C   . ASN A 1 512 ?  0.587 -5.456 32.183 1.00  88.36 0 A 1
ATOM   3737 O O   . ASN A 1 512 ?  1.775 -5.774 32.174 1.00  85.43 0 A 1
ATOM   3738 C CB  . ASN A 1 512 ? -0.678 -6.875 33.837 1.00  86.40 0 A 1
ATOM   3739 C CG  . ASN A 1 512 ? -1.149 -7.042 35.265 1.00  84.00 0 A 1
ATOM   3740 N ND2 . ASN A 1 512 ? -1.883 -8.107 35.523 1.00  77.51 0 A 1
ATOM   3741 O OD1 . ASN A 1 512 ? -0.810 -6.289 36.167 1.00  78.11 0 A 1
ATOM   3742 N N   . LEU A 1 513 ? -0.083 -5.079 31.094 1.00  89.58 0 A 1
ATOM   3743 C CA  . LEU A 1 513 ?  0.444 -5.054 29.729 1.00  90.12 0 A 1
ATOM   3744 C C   . LEU A 1 513 ?  1.074 -3.703 29.365 1.00  89.81 0 A 1
ATOM   3745 O O   . LEU A 1 513 ?  1.613 -3.540 28.283 1.00  86.21 0 A 1
ATOM   3746 C CB  . LEU A 1 513 ? -0.690 -5.414 28.742 1.00  89.45 0 A 1
ATOM   3747 C CG  . LEU A 1 513 ? -1.510 -6.661 29.088 1.00  90.00 0 A 1
ATOM   3748 C CD1 . LEU A 1 513 ? -2.584 -6.902 28.027 1.00  85.23 0 A 1
ATOM   3749 C CD2 . LEU A 1 513 ? -0.639 -7.907 29.191 1.00  84.72 0 A 1
ATOM   3750 N N   . LYS A 1 514 ?  1.049 -2.727 30.278 1.00  89.21 0 A 1
ATOM   3751 C CA  . LYS A 1 514 ?  1.424 -1.324 30.000 1.00  88.07 0 A 1
ATOM   3752 C C   . LYS A 1 514 ?  2.820 -1.114 29.413 1.00  88.45 0 A 1
ATOM   3753 O O   . LYS A 1 514 ?  3.072 -0.059 28.841 1.00  83.85 0 A 1
ATOM   3754 C CB  . LYS A 1 514 ?  1.278 -0.500 31.283 1.00  84.11 0 A 1
ATOM   3755 C CG  . LYS A 1 514 ?  2.348 -0.829 32.337 1.00  79.07 0 A 1
ATOM   3756 C CD  . LYS A 1 514 ?  2.035 -0.152 33.673 1.00  76.23 0 A 1
ATOM   3757 C CE  . LYS A 1 514 ?  3.055 -0.624 34.704 1.00  66.55 0 A 1
ATOM   3758 N NZ  . LYS A 1 514 ?  2.663 -0.235 36.078 1.00  60.20 1 A 1
ATOM   3759 N N   . SER A 1 515 ?  3.742 -2.047 29.631 1.00  88.86 0 A 1
ATOM   3760 C CA  . SER A 1 515 ?  5.125 -1.934 29.167 1.00  88.67 0 A 1
ATOM   3761 C C   . SER A 1 515 ?  5.321 -2.413 27.733 1.00  89.58 0 A 1
ATOM   3762 O O   . SER A 1 515 ?  6.283 -1.993 27.106 1.00  86.07 0 A 1
ATOM   3763 C CB  . SER A 1 515 ?  6.060 -2.712 30.082 1.00  85.59 0 A 1
ATOM   3764 O OG  . SER A 1 515 ?  5.572 -4.016 30.329 1.00  76.42 0 A 1
ATOM   3765 N N   . THR A 1 516 ?  4.433 -3.281 27.228 1.00  89.48 0 A 1
ATOM   3766 C CA  . THR A 1 516 ?  4.585 -3.946 25.931 1.00  89.67 0 A 1
ATOM   3767 C C   . THR A 1 516 ?  3.448 -3.621 24.973 1.00  90.69 0 A 1
ATOM   3768 O O   . THR A 1 516 ?  3.711 -3.394 23.802 1.00  89.43 0 A 1
ATOM   3769 C CB  . THR A 1 516 ?  4.691 -5.468 26.106 1.00  87.55 0 A 1
ATOM   3770 C CG2 . THR A 1 516 ?  5.976 -5.863 26.831 1.00  79.31 0 A 1
ATOM   3771 O OG1 . THR A 1 516 ?  3.612 -5.946 26.891 1.00  79.84 0 A 1
ATOM   3772 N N   . LEU A 1 517 ?  2.210 -3.541 25.450 1.00  92.27 0 A 1
ATOM   3773 C CA  . LEU A 1 517 ?  1.033 -3.337 24.603 1.00  93.01 0 A 1
ATOM   3774 C C   . LEU A 1 517 ?  1.132 -2.012 23.839 1.00  93.00 0 A 1
ATOM   3775 O O   . LEU A 1 517 ?  1.096 -0.935 24.436 1.00  92.39 0 A 1
ATOM   3776 C CB  . LEU A 1 517 ? -0.242 -3.419 25.449 1.00  93.36 0 A 1
ATOM   3777 C CG  . LEU A 1 517 ? -1.537 -3.465 24.615 1.00  93.49 0 A 1
ATOM   3778 C CD1 . LEU A 1 517 ? -1.680 -4.800 23.883 1.00  92.43 0 A 1
ATOM   3779 C CD2 . LEU A 1 517 ? -2.738 -3.314 25.538 1.00  91.91 0 A 1
ATOM   3780 N N   . SER A 1 518 ?  1.238 -2.134 22.518 1.00  93.00 0 A 1
ATOM   3781 C CA  . SER A 1 518 ?  1.411 -1.028 21.588 1.00  92.75 0 A 1
ATOM   3782 C C   . SER A 1 518 ?  0.179 -0.822 20.708 1.00  93.30 0 A 1
ATOM   3783 O O   . SER A 1 518 ? -0.195  0.316 20.472 1.00  92.47 0 A 1
ATOM   3784 C CB  . SER A 1 518 ?  2.657 -1.248 20.724 1.00  91.13 0 A 1
ATOM   3785 O OG  . SER A 1 518 ?  3.800 -1.342 21.558 1.00  81.25 0 A 1
ATOM   3786 N N   . PHE A 1 519 ? -0.492 -1.895 20.314 1.00  93.76 0 A 1
ATOM   3787 C CA  . PHE A 1 519 ? -1.700 -1.863 19.491 1.00  93.69 0 A 1
ATOM   3788 C C   . PHE A 1 519 ? -2.852 -2.543 20.223 1.00  94.04 0 A 1
ATOM   3789 O O   . PHE A 1 519 ? -2.756 -3.714 20.591 1.00  93.59 0 A 1
ATOM   3790 C CB  . PHE A 1 519 ? -1.402 -2.516 18.136 1.00  92.40 0 A 1
ATOM   3791 C CG  . PHE A 1 519 ? -0.227 -1.897 17.413 1.00  90.96 0 A 1
ATOM   3792 C CD1 . PHE A 1 519 ? -0.414 -0.761 16.596 1.00  88.31 0 A 1
ATOM   3793 C CD2 . PHE A 1 519 ?  1.072 -2.426 17.572 1.00  88.35 0 A 1
ATOM   3794 C CE1 . PHE A 1 519 ?  0.676 -0.167 15.945 1.00  86.56 0 A 1
ATOM   3795 C CE2 . PHE A 1 519 ?  2.165 -1.826 16.921 1.00  86.30 0 A 1
ATOM   3796 C CZ  . PHE A 1 519 ?  1.962 -0.699 16.111 1.00  86.36 0 A 1
ATOM   3797 N N   . LEU A 1 520 ? -3.926 -1.803 20.476 1.00  94.57 0 A 1
ATOM   3798 C CA  . LEU A 1 520 ? -5.129 -2.317 21.127 1.00  95.00 0 A 1
ATOM   3799 C C   . LEU A 1 520 ? -6.350 -1.936 20.302 1.00  95.28 0 A 1
ATOM   3800 O O   . LEU A 1 520 ? -6.761 -0.772 20.306 1.00  94.84 0 A 1
ATOM   3801 C CB  . LEU A 1 520 ? -5.207 -1.773 22.566 1.00  95.11 0 A 1
ATOM   3802 C CG  . LEU A 1 520 ? -6.483 -2.201 23.329 1.00  95.08 0 A 1
ATOM   3803 C CD1 . LEU A 1 520 ? -6.609 -3.716 23.459 1.00  94.12 0 A 1
ATOM   3804 C CD2 . LEU A 1 520 ? -6.463 -1.612 24.734 1.00  93.84 0 A 1
ATOM   3805 N N   . ASN A 1 521 ? -6.962 -2.939 19.680 1.00  95.67 0 A 1
ATOM   3806 C CA  . ASN A 1 521 ? -8.215 -2.795 18.965 1.00  95.89 0 A 1
ATOM   3807 C C   . ASN A 1 521 ? -9.334 -3.582 19.674 1.00  96.16 0 A 1
ATOM   3808 O O   . ASN A 1 521 ? -9.270 -4.794 19.832 1.00  95.86 0 A 1
ATOM   3809 C CB  . ASN A 1 521 ? -8.006 -3.189 17.490 1.00  95.36 0 A 1
ATOM   3810 C CG  . ASN A 1 521 ? -9.188 -2.803 16.628 1.00  94.59 0 A 1
ATOM   3811 N ND2 . ASN A 1 521 ? -9.095 -3.017 15.342 1.00  89.24 0 A 1
ATOM   3812 O OD1 . ASN A 1 521 ? -10.197 -2.313 17.105 1.00  90.47 0 A 1
ATOM   3813 N N   . LEU A 1 522 ? -10.335 -2.852 20.138 1.00  96.78 0 A 1
ATOM   3814 C CA  . LEU A 1 522 ? -11.540 -3.380 20.778 1.00  97.15 0 A 1
ATOM   3815 C C   . LEU A 1 522 ? -12.805 -2.826 20.110 1.00  97.42 0 A 1
ATOM   3816 O O   . LEU A 1 522 ? -13.872 -2.798 20.729 1.00  96.42 0 A 1
ATOM   3817 C CB  . LEU A 1 522 ? -11.513 -3.056 22.289 1.00  96.76 0 A 1
ATOM   3818 C CG  . LEU A 1 522 ? -10.342 -3.651 23.089 1.00  96.22 0 A 1
ATOM   3819 C CD1 . LEU A 1 522 ? -10.418 -3.162 24.541 1.00  95.11 0 A 1
ATOM   3820 C CD2 . LEU A 1 522 ? -10.371 -5.171 23.114 1.00  94.64 0 A 1
ATOM   3821 N N   . ARG A 1 523 ? -12.676 -2.373 18.864 1.00  96.78 0 A 1
ATOM   3822 C CA  . ARG A 1 523 ? -13.739 -1.783 18.050 1.00  96.55 0 A 1
ATOM   3823 C C   . ARG A 1 523 ? -14.930 -2.736 17.913 1.00  97.09 0 A 1
ATOM   3824 O O   . ARG A 1 523 ? -14.770 -3.944 18.032 1.00  96.41 0 A 1
ATOM   3825 C CB  . ARG A 1 523 ? -13.124 -1.426 16.685 1.00  95.18 0 A 1
ATOM   3826 C CG  . ARG A 1 523 ? -14.068 -0.698 15.732 1.00  90.53 0 A 1
ATOM   3827 C CD  . ARG A 1 523 ? -13.392 -0.535 14.373 1.00  87.40 0 A 1
ATOM   3828 N NE  . ARG A 1 523 ? -14.272  0.161 13.421 1.00  81.90 0 A 1
ATOM   3829 C CZ  . ARG A 1 523 ? -14.399  1.473 13.301 1.00  77.32 0 A 1
ATOM   3830 N NH1 . ARG A 1 523 ? -13.668  2.312 13.991 1.00  67.12 1 A 1
ATOM   3831 N NH2 . ARG A 1 523 ? -15.272  1.961 12.485 1.00  70.29 0 A 1
ATOM   3832 N N   . GLN A 1 524 ? -16.121 -2.207 17.657 1.00  97.05 0 A 1
ATOM   3833 C CA  . GLN A 1 524 ? -17.320 -3.015 17.386 1.00  97.19 0 A 1
ATOM   3834 C C   . GLN A 1 524 ? -17.578 -4.112 18.437 1.00  97.53 0 A 1
ATOM   3835 O O   . GLN A 1 524 ? -17.622 -5.306 18.164 1.00  95.97 0 A 1
ATOM   3836 C CB  . GLN A 1 524 ? -17.294 -3.561 15.951 1.00  95.64 0 A 1
ATOM   3837 C CG  . GLN A 1 524 ? -17.677 -2.537 14.866 1.00  89.66 0 A 1
ATOM   3838 C CD  . GLN A 1 524 ? -19.160 -2.188 14.830 1.00  84.66 0 A 1
ATOM   3839 N NE2 . GLN A 1 524 ? -19.619 -1.574 13.767 1.00  70.69 0 A 1
ATOM   3840 O OE1 . GLN A 1 524 ? -19.943 -2.441 15.736 1.00  75.68 0 A 1
ATOM   3841 N N   . ASN A 1 525 ? -17.763 -3.674 19.671 1.00  97.48 0 A 1
ATOM   3842 C CA  . ASN A 1 525 ? -18.142 -4.539 20.783 1.00  97.61 0 A 1
ATOM   3843 C C   . ASN A 1 525 ? -19.301 -3.915 21.573 1.00  97.56 0 A 1
ATOM   3844 O O   . ASN A 1 525 ? -19.960 -2.967 21.128 1.00  94.72 0 A 1
ATOM   3845 C CB  . ASN A 1 525 ? -16.873 -4.830 21.622 1.00  97.30 0 A 1
ATOM   3846 C CG  . ASN A 1 525 ? -16.096 -6.024 21.114 1.00  97.60 0 A 1
ATOM   3847 N ND2 . ASN A 1 525 ? -14.977 -5.814 20.463 1.00  93.55 0 A 1
ATOM   3848 O OD1 . ASN A 1 525 ? -16.480 -7.166 21.351 1.00  93.51 0 A 1
ATOM   3849 N N   . ARG A 1 526 ? -19.569 -4.410 22.752 1.00  97.81 0 A 1
ATOM   3850 C CA  . ARG A 1 526 ? -20.569 -3.863 23.691 1.00  97.71 0 A 1
ATOM   3851 C C   . ARG A 1 526 ? -19.930 -3.405 25.000 1.00  97.87 0 A 1
ATOM   3852 O O   . ARG A 1 526 ? -20.540 -3.503 26.065 1.00  95.92 0 A 1
ATOM   3853 C CB  . ARG A 1 526 ? -21.704 -4.869 23.907 1.00  96.35 0 A 1
ATOM   3854 C CG  . ARG A 1 526 ? -22.385 -5.271 22.587 1.00  91.35 0 A 1
ATOM   3855 C CD  . ARG A 1 526 ? -23.549 -6.213 22.873 1.00  86.97 0 A 1
ATOM   3856 N NE  . ARG A 1 526 ? -24.106 -6.742 21.619 1.00  76.65 0 A 1
ATOM   3857 C CZ  . ARG A 1 526 ? -25.175 -7.499 21.487 1.00  68.21 0 A 1
ATOM   3858 N NH1 . ARG A 1 526 ? -25.917 -7.843 22.515 1.00  60.88 1 A 1
ATOM   3859 N NH2 . ARG A 1 526 ? -25.509 -7.937 20.313 1.00  59.50 0 A 1
ATOM   3860 N N   . LEU A 1 527 ? -18.691 -2.956 24.931 1.00  97.81 0 A 1
ATOM   3861 C CA  . LEU A 1 527 ? -17.940 -2.529 26.098 1.00  97.87 0 A 1
ATOM   3862 C C   . LEU A 1 527 ? -18.537 -1.241 26.676 1.00  97.83 0 A 1
ATOM   3863 O O   . LEU A 1 527 ? -18.850 -0.295 25.956 1.00  96.83 0 A 1
ATOM   3864 C CB  . LEU A 1 527 ? -16.455 -2.352 25.749 1.00  97.48 0 A 1
ATOM   3865 C CG  . LEU A 1 527 ? -15.759 -3.650 25.296 1.00  96.98 0 A 1
ATOM   3866 C CD1 . LEU A 1 527 ? -14.360 -3.324 24.784 1.00  95.83 0 A 1
ATOM   3867 C CD2 . LEU A 1 527 ? -15.629 -4.663 26.430 1.00  95.17 0 A 1
ATOM   3868 N N   . GLY A 1 528 ? -18.684 -1.219 27.997 1.00  97.06 0 A 1
ATOM   3869 C CA  . GLY A 1 528 ? -19.216 -0.103 28.745 1.00  96.58 0 A 1
ATOM   3870 C C   . GLY A 1 528 ? -18.251  0.408 29.818 1.00  96.63 0 A 1
ATOM   3871 O O   . GLY A 1 528 ? -17.101 -0.016 29.921 1.00  92.17 0 A 1
ATOM   3872 N N   . GLY A 1 529 ? -18.751  1.307 30.647 1.00  96.06 0 A 1
ATOM   3873 C CA  . GLY A 1 529 ? -17.909  1.958 31.648 1.00  95.59 0 A 1
ATOM   3874 C C   . GLY A 1 529 ? -17.009  3.033 31.035 1.00  96.18 0 A 1
ATOM   3875 O O   . GLY A 1 529 ? -17.187  3.451 29.894 1.00  93.03 0 A 1
ATOM   3876 N N   . GLY A 1 530 ? -16.072  3.518 31.833 1.00  94.78 0 A 1
ATOM   3877 C CA  . GLY A 1 530 ? -15.135  4.546 31.397 1.00  94.45 0 A 1
ATOM   3878 C C   . GLY A 1 530 ? -13.832  3.965 30.863 1.00  95.02 0 A 1
ATOM   3879 O O   . GLY A 1 530 ? -13.416  2.875 31.264 1.00  92.30 0 A 1
ATOM   3880 N N   . LEU A 1 531 ? -13.156  4.734 30.010 1.00  94.14 0 A 1
ATOM   3881 C CA  . LEU A 1 531 ? -11.792  4.410 29.606 1.00  93.88 0 A 1
ATOM   3882 C C   . LEU A 1 531 ? -10.869  4.335 30.834 1.00  93.13 0 A 1
ATOM   3883 O O   . LEU A 1 531 ? -10.912  5.205 31.715 1.00  90.89 0 A 1
ATOM   3884 C CB  . LEU A 1 531 ? -11.282  5.438 28.597 1.00  93.13 0 A 1
ATOM   3885 C CG  . LEU A 1 531 ? -11.766  5.174 27.155 1.00  91.83 0 A 1
ATOM   3886 C CD1 . LEU A 1 531 ? -11.487  6.405 26.295 1.00  88.70 0 A 1
ATOM   3887 C CD2 . LEU A 1 531 ? -11.035  3.981 26.537 1.00  88.08 0 A 1
ATOM   3888 N N   . PRO A 1 532 ? -10.012  3.327 30.907 1.00  92.08 0 A 1
ATOM   3889 C CA  . PRO A 1 532 ? -9.172  3.105 32.070 1.00  90.39 0 A 1
ATOM   3890 C C   . PRO A 1 532 ? -8.062  4.158 32.188 1.00  90.69 0 A 1
ATOM   3891 O O   . PRO A 1 532 ? -7.348  4.465 31.241 1.00  88.36 0 A 1
ATOM   3892 C CB  . PRO A 1 532 ? -8.657  1.676 31.903 1.00  87.02 0 A 1
ATOM   3893 C CG  . PRO A 1 532 ? -8.753  1.392 30.409 1.00  84.29 0 A 1
ATOM   3894 C CD  . PRO A 1 532 ? -9.890  2.256 29.931 1.00  88.12 0 A 1
ATOM   3895 N N   . ARG A 1 533 ? -7.892  4.700 33.390 1.00  88.29 0 A 1
ATOM   3896 C CA  . ARG A 1 533 ? -7.051  5.890 33.620 1.00  85.95 0 A 1
ATOM   3897 C C   . ARG A 1 533 ? -5.544  5.633 33.573 1.00  84.37 0 A 1
ATOM   3898 O O   . ARG A 1 533 ? -4.798  6.517 33.182 1.00  74.79 0 A 1
ATOM   3899 C CB  . ARG A 1 533 ? -7.418  6.541 34.961 1.00  81.83 0 A 1
ATOM   3900 C CG  . ARG A 1 533 ? -8.842  7.123 34.968 1.00  73.24 0 A 1
ATOM   3901 C CD  . ARG A 1 533 ? -9.121  7.840 36.298 1.00  69.49 0 A 1
ATOM   3902 N NE  . ARG A 1 533 ? -10.472  8.404 36.335 1.00  59.43 0 A 1
ATOM   3903 C CZ  . ARG A 1 533 ? -11.021  9.089 37.337 1.00  52.15 0 A 1
ATOM   3904 N NH1 . ARG A 1 533 ? -10.350  9.330 38.427 1.00  48.31 1 A 1
ATOM   3905 N NH2 . ARG A 1 533 ? -12.233  9.518 37.240 1.00  45.69 0 A 1
ATOM   3906 N N   . SER A 1 534 ? -5.075  4.484 34.053 1.00  79.96 0 A 1
ATOM   3907 C CA  . SER A 1 534 ? -3.648  4.280 34.357 1.00  77.42 0 A 1
ATOM   3908 C C   . SER A 1 534 ? -3.021  3.063 33.669 1.00  78.41 0 A 1
ATOM   3909 O O   . SER A 1 534 ? -1.991  2.572 34.127 1.00  70.65 0 A 1
ATOM   3910 C CB  . SER A 1 534 ? -3.449  4.203 35.875 1.00  68.41 0 A 1
ATOM   3911 O OG  . SER A 1 534 ? -4.199  3.137 36.417 1.00  59.27 0 A 1
ATOM   3912 N N   . ILE A 1 535 ? -3.661  2.565 32.608 1.00  77.34 0 A 1
ATOM   3913 C CA  . ILE A 1 535 ? -3.338  1.242 32.082 1.00  74.87 0 A 1
ATOM   3914 C C   . ILE A 1 535 ? -2.130  1.257 31.163 1.00  77.78 0 A 1
ATOM   3915 O O   . ILE A 1 535 ? -1.247  0.412 31.313 1.00  71.82 0 A 1
ATOM   3916 C CB  . ILE A 1 535 ? -4.603  0.605 31.472 1.00  66.33 0 A 1
ATOM   3917 C CG1 . ILE A 1 535 ? -5.612  0.393 32.628 1.00  58.64 0 A 1
ATOM   3918 C CG2 . ILE A 1 535 ? -4.286 -0.697 30.749 1.00  56.63 0 A 1
ATOM   3919 C CD1 . ILE A 1 535 ? -6.778 -0.539 32.313 1.00  51.91 0 A 1
ATOM   3920 N N   . PHE A 1 536 ? -2.056  2.203 30.261 1.00  83.16 0 A 1
ATOM   3921 C CA  . PHE A 1 536 ? -1.145  2.100 29.132 1.00  83.10 0 A 1
ATOM   3922 C C   . PHE A 1 536 ?  0.020  3.086 29.231 1.00  85.25 0 A 1
ATOM   3923 O O   . PHE A 1 536 ? -0.108  4.167 29.802 1.00  81.73 0 A 1
ATOM   3924 C CB  . PHE A 1 536 ? -1.966  2.234 27.856 1.00  78.15 0 A 1
ATOM   3925 C CG  . PHE A 1 536 ? -3.173  1.307 27.811 1.00  78.85 0 A 1
ATOM   3926 C CD1 . PHE A 1 536 ? -3.001 -0.084 27.789 1.00  72.19 0 A 1
ATOM   3927 C CD2 . PHE A 1 536 ? -4.471  1.844 27.817 1.00  73.66 0 A 1
ATOM   3928 C CE1 . PHE A 1 536 ? -4.120 -0.936 27.738 1.00  69.34 0 A 1
ATOM   3929 C CE2 . PHE A 1 536 ? -5.591  1.001 27.759 1.00  69.13 0 A 1
ATOM   3930 C CZ  . PHE A 1 536 ? -5.416 -0.389 27.718 1.00  70.09 0 A 1
ATOM   3931 N N   . LYS A 1 537 ?  1.180  2.683 28.716 1.00  88.12 0 A 1
ATOM   3932 C CA  . LYS A 1 537 ?  2.378  3.528 28.564 1.00  88.65 0 A 1
ATOM   3933 C C   . LYS A 1 537 ?  2.973  3.450 27.172 1.00  89.82 0 A 1
ATOM   3934 O O   . LYS A 1 537 ?  3.472  4.453 26.683 1.00  84.71 0 A 1
ATOM   3935 C CB  . LYS A 1 537 ?  3.466  3.120 29.566 1.00  83.73 0 A 1
ATOM   3936 C CG  . LYS A 1 537 ?  3.231  3.635 30.985 1.00  74.00 0 A 1
ATOM   3937 C CD  . LYS A 1 537 ?  4.489  3.348 31.810 1.00  68.32 0 A 1
ATOM   3938 C CE  . LYS A 1 537 ?  4.414  3.965 33.198 1.00  57.61 0 A 1
ATOM   3939 N NZ  . LYS A 1 537 ?  5.724  3.831 33.884 1.00  50.15 1 A 1
ATOM   3940 N N   . SER A 1 538 ?  2.935  2.267 26.562 1.00  91.14 0 A 1
ATOM   3941 C CA  . SER A 1 538 ?  3.578  1.979 25.287 1.00  91.38 0 A 1
ATOM   3942 C C   . SER A 1 538 ?  2.610  2.019 24.103 1.00  92.12 0 A 1
ATOM   3943 O O   . SER A 1 538 ?  3.032  1.735 22.994 1.00  89.98 0 A 1
ATOM   3944 C CB  . SER A 1 538 ?  4.292  0.620 25.348 1.00  88.71 0 A 1
ATOM   3945 O OG  . SER A 1 538 ?  5.211  0.614 26.421 1.00  76.30 0 A 1
ATOM   3946 N N   . LEU A 1 539 ?  1.337  2.376 24.317 1.00  93.38 0 A 1
ATOM   3947 C CA  . LEU A 1 539 ?  0.346  2.421 23.245 1.00  93.71 0 A 1
ATOM   3948 C C   . LEU A 1 539 ?  0.787  3.351 22.114 1.00  94.03 0 A 1
ATOM   3949 O O   . LEU A 1 539 ?  1.059  4.532 22.341 1.00  92.95 0 A 1
ATOM   3950 C CB  . LEU A 1 539 ? -1.027  2.863 23.764 1.00  92.89 0 A 1
ATOM   3951 C CG  . LEU A 1 539 ? -1.893  1.746 24.367 1.00  88.77 0 A 1
ATOM   3952 C CD1 . LEU A 1 539 ? -3.167  2.377 24.914 1.00  86.90 0 A 1
ATOM   3953 C CD2 . LEU A 1 539 ? -2.304  0.689 23.353 1.00  86.44 0 A 1
ATOM   3954 N N   . ARG A 1 540 ?  0.796  2.796 20.908 1.00  93.77 0 A 1
ATOM   3955 C CA  . ARG A 1 540 ?  0.893  3.510 19.634 1.00  93.28 0 A 1
ATOM   3956 C C   . ARG A 1 540 ? -0.488  3.727 19.030 1.00  93.76 0 A 1
ATOM   3957 O O   . ARG A 1 540 ? -0.775  4.820 18.571 1.00  92.86 0 A 1
ATOM   3958 C CB  . ARG A 1 540 ?  1.787  2.729 18.665 1.00  91.32 0 A 1
ATOM   3959 C CG  . ARG A 1 540 ?  3.255  2.672 19.131 1.00  87.42 0 A 1
ATOM   3960 C CD  . ARG A 1 540 ?  4.117  1.857 18.167 1.00  84.69 0 A 1
ATOM   3961 N NE  . ARG A 1 540 ?  4.179  2.457 16.821 1.00  79.60 0 A 1
ATOM   3962 C CZ  . ARG A 1 540 ?  4.598  1.890 15.698 1.00  76.14 0 A 1
ATOM   3963 N NH1 . ARG A 1 540 ?  5.084  0.674 15.675 1.00  70.29 1 A 1
ATOM   3964 N NH2 . ARG A 1 540 ?  4.540  2.539 14.589 1.00  69.71 0 A 1
ATOM   3965 N N   . SER A 1 541 ? -1.355  2.714 19.118 1.00  94.37 0 A 1
ATOM   3966 C CA  . SER A 1 541 ? -2.723  2.774 18.617 1.00  94.55 0 A 1
ATOM   3967 C C   . SER A 1 541 ? -3.735  2.289 19.649 1.00  94.73 0 A 1
ATOM   3968 O O   . SER A 1 541 ? -3.514  1.288 20.337 1.00  93.94 0 A 1
ATOM   3969 C CB  . SER A 1 541 ? -2.837  1.970 17.331 1.00  93.54 0 A 1
ATOM   3970 O OG  . SER A 1 541 ? -4.173  2.024 16.891 1.00  85.34 0 A 1
ATOM   3971 N N   . LEU A 1 542 ? -4.843  3.013 19.773 1.00  95.14 0 A 1
ATOM   3972 C CA  . LEU A 1 542 ? -6.002  2.640 20.563 1.00  95.40 0 A 1
ATOM   3973 C C   . LEU A 1 542 ? -7.270  2.868 19.739 1.00  95.89 0 A 1
ATOM   3974 O O   . LEU A 1 542 ? -7.681  4.023 19.561 1.00  95.38 0 A 1
ATOM   3975 C CB  . LEU A 1 542 ? -6.016  3.457 21.867 1.00  95.22 0 A 1
ATOM   3976 C CG  . LEU A 1 542 ? -7.245  3.186 22.764 1.00  94.81 0 A 1
ATOM   3977 C CD1 . LEU A 1 542 ? -7.301  1.743 23.267 1.00  92.81 0 A 1
ATOM   3978 C CD2 . LEU A 1 542 ? -7.190  4.092 23.991 1.00  92.36 0 A 1
ATOM   3979 N N   . ASP A 1 543 ? -7.919  1.785 19.334 1.00  95.95 0 A 1
ATOM   3980 C CA  . ASP A 1 543 ? -9.263  1.801 18.760 1.00  96.21 0 A 1
ATOM   3981 C C   . ASP A 1 543 ? -10.242  1.123 19.708 1.00  96.55 0 A 1
ATOM   3982 O O   . ASP A 1 543 ? -10.130 -0.059 20.046 1.00  96.04 0 A 1
ATOM   3983 C CB  . ASP A 1 543 ? -9.275  1.221 17.334 1.00  95.86 0 A 1
ATOM   3984 C CG  . ASP A 1 543 ? -10.589  1.524 16.592 1.00  95.15 0 A 1
ATOM   3985 O OD1 . ASP A 1 543 ? -11.565  1.964 17.256 1.00  92.58 0 A 1
ATOM   3986 O OD2 . ASP A 1 543 ? -10.636  1.365 15.357 1.00  91.53 -1 A 1
ATOM   3987 N N   . VAL A 1 544 ? -11.195  1.897 20.192 1.00  96.81 0 A 1
ATOM   3988 C CA  . VAL A 1 544 ? -12.313  1.445 21.024 1.00  97.16 0 A 1
ATOM   3989 C C   . VAL A 1 544 ? -13.643  1.927 20.437 1.00  97.55 0 A 1
ATOM   3990 O O   . VAL A 1 544 ? -14.624  2.071 21.166 1.00  96.88 0 A 1
ATOM   3991 C CB  . VAL A 1 544 ? -12.144  1.843 22.505 1.00  96.48 0 A 1
ATOM   3992 C CG1 . VAL A 1 544 ? -10.926  1.178 23.149 1.00  94.53 0 A 1
ATOM   3993 C CG2 . VAL A 1 544 ? -12.010  3.363 22.682 1.00  94.29 0 A 1
ATOM   3994 N N   . GLY A 1 545 ? -13.661  2.226 19.153 1.00  97.00 0 A 1
ATOM   3995 C CA  . GLY A 1 545 ? -14.829  2.691 18.418 1.00  97.26 0 A 1
ATOM   3996 C C   . GLY A 1 545 ? -16.011  1.722 18.488 1.00  97.56 0 A 1
ATOM   3997 O O   . GLY A 1 545 ? -15.850  0.543 18.783 1.00  96.66 0 A 1
ATOM   3998 N N   . HIS A 1 546 ? -17.217  2.221 18.248 1.00  97.42 0 A 1
ATOM   3999 C CA  . HIS A 1 546 ? -18.437  1.415 18.247 1.00  97.59 0 A 1
ATOM   4000 C C   . HIS A 1 546 ? -18.629  0.547 19.502 1.00  97.64 0 A 1
ATOM   4001 O O   . HIS A 1 546 ? -18.802 -0.671 19.449 1.00  96.25 0 A 1
ATOM   4002 C CB  . HIS A 1 546 ? -18.554  0.631 16.940 1.00  96.75 0 A 1
ATOM   4003 C CG  . HIS A 1 546 ? -18.670  1.517 15.727 1.00  95.91 0 A 1
ATOM   4004 C CD2 . HIS A 1 546 ? -17.659  1.904 14.902 1.00  85.90 0 A 1
ATOM   4005 N ND1 . HIS A 1 546 ? -19.839  2.085 15.253 1.00  84.72 0 A 1
ATOM   4006 C CE1 . HIS A 1 546 ? -19.524  2.783 14.151 1.00  87.38 0 A 1
ATOM   4007 N NE2 . HIS A 1 546 ? -18.214  2.702 13.910 1.00  89.56 0 A 1
ATOM   4008 N N   . ASN A 1 547 ? -18.607  1.197 20.664 1.00  97.70 0 A 1
ATOM   4009 C CA  . ASN A 1 547 ? -18.872  0.592 21.962 1.00  97.82 0 A 1
ATOM   4010 C C   . ASN A 1 547 ? -19.923  1.409 22.729 1.00  97.79 0 A 1
ATOM   4011 O O   . ASN A 1 547 ? -20.674  2.219 22.166 1.00  95.47 0 A 1
ATOM   4012 C CB  . ASN A 1 547 ? -17.521  0.418 22.693 1.00  97.58 0 A 1
ATOM   4013 C CG  . ASN A 1 547 ? -16.816 -0.867 22.316 1.00  97.83 0 A 1
ATOM   4014 N ND2 . ASN A 1 547 ? -15.750 -0.800 21.555 1.00  94.14 0 A 1
ATOM   4015 O OD1 . ASN A 1 547 ? -17.210 -1.946 22.747 1.00  94.30 0 A 1
ATOM   4016 N N   . GLN A 1 548 ? -20.011  1.217 24.028 1.00  98.01 0 A 1
ATOM   4017 C CA  . GLN A 1 548 ? -20.913  1.957 24.919 1.00  97.86 0 A 1
ATOM   4018 C C   . GLN A 1 548 ? -20.140  2.673 26.035 1.00  97.92 0 A 1
ATOM   4019 O O   . GLN A 1 548 ? -20.625  2.794 27.162 1.00  95.85 0 A 1
ATOM   4020 C CB  . GLN A 1 548 ? -22.018  1.034 25.454 1.00  96.61 0 A 1
ATOM   4021 C CG  . GLN A 1 548 ? -22.835  0.358 24.336 1.00  93.14 0 A 1
ATOM   4022 C CD  . GLN A 1 548 ? -24.012 -0.467 24.866 1.00  87.33 0 A 1
ATOM   4023 N NE2 . GLN A 1 548 ? -24.583 -1.322 24.049 1.00  73.70 0 A 1
ATOM   4024 O OE1 . GLN A 1 548 ? -24.457 -0.341 25.994 1.00  78.50 0 A 1
ATOM   4025 N N   . LEU A 1 549 ? -18.928  3.113 25.728 1.00  97.89 0 A 1
ATOM   4026 C CA  . LEU A 1 549 ? -18.056  3.779 26.688 1.00  97.82 0 A 1
ATOM   4027 C C   . LEU A 1 549 ? -18.624  5.144 27.094 1.00  97.91 0 A 1
ATOM   4028 O O   . LEU A 1 549 ? -19.148  5.891 26.265 1.00  96.94 0 A 1
ATOM   4029 C CB  . LEU A 1 549 ? -16.629  3.897 26.131 1.00  97.43 0 A 1
ATOM   4030 C CG  . LEU A 1 549 ? -15.949  2.554 25.805 1.00  96.58 0 A 1
ATOM   4031 C CD1 . LEU A 1 549 ? -14.617  2.811 25.112 1.00  94.92 0 A 1
ATOM   4032 C CD2 . LEU A 1 549 ? -15.676  1.723 27.054 1.00  94.22 0 A 1
ATOM   4033 N N   . VAL A 1 550 ? -18.498  5.459 28.362 1.00  97.64 0 A 1
ATOM   4034 C CA  . VAL A 1 550 ? -19.022  6.672 28.984 1.00  97.38 0 A 1
ATOM   4035 C C   . VAL A 1 550 ? -17.933  7.437 29.746 1.00  96.89 0 A 1
ATOM   4036 O O   . VAL A 1 550 ? -16.795  6.971 29.881 1.00  93.63 0 A 1
ATOM   4037 C CB  . VAL A 1 550 ? -20.222  6.356 29.909 1.00  96.32 0 A 1
ATOM   4038 C CG1 . VAL A 1 550 ? -21.402  5.746 29.149 1.00  91.98 0 A 1
ATOM   4039 C CG2 . VAL A 1 550 ? -19.854  5.427 31.073 1.00  91.90 0 A 1
ATOM   4040 N N   . GLY A 1 551 ? -18.289  8.584 30.286 1.00  96.28 0 A 1
ATOM   4041 C CA  . GLY A 1 551 ? -17.381  9.382 31.107 1.00  95.84 0 A 1
ATOM   4042 C C   . GLY A 1 551 ? -16.523 10.318 30.269 1.00  96.68 0 A 1
ATOM   4043 O O   . GLY A 1 551 ? -17.015 10.915 29.318 1.00  94.46 0 A 1
ATOM   4044 N N   . LYS A 1 552 ? -15.275 10.496 30.670 1.00  96.27 0 A 1
ATOM   4045 C CA  . LYS A 1 552 ? -14.352 11.456 30.060 1.00  96.05 0 A 1
ATOM   4046 C C   . LYS A 1 552 ? -13.116 10.762 29.512 1.00  96.18 0 A 1
ATOM   4047 O O   . LYS A 1 552 ? -12.699  9.733 30.049 1.00  93.72 0 A 1
ATOM   4048 C CB  . LYS A 1 552 ? -13.949 12.529 31.081 1.00  94.59 0 A 1
ATOM   4049 C CG  . LYS A 1 552 ? -15.164 13.335 31.566 1.00  91.11 0 A 1
ATOM   4050 C CD  . LYS A 1 552 ? -14.734 14.639 32.253 1.00  84.06 0 A 1
ATOM   4051 C CE  . LYS A 1 552 ? -15.966 15.504 32.474 1.00  79.02 0 A 1
ATOM   4052 N NZ  . LYS A 1 552 ? -15.627 16.952 32.431 1.00  68.86 1 A 1
ATOM   4053 N N   . LEU A 1 553 ? -12.483 11.372 28.512 1.00  96.07 0 A 1
ATOM   4054 C CA  . LEU A 1 553 ? -11.146 10.974 28.092 1.00  95.85 0 A 1
ATOM   4055 C C   . LEU A 1 553 ? -10.158 11.120 29.259 1.00  95.56 0 A 1
ATOM   4056 O O   . LEU A 1 553 ? -10.023 12.207 29.837 1.00  93.75 0 A 1
ATOM   4057 C CB  . LEU A 1 553 ? -10.705 11.795 26.874 1.00  94.54 0 A 1
ATOM   4058 C CG  . LEU A 1 553 ? -11.108 11.147 25.545 1.00  89.74 0 A 1
ATOM   4059 C CD1 . LEU A 1 553 ? -10.952 12.156 24.415 1.00  87.22 0 A 1
ATOM   4060 C CD2 . LEU A 1 553 ? -10.232  9.939 25.203 1.00  86.91 0 A 1
ATOM   4061 N N   . PRO A 1 554 ? -9.443 10.049 29.628 1.00  95.09 0 A 1
ATOM   4062 C CA  . PRO A 1 554 ? -8.524 10.104 30.757 1.00  94.39 0 A 1
ATOM   4063 C C   . PRO A 1 554 ? -7.372 11.068 30.492 1.00  94.18 0 A 1
ATOM   4064 O O   . PRO A 1 554 ? -6.549 10.832 29.615 1.00  92.41 0 A 1
ATOM   4065 C CB  . PRO A 1 554 ? -8.030  8.674 30.964 1.00  92.74 0 A 1
ATOM   4066 C CG  . PRO A 1 554 ? -9.083  7.807 30.276 1.00  90.94 0 A 1
ATOM   4067 C CD  . PRO A 1 554 ? -9.554  8.690 29.134 1.00  93.69 0 A 1
ATOM   4068 N N   . ARG A 1 555 ? -7.205 12.096 31.322 1.00  93.25 0 A 1
ATOM   4069 C CA  . ARG A 1 555 ? -6.056 13.019 31.219 1.00  92.98 0 A 1
ATOM   4070 C C   . ARG A 1 555 ? -4.696 12.327 31.347 1.00  93.07 0 A 1
ATOM   4071 O O   . ARG A 1 555 ? -3.689 12.889 30.939 1.00  90.14 0 A 1
ATOM   4072 C CB  . ARG A 1 555 ? -6.153 14.145 32.257 1.00  90.84 0 A 1
ATOM   4073 C CG  . ARG A 1 555 ? -7.206 15.196 31.894 1.00  77.31 0 A 1
ATOM   4074 C CD  . ARG A 1 555 ? -7.051 16.423 32.807 1.00  71.18 0 A 1
ATOM   4075 N NE  . ARG A 1 555 ? -8.021 17.476 32.486 1.00  63.03 0 A 1
ATOM   4076 C CZ  . ARG A 1 555 ? -8.068 18.694 33.014 1.00  54.71 0 A 1
ATOM   4077 N NH1 . ARG A 1 555 ? -7.222 19.081 33.921 1.00  48.68 1 A 1
ATOM   4078 N NH2 . ARG A 1 555 ? -8.978 19.533 32.622 1.00  48.69 0 A 1
ATOM   4079 N N   . SER A 1 556 ? -4.649 11.117 31.884 1.00  92.91 0 A 1
ATOM   4080 C CA  . SER A 1 556 ? -3.429 10.301 31.906 1.00  92.13 0 A 1
ATOM   4081 C C   . SER A 1 556 ? -2.897  9.965 30.509 1.00  92.72 0 A 1
ATOM   4082 O O   . SER A 1 556 ? -1.710  9.683 30.397 1.00  91.10 0 A 1
ATOM   4083 C CB  . SER A 1 556 ? -3.667  9.011 32.682 1.00  90.31 0 A 1
ATOM   4084 O OG  . SER A 1 556 ? -4.803  8.350 32.195 1.00  83.91 0 A 1
ATOM   4085 N N   . PHE A 1 557 ? -3.736 10.042 29.472 1.00  92.84 0 A 1
ATOM   4086 C CA  . PHE A 1 557 ? -3.321  9.816 28.087 1.00  93.35 0 A 1
ATOM   4087 C C   . PHE A 1 557 ? -2.278 10.837 27.604 1.00  93.28 0 A 1
ATOM   4088 O O   . PHE A 1 557 ? -1.527 10.534 26.699 1.00  91.36 0 A 1
ATOM   4089 C CB  . PHE A 1 557 ? -4.549  9.796 27.172 1.00  92.92 0 A 1
ATOM   4090 C CG  . PHE A 1 557 ? -5.434  8.558 27.224 1.00  93.20 0 A 1
ATOM   4091 C CD1 . PHE A 1 557 ? -5.323  7.576 28.230 1.00  89.34 0 A 1
ATOM   4092 C CD2 . PHE A 1 557 ? -6.387  8.375 26.189 1.00  89.19 0 A 1
ATOM   4093 C CE1 . PHE A 1 557 ? -6.133  6.428 28.205 1.00  87.86 0 A 1
ATOM   4094 C CE2 . PHE A 1 557 ? -7.194  7.228 26.169 1.00  88.21 0 A 1
ATOM   4095 C CZ  . PHE A 1 557 ? -7.074  6.250 27.173 1.00  89.76 0 A 1
ATOM   4096 N N   . ILE A 1 558 ? -2.119 11.966 28.286 1.00  93.38 0 A 1
ATOM   4097 C CA  . ILE A 1 558 ? -1.008 12.901 28.042 1.00  93.00 0 A 1
ATOM   4098 C C   . ILE A 1 558 ?  0.381 12.247 28.230 1.00  93.15 0 A 1
ATOM   4099 O O   . ILE A 1 558 ?  1.390 12.786 27.770 1.00  91.02 0 A 1
ATOM   4100 C CB  . ILE A 1 558 ? -1.178 14.129 28.957 1.00  91.48 0 A 1
ATOM   4101 C CG1 . ILE A 1 558 ? -0.436 15.346 28.379 1.00  82.87 0 A 1
ATOM   4102 C CG2 . ILE A 1 558 ? -0.739 13.847 30.409 1.00  81.03 0 A 1
ATOM   4103 C CD1 . ILE A 1 558 ? -0.759 16.654 29.094 1.00  74.63 0 A 1
ATOM   4104 N N   . ARG A 1 559 ?  0.459 11.100 28.919 1.00  92.90 0 A 1
ATOM   4105 C CA  . ARG A 1 559 ?  1.686 10.331 29.136 1.00  92.20 0 A 1
ATOM   4106 C C   . ARG A 1 559 ?  1.961  9.299 28.039 1.00  92.51 0 A 1
ATOM   4107 O O   . ARG A 1 559 ?  3.006  8.653 28.101 1.00  90.40 0 A 1
ATOM   4108 C CB  . ARG A 1 559 ?  1.647  9.661 30.512 1.00  90.46 0 A 1
ATOM   4109 C CG  . ARG A 1 559 ?  1.481 10.671 31.651 1.00  85.52 0 A 1
ATOM   4110 C CD  . ARG A 1 559 ?  1.509  9.947 32.997 1.00  79.10 0 A 1
ATOM   4111 N NE  . ARG A 1 559 ?  1.323 10.878 34.110 1.00  70.45 0 A 1
ATOM   4112 C CZ  . ARG A 1 559 ?  1.329 10.567 35.402 1.00  63.03 0 A 1
ATOM   4113 N NH1 . ARG A 1 559 ?  1.522  9.341 35.805 1.00  55.99 1 A 1
ATOM   4114 N NH2 . ARG A 1 559 ?  1.134 11.500 36.296 1.00  55.56 0 A 1
ATOM   4115 N N   . LEU A 1 560 ?  1.059  9.123 27.088 1.00  93.09 0 A 1
ATOM   4116 C CA  . LEU A 1 560 ?  1.198  8.185 25.975 1.00  93.33 0 A 1
ATOM   4117 C C   . LEU A 1 560 ?  2.064  8.799 24.872 1.00  93.74 0 A 1
ATOM   4118 O O   . LEU A 1 560 ?  1.598  9.091 23.781 1.00  92.19 0 A 1
ATOM   4119 C CB  . LEU A 1 560 ? -0.186  7.749 25.458 1.00  92.63 0 A 1
ATOM   4120 C CG  . LEU A 1 560 ? -1.100  7.076 26.495 1.00  91.93 0 A 1
ATOM   4121 C CD1 . LEU A 1 560 ? -2.437  6.714 25.842 1.00  89.20 0 A 1
ATOM   4122 C CD2 . LEU A 1 560 ? -0.483  5.802 27.060 1.00  89.09 0 A 1
ATOM   4123 N N   . SER A 1 561 ?  3.349  8.993 25.154 1.00  93.80 0 A 1
ATOM   4124 C CA  . SER A 1 561 ?  4.276  9.676 24.246 1.00  93.59 0 A 1
ATOM   4125 C C   . SER A 1 561 ?  4.486  8.982 22.895 1.00  93.67 0 A 1
ATOM   4126 O O   . SER A 1 561 ?  5.039  9.593 21.981 1.00  91.22 0 A 1
ATOM   4127 C CB  . SER A 1 561 ?  5.629  9.832 24.935 1.00  91.98 0 A 1
ATOM   4128 O OG  . SER A 1 561 ?  6.132  8.582 25.364 1.00  81.81 0 A 1
ATOM   4129 N N   . ALA A 1 562 ?  4.095  7.709 22.776 1.00  93.35 0 A 1
ATOM   4130 C CA  . ALA A 1 562 ?  4.180  6.924 21.548 1.00  93.10 0 A 1
ATOM   4131 C C   . ALA A 1 562 ?  2.868  6.906 20.741 1.00  93.68 0 A 1
ATOM   4132 O O   . ALA A 1 562 ?  2.862  6.339 19.653 1.00  92.49 0 A 1
ATOM   4133 C CB  . ALA A 1 562 ?  4.649  5.515 21.920 1.00  91.86 0 A 1
ATOM   4134 N N   . LEU A 1 563 ?  1.775  7.490 21.254 1.00  94.55 0 A 1
ATOM   4135 C CA  . LEU A 1 563 ?  0.445  7.392 20.656 1.00  95.18 0 A 1
ATOM   4136 C C   . LEU A 1 563 ?  0.408  8.067 19.276 1.00  95.10 0 A 1
ATOM   4137 O O   . LEU A 1 563 ?  0.668  9.262 19.159 1.00  94.56 0 A 1
ATOM   4138 C CB  . LEU A 1 563 ? -0.594  7.983 21.618 1.00  95.19 0 A 1
ATOM   4139 C CG  . LEU A 1 563 ? -2.054  7.659 21.255 1.00  94.89 0 A 1
ATOM   4140 C CD1 . LEU A 1 563 ? -2.379  6.182 21.491 1.00  93.82 0 A 1
ATOM   4141 C CD2 . LEU A 1 563 ? -2.991  8.487 22.139 1.00  93.33 0 A 1
ATOM   4142 N N   . GLU A 1 564 ?  0.051  7.271 18.271 1.00  94.43 0 A 1
ATOM   4143 C CA  . GLU A 1 564 ? -0.081  7.663 16.865 1.00  93.95 0 A 1
ATOM   4144 C C   . GLU A 1 564 ? -1.559  7.767 16.468 1.00  94.47 0 A 1
ATOM   4145 O O   . GLU A 1 564 ? -1.955  8.747 15.836 1.00  93.64 0 A 1
ATOM   4146 C CB  . GLU A 1 564 ?  0.658  6.642 15.985 1.00  92.15 0 A 1
ATOM   4147 C CG  . GLU A 1 564 ?  2.183  6.694 16.162 1.00  89.11 0 A 1
ATOM   4148 C CD  . GLU A 1 564 ?  2.931  5.486 15.568 1.00  87.25 0 A 1
ATOM   4149 O OE1 . GLU A 1 564 ?  4.113  5.273 15.964 1.00  81.62 0 A 1
ATOM   4150 O OE2 . GLU A 1 564 ?  2.369  4.708 14.773 1.00  81.66 -1 A 1
ATOM   4151 N N   . VAL A 1 565 ? -2.374  6.798 16.902 1.00  95.12 0 A 1
ATOM   4152 C CA  . VAL A 1 565 ? -3.796  6.695 16.577 1.00  95.30 0 A 1
ATOM   4153 C C   . VAL A 1 565 ? -4.626  6.644 17.855 1.00  95.51 0 A 1
ATOM   4154 O O   . VAL A 1 565 ? -4.386  5.833 18.750 1.00  95.09 0 A 1
ATOM   4155 C CB  . VAL A 1 565 ? -4.080  5.466 15.690 1.00  94.57 0 A 1
ATOM   4156 C CG1 . VAL A 1 565 ? -5.557  5.382 15.290 1.00  92.69 0 A 1
ATOM   4157 C CG2 . VAL A 1 565 ? -3.231  5.502 14.401 1.00  92.95 0 A 1
ATOM   4158 N N   . LEU A 1 566 ? -5.648  7.505 17.940 1.00  96.25 0 A 1
ATOM   4159 C CA  . LEU A 1 566 ? -6.672  7.470 18.977 1.00  96.58 0 A 1
ATOM   4160 C C   . LEU A 1 566 ? -8.050  7.522 18.317 1.00  96.80 0 A 1
ATOM   4161 O O   . LEU A 1 566 ? -8.470  8.584 17.854 1.00  96.38 0 A 1
ATOM   4162 C CB  . LEU A 1 566 ? -6.453  8.622 19.969 1.00  96.49 0 A 1
ATOM   4163 C CG  . LEU A 1 566 ? -7.525  8.705 21.073 1.00  96.14 0 A 1
ATOM   4164 C CD1 . LEU A 1 566 ? -7.565  7.453 21.957 1.00  94.68 0 A 1
ATOM   4165 C CD2 . LEU A 1 566 ? -7.229  9.900 21.987 1.00  94.24 0 A 1
ATOM   4166 N N   . ASN A 1 567 ? -8.767  6.399 18.348 1.00  96.94 0 A 1
ATOM   4167 C CA  . ASN A 1 567 ? -10.126  6.294 17.846 1.00  97.15 0 A 1
ATOM   4168 C C   . ASN A 1 567 ? -11.086  5.895 18.982 1.00  97.20 0 A 1
ATOM   4169 O O   . ASN A 1 567 ? -10.960  4.833 19.588 1.00  96.77 0 A 1
ATOM   4170 C CB  . ASN A 1 567 ? -10.152  5.340 16.645 1.00  96.73 0 A 1
ATOM   4171 C CG  . ASN A 1 567 ? -11.482  5.385 15.904 1.00  96.10 0 A 1
ATOM   4172 N ND2 . ASN A 1 567 ? -11.529  4.835 14.715 1.00  91.26 0 A 1
ATOM   4173 O OD1 . ASN A 1 567 ? -12.458  5.942 16.381 1.00  92.49 0 A 1
ATOM   4174 N N   . VAL A 1 568 ? -12.027  6.783 19.275 1.00  97.41 0 A 1
ATOM   4175 C CA  . VAL A 1 568 ? -13.074  6.559 20.281 1.00  97.54 0 A 1
ATOM   4176 C C   . VAL A 1 568 ? -14.465  6.790 19.686 1.00  97.74 0 A 1
ATOM   4177 O O   . VAL A 1 568 ? -15.400  7.116 20.414 1.00  96.81 0 A 1
ATOM   4178 C CB  . VAL A 1 568 ? -12.844  7.401 21.562 1.00  96.98 0 A 1
ATOM   4179 C CG1 . VAL A 1 568 ? -11.493  7.102 22.218 1.00  95.09 0 A 1
ATOM   4180 C CG2 . VAL A 1 568 ? -12.918  8.914 21.308 1.00  94.91 0 A 1
ATOM   4181 N N   . GLU A 1 569 ? -14.602  6.675 18.371 1.00  97.24 0 A 1
ATOM   4182 C CA  . GLU A 1 569 ? -15.847  7.003 17.675 1.00  97.16 0 A 1
ATOM   4183 C C   . GLU A 1 569 ? -17.034  6.164 18.151 1.00  97.49 0 A 1
ATOM   4184 O O   . GLU A 1 569 ? -16.883  5.076 18.696 1.00  96.70 0 A 1
ATOM   4185 C CB  . GLU A 1 569 ? -15.671  6.904 16.155 1.00  95.14 0 A 1
ATOM   4186 C CG  . GLU A 1 569 ? -15.658  5.480 15.600 1.00  92.08 0 A 1
ATOM   4187 C CD  . GLU A 1 569 ? -15.536  5.467 14.061 1.00  92.49 0 A 1
ATOM   4188 O OE1 . GLU A 1 569 ? -15.767  4.394 13.471 1.00  86.63 0 A 1
ATOM   4189 O OE2 . GLU A 1 569 ? -15.204  6.519 13.476 1.00  87.69 -1 A 1
ATOM   4190 N N   . ASN A 1 570 ? -18.232  6.684 17.953 1.00  97.36 0 A 1
ATOM   4191 C CA  . ASN A 1 570 ? -19.481  5.991 18.214 1.00  97.48 0 A 1
ATOM   4192 C C   . ASN A 1 570 ? -19.555  5.363 19.622 1.00  97.76 0 A 1
ATOM   4193 O O   . ASN A 1 570 ? -19.775  4.170 19.822 1.00  96.48 0 A 1
ATOM   4194 C CB  . ASN A 1 570 ? -19.776  5.039 17.036 1.00  96.26 0 A 1
ATOM   4195 C CG  . ASN A 1 570 ? -21.254  4.753 16.868 1.00  90.97 0 A 1
ATOM   4196 N ND2 . ASN A 1 570 ? -21.607  3.997 15.851 1.00  77.56 0 A 1
ATOM   4197 O OD1 . ASN A 1 570 ? -22.103  5.203 17.607 1.00  80.26 0 A 1
ATOM   4198 N N   . ASN A 1 571 ? -19.343  6.211 20.610 1.00  97.68 0 A 1
ATOM   4199 C CA  . ASN A 1 571 ? -19.455  5.906 22.030 1.00  97.75 0 A 1
ATOM   4200 C C   . ASN A 1 571 ? -20.390  6.916 22.720 1.00  97.63 0 A 1
ATOM   4201 O O   . ASN A 1 571 ? -21.129  7.661 22.072 1.00  95.03 0 A 1
ATOM   4202 C CB  . ASN A 1 571 ? -18.029  5.852 22.627 1.00  97.45 0 A 1
ATOM   4203 C CG  . ASN A 1 571 ? -17.389  4.486 22.494 1.00  97.72 0 A 1
ATOM   4204 N ND2 . ASN A 1 571 ? -16.440  4.324 21.603 1.00  94.03 0 A 1
ATOM   4205 O OD1 . ASN A 1 571 ? -17.722  3.573 23.229 1.00  94.12 0 A 1
ATOM   4206 N N   . ARG A 1 572 ? -20.363  6.954 24.028 1.00  97.77 0 A 1
ATOM   4207 C CA  . ARG A 1 572 ? -21.148  7.904 24.841 1.00  97.62 0 A 1
ATOM   4208 C C   . ARG A 1 572 ? -20.249  8.760 25.733 1.00  97.73 0 A 1
ATOM   4209 O O   . ARG A 1 572 ? -20.597  9.056 26.880 1.00  95.74 0 A 1
ATOM   4210 C CB  . ARG A 1 572 ? -22.240  7.159 25.621 1.00  96.40 0 A 1
ATOM   4211 C CG  . ARG A 1 572 ? -23.168  6.351 24.709 1.00  92.61 0 A 1
ATOM   4212 C CD  . ARG A 1 572 ? -24.260  5.679 25.542 1.00  87.66 0 A 1
ATOM   4213 N NE  . ARG A 1 572 ? -25.087  4.798 24.714 1.00  78.17 0 A 1
ATOM   4214 C CZ  . ARG A 1 572 ? -26.065  3.996 25.138 1.00  69.15 0 A 1
ATOM   4215 N NH1 . ARG A 1 572 ? -26.418  3.969 26.392 1.00  62.90 1 A 1
ATOM   4216 N NH2 . ARG A 1 572 ? -26.672  3.225 24.297 1.00  61.59 0 A 1
ATOM   4217 N N   . ILE A 1 573 ? -19.085  9.115 25.240 1.00  97.80 0 A 1
ATOM   4218 C CA  . ILE A 1 573 ? -18.121  9.944 25.965 1.00  97.70 0 A 1
ATOM   4219 C C   . ILE A 1 573 ? -18.669 11.369 26.036 1.00  97.64 0 A 1
ATOM   4220 O O   . ILE A 1 573 ? -18.958 11.980 25.008 1.00  96.82 0 A 1
ATOM   4221 C CB  . ILE A 1 573 ? -16.718  9.868 25.328 1.00  97.41 0 A 1
ATOM   4222 C CG1 . ILE A 1 573 ? -16.194  8.410 25.365 1.00  96.16 0 A 1
ATOM   4223 C CG2 . ILE A 1 573 ? -15.747 10.808 26.071 1.00  96.38 0 A 1
ATOM   4224 C CD1 . ILE A 1 573 ? -14.890  8.192 24.595 1.00  92.32 0 A 1
ATOM   4225 N N   . ASN A 1 574 ? -18.796 11.887 27.232 1.00  97.68 0 A 1
ATOM   4226 C CA  . ASN A 1 574 ? -19.240 13.247 27.483 1.00  97.46 0 A 1
ATOM   4227 C C   . ASN A 1 574 ? -18.078 14.042 28.102 1.00  97.03 0 A 1
ATOM   4228 O O   . ASN A 1 574 ? -17.800 13.941 29.300 1.00  93.53 0 A 1
ATOM   4229 C CB  . ASN A 1 574 ? -20.513 13.201 28.351 1.00  96.39 0 A 1
ATOM   4230 C CG  . ASN A 1 574 ? -21.117 14.579 28.583 1.00  95.33 0 A 1
ATOM   4231 N ND2 . ASN A 1 574 ? -22.330 14.624 29.093 1.00  85.96 0 A 1
ATOM   4232 O OD1 . ASN A 1 574 ? -20.535 15.618 28.346 1.00  88.43 0 A 1
ATOM   4233 N N   . ASP A 1 575 ? -17.396 14.797 27.265 1.00  97.12 0 A 1
ATOM   4234 C CA  . ASP A 1 575 ? -16.255 15.614 27.668 1.00  97.01 0 A 1
ATOM   4235 C C   . ASP A 1 575 ? -16.173 16.883 26.813 1.00  97.45 0 A 1
ATOM   4236 O O   . ASP A 1 575 ? -16.888 17.049 25.824 1.00  95.92 0 A 1
ATOM   4237 C CB  . ASP A 1 575 ? -14.955 14.784 27.580 1.00  95.69 0 A 1
ATOM   4238 C CG  . ASP A 1 575 ? -13.882 15.218 28.591 1.00  95.50 0 A 1
ATOM   4239 O OD1 . ASP A 1 575 ? -14.080 16.211 29.327 1.00  92.76 0 A 1
ATOM   4240 O OD2 . ASP A 1 575 ? -12.875 14.492 28.730 1.00  91.97 -1 A 1
ATOM   4241 N N   . THR A 1 576 ? -15.296 17.785 27.204 1.00  97.09 0 A 1
ATOM   4242 C CA  . THR A 1 576 ? -14.890 18.902 26.354 1.00  96.89 0 A 1
ATOM   4243 C C   . THR A 1 576 ? -13.779 18.476 25.401 1.00  96.84 0 A 1
ATOM   4244 O O   . THR A 1 576 ? -13.130 17.444 25.617 1.00  95.27 0 A 1
ATOM   4245 C CB  . THR A 1 576 ? -14.451 20.113 27.188 1.00  95.75 0 A 1
ATOM   4246 C CG2 . THR A 1 576 ? -15.611 20.701 27.983 1.00  88.33 0 A 1
ATOM   4247 O OG1 . THR A 1 576 ? -13.458 19.745 28.125 1.00  89.53 0 A 1
ATOM   4248 N N   . PHE A 1 577 ? -13.513 19.274 24.378 1.00  96.37 0 A 1
ATOM   4249 C CA  . PHE A 1 577 ? -12.416 18.991 23.456 1.00  96.14 0 A 1
ATOM   4250 C C   . PHE A 1 577 ? -11.077 18.801 24.195 1.00  96.16 0 A 1
ATOM   4251 O O   . PHE A 1 577 ? -10.692 19.658 25.004 1.00  95.28 0 A 1
ATOM   4252 C CB  . PHE A 1 577 ? -12.310 20.101 22.408 1.00  95.52 0 A 1
ATOM   4253 C CG  . PHE A 1 577 ? -11.299 19.775 21.337 1.00  95.99 0 A 1
ATOM   4254 C CD1 . PHE A 1 577 ? -9.960 20.171 21.471 1.00  94.51 0 A 1
ATOM   4255 C CD2 . PHE A 1 577 ? -11.675 18.986 20.232 1.00  94.45 0 A 1
ATOM   4256 C CE1 . PHE A 1 577 ? -9.009 19.787 20.518 1.00  93.53 0 A 1
ATOM   4257 C CE2 . PHE A 1 577 ? -10.726 18.601 19.270 1.00  93.11 0 A 1
ATOM   4258 C CZ  . PHE A 1 577 ? -9.401 18.996 19.421 1.00  93.76 0 A 1
ATOM   4259 N N   . PRO A 1 578 ? -10.350 17.718 23.925 1.00  95.98 0 A 1
ATOM   4260 C CA  . PRO A 1 578 ? -9.126 17.390 24.640 1.00  95.37 0 A 1
ATOM   4261 C C   . PRO A 1 578 ? -7.910 18.158 24.098 1.00  95.14 0 A 1
ATOM   4262 O O   . PRO A 1 578 ? -6.993 17.572 23.530 1.00  93.55 0 A 1
ATOM   4263 C CB  . PRO A 1 578 ? -9.015 15.866 24.507 1.00  94.41 0 A 1
ATOM   4264 C CG  . PRO A 1 578 ? -9.617 15.597 23.130 1.00  92.94 0 A 1
ATOM   4265 C CD  . PRO A 1 578 ? -10.755 16.615 23.067 1.00  95.14 0 A 1
ATOM   4266 N N   . PHE A 1 579 ? -7.853 19.474 24.322 1.00  94.39 0 A 1
ATOM   4267 C CA  . PHE A 1 579 ? -6.749 20.338 23.856 1.00  93.75 0 A 1
ATOM   4268 C C   . PHE A 1 579 ? -5.357 19.842 24.274 1.00  93.46 0 A 1
ATOM   4269 O O   . PHE A 1 579 ? -4.369 20.038 23.566 1.00  91.31 0 A 1
ATOM   4270 C CB  . PHE A 1 579 ? -6.935 21.753 24.420 1.00  92.65 0 A 1
ATOM   4271 C CG  . PHE A 1 579 ? -8.172 22.463 23.932 1.00  92.56 0 A 1
ATOM   4272 C CD1 . PHE A 1 579 ? -8.238 22.925 22.610 1.00  89.58 0 A 1
ATOM   4273 C CD2 . PHE A 1 579 ? -9.265 22.674 24.795 1.00  89.62 0 A 1
ATOM   4274 C CE1 . PHE A 1 579 ? -9.382 23.582 22.138 1.00  87.28 0 A 1
ATOM   4275 C CE2 . PHE A 1 579 ? -10.411 23.328 24.326 1.00  86.83 0 A 1
ATOM   4276 C CZ  . PHE A 1 579 ? -10.476 23.778 22.996 1.00  88.76 0 A 1
ATOM   4277 N N   . TRP A 1 580 ? -5.274 19.155 25.397 1.00  93.62 0 A 1
ATOM   4278 C CA  . TRP A 1 580 ? -4.032 18.610 25.944 1.00  93.24 0 A 1
ATOM   4279 C C   . TRP A 1 580 ? -3.421 17.491 25.090 1.00  93.45 0 A 1
ATOM   4280 O O   . TRP A 1 580 ? -2.229 17.223 25.232 1.00  91.48 0 A 1
ATOM   4281 C CB  . TRP A 1 580 ? -4.304 18.161 27.385 1.00  91.67 0 A 1
ATOM   4282 C CG  . TRP A 1 580 ? -5.515 17.291 27.562 1.00  91.07 0 A 1
ATOM   4283 C CD1 . TRP A 1 580 ? -6.754 17.730 27.899 1.00  87.23 0 A 1
ATOM   4284 C CD2 . TRP A 1 580 ? -5.634 15.846 27.382 1.00  90.85 0 A 1
ATOM   4285 C CE2 . TRP A 1 580 ? -6.986 15.478 27.632 1.00  88.37 0 A 1
ATOM   4286 C CE3 . TRP A 1 580 ? -4.730 14.830 27.051 1.00  85.76 0 A 1
ATOM   4287 N NE1 . TRP A 1 580 ? -7.632 16.653 27.944 1.00  85.08 0 A 1
ATOM   4288 C CZ2 . TRP A 1 580 ? -7.434 14.140 27.525 1.00  86.91 0 A 1
ATOM   4289 C CZ3 . TRP A 1 580 ? -5.169 13.499 26.943 1.00  85.88 0 A 1
ATOM   4290 C CH2 . TRP A 1 580 ? -6.506 13.163 27.176 1.00  85.66 0 A 1
ATOM   4291 N N   . LEU A 1 581 ? -4.170 16.884 24.162 1.00  94.18 0 A 1
ATOM   4292 C CA  . LEU A 1 581 ? -3.628 15.918 23.199 1.00  94.20 0 A 1
ATOM   4293 C C   . LEU A 1 581 ? -2.623 16.556 22.225 1.00  94.23 0 A 1
ATOM   4294 O O   . LEU A 1 581 ? -1.775 15.846 21.701 1.00  92.39 0 A 1
ATOM   4295 C CB  . LEU A 1 581 ? -4.766 15.244 22.409 1.00  93.50 0 A 1
ATOM   4296 C CG  . LEU A 1 581 ? -5.650 14.277 23.212 1.00  92.74 0 A 1
ATOM   4297 C CD1 . LEU A 1 581 ? -6.773 13.743 22.315 1.00  90.91 0 A 1
ATOM   4298 C CD2 . LEU A 1 581 ? -4.879 13.069 23.740 1.00  90.80 0 A 1
ATOM   4299 N N   . SER A 1 582 ? -2.646 17.862 22.042 1.00  94.29 0 A 1
ATOM   4300 C CA  . SER A 1 582 ? -1.669 18.566 21.197 1.00  93.39 0 A 1
ATOM   4301 C C   . SER A 1 582 ? -0.218 18.419 21.660 1.00  93.32 0 A 1
ATOM   4302 O O   . SER A 1 582 ?  0.711 18.633 20.889 1.00  91.25 0 A 1
ATOM   4303 C CB  . SER A 1 582 ? -2.021 20.055 21.124 1.00  91.26 0 A 1
ATOM   4304 O OG  . SER A 1 582 ? -1.853 20.682 22.376 1.00  78.55 0 A 1
ATOM   4305 N N   . SER A 1 583 ?  0.002 18.013 22.910 1.00  93.52 0 A 1
ATOM   4306 C CA  . SER A 1 583 ?  1.344 17.735 23.437 1.00  93.39 0 A 1
ATOM   4307 C C   . SER A 1 583 ?  1.930 16.397 22.961 1.00  93.93 0 A 1
ATOM   4308 O O   . SER A 1 583 ?  3.135 16.167 23.129 1.00  92.05 0 A 1
ATOM   4309 C CB  . SER A 1 583 ?  1.333 17.803 24.966 1.00  91.47 0 A 1
ATOM   4310 O OG  . SER A 1 583 ?  0.601 16.745 25.541 1.00  80.07 0 A 1
ATOM   4311 N N   . LEU A 1 584 ?  1.113 15.516 22.373 1.00  94.48 0 A 1
ATOM   4312 C CA  . LEU A 1 584 ?  1.538 14.219 21.865 1.00  94.62 0 A 1
ATOM   4313 C C   . LEU A 1 584 ?  2.169 14.383 20.475 1.00  94.19 0 A 1
ATOM   4314 O O   . LEU A 1 584 ?  1.487 14.454 19.462 1.00  92.16 0 A 1
ATOM   4315 C CB  . LEU A 1 584 ?  0.358 13.234 21.840 1.00  94.59 0 A 1
ATOM   4316 C CG  . LEU A 1 584 ? -0.289 12.968 23.215 1.00  93.85 0 A 1
ATOM   4317 C CD1 . LEU A 1 584 ? -1.432 11.963 23.055 1.00  91.58 0 A 1
ATOM   4318 C CD2 . LEU A 1 584 ?  0.700 12.395 24.228 1.00  91.09 0 A 1
ATOM   4319 N N   . LYS A 1 585 ?  3.498 14.385 20.430 1.00  93.50 0 A 1
ATOM   4320 C CA  . LYS A 1 585 ?  4.288 14.671 19.220 1.00  92.48 0 A 1
ATOM   4321 C C   . LYS A 1 585 ?  4.189 13.609 18.118 1.00  92.39 0 A 1
ATOM   4322 O O   . LYS A 1 585 ?  4.710 13.846 17.031 1.00  89.15 0 A 1
ATOM   4323 C CB  . LYS A 1 585 ?  5.756 14.865 19.592 1.00  90.56 0 A 1
ATOM   4324 C CG  . LYS A 1 585 ?  5.985 16.053 20.519 1.00  84.44 0 A 1
ATOM   4325 C CD  . LYS A 1 585 ?  7.493 16.282 20.678 1.00  73.12 0 A 1
ATOM   4326 C CE  . LYS A 1 585 ?  7.766 17.499 21.557 1.00  65.32 0 A 1
ATOM   4327 N NZ  . LYS A 1 585 ?  9.214 17.820 21.598 1.00  55.34 1 A 1
ATOM   4328 N N   . LYS A 1 586 ?  3.615 12.436 18.406 1.00  92.94 0 A 1
ATOM   4329 C CA  . LYS A 1 586 ?  3.453 11.350 17.435 1.00  92.54 0 A 1
ATOM   4330 C C   . LYS A 1 586 ?  2.002 11.143 17.002 1.00  93.00 0 A 1
ATOM   4331 O O   . LYS A 1 586 ?  1.756 10.304 16.145 1.00  91.55 0 A 1
ATOM   4332 C CB  . LYS A 1 586 ?  4.072 10.054 17.971 1.00  91.24 0 A 1
ATOM   4333 C CG  . LYS A 1 586 ?  5.592 10.150 18.149 1.00  88.79 0 A 1
ATOM   4334 C CD  . LYS A 1 586 ?  6.192  8.749 18.288 1.00  79.59 0 A 1
ATOM   4335 C CE  . LYS A 1 586 ?  7.711  8.785 18.256 1.00  72.96 0 A 1
ATOM   4336 N NZ  . LYS A 1 586 ?  8.271  7.436 17.941 1.00  64.50 1 A 1
ATOM   4337 N N   . LEU A 1 587 ?  1.055 11.877 17.561 1.00  94.10 0 A 1
ATOM   4338 C CA  . LEU A 1 587 ? -0.366 11.710 17.261 1.00  94.75 0 A 1
ATOM   4339 C C   . LEU A 1 587 ? -0.662 12.150 15.822 1.00  94.56 0 A 1
ATOM   4340 O O   . LEU A 1 587 ? -0.519 13.324 15.496 1.00  93.78 0 A 1
ATOM   4341 C CB  . LEU A 1 587 ? -1.199 12.486 18.297 1.00  95.17 0 A 1
ATOM   4342 C CG  . LEU A 1 587 ? -2.717 12.219 18.196 1.00  95.16 0 A 1
ATOM   4343 C CD1 . LEU A 1 587 ? -3.074 10.777 18.576 1.00  94.31 0 A 1
ATOM   4344 C CD2 . LEU A 1 587 ? -3.459 13.153 19.153 1.00  93.80 0 A 1
ATOM   4345 N N   . GLN A 1 588 ? -1.087 11.197 14.989 1.00  94.59 0 A 1
ATOM   4346 C CA  . GLN A 1 588 ? -1.379 11.419 13.569 1.00  93.95 0 A 1
ATOM   4347 C C   . GLN A 1 588 ? -2.869 11.298 13.256 1.00  94.76 0 A 1
ATOM   4348 O O   . GLN A 1 588 ? -3.359 12.021 12.393 1.00  93.85 0 A 1
ATOM   4349 C CB  . GLN A 1 588 ? -0.572 10.444 12.707 1.00  91.69 0 A 1
ATOM   4350 C CG  . GLN A 1 588 ?  0.943 10.614 12.902 1.00  86.63 0 A 1
ATOM   4351 C CD  . GLN A 1 588 ?  1.771  9.770 11.936 1.00  81.86 0 A 1
ATOM   4352 N NE2 . GLN A 1 588 ?  2.952  9.355 12.323 1.00  68.46 0 A 1
ATOM   4353 O OE1 . GLN A 1 588 ?  1.393  9.505 10.816 1.00  73.35 0 A 1
ATOM   4354 N N   . VAL A 1 589 ? -3.587 10.431 13.970 1.00  95.58 0 A 1
ATOM   4355 C CA  . VAL A 1 589 ? -5.020 10.194 13.764 1.00  95.93 0 A 1
ATOM   4356 C C   . VAL A 1 589 ? -5.775 10.429 15.061 1.00  96.28 0 A 1
ATOM   4357 O O   . VAL A 1 589 ? -5.473  9.818 16.091 1.00  95.70 0 A 1
ATOM   4358 C CB  . VAL A 1 589 ? -5.290  8.779 13.214 1.00  95.53 0 A 1
ATOM   4359 C CG1 . VAL A 1 589 ? -6.775  8.553 12.940 1.00  94.12 0 A 1
ATOM   4360 C CG2 . VAL A 1 589 ? -4.524  8.536 11.901 1.00  94.23 0 A 1
ATOM   4361 N N   . LEU A 1 590 ? -6.789 11.301 15.020 1.00  96.43 0 A 1
ATOM   4362 C CA  . LEU A 1 590 ? -7.690 11.564 16.137 1.00  96.60 0 A 1
ATOM   4363 C C   . LEU A 1 590 ? -9.141 11.477 15.654 1.00  96.84 0 A 1
ATOM   4364 O O   . LEU A 1 590 ? -9.606 12.354 14.925 1.00  96.37 0 A 1
ATOM   4365 C CB  . LEU A 1 590 ? -7.369 12.929 16.747 1.00  96.59 0 A 1
ATOM   4366 C CG  . LEU A 1 590 ? -8.306 13.341 17.899 1.00  96.35 0 A 1
ATOM   4367 C CD1 . LEU A 1 590 ? -8.225 12.376 19.088 1.00  95.08 0 A 1
ATOM   4368 C CD2 . LEU A 1 590 ? -7.935 14.737 18.409 1.00  94.73 0 A 1
ATOM   4369 N N   . VAL A 1 591 ? -9.867 10.469 16.121 1.00  97.15 0 A 1
ATOM   4370 C CA  . VAL A 1 591 ? -11.288 10.266 15.808 1.00  97.27 0 A 1
ATOM   4371 C C   . VAL A 1 591 ? -12.113 10.344 17.086 1.00  97.43 0 A 1
ATOM   4372 O O   . VAL A 1 591 ? -11.994  9.507 17.978 1.00  97.03 0 A 1
ATOM   4373 C CB  . VAL A 1 591 ? -11.518  8.953 15.044 1.00  96.80 0 A 1
ATOM   4374 C CG1 . VAL A 1 591 ? -12.978  8.850 14.603 1.00  95.30 0 A 1
ATOM   4375 C CG2 . VAL A 1 591 ? -10.633  8.850 13.795 1.00  95.53 0 A 1
ATOM   4376 N N   . LEU A 1 592 ? -12.952 11.373 17.171 1.00  97.34 0 A 1
ATOM   4377 C CA  . LEU A 1 592 ? -13.885 11.611 18.273 1.00  97.55 0 A 1
ATOM   4378 C C   . LEU A 1 592 ? -15.353 11.530 17.807 1.00  97.52 0 A 1
ATOM   4379 O O   . LEU A 1 592 ? -16.252 11.851 18.588 1.00  95.99 0 A 1
ATOM   4380 C CB  . LEU A 1 592 ? -13.595 12.984 18.922 1.00  97.20 0 A 1
ATOM   4381 C CG  . LEU A 1 592 ? -12.157 13.241 19.401 1.00  96.69 0 A 1
ATOM   4382 C CD1 . LEU A 1 592 ? -12.090 14.586 20.115 1.00  95.52 0 A 1
ATOM   4383 C CD2 . LEU A 1 592 ? -11.660 12.174 20.385 1.00  95.20 0 A 1
ATOM   4384 N N   . ARG A 1 593 ? -15.591 11.116 16.567 1.00  97.19 0 A 1
ATOM   4385 C CA  . ARG A 1 593 ? -16.900 11.083 15.895 1.00  97.08 0 A 1
ATOM   4386 C C   . ARG A 1 593 ? -17.987 10.439 16.756 1.00  97.38 0 A 1
ATOM   4387 O O   . ARG A 1 593 ? -17.708  9.506 17.506 1.00  96.73 0 A 1
ATOM   4388 C CB  . ARG A 1 593 ? -16.745 10.351 14.556 1.00  95.74 0 A 1
ATOM   4389 C CG  . ARG A 1 593 ? -18.053 10.228 13.772 1.00  92.28 0 A 1
ATOM   4390 C CD  . ARG A 1 593 ? -17.823  9.590 12.404 1.00  88.10 0 A 1
ATOM   4391 N NE  . ARG A 1 593 ? -19.067  9.474 11.640 1.00  77.91 0 A 1
ATOM   4392 C CZ  . ARG A 1 593 ? -19.327  8.553 10.726 1.00  70.53 0 A 1
ATOM   4393 N NH1 . ARG A 1 593 ? -18.454  7.652 10.386 1.00  63.90 1 A 1
ATOM   4394 N NH2 . ARG A 1 593 ? -20.475  8.500 10.126 1.00  61.08 0 A 1
ATOM   4395 N N   . SER A 1 594 ? -19.227 10.908 16.621 1.00  97.05 0 A 1
ATOM   4396 C CA  . SER A 1 594 ? -20.412 10.282 17.223 1.00  97.20 0 A 1
ATOM   4397 C C   . SER A 1 594 ? -20.270 10.008 18.722 1.00  97.41 0 A 1
ATOM   4398 O O   . SER A 1 594 ? -20.349  8.873 19.196 1.00  95.78 0 A 1
ATOM   4399 C CB  . SER A 1 594 ? -20.837  9.040 16.427 1.00  96.16 0 A 1
ATOM   4400 O OG  . SER A 1 594 ? -21.206  9.407 15.117 1.00  89.57 0 A 1
ATOM   4401 N N   . ASN A 1 595 ? -20.040 11.068 19.486 1.00  97.32 0 A 1
ATOM   4402 C CA  . ASN A 1 595 ? -20.001 11.068 20.945 1.00  97.42 0 A 1
ATOM   4403 C C   . ASN A 1 595 ? -20.824 12.238 21.492 1.00  97.21 0 A 1
ATOM   4404 O O   . ASN A 1 595 ? -21.584 12.895 20.766 1.00  94.24 0 A 1
ATOM   4405 C CB  . ASN A 1 595 ? -18.521 11.087 21.393 1.00  96.98 0 A 1
ATOM   4406 C CG  . ASN A 1 595 ? -17.907  9.702 21.473 1.00  97.35 0 A 1
ATOM   4407 N ND2 . ASN A 1 595 ? -17.106  9.320 20.506 1.00  93.50 0 A 1
ATOM   4408 O OD1 . ASN A 1 595 ? -18.109  8.976 22.440 1.00  93.46 0 A 1
ATOM   4409 N N   . ALA A 1 596 ? -20.675 12.544 22.756 1.00  97.57 0 A 1
ATOM   4410 C CA  . ALA A 1 596 ? -21.259 13.721 23.395 1.00  97.48 0 A 1
ATOM   4411 C C   . ALA A 1 596 ? -20.183 14.769 23.754 1.00  97.69 0 A 1
ATOM   4412 O O   . ALA A 1 596 ? -20.262 15.417 24.797 1.00  95.96 0 A 1
ATOM   4413 C CB  . ALA A 1 596 ? -22.130 13.267 24.571 1.00  96.48 0 A 1
ATOM   4414 N N   . PHE A 1 597 ? -19.161 14.905 22.900 1.00  97.83 0 A 1
ATOM   4415 C CA  . PHE A 1 597 ? -18.198 15.986 23.066 1.00  97.95 0 A 1
ATOM   4416 C C   . PHE A 1 597 ? -18.855 17.342 22.803 1.00  97.82 0 A 1
ATOM   4417 O O   . PHE A 1 597 ? -19.694 17.482 21.908 1.00  97.00 0 A 1
ATOM   4418 C CB  . PHE A 1 597 ? -16.969 15.797 22.168 1.00  97.65 0 A 1
ATOM   4419 C CG  . PHE A 1 597 ? -16.033 14.700 22.610 1.00  97.88 0 A 1
ATOM   4420 C CD1 . PHE A 1 597 ? -15.092 14.937 23.636 1.00  96.87 0 A 1
ATOM   4421 C CD2 . PHE A 1 597 ? -16.067 13.441 21.983 1.00  96.79 0 A 1
ATOM   4422 C CE1 . PHE A 1 597 ? -14.203 13.926 24.035 1.00  96.31 0 A 1
ATOM   4423 C CE2 . PHE A 1 597 ? -15.185 12.429 22.375 1.00  96.25 0 A 1
ATOM   4424 C CZ  . PHE A 1 597 ? -14.253 12.670 23.406 1.00  96.79 0 A 1
ATOM   4425 N N   . HIS A 1 598 ? -18.455 18.345 23.566 1.00  97.41 0 A 1
ATOM   4426 C CA  . HIS A 1 598 ? -19.085 19.657 23.524 1.00  97.25 0 A 1
ATOM   4427 C C   . HIS A 1 598 ? -18.116 20.794 23.872 1.00  96.91 0 A 1
ATOM   4428 O O   . HIS A 1 598 ? -16.998 20.583 24.349 1.00  95.30 0 A 1
ATOM   4429 C CB  . HIS A 1 598 ? -20.304 19.647 24.468 1.00  96.39 0 A 1
ATOM   4430 C CG  . HIS A 1 598 ? -19.951 19.397 25.908 1.00  96.21 0 A 1
ATOM   4431 C CD2 . HIS A 1 598 ? -20.046 18.203 26.596 1.00  85.02 0 A 1
ATOM   4432 N ND1 . HIS A 1 598 ? -19.440 20.307 26.796 1.00  86.05 0 A 1
ATOM   4433 C CE1 . HIS A 1 598 ? -19.231 19.691 27.971 1.00  87.78 0 A 1
ATOM   4434 N NE2 . HIS A 1 598 ? -19.588 18.413 27.884 1.00  89.74 0 A 1
ATOM   4435 N N   . GLY A 1 599 ? -18.576 22.024 23.658 1.00  96.71 0 A 1
ATOM   4436 C CA  . GLY A 1 599 ? -17.803 23.229 23.923 1.00  96.42 0 A 1
ATOM   4437 C C   . GLY A 1 599 ? -16.934 23.652 22.737 1.00  96.91 0 A 1
ATOM   4438 O O   . GLY A 1 599 ? -17.035 23.086 21.648 1.00  95.58 0 A 1
ATOM   4439 N N   . PRO A 1 600 ? -16.101 24.687 22.938 1.00  96.51 0 A 1
ATOM   4440 C CA  . PRO A 1 600 ? -15.327 25.259 21.846 1.00  96.01 0 A 1
ATOM   4441 C C   . PRO A 1 600 ? -14.125 24.389 21.460 1.00  96.15 0 A 1
ATOM   4442 O O   . PRO A 1 600 ? -13.568 23.666 22.289 1.00  94.56 0 A 1
ATOM   4443 C CB  . PRO A 1 600 ? -14.898 26.640 22.359 1.00  94.24 0 A 1
ATOM   4444 C CG  . PRO A 1 600 ? -14.775 26.427 23.870 1.00  91.40 0 A 1
ATOM   4445 C CD  . PRO A 1 600 ? -15.910 25.440 24.163 1.00  94.89 0 A 1
ATOM   4446 N N   . ILE A 1 601 ? -13.668 24.542 20.206 1.00  95.46 0 A 1
ATOM   4447 C CA  . ILE A 1 601 ? -12.442 23.914 19.673 1.00  94.73 0 A 1
ATOM   4448 C C   . ILE A 1 601 ? -11.396 24.940 19.222 1.00  93.76 0 A 1
ATOM   4449 O O   . ILE A 1 601 ? -10.393 24.594 18.604 1.00  89.51 0 A 1
ATOM   4450 C CB  . ILE A 1 601 ? -12.781 22.889 18.569 1.00  93.56 0 A 1
ATOM   4451 C CG1 . ILE A 1 601 ? -13.438 23.556 17.334 1.00  89.89 0 A 1
ATOM   4452 C CG2 . ILE A 1 601 ? -13.688 21.777 19.135 1.00  87.89 0 A 1
ATOM   4453 C CD1 . ILE A 1 601 ? -13.603 22.598 16.143 1.00  87.75 0 A 1
ATOM   4454 N N   . HIS A 1 602 ? -11.578 26.211 19.559 1.00  92.69 0 A 1
ATOM   4455 C CA  . HIS A 1 602 ? -10.801 27.341 19.034 1.00  89.38 0 A 1
ATOM   4456 C C   . HIS A 1 602 ? -9.308 27.356 19.412 1.00  87.71 0 A 1
ATOM   4457 O O   . HIS A 1 602 ? -8.531 28.074 18.803 1.00  79.44 0 A 1
ATOM   4458 C CB  . HIS A 1 602 ? -11.468 28.654 19.481 1.00  84.49 0 A 1
ATOM   4459 C CG  . HIS A 1 602 ? -11.494 28.845 20.980 1.00  81.07 0 A 1
ATOM   4460 C CD2 . HIS A 1 602 ? -10.624 29.604 21.723 1.00  67.49 0 A 1
ATOM   4461 N ND1 . HIS A 1 602 ? -12.378 28.277 21.864 1.00  67.70 0 A 1
ATOM   4462 C CE1 . HIS A 1 602 ? -12.062 28.675 23.104 1.00  63.92 0 A 1
ATOM   4463 N NE2 . HIS A 1 602 ? -11.004 29.483 23.068 1.00  65.03 0 A 1
ATOM   4464 N N   . HIS A 1 603 ? -8.903 26.580 20.402 1.00  86.04 0 A 1
ATOM   4465 C CA  . HIS A 1 603 ? -7.498 26.430 20.790 1.00  83.46 0 A 1
ATOM   4466 C C   . HIS A 1 603 ? -6.864 25.134 20.270 1.00  83.63 0 A 1
ATOM   4467 O O   . HIS A 1 603 ? -5.755 24.789 20.672 1.00  75.20 0 A 1
ATOM   4468 C CB  . HIS A 1 603 ? -7.361 26.538 22.318 1.00  75.75 0 A 1
ATOM   4469 C CG  . HIS A 1 603 ? -7.679 27.883 22.896 1.00  70.33 0 A 1
ATOM   4470 C CD2 . HIS A 1 603 ? -7.265 29.116 22.451 1.00  59.70 0 A 1
ATOM   4471 N ND1 . HIS A 1 603 ? -8.387 28.103 24.052 1.00  60.92 0 A 1
ATOM   4472 C CE1 . HIS A 1 603 ? -8.402 29.422 24.298 1.00  55.15 0 A 1
ATOM   4473 N NE2 . HIS A 1 603 ? -7.731 30.076 23.342 1.00  56.42 0 A 1
ATOM   4474 N N   . ALA A 1 604 ? -7.539 24.373 19.410 1.00  81.37 0 A 1
ATOM   4475 C CA  . ALA A 1 604 ? -6.978 23.163 18.837 1.00  80.03 0 A 1
ATOM   4476 C C   . ALA A 1 604 ? -5.854 23.524 17.853 1.00  82.83 0 A 1
ATOM   4477 O O   . ALA A 1 604 ? -6.089 24.125 16.813 1.00  77.90 0 A 1
ATOM   4478 C CB  . ALA A 1 604 ? -8.093 22.336 18.189 1.00  74.41 0 A 1
ATOM   4479 N N   . SER A 1 605 ? -4.621 23.137 18.202 1.00  85.36 0 A 1
ATOM   4480 C CA  . SER A 1 605 ? -3.441 23.341 17.374 1.00  86.19 0 A 1
ATOM   4481 C C   . SER A 1 605 ? -2.635 22.048 17.355 1.00  88.17 0 A 1
ATOM   4482 O O   . SER A 1 605 ? -2.036 21.678 18.364 1.00  83.14 0 A 1
ATOM   4483 C CB  . SER A 1 605 ? -2.623 24.508 17.920 1.00  79.64 0 A 1
ATOM   4484 O OG  . SER A 1 605 ? -1.436 24.664 17.182 1.00  72.29 0 A 1
ATOM   4485 N N   . PHE A 1 606 ? -2.665 21.351 16.232 1.00  90.23 0 A 1
ATOM   4486 C CA  . PHE A 1 606 ? -2.050 20.038 16.087 1.00  91.58 0 A 1
ATOM   4487 C C   . PHE A 1 606 ? -1.015 20.056 14.965 1.00  91.74 0 A 1
ATOM   4488 O O   . PHE A 1 606 ? -1.340 19.985 13.784 1.00  88.87 0 A 1
ATOM   4489 C CB  . PHE A 1 606 ? -3.133 18.996 15.848 1.00  90.43 0 A 1
ATOM   4490 C CG  . PHE A 1 606 ? -3.990 18.692 17.057 1.00  92.17 0 A 1
ATOM   4491 C CD1 . PHE A 1 606 ? -3.529 17.809 18.050 1.00  89.41 0 A 1
ATOM   4492 C CD2 . PHE A 1 606 ? -5.261 19.270 17.186 1.00  89.84 0 A 1
ATOM   4493 C CE1 . PHE A 1 606 ? -4.329 17.495 19.146 1.00  87.92 0 A 1
ATOM   4494 C CE2 . PHE A 1 606 ? -6.076 18.954 18.289 1.00  88.17 0 A 1
ATOM   4495 C CZ  . PHE A 1 606 ? -5.610 18.064 19.268 1.00  89.57 0 A 1
ATOM   4496 N N   . HIS A 1 607 ?  0.261 20.082 15.342 1.00  92.00 0 A 1
ATOM   4497 C CA  . HIS A 1 607 ?  1.365 20.084 14.381 1.00  91.66 0 A 1
ATOM   4498 C C   . HIS A 1 607 ?  1.516 18.765 13.615 1.00  92.43 0 A 1
ATOM   4499 O O   . HIS A 1 607 ?  2.091 18.745 12.532 1.00  90.16 0 A 1
ATOM   4500 C CB  . HIS A 1 607 ?  2.670 20.395 15.121 1.00  88.74 0 A 1
ATOM   4501 C CG  . HIS A 1 607 ?  2.678 21.753 15.754 1.00  78.44 0 A 1
ATOM   4502 C CD2 . HIS A 1 607 ?  2.480 22.059 17.074 1.00  65.57 0 A 1
ATOM   4503 N ND1 . HIS A 1 607 ?  2.909 22.945 15.103 1.00  65.60 0 A 1
ATOM   4504 C CE1 . HIS A 1 607 ?  2.849 23.946 16.011 1.00  59.53 0 A 1
ATOM   4505 N NE2 . HIS A 1 607 ?  2.596 23.434 17.214 1.00  60.16 0 A 1
ATOM   4506 N N   . THR A 1 608 ?  1.052 17.643 14.206 1.00  92.22 0 A 1
ATOM   4507 C CA  . THR A 1 608 ?  1.331 16.288 13.736 1.00  92.14 0 A 1
ATOM   4508 C C   . THR A 1 608 ?  0.106 15.557 13.176 1.00  92.54 0 A 1
ATOM   4509 O O   . THR A 1 608 ?  0.288 14.547 12.502 1.00  91.20 0 A 1
ATOM   4510 C CB  . THR A 1 608 ?  1.921 15.441 14.873 1.00  90.63 0 A 1
ATOM   4511 C CG2 . THR A 1 608 ?  3.287 15.980 15.320 1.00  82.57 0 A 1
ATOM   4512 O OG1 . THR A 1 608 ?  1.077 15.483 16.004 1.00  83.75 0 A 1
ATOM   4513 N N   . LEU A 1 609 ? -1.109 16.045 13.436 1.00  93.85 0 A 1
ATOM   4514 C CA  . LEU A 1 609 ? -2.333 15.407 12.963 1.00  94.36 0 A 1
ATOM   4515 C C   . LEU A 1 609 ? -2.432 15.454 11.443 1.00  94.49 0 A 1
ATOM   4516 O O   . LEU A 1 609 ? -2.277 16.508 10.827 1.00  93.23 0 A 1
ATOM   4517 C CB  . LEU A 1 609 ? -3.580 16.056 13.597 1.00  93.47 0 A 1
ATOM   4518 C CG  . LEU A 1 609 ? -3.980 15.445 14.947 1.00  89.84 0 A 1
ATOM   4519 C CD1 . LEU A 1 609 ? -5.105 16.273 15.566 1.00  88.25 0 A 1
ATOM   4520 C CD2 . LEU A 1 609 ? -4.507 14.025 14.816 1.00  88.07 0 A 1
ATOM   4521 N N   . ARG A 1 610 ? -2.741 14.286 10.865 1.00  94.74 0 A 1
ATOM   4522 C CA  . ARG A 1 610 ? -3.042 14.092  9.446 1.00  94.35 0 A 1
ATOM   4523 C C   . ARG A 1 610 ? -4.517 13.799  9.209 1.00  95.15 0 A 1
ATOM   4524 O O   . ARG A 1 610 ? -5.079 14.255  8.230 1.00  94.10 0 A 1
ATOM   4525 C CB  . ARG A 1 610 ? -2.200 12.938  8.894 1.00  92.45 0 A 1
ATOM   4526 C CG  . ARG A 1 610 ? -0.700 13.255  8.913 1.00  86.69 0 A 1
ATOM   4527 C CD  . ARG A 1 610 ?  0.077 12.068  8.364 1.00  79.36 0 A 1
ATOM   4528 N NE  . ARG A 1 610 ?  1.524 12.352  8.297 1.00  71.44 0 A 1
ATOM   4529 C CZ  . ARG A 1 610 ?  2.190 12.771  7.226 1.00  64.37 0 A 1
ATOM   4530 N NH1 . ARG A 1 610 ?  1.614 12.982  6.072 1.00  57.08 1 A 1
ATOM   4531 N NH2 . ARG A 1 610 ?  3.459 12.976  7.300 1.00  56.07 0 A 1
ATOM   4532 N N   . ILE A 1 611 ? -5.150 13.070 10.129 1.00  95.68 0 A 1
ATOM   4533 C CA  . ILE A 1 611 ? -6.575 12.758 10.075 1.00  95.91 0 A 1
ATOM   4534 C C   . ILE A 1 611 ? -7.204 13.228 11.388 1.00  96.06 0 A 1
ATOM   4535 O O   . ILE A 1 611 ? -6.777 12.819 12.466 1.00  95.37 0 A 1
ATOM   4536 C CB  . ILE A 1 611 ? -6.823 11.262  9.794 1.00  95.62 0 A 1
ATOM   4537 C CG1 . ILE A 1 611 ? -6.191 10.852  8.441 1.00  94.36 0 A 1
ATOM   4538 C CG2 . ILE A 1 611 ? -8.332 10.964  9.808 1.00  94.58 0 A 1
ATOM   4539 C CD1 . ILE A 1 611 ? -6.253  9.346  8.139 1.00  90.83 0 A 1
ATOM   4540 N N   . ILE A 1 612 ? -8.227 14.059 11.275 1.00  96.44 0 A 1
ATOM   4541 C CA  . ILE A 1 612 ? -9.048 14.447 12.417 1.00  96.60 0 A 1
ATOM   4542 C C   . ILE A 1 612 ? -10.518 14.339 12.046 1.00  96.70 0 A 1
ATOM   4543 O O   . ILE A 1 612 ? -10.965 14.941 11.074 1.00  96.33 0 A 1
ATOM   4544 C CB  . ILE A 1 612 ? -8.646 15.835 12.968 1.00  96.33 0 A 1
ATOM   4545 C CG1 . ILE A 1 612 ? -9.430 16.125 14.267 1.00  94.55 0 A 1
ATOM   4546 C CG2 . ILE A 1 612 ? -8.817 16.954 11.940 1.00  93.40 0 A 1
ATOM   4547 C CD1 . ILE A 1 612 ? -8.932 17.349 15.028 1.00  91.67 0 A 1
ATOM   4548 N N   . ASN A 1 613 ? -11.276 13.594 12.844 1.00  96.86 0 A 1
ATOM   4549 C CA  . ASN A 1 613 ? -12.719 13.480 12.698 1.00  96.98 0 A 1
ATOM   4550 C C   . ASN A 1 613 ? -13.403 13.855 14.015 1.00  97.08 0 A 1
ATOM   4551 O O   . ASN A 1 613 ? -13.293 13.145 15.020 1.00  96.71 0 A 1
ATOM   4552 C CB  . ASN A 1 613 ? -13.069 12.079 12.163 1.00  96.51 0 A 1
ATOM   4553 C CG  . ASN A 1 613 ? -14.535 11.960 11.790 1.00  95.57 0 A 1
ATOM   4554 N ND2 . ASN A 1 613 ? -14.888 11.030 10.925 1.00  89.12 0 A 1
ATOM   4555 O OD1 . ASN A 1 613 ? -15.378 12.701 12.259 1.00  90.59 0 A 1
ATOM   4556 N N   . LEU A 1 614 ? -14.082 14.983 13.994 1.00  96.81 0 A 1
ATOM   4557 C CA  . LEU A 1 614 ? -14.847 15.519 15.117 1.00  97.09 0 A 1
ATOM   4558 C C   . LEU A 1 614 ? -16.360 15.462 14.865 1.00  97.25 0 A 1
ATOM   4559 O O   . LEU A 1 614 ? -17.127 16.003 15.665 1.00  95.73 0 A 1
ATOM   4560 C CB  . LEU A 1 614 ? -14.411 16.968 15.407 1.00  96.32 0 A 1
ATOM   4561 C CG  . LEU A 1 614 ? -12.911 17.186 15.666 1.00  95.63 0 A 1
ATOM   4562 C CD1 . LEU A 1 614 ? -12.684 18.630 16.101 1.00  94.19 0 A 1
ATOM   4563 C CD2 . LEU A 1 614 ? -12.360 16.281 16.761 1.00  94.09 0 A 1
ATOM   4564 N N   . SER A 1 615 ? -16.782 14.836 13.774 1.00  97.19 0 A 1
ATOM   4565 C CA  . SER A 1 615 ? -18.163 14.857 13.297 1.00  97.26 0 A 1
ATOM   4566 C C   . SER A 1 615 ? -19.157 14.296 14.317 1.00  97.23 0 A 1
ATOM   4567 O O   . SER A 1 615 ? -18.808 13.529 15.219 1.00  96.24 0 A 1
ATOM   4568 C CB  . SER A 1 615 ? -18.280 14.126 11.961 1.00  96.15 0 A 1
ATOM   4569 O OG  . SER A 1 615 ? -18.043 12.740 12.102 1.00  92.23 0 A 1
ATOM   4570 N N   . HIS A 1 616 ? -20.420 14.679 14.178 1.00  96.99 0 A 1
ATOM   4571 C CA  . HIS A 1 616 ? -21.508 14.138 14.979 1.00  97.06 0 A 1
ATOM   4572 C C   . HIS A 1 616 ? -21.300 14.308 16.503 1.00  97.20 0 A 1
ATOM   4573 O O   . HIS A 1 616 ? -21.456 13.377 17.301 1.00  95.45 0 A 1
ATOM   4574 C CB  . HIS A 1 616 ? -21.825 12.707 14.503 1.00  95.50 0 A 1
ATOM   4575 C CG  . HIS A 1 616 ? -23.290 12.427 14.389 1.00  90.42 0 A 1
ATOM   4576 C CD2 . HIS A 1 616 ? -24.190 12.169 15.385 1.00  75.75 0 A 1
ATOM   4577 N ND1 . HIS A 1 616 ? -23.994 12.346 13.205 1.00  76.36 0 A 1
ATOM   4578 C CE1 . HIS A 1 616 ? -25.269 12.057 13.485 1.00  75.66 0 A 1
ATOM   4579 N NE2 . HIS A 1 616 ? -25.435 11.931 14.808 1.00  77.96 0 A 1
ATOM   4580 N N   . ASN A 1 617 ? -20.919 15.513 16.907 1.00  97.24 0 A 1
ATOM   4581 C CA  . ASN A 1 617 ? -20.764 15.927 18.299 1.00  97.53 0 A 1
ATOM   4582 C C   . ASN A 1 617 ? -21.545 17.232 18.575 1.00  97.36 0 A 1
ATOM   4583 O O   . ASN A 1 617 ? -22.422 17.636 17.804 1.00  94.93 0 A 1
ATOM   4584 C CB  . ASN A 1 617 ? -19.252 16.025 18.624 1.00  97.27 0 A 1
ATOM   4585 C CG  . ASN A 1 617 ? -18.646 14.694 19.017 1.00  97.58 0 A 1
ATOM   4586 N ND2 . ASN A 1 617 ? -17.869 14.087 18.151 1.00  93.66 0 A 1
ATOM   4587 O OD1 . ASN A 1 617 ? -18.837 14.210 20.127 1.00  93.93 0 A 1
ATOM   4588 N N   . GLN A 1 618 ? -21.234 17.899 19.654 1.00  97.82 0 A 1
ATOM   4589 C CA  . GLN A 1 618 ? -21.841 19.187 20.013 1.00  97.60 0 A 1
ATOM   4590 C C   . GLN A 1 618 ? -20.798 20.297 20.182 1.00  97.85 0 A 1
ATOM   4591 O O   . GLN A 1 618 ? -20.980 21.205 20.993 1.00  96.11 0 A 1
ATOM   4592 C CB  . GLN A 1 618 ? -22.759 19.049 21.240 1.00  96.39 0 A 1
ATOM   4593 C CG  . GLN A 1 618 ? -23.843 17.981 21.050 1.00  91.79 0 A 1
ATOM   4594 C CD  . GLN A 1 618 ? -24.989 18.099 22.055 1.00  82.86 0 A 1
ATOM   4595 N NE2 . GLN A 1 618 ? -25.679 17.019 22.331 1.00  69.04 0 A 1
ATOM   4596 O OE1 . GLN A 1 618 ? -25.321 19.171 22.553 1.00  73.47 0 A 1
ATOM   4597 N N   . PHE A 1 619 ? -19.706 20.223 19.424 1.00  97.59 0 A 1
ATOM   4598 C CA  . PHE A 1 619 ? -18.713 21.295 19.403 1.00  97.56 0 A 1
ATOM   4599 C C   . PHE A 1 619 ? -19.336 22.598 18.905 1.00  97.48 0 A 1
ATOM   4600 O O   . PHE A 1 619 ? -20.135 22.599 17.971 1.00  96.13 0 A 1
ATOM   4601 C CB  . PHE A 1 619 ? -17.502 20.896 18.563 1.00  97.36 0 A 1
ATOM   4602 C CG  . PHE A 1 619 ? -16.681 19.770 19.154 1.00  97.73 0 A 1
ATOM   4603 C CD1 . PHE A 1 619 ? -16.061 19.931 20.411 1.00  96.95 0 A 1
ATOM   4604 C CD2 . PHE A 1 619 ? -16.521 18.560 18.453 1.00  96.79 0 A 1
ATOM   4605 C CE1 . PHE A 1 619 ? -15.288 18.892 20.959 1.00  96.35 0 A 1
ATOM   4606 C CE2 . PHE A 1 619 ? -15.744 17.522 18.999 1.00  96.28 0 A 1
ATOM   4607 C CZ  . PHE A 1 619 ? -15.127 17.687 20.250 1.00  96.84 0 A 1
ATOM   4608 N N   . SER A 1 620 ? -18.990 23.701 19.554 1.00  97.39 0 A 1
ATOM   4609 C CA  . SER A 1 620 ? -19.647 24.991 19.370 1.00  96.81 0 A 1
ATOM   4610 C C   . SER A 1 620 ? -18.658 26.158 19.401 1.00  96.61 0 A 1
ATOM   4611 O O   . SER A 1 620 ? -17.465 25.993 19.692 1.00  93.92 0 A 1
ATOM   4612 C CB  . SER A 1 620 ? -20.746 25.166 20.437 1.00  95.26 0 A 1
ATOM   4613 O OG  . SER A 1 620 ? -20.205 25.152 21.744 1.00  91.64 0 A 1
ATOM   4614 N N   . GLY A 1 621 ? -19.168 27.348 19.123 1.00  96.02 0 A 1
ATOM   4615 C CA  . GLY A 1 621 ? -18.375 28.564 19.071 1.00  95.95 0 A 1
ATOM   4616 C C   . GLY A 1 621 ? -17.762 28.797 17.695 1.00  96.94 0 A 1
ATOM   4617 O O   . GLY A 1 621 ? -18.036 28.089 16.726 1.00  95.51 0 A 1
ATOM   4618 N N   . THR A 1 622 ? -16.935 29.826 17.622 1.00  96.69 0 A 1
ATOM   4619 C CA  . THR A 1 622 ? -16.308 30.274 16.374 1.00  96.69 0 A 1
ATOM   4620 C C   . THR A 1 622 ? -14.859 29.811 16.272 1.00  96.61 0 A 1
ATOM   4621 O O   . THR A 1 622 ? -14.188 29.573 17.282 1.00  94.70 0 A 1
ATOM   4622 C CB  . THR A 1 622 ? -16.381 31.804 16.236 1.00  95.41 0 A 1
ATOM   4623 C CG2 . THR A 1 622 ? -17.824 32.316 16.215 1.00  86.88 0 A 1
ATOM   4624 O OG1 . THR A 1 622 ? -15.743 32.431 17.326 1.00  87.34 0 A 1
ATOM   4625 N N   . LEU A 1 623 ? -14.354 29.723 15.044 1.00  96.43 0 A 1
ATOM   4626 C CA  . LEU A 1 623 ? -12.945 29.449 14.760 1.00  96.54 0 A 1
ATOM   4627 C C   . LEU A 1 623 ? -12.250 30.765 14.370 1.00  96.52 0 A 1
ATOM   4628 O O   . LEU A 1 623 ? -12.732 31.468 13.482 1.00  95.25 0 A 1
ATOM   4629 C CB  . LEU A 1 623 ? -12.829 28.390 13.656 1.00  95.83 0 A 1
ATOM   4630 C CG  . LEU A 1 623 ? -13.541 27.051 13.956 1.00  95.17 0 A 1
ATOM   4631 C CD1 . LEU A 1 623 ? -13.322 26.076 12.799 1.00  92.55 0 A 1
ATOM   4632 C CD2 . LEU A 1 623 ? -13.032 26.392 15.238 1.00  92.10 0 A 1
ATOM   4633 N N   . PRO A 1 624 ? -11.121 31.119 14.994 1.00  96.06 0 A 1
ATOM   4634 C CA  . PRO A 1 624 ? -10.382 32.315 14.607 1.00  95.68 0 A 1
ATOM   4635 C C   . PRO A 1 624 ? -9.784 32.169 13.198 1.00  95.93 0 A 1
ATOM   4636 O O   . PRO A 1 624 ? -9.424 31.074 12.780 1.00  94.96 0 A 1
ATOM   4637 C CB  . PRO A 1 624 ? -9.315 32.493 15.689 1.00  94.01 0 A 1
ATOM   4638 C CG  . PRO A 1 624 ? -9.064 31.066 16.175 1.00  91.65 0 A 1
ATOM   4639 C CD  . PRO A 1 624 ? -10.433 30.404 16.061 1.00  94.80 0 A 1
ATOM   4640 N N   . ALA A 1 625 ? -9.601 33.274 12.499 1.00  95.21 0 A 1
ATOM   4641 C CA  . ALA A 1 625 ? -9.097 33.269 11.112 1.00  95.23 0 A 1
ATOM   4642 C C   . ALA A 1 625 ? -7.734 32.561 10.936 1.00  95.42 0 A 1
ATOM   4643 O O   . ALA A 1 625 ? -7.433 32.054  9.862 1.00  93.65 0 A 1
ATOM   4644 C CB  . ALA A 1 625 ? -9.022 34.721 10.629 1.00  93.93 0 A 1
ATOM   4645 N N   . ASN A 1 626 ? -6.919 32.507 11.990 1.00  95.30 0 A 1
ATOM   4646 C CA  . ASN A 1 626 ? -5.604 31.861 12.032 1.00  94.68 0 A 1
ATOM   4647 C C   . ASN A 1 626 ? -5.626 30.430 12.605 1.00  95.03 0 A 1
ATOM   4648 O O   . ASN A 1 626 ? -4.573 29.906 12.940 1.00  93.25 0 A 1
ATOM   4649 C CB  . ASN A 1 626 ? -4.623 32.778 12.788 1.00  92.73 0 A 1
ATOM   4650 C CG  . ASN A 1 626 ? -4.953 32.932 14.271 1.00  87.90 0 A 1
ATOM   4651 N ND2 . ASN A 1 626 ? -3.968 33.267 15.077 1.00  78.11 0 A 1
ATOM   4652 O OD1 . ASN A 1 626 ? -6.072 32.778 14.717 1.00  76.17 0 A 1
ATOM   4653 N N   . TYR A 1 627 ? -6.789 29.797 12.717 1.00  95.11 0 A 1
ATOM   4654 C CA  . TYR A 1 627 ? -6.973 28.495 13.378 1.00  95.33 0 A 1
ATOM   4655 C C   . TYR A 1 627 ? -6.018 27.408 12.867 1.00  95.37 0 A 1
ATOM   4656 O O   . TYR A 1 627 ? -5.421 26.692 13.659 1.00  93.98 0 A 1
ATOM   4657 C CB  . TYR A 1 627 ? -8.432 28.069 13.188 1.00  95.15 0 A 1
ATOM   4658 C CG  . TYR A 1 627 ? -8.797 26.804 13.922 1.00  95.85 0 A 1
ATOM   4659 C CD1 . TYR A 1 627 ? -8.936 25.585 13.228 1.00  94.41 0 A 1
ATOM   4660 C CD2 . TYR A 1 627 ? -9.025 26.842 15.310 1.00  94.55 0 A 1
ATOM   4661 C CE1 . TYR A 1 627 ? -9.311 24.416 13.908 1.00  93.76 0 A 1
ATOM   4662 C CE2 . TYR A 1 627 ? -9.398 25.672 16.001 1.00  93.89 0 A 1
ATOM   4663 C CZ  . TYR A 1 627 ? -9.546 24.467 15.291 1.00  94.66 0 A 1
ATOM   4664 O OH  . TYR A 1 627 ? -9.931 23.326 15.961 1.00  93.58 0 A 1
ATOM   4665 N N   . PHE A 1 628 ? -5.804 27.328 11.555 1.00  95.56 0 A 1
ATOM   4666 C CA  . PHE A 1 628 ? -5.012 26.283 10.909 1.00  95.62 0 A 1
ATOM   4667 C C   . PHE A 1 628 ? -3.519 26.614 10.727 1.00  95.30 0 A 1
ATOM   4668 O O   . PHE A 1 628 ? -2.799 25.836 10.108 1.00  93.53 0 A 1
ATOM   4669 C CB  . PHE A 1 628 ? -5.687 25.905  9.588 1.00  95.53 0 A 1
ATOM   4670 C CG  . PHE A 1 628 ? -7.071 25.308  9.755 1.00  96.13 0 A 1
ATOM   4671 C CD1 . PHE A 1 628 ? -7.218 24.024 10.300 1.00  95.39 0 A 1
ATOM   4672 C CD2 . PHE A 1 628 ? -8.211 26.025  9.361 1.00  95.37 0 A 1
ATOM   4673 C CE1 . PHE A 1 628 ? -8.489 23.448 10.441 1.00  94.90 0 A 1
ATOM   4674 C CE2 . PHE A 1 628 ? -9.493 25.456  9.494 1.00  94.94 0 A 1
ATOM   4675 C CZ  . PHE A 1 628 ? -9.631 24.164 10.038 1.00  95.50 0 A 1
ATOM   4676 N N   . VAL A 1 629 ? -3.019 27.736 11.261 1.00  94.84 0 A 1
ATOM   4677 C CA  . VAL A 1 629 ? -1.637 28.198 11.014 1.00  93.90 0 A 1
ATOM   4678 C C   . VAL A 1 629 ? -0.575 27.179 11.468 1.00  92.76 0 A 1
ATOM   4679 O O   . VAL A 1 629 ?  0.471 27.047 10.838 1.00  88.56 0 A 1
ATOM   4680 C CB  . VAL A 1 629 ? -1.394 29.562 11.683 1.00  92.71 0 A 1
ATOM   4681 C CG1 . VAL A 1 629 ?  0.074 29.994 11.732 1.00  86.27 0 A 1
ATOM   4682 C CG2 . VAL A 1 629 ? -2.144 30.656 10.907 1.00  87.17 0 A 1
ATOM   4683 N N   . ASN A 1 630 ? -0.831 26.442 12.550 1.00  93.42 0 A 1
ATOM   4684 C CA  . ASN A 1 630 ?  0.132 25.511 13.132 1.00  92.64 0 A 1
ATOM   4685 C C   . ASN A 1 630 ? -0.132 24.038 12.758 1.00  92.70 0 A 1
ATOM   4686 O O   . ASN A 1 630 ?  0.494 23.143 13.330 1.00  89.99 0 A 1
ATOM   4687 C CB  . ASN A 1 630 ?  0.164 25.727 14.651 1.00  90.87 0 A 1
ATOM   4688 C CG  . ASN A 1 630 ?  0.685 27.096 15.064 1.00  87.46 0 A 1
ATOM   4689 N ND2 . ASN A 1 630 ?  0.239 27.589 16.194 1.00  78.27 0 A 1
ATOM   4690 O OD1 . ASN A 1 630 ?  1.501 27.727 14.421 1.00  79.49 0 A 1
ATOM   4691 N N   . TRP A 1 631 ? -1.037 23.762 11.825 1.00  93.69 0 A 1
ATOM   4692 C CA  . TRP A 1 631 ? -1.385 22.399 11.412 1.00  94.09 0 A 1
ATOM   4693 C C   . TRP A 1 631 ? -0.416 21.892 10.338 1.00  93.61 0 A 1
ATOM   4694 O O   . TRP A 1 631 ? -0.774 21.598  9.203 1.00  90.56 0 A 1
ATOM   4695 C CB  . TRP A 1 631 ? -2.858 22.344 10.998 1.00  93.89 0 A 1
ATOM   4696 C CG  . TRP A 1 631 ? -3.848 22.550 12.110 1.00  94.04 0 A 1
ATOM   4697 C CD1 . TRP A 1 631 ? -3.946 23.631 12.915 1.00  90.34 0 A 1
ATOM   4698 C CD2 . TRP A 1 631 ? -4.921 21.644 12.534 1.00  92.94 0 A 1
ATOM   4699 C CE2 . TRP A 1 631 ? -5.637 22.269 13.593 1.00  92.46 0 A 1
ATOM   4700 C CE3 . TRP A 1 631 ? -5.350 20.380 12.098 1.00  91.71 0 A 1
ATOM   4701 N NE1 . TRP A 1 631 ? -5.002 23.468 13.804 1.00  90.59 0 A 1
ATOM   4702 C CZ2 . TRP A 1 631 ? -6.764 21.658 14.197 1.00  92.22 0 A 1
ATOM   4703 C CZ3 . TRP A 1 631 ? -6.469 19.777 12.706 1.00  88.61 0 A 1
ATOM   4704 C CH2 . TRP A 1 631 ? -7.159 20.413 13.733 1.00  89.53 0 A 1
ATOM   4705 N N   . ASN A 1 632 ?  0.869 21.821 10.697 1.00  92.85 0 A 1
ATOM   4706 C CA  . ASN A 1 632 ?  1.974 21.637  9.763 1.00  92.29 0 A 1
ATOM   4707 C C   . ASN A 1 632 ?  1.889 20.326  8.964 1.00  92.18 0 A 1
ATOM   4708 O O   . ASN A 1 632 ?  2.225 20.316  7.789 1.00  89.46 0 A 1
ATOM   4709 C CB  . ASN A 1 632 ?  3.299 21.719 10.529 1.00  90.04 0 A 1
ATOM   4710 C CG  . ASN A 1 632 ?  3.567 23.093 11.139 1.00  83.83 0 A 1
ATOM   4711 N ND2 . ASN A 1 632 ?  4.347 23.147 12.192 1.00  72.89 0 A 1
ATOM   4712 O OD1 . ASN A 1 632 ?  3.096 24.109 10.697 1.00  72.55 0 A 1
ATOM   4713 N N   . ALA A 1 633 ?  1.432 19.236  9.581 1.00  92.04 0 A 1
ATOM   4714 C CA  . ALA A 1 633 ?  1.350 17.928  8.916 1.00  91.48 0 A 1
ATOM   4715 C C   . ALA A 1 633 ?  0.336 17.883  7.759 1.00  91.48 0 A 1
ATOM   4716 O O   . ALA A 1 633 ?  0.482 17.053  6.869 1.00  89.41 0 A 1
ATOM   4717 C CB  . ALA A 1 633 ?  1.049 16.864  9.964 1.00  89.99 0 A 1
ATOM   4718 N N   . MET A 1 634 ? -0.662 18.760  7.768 1.00  91.80 0 A 1
ATOM   4719 C CA  . MET A 1 634 ? -1.623 18.931  6.668 1.00  92.49 0 A 1
ATOM   4720 C C   . MET A 1 634 ? -1.209 20.054  5.698 1.00  92.29 0 A 1
ATOM   4721 O O   . MET A 1 634 ? -1.789 20.208  4.633 1.00  89.04 0 A 1
ATOM   4722 C CB  . MET A 1 634 ? -3.009 19.243  7.233 1.00  91.66 0 A 1
ATOM   4723 C CG  . MET A 1 634 ? -3.593 18.136  8.116 1.00  90.30 0 A 1
ATOM   4724 S SD  . MET A 1 634 ? -5.250 18.587  8.736 1.00  89.67 0 A 1
ATOM   4725 C CE  . MET A 1 634 ? -5.650 17.116  9.689 1.00  82.13 0 A 1
ATOM   4726 N N   . SER A 1 635 ? -0.234 20.865  6.082 1.00  92.17 0 A 1
ATOM   4727 C CA  . SER A 1 635 ?  0.199 22.039  5.300 1.00  90.16 0 A 1
ATOM   4728 C C   . SER A 1 635 ?  1.348 21.730  4.344 1.00  88.14 0 A 1
ATOM   4729 O O   . SER A 1 635 ?  1.507 22.380  3.306 1.00  82.59 0 A 1
ATOM   4730 C CB  . SER A 1 635 ?  0.640 23.162  6.236 1.00  88.09 0 A 1
ATOM   4731 O OG  . SER A 1 635 ? -0.384 23.517  7.145 1.00  77.02 0 A 1
ATOM   4732 N N   . SER A 1 636 ?  2.170 20.776  4.721 1.00  85.62 0 A 1
ATOM   4733 C CA  . SER A 1 636 ?  3.279 20.287  3.920 1.00  81.58 0 A 1
ATOM   4734 C C   . SER A 1 636 ?  3.428 18.792  4.144 1.00  78.10 0 A 1
ATOM   4735 O O   . SER A 1 636 ?  3.231 18.314  5.264 1.00  70.02 0 A 1
ATOM   4736 C CB  . SER A 1 636 ?  4.583 21.026  4.274 1.00  75.21 0 A 1
ATOM   4737 O OG  . SER A 1 636 ?  4.939 20.834  5.638 1.00  65.38 0 A 1
ATOM   4738 N N   . LEU A 1 637 ?  3.852 18.065  3.111 1.00  72.37 0 A 1
ATOM   4739 C CA  . LEU A 1 637 ?  4.473 16.763  3.304 1.00  66.65 0 A 1
ATOM   4740 C C   . LEU A 1 637 ?  5.725 16.994  4.160 1.00  65.33 0 A 1
ATOM   4741 O O   . LEU A 1 637 ?  6.811 17.251  3.654 1.00  58.75 0 A 1
ATOM   4742 C CB  . LEU A 1 637 ?  4.811 16.112  1.938 1.00  59.71 0 A 1
ATOM   4743 C CG  . LEU A 1 637 ?  3.590 15.511  1.218 1.00  54.23 0 A 1
ATOM   4744 C CD1 . LEU A 1 637 ?  3.929 15.233 -0.246 1.00  50.61 0 A 1
ATOM   4745 C CD2 . LEU A 1 637 ?  3.146 14.193  1.859 1.00  49.64 0 A 1
ATOM   4746 N N   . MET A 1 638 ?  5.537 16.963  5.479 1.00  59.96 0 A 1
ATOM   4747 C CA  . MET A 1 638 ?  6.676 16.809  6.359 1.00  56.44 0 A 1
ATOM   4748 C C   . MET A 1 638 ?  7.365 15.545  5.885 1.00  55.91 0 A 1
ATOM   4749 O O   . MET A 1 638 ?  6.762 14.461  5.889 1.00  51.01 0 A 1
ATOM   4750 C CB  . MET A 1 638 ?  6.267 16.675  7.833 1.00  49.92 0 A 1
ATOM   4751 C CG  . MET A 1 638 ?  5.848 18.013  8.434 1.00  46.13 0 A 1
ATOM   4752 S SD  . MET A 1 638 ?  5.862 17.999 10.248 1.00  40.87 0 A 1
ATOM   4753 C CE  . MET A 1 638 ?  5.397 19.704 10.564 1.00  38.07 0 A 1
ATOM   4754 N N   . ALA A 1 639 ?  8.612 15.693  5.443 1.00  50.64 0 A 1
ATOM   4755 C CA  . ALA A 1 639 ?  9.504 14.561  5.344 1.00  48.34 0 A 1
ATOM   4756 C C   . ALA A 1 639 ?  9.476 13.924  6.733 1.00  49.63 0 A 1
ATOM   4757 O O   . ALA A 1 639 ? 10.036 14.484  7.670 1.00  46.20 0 A 1
ATOM   4758 C CB  . ALA A 1 639 ? 10.898 15.049  4.935 1.00  41.90 0 A 1
ATOM   4759 N N   . THR A 1 640 ?  8.719 12.835  6.874 1.00  48.50 0 A 1
ATOM   4760 C CA  . THR A 1 640 ?  8.739 12.055  8.095 1.00  47.01 0 A 1
ATOM   4761 C C   . THR A 1 640 ? 10.197 11.664  8.258 1.00  47.18 0 A 1
ATOM   4762 O O   . THR A 1 640 ? 10.729 10.942  7.421 1.00  43.99 0 A 1
ATOM   4763 C CB  . THR A 1 640 ?  7.806 10.833  8.012 1.00  42.70 0 A 1
ATOM   4764 C CG2 . THR A 1 640 ?  6.361 11.225  8.321 1.00  37.68 0 A 1
ATOM   4765 O OG1 . THR A 1 640 ?  7.814 10.269  6.716 1.00  39.67 0 A 1
ATOM   4766 N N   . GLU A 1 641 ? 10.856 12.208  9.280 1.00  44.55 0 A 1
ATOM   4767 C CA  . GLU A 1 641 ? 12.223 11.817  9.645 1.00  43.01 0 A 1
ATOM   4768 C C   . GLU A 1 641 ? 12.311 10.306  9.851 1.00  44.79 0 A 1
ATOM   4769 O O   . GLU A 1 641 ? 13.370  9.714  9.678 1.00  41.45 0 A 1
ATOM   4770 C CB  . GLU A 1 641 ? 12.630 12.496 10.959 1.00  37.52 0 A 1
ATOM   4771 C CG  . GLU A 1 641 ? 12.872 14.006 10.833 1.00  32.68 0 A 1
ATOM   4772 C CD  . GLU A 1 641 ? 13.360 14.621 12.163 1.00  29.39 0 A 1
ATOM   4773 O OE1 . GLU A 1 641 ? 14.015 15.680 12.094 1.00  25.48 0 A 1
ATOM   4774 O OE2 . GLU A 1 641 ? 13.065 14.039 13.230 1.00  27.73 -1 A 1
ATOM   4775 N N   . ASP A 1 642 ? 11.177  9.722 10.180 1.00  47.83 0 A 1
ATOM   4776 C CA  . ASP A 1 642 ? 11.013  8.292 10.274 1.00  46.71 0 A 1
ATOM   4777 C C   . ASP A 1 642 ? 11.081  7.700  8.858 1.00  47.81 0 A 1
ATOM   4778 O O   . ASP A 1 642 ? 10.084  7.551  8.163 1.00  44.71 0 A 1
ATOM   4779 C CB  . ASP A 1 642 ?  9.698  8.007 11.017 1.00  42.14 0 A 1
ATOM   4780 C CG  . ASP A 1 642 ?  9.659  6.629 11.651 1.00  37.14 0 A 1
ATOM   4781 O OD1 . ASP A 1 642 ? 10.737  5.993 11.725 1.00  35.07 0 A 1
ATOM   4782 O OD2 . ASP A 1 642 ?  8.555  6.251 12.094 1.00  33.97 -1 A 1
ATOM   4783 N N   . ARG A 1 643 ? 12.297  7.382  8.445 1.00  43.45 0 A 1
ATOM   4784 C CA  . ARG A 1 643 ? 12.577  6.545  7.279 1.00  43.76 0 A 1
ATOM   4785 C C   . ARG A 1 643 ? 12.108  5.100  7.473 1.00  46.11 0 A 1
ATOM   4786 O O   . ARG A 1 643 ? 12.655  4.206  6.823 1.00  42.91 0 A 1
ATOM   4787 C CB  . ARG A 1 643 ? 14.072  6.516  6.949 1.00  38.43 0 A 1
ATOM   4788 C CG  . ARG A 1 643 ? 14.694  7.813  6.478 1.00  34.34 0 A 1
ATOM   4789 C CD  . ARG A 1 643 ? 16.049  7.396  5.890 1.00  31.33 0 A 1
ATOM   4790 N NE  . ARG A 1 643 ? 16.965  8.524  5.729 1.00  28.58 0 A 1
ATOM   4791 C CZ  . ARG A 1 643 ? 18.265  8.402  5.554 1.00  26.14 0 A 1
ATOM   4792 N NH1 . ARG A 1 643 ? 18.815  7.240  5.335 1.00  25.08 1 A 1
ATOM   4793 N NH2 . ARG A 1 643 ? 19.032  9.435  5.618 1.00  23.90 0 A 1
ATOM   4794 N N   . SER A 1 644 ? 11.155  4.843  8.339 1.00  47.62 0 A 1
ATOM   4795 C CA  . SER A 1 644 ? 10.425  3.604  8.221 1.00  47.45 0 A 1
ATOM   4796 C C   . SER A 1 644 ?  9.827  3.624  6.819 1.00  50.25 0 A 1
ATOM   4797 O O   . SER A 1 644 ?  8.954  4.437  6.509 1.00  48.00 0 A 1
ATOM   4798 C CB  . SER A 1 644 ?  9.370  3.446  9.324 1.00  42.80 0 A 1
ATOM   4799 O OG  . SER A 1 644 ?  8.409  4.477  9.308 1.00  38.89 0 A 1
ATOM   4800 N N   . GLN A 1 645 ? 10.356  2.763  5.972 1.00  55.88 0 A 1
ATOM   4801 C CA  . GLN A 1 645 ?  9.935  2.583  4.574 1.00  57.05 0 A 1
ATOM   4802 C C   . GLN A 1 645 ?  8.459  2.146  4.461 1.00  61.65 0 A 1
ATOM   4803 O O   . GLN A 1 645 ?  7.931  1.942  3.377 1.00  58.65 0 A 1
ATOM   4804 C CB  . GLN A 1 645 ? 10.859  1.531  3.943 1.00  51.40 0 A 1
ATOM   4805 C CG  . GLN A 1 645 ? 12.292  2.014  3.674 1.00  45.10 0 A 1
ATOM   4806 C CD  . GLN A 1 645 ? 13.222  0.854  3.319 1.00  40.23 0 A 1
ATOM   4807 N NE2 . GLN A 1 645 ? 14.298  1.079  2.593 1.00  36.40 0 A 1
ATOM   4808 O OE1 . GLN A 1 645 ? 13.002 -0.273  3.702 1.00  37.42 0 A 1
ATOM   4809 N N   . GLU A 1 646 ?  7.779  2.017  5.592 1.00  64.84 0 A 1
ATOM   4810 C CA  . GLU A 1 646 ?  6.372  1.691  5.657 1.00  66.93 0 A 1
ATOM   4811 C C   . GLU A 1 646 ?  5.528  2.863  5.168 1.00  70.82 0 A 1
ATOM   4812 O O   . GLU A 1 646 ?  5.463  3.928  5.804 1.00  69.38 0 A 1
ATOM   4813 C CB  . GLU A 1 646 ?  5.969  1.295  7.061 1.00  62.30 0 A 1
ATOM   4814 C CG  . GLU A 1 646 ?  6.715  0.038  7.510 1.00  55.10 0 A 1
ATOM   4815 C CD  . GLU A 1 646 ?  6.157 -0.514  8.808 1.00  51.49 0 A 1
ATOM   4816 O OE1 . GLU A 1 646 ?  6.125 -1.749  8.899 1.00  46.94 0 A 1
ATOM   4817 O OE2 . GLU A 1 646 ?  5.781  0.268  9.698 1.00  46.95 -1 A 1
ATOM   4818 N N   . LYS A 1 647 ?  4.816  2.632  4.078 1.00  73.78 0 A 1
ATOM   4819 C CA  . LYS A 1 647 ?  3.815  3.545  3.521 1.00  76.24 0 A 1
ATOM   4820 C C   . LYS A 1 647 ?  2.622  3.740  4.454 1.00  79.21 0 A 1
ATOM   4821 O O   . LYS A 1 647 ?  1.988  4.790  4.418 1.00  77.83 0 A 1
ATOM   4822 C CB  . LYS A 1 647 ?  3.321  3.003  2.176 1.00  73.41 0 A 1
ATOM   4823 C CG  . LYS A 1 647 ?  4.387  3.090  1.077 1.00  68.59 0 A 1
ATOM   4824 C CD  . LYS A 1 647 ?  3.875  2.525 -0.258 1.00  65.66 0 A 1
ATOM   4825 C CE  . LYS A 1 647 ?  4.966  2.713 -1.317 1.00  58.92 0 A 1
ATOM   4826 N NZ  . LYS A 1 647 ?  4.723  1.956 -2.558 1.00  53.36 1 A 1
ATOM   4827 N N   . TYR A 1 648 ?  2.320  2.729  5.269 1.00  79.31 0 A 1
ATOM   4828 C CA  . TYR A 1 648 ?  1.136  2.674  6.095 1.00  80.76 0 A 1
ATOM   4829 C C   . TYR A 1 648 ?  1.476  2.842  7.583 1.00  80.24 0 A 1
ATOM   4830 O O   . TYR A 1 648 ?  2.537  2.433  8.050 1.00  78.55 0 A 1
ATOM   4831 C CB  . TYR A 1 648 ?  0.382  1.370  5.822 1.00  80.48 0 A 1
ATOM   4832 C CG  . TYR A 1 648 ? -0.067  1.225  4.377 1.00  81.05 0 A 1
ATOM   4833 C CD1 . TYR A 1 648 ? -1.192  1.926  3.912 1.00  78.71 0 A 1
ATOM   4834 C CD2 . TYR A 1 648 ?  0.654  0.403  3.476 1.00  79.32 0 A 1
ATOM   4835 C CE1 . TYR A 1 648 ? -1.604  1.823  2.575 1.00  77.63 0 A 1
ATOM   4836 C CE2 . TYR A 1 648 ?  0.246  0.297  2.135 1.00  77.44 0 A 1
ATOM   4837 C CZ  . TYR A 1 648 ? -0.884  1.007  1.683 1.00  79.29 0 A 1
ATOM   4838 O OH  . TYR A 1 648 ? -1.295  0.916  0.380 1.00  76.05 0 A 1
ATOM   4839 N N   . MET A 1 649 ?  0.543  3.421  8.326 1.00  81.71 0 A 1
ATOM   4840 C CA  . MET A 1 649 ?  0.547  3.358  9.780 1.00  81.25 0 A 1
ATOM   4841 C C   . MET A 1 649 ?  0.224  1.931 10.238 1.00  79.56 0 A 1
ATOM   4842 O O   . MET A 1 649 ? -0.476  1.192  9.543 1.00  75.92 0 A 1
ATOM   4843 C CB  . MET A 1 649 ? -0.457  4.363 10.355 1.00  81.77 0 A 1
ATOM   4844 C CG  . MET A 1 649 ? -0.008  5.808 10.124 1.00  79.99 0 A 1
ATOM   4845 S SD  . MET A 1 649 ? -1.032  7.061 10.947 1.00  76.89 0 A 1
ATOM   4846 C CE  . MET A 1 649 ? -2.303  7.280  9.700 1.00  66.45 0 A 1
ATOM   4847 N N   . GLY A 1 650 ?  0.731  1.557 11.422 1.00  78.24 0 A 1
ATOM   4848 C CA  . GLY A 1 650 ?  0.512  0.240 12.001 1.00  74.59 0 A 1
ATOM   4849 C C   . GLY A 1 650 ?  1.804 -0.460 12.397 1.00  73.78 0 A 1
ATOM   4850 O O   . GLY A 1 650 ?  2.824  0.184 12.686 1.00  67.81 0 A 1
ATOM   4851 N N   . ASP A 1 651 ?  1.725 -1.795 12.437 1.00  73.11 0 A 1
ATOM   4852 C CA  . ASP A 1 651 ?  2.861 -2.642 12.780 1.00  70.72 0 A 1
ATOM   4853 C C   . ASP A 1 651 ?  3.720 -2.977 11.552 1.00  70.48 0 A 1
ATOM   4854 O O   . ASP A 1 651 ?  3.219 -3.295 10.477 1.00  65.04 0 A 1
ATOM   4855 C CB  . ASP A 1 651 ?  2.368 -3.913 13.480 1.00  65.92 0 A 1
ATOM   4856 C CG  . ASP A 1 651 ?  3.510 -4.793 14.003 1.00  61.27 0 A 1
ATOM   4857 O OD1 . ASP A 1 651 ?  4.609 -4.267 14.269 1.00  57.73 0 A 1
ATOM   4858 O OD2 . ASP A 1 651 ?  3.306 -6.012 14.133 1.00  57.61 -1 A 1
ATOM   4859 N N   . SER A 1 652 ?  5.025 -2.970 11.763 1.00  65.71 0 A 1
ATOM   4860 C CA  . SER A 1 652 ?  6.029 -3.280 10.751 1.00  63.00 0 A 1
ATOM   4861 C C   . SER A 1 652 ?  5.892 -4.682 10.162 1.00  64.67 0 A 1
ATOM   4862 O O   . SER A 1 652 ?  6.219 -4.920  9.003 1.00  60.29 0 A 1
ATOM   4863 C CB  . SER A 1 652 ?  7.423 -3.126 11.360 1.00  56.82 0 A 1
ATOM   4864 O OG  . SER A 1 652 ?  7.636 -1.769 11.689 1.00  51.53 0 A 1
ATOM   4865 N N   . PHE A 1 653 ?  5.341 -5.617 10.945 1.00  64.27 0 A 1
ATOM   4866 C CA  . PHE A 1 653 ?  5.094 -6.981 10.495 1.00  62.70 0 A 1
ATOM   4867 C C   . PHE A 1 653 ?  3.779 -7.158  9.754 1.00  63.69 0 A 1
ATOM   4868 O O   . PHE A 1 653 ?  3.493 -8.254  9.293 1.00  59.28 0 A 1
ATOM   4869 C CB  . PHE A 1 653 ?  5.247 -7.954 11.663 1.00  57.56 0 A 1
ATOM   4870 C CG  . PHE A 1 653 ?  6.715 -8.167 11.905 1.00  56.10 0 A 1
ATOM   4871 C CD1 . PHE A 1 653 ?  7.398 -9.185 11.209 1.00  52.04 0 A 1
ATOM   4872 C CD2 . PHE A 1 653 ?  7.428 -7.177 12.578 1.00  52.36 0 A 1
ATOM   4873 C CE1 . PHE A 1 653 ?  8.783 -9.187 11.153 1.00  47.61 0 A 1
ATOM   4874 C CE2 . PHE A 1 653 ?  8.820 -7.163 12.512 1.00  47.43 0 A 1
ATOM   4875 C CZ  . PHE A 1 653 ?  9.499 -8.147 11.779 1.00  48.23 0 A 1
ATOM   4876 N N   . ARG A 1 654 ?  2.991 -6.106  9.615 1.00  64.87 0 A 1
ATOM   4877 C CA  . ARG A 1 654 ?  1.700 -6.147  8.904 1.00  64.17 0 A 1
ATOM   4878 C C   . ARG A 1 654 ?  0.720 -7.199  9.454 1.00  68.25 0 A 1
ATOM   4879 O O   . ARG A 1 654 ? -0.260 -7.508  8.792 1.00  63.41 0 A 1
ATOM   4880 C CB  . ARG A 1 654 ?  1.917 -6.283  7.394 1.00  56.25 0 A 1
ATOM   4881 C CG  . ARG A 1 654 ?  2.824 -5.184  6.814 1.00  49.60 0 A 1
ATOM   4882 C CD  . ARG A 1 654 ?  2.864 -5.323  5.291 1.00  45.83 0 A 1
ATOM   4883 N NE  . ARG A 1 654 ?  3.610 -4.219  4.676 1.00  40.39 0 A 1
ATOM   4884 C CZ  . ARG A 1 654 ?  3.498 -3.811  3.422 1.00  35.59 0 A 1
ATOM   4885 N NH1 . ARG A 1 654 ?  2.705 -4.408  2.571 1.00  33.47 1 A 1
ATOM   4886 N NH2 . ARG A 1 654 ?  4.177 -2.782  3.002 1.00  31.28 0 A 1
ATOM   4887 N N   . TYR A 1 655 ?  0.943 -7.710 10.656 1.00  69.88 0 A 1
ATOM   4888 C CA  . TYR A 1 655 ? -0.015 -8.552 11.378 1.00  69.99 0 A 1
ATOM   4889 C C   . TYR A 1 655 ? -1.213 -7.739 11.866 1.00  72.02 0 A 1
ATOM   4890 O O   . TYR A 1 655 ? -2.306 -8.273 12.036 1.00  68.91 0 A 1
ATOM   4891 C CB  . TYR A 1 655 ?  0.682 -9.196 12.579 1.00  65.30 0 A 1
ATOM   4892 C CG  . TYR A 1 655 ?  1.761 -10.188 12.213 1.00  63.40 0 A 1
ATOM   4893 C CD1 . TYR A 1 655 ?  1.497 -11.204 11.270 1.00  59.17 0 A 1
ATOM   4894 C CD2 . TYR A 1 655 ?  3.026 -10.147 12.846 1.00  59.66 0 A 1
ATOM   4895 C CE1 . TYR A 1 655 ?  2.466 -12.157 10.949 1.00  53.98 0 A 1
ATOM   4896 C CE2 . TYR A 1 655 ?  4.001 -11.106 12.534 1.00  53.78 0 A 1
ATOM   4897 C CZ  . TYR A 1 655 ?  3.716 -12.111 11.592 1.00  54.43 0 A 1
ATOM   4898 O OH  . TYR A 1 655 ?  4.646 -13.072 11.286 1.00  47.31 0 A 1
ATOM   4899 N N   . TYR A 1 656 ? -0.990 -6.455 12.072 1.00  73.50 0 A 1
ATOM   4900 C CA  . TYR A 1 656 ? -2.027 -5.505 12.421 1.00  75.71 0 A 1
ATOM   4901 C C   . TYR A 1 656 ? -1.789 -4.200 11.666 1.00  76.84 0 A 1
ATOM   4902 O O   . TYR A 1 656 ? -0.661 -3.695 11.605 1.00  74.23 0 A 1
ATOM   4903 C CB  . TYR A 1 656 ? -2.026 -5.291 13.940 1.00  74.34 0 A 1
ATOM   4904 C CG  . TYR A 1 656 ? -3.030 -4.258 14.384 1.00  76.62 0 A 1
ATOM   4905 C CD1 . TYR A 1 656 ? -2.632 -2.915 14.589 1.00  73.26 0 A 1
ATOM   4906 C CD2 . TYR A 1 656 ? -4.385 -4.607 14.558 1.00  73.19 0 A 1
ATOM   4907 C CE1 . TYR A 1 656 ? -3.565 -1.945 14.953 1.00  70.28 0 A 1
ATOM   4908 C CE2 . TYR A 1 656 ? -5.327 -3.637 14.924 1.00  70.18 0 A 1
ATOM   4909 C CZ  . TYR A 1 656 ? -4.921 -2.310 15.118 1.00  73.15 0 A 1
ATOM   4910 O OH  . TYR A 1 656 ? -5.838 -1.358 15.462 1.00  70.50 0 A 1
ATOM   4911 N N   . HIS A 1 657 ? -2.864 -3.666 11.107 1.00  79.85 0 A 1
ATOM   4912 C CA  . HIS A 1 657 ? -2.880 -2.348 10.507 1.00  80.56 0 A 1
ATOM   4913 C C   . HIS A 1 657 ? -3.950 -1.520 11.188 1.00  83.43 0 A 1
ATOM   4914 O O   . HIS A 1 657 ? -5.048 -2.004 11.441 1.00  80.76 0 A 1
ATOM   4915 C CB  . HIS A 1 657 ? -3.139 -2.437  9.001 1.00  75.64 0 A 1
ATOM   4916 C CG  . HIS A 1 657 ? -2.098 -3.214  8.261 1.00  69.75 0 A 1
ATOM   4917 C CD2 . HIS A 1 657 ? -0.961 -2.725  7.665 1.00  61.06 0 A 1
ATOM   4918 N ND1 . HIS A 1 657 ? -2.102 -4.577  8.076 1.00  60.66 0 A 1
ATOM   4919 C CE1 . HIS A 1 657 ? -0.992 -4.900  7.390 1.00  56.14 0 A 1
ATOM   4920 N NE2 . HIS A 1 657 ? -0.284 -3.802  7.112 1.00  56.17 0 A 1
ATOM   4921 N N   . ASP A 1 658 ? -3.636 -0.256 11.437 1.00  83.48 0 A 1
ATOM   4922 C CA  . ASP A 1 658 ? -4.647  0.700 11.832 1.00  85.77 0 A 1
ATOM   4923 C C   . ASP A 1 658 ? -5.630  0.911 10.689 1.00  87.41 0 A 1
ATOM   4924 O O   . ASP A 1 658 ? -5.224  1.123  9.546 1.00  85.24 0 A 1
ATOM   4925 C CB  . ASP A 1 658 ? -3.983  2.020 12.232 1.00  83.42 0 A 1
ATOM   4926 C CG  . ASP A 1 658 ? -3.202  1.887 13.535 1.00  82.17 0 A 1
ATOM   4927 O OD1 . ASP A 1 658 ? -3.845  1.534 14.549 1.00  75.42 0 A 1
ATOM   4928 O OD2 . ASP A 1 658 ? -1.985  2.160 13.552 1.00  76.35 -1 A 1
ATOM   4929 N N   . SER A 1 659 ? -6.923  0.904 11.013 1.00  88.11 0 A 1
ATOM   4930 C CA  . SER A 1 659 ? -7.980  1.295 10.089 1.00  88.33 0 A 1
ATOM   4931 C C   . SER A 1 659 ? -8.750  2.495 10.636 1.00  89.34 0 A 1
ATOM   4932 O O   . SER A 1 659 ? -8.758  2.775 11.842 1.00  87.64 0 A 1
ATOM   4933 C CB  . SER A 1 659 ? -8.893  0.112  9.750 1.00  85.87 0 A 1
ATOM   4934 O OG  . SER A 1 659 ? -9.724 -0.267 10.832 1.00  76.94 0 A 1
ATOM   4935 N N   . VAL A 1 660 ? -9.379  3.244  9.738 1.00  90.62 0 A 1
ATOM   4936 C CA  . VAL A 1 660 ? -10.262  4.349 10.117 1.00  91.32 0 A 1
ATOM   4937 C C   . VAL A 1 660 ? -11.396  4.454  9.118 1.00  91.75 0 A 1
ATOM   4938 O O   . VAL A 1 660 ? -11.183  4.371  7.908 1.00  90.43 0 A 1
ATOM   4939 C CB  . VAL A 1 660 ? -9.479  5.668 10.271 1.00  90.01 0 A 1
ATOM   4940 C CG1 . VAL A 1 660 ? -8.907  6.229  8.968 1.00  81.41 0 A 1
ATOM   4941 C CG2 . VAL A 1 660 ? -10.335  6.748 10.916 1.00  82.50 0 A 1
ATOM   4942 N N   . VAL A 1 661 ? -12.603  4.656  9.628 1.00  88.88 0 A 1
ATOM   4943 C CA  . VAL A 1 661 ? -13.765  4.984  8.809 1.00  88.22 0 A 1
ATOM   4944 C C   . VAL A 1 661 ? -13.879  6.501  8.707 1.00  88.90 0 A 1
ATOM   4945 O O   . VAL A 1 661 ? -13.815  7.207  9.715 1.00  88.19 0 A 1
ATOM   4946 C CB  . VAL A 1 661 ? -15.048  4.344  9.355 1.00  86.70 0 A 1
ATOM   4947 C CG1 . VAL A 1 661 ? -16.243  4.644  8.449 1.00  81.32 0 A 1
ATOM   4948 C CG2 . VAL A 1 661 ? -14.910  2.817  9.445 1.00  83.26 0 A 1
ATOM   4949 N N   . LEU A 1 662 ? -14.037  7.004  7.481 1.00  90.13 0 A 1
ATOM   4950 C CA  . LEU A 1 662 ? -14.241  8.423  7.220 1.00  89.84 0 A 1
ATOM   4951 C C   . LEU A 1 662 ? -15.253  8.636  6.096 1.00  91.60 0 A 1
ATOM   4952 O O   . LEU A 1 662 ? -15.419  7.789  5.215 1.00  89.41 0 A 1
ATOM   4953 C CB  . LEU A 1 662 ? -12.882  9.106  6.957 1.00  86.03 0 A 1
ATOM   4954 C CG  . LEU A 1 662 ? -12.079  8.538  5.773 1.00  79.39 0 A 1
ATOM   4955 C CD1 . LEU A 1 662 ? -12.177  9.432  4.544 1.00  73.41 0 A 1
ATOM   4956 C CD2 . LEU A 1 662 ? -10.599  8.462  6.169 1.00  73.35 0 A 1
ATOM   4957 N N   . MET A 1 663 ? -15.913  9.781  6.125 1.00  90.38 0 A 1
ATOM   4958 C CA  . MET A 1 663 ? -16.762 10.219  5.025 1.00  91.18 0 A 1
ATOM   4959 C C   . MET A 1 663 ? -15.885 10.819  3.934 1.00  92.47 0 A 1
ATOM   4960 O O   . MET A 1 663 ? -15.204 11.815  4.161 1.00  91.25 0 A 1
ATOM   4961 C CB  . MET A 1 663 ? -17.795 11.227  5.550 1.00  89.98 0 A 1
ATOM   4962 C CG  . MET A 1 663 ? -18.923 11.484  4.540 1.00  81.02 0 A 1
ATOM   4963 S SD  . MET A 1 663 ? -19.998 10.050  4.195 1.00  77.66 0 A 1
ATOM   4964 C CE  . MET A 1 663 ? -20.808  9.831  5.788 1.00  66.46 0 A 1
ATOM   4965 N N   . ASN A 1 664 ? -15.903 10.221  2.749 1.00  92.93 0 A 1
ATOM   4966 C CA  . ASN A 1 664 ? -15.169 10.698  1.590 1.00  93.73 0 A 1
ATOM   4967 C C   . ASN A 1 664 ? -16.067 10.653  0.354 1.00  94.27 0 A 1
ATOM   4968 O O   . ASN A 1 664 ? -16.714  9.641  0.092 1.00  91.68 0 A 1
ATOM   4969 C CB  . ASN A 1 664 ? -13.895  9.851  1.415 1.00  92.25 0 A 1
ATOM   4970 C CG  . ASN A 1 664 ? -12.990 10.363  0.304 1.00  91.87 0 A 1
ATOM   4971 N ND2 . ASN A 1 664 ? -12.005  9.592 -0.090 1.00  84.28 0 A 1
ATOM   4972 O OD1 . ASN A 1 664 ? -13.143 11.456 -0.214 1.00  85.01 0 A 1
ATOM   4973 N N   . LYS A 1 665 ? -16.110 11.737 -0.384 1.00  92.84 0 A 1
ATOM   4974 C CA  . LYS A 1 665 ? -16.890 11.856 -1.629 1.00  93.37 0 A 1
ATOM   4975 C C   . LYS A 1 665 ? -18.370 11.472 -1.454 1.00  93.96 0 A 1
ATOM   4976 O O   . LYS A 1 665 ? -18.989 10.886 -2.334 1.00  90.29 0 A 1
ATOM   4977 C CB  . LYS A 1 665 ? -16.173 11.089 -2.763 1.00  91.72 0 A 1
ATOM   4978 C CG  . LYS A 1 665 ? -14.748 11.611 -3.019 1.00  92.29 0 A 1
ATOM   4979 C CD  . LYS A 1 665 ? -13.973 10.715 -3.984 1.00  89.39 0 A 1
ATOM   4980 C CE  . LYS A 1 665 ? -12.529 11.230 -4.101 1.00  87.85 0 A 1
ATOM   4981 N NZ  . LYS A 1 665 ? -11.643 10.316 -4.848 1.00  84.12 1 A 1
ATOM   4982 N N   . GLY A 1 666 ? -18.939 11.804 -0.298 1.00  92.45 0 A 1
ATOM   4983 C CA  . GLY A 1 666 ? -20.335 11.533  0.046 1.00  91.64 0 A 1
ATOM   4984 C C   . GLY A 1 666 ? -20.636 10.093  0.486 1.00  93.06 0 A 1
ATOM   4985 O O   . GLY A 1 666 ? -21.790  9.782  0.776 1.00  89.94 0 A 1
ATOM   4986 N N   . LEU A 1 667 ? -19.628  9.236  0.551 1.00  91.86 0 A 1
ATOM   4987 C CA  . LEU A 1 667 ? -19.753  7.844  0.984 1.00  92.10 0 A 1
ATOM   4988 C C   . LEU A 1 667 ? -18.888  7.584  2.216 1.00  92.76 0 A 1
ATOM   4989 O O   . LEU A 1 667 ? -17.799  8.127  2.365 1.00  90.68 0 A 1
ATOM   4990 C CB  . LEU A 1 667 ? -19.386  6.906 -0.171 1.00  89.68 0 A 1
ATOM   4991 C CG  . LEU A 1 667 ? -20.459  6.853 -1.274 1.00  81.82 0 A 1
ATOM   4992 C CD1 . LEU A 1 667 ? -19.884  6.178 -2.520 1.00  75.47 0 A 1
ATOM   4993 C CD2 . LEU A 1 667 ? -21.693  6.067 -0.838 1.00  75.96 0 A 1
ATOM   4994 N N   . GLU A 1 668 ? -19.383  6.716  3.093 1.00  91.50 0 A 1
ATOM   4995 C CA  . GLU A 1 668 ? -18.601  6.216  4.204 1.00  91.23 0 A 1
ATOM   4996 C C   . GLU A 1 668 ? -17.605  5.170  3.692 1.00  91.16 0 A 1
ATOM   4997 O O   . GLU A 1 668 ? -17.985  4.183  3.071 1.00  89.21 0 A 1
ATOM   4998 C CB  . GLU A 1 668 ? -19.549  5.682  5.287 1.00  89.62 0 A 1
ATOM   4999 C CG  . GLU A 1 668 ? -18.837  5.511  6.634 1.00  80.64 0 A 1
ATOM   5000 C CD  . GLU A 1 668 ? -19.845  5.294  7.781 1.00  78.14 0 A 1
ATOM   5001 O OE1 . GLU A 1 668 ? -19.735  6.025  8.794 1.00  70.22 0 A 1
ATOM   5002 O OE2 . GLU A 1 668 ? -20.740  4.449  7.649 1.00  72.34 -1 A 1
ATOM   5003 N N   . MET A 1 669 ? -16.327  5.401  3.923 1.00  90.87 0 A 1
ATOM   5004 C CA  . MET A 1 669 ? -15.247  4.535  3.464 1.00  90.55 0 A 1
ATOM   5005 C C   . MET A 1 669 ? -14.372  4.112  4.635 1.00  91.34 0 A 1
ATOM   5006 O O   . MET A 1 669 ? -13.994  4.924  5.476 1.00  89.36 0 A 1
ATOM   5007 C CB  . MET A 1 669 ? -14.398  5.263  2.425 1.00  88.23 0 A 1
ATOM   5008 C CG  . MET A 1 669 ? -15.047  5.243  1.035 1.00  79.45 0 A 1
ATOM   5009 S SD  . MET A 1 669 ? -14.088  6.077 -0.254 1.00  74.50 0 A 1
ATOM   5010 C CE  . MET A 1 669 ? -12.461  5.362  0.002 1.00  63.31 0 A 1
ATOM   5011 N N   . GLU A 1 670 ? -13.988  2.834  4.623 1.00  88.91 0 A 1
ATOM   5012 C CA  . GLU A 1 670 ? -12.988  2.311  5.539 1.00  88.83 0 A 1
ATOM   5013 C C   . GLU A 1 670 ? -11.609  2.306  4.872 1.00  88.69 0 A 1
ATOM   5014 O O   . GLU A 1 670 ? -11.382  1.625  3.875 1.00  87.44 0 A 1
ATOM   5015 C CB  . GLU A 1 670 ? -13.412  0.930  6.040 1.00  87.86 0 A 1
ATOM   5016 C CG  . GLU A 1 670 ? -12.453  0.417  7.127 1.00  83.66 0 A 1
ATOM   5017 C CD  . GLU A 1 670 ? -12.902 -0.894  7.793 1.00  79.39 0 A 1
ATOM   5018 O OE1 . GLU A 1 670 ? -12.332 -1.187  8.861 1.00  70.80 0 A 1
ATOM   5019 O OE2 . GLU A 1 670 ? -13.791 -1.565  7.240 1.00  73.09 -1 A 1
ATOM   5020 N N   . LEU A 1 671 ? -10.684  3.054  5.447 1.00  89.27 0 A 1
ATOM   5021 C CA  . LEU A 1 671 ? -9.270  2.912  5.132 1.00  88.96 0 A 1
ATOM   5022 C C   . LEU A 1 671 ? -8.737  1.712  5.917 1.00  88.60 0 A 1
ATOM   5023 O O   . LEU A 1 671 ? -8.316  1.857  7.058 1.00  87.22 0 A 1
ATOM   5024 C CB  . LEU A 1 671 ? -8.498  4.196  5.495 1.00  88.96 0 A 1
ATOM   5025 C CG  . LEU A 1 671 ? -8.969  5.486  4.818 1.00  87.44 0 A 1
ATOM   5026 C CD1 . LEU A 1 671 ? -8.047  6.618  5.255 1.00  83.73 0 A 1
ATOM   5027 C CD2 . LEU A 1 671 ? -8.937  5.406  3.297 1.00  84.49 0 A 1
ATOM   5028 N N   . VAL A 1 672 ? -8.732  0.539  5.277 1.00  85.40 0 A 1
ATOM   5029 C CA  . VAL A 1 672 ? -8.231 -0.717  5.872 1.00  82.92 0 A 1
ATOM   5030 C C   . VAL A 1 672 ? -6.744 -0.621  6.233 1.00  83.24 0 A 1
ATOM   5031 O O   . VAL A 1 672 ? -6.269 -1.269  7.162 1.00  78.65 0 A 1
ATOM   5032 C CB  . VAL A 1 672 ? -8.450 -1.892  4.907 1.00  79.94 0 A 1
ATOM   5033 C CG1 . VAL A 1 672 ? -8.024 -3.233  5.506 1.00  72.15 0 A 1
ATOM   5034 C CG2 . VAL A 1 672 ? -9.919 -2.019  4.500 1.00  72.78 0 A 1
ATOM   5035 N N   . ARG A 1 673 ? -6.004  0.206  5.497 1.00  84.54 0 A 1
ATOM   5036 C CA  . ARG A 1 673 ? -4.636  0.620  5.813 1.00  84.03 0 A 1
ATOM   5037 C C   . ARG A 1 673 ? -4.560  2.125  5.660 1.00  85.46 0 A 1
ATOM   5038 O O   . ARG A 1 673 ? -4.950  2.663  4.623 1.00  83.40 0 A 1
ATOM   5039 C CB  . ARG A 1 673 ? -3.631 -0.070  4.889 1.00  80.83 0 A 1
ATOM   5040 C CG  . ARG A 1 673 ? -3.585 -1.591  5.083 1.00  75.80 0 A 1
ATOM   5041 C CD  . ARG A 1 673 ? -2.511 -2.180  4.170 1.00  72.38 0 A 1
ATOM   5042 N NE  . ARG A 1 673 ? -2.458 -3.643  4.277 1.00  64.90 0 A 1
ATOM   5043 C CZ  . ARG A 1 673 ? -1.729 -4.452  3.523 1.00  58.79 0 A 1
ATOM   5044 N NH1 . ARG A 1 673 ? -0.915 -3.989  2.614 1.00  54.43 1 A 1
ATOM   5045 N NH2 . ARG A 1 673 ? -1.819 -5.738  3.675 1.00  49.93 0 A 1
ATOM   5046 N N   . ILE A 1 674 ? -4.026  2.803  6.660 1.00  85.87 0 A 1
ATOM   5047 C CA  . ILE A 1 674 ? -3.934  4.262  6.634 1.00  87.61 0 A 1
ATOM   5048 C C   . ILE A 1 674 ? -2.584  4.661  6.066 1.00  88.26 0 A 1
ATOM   5049 O O   . ILE A 1 674 ? -1.553  4.500  6.718 1.00  86.88 0 A 1
ATOM   5050 C CB  . ILE A 1 674 ? -4.193  4.873  8.022 1.00  86.35 0 A 1
ATOM   5051 C CG1 . ILE A 1 674 ? -5.476  4.319  8.685 1.00  83.72 0 A 1
ATOM   5052 C CG2 . ILE A 1 674 ? -4.294  6.402  7.857 1.00  83.67 0 A 1
ATOM   5053 C CD1 . ILE A 1 674 ? -5.654  4.770 10.139 1.00  79.62 0 A 1
ATOM   5054 N N   . LEU A 1 675 ? -2.582  5.213  4.856 1.00  85.98 0 A 1
ATOM   5055 C CA  . LEU A 1 675 ? -1.383  5.812  4.279 1.00  84.93 0 A 1
ATOM   5056 C C   . LEU A 1 675 ? -0.878  6.958  5.162 1.00  85.79 0 A 1
ATOM   5057 O O   . LEU A 1 675 ? -1.643  7.844  5.535 1.00  86.14 0 A 1
ATOM   5058 C CB  . LEU A 1 675 ? -1.686  6.332  2.868 1.00  83.84 0 A 1
ATOM   5059 C CG  . LEU A 1 675 ? -1.572  5.250  1.786 1.00  79.31 0 A 1
ATOM   5060 C CD1 . LEU A 1 675 ? -2.290  5.703  0.523 1.00  74.56 0 A 1
ATOM   5061 C CD2 . LEU A 1 675 ? -0.112  4.984  1.428 1.00  76.11 0 A 1
ATOM   5062 N N   . LYS A 1 676 ?  0.421  7.004  5.422 1.00  84.75 0 A 1
ATOM   5063 C CA  . LYS A 1 676 ?  1.046  8.099  6.187 1.00  83.11 0 A 1
ATOM   5064 C C   . LYS A 1 676 ?  0.869  9.467  5.522 1.00  83.30 0 A 1
ATOM   5065 O O   . LYS A 1 676 ?  0.952 10.478  6.202 1.00  81.71 0 A 1
ATOM   5066 C CB  . LYS A 1 676 ?  2.538  7.814  6.411 1.00  81.13 0 A 1
ATOM   5067 C CG  . LYS A 1 676 ?  2.771  6.667  7.403 1.00  78.67 0 A 1
ATOM   5068 C CD  . LYS A 1 676 ?  4.273  6.432  7.647 1.00  76.09 0 A 1
ATOM   5069 C CE  . LYS A 1 676 ?  4.452  5.305  8.667 1.00  70.81 0 A 1
ATOM   5070 N NZ  . LYS A 1 676 ?  5.869  4.970  8.898 1.00  65.18 1 A 1
ATOM   5071 N N   . ILE A 1 677 ?  0.624  9.502  4.216 1.00  86.24 0 A 1
ATOM   5072 C CA  . ILE A 1 677 ?  0.369 10.727  3.452 1.00  85.93 0 A 1
ATOM   5073 C C   . ILE A 1 677 ? -1.116 11.122  3.423 1.00  88.26 0 A 1
ATOM   5074 O O   . ILE A 1 677 ? -1.425 12.217  2.985 1.00  86.95 0 A 1
ATOM   5075 C CB  . ILE A 1 677 ?  0.946 10.635  2.024 1.00  82.83 0 A 1
ATOM   5076 C CG1 . ILE A 1 677 ?  0.308  9.489  1.214 1.00  75.42 0 A 1
ATOM   5077 C CG2 . ILE A 1 677 ?  2.482 10.495  2.105 1.00  72.03 0 A 1
ATOM   5078 C CD1 . ILE A 1 677 ?  0.668  9.510 -0.275 1.00  69.63 0 A 1
ATOM   5079 N N   . TYR A 1 678 ? -2.018 10.252  3.892 1.00  88.91 0 A 1
ATOM   5080 C CA  . TYR A 1 678 ? -3.447 10.538  3.858 1.00  90.95 0 A 1
ATOM   5081 C C   . TYR A 1 678 ? -3.786 11.661  4.832 1.00  92.19 0 A 1
ATOM   5082 O O   . TYR A 1 678 ? -3.387 11.627  6.006 1.00  91.01 0 A 1
ATOM   5083 C CB  . TYR A 1 678 ? -4.251  9.264  4.139 1.00  89.50 0 A 1
ATOM   5084 C CG  . TYR A 1 678 ? -5.664  9.313  3.571 1.00  88.84 0 A 1
ATOM   5085 C CD1 . TYR A 1 678 ? -6.673 10.049  4.200 1.00  82.72 0 A 1
ATOM   5086 C CD2 . TYR A 1 678 ? -5.942  8.640  2.368 1.00  81.79 0 A 1
ATOM   5087 C CE1 . TYR A 1 678 ? -7.961 10.125  3.637 1.00  78.32 0 A 1
ATOM   5088 C CE2 . TYR A 1 678 ? -7.218  8.709  1.795 1.00  76.50 0 A 1
ATOM   5089 C CZ  . TYR A 1 678 ? -8.232  9.456  2.423 1.00  78.22 0 A 1
ATOM   5090 O OH  . TYR A 1 678 ? -9.467  9.531  1.855 1.00  75.29 0 A 1
ATOM   5091 N N   . THR A 1 679 ? -4.541 12.651  4.363 1.00  93.47 0 A 1
ATOM   5092 C CA  . THR A 1 679 ? -4.972 13.806  5.150 1.00  94.41 0 A 1
ATOM   5093 C C   . THR A 1 679 ? -6.466 14.042  4.976 1.00  95.27 0 A 1
ATOM   5094 O O   . THR A 1 679 ? -6.978 14.155  3.860 1.00  94.15 0 A 1
ATOM   5095 C CB  . THR A 1 679 ? -4.184 15.063  4.787 1.00  92.92 0 A 1
ATOM   5096 C CG2 . THR A 1 679 ? -2.734 14.988  5.256 1.00  81.02 0 A 1
ATOM   5097 O OG1 . THR A 1 679 ? -4.182 15.251  3.399 1.00  82.48 0 A 1
ATOM   5098 N N   . ALA A 1 680 ? -7.172 14.115  6.094 1.00  96.27 0 A 1
ATOM   5099 C CA  . ALA A 1 680 ? -8.602 14.353  6.119 1.00  96.56 0 A 1
ATOM   5100 C C   . ALA A 1 680 ? -8.992 15.192  7.334 1.00  96.71 0 A 1
ATOM   5101 O O   . ALA A 1 680 ? -8.503 14.978  8.448 1.00  96.02 0 A 1
ATOM   5102 C CB  . ALA A 1 680 ? -9.345 13.013  6.088 1.00  95.94 0 A 1
ATOM   5103 N N   . LEU A 1 681 ? -9.908 16.143  7.133 1.00  96.87 0 A 1
ATOM   5104 C CA  . LEU A 1 681 ? -10.448 16.990  8.182 1.00  97.12 0 A 1
ATOM   5105 C C   . LEU A 1 681 ? -11.972 16.967  8.116 1.00  97.31 0 A 1
ATOM   5106 O O   . LEU A 1 681 ? -12.569 17.494  7.172 1.00  96.62 0 A 1
ATOM   5107 C CB  . LEU A 1 681 ? -9.820 18.385  8.053 1.00  96.69 0 A 1
ATOM   5108 C CG  . LEU A 1 681 ? -10.158 19.309  9.243 1.00  95.84 0 A 1
ATOM   5109 C CD1 . LEU A 1 681 ? -8.975 20.217  9.553 1.00  90.71 0 A 1
ATOM   5110 C CD2 . LEU A 1 681 ? -11.362 20.201  8.954 1.00  90.51 0 A 1
ATOM   5111 N N   . ASP A 1 682 ? -12.592 16.384  9.138 1.00  97.28 0 A 1
ATOM   5112 C CA  . ASP A 1 682 ? -14.046 16.292  9.261 1.00  97.30 0 A 1
ATOM   5113 C C   . ASP A 1 682 ? -14.518 16.930 10.568 1.00  97.22 0 A 1
ATOM   5114 O O   . ASP A 1 682 ? -14.300 16.411 11.667 1.00  96.48 0 A 1
ATOM   5115 C CB  . ASP A 1 682 ? -14.510 14.838  9.090 1.00  97.03 0 A 1
ATOM   5116 C CG  . ASP A 1 682 ? -16.032 14.724  8.889 1.00  96.54 0 A 1
ATOM   5117 O OD1 . ASP A 1 682 ? -16.742 15.708  9.180 1.00  93.96 0 A 1
ATOM   5118 O OD2 . ASP A 1 682 ? -16.490 13.661  8.426 1.00  93.02 -1 A 1
ATOM   5119 N N   . PHE A 1 683 ? -15.143 18.087 10.442 1.00  97.28 0 A 1
ATOM   5120 C CA  . PHE A 1 683 ? -15.783 18.825 11.526 1.00  97.48 0 A 1
ATOM   5121 C C   . PHE A 1 683 ? -17.309 18.877 11.359 1.00  97.52 0 A 1
ATOM   5122 O O   . PHE A 1 683 ? -17.965 19.658 12.054 1.00  95.95 0 A 1
ATOM   5123 C CB  . PHE A 1 683 ? -15.191 20.243 11.618 1.00  97.06 0 A 1
ATOM   5124 C CG  . PHE A 1 683 ? -13.756 20.402 12.083 1.00  97.25 0 A 1
ATOM   5125 C CD1 . PHE A 1 683 ? -12.909 19.308 12.365 1.00  95.78 0 A 1
ATOM   5126 C CD2 . PHE A 1 683 ? -13.256 21.705 12.276 1.00  95.77 0 A 1
ATOM   5127 C CE1 . PHE A 1 683 ? -11.594 19.507 12.822 1.00  95.12 0 A 1
ATOM   5128 C CE2 . PHE A 1 683 ? -11.946 21.909 12.728 1.00  95.20 0 A 1
ATOM   5129 C CZ  . PHE A 1 683 ? -11.110 20.814 13.002 1.00  95.87 0 A 1
ATOM   5130 N N   . SER A 1 684 ? -17.868 18.074 10.466 1.00  97.46 0 A 1
ATOM   5131 C CA  . SER A 1 684 ? -19.280 18.085 10.123 1.00  97.56 0 A 1
ATOM   5132 C C   . SER A 1 684 ? -20.191 17.743 11.313 1.00  97.46 0 A 1
ATOM   5133 O O   . SER A 1 684 ? -19.745 17.247 12.344 1.00  96.40 0 A 1
ATOM   5134 C CB  . SER A 1 684 ? -19.546 17.138  8.950 1.00  96.61 0 A 1
ATOM   5135 O OG  . SER A 1 684 ? -19.344 15.794  9.322 1.00  94.07 0 A 1
ATOM   5136 N N   . GLU A 1 685 ? -21.466 18.042 11.170 1.00  97.63 0 A 1
ATOM   5137 C CA  . GLU A 1 685 ? -22.491 17.678 12.159 1.00  97.47 0 A 1
ATOM   5138 C C   . GLU A 1 685 ? -22.158 18.142 13.587 1.00  97.66 0 A 1
ATOM   5139 O O   . GLU A 1 685 ? -22.244 17.401 14.573 1.00  96.16 0 A 1
ATOM   5140 C CB  . GLU A 1 685 ? -22.815 16.179 12.070 1.00  96.32 0 A 1
ATOM   5141 C CG  . GLU A 1 685 ? -23.301 15.751 10.679 1.00  91.67 0 A 1
ATOM   5142 C CD  . GLU A 1 685 ? -23.609 14.240 10.639 1.00  87.86 0 A 1
ATOM   5143 O OE1 . GLU A 1 685 ? -24.402 13.833  9.776 1.00  78.96 0 A 1
ATOM   5144 O OE2 . GLU A 1 685 ? -23.051 13.499 11.474 1.00  79.98 -1 A 1
ATOM   5145 N N   . ASN A 1 686 ? -21.768 19.404 13.701 1.00  97.30 0 A 1
ATOM   5146 C CA  . ASN A 1 686 ? -21.527 20.090 14.957 1.00  97.60 0 A 1
ATOM   5147 C C   . ASN A 1 686 ? -22.356 21.383 15.045 1.00  97.58 0 A 1
ATOM   5148 O O   . ASN A 1 686 ? -23.306 21.609 14.281 1.00  94.93 0 A 1
ATOM   5149 C CB  . ASN A 1 686 ? -20.001 20.290 15.127 1.00  97.26 0 A 1
ATOM   5150 C CG  . ASN A 1 686 ? -19.315 19.061 15.677 1.00  97.46 0 A 1
ATOM   5151 N ND2 . ASN A 1 686 ? -18.619 18.320 14.853 1.00  93.04 0 A 1
ATOM   5152 O OD1 . ASN A 1 686 ? -19.389 18.778 16.864 1.00  92.96 0 A 1
ATOM   5153 N N   . LYS A 1 687 ? -22.019 22.253 15.978 1.00  97.75 0 A 1
ATOM   5154 C CA  . LYS A 1 687 ? -22.659 23.564 16.194 1.00  97.51 0 A 1
ATOM   5155 C C   . LYS A 1 687 ? -21.662 24.707 16.027 1.00  97.64 0 A 1
ATOM   5156 O O   . LYS A 1 687 ? -21.694 25.680 16.785 1.00  95.56 0 A 1
ATOM   5157 C CB  . LYS A 1 687 ? -23.359 23.592 17.562 1.00  96.24 0 A 1
ATOM   5158 C CG  . LYS A 1 687 ? -24.425 22.502 17.711 1.00  92.59 0 A 1
ATOM   5159 C CD  . LYS A 1 687 ? -25.027 22.551 19.118 1.00  86.19 0 A 1
ATOM   5160 C CE  . LYS A 1 687 ? -26.030 21.405 19.265 1.00  77.07 0 A 1
ATOM   5161 N NZ  . LYS A 1 687 ? -26.442 21.236 20.674 1.00  66.13 1 A 1
ATOM   5162 N N   . LEU A 1 688 ? -20.729 24.553 15.075 1.00  97.50 0 A 1
ATOM   5163 C CA  . LEU A 1 688 ? -19.715 25.562 14.791 1.00  97.79 0 A 1
ATOM   5164 C C   . LEU A 1 688 ? -20.340 26.746 14.055 1.00  97.74 0 A 1
ATOM   5165 O O   . LEU A 1 688 ? -21.137 26.569 13.129 1.00  96.61 0 A 1
ATOM   5166 C CB  . LEU A 1 688 ? -18.551 24.949 13.992 1.00  97.43 0 A 1
ATOM   5167 C CG  . LEU A 1 688 ? -17.797 23.830 14.733 1.00  96.99 0 A 1
ATOM   5168 C CD1 . LEU A 1 688 ? -16.780 23.181 13.798 1.00  95.54 0 A 1
ATOM   5169 C CD2 . LEU A 1 688 ? -17.054 24.351 15.964 1.00  94.92 0 A 1
ATOM   5170 N N   . GLU A 1 689 ? -19.966 27.943 14.472 1.00  97.45 0 A 1
ATOM   5171 C CA  . GLU A 1 689 ? -20.515 29.217 14.011 1.00  97.15 0 A 1
ATOM   5172 C C   . GLU A 1 689 ? -19.412 30.150 13.497 1.00  97.21 0 A 1
ATOM   5173 O O   . GLU A 1 689 ? -18.214 29.882 13.631 1.00  94.92 0 A 1
ATOM   5174 C CB  . GLU A 1 689 ? -21.313 29.878 15.155 1.00  94.52 0 A 1
ATOM   5175 C CG  . GLU A 1 689 ? -22.512 29.066 15.656 1.00  86.85 0 A 1
ATOM   5176 C CD  . GLU A 1 689 ? -23.304 29.760 16.784 1.00  87.72 0 A 1
ATOM   5177 O OE1 . GLU A 1 689 ? -24.307 29.157 17.253 1.00  79.67 0 A 1
ATOM   5178 O OE2 . GLU A 1 689 ? -22.914 30.872 17.200 1.00  80.46 -1 A 1
ATOM   5179 N N   . GLY A 1 690 ? -19.820 31.279 12.937 1.00  97.07 0 A 1
ATOM   5180 C CA  . GLY A 1 690 ? -18.904 32.274 12.398 1.00  97.04 0 A 1
ATOM   5181 C C   . GLY A 1 690 ? -18.363 31.893 11.024 1.00  97.60 0 A 1
ATOM   5182 O O   . GLY A 1 690 ? -18.896 31.018 10.344 1.00  96.43 0 A 1
ATOM   5183 N N   . GLU A 1 691 ? -17.309 32.581 10.601 1.00  97.39 0 A 1
ATOM   5184 C CA  . GLU A 1 691 ? -16.716 32.357  9.287 1.00  97.36 0 A 1
ATOM   5185 C C   . GLU A 1 691 ? -15.768 31.149  9.278 1.00  97.69 0 A 1
ATOM   5186 O O   . GLU A 1 691 ? -15.062 30.878 10.261 1.00  96.38 0 A 1
ATOM   5187 C CB  . GLU A 1 691 ? -15.980 33.604  8.791 1.00  95.94 0 A 1
ATOM   5188 C CG  . GLU A 1 691 ? -16.911 34.801  8.539 1.00  88.85 0 A 1
ATOM   5189 C CD  . GLU A 1 691 ? -16.202 36.023  7.910 1.00  83.89 0 A 1
ATOM   5190 O OE1 . GLU A 1 691 ? -16.904 37.024  7.646 1.00  76.38 0 A 1
ATOM   5191 O OE2 . GLU A 1 691 ? -14.969 35.983  7.691 1.00  76.34 -1 A 1
ATOM   5192 N N   . ILE A 1 692 ? -15.680 30.473  8.134 1.00  97.66 0 A 1
ATOM   5193 C CA  . ILE A 1 692 ? -14.640 29.478  7.883 1.00  97.85 0 A 1
ATOM   5194 C C   . ILE A 1 692 ? -13.269 30.175  7.931 1.00  97.72 0 A 1
ATOM   5195 O O   . ILE A 1 692 ? -13.064 31.178  7.235 1.00  96.96 0 A 1
ATOM   5196 C CB  . ILE A 1 692 ? -14.871 28.754  6.537 1.00  97.65 0 A 1
ATOM   5197 C CG1 . ILE A 1 692 ? -16.232 28.010  6.524 1.00  96.61 0 A 1
ATOM   5198 C CG2 . ILE A 1 692 ? -13.721 27.766  6.272 1.00  96.57 0 A 1
ATOM   5199 C CD1 . ILE A 1 692 ? -16.627 27.456  5.151 1.00  94.69 0 A 1
ATOM   5200 N N   . PRO A 1 693 ? -12.306 29.678  8.717 1.00  97.53 0 A 1
ATOM   5201 C CA  . PRO A 1 693 ? -11.004 30.311  8.864 1.00  97.23 0 A 1
ATOM   5202 C C   . PRO A 1 693 ? -10.259 30.449  7.532 1.00  97.22 0 A 1
ATOM   5203 O O   . PRO A 1 693 ? -9.991 29.456  6.860 1.00  96.25 0 A 1
ATOM   5204 C CB  . PRO A 1 693 ? -10.222 29.424  9.835 1.00  96.30 0 A 1
ATOM   5205 C CG  . PRO A 1 693 ? -11.304 28.727 10.644 1.00  94.70 0 A 1
ATOM   5206 C CD  . PRO A 1 693 ? -12.434 28.553  9.645 1.00  96.84 0 A 1
ATOM   5207 N N   . ARG A 1 694 ? -9.809 31.653  7.189 1.00  96.96 0 A 1
ATOM   5208 C CA  . ARG A 1 694 ? -9.017 31.888  5.966 1.00  96.57 0 A 1
ATOM   5209 C C   . ARG A 1 694 ? -7.719 31.078  5.919 1.00  96.75 0 A 1
ATOM   5210 O O   . ARG A 1 694 ? -7.235 30.760  4.841 1.00  94.83 0 A 1
ATOM   5211 C CB  . ARG A 1 694 ? -8.689 33.380  5.818 1.00  94.49 0 A 1
ATOM   5212 C CG  . ARG A 1 694 ? -9.941 34.231  5.614 1.00  81.72 0 A 1
ATOM   5213 C CD  . ARG A 1 694 ? -9.559 35.697  5.399 1.00  79.47 0 A 1
ATOM   5214 N NE  . ARG A 1 694 ? -10.747 36.548  5.359 1.00  67.58 0 A 1
ATOM   5215 C CZ  . ARG A 1 694 ? -10.777 37.850  5.171 1.00  58.00 0 A 1
ATOM   5216 N NH1 . ARG A 1 694 ? -9.688 38.536  4.951 1.00  51.97 1 A 1
ATOM   5217 N NH2 . ARG A 1 694 ? -11.920 38.482  5.210 1.00  50.32 0 A 1
ATOM   5218 N N   . SER A 1 695 ? -7.178 30.743  7.092 1.00  96.66 0 A 1
ATOM   5219 C CA  . SER A 1 695 ? -5.984 29.902  7.225 1.00  96.31 0 A 1
ATOM   5220 C C   . SER A 1 695 ? -6.178 28.470  6.718 1.00  96.53 0 A 1
ATOM   5221 O O   . SER A 1 695 ? -5.189 27.764  6.568 1.00  95.52 0 A 1
ATOM   5222 C CB  . SER A 1 695 ? -5.524 29.877  8.683 1.00  95.49 0 A 1
ATOM   5223 O OG  . SER A 1 695 ? -6.566 29.460  9.532 1.00  92.73 0 A 1
ATOM   5224 N N   . ILE A 1 696 ? -7.395 28.036  6.394 1.00  96.61 0 A 1
ATOM   5225 C CA  . ILE A 1 696 ? -7.653 26.725  5.800 1.00  96.85 0 A 1
ATOM   5226 C C   . ILE A 1 696 ? -6.872 26.508  4.503 1.00  96.99 0 A 1
ATOM   5227 O O   . ILE A 1 696 ? -6.404 25.413  4.239 1.00  95.82 0 A 1
ATOM   5228 C CB  . ILE A 1 696 ? -9.171 26.531  5.611 1.00  96.28 0 A 1
ATOM   5229 C CG1 . ILE A 1 696 ? -9.499 25.028  5.484 1.00  93.38 0 A 1
ATOM   5230 C CG2 . ILE A 1 696 ? -9.727 27.333  4.414 1.00  92.59 0 A 1
ATOM   5231 C CD1 . ILE A 1 696 ? -10.959 24.738  5.812 1.00  87.70 0 A 1
ATOM   5232 N N   . GLY A 1 697 ? -6.612 27.570  3.754 1.00  96.68 0 A 1
ATOM   5233 C CA  . GLY A 1 697 ? -5.794 27.524  2.542 1.00  96.42 0 A 1
ATOM   5234 C C   . GLY A 1 697 ? -4.308 27.216  2.764 1.00  96.60 0 A 1
ATOM   5235 O O   . GLY A 1 697 ? -3.555 27.106  1.795 1.00  95.20 0 A 1
ATOM   5236 N N   . LEU A 1 698 ? -3.864 27.087  4.026 1.00  96.36 0 A 1
ATOM   5237 C CA  . LEU A 1 698 ? -2.514 26.616  4.355 1.00  95.85 0 A 1
ATOM   5238 C C   . LEU A 1 698 ? -2.402 25.085  4.309 1.00  95.67 0 A 1
ATOM   5239 O O   . LEU A 1 698 ? -1.294 24.577  4.172 1.00  94.27 0 A 1
ATOM   5240 C CB  . LEU A 1 698 ? -2.107 27.134  5.747 1.00  95.20 0 A 1
ATOM   5241 C CG  . LEU A 1 698 ? -2.046 28.668  5.877 1.00  94.07 0 A 1
ATOM   5242 C CD1 . LEU A 1 698 ? -1.763 29.044  7.330 1.00  91.24 0 A 1
ATOM   5243 C CD2 . LEU A 1 698 ? -0.953 29.276  5.006 1.00  90.74 0 A 1
ATOM   5244 N N   . LEU A 1 699 ? -3.511 24.357  4.387 1.00  96.05 0 A 1
ATOM   5245 C CA  . LEU A 1 699 ? -3.566 22.892  4.446 1.00  95.95 0 A 1
ATOM   5246 C C   . LEU A 1 699 ? -3.405 22.272  3.045 1.00  95.90 0 A 1
ATOM   5247 O O   . LEU A 1 699 ? -4.285 21.564  2.553 1.00  94.45 0 A 1
ATOM   5248 C CB  . LEU A 1 699 ? -4.864 22.439  5.137 1.00  95.67 0 A 1
ATOM   5249 C CG  . LEU A 1 699 ? -5.159 23.071  6.512 1.00  94.95 0 A 1
ATOM   5250 C CD1 . LEU A 1 699 ? -6.427 22.449  7.093 1.00  92.81 0 A 1
ATOM   5251 C CD2 . LEU A 1 699 ? -4.031 22.878  7.510 1.00  92.43 0 A 1
ATOM   5252 N N   . LYS A 1 700 ? -2.290 22.561  2.376 1.00  95.41 0 A 1
ATOM   5253 C CA  . LYS A 1 700 ? -2.090 22.283  0.945 1.00  94.88 0 A 1
ATOM   5254 C C   . LYS A 1 700 ? -2.105 20.802  0.572 1.00  94.57 0 A 1
ATOM   5255 O O   . LYS A 1 700 ? -2.321 20.507 -0.594 1.00  91.94 0 A 1
ATOM   5256 C CB  . LYS A 1 700 ? -0.761 22.886  0.482 1.00  93.33 0 A 1
ATOM   5257 C CG  . LYS A 1 700 ? -0.789 24.411  0.528 1.00  86.82 0 A 1
ATOM   5258 C CD  . LYS A 1 700 ?  0.525 24.934 -0.024 1.00  80.50 0 A 1
ATOM   5259 C CE  . LYS A 1 700 ?  0.516 26.460  0.004 1.00  70.92 0 A 1
ATOM   5260 N NZ  . LYS A 1 700 ?  1.785 26.987 -0.543 1.00  61.55 1 A 1
ATOM   5261 N N   . GLU A 1 701 ? -1.845 19.925  1.535 1.00  94.40 0 A 1
ATOM   5262 C CA  . GLU A 1 701 ? -1.823 18.468  1.340 1.00  93.52 0 A 1
ATOM   5263 C C   . GLU A 1 701 ? -3.172 17.817  1.678 1.00  94.20 0 A 1
ATOM   5264 O O   . GLU A 1 701 ? -3.277 16.600  1.750 1.00  92.57 0 A 1
ATOM   5265 C CB  . GLU A 1 701 ? -0.696 17.854  2.187 1.00  91.64 0 A 1
ATOM   5266 C CG  . GLU A 1 701 ?  0.686 18.488  1.965 1.00  86.63 0 A 1
ATOM   5267 C CD  . GLU A 1 701 ?  1.237 18.345  0.555 1.00  82.87 0 A 1
ATOM   5268 O OE1 . GLU A 1 701 ?  1.976 19.276  0.135 1.00  74.12 0 A 1
ATOM   5269 O OE2 . GLU A 1 701 ?  1.009 17.297 -0.075 1.00  74.15 -1 A 1
ATOM   5270 N N   . LEU A 1 702 ? -4.215 18.609  1.964 1.00  95.55 0 A 1
ATOM   5271 C CA  . LEU A 1 702 ? -5.516 18.103  2.391 1.00  96.22 0 A 1
ATOM   5272 C C   . LEU A 1 702 ? -6.267 17.480  1.208 1.00  96.41 0 A 1
ATOM   5273 O O   . LEU A 1 702 ? -6.530 18.150  0.213 1.00  95.72 0 A 1
ATOM   5274 C CB  . LEU A 1 702 ? -6.304 19.244  3.053 1.00  96.01 0 A 1
ATOM   5275 C CG  . LEU A 1 702 ? -7.583 18.783  3.771 1.00  95.12 0 A 1
ATOM   5276 C CD1 . LEU A 1 702 ? -7.276 17.933  5.007 1.00  93.67 0 A 1
ATOM   5277 C CD2 . LEU A 1 702 ? -8.363 20.006  4.244 1.00  93.04 0 A 1
ATOM   5278 N N   . HIS A 1 703 ? -6.663 16.201  1.368 1.00  96.26 0 A 1
ATOM   5279 C CA  . HIS A 1 703 ? -7.426 15.455  0.368 1.00  96.09 0 A 1
ATOM   5280 C C   . HIS A 1 703 ? -8.936 15.518  0.616 1.00  96.56 0 A 1
ATOM   5281 O O   . HIS A 1 703 ? -9.719 15.587 -0.327 1.00  95.79 0 A 1
ATOM   5282 C CB  . HIS A 1 703 ? -6.944 13.998  0.341 1.00  95.15 0 A 1
ATOM   5283 C CG  . HIS A 1 703 ? -5.630 13.828 -0.355 1.00  93.70 0 A 1
ATOM   5284 C CD2 . HIS A 1 703 ? -4.373 14.027  0.163 1.00  82.90 0 A 1
ATOM   5285 N ND1 . HIS A 1 703 ? -5.463 13.463 -1.680 1.00  82.31 0 A 1
ATOM   5286 C CE1 . HIS A 1 703 ? -4.148 13.445 -1.952 1.00  84.14 0 A 1
ATOM   5287 N NE2 . HIS A 1 703 ? -3.457 13.779 -0.855 1.00  85.98 0 A 1
ATOM   5288 N N   . VAL A 1 704 ? -9.370 15.487  1.879 1.00  97.26 0 A 1
ATOM   5289 C CA  . VAL A 1 704 ? -10.782 15.454  2.264 1.00  97.24 0 A 1
ATOM   5290 C C   . VAL A 1 704 ? -11.079 16.568  3.260 1.00  97.38 0 A 1
ATOM   5291 O O   . VAL A 1 704 ? -10.473 16.630  4.333 1.00  96.70 0 A 1
ATOM   5292 C CB  . VAL A 1 704 ? -11.190 14.079  2.837 1.00  96.45 0 A 1
ATOM   5293 C CG1 . VAL A 1 704 ? -12.686 14.026  3.161 1.00  94.00 0 A 1
ATOM   5294 C CG2 . VAL A 1 704 ? -10.877 12.942  1.852 1.00  94.35 0 A 1
ATOM   5295 N N   . LEU A 1 705 ? -12.047 17.419  2.940 1.00  97.55 0 A 1
ATOM   5296 C CA  . LEU A 1 705 ? -12.531 18.491  3.802 1.00  97.78 0 A 1
ATOM   5297 C C   . LEU A 1 705 ? -14.047 18.420  3.924 1.00  97.82 0 A 1
ATOM   5298 O O   . LEU A 1 705 ? -14.762 18.676  2.956 1.00  97.25 0 A 1
ATOM   5299 C CB  . LEU A 1 705 ? -12.060 19.837  3.232 1.00  97.68 0 A 1
ATOM   5300 C CG  . LEU A 1 705 ? -12.567 21.062  4.011 1.00  97.40 0 A 1
ATOM   5301 C CD1 . LEU A 1 705 ? -12.133 21.050  5.479 1.00  95.90 0 A 1
ATOM   5302 C CD2 . LEU A 1 705 ? -12.022 22.332  3.353 1.00  95.61 0 A 1
ATOM   5303 N N   . ASN A 1 706 ? -14.533 18.143  5.134 1.00  97.86 0 A 1
ATOM   5304 C CA  . ASN A 1 706 ? -15.948 18.147  5.452 1.00  97.77 0 A 1
ATOM   5305 C C   . ASN A 1 706 ? -16.243 19.130  6.594 1.00  97.76 0 A 1
ATOM   5306 O O   . ASN A 1 706 ? -15.820 18.941  7.734 1.00  97.16 0 A 1
ATOM   5307 C CB  . ASN A 1 706 ? -16.398 16.706  5.725 1.00  97.32 0 A 1
ATOM   5308 C CG  . ASN A 1 706 ? -17.905 16.578  5.867 1.00  96.63 0 A 1
ATOM   5309 N ND2 . ASN A 1 706 ? -18.387 15.377  6.115 1.00  91.26 0 A 1
ATOM   5310 O OD1 . ASN A 1 706 ? -18.652 17.532  5.761 1.00  92.43 0 A 1
ATOM   5311 N N   . LEU A 1 707 ? -16.970 20.199  6.265 1.00  97.81 0 A 1
ATOM   5312 C CA  . LEU A 1 707 ? -17.451 21.222  7.194 1.00  97.85 0 A 1
ATOM   5313 C C   . LEU A 1 707 ? -18.985 21.291  7.201 1.00  97.99 0 A 1
ATOM   5314 O O   . LEU A 1 707 ? -19.554 22.257  7.721 1.00  96.67 0 A 1
ATOM   5315 C CB  . LEU A 1 707 ? -16.831 22.588  6.836 1.00  97.52 0 A 1
ATOM   5316 C CG  . LEU A 1 707 ? -15.291 22.660  6.845 1.00  97.12 0 A 1
ATOM   5317 C CD1 . LEU A 1 707 ? -14.854 24.069  6.450 1.00  95.72 0 A 1
ATOM   5318 C CD2 . LEU A 1 707 ? -14.696 22.351  8.215 1.00  95.24 0 A 1
ATOM   5319 N N   . SER A 1 708 ? -19.642 20.293  6.610 1.00  97.89 0 A 1
ATOM   5320 C CA  . SER A 1 708 ? -21.088 20.275  6.427 1.00  97.78 0 A 1
ATOM   5321 C C   . SER A 1 708 ? -21.856 20.226  7.753 1.00  97.73 0 A 1
ATOM   5322 O O   . SER A 1 708 ? -21.290 19.969  8.816 1.00  96.80 0 A 1
ATOM   5323 C CB  . SER A 1 708 ? -21.494 19.115  5.519 1.00  96.82 0 A 1
ATOM   5324 O OG  . SER A 1 708 ? -21.312 17.871  6.166 1.00  93.81 0 A 1
ATOM   5325 N N   . SER A 1 709 ? -23.156 20.502  7.697 1.00  97.76 0 A 1
ATOM   5326 C CA  . SER A 1 709 ? -24.049 20.383  8.849 1.00  97.71 0 A 1
ATOM   5327 C C   . SER A 1 709 ? -23.550 21.127 10.097 1.00  97.88 0 A 1
ATOM   5328 O O   . SER A 1 709 ? -23.509 20.597 11.207 1.00  96.03 0 A 1
ATOM   5329 C CB  . SER A 1 709 ? -24.377 18.911  9.128 1.00  96.67 0 A 1
ATOM   5330 O OG  . SER A 1 709 ? -24.949 18.313  7.979 1.00  89.11 0 A 1
ATOM   5331 N N   . ASN A 1 710 ? -23.168 22.384  9.904 1.00  97.40 0 A 1
ATOM   5332 C CA  . ASN A 1 710 ? -22.803 23.323 10.952 1.00  97.63 0 A 1
ATOM   5333 C C   . ASN A 1 710 ? -23.646 24.608 10.827 1.00  97.54 0 A 1
ATOM   5334 O O   . ASN A 1 710 ? -24.687 24.644 10.156 1.00  94.61 0 A 1
ATOM   5335 C CB  . ASN A 1 710 ? -21.272 23.565 10.897 1.00  97.26 0 A 1
ATOM   5336 C CG  . ASN A 1 710 ? -20.487 22.522 11.663 1.00  97.55 0 A 1
ATOM   5337 N ND2 . ASN A 1 710 ? -19.842 21.606 10.989 1.00  93.41 0 A 1
ATOM   5338 O OD1 . ASN A 1 710 ? -20.428 22.557 12.889 1.00  93.32 0 A 1
ATOM   5339 N N   . ALA A 1 711 ? -23.222 25.675 11.464 1.00  97.88 0 A 1
ATOM   5340 C CA  . ALA A 1 711 ? -23.826 26.994 11.346 1.00  97.67 0 A 1
ATOM   5341 C C   . ALA A 1 711 ? -22.827 28.050 10.838 1.00  97.85 0 A 1
ATOM   5342 O O   . ALA A 1 711 ? -22.915 29.216 11.227 1.00  96.05 0 A 1
ATOM   5343 C CB  . ALA A 1 711 ? -24.501 27.348 12.684 1.00  96.64 0 A 1
ATOM   5344 N N   . PHE A 1 712 ? -21.876 27.634  9.973 1.00  97.95 0 A 1
ATOM   5345 C CA  . PHE A 1 712 ? -20.921 28.561  9.369 1.00  98.10 0 A 1
ATOM   5346 C C   . PHE A 1 712 ? -21.629 29.631  8.541 1.00  98.03 0 A 1
ATOM   5347 O O   . PHE A 1 712 ? -22.580 29.351  7.801 1.00  97.22 0 A 1
ATOM   5348 C CB  . PHE A 1 712 ? -19.878 27.821  8.522 1.00  97.95 0 A 1
ATOM   5349 C CG  . PHE A 1 712 ? -18.852 27.042  9.319 1.00  98.13 0 A 1
ATOM   5350 C CD1 . PHE A 1 712 ? -17.957 27.721 10.168 1.00  97.08 0 A 1
ATOM   5351 C CD2 . PHE A 1 712 ? -18.766 25.643  9.205 1.00  96.87 0 A 1
ATOM   5352 C CE1 . PHE A 1 712 ? -16.984 27.012 10.897 1.00  96.40 0 A 1
ATOM   5353 C CE2 . PHE A 1 712 ? -17.805 24.921  9.933 1.00  96.21 0 A 1
ATOM   5354 C CZ  . PHE A 1 712 ? -16.915 25.610 10.781 1.00  97.08 0 A 1
ATOM   5355 N N   . THR A 1 713 ? -21.146 30.864  8.660 1.00  97.88 0 A 1
ATOM   5356 C CA  . THR A 1 713 ? -21.680 32.062  8.009 1.00  97.61 0 A 1
ATOM   5357 C C   . THR A 1 713 ? -20.605 32.774  7.196 1.00  97.45 0 A 1
ATOM   5358 O O   . THR A 1 713 ? -19.430 32.398  7.219 1.00  95.36 0 A 1
ATOM   5359 C CB  . THR A 1 713 ? -22.297 33.027  9.034 1.00  96.57 0 A 1
ATOM   5360 C CG2 . THR A 1 713 ? -23.513 32.448  9.759 1.00  90.52 0 A 1
ATOM   5361 O OG1 . THR A 1 713 ? -21.362 33.398 10.016 1.00  90.59 0 A 1
ATOM   5362 N N   . GLY A 1 714 ? -20.991 33.824  6.470 1.00  96.91 0 A 1
ATOM   5363 C CA  . GLY A 1 714 ? -20.060 34.584  5.650 1.00  96.78 0 A 1
ATOM   5364 C C   . GLY A 1 714 ? -19.706 33.857  4.352 1.00  97.42 0 A 1
ATOM   5365 O O   . GLY A 1 714 ? -20.451 32.997  3.876 1.00  95.81 0 A 1
ATOM   5366 N N   . HIS A 1 715 ? -18.581 34.234  3.765 1.00  97.20 0 A 1
ATOM   5367 C CA  . HIS A 1 715 ? -18.156 33.741  2.457 1.00  97.17 0 A 1
ATOM   5368 C C   . HIS A 1 715 ? -17.284 32.491  2.571 1.00  97.51 0 A 1
ATOM   5369 O O   . HIS A 1 715 ? -16.509 32.337  3.508 1.00  96.34 0 A 1
ATOM   5370 C CB  . HIS A 1 715 ? -17.425 34.856  1.704 1.00  95.37 0 A 1
ATOM   5371 C CG  . HIS A 1 715 ? -18.282 36.068  1.478 1.00  91.14 0 A 1
ATOM   5372 C CD2 . HIS A 1 715 ? -18.261 37.245  2.191 1.00  76.76 0 A 1
ATOM   5373 N ND1 . HIS A 1 715 ? -19.256 36.218  0.520 1.00  76.97 0 A 1
ATOM   5374 C CE1 . HIS A 1 715 ? -19.810 37.441  0.652 1.00  76.93 0 A 1
ATOM   5375 N NE2 . HIS A 1 715 ? -19.230 38.086  1.660 1.00  78.37 0 A 1
ATOM   5376 N N   . ILE A 1 716 ? -17.347 31.635  1.554 1.00  97.67 0 A 1
ATOM   5377 C CA  . ILE A 1 716 ? -16.349 30.579  1.362 1.00  97.75 0 A 1
ATOM   5378 C C   . ILE A 1 716 ? -14.992 31.264  1.095 1.00  97.75 0 A 1
ATOM   5379 O O   . ILE A 1 716 ? -14.900 32.095  0.189 1.00  96.90 0 A 1
ATOM   5380 C CB  . ILE A 1 716 ? -16.747 29.638  0.210 1.00  97.37 0 A 1
ATOM   5381 C CG1 . ILE A 1 716 ? -18.111 28.959  0.498 1.00  96.04 0 A 1
ATOM   5382 C CG2 . ILE A 1 716 ? -15.659 28.569 -0.001 1.00  96.16 0 A 1
ATOM   5383 C CD1 . ILE A 1 716 ? -18.665 28.146 -0.670 1.00  93.89 0 A 1
ATOM   5384 N N   . PRO A 1 717 ? -13.928 30.952  1.858 1.00  97.80 0 A 1
ATOM   5385 C CA  . PRO A 1 717 ? -12.638 31.602  1.673 1.00  97.59 0 A 1
ATOM   5386 C C   . PRO A 1 717 ? -12.021 31.280  0.303 1.00  97.54 0 A 1
ATOM   5387 O O   . PRO A 1 717 ? -11.806 30.116 -0.010 1.00  96.42 0 A 1
ATOM   5388 C CB  . PRO A 1 717 ? -11.750 31.100  2.817 1.00  96.29 0 A 1
ATOM   5389 C CG  . PRO A 1 717 ? -12.738 30.607  3.872 1.00  93.82 0 A 1
ATOM   5390 C CD  . PRO A 1 717 ? -13.908 30.103  3.035 1.00  96.96 0 A 1
ATOM   5391 N N   . SER A 1 718 ? -11.615 32.300 -0.447 1.00  97.45 0 A 1
ATOM   5392 C CA  . SER A 1 718 ? -10.894 32.106 -1.715 1.00  97.07 0 A 1
ATOM   5393 C C   . SER A 1 718 ? -9.560 31.365 -1.543 1.00  97.28 0 A 1
ATOM   5394 O O   . SER A 1 718 ? -9.076 30.699 -2.455 1.00  95.35 0 A 1
ATOM   5395 C CB  . SER A 1 718 ? -10.638 33.458 -2.389 1.00  95.43 0 A 1
ATOM   5396 O OG  . SER A 1 718 ? -9.870 34.300 -1.549 1.00  85.84 0 A 1
ATOM   5397 N N   . SER A 1 719 ? -8.994 31.396 -0.327 1.00  97.25 0 A 1
ATOM   5398 C CA  . SER A 1 719 ? -7.804 30.620  0.029 1.00  97.01 0 A 1
ATOM   5399 C C   . SER A 1 719 ? -7.977 29.108 -0.146 1.00  97.19 0 A 1
ATOM   5400 O O   . SER A 1 719 ? -6.973 28.415 -0.299 1.00  96.01 0 A 1
ATOM   5401 C CB  . SER A 1 719 ? -7.370 30.930  1.462 1.00  96.25 0 A 1
ATOM   5402 O OG  . SER A 1 719 ? -8.344 30.525  2.398 1.00  93.34 0 A 1
ATOM   5403 N N   . MET A 1 720 ? -9.204 28.588 -0.182 1.00  97.09 0 A 1
ATOM   5404 C CA  . MET A 1 720 ? -9.467 27.180 -0.505 1.00  96.93 0 A 1
ATOM   5405 C C   . MET A 1 720 ? -8.970 26.799 -1.908 1.00  97.04 0 A 1
ATOM   5406 O O   . MET A 1 720 ? -8.620 25.644 -2.122 1.00  95.65 0 A 1
ATOM   5407 C CB  . MET A 1 720 ? -10.958 26.855 -0.399 1.00  96.05 0 A 1
ATOM   5408 C CG  . MET A 1 720 ? -11.457 26.766  1.051 1.00  92.08 0 A 1
ATOM   5409 S SD  . MET A 1 720 ? -13.177 26.214  1.128 1.00  91.40 0 A 1
ATOM   5410 C CE  . MET A 1 720 ? -13.405 26.068  2.907 1.00  82.46 0 A 1
ATOM   5411 N N   . GLY A 1 721 ? -8.821 27.741 -2.813 1.00  97.07 0 A 1
ATOM   5412 C CA  . GLY A 1 721 ? -8.183 27.516 -4.117 1.00  96.77 0 A 1
ATOM   5413 C C   . GLY A 1 721 ? -6.709 27.095 -4.043 1.00  96.78 0 A 1
ATOM   5414 O O   . GLY A 1 721 ? -6.135 26.664 -5.042 1.00  95.17 0 A 1
ATOM   5415 N N   . ASN A 1 722 ? -6.072 27.176 -2.860 1.00  96.82 0 A 1
ATOM   5416 C CA  . ASN A 1 722 ? -4.713 26.683 -2.639 1.00  96.27 0 A 1
ATOM   5417 C C   . ASN A 1 722 ? -4.641 25.182 -2.287 1.00  96.16 0 A 1
ATOM   5418 O O   . ASN A 1 722 ? -3.529 24.640 -2.233 1.00  94.42 0 A 1
ATOM   5419 C CB  . ASN A 1 722 ? -4.038 27.509 -1.526 1.00  95.34 0 A 1
ATOM   5420 C CG  . ASN A 1 722 ? -3.914 28.975 -1.866 1.00  93.31 0 A 1
ATOM   5421 N ND2 . ASN A 1 722 ? -4.305 29.849 -0.961 1.00  84.13 0 A 1
ATOM   5422 O OD1 . ASN A 1 722 ? -3.424 29.364 -2.906 1.00  85.74 0 A 1
ATOM   5423 N N   . LEU A 1 723 ? -5.775 24.532 -2.023 1.00  96.68 0 A 1
ATOM   5424 C CA  . LEU A 1 723 ? -5.877 23.119 -1.638 1.00  96.85 0 A 1
ATOM   5425 C C   . LEU A 1 723 ? -5.760 22.215 -2.871 1.00  96.60 0 A 1
ATOM   5426 O O   . LEU A 1 723 ? -6.726 21.598 -3.309 1.00  94.98 0 A 1
ATOM   5427 C CB  . LEU A 1 723 ? -7.186 22.871 -0.861 1.00  96.65 0 A 1
ATOM   5428 C CG  . LEU A 1 723 ? -7.396 23.737  0.395 1.00  95.65 0 A 1
ATOM   5429 C CD1 . LEU A 1 723 ? -8.733 23.381  1.051 1.00  93.26 0 A 1
ATOM   5430 C CD2 . LEU A 1 723 ? -6.295 23.538  1.428 1.00  92.78 0 A 1
ATOM   5431 N N   . ARG A 1 724 ? -4.561 22.172 -3.466 1.00  96.06 0 A 1
ATOM   5432 C CA  . ARG A 1 724 ? -4.322 21.556 -4.779 1.00  95.15 0 A 1
[truncated: 211,527 more chars]
