# Supplementary material for: β-sheet stabilization of the island domain underlies ligand-induced LRR-RP activation of plant immune signaling
Source: Nat Commun. 2025 Dec 8;16:10958. doi: 10.1038/s41467-025-66119-7 (PMC12686451; doi:10.1038/s41467-025-66119-7)
Supplement: Supplementary file 3 — Supplementary Dataset 1 [file 41467_2025_66119_MOESM3_ESM.zip › AF3_RLP32_IF1_model_0.cif]

# generated by PyMOL 3.1.4.1
#
data_AF3_RLP32_IF1_model_0
_entry.id AF3_RLP32_IF1_model_0
#
loop_
_atom_site.group_PDB
_atom_site.id
_atom_site.type_symbol
_atom_site.label_atom_id
_atom_site.label_alt_id
_atom_site.label_comp_id
_atom_site.label_asym_id
_atom_site.label_entity_id
_atom_site.label_seq_id
_atom_site.pdbx_PDB_ins_code
_atom_site.Cartn_x
_atom_site.Cartn_y
_atom_site.Cartn_z
_atom_site.occupancy
_atom_site.B_iso_or_equiv
_atom_site.pdbx_formal_charge
_atom_site.auth_asym_id
_atom_site.pdbx_PDB_model_num
ATOM   1   N N   . VAL A 1 33 ? 45.508 -34.083 16.435 1.00  34.58 0 A 1
ATOM   2   C CA  . VAL A 1 33 ? 44.356 -34.992 16.220 1.00  36.84 0 A 1
ATOM   3   C C   . VAL A 1 33 ? 43.778 -34.605 14.869 1.00  38.48 0 A 1
ATOM   4   O O   . VAL A 1 33 ? 43.540 -33.412 14.704 1.00  36.24 0 A 1
ATOM   5   C CB  . VAL A 1 33 ? 43.294 -34.845 17.327 1.00  34.76 0 A 1
ATOM   6   C CG1 . VAL A 1 33 ? 42.149 -35.836 17.157 1.00  30.44 0 A 1
ATOM   7   C CG2 . VAL A 1 33 ? 43.934 -35.072 18.709 1.00  32.39 0 A 1
ATOM   8   N N   . PRO A 1 34 ? 43.657 -35.500 13.863 1.00  42.53 0 A 1
ATOM   9   C CA  . PRO A 1 34 ? 43.077 -35.115 12.586 1.00  43.81 0 A 1
ATOM   10  C C   . PRO A 1 34 ? 41.679 -34.567 12.872 1.00  44.93 0 A 1
ATOM   11  O O   . PRO A 1 34 ? 40.898 -35.226 13.564 1.00  43.41 0 A 1
ATOM   12  C CB  . PRO A 1 34 ? 43.074 -36.387 11.725 1.00  40.90 0 A 1
ATOM   13  C CG  . PRO A 1 34 ? 43.099 -37.517 12.751 1.00  40.09 0 A 1
ATOM   14  C CD  . PRO A 1 34 ? 43.862 -36.925 13.934 1.00  43.58 0 A 1
ATOM   15  N N   . THR A 1 35 ? 41.410 -33.349 12.436 1.00  50.54 0 A 1
ATOM   16  C CA  . THR A 1 35 ? 40.091 -32.739 12.544 1.00  51.24 0 A 1
ATOM   17  C C   . THR A 1 35 ? 39.118 -33.682 11.844 1.00  52.53 0 A 1
ATOM   18  O O   . THR A 1 35 ? 39.193 -33.845 10.627 1.00  49.51 0 A 1
ATOM   19  C CB  . THR A 1 35 ? 40.074 -31.346 11.890 1.00  47.41 0 A 1
ATOM   20  C CG2 . THR A 1 35 ? 40.463 -30.263 12.899 1.00  42.00 0 A 1
ATOM   21  O OG1 . THR A 1 35 ? 41.016 -31.267 10.842 1.00  43.67 0 A 1
ATOM   22  N N   . LYS A 1 36 ? 38.286 -34.382 12.619 1.00  57.86 0 A 1
ATOM   23  C CA  . LYS A 1 36 ? 37.305 -35.311 12.071 1.00  59.05 0 A 1
ATOM   24  C C   . LYS A 1 36 ? 36.388 -34.488 11.181 1.00  62.13 0 A 1
ATOM   25  O O   . LYS A 1 36 ? 35.643 -33.652 11.688 1.00  57.99 0 A 1
ATOM   26  C CB  . LYS A 1 36 ? 36.491 -35.991 13.185 1.00  53.67 0 A 1
ATOM   27  C CG  . LYS A 1 36 ? 37.111 -37.291 13.703 1.00  48.27 0 A 1
ATOM   28  C CD  . LYS A 1 36 ? 36.166 -37.926 14.731 1.00  44.14 0 A 1
ATOM   29  C CE  . LYS A 1 36 ? 36.634 -39.310 15.165 1.00  38.72 0 A 1
ATOM   30  N NZ  . LYS A 1 36 ? 35.671 -39.934 16.108 1.00  34.95 1 A 1
ATOM   31  N N   . HIS A 1 37 ? 36.481 -34.730  9.874 1.00  63.22 0 A 1
ATOM   32  C CA  . HIS A 1 37 ? 35.468 -34.257  8.953 1.00  63.90 0 A 1
ATOM   33  C C   . HIS A 1 37 ? 34.156 -34.914  9.353 1.00  68.56 0 A 1
ATOM   34  O O   . HIS A 1 37 ? 33.973 -36.115  9.171 1.00  64.08 0 A 1
ATOM   35  C CB  . HIS A 1 37 ? 35.876 -34.561  7.508 1.00  56.20 0 A 1
ATOM   36  C CG  . HIS A 1 37 ? 36.862 -33.572  6.958 1.00  51.70 0 A 1
ATOM   37  C CD2 . HIS A 1 37 ? 38.187 -33.778  6.656 1.00  44.84 0 A 1
ATOM   38  N ND1 . HIS A 1 37 ? 36.589 -32.259  6.675 1.00  46.21 0 A 1
ATOM   39  C CE1 . HIS A 1 37 ? 37.724 -31.677  6.214 1.00  42.54 0 A 1
ATOM   40  N NE2 . HIS A 1 37 ? 38.715 -32.577  6.190 1.00  43.07 0 A 1
ATOM   41  N N   . LEU A 1 38 ? 33.275 -34.135  9.972 1.00  73.77 0 A 1
ATOM   42  C CA  . LEU A 1 38 ? 31.941 -34.585 10.358 1.00  75.34 0 A 1
ATOM   43  C C   . LEU A 1 38 ? 31.069 -34.773  9.123 1.00  78.99 0 A 1
ATOM   44  O O   . LEU A 1 38 ? 30.321 -35.744  9.040 1.00  74.17 0 A 1
ATOM   45  C CB  . LEU A 1 38 ? 31.348 -33.552 11.330 1.00  68.30 0 A 1
ATOM   46  C CG  . LEU A 1 38 ? 31.813 -33.771 12.785 1.00  61.69 0 A 1
ATOM   47  C CD1 . LEU A 1 38 ? 31.845 -32.454 13.555 1.00  56.91 0 A 1
ATOM   48  C CD2 . LEU A 1 38 ? 30.870 -34.736 13.512 1.00  55.60 0 A 1
ATOM   49  N N   . CYS A 1 39 ? 31.236 -33.879  8.143 1.00  80.90 0 A 1
ATOM   50  C CA  . CYS A 1 39 ? 30.459 -33.892  6.911 1.00  81.44 0 A 1
ATOM   51  C C   . CYS A 1 39 ? 30.724 -35.155  6.083 1.00  83.23 0 A 1
ATOM   52  O O   . CYS A 1 39 ? 31.870 -35.487  5.763 1.00  80.66 0 A 1
ATOM   53  C CB  . CYS A 1 39 ? 30.816 -32.636  6.128 1.00  77.89 0 A 1
ATOM   54  S SG  . CYS A 1 39 ? 29.936 -32.471  4.555 1.00  73.14 0 A 1
ATOM   55  N N   . ARG A 1 40 ? 29.655 -35.799  5.652 1.00  84.39 0 A 1
ATOM   56  C CA  . ARG A 1 40 ? 29.746 -36.876  4.669 1.00  84.36 0 A 1
ATOM   57  C C   . ARG A 1 40 ? 30.049 -36.291  3.291 1.00  85.07 0 A 1
ATOM   58  O O   . ARG A 1 40 ? 29.360 -35.387  2.833 1.00  82.39 0 A 1
ATOM   59  C CB  . ARG A 1 40 ? 28.458 -37.708  4.644 1.00  81.90 0 A 1
ATOM   60  C CG  . ARG A 1 40 ? 28.259 -38.506  5.932 1.00  77.11 0 A 1
ATOM   61  C CD  . ARG A 1 40 ? 27.076 -39.454  5.754 1.00  72.15 0 A 1
ATOM   62  N NE  . ARG A 1 40 ? 26.902 -40.332  6.908 1.00  67.35 0 A 1
ATOM   63  C CZ  . ARG A 1 40 ? 25.948 -41.246  7.032 1.00  60.72 0 A 1
ATOM   64  N NH1 . ARG A 1 40 ? 25.123 -41.524  6.066 1.00  56.07 1 A 1
ATOM   65  N NH2 . ARG A 1 40 ? 25.808 -41.884  8.143 1.00  54.73 0 A 1
ATOM   66  N N   . LEU A 1 41 ? 31.060 -36.861  2.601 1.00  82.60 0 A 1
ATOM   67  C CA  . LEU A 1 41 ? 31.492 -36.430  1.271 1.00  82.59 0 A 1
ATOM   68  C C   . LEU A 1 41 ? 30.334 -36.334  0.278 1.00  83.57 0 A 1
ATOM   69  O O   . LEU A 1 41 ? 30.207 -35.324 -0.405 1.00  81.35 0 A 1
ATOM   70  C CB  . LEU A 1 41 ? 32.558 -37.412  0.758 1.00  80.12 0 A 1
ATOM   71  C CG  . LEU A 1 41 ? 33.949 -37.163  1.368 1.00  73.56 0 A 1
ATOM   72  C CD1 . LEU A 1 41 ? 34.812 -38.414  1.268 1.00  67.35 0 A 1
ATOM   73  C CD2 . LEU A 1 41 ? 34.673 -36.036  0.642 1.00  67.35 0 A 1
ATOM   74  N N   . GLU A 1 42 ? 29.448 -37.315  0.243 1.00  82.29 0 A 1
ATOM   75  C CA  . GLU A 1 42 ? 28.285 -37.340 -0.647 1.00  82.23 0 A 1
ATOM   76  C C   . GLU A 1 42 ? 27.342 -36.155 -0.402 1.00  83.04 0 A 1
ATOM   77  O O   . GLU A 1 42 ? 26.820 -35.573 -1.349 1.00  81.43 0 A 1
ATOM   78  C CB  . GLU A 1 42 ? 27.509 -38.642 -0.439 1.00  80.46 0 A 1
ATOM   79  C CG  . GLU A 1 42 ? 28.304 -39.901 -0.802 1.00  71.86 0 A 1
ATOM   80  C CD  . GLU A 1 42 ? 27.545 -41.191 -0.479 1.00  67.32 0 A 1
ATOM   81  O OE1 . GLU A 1 42 ? 28.125 -42.276 -0.731 1.00  60.50 0 A 1
ATOM   82  O OE2 . GLU A 1 42 ? 26.413 -41.103  0.051 1.00  61.47 -1 A 1
ATOM   83  N N   . GLN A 1 43 ? 27.144 -35.777  0.857 1.00  83.82 0 A 1
ATOM   84  C CA  . GLN A 1 43 ? 26.288 -34.647  1.222 1.00  84.76 0 A 1
ATOM   85  C C   . GLN A 1 43 ? 26.959 -33.314  0.905 1.00  85.43 0 A 1
ATOM   86  O O   . GLN A 1 43 ? 26.308 -32.408  0.399 1.00  84.46 0 A 1
ATOM   87  C CB  . GLN A 1 43 ? 25.915 -34.722  2.700 1.00  84.15 0 A 1
ATOM   88  C CG  . GLN A 1 43 ? 24.997 -35.919  2.978 1.00  82.73 0 A 1
ATOM   89  C CD  . GLN A 1 43 ? 24.526 -35.978  4.428 1.00  82.13 0 A 1
ATOM   90  N NE2 . GLN A 1 43 ? 23.348 -36.505  4.650 1.00  75.83 0 A 1
ATOM   91  O OE1 . GLN A 1 43 ? 25.190 -35.571  5.361 1.00  77.31 0 A 1
ATOM   92  N N   . ARG A 1 44 ? 28.275 -33.210  1.128 1.00  84.91 0 A 1
ATOM   93  C CA  . ARG A 1 44 ? 29.061 -32.036  0.729 1.00  84.93 0 A 1
ATOM   94  C C   . ARG A 1 44 ? 28.970 -31.800 -0.775 1.00  85.58 0 A 1
ATOM   95  O O   . ARG A 1 44 ? 28.715 -30.678 -1.196 1.00  84.36 0 A 1
ATOM   96  C CB  . ARG A 1 44 ? 30.511 -32.240  1.164 1.00  83.68 0 A 1
ATOM   97  C CG  . ARG A 1 44 ? 31.373 -30.993  0.897 1.00  79.50 0 A 1
ATOM   98  C CD  . ARG A 1 44 ? 32.855 -31.348  0.909 1.00  77.10 0 A 1
ATOM   99  N NE  . ARG A 1 44 ? 33.178 -32.194 -0.244 1.00  70.31 0 A 1
ATOM   100 C CZ  . ARG A 1 44 ? 34.330 -32.756 -0.521 1.00  66.10 0 A 1
ATOM   101 N NH1 . ARG A 1 44 ? 35.372 -32.602  0.257 1.00  60.51 1 A 1
ATOM   102 N NH2 . ARG A 1 44 ? 34.438 -33.487 -1.592 1.00  56.83 0 A 1
ATOM   103 N N   . ASP A 1 45 ? 29.175 -32.842 -1.568 1.00  84.64 0 A 1
ATOM   104 C CA  . ASP A 1 45 ? 29.150 -32.746 -3.025 1.00  84.28 0 A 1
ATOM   105 C C   . ASP A 1 45 ? 27.747 -32.389 -3.526 1.00  84.57 0 A 1
ATOM   106 O O   . ASP A 1 45 ? 27.609 -31.540 -4.405 1.00  83.10 0 A 1
ATOM   107 C CB  . ASP A 1 45 ? 29.705 -34.045 -3.631 1.00  83.02 0 A 1
ATOM   108 C CG  . ASP A 1 45 ? 31.192 -34.299 -3.303 1.00  80.33 0 A 1
ATOM   109 O OD1 . ASP A 1 45 ? 31.898 -33.379 -2.816 1.00  77.08 0 A 1
ATOM   110 O OD2 . ASP A 1 45 ? 31.657 -35.443 -3.532 1.00  76.80 -1 A 1
ATOM   111 N N   . ALA A 1 46 ? 26.709 -32.909 -2.893 1.00  84.50 0 A 1
ATOM   112 C CA  . ALA A 1 46 ? 25.322 -32.529 -3.141 1.00  84.26 0 A 1
ATOM   113 C C   . ALA A 1 46 ? 25.044 -31.042 -2.891 1.00  85.20 0 A 1
ATOM   114 O O   . ALA A 1 46 ? 24.437 -30.370 -3.727 1.00  84.42 0 A 1
ATOM   115 C CB  . ALA A 1 46 ? 24.429 -33.381 -2.222 1.00  82.75 0 A 1
ATOM   116 N N   . LEU A 1 47 ? 25.527 -30.503 -1.764 1.00  86.63 0 A 1
ATOM   117 C CA  . LEU A 1 47 ? 25.377 -29.084 -1.426 1.00  87.32 0 A 1
ATOM   118 C C   . LEU A 1 47 ? 26.162 -28.186 -2.388 1.00  87.84 0 A 1
ATOM   119 O O   . LEU A 1 47 ? 25.699 -27.107 -2.743 1.00  87.30 0 A 1
ATOM   120 C CB  . LEU A 1 47 ? 25.839 -28.868  0.019 1.00  87.13 0 A 1
ATOM   121 C CG  . LEU A 1 47 ? 24.908 -29.474  1.088 1.00  86.74 0 A 1
ATOM   122 C CD1 . LEU A 1 47 ? 25.611 -29.442  2.444 1.00  85.02 0 A 1
ATOM   123 C CD2 . LEU A 1 47 ? 23.595 -28.709  1.203 1.00  85.22 0 A 1
ATOM   124 N N   . LEU A 1 48 ? 27.332 -28.613 -2.851 1.00  87.19 0 A 1
ATOM   125 C CA  . LEU A 1 48 ? 28.114 -27.879 -3.844 1.00  86.99 0 A 1
ATOM   126 C C   . LEU A 1 48 ? 27.445 -27.877 -5.221 1.00  87.29 0 A 1
ATOM   127 O O   . LEU A 1 48 ? 27.504 -26.850 -5.904 1.00  85.73 0 A 1
ATOM   128 C CB  . LEU A 1 48 ? 29.536 -28.467 -3.933 1.00  85.97 0 A 1
ATOM   129 C CG  . LEU A 1 48 ? 30.425 -28.174 -2.713 1.00  83.81 0 A 1
ATOM   130 C CD1 . LEU A 1 48 ? 31.752 -28.917 -2.870 1.00  80.75 0 A 1
ATOM   131 C CD2 . LEU A 1 48 ? 30.737 -26.682 -2.558 1.00  81.27 0 A 1
ATOM   132 N N   . GLU A 1 49 ? 26.795 -28.951 -5.633 1.00  85.33 0 A 1
ATOM   133 C CA  . GLU A 1 49 ? 25.966 -28.973 -6.843 1.00  84.81 0 A 1
ATOM   134 C C   . GLU A 1 49 ? 24.763 -28.032 -6.699 1.00  85.31 0 A 1
ATOM   135 O O   . GLU A 1 49 ? 24.537 -27.191 -7.573 1.00  84.24 0 A 1
ATOM   136 C CB  . GLU A 1 49 ? 25.503 -30.401 -7.178 1.00  83.41 0 A 1
ATOM   137 C CG  . GLU A 1 49 ? 26.567 -31.229 -7.915 1.00  75.07 0 A 1
ATOM   138 C CD  . GLU A 1 49 ? 27.046 -30.573 -9.227 1.00  70.75 0 A 1
ATOM   139 O OE1 . GLU A 1 49 ? 28.260 -30.667 -9.528 1.00  62.58 0 A 1
ATOM   140 O OE2 . GLU A 1 49 ? 26.257 -29.888 -9.902 1.00  62.95 -1 A 1
ATOM   141 N N   . LEU A 1 50 ? 24.081 -28.059 -5.563 1.00  86.24 0 A 1
ATOM   142 C CA  . LEU A 1 50 ? 22.979 -27.150 -5.268 1.00  86.47 0 A 1
ATOM   143 C C   . LEU A 1 50 ? 23.413 -25.680 -5.369 1.00  87.51 0 A 1
ATOM   144 O O   . LEU A 1 50 ? 22.737 -24.872 -6.000 1.00  86.77 0 A 1
ATOM   145 C CB  . LEU A 1 50 ? 22.450 -27.480 -3.861 1.00  84.91 0 A 1
ATOM   146 C CG  . LEU A 1 50 ? 21.215 -26.662 -3.466 1.00  80.29 0 A 1
ATOM   147 C CD1 . LEU A 1 50 ? 20.018 -27.011 -4.347 1.00  75.76 0 A 1
ATOM   148 C CD2 . LEU A 1 50 ? 20.855 -26.939 -2.010 1.00  75.44 0 A 1
ATOM   149 N N   . LYS A 1 51 ? 24.594 -25.340 -4.821 1.00  87.61 0 A 1
ATOM   150 C CA  . LYS A 1 51 ? 25.166 -23.996 -4.899 1.00  88.08 0 A 1
ATOM   151 C C   . LYS A 1 51 ? 25.341 -23.518 -6.342 1.00  88.26 0 A 1
ATOM   152 O O   . LYS A 1 51 ? 25.186 -22.328 -6.600 1.00  87.09 0 A 1
ATOM   153 C CB  . LYS A 1 51 ? 26.493 -23.976 -4.125 1.00  87.05 0 A 1
ATOM   154 C CG  . LYS A 1 51 ? 27.180 -22.613 -4.210 1.00  86.57 0 A 1
ATOM   155 C CD  . LYS A 1 51 ? 28.462 -22.567 -3.379 1.00  84.48 0 A 1
ATOM   156 C CE  . LYS A 1 51 ? 29.085 -21.179 -3.542 1.00  79.64 0 A 1
ATOM   157 N NZ  . LYS A 1 51 ? 30.150 -20.947 -2.563 1.00  74.90 1 A 1
ATOM   158 N N   . LYS A 1 52 ? 25.681 -24.392 -7.279 1.00  87.96 0 A 1
ATOM   159 C CA  . LYS A 1 52 ? 25.865 -24.027 -8.695 1.00  87.23 0 A 1
ATOM   160 C C   . LYS A 1 52 ? 24.562 -23.599 -9.364 1.00  87.24 0 A 1
ATOM   161 O O   . LYS A 1 52 ? 24.602 -22.809 -10.302 1.00  84.71 0 A 1
ATOM   162 C CB  . LYS A 1 52 ? 26.459 -25.203 -9.481 1.00  85.56 0 A 1
ATOM   163 C CG  . LYS A 1 52 ? 27.902 -25.546 -9.101 1.00  80.60 0 A 1
ATOM   164 C CD  . LYS A 1 52 ? 28.290 -26.824 -9.845 1.00  77.46 0 A 1
ATOM   165 C CE  . LYS A 1 52 ? 29.643 -27.365 -9.415 1.00  69.47 0 A 1
ATOM   166 N NZ  . LYS A 1 52 ? 29.863 -28.712 -10.024 1.00  62.78 1 A 1
ATOM   167 N N   . GLU A 1 53 ? 23.422 -24.095 -8.893 1.00  87.63 0 A 1
ATOM   168 C CA  . GLU A 1 53 ? 22.102 -23.712 -9.403 1.00  87.18 0 A 1
ATOM   169 C C   . GLU A 1 53 ? 21.660 -22.333 -8.898 1.00  87.68 0 A 1
ATOM   170 O O   . GLU A 1 53 ? 20.778 -21.716 -9.498 1.00  85.14 0 A 1
ATOM   171 C CB  . GLU A 1 53 ? 21.061 -24.770 -9.041 1.00  84.49 0 A 1
ATOM   172 C CG  . GLU A 1 53 ? 21.322 -26.123 -9.707 1.00  77.54 0 A 1
ATOM   173 C CD  . GLU A 1 53 ? 20.155 -27.120 -9.548 1.00  73.87 0 A 1
ATOM   174 O OE1 . GLU A 1 53 ? 20.147 -28.141 -10.269 1.00  67.23 0 A 1
ATOM   175 O OE2 . GLU A 1 53 ? 19.257 -26.886 -8.706 1.00  68.26 -1 A 1
ATOM   176 N N   . PHE A 1 54 ? 22.268 -21.830 -7.821 1.00  88.69 0 A 1
ATOM   177 C CA  . PHE A 1 54 ? 21.891 -20.567 -7.223 1.00  89.07 0 A 1
ATOM   178 C C   . PHE A 1 54 ? 22.682 -19.399 -7.797 1.00  89.17 0 A 1
ATOM   179 O O   . PHE A 1 54 ? 23.908 -19.411 -7.904 1.00  87.37 0 A 1
ATOM   180 C CB  . PHE A 1 54 ? 22.016 -20.636 -5.691 1.00  88.06 0 A 1
ATOM   181 C CG  . PHE A 1 54 ? 21.177 -21.697 -5.003 1.00  89.01 0 A 1
ATOM   182 C CD1 . PHE A 1 54 ? 20.019 -22.243 -5.590 1.00  85.18 0 A 1
ATOM   183 C CD2 . PHE A 1 54 ? 21.562 -22.135 -3.720 1.00  85.44 0 A 1
ATOM   184 C CE1 . PHE A 1 54 ? 19.263 -23.209 -4.922 1.00  84.03 0 A 1
ATOM   185 C CE2 . PHE A 1 54 ? 20.802 -23.094 -3.046 1.00  83.86 0 A 1
ATOM   186 C CZ  . PHE A 1 54 ? 19.650 -23.637 -3.643 1.00  84.94 0 A 1
ATOM   187 N N   . LYS A 1 55 ? 21.973 -18.323 -8.108 1.00  89.69 0 A 1
ATOM   188 C CA  . LYS A 1 55 ? 22.547 -17.022 -8.417 1.00  89.15 0 A 1
ATOM   189 C C   . LYS A 1 55 ? 22.298 -16.085 -7.253 1.00  89.18 0 A 1
ATOM   190 O O   . LYS A 1 55 ? 21.202 -16.052 -6.717 1.00  87.19 0 A 1
ATOM   191 C CB  . LYS A 1 55 ? 21.965 -16.481 -9.731 1.00  87.30 0 A 1
ATOM   192 C CG  . LYS A 1 55 ? 22.363 -17.355 -10.929 1.00  75.07 0 A 1
ATOM   193 C CD  . LYS A 1 55 ? 21.763 -16.808 -12.221 1.00  70.68 0 A 1
ATOM   194 C CE  . LYS A 1 55 ? 22.137 -17.733 -13.367 1.00  58.97 0 A 1
ATOM   195 N NZ  . LYS A 1 55 ? 21.494 -17.312 -14.639 1.00  51.33 1 A 1
ATOM   196 N N   . ILE A 1 56 ? 23.307 -15.276 -6.896 1.00  87.33 0 A 1
ATOM   197 C CA  . ILE A 1 56 ? 23.127 -14.211 -5.918 1.00  86.32 0 A 1
ATOM   198 C C   . ILE A 1 56 ? 22.532 -13.005 -6.639 1.00  85.47 0 A 1
ATOM   199 O O   . ILE A 1 56 ? 23.175 -12.438 -7.531 1.00  82.57 0 A 1
ATOM   200 C CB  . ILE A 1 56 ? 24.444 -13.888 -5.181 1.00  84.36 0 A 1
ATOM   201 C CG1 . ILE A 1 56 ? 24.970 -15.137 -4.448 1.00  80.68 0 A 1
ATOM   202 C CG2 . ILE A 1 56 ? 24.220 -12.726 -4.196 1.00  79.16 0 A 1
ATOM   203 C CD1 . ILE A 1 56 ? 26.407 -14.996 -3.935 1.00  72.68 0 A 1
ATOM   204 N N   . LYS A 1 57 ? 21.337 -12.605 -6.260 1.00  85.16 0 A 1
ATOM   205 C CA  . LYS A 1 57 ? 20.687 -11.410 -6.789 1.00  82.35 0 A 1
ATOM   206 C C   . LYS A 1 57 ? 21.335 -10.176 -6.166 1.00  80.60 0 A 1
ATOM   207 O O   . LYS A 1 57 ? 21.343 -10.014 -4.946 1.00  75.10 0 A 1
ATOM   208 C CB  . LYS A 1 57 ? 19.172 -11.482 -6.583 1.00  78.83 0 A 1
ATOM   209 C CG  . LYS A 1 57 ? 18.443 -10.344 -7.318 1.00  72.30 0 A 1
ATOM   210 C CD  . LYS A 1 57 ? 16.928 -10.581 -7.333 1.00  67.55 0 A 1
ATOM   211 C CE  . LYS A 1 57 ? 16.185 -9.452 -8.046 1.00  60.36 0 A 1
ATOM   212 N NZ  . LYS A 1 57 ? 14.716 -9.679 -8.076 1.00  54.28 1 A 1
ATOM   213 N N   . LYS A 1 58 ? 21.856 -9.290 -7.025 1.00  79.83 0 A 1
ATOM   214 C CA  . LYS A 1 58 ? 22.490 -8.040 -6.611 1.00  76.25 0 A 1
ATOM   215 C C   . LYS A 1 58 ? 21.599 -6.848 -6.965 1.00  73.38 0 A 1
ATOM   216 O O   . LYS A 1 58 ? 20.945 -6.898 -8.002 1.00  66.09 0 A 1
ATOM   217 C CB  . LYS A 1 58 ? 23.893 -7.921 -7.233 1.00  71.60 0 A 1
ATOM   218 C CG  . LYS A 1 58 ? 24.839 -8.999 -6.675 1.00  65.99 0 A 1
ATOM   219 C CD  . LYS A 1 58 ? 26.283 -8.802 -7.173 1.00  59.80 0 A 1
ATOM   220 C CE  . LYS A 1 58 ? 27.160 -9.895 -6.573 1.00  53.24 0 A 1
ATOM   221 N NZ  . LYS A 1 58 ? 28.586 -9.723 -6.905 1.00  47.37 1 A 1
ATOM   222 N N   . PRO A 1 59 ? 21.589 -5.772 -6.137 1.00  71.35 0 A 1
ATOM   223 C CA  . PRO A 1 59 ? 22.260 -5.661 -4.844 1.00  71.09 0 A 1
ATOM   224 C C   . PRO A 1 59 ? 21.592 -6.544 -3.778 1.00  73.37 0 A 1
ATOM   225 O O   . PRO A 1 59 ? 20.379 -6.703 -3.765 1.00  69.31 0 A 1
ATOM   226 C CB  . PRO A 1 59 ? 22.194 -4.171 -4.494 1.00  65.86 0 A 1
ATOM   227 C CG  . PRO A 1 59 ? 20.891 -3.717 -5.153 1.00  63.19 0 A 1
ATOM   228 C CD  . PRO A 1 59 ? 20.826 -4.571 -6.420 1.00  66.18 0 A 1
ATOM   229 N N   . CYS A 1 60 ? 22.407 -7.101 -2.883 1.00  76.06 0 A 1
ATOM   230 C CA  . CYS A 1 60 ? 21.924 -7.749 -1.670 1.00  74.80 0 A 1
ATOM   231 C C   . CYS A 1 60 ? 21.872 -6.680 -0.576 1.00  72.34 0 A 1
ATOM   232 O O   . CYS A 1 60 ? 22.891 -6.065 -0.276 1.00  67.82 0 A 1
ATOM   233 C CB  . CYS A 1 60 ? 22.827 -8.942 -1.336 1.00  74.35 0 A 1
ATOM   234 S SG  . CYS A 1 60 ? 22.152 -10.113 -0.120 1.00  72.29 0 A 1
ATOM   235 N N   . PHE A 1 61 ? 20.680 -6.394 -0.060 1.00  69.44 0 A 1
ATOM   236 C CA  . PHE A 1 61 ? 20.440 -5.294  0.875 1.00  66.33 0 A 1
ATOM   237 C C   . PHE A 1 61 ? 20.889 -5.645  2.302 1.00  66.64 0 A 1
ATOM   238 O O   . PHE A 1 61 ? 21.107 -6.807  2.627 1.00  60.56 0 A 1
ATOM   239 C CB  . PHE A 1 61 ? 18.963 -4.899  0.837 1.00  59.87 0 A 1
ATOM   240 C CG  . PHE A 1 61 ? 18.516 -4.278 -0.470 1.00  55.84 0 A 1
ATOM   241 C CD1 . PHE A 1 61 ? 18.801 -2.928 -0.737 1.00  50.63 0 A 1
ATOM   242 C CD2 . PHE A 1 61 ? 17.825 -5.037 -1.422 1.00  48.63 0 A 1
ATOM   243 C CE1 . PHE A 1 61 ? 18.393 -2.342 -1.950 1.00  43.75 0 A 1
ATOM   244 C CE2 . PHE A 1 61 ? 17.419 -4.458 -2.638 1.00  43.57 0 A 1
ATOM   245 C CZ  . PHE A 1 61 ? 17.703 -3.108 -2.900 1.00  41.85 0 A 1
ATOM   246 N N   . ASP A 1 62 ? 20.988 -4.627  3.150 1.00  59.29 0 A 1
ATOM   247 C CA  . ASP A 1 62 ? 21.381 -4.785  4.544 1.00  58.18 0 A 1
ATOM   248 C C   . ASP A 1 62 ? 20.521 -5.824  5.280 1.00  60.11 0 A 1
ATOM   249 O O   . ASP A 1 62 ? 19.299 -5.888  5.139 1.00  54.94 0 A 1
ATOM   250 C CB  . ASP A 1 62 ? 21.317 -3.431  5.276 1.00  51.31 0 A 1
ATOM   251 C CG  . ASP A 1 62 ? 22.444 -2.469  4.888 1.00  45.82 0 A 1
ATOM   252 O OD1 . ASP A 1 62 ? 23.521 -2.962  4.455 1.00  40.84 0 A 1
ATOM   253 O OD2 . ASP A 1 62 ? 22.246 -1.246  5.039 1.00  39.97 -1 A 1
ATOM   254 N N   . GLY A 1 63 ? 21.190 -6.659  6.072 1.00  62.77 0 A 1
ATOM   255 C CA  . GLY A 1 63 ? 20.565 -7.767  6.799 1.00  61.52 0 A 1
ATOM   256 C C   . GLY A 1 63 ? 20.320 -9.036  5.973 1.00  64.65 0 A 1
ATOM   257 O O   . GLY A 1 63 ? 19.893 -10.044  6.529 1.00  60.64 0 A 1
ATOM   258 N N   . LEU A 1 64 ? 20.613 -8.996  4.681 1.00  69.57 0 A 1
ATOM   259 C CA  . LEU A 1 64 ? 20.605 -10.153  3.800 1.00  69.69 0 A 1
ATOM   260 C C   . LEU A 1 64 ? 22.050 -10.522  3.466 1.00  71.74 0 A 1
ATOM   261 O O   . LEU A 1 64 ? 22.802 -9.700  2.944 1.00  68.42 0 A 1
ATOM   262 C CB  . LEU A 1 64 ? 19.782 -9.845  2.537 1.00  64.96 0 A 1
ATOM   263 C CG  . LEU A 1 64 ? 18.307 -9.501  2.800 1.00  61.15 0 A 1
ATOM   264 C CD1 . LEU A 1 64 ? 17.642 -8.974  1.527 1.00  58.32 0 A 1
ATOM   265 C CD2 . LEU A 1 64 ? 17.512 -10.726  3.245 1.00  58.67 0 A 1
ATOM   266 N N   . HIS A 1 65 ? 22.443 -11.746  3.764 1.00  76.89 0 A 1
ATOM   267 C CA  . HIS A 1 65 ? 23.794 -12.238  3.514 1.00  76.93 0 A 1
ATOM   268 C C   . HIS A 1 65 ? 23.730 -13.546  2.731 1.00  79.70 0 A 1
ATOM   269 O O   . HIS A 1 65 ? 23.032 -14.468  3.152 1.00  75.39 0 A 1
ATOM   270 C CB  . HIS A 1 65 ? 24.549 -12.405  4.837 1.00  69.39 0 A 1
ATOM   271 C CG  . HIS A 1 65 ? 24.801 -11.089  5.518 1.00  62.42 0 A 1
ATOM   272 C CD2 . HIS A 1 65 ? 24.296 -10.676  6.736 1.00  54.02 0 A 1
ATOM   273 N ND1 . HIS A 1 65 ? 25.542 -10.037  5.025 1.00  55.71 0 A 1
ATOM   274 C CE1 . HIS A 1 65 ? 25.486 -9.027  5.912 1.00  49.04 0 A 1
ATOM   275 N NE2 . HIS A 1 65 ? 24.741 -9.387  6.958 1.00  49.52 0 A 1
ATOM   276 N N   . PRO A 1 66 ? 24.470 -13.674  1.620 1.00  78.82 0 A 1
ATOM   277 C CA  . PRO A 1 66 ? 24.475 -14.895  0.844 1.00  79.80 0 A 1
ATOM   278 C C   . PRO A 1 66 ? 25.232 -16.000  1.595 1.00  82.98 0 A 1
ATOM   279 O O   . PRO A 1 66 ? 26.449 -16.154  1.453 1.00  79.76 0 A 1
ATOM   280 C CB  . PRO A 1 66 ? 25.101 -14.500 -0.500 1.00  74.34 0 A 1
ATOM   281 C CG  . PRO A 1 66 ? 26.016 -13.325 -0.149 1.00  70.99 0 A 1
ATOM   282 C CD  . PRO A 1 66 ? 25.287 -12.644  0.998 1.00  73.78 0 A 1
ATOM   283 N N   . THR A 1 67 ? 24.519 -16.786  2.378 1.00  82.88 0 A 1
ATOM   284 C CA  . THR A 1 67 ? 25.065 -17.886  3.197 1.00  83.58 0 A 1
ATOM   285 C C   . THR A 1 67 ? 25.932 -18.854  2.398 1.00  85.55 0 A 1
ATOM   286 O O   . THR A 1 67 ? 26.972 -19.319  2.874 1.00  82.85 0 A 1
ATOM   287 C CB  . THR A 1 67 ? 23.925 -18.685  3.832 1.00  80.51 0 A 1
ATOM   288 C CG2 . THR A 1 67 ? 23.189 -17.886  4.908 1.00  72.11 0 A 1
ATOM   289 O OG1 . THR A 1 67 ? 22.987 -19.054  2.847 1.00  71.93 0 A 1
ATOM   290 N N   . THR A 1 68 ? 25.590 -19.084  1.131 1.00  84.40 0 A 1
ATOM   291 C CA  . THR A 1 68 ? 26.339 -19.996  0.264 1.00  84.09 0 A 1
ATOM   292 C C   . THR A 1 68 ? 27.739 -19.496 -0.100 1.00  84.96 0 A 1
ATOM   293 O O   . THR A 1 68 ? 28.525 -20.276 -0.626 1.00  82.48 0 A 1
ATOM   294 C CB  . THR A 1 68 ? 25.562 -20.301 -1.023 1.00  81.98 0 A 1
ATOM   295 C CG2 . THR A 1 68 ? 24.240 -21.002 -0.734 1.00  76.67 0 A 1
ATOM   296 O OG1 . THR A 1 68 ? 25.287 -19.118 -1.738 1.00  77.15 0 A 1
ATOM   297 N N   . GLU A 1 69 ? 28.118 -18.244  0.160 1.00  84.62 0 A 1
ATOM   298 C CA  . GLU A 1 69 ? 29.491 -17.776 -0.080 1.00  82.75 0 A 1
ATOM   299 C C   . GLU A 1 69 ? 30.498 -18.531  0.799 1.00  82.69 0 A 1
ATOM   300 O O   . GLU A 1 69 ? 31.548 -18.929  0.295 1.00  78.39 0 A 1
ATOM   301 C CB  . GLU A 1 69 ? 29.627 -16.259  0.106 1.00  79.02 0 A 1
ATOM   302 C CG  . GLU A 1 69 ? 29.087 -15.508 -1.122 1.00  71.95 0 A 1
ATOM   303 C CD  . GLU A 1 69 ? 29.337 -13.993 -1.105 1.00  65.82 0 A 1
ATOM   304 O OE1 . GLU A 1 69 ? 29.065 -13.367 -2.171 1.00  58.76 0 A 1
ATOM   305 O OE2 . GLU A 1 69 ? 29.781 -13.452 -0.072 1.00  59.65 -1 A 1
ATOM   306 N N   . SER A 1 70 ? 30.159 -18.826  2.044 1.00  82.67 0 A 1
ATOM   307 C CA  . SER A 1 70 ? 31.031 -19.577  2.961 1.00  81.77 0 A 1
ATOM   308 C C   . SER A 1 70 ? 31.320 -21.008  2.491 1.00  82.76 0 A 1
ATOM   309 O O   . SER A 1 70 ? 32.378 -21.564  2.787 1.00  79.20 0 A 1
ATOM   310 C CB  . SER A 1 70 ? 30.421 -19.589  4.369 1.00  77.97 0 A 1
ATOM   311 O OG  . SER A 1 70 ? 29.298 -20.442  4.435 1.00  71.87 0 A 1
ATOM   312 N N   . TRP A 1 71 ? 30.461 -21.574  1.660 1.00  85.14 0 A 1
ATOM   313 C CA  . TRP A 1 71 ? 30.577 -22.943  1.162 1.00  84.75 0 A 1
ATOM   314 C C   . TRP A 1 71 ? 31.735 -23.155  0.177 1.00  81.34 0 A 1
ATOM   315 O O   . TRP A 1 71 ? 32.035 -24.283 -0.212 1.00  75.76 0 A 1
ATOM   316 C CB  . TRP A 1 71 ? 29.258 -23.353  0.492 1.00  85.67 0 A 1
ATOM   317 C CG  . TRP A 1 71 ? 28.011 -23.356  1.322 1.00  86.64 0 A 1
ATOM   318 C CD1 . TRP A 1 71 ? 27.844 -22.861  2.566 1.00  85.04 0 A 1
ATOM   319 C CD2 . TRP A 1 71 ? 26.715 -23.912  0.943 1.00  88.11 0 A 1
ATOM   320 C CE2 . TRP A 1 71 ? 25.817 -23.710  2.021 1.00  88.12 0 A 1
ATOM   321 C CE3 . TRP A 1 71 ? 26.236 -24.581 -0.207 1.00  87.77 0 A 1
ATOM   322 N NE1 . TRP A 1 71 ? 26.545 -23.061  2.988 1.00  86.87 0 A 1
ATOM   323 C CZ2 . TRP A 1 71 ? 24.479 -24.151  1.976 1.00  87.90 0 A 1
ATOM   324 C CZ3 . TRP A 1 71 ? 24.898 -25.012 -0.252 1.00  87.03 0 A 1
ATOM   325 C CH2 . TRP A 1 71 ? 24.035 -24.803  0.822 1.00  87.02 0 A 1
ATOM   326 N N   . ALA A 1 72 ? 32.399 -22.098 -0.264 1.00  76.04 0 A 1
ATOM   327 C CA  . ALA A 1 72 ? 33.535 -22.218 -1.171 1.00  72.68 0 A 1
ATOM   328 C C   . ALA A 1 72 ? 34.852 -22.549 -0.452 1.00  73.03 0 A 1
ATOM   329 O O   . ALA A 1 72 ? 35.734 -23.156 -1.054 1.00  65.97 0 A 1
ATOM   330 C CB  . ALA A 1 72 ? 33.659 -20.908 -1.962 1.00  65.35 0 A 1
ATOM   331 N N   . ASN A 1 73 ? 34.991 -22.126  0.798 1.00  71.94 0 A 1
ATOM   332 C CA  . ASN A 1 73 ? 36.290 -22.072  1.466 1.00  68.26 0 A 1
ATOM   333 C C   . ASN A 1 73 ? 36.533 -23.241  2.429 1.00  69.90 0 A 1
ATOM   334 O O   . ASN A 1 73 ? 37.685 -23.562  2.705 1.00  62.45 0 A 1
ATOM   335 C CB  . ASN A 1 73 ? 36.415 -20.717  2.177 1.00  59.46 0 A 1
ATOM   336 C CG  . ASN A 1 73 ? 36.537 -19.544  1.213 1.00  53.10 0 A 1
ATOM   337 N ND2 . ASN A 1 73 ? 36.292 -18.343  1.690 1.00  47.48 0 A 1
ATOM   338 O OD1 . ASN A 1 73 ? 36.856 -19.667  0.054 1.00  47.79 0 A 1
ATOM   339 N N   . ASN A 1 74 ? 35.481 -23.879  2.930 1.00  66.72 0 A 1
ATOM   340 C CA  . ASN A 1 74 ? 35.606 -24.987  3.873 1.00  64.81 0 A 1
ATOM   341 C C   . ASN A 1 74 ? 35.372 -26.335  3.190 1.00  67.78 0 A 1
ATOM   342 O O   . ASN A 1 74 ? 34.476 -26.507  2.375 1.00  62.01 0 A 1
ATOM   343 C CB  . ASN A 1 74 ? 34.688 -24.744  5.083 1.00  57.77 0 A 1
ATOM   344 C CG  . ASN A 1 74 ? 35.280 -23.748  6.062 1.00  52.13 0 A 1
ATOM   345 N ND2 . ASN A 1 74 ? 34.460 -23.102  6.857 1.00  46.69 0 A 1
ATOM   346 O OD1 . ASN A 1 74 ? 36.481 -23.550  6.146 1.00  47.77 0 A 1
ATOM   347 N N   . SER A 1 75 ? 36.190 -27.312  3.553 1.00  70.89 0 A 1
ATOM   348 C CA  . SER A 1 75 ? 36.033 -28.694  3.082 1.00  71.23 0 A 1
ATOM   349 C C   . SER A 1 75 ? 35.020 -29.493  3.895 1.00  75.13 0 A 1
ATOM   350 O O   . SER A 1 75 ? 34.518 -30.498  3.398 1.00  70.31 0 A 1
ATOM   351 C CB  . SER A 1 75 ? 37.395 -29.394  3.106 1.00  63.16 0 A 1
ATOM   352 O OG  . SER A 1 75 ? 38.001 -29.257  4.367 1.00  55.55 0 A 1
ATOM   353 N N   . ASP A 1 76 ? 34.737 -29.064  5.133 1.00  79.85 0 A 1
ATOM   354 C CA  . ASP A 1 76 ? 33.739 -29.687  5.994 1.00  81.82 0 A 1
ATOM   355 C C   . ASP A 1 76 ? 32.443 -28.883  5.955 1.00  83.56 0 A 1
ATOM   356 O O   . ASP A 1 76 ? 32.382 -27.761  6.454 1.00  81.40 0 A 1
ATOM   357 C CB  . ASP A 1 76 ? 34.296 -29.821  7.419 1.00  79.22 0 A 1
ATOM   358 C CG  . ASP A 1 76 ? 33.434 -30.746  8.281 1.00  77.96 0 A 1
ATOM   359 O OD1 . ASP A 1 76 ? 32.263 -30.987  7.917 1.00  73.96 0 A 1
ATOM   360 O OD2 . ASP A 1 76 ? 33.972 -31.274  9.275 1.00  73.35 -1 A 1
ATOM   361 N N   . CYS A 1 77 ? 31.413 -29.459  5.349 1.00  84.91 0 A 1
ATOM   362 C CA  . CYS A 1 77 ? 30.128 -28.800  5.191 1.00  85.74 0 A 1
ATOM   363 C C   . CYS A 1 77 ? 29.422 -28.515  6.515 1.00  87.59 0 A 1
ATOM   364 O O   . CYS A 1 77 ? 28.607 -27.611  6.564 1.00  86.17 0 A 1
ATOM   365 C CB  . CYS A 1 77 ? 29.237 -29.601  4.239 1.00  82.81 0 A 1
ATOM   366 S SG  . CYS A 1 77 ? 28.582 -31.173  4.888 1.00  78.24 0 A 1
ATOM   367 N N   . CYS A 1 78 ? 29.759 -29.210  7.589 1.00  88.09 0 A 1
ATOM   368 C CA  . CYS A 1 78 ? 29.139 -28.992  8.894 1.00  88.36 0 A 1
ATOM   369 C C   . CYS A 1 78 ? 29.553 -27.673  9.568 1.00  88.52 0 A 1
ATOM   370 O O   . CYS A 1 78 ? 28.961 -27.291 10.571 1.00  86.15 0 A 1
ATOM   371 C CB  . CYS A 1 78 ? 29.434 -30.203  9.791 1.00  87.13 0 A 1
ATOM   372 S SG  . CYS A 1 78 ? 28.757 -31.753  9.134 1.00  85.00 0 A 1
ATOM   373 N N   . TYR A 1 79 ? 30.540 -26.964  9.008 1.00  88.05 0 A 1
ATOM   374 C CA  . TYR A 1 79 ? 30.964 -25.627  9.439 1.00  87.64 0 A 1
ATOM   375 C C   . TYR A 1 79 ? 30.538 -24.516  8.466 1.00  88.07 0 A 1
ATOM   376 O O   . TYR A 1 79 ? 30.960 -23.374  8.624 1.00  85.34 0 A 1
ATOM   377 C CB  . TYR A 1 79 ? 32.482 -25.612  9.649 1.00  85.37 0 A 1
ATOM   378 C CG  . TYR A 1 79 ? 32.950 -26.542 10.742 1.00  81.44 0 A 1
ATOM   379 C CD1 . TYR A 1 79 ? 32.863 -26.152 12.097 1.00  76.20 0 A 1
ATOM   380 C CD2 . TYR A 1 79 ? 33.479 -27.803 10.423 1.00  75.24 0 A 1
ATOM   381 C CE1 . TYR A 1 79 ? 33.289 -27.010 13.109 1.00  71.21 0 A 1
ATOM   382 C CE2 . TYR A 1 79 ? 33.911 -28.673 11.435 1.00  70.22 0 A 1
ATOM   383 C CZ  . TYR A 1 79 ? 33.817 -28.272 12.774 1.00  69.99 0 A 1
ATOM   384 O OH  . TYR A 1 79 ? 34.234 -29.124 13.768 1.00  65.60 0 A 1
ATOM   385 N N   . TRP A 1 80 ? 29.755 -24.847  7.431 1.00  88.45 0 A 1
ATOM   386 C CA  . TRP A 1 80 ? 29.242 -23.860  6.495 1.00  89.16 0 A 1
ATOM   387 C C   . TRP A 1 80 ? 28.050 -23.123  7.101 1.00  89.30 0 A 1
ATOM   388 O O   . TRP A 1 80 ? 27.251 -23.710  7.829 1.00  87.84 0 A 1
ATOM   389 C CB  . TRP A 1 80 ? 28.870 -24.520  5.166 1.00  88.67 0 A 1
ATOM   390 C CG  . TRP A 1 80 ? 29.985 -25.147  4.397 1.00  88.39 0 A 1
ATOM   391 C CD1 . TRP A 1 80 ? 31.310 -25.002  4.627 1.00  86.21 0 A 1
ATOM   392 C CD2 . TRP A 1 80 ? 29.876 -26.007  3.225 1.00  88.43 0 A 1
ATOM   393 C CE2 . TRP A 1 80 ? 31.186 -26.342  2.793 1.00  87.60 0 A 1
ATOM   394 C CE3 . TRP A 1 80 ? 28.794 -26.528  2.485 1.00  86.23 0 A 1
ATOM   395 N NE1 . TRP A 1 80 ? 32.033 -25.717  3.679 1.00  86.45 0 A 1
ATOM   396 C CZ2 . TRP A 1 80 ? 31.422 -27.158  1.663 1.00  84.97 0 A 1
ATOM   397 C CZ3 . TRP A 1 80 ? 29.024 -27.336  1.364 1.00  84.77 0 A 1
ATOM   398 C CH2 . TRP A 1 80 ? 30.328 -27.649  0.956 1.00  84.52 0 A 1
ATOM   399 N N   . ASP A 1 81 ? 27.911 -21.849  6.761 1.00  89.67 0 A 1
ATOM   400 C CA  . ASP A 1 81 ? 26.740 -21.086  7.163 1.00  89.28 0 A 1
ATOM   401 C C   . ASP A 1 81 ? 25.457 -21.734  6.607 1.00  90.10 0 A 1
ATOM   402 O O   . ASP A 1 81 ? 25.412 -22.157  5.452 1.00  88.70 0 A 1
ATOM   403 C CB  . ASP A 1 81 ? 26.833 -19.629  6.692 1.00  86.65 0 A 1
ATOM   404 C CG  . ASP A 1 81 ? 27.956 -18.824  7.347 1.00  79.76 0 A 1
ATOM   405 O OD1 . ASP A 1 81 ? 28.338 -19.146  8.498 1.00  73.35 0 A 1
ATOM   406 O OD2 . ASP A 1 81 ? 28.424 -17.866  6.693 1.00  72.74 -1 A 1
ATOM   407 N N   . GLY A 1 82 ? 24.445 -21.803  7.446 1.00  90.19 0 A 1
ATOM   408 C CA  . GLY A 1 82 ? 23.162 -22.409  7.110 1.00  90.82 0 A 1
ATOM   409 C C   . GLY A 1 82 ? 23.134 -23.939  7.131 1.00  91.95 0 A 1
ATOM   410 O O   . GLY A 1 82 ? 22.125 -24.523  6.756 1.00  90.33 0 A 1
ATOM   411 N N   . ILE A 1 83 ? 24.214 -24.601  7.563 1.00  91.26 0 A 1
ATOM   412 C CA  . ILE A 1 83 ? 24.274 -26.060  7.688 1.00  91.55 0 A 1
ATOM   413 C C   . ILE A 1 83 ? 24.397 -26.459  9.158 1.00  91.93 0 A 1
ATOM   414 O O   . ILE A 1 83 ? 25.319 -26.045  9.857 1.00  90.56 0 A 1
ATOM   415 C CB  . ILE A 1 83 ? 25.424 -26.645  6.849 1.00  90.27 0 A 1
ATOM   416 C CG1 . ILE A 1 83 ? 25.330 -26.264  5.347 1.00  86.31 0 A 1
ATOM   417 C CG2 . ILE A 1 83 ? 25.500 -28.172  7.000 1.00  85.95 0 A 1
ATOM   418 C CD1 . ILE A 1 83 ? 24.090 -26.792  4.619 1.00  78.85 0 A 1
ATOM   419 N N   . THR A 1 84 ? 23.521 -27.352  9.600 1.00  92.00 0 A 1
ATOM   420 C CA  . THR A 1 84 ? 23.637 -28.043 10.885 1.00  92.03 0 A 1
ATOM   421 C C   . THR A 1 84 ? 23.715 -29.544 10.637 1.00  92.21 0 A 1
ATOM   422 O O   . THR A 1 84 ? 22.877 -30.114  9.946 1.00  90.95 0 A 1
ATOM   423 C CB  . THR A 1 84 ? 22.461 -27.711 11.818 1.00  91.10 0 A 1
ATOM   424 C CG2 . THR A 1 84 ? 22.683 -28.252 13.229 1.00  82.35 0 A 1
ATOM   425 O OG1 . THR A 1 84 ? 22.302 -26.316 11.930 1.00  83.62 0 A 1
ATOM   426 N N   . CYS A 1 85 ? 24.723 -30.187 11.185 1.00  91.33 0 A 1
ATOM   427 C CA  . CYS A 1 85 ? 24.910 -31.628 11.085 1.00  91.19 0 A 1
ATOM   428 C C   . CYS A 1 85 ? 24.584 -32.345 12.398 1.00  91.59 0 A 1
ATOM   429 O O   . CYS A 1 85 ? 24.690 -31.783 13.484 1.00  89.79 0 A 1
ATOM   430 C CB  . CYS A 1 85 ? 26.333 -31.947 10.635 1.00  89.27 0 A 1
ATOM   431 S SG  . CYS A 1 85 ? 26.765 -31.421  8.951 1.00  86.17 0 A 1
ATOM   432 N N   . ASN A 1 86 ? 24.269 -33.606 12.285 1.00  90.41 0 A 1
ATOM   433 C CA  . ASN A 1 86 ? 24.199 -34.482 13.448 1.00  90.05 0 A 1
ATOM   434 C C   . ASN A 1 86 ? 25.602 -34.686 14.040 1.00  89.66 0 A 1
ATOM   435 O O   . ASN A 1 86 ? 26.502 -35.182 13.354 1.00  87.26 0 A 1
ATOM   436 C CB  . ASN A 1 86 ? 23.559 -35.807 13.004 1.00  88.93 0 A 1
ATOM   437 C CG  . ASN A 1 86 ? 23.329 -36.778 14.144 1.00  88.84 0 A 1
ATOM   438 N ND2 . ASN A 1 86 ? 22.115 -37.240 14.300 1.00  80.70 0 A 1
ATOM   439 O OD1 . ASN A 1 86 ? 24.217 -37.150 14.895 1.00  80.62 0 A 1
ATOM   440 N N   . ASP A 1 87 ? 25.763 -34.399 15.325 1.00  89.16 0 A 1
ATOM   441 C CA  . ASP A 1 87 ? 27.052 -34.466 16.029 1.00  87.94 0 A 1
ATOM   442 C C   . ASP A 1 87 ? 27.734 -35.842 15.984 1.00  87.85 0 A 1
ATOM   443 O O   . ASP A 1 87 ? 28.951 -35.962 16.178 1.00  83.45 0 A 1
ATOM   444 C CB  . ASP A 1 87 ? 26.833 -34.124 17.510 1.00  84.90 0 A 1
ATOM   445 C CG  . ASP A 1 87 ? 26.342 -32.704 17.778 1.00  77.55 0 A 1
ATOM   446 O OD1 . ASP A 1 87 ? 26.648 -31.824 16.946 1.00  68.70 0 A 1
ATOM   447 O OD2 . ASP A 1 87 ? 25.693 -32.539 18.822 1.00  70.05 -1 A 1
ATOM   448 N N   . LYS A 1 88 ? 26.976 -36.923 15.767 1.00  87.31 0 A 1
ATOM   449 C CA  . LYS A 1 88 ? 27.480 -38.301 15.765 1.00  86.96 0 A 1
ATOM   450 C C   . LYS A 1 88 ? 27.656 -38.856 14.358 1.00  86.99 0 A 1
ATOM   451 O O   . LYS A 1 88 ? 28.676 -39.482 14.086 1.00  81.77 0 A 1
ATOM   452 C CB  . LYS A 1 88 ? 26.549 -39.211 16.569 1.00  85.50 0 A 1
ATOM   453 C CG  . LYS A 1 88 ? 26.534 -38.856 18.063 1.00  79.40 0 A 1
ATOM   454 C CD  . LYS A 1 88 ? 25.633 -39.833 18.814 1.00  73.00 0 A 1
ATOM   455 C CE  . LYS A 1 88 ? 25.603 -39.466 20.297 1.00  64.13 0 A 1
ATOM   456 N NZ  . LYS A 1 88 ? 24.654 -40.323 21.052 1.00  54.47 1 A 1
ATOM   457 N N   . SER A 1 89 ? 26.656 -38.692 13.503 1.00  85.43 0 A 1
ATOM   458 C CA  . SER A 1 89 ? 26.659 -39.295 12.160 1.00  85.43 0 A 1
ATOM   459 C C   . SER A 1 89 ? 27.238 -38.384 11.090 1.00  86.09 0 A 1
ATOM   460 O O   . SER A 1 89 ? 27.591 -38.877 10.014 1.00  82.20 0 A 1
ATOM   461 C CB  . SER A 1 89 ? 25.257 -39.768 11.771 1.00  83.35 0 A 1
ATOM   462 O OG  . SER A 1 89 ? 24.379 -38.689 11.597 1.00  79.65 0 A 1
ATOM   463 N N   . GLY A 1 90 ? 27.352 -37.076 11.353 1.00  85.98 0 A 1
ATOM   464 C CA  . GLY A 1 90 ? 27.755 -36.064 10.381 1.00  85.94 0 A 1
ATOM   465 C C   . GLY A 1 90 ? 26.713 -35.802  9.288 1.00  87.45 0 A 1
ATOM   466 O O   . GLY A 1 90 ? 26.997 -35.063  8.352 1.00  84.96 0 A 1
ATOM   467 N N   . GLU A 1 91 ? 25.540 -36.406  9.386 1.00  88.06 0 A 1
ATOM   468 C CA  . GLU A 1 91 ? 24.456 -36.180  8.437 1.00  88.56 0 A 1
ATOM   469 C C   . GLU A 1 91 ? 23.919 -34.760  8.568 1.00  89.90 0 A 1
ATOM   470 O O   . GLU A 1 91 ? 23.688 -34.280  9.677 1.00  88.27 0 A 1
ATOM   471 C CB  . GLU A 1 91 ? 23.327 -37.192  8.665 1.00  86.00 0 A 1
ATOM   472 C CG  . GLU A 1 91 ? 23.729 -38.578  8.159 1.00  76.02 0 A 1
ATOM   473 C CD  . GLU A 1 91 ? 22.903 -39.729  8.708 1.00  71.25 0 A 1
ATOM   474 O OE1 . GLU A 1 91 ? 23.183 -40.872  8.248 1.00  63.40 0 A 1
ATOM   475 O OE2 . GLU A 1 91 ? 22.090 -39.525  9.636 1.00  63.37 -1 A 1
ATOM   476 N N   . VAL A 1 92 ? 23.691 -34.100  7.438 1.00  89.92 0 A 1
ATOM   477 C CA  . VAL A 1 92 ? 23.074 -32.775  7.403 1.00  90.32 0 A 1
ATOM   478 C C   . VAL A 1 92 ? 21.622 -32.908  7.840 1.00  91.01 0 A 1
ATOM   479 O O   . VAL A 1 92 ? 20.849 -33.632  7.208 1.00  90.27 0 A 1
ATOM   480 C CB  . VAL A 1 92 ? 23.196 -32.132  6.006 1.00  89.32 0 A 1
ATOM   481 C CG1 . VAL A 1 92 ? 22.574 -30.738  5.987 1.00  85.73 0 A 1
ATOM   482 C CG2 . VAL A 1 92 ? 24.666 -31.989  5.584 1.00  85.97 0 A 1
ATOM   483 N N   . LEU A 1 93 ? 21.280 -32.218  8.920 1.00  92.25 0 A 1
ATOM   484 C CA  . LEU A 1 93 ? 19.940 -32.189  9.487 1.00  92.97 0 A 1
ATOM   485 C C   . LEU A 1 93 ? 19.193 -30.905  9.137 1.00  93.67 0 A 1
ATOM   486 O O   . LEU A 1 93 ? 17.988 -30.941  8.933 1.00  92.49 0 A 1
ATOM   487 C CB  . LEU A 1 93 ? 20.020 -32.330 11.013 1.00  91.77 0 A 1
ATOM   488 C CG  . LEU A 1 93 ? 20.617 -33.653 11.530 1.00  89.91 0 A 1
ATOM   489 C CD1 . LEU A 1 93 ? 20.564 -33.646 13.056 1.00  86.07 0 A 1
ATOM   490 C CD2 . LEU A 1 93 ? 19.847 -34.876 11.032 1.00  86.56 0 A 1
ATOM   491 N N   . GLU A 1 94 ? 19.902 -29.781  9.071 1.00  93.13 0 A 1
ATOM   492 C CA  . GLU A 1 94 ? 19.288 -28.492  8.775 1.00  93.24 0 A 1
ATOM   493 C C   . GLU A 1 94 ? 19.985 -27.814  7.602 1.00  93.13 0 A 1
ATOM   494 O O   . GLU A 1 94 ? 21.218 -27.758  7.539 1.00  91.83 0 A 1
ATOM   495 C CB  . GLU A 1 94 ? 19.259 -27.565  9.999 1.00  92.47 0 A 1
ATOM   496 C CG  . GLU A 1 94 ? 18.693 -28.221 11.263 1.00  83.91 0 A 1
ATOM   497 C CD  . GLU A 1 94 ? 18.492 -27.243 12.419 1.00  81.36 0 A 1
ATOM   498 O OE1 . GLU A 1 94 ? 17.604 -27.531 13.259 1.00  73.54 0 A 1
ATOM   499 O OE2 . GLU A 1 94 ? 19.213 -26.226 12.483 1.00  73.06 -1 A 1
ATOM   500 N N   . LEU A 1 95 ? 19.186 -27.305  6.681 1.00  93.11 0 A 1
ATOM   501 C CA  . LEU A 1 95 ? 19.591 -26.430  5.592 1.00  93.00 0 A 1
ATOM   502 C C   . LEU A 1 95 ? 18.784 -25.136  5.713 1.00  93.32 0 A 1
ATOM   503 O O   . LEU A 1 95 ? 17.610 -25.097  5.341 1.00  92.54 0 A 1
ATOM   504 C CB  . LEU A 1 95 ? 19.377 -27.162  4.262 1.00  91.94 0 A 1
ATOM   505 C CG  . LEU A 1 95 ? 19.682 -26.307  3.011 1.00  90.19 0 A 1
ATOM   506 C CD1 . LEU A 1 95 ? 21.139 -25.865  2.958 1.00  86.82 0 A 1
ATOM   507 C CD2 . LEU A 1 95 ? 19.403 -27.119  1.748 1.00  86.24 0 A 1
ATOM   508 N N   . ASP A 1 96 ? 19.439 -24.096  6.231 1.00  93.25 0 A 1
ATOM   509 C CA  . ASP A 1 96 ? 18.870 -22.757  6.359 1.00  92.90 0 A 1
ATOM   510 C C   . ASP A 1 96 ? 19.527 -21.815  5.350 1.00  92.77 0 A 1
ATOM   511 O O   . ASP A 1 96 ? 20.648 -21.330  5.536 1.00  90.75 0 A 1
ATOM   512 C CB  . ASP A 1 96 ? 18.970 -22.266  7.807 1.00  91.68 0 A 1
ATOM   513 C CG  . ASP A 1 96 ? 18.334 -20.878  8.011 1.00  90.42 0 A 1
ATOM   514 O OD1 . ASP A 1 96 ? 17.744 -20.321  7.050 1.00  86.08 0 A 1
ATOM   515 O OD2 . ASP A 1 96 ? 18.448 -20.334  9.131 1.00  84.63 -1 A 1
ATOM   516 N N   . LEU A 1 97 ? 18.826 -21.542  4.263 1.00  92.78 0 A 1
ATOM   517 C CA  . LEU A 1 97 ? 19.203 -20.578  3.237 1.00  92.36 0 A 1
ATOM   518 C C   . LEU A 1 97 ? 18.346 -19.307  3.325 1.00  91.70 0 A 1
ATOM   519 O O   . LEU A 1 97 ? 18.313 -18.529  2.371 1.00  88.79 0 A 1
ATOM   520 C CB  . LEU A 1 97 ? 19.145 -21.235  1.850 1.00  91.61 0 A 1
ATOM   521 C CG  . LEU A 1 97 ? 20.089 -22.429  1.663 1.00  90.79 0 A 1
ATOM   522 C CD1 . LEU A 1 97 ? 19.931 -22.982  0.245 1.00  88.28 0 A 1
ATOM   523 C CD2 . LEU A 1 97 ? 21.557 -22.048  1.854 1.00  87.97 0 A 1
ATOM   524 N N   . SER A 1 98 ? 17.662 -19.087  4.443 1.00  91.17 0 A 1
ATOM   525 C CA  . SER A 1 98 ? 16.802 -17.928  4.619 1.00  90.64 0 A 1
ATOM   526 C C   . SER A 1 98 ? 17.574 -16.613  4.451 1.00  89.92 0 A 1
ATOM   527 O O   . SER A 1 98 ? 18.764 -16.506  4.779 1.00  87.73 0 A 1
ATOM   528 C CB  . SER A 1 98 ? 16.070 -17.981  5.958 1.00  89.30 0 A 1
ATOM   529 O OG  . SER A 1 98 ? 16.946 -17.809  7.048 1.00  84.00 0 A 1
ATOM   530 N N   . ARG A 1 99 ? 16.917 -15.605  3.913 1.00  87.83 0 A 1
ATOM   531 C CA  . ARG A 1 99 ? 17.467 -14.241  3.776 1.00  87.03 0 A 1
ATOM   532 C C   . ARG A 1 99 ? 18.847 -14.174  3.106 1.00  86.91 0 A 1
ATOM   533 O O   . ARG A 1 99 ? 19.704 -13.398  3.494 1.00  84.27 0 A 1
ATOM   534 C CB  . ARG A 1 99 ? 17.436 -13.543  5.150 1.00  85.08 0 A 1
ATOM   535 C CG  . ARG A 1 99 ? 16.007 -13.382  5.703 1.00  81.45 0 A 1
ATOM   536 C CD  . ARG A 1 99 ? 16.033 -12.732  7.089 1.00  77.87 0 A 1
ATOM   537 N NE  . ARG A 1 99 ? 14.656 -12.433  7.549 1.00  73.52 0 A 1
ATOM   538 C CZ  . ARG A 1 99 ? 14.036 -11.243  7.498 1.00  67.64 0 A 1
ATOM   539 N NH1 . ARG A 1 99 ? 14.644 -10.152  7.122 1.00  61.41 1 A 1
ATOM   540 N NH2 . ARG A 1 99 ? 12.779 -11.151  7.814 1.00  62.68 0 A 1
ATOM   541 N N   . SER A 1 100 ? 19.064 -14.973  2.058 1.00  88.44 0 A 1
ATOM   542 C CA  . SER A 1 100 ? 20.384 -15.161  1.441 1.00  88.77 0 A 1
ATOM   543 C C   . SER A 1 100 ? 20.545 -14.520  0.057 1.00  88.59 0 A 1
ATOM   544 O O   . SER A 1 100 ? 21.537 -14.763 -0.617 1.00  85.51 0 A 1
ATOM   545 C CB  . SER A 1 100 ? 20.721 -16.652  1.389 1.00  88.01 0 A 1
ATOM   546 O OG  . SER A 1 100 ? 20.741 -17.177  2.699 1.00  83.37 0 A 1
ATOM   547 N N   . CYS A 1 101 ? 19.594 -13.701 -0.391 1.00  88.05 0 A 1
ATOM   548 C CA  . CYS A 1 101 ? 19.579 -13.116 -1.736 1.00  87.61 0 A 1
ATOM   549 C C   . CYS A 1 101 ? 19.706 -14.132 -2.883 1.00  88.70 0 A 1
ATOM   550 O O   . CYS A 1 101 ? 20.153 -13.780 -3.974 1.00  86.50 0 A 1
ATOM   551 C CB  . CYS A 1 101 ? 20.615 -11.990 -1.843 1.00  84.80 0 A 1
ATOM   552 S SG  . CYS A 1 101 ? 20.233 -10.534 -0.838 1.00  78.43 0 A 1
ATOM   553 N N   . LEU A 1 102 ? 19.328 -15.371 -2.659 1.00  89.37 0 A 1
ATOM   554 C CA  . LEU A 1 102 ? 19.465 -16.431 -3.649 1.00  90.13 0 A 1
ATOM   555 C C   . LEU A 1 102 ? 18.324 -16.387 -4.662 1.00  90.17 0 A 1
ATOM   556 O O   . LEU A 1 102 ? 17.160 -16.193 -4.311 1.00  88.99 0 A 1
ATOM   557 C CB  . LEU A 1 102 ? 19.576 -17.796 -2.967 1.00  90.04 0 A 1
ATOM   558 C CG  . LEU A 1 102 ? 20.786 -17.932 -2.021 1.00  89.43 0 A 1
ATOM   559 C CD1 . LEU A 1 102 ? 20.755 -19.304 -1.354 1.00  87.25 0 A 1
ATOM   560 C CD2 . LEU A 1 102 ? 22.125 -17.781 -2.751 1.00  87.15 0 A 1
ATOM   561 N N   . GLN A 1 103 ? 18.676 -16.596 -5.920 1.00  89.91 0 A 1
ATOM   562 C CA  . GLN A 1 103 ? 17.746 -16.721 -7.025 1.00  89.80 0 A 1
ATOM   563 C C   . GLN A 1 103 ? 17.978 -18.050 -7.740 1.00  90.12 0 A 1
ATOM   564 O O   . GLN A 1 103 ? 19.089 -18.337 -8.198 1.00  89.13 0 A 1
ATOM   565 C CB  . GLN A 1 103 ? 17.897 -15.502 -7.955 1.00  87.58 0 A 1
ATOM   566 C CG  . GLN A 1 103 ? 16.900 -15.544 -9.115 1.00  80.37 0 A 1
ATOM   567 C CD  . GLN A 1 103 ? 16.969 -14.314 -10.033 1.00  78.39 0 A 1
ATOM   568 N NE2 . GLN A 1 103 ? 16.104 -14.230 -11.003 1.00  67.34 0 A 1
ATOM   569 O OE1 . GLN A 1 103 ? 17.791 -13.413 -9.898 1.00  71.43 0 A 1
ATOM   570 N N   . SER A 1 104 ? 16.931 -18.834 -7.861 1.00  90.22 0 A 1
ATOM   571 C CA  . SER A 1 104 ? 16.903 -20.038 -8.688 1.00  90.35 0 A 1
ATOM   572 C C   . SER A 1 104 ? 15.466 -20.310 -9.121 1.00  91.01 0 A 1
ATOM   573 O O   . SER A 1 104 ? 14.533 -19.924 -8.425 1.00  89.70 0 A 1
ATOM   574 C CB  . SER A 1 104 ? 17.458 -21.236 -7.916 1.00  88.43 0 A 1
ATOM   575 O OG  . SER A 1 104 ? 17.577 -22.331 -8.803 1.00  82.08 0 A 1
ATOM   576 N N   . ARG A 1 105 ? 15.302 -20.952 -10.264 1.00  89.95 0 A 1
ATOM   577 C CA  . ARG A 1 105 ? 13.993 -21.446 -10.703 1.00  90.01 0 A 1
ATOM   578 C C   . ARG A 1 105 ? 13.949 -22.950 -10.511 1.00  89.49 0 A 1
ATOM   579 O O   . ARG A 1 105 ? 14.680 -23.668 -11.196 1.00  86.97 0 A 1
ATOM   580 C CB  . ARG A 1 105 ? 13.717 -21.020 -12.145 1.00  89.20 0 A 1
ATOM   581 C CG  . ARG A 1 105 ? 12.288 -21.387 -12.548 1.00  84.19 0 A 1
ATOM   582 C CD  . ARG A 1 105 ? 11.983 -20.872 -13.955 1.00  80.57 0 A 1
ATOM   583 N NE  . ARG A 1 105 ? 10.577 -21.129 -14.306 1.00  71.33 0 A 1
ATOM   584 C CZ  . ARG A 1 105 ?  9.978 -20.775 -15.434 1.00  63.24 0 A 1
ATOM   585 N NH1 . ARG A 1 105 ? 10.632 -20.176 -16.392 1.00  56.11 1 A 1
ATOM   586 N NH2 . ARG A 1 105 ?  8.711 -21.026 -15.604 1.00  55.12 0 A 1
ATOM   587 N N   . PHE A 1 106 ? 13.098 -23.407 -9.615 1.00  89.25 0 A 1
ATOM   588 C CA  . PHE A 1 106 ? 12.940 -24.832 -9.365 1.00  88.60 0 A 1
ATOM   589 C C   . PHE A 1 106 ? 12.115 -25.512 -10.463 1.00  87.84 0 A 1
ATOM   590 O O   . PHE A 1 106 ? 11.195 -24.949 -11.052 1.00  83.56 0 A 1
ATOM   591 C CB  . PHE A 1 106 ? 12.376 -25.079 -7.963 1.00  86.61 0 A 1
ATOM   592 C CG  . PHE A 1 106 ? 13.298 -24.738 -6.801 1.00  86.72 0 A 1
ATOM   593 C CD1 . PHE A 1 106 ? 14.683 -24.515 -6.973 1.00  80.40 0 A 1
ATOM   594 C CD2 . PHE A 1 106 ? 12.765 -24.676 -5.503 1.00  79.80 0 A 1
ATOM   595 C CE1 . PHE A 1 106 ? 15.508 -24.233 -5.871 1.00  77.36 0 A 1
ATOM   596 C CE2 . PHE A 1 106 ? 13.596 -24.393 -4.400 1.00  76.80 0 A 1
ATOM   597 C CZ  . PHE A 1 106 ? 14.961 -24.173 -4.586 1.00  77.87 0 A 1
ATOM   598 N N   . HIS A 1 107 ? 12.513 -26.748 -10.741 1.00  85.80 0 A 1
ATOM   599 C CA  . HIS A 1 107 ? 11.856 -27.669 -11.654 1.00  83.27 0 A 1
ATOM   600 C C   . HIS A 1 107 ? 12.065 -29.105 -11.146 1.00  82.29 0 A 1
ATOM   601 O O   . HIS A 1 107 ? 12.829 -29.332 -10.203 1.00  76.66 0 A 1
ATOM   602 C CB  . HIS A 1 107 ? 12.412 -27.461 -13.076 1.00  79.14 0 A 1
ATOM   603 C CG  . HIS A 1 107 ? 13.912 -27.558 -13.184 1.00  74.33 0 A 1
ATOM   604 C CD2 . HIS A 1 107 ? 14.781 -26.507 -13.337 1.00  64.89 0 A 1
ATOM   605 N ND1 . HIS A 1 107 ? 14.678 -28.697 -13.156 1.00  65.09 0 A 1
ATOM   606 C CE1 . HIS A 1 107 ? 15.972 -28.350 -13.278 1.00  61.89 0 A 1
ATOM   607 N NE2 . HIS A 1 107 ? 16.080 -27.026 -13.403 1.00  61.90 0 A 1
ATOM   608 N N   . SER A 1 108 ? 11.429 -30.071 -11.771 1.00  79.18 0 A 1
ATOM   609 C CA  . SER A 1 108 ? 11.474 -31.472 -11.338 1.00  77.29 0 A 1
ATOM   610 C C   . SER A 1 108 ? 12.880 -32.069 -11.221 1.00  77.63 0 A 1
ATOM   611 O O   . SER A 1 108 ? 13.096 -32.959 -10.409 1.00  71.96 0 A 1
ATOM   612 C CB  . SER A 1 108 ? 10.671 -32.328 -12.320 1.00  72.42 0 A 1
ATOM   613 O OG  . SER A 1 108 ? 11.134 -32.125 -13.646 1.00  65.87 0 A 1
ATOM   614 N N   . ASN A 1 109 ? 13.819 -31.559 -12.024 1.00  75.77 0 A 1
ATOM   615 C CA  . ASN A 1 109 ? 15.201 -32.041 -12.059 1.00  74.86 0 A 1
ATOM   616 C C   . ASN A 1 109 ? 16.147 -31.173 -11.222 1.00  75.52 0 A 1
ATOM   617 O O   . ASN A 1 109 ? 17.360 -31.312 -11.365 1.00  70.68 0 A 1
ATOM   618 C CB  . ASN A 1 109 ? 15.669 -32.141 -13.521 1.00  70.27 0 A 1
ATOM   619 C CG  . ASN A 1 109 ? 14.830 -33.066 -14.380 1.00  64.69 0 A 1
ATOM   620 N ND2 . ASN A 1 109 ? 15.030 -33.011 -15.680 1.00  57.20 0 A 1
ATOM   621 O OD1 . ASN A 1 109 ? 13.994 -33.824 -13.940 1.00  58.81 0 A 1
ATOM   622 N N   . SER A 1 110 ? 15.640 -30.262 -10.404 1.00  75.10 0 A 1
ATOM   623 C CA  . SER A 1 110 ? 16.480 -29.400 -9.564 1.00  74.31 0 A 1
ATOM   624 C C   . SER A 1 110 ? 17.260 -30.243 -8.559 1.00  75.06 0 A 1
ATOM   625 O O   . SER A 1 110 ? 16.696 -31.158 -7.941 1.00  71.04 0 A 1
ATOM   626 C CB  . SER A 1 110 ? 15.639 -28.347 -8.849 1.00  70.68 0 A 1
ATOM   627 O OG  . SER A 1 110 ? 16.433 -27.234 -8.537 1.00  64.67 0 A 1
ATOM   628 N N   . SER A 1 111 ? 18.548 -29.949 -8.398 1.00  73.44 0 A 1
ATOM   629 C CA  . SER A 1 111 ? 19.467 -30.749 -7.593 1.00  72.58 0 A 1
ATOM   630 C C   . SER A 1 111 ? 19.003 -30.900 -6.147 1.00  74.21 0 A 1
ATOM   631 O O   . SER A 1 111 ? 19.153 -31.983 -5.576 1.00  69.13 0 A 1
ATOM   632 C CB  . SER A 1 111 ? 20.869 -30.147 -7.632 1.00  66.23 0 A 1
ATOM   633 O OG  . SER A 1 111 ? 20.858 -28.810 -7.192 1.00  60.62 0 A 1
ATOM   634 N N   . LEU A 1 112 ? 18.355 -29.892 -5.582 1.00  73.90 0 A 1
ATOM   635 C CA  . LEU A 1 112 ? 17.808 -29.962 -4.228 1.00  72.55 0 A 1
ATOM   636 C C   . LEU A 1 112 ? 16.918 -31.191 -4.010 1.00  72.77 0 A 1
ATOM   637 O O   . LEU A 1 112 ? 16.970 -31.816 -2.956 1.00  69.16 0 A 1
ATOM   638 C CB  . LEU A 1 112 ? 17.022 -28.675 -3.938 1.00  69.56 0 A 1
ATOM   639 C CG  . LEU A 1 112 ? 16.443 -28.610 -2.506 1.00  66.55 0 A 1
ATOM   640 C CD1 . LEU A 1 112 ? 17.524 -28.596 -1.436 1.00  63.78 0 A 1
ATOM   641 C CD2 . LEU A 1 112 ? 15.606 -27.338 -2.347 1.00  63.30 0 A 1
ATOM   642 N N   . PHE A 1 113 ? 16.108 -31.539 -4.997 1.00  72.79 0 A 1
ATOM   643 C CA  . PHE A 1 113 ? 15.106 -32.598 -4.874 1.00  68.98 0 A 1
ATOM   644 C C   . PHE A 1 113 ? 15.554 -33.931 -5.482 1.00  67.85 0 A 1
ATOM   645 O O   . PHE A 1 113 ? 15.031 -34.986 -5.109 1.00  63.68 0 A 1
ATOM   646 C CB  . PHE A 1 113 ? 13.808 -32.112 -5.505 1.00  65.44 0 A 1
ATOM   647 C CG  . PHE A 1 113 ? 13.291 -30.805 -4.929 1.00  65.11 0 A 1
ATOM   648 C CD1 . PHE A 1 113 ? 12.746 -30.775 -3.631 1.00  59.93 0 A 1
ATOM   649 C CD2 . PHE A 1 113 ? 13.372 -29.625 -5.677 1.00  59.92 0 A 1
ATOM   650 C CE1 . PHE A 1 113 ? 12.276 -29.566 -3.092 1.00  57.16 0 A 1
ATOM   651 C CE2 . PHE A 1 113 ? 12.905 -28.415 -5.142 1.00  56.08 0 A 1
ATOM   652 C CZ  . PHE A 1 113 ? 12.359 -28.383 -3.851 1.00  57.74 0 A 1
ATOM   653 N N   . THR A 1 114 ? 16.514 -33.898 -6.395 1.00  69.30 0 A 1
ATOM   654 C CA  . THR A 1 114 ? 17.035 -35.112 -7.037 1.00  65.55 0 A 1
ATOM   655 C C   . THR A 1 114 ? 18.129 -35.784 -6.215 1.00  64.93 0 A 1
ATOM   656 O O   . THR A 1 114 ? 18.300 -37.002 -6.302 1.00  60.38 0 A 1
ATOM   657 C CB  . THR A 1 114 ? 17.577 -34.821 -8.438 1.00  60.31 0 A 1
ATOM   658 C CG2 . THR A 1 114 ? 16.457 -34.406 -9.395 1.00  54.14 0 A 1
ATOM   659 O OG1 . THR A 1 114 ? 18.531 -33.791 -8.404 1.00  55.09 0 A 1
ATOM   660 N N   . VAL A 1 115 ? 18.862 -35.006 -5.410 1.00  64.60 0 A 1
ATOM   661 C CA  . VAL A 1 115 ? 19.970 -35.538 -4.634 1.00  61.67 0 A 1
ATOM   662 C C   . VAL A 1 115 ? 19.445 -36.209 -3.367 1.00  63.47 0 A 1
ATOM   663 O O   . VAL A 1 115 ? 19.254 -35.623 -2.315 1.00  59.29 0 A 1
ATOM   664 C CB  . VAL A 1 115 ? 21.062 -34.495 -4.392 1.00  54.69 0 A 1
ATOM   665 C CG1 . VAL A 1 115 ? 22.242 -35.196 -3.736 1.00  48.40 0 A 1
ATOM   666 C CG2 . VAL A 1 115 ? 21.601 -33.902 -5.703 1.00  48.04 0 A 1
ATOM   667 N N   . LEU A 1 116 ? 19.307 -37.510 -3.475 1.00  63.09 0 A 1
ATOM   668 C CA  . LEU A 1 116 ? 18.907 -38.436 -2.414 1.00  61.25 0 A 1
ATOM   669 C C   . LEU A 1 116 ? 19.788 -38.377 -1.154 1.00  65.04 0 A 1
ATOM   670 O O   . LEU A 1 116 ? 19.432 -38.954 -0.130 1.00  59.24 0 A 1
ATOM   671 C CB  . LEU A 1 116 ? 18.977 -39.851 -3.011 1.00  52.37 0 A 1
ATOM   672 C CG  . LEU A 1 116 ? 17.969 -40.116 -4.143 1.00  46.43 0 A 1
ATOM   673 C CD1 . LEU A 1 116 ? 18.252 -41.496 -4.769 1.00  41.47 0 A 1
ATOM   674 C CD2 . LEU A 1 116 ? 16.523 -40.093 -3.664 1.00  41.03 0 A 1
ATOM   675 N N   . ASN A 1 117 ? 20.934 -37.702 -1.224 1.00  71.68 0 A 1
ATOM   676 C CA  . ASN A 1 117 ? 21.921 -37.645 -0.151 1.00  72.25 0 A 1
ATOM   677 C C   . ASN A 1 117 ? 21.504 -36.729  1.008 1.00  75.95 0 A 1
ATOM   678 O O   . ASN A 1 117 ? 22.040 -36.865  2.099 1.00  71.98 0 A 1
ATOM   679 C CB  . ASN A 1 117 ? 23.272 -37.259 -0.765 1.00  64.87 0 A 1
ATOM   680 C CG  . ASN A 1 117 ? 23.807 -38.317 -1.723 1.00  59.31 0 A 1
ATOM   681 N ND2 . ASN A 1 117 ? 24.779 -37.972 -2.542 1.00  53.04 0 A 1
ATOM   682 O OD1 . ASN A 1 117 ? 23.367 -39.445 -1.756 1.00  53.84 0 A 1
ATOM   683 N N   . LEU A 1 118 ? 20.512 -35.861  0.826 1.00  78.06 0 A 1
ATOM   684 C CA  . LEU A 1 118 ? 19.996 -34.974  1.878 1.00  79.05 0 A 1
ATOM   685 C C   . LEU A 1 118 ? 18.724 -35.527  2.558 1.00  81.00 0 A 1
ATOM   686 O O   . LEU A 1 118 ? 17.985 -34.787  3.198 1.00  78.17 0 A 1
ATOM   687 C CB  . LEU A 1 118 ? 19.809 -33.549  1.324 1.00  75.74 0 A 1
ATOM   688 C CG  . LEU A 1 118 ? 21.110 -32.882  0.827 1.00  74.85 0 A 1
ATOM   689 C CD1 . LEU A 1 118 ? 20.789 -31.509  0.222 1.00  71.11 0 A 1
ATOM   690 C CD2 . LEU A 1 118 ? 22.131 -32.670  1.949 1.00  71.20 0 A 1
ATOM   691 N N   . ARG A 1 119 ? 18.473 -36.823  2.455 1.00  84.34 0 A 1
ATOM   692 C CA  . ARG A 1 119 ? 17.228 -37.461  2.952 1.00  84.52 0 A 1
ATOM   693 C C   . ARG A 1 119 ? 16.964 -37.299  4.444 1.00  86.47 0 A 1
ATOM   694 O O   . ARG A 1 119 ? 15.827 -37.466  4.860 1.00  83.28 0 A 1
ATOM   695 C CB  . ARG A 1 119 ? 17.250 -38.958  2.648 1.00  79.48 0 A 1
ATOM   696 C CG  . ARG A 1 119 ? 16.897 -39.259  1.196 1.00  68.58 0 A 1
ATOM   697 C CD  . ARG A 1 119 ? 16.934 -40.770  1.010 1.00  63.79 0 A 1
ATOM   698 N NE  . ARG A 1 119 ? 16.682 -41.160 -0.375 1.00  56.38 0 A 1
ATOM   699 C CZ  . ARG A 1 119 ? 16.396 -42.374 -0.798 1.00  49.75 0 A 1
ATOM   700 N NH1 . ARG A 1 119 ? 16.310 -43.384  0.010 1.00  47.24 1 A 1
ATOM   701 N NH2 . ARG A 1 119 ? 16.199 -42.615 -2.058 1.00  43.17 0 A 1
ATOM   702 N N   . PHE A 1 120 ? 18.002 -37.035  5.236 1.00  88.42 0 A 1
ATOM   703 C CA  . PHE A 1 120 ? 17.884 -36.929  6.688 1.00  89.26 0 A 1
ATOM   704 C C   . PHE A 1 120 ? 17.585 -35.510  7.175 1.00  90.98 0 A 1
ATOM   705 O O   . PHE A 1 120 ? 17.554 -35.294  8.385 1.00  89.53 0 A 1
ATOM   706 C CB  . PHE A 1 120 ? 19.138 -37.515  7.345 1.00  87.00 0 A 1
ATOM   707 C CG  . PHE A 1 120 ? 19.339 -38.979  7.029 1.00  85.06 0 A 1
ATOM   708 C CD1 . PHE A 1 120 ? 18.521 -39.940  7.641 1.00  78.68 0 A 1
ATOM   709 C CD2 . PHE A 1 120 ? 20.323 -39.380  6.110 1.00  77.39 0 A 1
ATOM   710 C CE1 . PHE A 1 120 ? 18.696 -41.306  7.358 1.00  73.90 0 A 1
ATOM   711 C CE2 . PHE A 1 120 ? 20.501 -40.740  5.819 1.00  73.29 0 A 1
ATOM   712 C CZ  . PHE A 1 120 ? 19.693 -41.708  6.443 1.00  73.57 0 A 1
ATOM   713 N N   . LEU A 1 121 ? 17.335 -34.564  6.251 1.00  90.81 0 A 1
ATOM   714 C CA  . LEU A 1 121 ? 16.946 -33.208  6.629 1.00  91.62 0 A 1
ATOM   715 C C   . LEU A 1 121 ? 15.697 -33.234  7.518 1.00  92.83 0 A 1
ATOM   716 O O   . LEU A 1 121 ? 14.669 -33.810  7.159 1.00  92.22 0 A 1
ATOM   717 C CB  . LEU A 1 121 ? 16.679 -32.346  5.375 1.00  90.13 0 A 1
ATOM   718 C CG  . LEU A 1 121 ? 17.953 -31.814  4.686 1.00  86.44 0 A 1
ATOM   719 C CD1 . LEU A 1 121 ? 17.570 -31.134  3.376 1.00  83.96 0 A 1
ATOM   720 C CD2 . LEU A 1 121 ? 18.685 -30.791  5.539 1.00  83.52 0 A 1
ATOM   721 N N   . THR A 1 122 ? 15.818 -32.556  8.657 1.00  94.41 0 A 1
ATOM   722 C CA  . THR A 1 122 ? 14.708 -32.277  9.567 1.00  94.92 0 A 1
ATOM   723 C C   . THR A 1 122 ? 14.194 -30.849  9.383 1.00  95.27 0 A 1
ATOM   724 O O   . THR A 1 122 ? 13.007 -30.602  9.562 1.00  94.34 0 A 1
ATOM   725 C CB  . THR A 1 122 ? 15.112 -32.503 11.029 1.00  94.38 0 A 1
ATOM   726 C CG2 . THR A 1 122 ? 15.507 -33.958 11.292 1.00  84.88 0 A 1
ATOM   727 O OG1 . THR A 1 122 ? 16.206 -31.692 11.381 1.00  86.77 0 A 1
ATOM   728 N N   . THR A 1 123 ? 15.062 -29.922  8.964 1.00  95.14 0 A 1
ATOM   729 C CA  . THR A 1 123 ? 14.719 -28.525  8.690 1.00  94.93 0 A 1
ATOM   730 C C   . THR A 1 123 ? 15.179 -28.136  7.293 1.00  94.59 0 A 1
ATOM   731 O O   . THR A 1 123 ? 16.356 -28.261  6.960 1.00  93.30 0 A 1
ATOM   732 C CB  . THR A 1 123 ? 15.318 -27.593  9.745 1.00  93.88 0 A 1
ATOM   733 C CG2 . THR A 1 123 ? 14.943 -26.125  9.508 1.00  87.64 0 A 1
ATOM   734 O OG1 . THR A 1 123 ? 14.841 -27.938 11.024 1.00  87.65 0 A 1
ATOM   735 N N   . LEU A 1 124 ? 14.254 -27.616  6.490 1.00  94.44 0 A 1
ATOM   736 C CA  . LEU A 1 124 ? 14.535 -26.961  5.219 1.00  94.24 0 A 1
ATOM   737 C C   . LEU A 1 124 ? 13.908 -25.564  5.241 1.00  94.63 0 A 1
ATOM   738 O O   . LEU A 1 124 ? 12.687 -25.435  5.128 1.00  94.06 0 A 1
ATOM   739 C CB  . LEU A 1 124 ? 14.006 -27.839  4.068 1.00  93.45 0 A 1
ATOM   740 C CG  . LEU A 1 124 ? 14.206 -27.229  2.665 1.00  92.62 0 A 1
ATOM   741 C CD1 . LEU A 1 124 ? 15.679 -26.997  2.337 1.00  90.60 0 A 1
ATOM   742 C CD2 . LEU A 1 124 ? 13.624 -28.166  1.608 1.00  90.20 0 A 1
ATOM   743 N N   . ASP A 1 125 ? 14.754 -24.540  5.368 1.00  94.15 0 A 1
ATOM   744 C CA  . ASP A 1 125 ? 14.335 -23.138  5.326 1.00  93.91 0 A 1
ATOM   745 C C   . ASP A 1 125 ? 14.922 -22.455  4.084 1.00  93.45 0 A 1
ATOM   746 O O   . ASP A 1 125 ? 16.126 -22.239  3.969 1.00  92.13 0 A 1
ATOM   747 C CB  . ASP A 1 125 ? 14.693 -22.424  6.645 1.00  93.19 0 A 1
ATOM   748 C CG  . ASP A 1 125 ? 14.032 -21.042  6.787 1.00  92.45 0 A 1
ATOM   749 O OD1 . ASP A 1 125 ? 13.577 -20.476  5.766 1.00  89.38 0 A 1
ATOM   750 O OD2 . ASP A 1 125 ? 13.936 -20.521  7.920 1.00  88.38 -1 A 1
ATOM   751 N N   . LEU A 1 126 ? 14.065 -22.133  3.133 1.00  93.48 0 A 1
ATOM   752 C CA  . LEU A 1 126 ? 14.388 -21.399  1.914 1.00  92.99 0 A 1
ATOM   753 C C   . LEU A 1 126 ? 13.743 -20.005  1.899 1.00  92.33 0 A 1
ATOM   754 O O   . LEU A 1 126 ? 13.713 -19.352  0.850 1.00  90.15 0 A 1
ATOM   755 C CB  . LEU A 1 126 ? 13.967 -22.228  0.680 1.00  92.27 0 A 1
ATOM   756 C CG  . LEU A 1 126 ? 14.570 -23.640  0.577 1.00  91.46 0 A 1
ATOM   757 C CD1 . LEU A 1 126 ? 14.119 -24.288 -0.733 1.00  89.39 0 A 1
ATOM   758 C CD2 . LEU A 1 126 ? 16.101 -23.631  0.575 1.00  89.03 0 A 1
ATOM   759 N N   . SER A 1 127 ? 13.232 -19.540  3.035 1.00  92.33 0 A 1
ATOM   760 C CA  . SER A 1 127 ? 12.419 -18.335  3.129 1.00  91.91 0 A 1
ATOM   761 C C   . SER A 1 127 ? 13.189 -17.047  2.794 1.00  91.03 0 A 1
ATOM   762 O O   . SER A 1 127 ? 14.410 -16.979  2.894 1.00  89.57 0 A 1
ATOM   763 C CB  . SER A 1 127 ? 11.759 -18.241  4.507 1.00  91.27 0 A 1
ATOM   764 O OG  . SER A 1 127 ? 12.712 -18.020  5.532 1.00  88.05 0 A 1
ATOM   765 N N   . TYR A 1 128 ? 12.465 -16.003  2.402 1.00  89.71 0 A 1
ATOM   766 C CA  . TYR A 1 128 ? 13.040 -14.681  2.084 1.00  88.52 0 A 1
ATOM   767 C C   . TYR A 1 128 ? 14.157 -14.716  1.026 1.00  88.35 0 A 1
ATOM   768 O O   . TYR A 1 128 ? 15.241 -14.156  1.215 1.00  86.40 0 A 1
ATOM   769 C CB  . TYR A 1 128 ? 13.463 -13.955  3.365 1.00  86.18 0 A 1
ATOM   770 C CG  . TYR A 1 128 ? 12.347 -13.237  4.084 1.00  81.79 0 A 1
ATOM   771 C CD1 . TYR A 1 128 ? 12.094 -11.883  3.796 1.00  76.00 0 A 1
ATOM   772 C CD2 . TYR A 1 128 ? 11.584 -13.894  5.076 1.00  74.44 0 A 1
ATOM   773 C CE1 . TYR A 1 128 ? 11.111 -11.175  4.496 1.00  70.28 0 A 1
ATOM   774 C CE2 . TYR A 1 128 ? 10.594 -13.188  5.780 1.00  68.04 0 A 1
ATOM   775 C CZ  . TYR A 1 128 ? 10.361 -11.830  5.495 1.00  70.77 0 A 1
ATOM   776 O OH  . TYR A 1 128 ?  9.413 -11.126  6.196 1.00  67.55 0 A 1
ATOM   777 N N   . ASN A 1 129 ? 13.882 -15.359 -0.097 1.00  88.90 0 A 1
ATOM   778 C CA  . ASN A 1 129 ? 14.775 -15.431 -1.243 1.00  89.25 0 A 1
ATOM   779 C C   . ASN A 1 129 ? 14.060 -15.024 -2.542 1.00  88.49 0 A 1
ATOM   780 O O   . ASN A 1 129 ? 13.013 -14.366 -2.525 1.00  86.02 0 A 1
ATOM   781 C CB  . ASN A 1 129 ? 15.408 -16.839 -1.270 1.00  89.90 0 A 1
ATOM   782 C CG  . ASN A 1 129 ? 16.549 -16.979 -0.288 1.00  90.34 0 A 1
ATOM   783 N ND2 . ASN A 1 129 ? 16.384 -17.767  0.744 1.00  87.18 0 A 1
ATOM   784 O OD1 . ASN A 1 129 ? 17.610 -16.395 -0.464 1.00  87.33 0 A 1
ATOM   785 N N   . TYR A 1 130 ? 14.639 -15.399 -3.679 1.00  88.92 0 A 1
ATOM   786 C CA  . TYR A 1 130 ? 14.102 -15.203 -5.022 1.00  88.72 0 A 1
ATOM   787 C C   . TYR A 1 130 ? 13.907 -16.531 -5.747 1.00  90.07 0 A 1
ATOM   788 O O   . TYR A 1 130 ? 14.138 -16.646 -6.952 1.00  89.02 0 A 1
ATOM   789 C CB  . TYR A 1 130 ? 15.006 -14.256 -5.808 1.00  86.66 0 A 1
ATOM   790 C CG  . TYR A 1 130 ? 15.063 -12.884 -5.217 1.00  84.10 0 A 1
ATOM   791 C CD1 . TYR A 1 130 ? 14.022 -11.983 -5.493 1.00  80.35 0 A 1
ATOM   792 C CD2 . TYR A 1 130 ? 16.119 -12.511 -4.367 1.00  80.34 0 A 1
ATOM   793 C CE1 . TYR A 1 130 ? 14.040 -10.700 -4.967 1.00  77.87 0 A 1
ATOM   794 C CE2 . TYR A 1 130 ? 16.143 -11.215 -3.830 1.00  77.37 0 A 1
ATOM   795 C CZ  . TYR A 1 130 ? 15.098 -10.316 -4.148 1.00  78.62 0 A 1
ATOM   796 O OH  . TYR A 1 130 ? 15.103 -9.031 -3.691 1.00  75.27 0 A 1
ATOM   797 N N   . PHE A 1 131 ? 13.533 -17.547 -4.987 1.00  90.98 0 A 1
ATOM   798 C CA  . PHE A 1 131 ? 13.204 -18.830 -5.570 1.00  91.53 0 A 1
ATOM   799 C C   . PHE A 1 131 ? 11.862 -18.755 -6.287 1.00  91.55 0 A 1
ATOM   800 O O   . PHE A 1 131 ? 10.915 -18.130 -5.818 1.00  90.61 0 A 1
ATOM   801 C CB  . PHE A 1 131 ? 13.253 -19.917 -4.499 1.00  91.68 0 A 1
ATOM   802 C CG  . PHE A 1 131 ? 14.612 -20.107 -3.865 1.00  91.92 0 A 1
ATOM   803 C CD1 . PHE A 1 131 ? 15.754 -20.329 -4.660 1.00  90.34 0 A 1
ATOM   804 C CD2 . PHE A 1 131 ? 14.760 -20.052 -2.466 1.00  90.37 0 A 1
ATOM   805 C CE1 . PHE A 1 131 ? 17.009 -20.510 -4.070 1.00  89.78 0 A 1
ATOM   806 C CE2 . PHE A 1 131 ? 16.022 -20.238 -1.869 1.00  89.77 0 A 1
ATOM   807 C CZ  . PHE A 1 131 ? 17.141 -20.463 -2.681 1.00  90.36 0 A 1
ATOM   808 N N   . SER A 1 132 ? 11.799 -19.383 -7.458 1.00  91.35 0 A 1
ATOM   809 C CA  . SER A 1 132 ? 10.631 -19.363 -8.325 1.00  91.42 0 A 1
ATOM   810 C C   . SER A 1 132 ? 10.391 -20.728 -8.962 1.00  91.64 0 A 1
ATOM   811 O O   . SER A 1 132 ? 11.144 -21.681 -8.734 1.00  90.85 0 A 1
ATOM   812 C CB  . SER A 1 132 ? 10.799 -18.256 -9.382 1.00  90.19 0 A 1
ATOM   813 O OG  . SER A 1 132 ? 11.910 -18.510 -10.225 1.00  86.95 0 A 1
ATOM   814 N N   . GLY A 1 133 ?  9.372 -20.822 -9.786 1.00  91.79 0 A 1
ATOM   815 C CA  . GLY A 1 133 ?  8.967 -22.077 -10.402 1.00  91.81 0 A 1
ATOM   816 C C   . GLY A 1 133 ?  8.019 -22.862 -9.501 1.00  92.79 0 A 1
ATOM   817 O O   . GLY A 1 133 ?  7.397 -22.311 -8.602 1.00  91.82 0 A 1
ATOM   818 N N   . GLN A 1 134 ?  7.873 -24.150 -9.795 1.00  92.61 0 A 1
ATOM   819 C CA  . GLN A 1 134 ?  6.949 -25.019 -9.094 1.00  92.31 0 A 1
ATOM   820 C C   . GLN A 1 134 ?  7.700 -25.927 -8.117 1.00  92.19 0 A 1
ATOM   821 O O   . GLN A 1 134 ?  8.789 -26.409 -8.436 1.00  90.46 0 A 1
ATOM   822 C CB  . GLN A 1 134 ?  6.133 -25.854 -10.092 1.00  90.69 0 A 1
ATOM   823 C CG  . GLN A 1 134 ?  5.215 -24.964 -10.944 1.00  81.69 0 A 1
ATOM   824 C CD  . GLN A 1 134 ?  4.351 -25.744 -11.933 1.00  76.39 0 A 1
ATOM   825 N NE2 . GLN A 1 134 ?  3.480 -25.084 -12.659 1.00  63.97 0 A 1
ATOM   826 O OE1 . GLN A 1 134 ?  4.434 -26.950 -12.073 1.00  68.08 0 A 1
ATOM   827 N N   . ILE A 1 135 ?  7.109 -26.159 -6.955 1.00  92.30 0 A 1
ATOM   828 C CA  . ILE A 1 135 ?  7.626 -27.160 -6.012 1.00  92.32 0 A 1
ATOM   829 C C   . ILE A 1 135 ?  7.339 -28.548 -6.590 1.00  91.66 0 A 1
ATOM   830 O O   . ILE A 1 135 ?  6.180 -28.879 -6.842 1.00  90.40 0 A 1
ATOM   831 C CB  . ILE A 1 135 ?  7.010 -26.974 -4.614 1.00  92.04 0 A 1
ATOM   832 C CG1 . ILE A 1 135 ?  7.267 -25.563 -4.036 1.00  89.13 0 A 1
ATOM   833 C CG2 . ILE A 1 135 ?  7.546 -28.039 -3.637 1.00  88.85 0 A 1
ATOM   834 C CD1 . ILE A 1 135 ?  8.753 -25.184 -3.914 1.00  80.56 0 A 1
ATOM   835 N N   . PRO A 1 136 ?  8.377 -29.365 -6.823 1.00  89.92 0 A 1
ATOM   836 C CA  . PRO A 1 136 ?  8.182 -30.684 -7.394 1.00  88.65 0 A 1
ATOM   837 C C   . PRO A 1 136 ?  7.609 -31.664 -6.368 1.00  89.63 0 A 1
ATOM   838 O O   . PRO A 1 136 ?  7.894 -31.588 -5.180 1.00  88.72 0 A 1
ATOM   839 C CB  . PRO A 1 136 ?  9.563 -31.102 -7.901 1.00  85.52 0 A 1
ATOM   840 C CG  . PRO A 1 136 ? 10.502 -30.396 -6.938 1.00  81.92 0 A 1
ATOM   841 C CD  . PRO A 1 136 ?  9.790 -29.087 -6.627 1.00  85.11 0 A 1
ATOM   842 N N   . SER A 1 137 ?  6.853 -32.634 -6.847 1.00  88.35 0 A 1
ATOM   843 C CA  . SER A 1 137 ?  6.245 -33.664 -5.996 1.00  88.29 0 A 1
ATOM   844 C C   . SER A 1 137 ?  7.260 -34.500 -5.221 1.00  88.30 0 A 1
ATOM   845 O O   . SER A 1 137 ?  6.965 -34.974 -4.129 1.00  86.38 0 A 1
ATOM   846 C CB  . SER A 1 137 ?  5.368 -34.590 -6.847 1.00  86.88 0 A 1
ATOM   847 O OG  . SER A 1 137 ?  6.130 -35.146 -7.893 1.00  75.59 0 A 1
ATOM   848 N N   . CYS A 1 138 ?  8.498 -34.624 -5.735 1.00  86.92 0 A 1
ATOM   849 C CA  . CYS A 1 138 ?  9.576 -35.349 -5.064 1.00  86.37 0 A 1
ATOM   850 C C   . CYS A 1 138 ? 10.072 -34.687 -3.765 1.00  87.47 0 A 1
ATOM   851 O O   . CYS A 1 138 ? 10.933 -35.254 -3.108 1.00  85.86 0 A 1
ATOM   852 C CB  . CYS A 1 138 ? 10.713 -35.616 -6.054 1.00  82.92 0 A 1
ATOM   853 S SG  . CYS A 1 138 ? 11.390 -34.074 -6.732 1.00  74.32 0 A 1
ATOM   854 N N   . ILE A 1 139 ?  9.512 -33.545 -3.357 1.00  88.26 0 A 1
ATOM   855 C CA  . ILE A 1 139 ?  9.749 -32.980 -2.027 1.00  89.48 0 A 1
ATOM   856 C C   . ILE A 1 139 ?  9.395 -33.972 -0.905 1.00  89.75 0 A 1
ATOM   857 O O   . ILE A 1 139 ? 10.012 -33.940  0.157 1.00  88.89 0 A 1
ATOM   858 C CB  . ILE A 1 139 ?  9.000 -31.638 -1.879 1.00  89.26 0 A 1
ATOM   859 C CG1 . ILE A 1 139 ?  9.534 -30.863 -0.664 1.00  85.95 0 A 1
ATOM   860 C CG2 . ILE A 1 139 ?  7.468 -31.825 -1.802 1.00  84.94 0 A 1
ATOM   861 C CD1 . ILE A 1 139 ?  9.158 -29.380 -0.675 1.00  80.37 0 A 1
ATOM   862 N N   . GLU A 1 140 ?  8.489 -34.903 -1.168 1.00  89.34 0 A 1
ATOM   863 C CA  . GLU A 1 140 ?  8.133 -35.968 -0.215 1.00  89.56 0 A 1
ATOM   864 C C   . GLU A 1 140 ?  9.295 -36.912  0.128 1.00  89.85 0 A 1
ATOM   865 O O   . GLU A 1 140 ?  9.240 -37.638  1.115 1.00  88.07 0 A 1
ATOM   866 C CB  . GLU A 1 140 ?  6.940 -36.763 -0.759 1.00  87.88 0 A 1
ATOM   867 C CG  . GLU A 1 140 ?  7.286 -37.730 -1.894 1.00  85.39 0 A 1
ATOM   868 C CD  . GLU A 1 140 ?  6.051 -38.385 -2.527 1.00  86.39 0 A 1
ATOM   869 O OE1 . GLU A 1 140 ?  6.154 -38.805 -3.702 1.00  81.56 0 A 1
ATOM   870 O OE2 . GLU A 1 140 ?  4.996 -38.457 -1.854 1.00  84.02 -1 A 1
ATOM   871 N N   . ASN A 1 141 ? 10.384 -36.894 -0.657 1.00  88.58 0 A 1
ATOM   872 C CA  . ASN A 1 141 ? 11.578 -37.681 -0.371 1.00  87.91 0 A 1
ATOM   873 C C   . ASN A 1 141 ? 12.288 -37.243  0.918 1.00  88.72 0 A 1
ATOM   874 O O   . ASN A 1 141 ? 13.027 -38.040  1.502 1.00  87.39 0 A 1
ATOM   875 C CB  . ASN A 1 141 ? 12.543 -37.613 -1.562 1.00  85.80 0 A 1
ATOM   876 C CG  . ASN A 1 141 ? 12.017 -38.325 -2.799 1.00  81.98 0 A 1
ATOM   877 N ND2 . ASN A 1 141 ? 12.406 -37.872 -3.968 1.00  75.24 0 A 1
ATOM   878 O OD1 . ASN A 1 141 ? 11.310 -39.313 -2.742 1.00  76.21 0 A 1
ATOM   879 N N   . PHE A 1 142 ? 12.057 -36.017  1.381 1.00  90.25 0 A 1
ATOM   880 C CA  . PHE A 1 142 ? 12.544 -35.518  2.670 1.00  91.21 0 A 1
ATOM   881 C C   . PHE A 1 142 ? 11.634 -35.979  3.823 1.00  92.31 0 A 1
ATOM   882 O O   . PHE A 1 142 ? 11.144 -35.184  4.614 1.00  91.41 0 A 1
ATOM   883 C CB  . PHE A 1 142 ? 12.706 -33.998  2.609 1.00  90.26 0 A 1
ATOM   884 C CG  . PHE A 1 142 ? 13.647 -33.508  1.537 1.00  89.76 0 A 1
ATOM   885 C CD1 . PHE A 1 142 ? 15.026 -33.761  1.636 1.00  86.05 0 A 1
ATOM   886 C CD2 . PHE A 1 142 ? 13.155 -32.764  0.447 1.00  86.05 0 A 1
ATOM   887 C CE1 . PHE A 1 142 ? 15.910 -33.280  0.653 1.00  84.19 0 A 1
ATOM   888 C CE2 . PHE A 1 142 ? 14.031 -32.278 -0.533 1.00  84.44 0 A 1
ATOM   889 C CZ  . PHE A 1 142 ? 15.410 -32.529 -0.435 1.00  84.89 0 A 1
ATOM   890 N N   . SER A 1 143 ? 11.441 -37.292  3.943 1.00  92.44 0 A 1
ATOM   891 C CA  . SER A 1 143 ? 10.456 -37.896  4.858 1.00  92.45 0 A 1
ATOM   892 C C   . SER A 1 143 ? 10.688 -37.627  6.351 1.00  93.15 0 A 1
ATOM   893 O O   . SER A 1 143 ?  9.806 -37.895  7.162 1.00  90.99 0 A 1
ATOM   894 C CB  . SER A 1 143 ? 10.414 -39.407  4.616 1.00  90.53 0 A 1
ATOM   895 O OG  . SER A 1 143 ? 11.683 -39.984  4.836 1.00  83.82 0 A 1
ATOM   896 N N   . HIS A 1 144 ? 11.861 -37.089  6.713 1.00  93.43 0 A 1
ATOM   897 C CA  . HIS A 1 144 ? 12.227 -36.733  8.080 1.00  94.09 0 A 1
ATOM   898 C C   . HIS A 1 144 ? 11.989 -35.256  8.418 1.00  94.94 0 A 1
ATOM   899 O O   . HIS A 1 144 ? 12.252 -34.854  9.558 1.00  93.58 0 A 1
ATOM   900 C CB  . HIS A 1 144 ? 13.688 -37.139  8.333 1.00  93.43 0 A 1
ATOM   901 C CG  . HIS A 1 144 ? 13.902 -38.625  8.250 1.00  92.38 0 A 1
ATOM   902 C CD2 . HIS A 1 144 ? 14.559 -39.328  7.271 1.00  80.27 0 A 1
ATOM   903 N ND1 . HIS A 1 144 ? 13.426 -39.553  9.149 1.00  79.36 0 A 1
ATOM   904 C CE1 . HIS A 1 144 ? 13.797 -40.772  8.727 1.00  81.99 0 A 1
ATOM   905 N NE2 . HIS A 1 144 ? 14.486 -40.671  7.585 1.00  85.00 0 A 1
ATOM   906 N N   . LEU A 1 145 ? 11.502 -34.443  7.459 1.00  94.66 0 A 1
ATOM   907 C CA  . LEU A 1 145 ? 11.255 -33.030  7.706 1.00  95.00 0 A 1
ATOM   908 C C   . LEU A 1 145 ? 10.229 -32.833  8.824 1.00  95.69 0 A 1
ATOM   909 O O   . LEU A 1 145 ?  9.108 -33.342  8.767 1.00  94.75 0 A 1
ATOM   910 C CB  . LEU A 1 145 ? 10.789 -32.307  6.430 1.00  93.93 0 A 1
ATOM   911 C CG  . LEU A 1 145 ? 11.904 -31.979  5.413 1.00  91.87 0 A 1
ATOM   912 C CD1 . LEU A 1 145 ? 11.283 -31.333  4.175 1.00  90.48 0 A 1
ATOM   913 C CD2 . LEU A 1 145 ? 12.939 -31.012  5.970 1.00  90.18 0 A 1
ATOM   914 N N   . THR A 1 146 ? 10.640 -32.045  9.809 1.00  96.12 0 A 1
ATOM   915 C CA  . THR A 1 146 ?  9.774 -31.505 10.858 1.00  96.14 0 A 1
ATOM   916 C C   . THR A 1 146 ?  9.460 -30.034 10.603 1.00  96.26 0 A 1
ATOM   917 O O   . THR A 1 146 ?  8.412 -29.540 11.024 1.00  94.92 0 A 1
ATOM   918 C CB  . THR A 1 146 ? 10.416 -31.666 12.240 1.00  95.35 0 A 1
ATOM   919 C CG2 . THR A 1 146 ? 10.691 -33.128 12.585 1.00  85.04 0 A 1
ATOM   920 O OG1 . THR A 1 146 ? 11.639 -30.968 12.304 1.00  86.06 0 A 1
ATOM   921 N N   . THR A 1 147 ? 10.338 -29.326  9.884 1.00  96.11 0 A 1
ATOM   922 C CA  . THR A 1 147 ? 10.184 -27.919  9.519 1.00  95.84 0 A 1
ATOM   923 C C   . THR A 1 147 ? 10.410 -27.736  8.027 1.00  95.77 0 A 1
ATOM   924 O O   . THR A 1 147 ? 11.483 -28.065  7.526 1.00  94.74 0 A 1
ATOM   925 C CB  . THR A 1 147 ? 11.162 -27.042 10.310 1.00  94.63 0 A 1
ATOM   926 C CG2 . THR A 1 147 ? 11.035 -25.558  9.980 1.00  89.57 0 A 1
ATOM   927 O OG1 . THR A 1 147 ? 10.925 -27.197 11.695 1.00  89.36 0 A 1
ATOM   928 N N   . LEU A 1 148 ?  9.433 -27.163  7.343 1.00  95.84 0 A 1
ATOM   929 C CA  . LEU A 1 148 ?  9.540 -26.729  5.954 1.00  95.84 0 A 1
ATOM   930 C C   . LEU A 1 148 ?  9.068 -25.278  5.853 1.00  96.02 0 A 1
ATOM   931 O O   . LEU A 1 148 ?  7.876 -24.999  6.035 1.00  95.17 0 A 1
ATOM   932 C CB  . LEU A 1 148 ?  8.729 -27.690  5.065 1.00  95.48 0 A 1
ATOM   933 C CG  . LEU A 1 148 ?  8.716 -27.319  3.575 1.00  94.99 0 A 1
ATOM   934 C CD1 . LEU A 1 148 ? 10.122 -27.302  2.968 1.00  93.12 0 A 1
ATOM   935 C CD2 . LEU A 1 148 ?  7.884 -28.338  2.805 1.00  92.92 0 A 1
ATOM   936 N N   . ASP A 1 149 ? 10.006 -24.385  5.556 1.00  95.47 0 A 1
ATOM   937 C CA  . ASP A 1 149 ?  9.702 -22.973  5.331 1.00  95.13 0 A 1
ATOM   938 C C   . ASP A 1 149 ? 10.110 -22.570  3.911 1.00  94.88 0 A 1
ATOM   939 O O   . ASP A 1 149 ? 11.292 -22.528  3.565 1.00  93.72 0 A 1
ATOM   940 C CB  . ASP A 1 149 ? 10.359 -22.112  6.428 1.00  94.43 0 A 1
ATOM   941 C CG  . ASP A 1 149 ?  9.834 -20.667  6.447 1.00  93.49 0 A 1
ATOM   942 O OD1 . ASP A 1 149 ?  9.215 -20.232  5.459 1.00  90.45 0 A 1
ATOM   943 O OD2 . ASP A 1 149 ? 10.051 -19.990  7.472 1.00  89.38 -1 A 1
ATOM   944 N N   . LEU A 1 150 ?  9.118 -22.304  3.071 1.00  95.09 0 A 1
ATOM   945 C CA  . LEU A 1 150 ?  9.276 -21.829  1.698 1.00  94.65 0 A 1
ATOM   946 C C   . LEU A 1 150 ?  8.722 -20.411  1.532 1.00  94.13 0 A 1
ATOM   947 O O   . LEU A 1 150 ?  8.584 -19.936  0.407 1.00  92.18 0 A 1
ATOM   948 C CB  . LEU A 1 150 ?  8.595 -22.819  0.732 1.00  94.32 0 A 1
ATOM   949 C CG  . LEU A 1 150 ?  9.064 -24.279  0.818 1.00  93.58 0 A 1
ATOM   950 C CD1 . LEU A 1 150 ?  8.322 -25.127 -0.218 1.00  91.67 0 A 1
ATOM   951 C CD2 . LEU A 1 150 ? 10.556 -24.429  0.546 1.00  91.14 0 A 1
ATOM   952 N N   . SER A 1 151 ?  8.416 -19.741  2.642 1.00  93.82 0 A 1
ATOM   953 C CA  . SER A 1 151 ?  7.716 -18.461  2.647 1.00  93.13 0 A 1
ATOM   954 C C   . SER A 1 151 ?  8.516 -17.328  2.004 1.00  92.21 0 A 1
ATOM   955 O O   . SER A 1 151 ?  9.739 -17.387  1.883 1.00  90.80 0 A 1
ATOM   956 C CB  . SER A 1 151 ?  7.293 -18.091  4.070 1.00  92.05 0 A 1
ATOM   957 O OG  . SER A 1 151 ?  8.413 -17.775  4.872 1.00  89.09 0 A 1
ATOM   958 N N   . LYS A 1 152 ?  7.815 -16.264  1.586 1.00  91.43 0 A 1
ATOM   959 C CA  . LYS A 1 152 ?  8.430 -15.048  1.036 1.00  90.38 0 A 1
ATOM   960 C C   . LYS A 1 152 ?  9.382 -15.334 -0.140 1.00  90.17 0 A 1
ATOM   961 O O   . LYS A 1 152 ? 10.524 -14.877 -0.168 1.00  87.92 0 A 1
ATOM   962 C CB  . LYS A 1 152 ?  9.073 -14.222  2.162 1.00  88.33 0 A 1
ATOM   963 C CG  . LYS A 1 152 ?  8.105 -13.774  3.279 1.00  84.01 0 A 1
ATOM   964 C CD  . LYS A 1 152 ?  7.199 -12.631  2.837 1.00  75.60 0 A 1
ATOM   965 C CE  . LYS A 1 152 ?  6.414 -12.115  4.049 1.00  69.45 0 A 1
ATOM   966 N NZ  . LYS A 1 152 ?  5.695 -10.849  3.774 1.00  60.70 1 A 1
ATOM   967 N N   . ASN A 1 153 ?  8.887 -16.083 -1.110 1.00  90.52 0 A 1
ATOM   968 C CA  . ASN A 1 153 ?  9.544 -16.373 -2.379 1.00  91.08 0 A 1
ATOM   969 C C   . ASN A 1 153 ?  8.595 -16.061 -3.552 1.00  90.58 0 A 1
ATOM   970 O O   . ASN A 1 153 ?  7.618 -15.324 -3.399 1.00  88.42 0 A 1
ATOM   971 C CB  . ASN A 1 153 ? 10.041 -17.835 -2.346 1.00  91.61 0 A 1
ATOM   972 C CG  . ASN A 1 153 ? 11.366 -17.982 -1.627 1.00  91.74 0 A 1
ATOM   973 N ND2 . ASN A 1 153 ? 11.375 -18.560 -0.451 1.00  88.50 0 A 1
ATOM   974 O OD1 . ASN A 1 153 ? 12.412 -17.604 -2.140 1.00  88.79 0 A 1
ATOM   975 N N   . TYR A 1 154 ?  8.887 -16.609 -4.722 1.00  91.34 0 A 1
ATOM   976 C CA  . TYR A 1 154 ?  8.091 -16.477 -5.945 1.00  91.10 0 A 1
ATOM   977 C C   . TYR A 1 154 ?  7.676 -17.854 -6.484 1.00  92.27 0 A 1
ATOM   978 O O   . TYR A 1 154 ?  7.610 -18.067 -7.700 1.00  91.18 0 A 1
ATOM   979 C CB  . TYR A 1 154 ?  8.861 -15.643 -6.978 1.00  88.75 0 A 1
ATOM   980 C CG  . TYR A 1 154 ?  9.210 -14.243 -6.515 1.00  86.40 0 A 1
ATOM   981 C CD1 . TYR A 1 154 ?  8.330 -13.173 -6.770 1.00  81.90 0 A 1
ATOM   982 C CD2 . TYR A 1 154 ? 10.410 -14.004 -5.827 1.00  81.79 0 A 1
ATOM   983 C CE1 . TYR A 1 154 ?  8.641 -11.877 -6.340 1.00  78.83 0 A 1
ATOM   984 C CE2 . TYR A 1 154 ? 10.727 -12.706 -5.382 1.00  78.73 0 A 1
ATOM   985 C CZ  . TYR A 1 154 ?  9.845 -11.643 -5.642 1.00  79.58 0 A 1
ATOM   986 O OH  . TYR A 1 154 ? 10.143 -10.376 -5.210 1.00  76.00 0 A 1
ATOM   987 N N   . PHE A 1 155 ?  7.459 -18.813 -5.577 1.00  93.79 0 A 1
ATOM   988 C CA  . PHE A 1 155 ?  6.949 -20.122 -5.977 1.00  94.01 0 A 1
ATOM   989 C C   . PHE A 1 155 ?  5.530 -19.992 -6.526 1.00  94.15 0 A 1
ATOM   990 O O   . PHE A 1 155 ?  4.699 -19.273 -5.980 1.00  93.10 0 A 1
ATOM   991 C CB  . PHE A 1 155 ?  6.995 -21.108 -4.813 1.00  93.91 0 A 1
ATOM   992 C CG  . PHE A 1 155 ?  8.392 -21.475 -4.363 1.00  93.94 0 A 1
ATOM   993 C CD1 . PHE A 1 155 ?  9.276 -22.108 -5.255 1.00  92.73 0 A 1
ATOM   994 C CD2 . PHE A 1 155 ?  8.807 -21.201 -3.050 1.00  92.59 0 A 1
ATOM   995 C CE1 . PHE A 1 155 ? 10.564 -22.471 -4.837 1.00  92.07 0 A 1
ATOM   996 C CE2 . PHE A 1 155 ? 10.098 -21.558 -2.624 1.00  92.10 0 A 1
ATOM   997 C CZ  . PHE A 1 155 ? 10.978 -22.193 -3.519 1.00  92.39 0 A 1
ATOM   998 N N   . SER A 1 156 ?  5.266 -20.711 -7.612 1.00  94.25 0 A 1
ATOM   999 C CA  . SER A 1 156 ?  4.026 -20.633 -8.368 1.00  94.00 0 A 1
ATOM   1000 C C   . SER A 1 156 ?  3.464 -22.019 -8.681 1.00  94.44 0 A 1
ATOM   1001 O O   . SER A 1 156 ?  4.063 -23.049 -8.358 1.00  93.34 0 A 1
ATOM   1002 C CB  . SER A 1 156 ?  4.264 -19.807 -9.644 1.00  92.08 0 A 1
ATOM   1003 O OG  . SER A 1 156 ?  5.242 -20.409 -10.476 1.00  87.04 0 A 1
ATOM   1004 N N   . GLY A 1 157 ?  2.302 -22.049 -9.331 1.00  94.89 0 A 1
ATOM   1005 C CA  . GLY A 1 157 ?  1.587 -23.288 -9.589 1.00  94.77 0 A 1
ATOM   1006 C C   . GLY A 1 157 ?  0.836 -23.792 -8.351 1.00  95.84 0 A 1
ATOM   1007 O O   . GLY A 1 157 ?  0.688 -23.083 -7.361 1.00  94.63 0 A 1
ATOM   1008 N N   . GLY A 1 158 ?  0.337 -25.008 -8.426 1.00  95.85 0 A 1
ATOM   1009 C CA  . GLY A 1 158 ? -0.376 -25.623 -7.310 1.00  95.92 0 A 1
ATOM   1010 C C   . GLY A 1 158 ?  0.574 -26.075 -6.202 1.00  96.26 0 A 1
ATOM   1011 O O   . GLY A 1 158 ?  1.692 -26.509 -6.478 1.00  94.66 0 A 1
ATOM   1012 N N   . ILE A 1 159 ?  0.114 -26.030 -4.954 1.00  96.63 0 A 1
ATOM   1013 C CA  . ILE A 1 159 ?  0.814 -26.691 -3.848 1.00  96.86 0 A 1
ATOM   1014 C C   . ILE A 1 159 ?  0.787 -28.201 -4.117 1.00  96.40 0 A 1
ATOM   1015 O O   . ILE A 1 159 ? -0.294 -28.772 -4.272 1.00  95.37 0 A 1
ATOM   1016 C CB  . ILE A 1 159 ?  0.173 -26.335 -2.491 1.00  96.83 0 A 1
ATOM   1017 C CG1 . ILE A 1 159 ?  0.269 -24.818 -2.213 1.00  95.53 0 A 1
ATOM   1018 C CG2 . ILE A 1 159 ?  0.847 -27.127 -1.361 1.00  95.56 0 A 1
ATOM   1019 C CD1 . ILE A 1 159 ? -0.532 -24.353 -0.998 1.00  93.51 0 A 1
ATOM   1020 N N   . PRO A 1 160 ?  1.948 -28.880 -4.175 1.00  95.51 0 A 1
ATOM   1021 C CA  . PRO A 1 160 ?  1.976 -30.304 -4.471 1.00  94.89 0 A 1
ATOM   1022 C C   . PRO A 1 160 ?  1.321 -31.105 -3.340 1.00  95.30 0 A 1
ATOM   1023 O O   . PRO A 1 160 ?  1.687 -30.971 -2.171 1.00  94.32 0 A 1
ATOM   1024 C CB  . PRO A 1 160 ?  3.453 -30.655 -4.672 1.00  92.78 0 A 1
ATOM   1025 C CG  . PRO A 1 160 ?  4.188 -29.591 -3.874 1.00  89.87 0 A 1
ATOM   1026 C CD  . PRO A 1 160 ?  3.289 -28.360 -3.993 1.00  93.16 0 A 1
ATOM   1027 N N   . SER A 1 161 ?  0.418 -31.991 -3.698 1.00  95.99 0 A 1
ATOM   1028 C CA  . SER A 1 161 ? -0.289 -32.851 -2.728 1.00  95.88 0 A 1
ATOM   1029 C C   . SER A 1 161 ?  0.652 -33.754 -1.926 1.00  95.96 0 A 1
ATOM   1030 O O   . SER A 1 161 ?  0.343 -34.119 -0.798 1.00  93.95 0 A 1
ATOM   1031 C CB  . SER A 1 161 ? -1.324 -33.706 -3.449 1.00  94.43 0 A 1
ATOM   1032 O OG  . SER A 1 161 ? -0.715 -34.466 -4.475 1.00  84.77 0 A 1
ATOM   1033 N N   . SER A 1 162 ?  1.837 -34.051 -2.477 1.00  94.75 0 A 1
ATOM   1034 C CA  . SER A 1 162 ?  2.876 -34.841 -1.822 1.00  94.07 0 A 1
ATOM   1035 C C   . SER A 1 162 ?  3.418 -34.214 -0.542 1.00  94.80 0 A 1
ATOM   1036 O O   . SER A 1 162 ?  3.914 -34.945  0.318 1.00  93.58 0 A 1
ATOM   1037 C CB  . SER A 1 162 ?  4.024 -35.085 -2.797 1.00  91.71 0 A 1
ATOM   1038 O OG  . SER A 1 162 ?  4.591 -33.859 -3.211 1.00  84.80 0 A 1
ATOM   1039 N N   . ILE A 1 163 ?  3.279 -32.898 -0.340 1.00  95.14 0 A 1
ATOM   1040 C CA  . ILE A 1 163 ?  3.615 -32.272  0.958 1.00  95.69 0 A 1
ATOM   1041 C C   . ILE A 1 163 ?  2.777 -32.901  2.082 1.00  95.85 0 A 1
ATOM   1042 O O   . ILE A 1 163 ?  3.292 -33.109  3.177 1.00  94.79 0 A 1
ATOM   1043 C CB  . ILE A 1 163 ?  3.428 -30.734  0.886 1.00  95.18 0 A 1
ATOM   1044 C CG1 . ILE A 1 163 ?  4.524 -30.119 -0.010 1.00  92.79 0 A 1
ATOM   1045 C CG2 . ILE A 1 163 ?  3.468 -30.097  2.288 1.00  93.07 0 A 1
ATOM   1046 C CD1 . ILE A 1 163 ?  4.458 -28.597 -0.178 1.00  88.87 0 A 1
ATOM   1047 N N   . GLY A 1 164 ?  1.547 -33.286  1.797 1.00  96.02 0 A 1
ATOM   1048 C CA  . GLY A 1 164 ?  0.680 -33.970  2.755 1.00  95.82 0 A 1
ATOM   1049 C C   . GLY A 1 164 ?  1.200 -35.333  3.236 1.00  95.96 0 A 1
ATOM   1050 O O   . GLY A 1 164 ?  0.733 -35.830  4.267 1.00  94.08 0 A 1
ATOM   1051 N N   . ASN A 1 165 ?  2.186 -35.900  2.536 1.00  95.64 0 A 1
ATOM   1052 C CA  . ASN A 1 165 ?  2.836 -37.161  2.919 1.00  95.37 0 A 1
ATOM   1053 C C   . ASN A 1 165 ?  3.992 -36.954  3.915 1.00  95.27 0 A 1
ATOM   1054 O O   . ASN A 1 165 ?  4.474 -37.929  4.504 1.00  93.35 0 A 1
ATOM   1055 C CB  . ASN A 1 165 ?  3.306 -37.901  1.650 1.00  94.61 0 A 1
ATOM   1056 C CG  . ASN A 1 165 ?  2.165 -38.281  0.716 1.00  93.25 0 A 1
ATOM   1057 N ND2 . ASN A 1 165 ?  2.447 -38.469 -0.553 1.00  85.99 0 A 1
ATOM   1058 O OD1 . ASN A 1 165 ?  1.028 -38.441  1.114 1.00  86.54 0 A 1
ATOM   1059 N N   . LEU A 1 166 ?  4.421 -35.720  4.157 1.00  95.31 0 A 1
ATOM   1060 C CA  . LEU A 1 166 ?  5.446 -35.372  5.149 1.00  95.29 0 A 1
ATOM   1061 C C   . LEU A 1 166 ?  4.867 -35.443  6.576 1.00  95.28 0 A 1
ATOM   1062 O O   . LEU A 1 166 ?  4.668 -34.445  7.254 1.00  93.35 0 A 1
ATOM   1063 C CB  . LEU A 1 166 ?  6.047 -33.993  4.816 1.00  94.64 0 A 1
ATOM   1064 C CG  . LEU A 1 166 ?  6.755 -33.893  3.452 1.00  93.67 0 A 1
ATOM   1065 C CD1 . LEU A 1 166 ?  7.175 -32.451  3.186 1.00  91.12 0 A 1
ATOM   1066 C CD2 . LEU A 1 166 ?  8.006 -34.766  3.402 1.00  90.79 0 A 1
ATOM   1067 N N   . SER A 1 167 ?  4.599 -36.659  7.033 1.00  95.23 0 A 1
ATOM   1068 C CA  . SER A 1 167 ?  3.853 -36.922  8.276 1.00  94.55 0 A 1
ATOM   1069 C C   . SER A 1 167 ?  4.567 -36.499  9.565 1.00  94.88 0 A 1
ATOM   1070 O O   . SER A 1 167 ?  3.935 -36.463 10.621 1.00  92.25 0 A 1
ATOM   1071 C CB  . SER A 1 167 ?  3.507 -38.413  8.348 1.00  92.35 0 A 1
ATOM   1072 O OG  . SER A 1 167 ?  4.687 -39.196  8.375 1.00  85.57 0 A 1
ATOM   1073 N N   . GLN A 1 168 ?  5.869 -36.174  9.499 1.00  95.47 0 A 1
ATOM   1074 C CA  . GLN A 1 168 ?  6.653 -35.681 10.631 1.00  95.53 0 A 1
ATOM   1075 C C   . GLN A 1 168 ?  6.642 -34.153 10.760 1.00  96.23 0 A 1
ATOM   1076 O O   . GLN A 1 168 ?  7.141 -33.622 11.754 1.00  94.25 0 A 1
ATOM   1077 C CB  . GLN A 1 168 ?  8.107 -36.193 10.523 1.00  94.13 0 A 1
ATOM   1078 C CG  . GLN A 1 168 ?  8.227 -37.721 10.488 1.00  90.15 0 A 1
ATOM   1079 C CD  . GLN A 1 168 ?  7.706 -38.398 11.760 1.00  82.27 0 A 1
ATOM   1080 N NE2 . GLN A 1 168 ?  7.227 -39.607 11.659 1.00  68.63 0 A 1
ATOM   1081 O OE1 . GLN A 1 168 ?  7.727 -37.863 12.856 1.00  72.61 0 A 1
ATOM   1082 N N   . LEU A 1 169 ?  6.088 -33.430  9.771 1.00  96.06 0 A 1
ATOM   1083 C CA  . LEU A 1 169 ?  6.054 -31.970  9.803 1.00  96.23 0 A 1
ATOM   1084 C C   . LEU A 1 169 ?  5.261 -31.464 11.006 1.00  96.65 0 A 1
ATOM   1085 O O   . LEU A 1 169 ?  4.099 -31.822 11.211 1.00  95.49 0 A 1
ATOM   1086 C CB  . LEU A 1 169 ?  5.486 -31.389  8.493 1.00  95.32 0 A 1
ATOM   1087 C CG  . LEU A 1 169 ?  6.527 -31.191  7.372 1.00  91.39 0 A 1
ATOM   1088 C CD1 . LEU A 1 169 ?  5.813 -30.739  6.095 1.00  88.62 0 A 1
ATOM   1089 C CD2 . LEU A 1 169 ?  7.549 -30.115  7.704 1.00  88.09 0 A 1
ATOM   1090 N N   . THR A 1 170 ?  5.913 -30.585 11.763 1.00  96.62 0 A 1
ATOM   1091 C CA  . THR A 1 170 ?  5.291 -29.790 12.824 1.00  96.37 0 A 1
ATOM   1092 C C   . THR A 1 170 ?  5.073 -28.349 12.380 1.00  96.35 0 A 1
ATOM   1093 O O   . THR A 1 170 ?  4.150 -27.695 12.846 1.00  95.02 0 A 1
ATOM   1094 C CB  . THR A 1 170 ?  6.126 -29.823 14.109 1.00  95.30 0 A 1
ATOM   1095 C CG2 . THR A 1 170 ?  6.330 -31.239 14.646 1.00  83.71 0 A 1
ATOM   1096 O OG1 . THR A 1 170 ?  7.407 -29.257 13.913 1.00  84.74 0 A 1
ATOM   1097 N N   . PHE A 1 171 ?  5.892 -27.852 11.455 1.00  96.44 0 A 1
ATOM   1098 C CA  . PHE A 1 171 ?  5.825 -26.488 10.939 1.00  96.27 0 A 1
ATOM   1099 C C   . PHE A 1 171 ?  5.880 -26.487  9.416 1.00  96.34 0 A 1
ATOM   1100 O O   . PHE A 1 171 ?  6.827 -27.025  8.836 1.00  95.89 0 A 1
ATOM   1101 C CB  . PHE A 1 171 ?  6.966 -25.678 11.533 1.00  95.25 0 A 1
ATOM   1102 C CG  . PHE A 1 171 ?  6.995 -24.217 11.138 1.00  94.88 0 A 1
ATOM   1103 C CD1 . PHE A 1 171 ?  7.628 -23.815  9.942 1.00  93.27 0 A 1
ATOM   1104 C CD2 . PHE A 1 171 ?  6.453 -23.246 11.999 1.00  93.20 0 A 1
ATOM   1105 C CE1 . PHE A 1 171 ?  7.737 -22.454  9.624 1.00  92.20 0 A 1
ATOM   1106 C CE2 . PHE A 1 171 ?  6.570 -21.886 11.685 1.00  91.86 0 A 1
ATOM   1107 C CZ  . PHE A 1 171 ?  7.215 -21.486 10.503 1.00  91.84 0 A 1
ATOM   1108 N N   . LEU A 1 172 ?  4.900 -25.860  8.795 1.00  96.45 0 A 1
ATOM   1109 C CA  . LEU A 1 172 ?  4.826 -25.662  7.355 1.00  96.62 0 A 1
ATOM   1110 C C   . LEU A 1 172 ?  4.470 -24.205  7.064 1.00  96.54 0 A 1
ATOM   1111 O O   . LEU A 1 172 ?  3.351 -23.768  7.359 1.00  95.61 0 A 1
ATOM   1112 C CB  . LEU A 1 172 ?  3.803 -26.646  6.770 1.00  96.78 0 A 1
ATOM   1113 C CG  . LEU A 1 172 ?  3.568 -26.508  5.260 1.00  96.58 0 A 1
ATOM   1114 C CD1 . LEU A 1 172 ?  4.850 -26.699  4.445 1.00  95.12 0 A 1
ATOM   1115 C CD2 . LEU A 1 172 ?  2.567 -27.559  4.801 1.00  94.99 0 A 1
ATOM   1116 N N   . ASP A 1 173 ?  5.404 -23.482  6.455 1.00  96.15 0 A 1
ATOM   1117 C CA  . ASP A 1 173 ?  5.162 -22.116  5.991 1.00  95.80 0 A 1
ATOM   1118 C C   . ASP A 1 173 ?  5.328 -22.036  4.472 1.00  95.79 0 A 1
ATOM   1119 O O   . ASP A 1 173 ?  6.420 -22.228  3.924 1.00  94.95 0 A 1
ATOM   1120 C CB  . ASP A 1 173 ?  6.044 -21.123  6.756 1.00  94.82 0 A 1
ATOM   1121 C CG  . ASP A 1 173 ?  5.562 -19.661  6.609 1.00  93.65 0 A 1
ATOM   1122 O OD1 . ASP A 1 173 ?  4.710 -19.407  5.730 1.00  90.91 0 A 1
ATOM   1123 O OD2 . ASP A 1 173 ?  6.021 -18.808  7.392 1.00  89.68 -1 A 1
ATOM   1124 N N   . LEU A 1 174 ?  4.234 -21.779  3.782 1.00  95.98 0 A 1
ATOM   1125 C CA  . LEU A 1 174 ?  4.152 -21.567  2.338 1.00  95.89 0 A 1
ATOM   1126 C C   . LEU A 1 174 ?  3.707 -20.134  2.011 1.00  95.12 0 A 1
ATOM   1127 O O   . LEU A 1 174 ?  3.399 -19.833  0.860 1.00  93.56 0 A 1
ATOM   1128 C CB  . LEU A 1 174 ?  3.185 -22.605  1.730 1.00  96.17 0 A 1
ATOM   1129 C CG  . LEU A 1 174 ?  3.548 -24.082  1.972 1.00  95.85 0 A 1
ATOM   1130 C CD1 . LEU A 1 174 ?  2.487 -24.986  1.340 1.00  94.65 0 A 1
ATOM   1131 C CD2 . LEU A 1 174 ?  4.893 -24.456  1.355 1.00  94.16 0 A 1
ATOM   1132 N N   . SER A 1 175 ?  3.666 -19.259  3.018 1.00  94.92 0 A 1
ATOM   1133 C CA  . SER A 1 175 ?  3.099 -17.921  2.904 1.00  94.18 0 A 1
ATOM   1134 C C   . SER A 1 175 ?  3.922 -16.995  2.006 1.00  93.61 0 A 1
ATOM   1135 O O   . SER A 1 175 ?  5.119 -17.186  1.798 1.00  92.08 0 A 1
ATOM   1136 C CB  . SER A 1 175 ?  2.892 -17.306  4.294 1.00  92.38 0 A 1
ATOM   1137 O OG  . SER A 1 175 ?  4.120 -16.982  4.904 1.00  84.44 0 A 1
ATOM   1138 N N   . GLY A 1 176 ?  3.287 -15.960  1.449 1.00  92.67 0 A 1
ATOM   1139 C CA  . GLY A 1 176 ?  3.991 -14.954  0.667 1.00  91.58 0 A 1
ATOM   1140 C C   . GLY A 1 176 ?  4.632 -15.495 -0.619 1.00  91.49 0 A 1
ATOM   1141 O O   . GLY A 1 176 ?  5.766 -15.145 -0.934 1.00  89.66 0 A 1
ATOM   1142 N N   . ASN A 1 177 ?  3.914 -16.339 -1.339 1.00  92.26 0 A 1
ATOM   1143 C CA  . ASN A 1 177 ?  4.278 -16.864 -2.648 1.00  92.96 0 A 1
ATOM   1144 C C   . ASN A 1 177 ?  3.181 -16.556 -3.684 1.00  92.61 0 A 1
ATOM   1145 O O   . ASN A 1 177 ?  2.285 -15.737 -3.450 1.00  90.66 0 A 1
ATOM   1146 C CB  . ASN A 1 177 ?  4.589 -18.370 -2.509 1.00  93.67 0 A 1
ATOM   1147 C CG  . ASN A 1 177 ?  5.970 -18.641 -1.949 1.00  93.81 0 A 1
ATOM   1148 N ND2 . ASN A 1 177 ?  6.062 -19.062 -0.710 1.00  90.83 0 A 1
ATOM   1149 O OD1 . ASN A 1 177 ?  6.970 -18.508 -2.630 1.00  90.92 0 A 1
ATOM   1150 N N   . GLU A 1 178 ?  3.242 -17.214 -4.832 1.00  92.76 0 A 1
ATOM   1151 C CA  . GLU A 1 178 ?  2.282 -17.104 -5.930 1.00  92.86 0 A 1
ATOM   1152 C C   . GLU A 1 178 ?  1.559 -18.441 -6.174 1.00  93.92 0 A 1
ATOM   1153 O O   . GLU A 1 178 ?  1.265 -18.817 -7.314 1.00  92.82 0 A 1
ATOM   1154 C CB  . GLU A 1 178 ?  2.987 -16.572 -7.195 1.00  91.14 0 A 1
ATOM   1155 C CG  . GLU A 1 178 ?  3.610 -15.175 -7.018 1.00  89.17 0 A 1
ATOM   1156 C CD  . GLU A 1 178 ?  4.397 -14.691 -8.243 1.00  84.19 0 A 1
ATOM   1157 O OE1 . GLU A 1 178 ?  5.154 -13.698 -8.096 1.00  77.31 0 A 1
ATOM   1158 O OE2 . GLU A 1 178 ?  4.306 -15.319 -9.325 1.00  76.37 -1 A 1
ATOM   1159 N N   . PHE A 1 179 ?  1.321 -19.208 -5.103 1.00  95.57 0 A 1
ATOM   1160 C CA  . PHE A 1 179 ?  0.602 -20.478 -5.212 1.00  95.93 0 A 1
ATOM   1161 C C   . PHE A 1 179 ? -0.857 -20.253 -5.601 1.00  95.95 0 A 1
ATOM   1162 O O   . PHE A 1 179 ? -1.550 -19.402 -5.038 1.00  95.13 0 A 1
ATOM   1163 C CB  . PHE A 1 179 ?  0.697 -21.289 -3.915 1.00  95.93 0 A 1
ATOM   1164 C CG  . PHE A 1 179 ?  2.063 -21.856 -3.611 1.00  96.05 0 A 1
ATOM   1165 C CD1 . PHE A 1 179 ?  2.660 -22.778 -4.488 1.00  95.17 0 A 1
ATOM   1166 C CD2 . PHE A 1 179 ?  2.742 -21.479 -2.436 1.00  94.94 0 A 1
ATOM   1167 C CE1 . PHE A 1 179 ?  3.925 -23.320 -4.203 1.00  94.49 0 A 1
ATOM   1168 C CE2 . PHE A 1 179 ?  4.002 -22.019 -2.143 1.00  94.45 0 A 1
ATOM   1169 C CZ  . PHE A 1 179 ?  4.600 -22.936 -3.030 1.00  94.94 0 A 1
ATOM   1170 N N   . VAL A 1 180 ? -1.328 -21.076 -6.531 1.00  96.59 0 A 1
ATOM   1171 C CA  . VAL A 1 180 ? -2.678 -21.032 -7.081 1.00  96.61 0 A 1
ATOM   1172 C C   . VAL A 1 180 ? -3.400 -22.373 -6.893 1.00  96.82 0 A 1
ATOM   1173 O O   . VAL A 1 180 ? -2.789 -23.387 -6.563 1.00  95.79 0 A 1
ATOM   1174 C CB  . VAL A 1 180 ? -2.669 -20.624 -8.572 1.00  95.58 0 A 1
ATOM   1175 C CG1 . VAL A 1 180 ? -2.090 -19.220 -8.776 1.00  90.35 0 A 1
ATOM   1176 C CG2 . VAL A 1 180 ? -1.904 -21.608 -9.458 1.00  90.10 0 A 1
ATOM   1177 N N   . GLY A 1 181 ? -4.696 -22.375 -7.171 1.00  96.80 0 A 1
ATOM   1178 C CA  . GLY A 1 181 ? -5.519 -23.575 -7.066 1.00  96.62 0 A 1
ATOM   1179 C C   . GLY A 1 181 ? -5.972 -23.860 -5.638 1.00  97.29 0 A 1
ATOM   1180 O O   . GLY A 1 181 ? -5.874 -23.015 -4.750 1.00  96.12 0 A 1
ATOM   1181 N N   . GLU A 1 182 ? -6.501 -25.050 -5.433 1.00  96.66 0 A 1
ATOM   1182 C CA  . GLU A 1 182 ? -7.041 -25.458 -4.142 1.00  96.55 0 A 1
ATOM   1183 C C   . GLU A 1 182 ? -5.953 -26.028 -3.223 1.00  96.65 0 A 1
ATOM   1184 O O   . GLU A 1 182 ? -4.962 -26.605 -3.666 1.00  94.78 0 A 1
ATOM   1185 C CB  . GLU A 1 182 ? -8.182 -26.462 -4.335 1.00  95.15 0 A 1
ATOM   1186 C CG  . GLU A 1 182 ? -9.374 -25.848 -5.096 1.00  89.17 0 A 1
ATOM   1187 C CD  . GLU A 1 182 ? -10.594 -26.774 -5.205 1.00  85.94 0 A 1
ATOM   1188 O OE1 . GLU A 1 182 ? -11.588 -26.321 -5.829 1.00  78.13 0 A 1
ATOM   1189 O OE2 . GLU A 1 182 ? -10.553 -27.902 -4.671 1.00  78.95 -1 A 1
ATOM   1190 N N   . MET A 1 183 ? -6.169 -25.877 -1.915 1.00  96.51 0 A 1
ATOM   1191 C CA  . MET A 1 183 ? -5.340 -26.552 -0.923 1.00  96.41 0 A 1
ATOM   1192 C C   . MET A 1 183 ? -5.450 -28.072 -1.069 1.00  96.74 0 A 1
ATOM   1193 O O   . MET A 1 183 ? -6.559 -28.612 -1.040 1.00  95.28 0 A 1
ATOM   1194 C CB  . MET A 1 183 ? -5.783 -26.130  0.485 1.00  94.75 0 A 1
ATOM   1195 C CG  . MET A 1 183 ? -5.043 -24.879  0.971 1.00  87.68 0 A 1
ATOM   1196 S SD  . MET A 1 183 ? -3.312 -25.173  1.454 1.00  88.56 0 A 1
ATOM   1197 C CE  . MET A 1 183 ? -3.557 -26.165  2.940 1.00  81.87 0 A 1
ATOM   1198 N N   . PRO A 1 184 ? -4.313 -28.791 -1.162 1.00  96.93 0 A 1
ATOM   1199 C CA  . PRO A 1 184 ? -4.324 -30.242 -1.202 1.00  96.58 0 A 1
ATOM   1200 C C   . PRO A 1 184 ? -4.753 -30.851  0.143 1.00  96.61 0 A 1
ATOM   1201 O O   . PRO A 1 184 ? -4.858 -30.176  1.170 1.00  95.09 0 A 1
ATOM   1202 C CB  . PRO A 1 184 ? -2.907 -30.637 -1.603 1.00  94.96 0 A 1
ATOM   1203 C CG  . PRO A 1 184 ? -2.061 -29.500 -1.041 1.00  92.55 0 A 1
ATOM   1204 C CD  . PRO A 1 184 ? -2.955 -28.281 -1.192 1.00  95.60 0 A 1
ATOM   1205 N N   . PHE A 1 185 ? -4.976 -32.155  0.147 1.00  96.08 0 A 1
ATOM   1206 C CA  . PHE A 1 185 ? -5.326 -32.886  1.366 1.00  95.92 0 A 1
ATOM   1207 C C   . PHE A 1 185 ? -4.136 -32.959  2.331 1.00  96.09 0 A 1
ATOM   1208 O O   . PHE A 1 185 ? -3.165 -33.677  2.077 1.00  94.73 0 A 1
ATOM   1209 C CB  . PHE A 1 185 ? -5.842 -34.278  0.994 1.00  94.93 0 A 1
ATOM   1210 C CG  . PHE A 1 185 ? -6.232 -35.112  2.195 1.00  94.72 0 A 1
ATOM   1211 C CD1 . PHE A 1 185 ? -5.312 -36.006  2.764 1.00  91.74 0 A 1
ATOM   1212 C CD2 . PHE A 1 185 ? -7.509 -34.982  2.765 1.00  92.06 0 A 1
ATOM   1213 C CE1 . PHE A 1 185 ? -5.670 -36.769  3.891 1.00  90.80 0 A 1
ATOM   1214 C CE2 . PHE A 1 185 ? -7.871 -35.739  3.887 1.00  90.51 0 A 1
ATOM   1215 C CZ  . PHE A 1 185 ? -6.953 -36.631  4.452 1.00  91.56 0 A 1
ATOM   1216 N N   . PHE A 1 186 ? -4.229 -32.280  3.455 1.00  95.69 0 A 1
ATOM   1217 C CA  . PHE A 1 186 ? -3.244 -32.292  4.537 1.00  95.78 0 A 1
ATOM   1218 C C   . PHE A 1 186 ? -3.729 -33.008  5.810 1.00  95.36 0 A 1
ATOM   1219 O O   . PHE A 1 186 ? -3.078 -32.962  6.848 1.00  91.50 0 A 1
ATOM   1220 C CB  . PHE A 1 186 ? -2.765 -30.850  4.805 1.00  95.32 0 A 1
ATOM   1221 C CG  . PHE A 1 186 ? -1.884 -30.207  3.751 1.00  95.91 0 A 1
ATOM   1222 C CD1 . PHE A 1 186 ? -1.365 -30.919  2.649 1.00  92.92 0 A 1
ATOM   1223 C CD2 . PHE A 1 186 ? -1.518 -28.852  3.904 1.00  92.82 0 A 1
ATOM   1224 C CE1 . PHE A 1 186 ? -0.510 -30.295  1.717 1.00  91.65 0 A 1
ATOM   1225 C CE2 . PHE A 1 186 ? -0.665 -28.233  2.985 1.00  91.96 0 A 1
ATOM   1226 C CZ  . PHE A 1 186 ? -0.163 -28.953  1.895 1.00  93.27 0 A 1
ATOM   1227 N N   . GLY A 1 187 ? -4.846 -33.718  5.745 1.00  95.17 0 A 1
ATOM   1228 C CA  . GLY A 1 187 ? -5.472 -34.353  6.906 1.00  94.53 0 A 1
ATOM   1229 C C   . GLY A 1 187 ? -4.665 -35.470  7.576 1.00  94.86 0 A 1
ATOM   1230 O O   . GLY A 1 187 ? -5.008 -35.868  8.685 1.00  91.97 0 A 1
ATOM   1231 N N   . ASN A 1 188 ? -3.595 -35.954  6.937 1.00  94.85 0 A 1
ATOM   1232 C CA  . ASN A 1 188 ? -2.699 -36.972  7.506 1.00  94.54 0 A 1
ATOM   1233 C C   . ASN A 1 188 ? -1.491 -36.378  8.253 1.00  94.91 0 A 1
ATOM   1234 O O   . ASN A 1 188 ? -0.721 -37.119  8.855 1.00  92.22 0 A 1
ATOM   1235 C CB  . ASN A 1 188 ? -2.236 -37.919  6.387 1.00  92.69 0 A 1
ATOM   1236 C CG  . ASN A 1 188 ? -3.340 -38.794  5.822 1.00  90.41 0 A 1
ATOM   1237 N ND2 . ASN A 1 188 ? -3.103 -39.386  4.670 1.00  82.59 0 A 1
ATOM   1238 O OD1 . ASN A 1 188 ? -4.408 -38.966  6.379 1.00  83.00 0 A 1
ATOM   1239 N N   . MET A 1 189 ? -1.311 -35.061  8.235 1.00  95.26 0 A 1
ATOM   1240 C CA  . MET A 1 189 ? -0.182 -34.366  8.867 1.00  95.64 0 A 1
ATOM   1241 C C   . MET A 1 189 ? -0.419 -34.198 10.376 1.00  95.71 0 A 1
ATOM   1242 O O   . MET A 1 189 ? -0.445 -33.099 10.919 1.00  93.77 0 A 1
ATOM   1243 C CB  . MET A 1 189 ?  0.073 -33.034  8.163 1.00  95.19 0 A 1
ATOM   1244 C CG  . MET A 1 189 ?  0.322 -33.192  6.657 1.00  93.84 0 A 1
ATOM   1245 S SD  . MET A 1 189 ?  0.589 -31.619  5.806 1.00  92.95 0 A 1
ATOM   1246 C CE  . MET A 1 189 ?  2.305 -31.303  6.269 1.00  85.12 0 A 1
ATOM   1247 N N   . ASN A 1 190 ? -0.588 -35.322 11.080 1.00  95.52 0 A 1
ATOM   1248 C CA  . ASN A 1 190 ? -1.065 -35.364 12.465 1.00  94.78 0 A 1
ATOM   1249 C C   . ASN A 1 190 ? -0.143 -34.679 13.486 1.00  95.47 0 A 1
ATOM   1250 O O   . ASN A 1 190 ? -0.579 -34.435 14.607 1.00  92.17 0 A 1
ATOM   1251 C CB  . ASN A 1 190 ? -1.272 -36.833 12.862 1.00  91.49 0 A 1
ATOM   1252 C CG  . ASN A 1 190 ? -2.347 -37.525 12.049 1.00  82.59 0 A 1
ATOM   1253 N ND2 . ASN A 1 190 ? -2.189 -38.814 11.794 1.00  69.60 0 A 1
ATOM   1254 O OD1 . ASN A 1 190 ? -3.336 -36.958 11.642 1.00  67.72 0 A 1
ATOM   1255 N N   . GLN A 1 191 ?  1.117 -34.397 13.122 1.00  95.63 0 A 1
ATOM   1256 C CA  . GLN A 1 191 ?  2.077 -33.691 13.987 1.00  95.86 0 A 1
ATOM   1257 C C   . GLN A 1 191 ?  2.087 -32.176 13.753 1.00  96.44 0 A 1
ATOM   1258 O O   . GLN A 1 191 ?  2.793 -31.454 14.455 1.00  94.48 0 A 1
ATOM   1259 C CB  . GLN A 1 191 ?  3.488 -34.283 13.792 1.00  94.65 0 A 1
ATOM   1260 C CG  . GLN A 1 191 ?  3.588 -35.787 14.087 1.00  91.06 0 A 1
ATOM   1261 C CD  . GLN A 1 191 ?  3.215 -36.145 15.529 1.00  84.66 0 A 1
ATOM   1262 N NE2 . GLN A 1 191 ?  2.766 -37.356 15.769 1.00  70.44 0 A 1
ATOM   1263 O OE1 . GLN A 1 191 ?  3.321 -35.365 16.458 1.00  74.68 0 A 1
ATOM   1264 N N   . LEU A 1 192 ?  1.336 -31.695 12.765 1.00  96.48 0 A 1
ATOM   1265 C CA  . LEU A 1 192 ?  1.380 -30.298 12.357 1.00  96.72 0 A 1
ATOM   1266 C C   . LEU A 1 192 ?  0.797 -29.399 13.456 1.00  96.79 0 A 1
ATOM   1267 O O   . LEU A 1 192 ? -0.359 -29.554 13.859 1.00  95.67 0 A 1
ATOM   1268 C CB  . LEU A 1 192 ?  0.656 -30.137 11.010 1.00  96.18 0 A 1
ATOM   1269 C CG  . LEU A 1 192 ?  1.014 -28.841 10.262 1.00  94.19 0 A 1
ATOM   1270 C CD1 . LEU A 1 192 ?  2.458 -28.856  9.742 1.00  91.87 0 A 1
ATOM   1271 C CD2 . LEU A 1 192 ?  0.097 -28.689  9.056 1.00  91.34 0 A 1
ATOM   1272 N N   . THR A 1 193 ?  1.619 -28.461 13.924 1.00  96.53 0 A 1
ATOM   1273 C CA  . THR A 1 193 ?  1.240 -27.448 14.908 1.00  96.15 0 A 1
ATOM   1274 C C   . THR A 1 193 ?  1.078 -26.075 14.271 1.00  95.90 0 A 1
ATOM   1275 O O   . THR A 1 193 ?  0.221 -25.314 14.689 1.00  94.58 0 A 1
ATOM   1276 C CB  . THR A 1 193 ?  2.257 -27.370 16.065 1.00  94.95 0 A 1
ATOM   1277 C CG2 . THR A 1 193 ?  2.367 -28.693 16.824 1.00  83.41 0 A 1
ATOM   1278 O OG1 . THR A 1 193 ?  3.549 -27.048 15.598 1.00  84.65 0 A 1
ATOM   1279 N N   . ASN A 1 194 ?  1.866 -25.772 13.247 1.00  96.34 0 A 1
ATOM   1280 C CA  . ASN A 1 194 ?  1.864 -24.472 12.592 1.00  96.29 0 A 1
ATOM   1281 C C   . ASN A 1 194 ?  1.693 -24.644 11.077 1.00  96.41 0 A 1
ATOM   1282 O O   . ASN A 1 194 ?  2.509 -25.313 10.435 1.00  95.55 0 A 1
ATOM   1283 C CB  . ASN A 1 194 ?  3.179 -23.746 12.916 1.00  95.24 0 A 1
ATOM   1284 C CG  . ASN A 1 194 ?  3.355 -23.425 14.398 1.00  93.58 0 A 1
ATOM   1285 N ND2 . ASN A 1 194 ?  3.277 -22.169 14.758 1.00  84.42 0 A 1
ATOM   1286 O OD1 . ASN A 1 194 ?  3.587 -24.279 15.225 1.00  84.08 0 A 1
ATOM   1287 N N   . LEU A 1 195 ?  0.663 -24.017 10.508 1.00  96.41 0 A 1
ATOM   1288 C CA  . LEU A 1 195 ?  0.399 -23.996  9.074 1.00  96.72 0 A 1
ATOM   1289 C C   . LEU A 1 195 ?  0.108 -22.567  8.609 1.00  96.63 0 A 1
ATOM   1290 O O   . LEU A 1 195 ? -0.901 -21.975  8.997 1.00  95.67 0 A 1
ATOM   1291 C CB  . LEU A 1 195 ? -0.769 -24.948  8.760 1.00  96.80 0 A 1
ATOM   1292 C CG  . LEU A 1 195 ? -1.209 -24.937  7.276 1.00  96.45 0 A 1
ATOM   1293 C CD1 . LEU A 1 195 ? -0.093 -25.365  6.320 1.00  94.23 0 A 1
ATOM   1294 C CD2 . LEU A 1 195 ? -2.368 -25.902  7.089 1.00  93.90 0 A 1
ATOM   1295 N N   . TYR A 1 196 ?  0.962 -22.062  7.739 1.00  96.39 0 A 1
ATOM   1296 C CA  . TYR A 1 196 ?  0.809 -20.754  7.121 1.00  95.85 0 A 1
ATOM   1297 C C   . TYR A 1 196 ?  0.768 -20.911  5.602 1.00  95.85 0 A 1
ATOM   1298 O O   . TYR A 1 196 ?  1.700 -21.422  4.991 1.00  95.14 0 A 1
ATOM   1299 C CB  . TYR A 1 196 ?  1.935 -19.815  7.573 1.00  95.01 0 A 1
ATOM   1300 C CG  . TYR A 1 196 ?  2.176 -19.816  9.063 1.00  94.60 0 A 1
ATOM   1301 C CD1 . TYR A 1 196 ?  1.310 -19.124  9.934 1.00  92.33 0 A 1
ATOM   1302 C CD2 . TYR A 1 196 ?  3.255 -20.547  9.598 1.00  92.46 0 A 1
ATOM   1303 C CE1 . TYR A 1 196 ?  1.507 -19.172 11.328 1.00  91.00 0 A 1
ATOM   1304 C CE2 . TYR A 1 196 ?  3.458 -20.608 10.994 1.00  91.12 0 A 1
ATOM   1305 C CZ  . TYR A 1 196 ?  2.575 -19.925 11.852 1.00  91.81 0 A 1
ATOM   1306 O OH  . TYR A 1 196 ?  2.752 -20.010 13.202 1.00  90.07 0 A 1
ATOM   1307 N N   . VAL A 1 197 ? -0.332 -20.481  4.992 1.00  96.33 0 A 1
ATOM   1308 C CA  . VAL A 1 197 ? -0.517 -20.431  3.534 1.00  96.27 0 A 1
ATOM   1309 C C   . VAL A 1 197 ? -1.017 -19.059  3.095 1.00  95.66 0 A 1
ATOM   1310 O O   . VAL A 1 197 ? -1.513 -18.895  1.980 1.00  94.33 0 A 1
ATOM   1311 C CB  . VAL A 1 197 ? -1.416 -21.568  3.017 1.00  96.10 0 A 1
ATOM   1312 C CG1 . VAL A 1 197 ? -0.836 -22.945  3.340 1.00  94.41 0 A 1
ATOM   1313 C CG2 . VAL A 1 197 ? -2.842 -21.493  3.585 1.00  94.12 0 A 1
ATOM   1314 N N   . ASP A 1 198 ? -0.912 -18.071  3.971 1.00  94.80 0 A 1
ATOM   1315 C CA  . ASP A 1 198 ? -1.366 -16.717  3.716 1.00  93.84 0 A 1
ATOM   1316 C C   . ASP A 1 198 ? -0.569 -16.006  2.619 1.00  93.86 0 A 1
ATOM   1317 O O   . ASP A 1 198 ?  0.547 -16.371  2.276 1.00  92.64 0 A 1
ATOM   1318 C CB  . ASP A 1 198 ? -1.414 -15.916  5.019 1.00  91.26 0 A 1
ATOM   1319 C CG  . ASP A 1 198 ? -0.056 -15.782  5.703 1.00  88.46 0 A 1
ATOM   1320 O OD1 . ASP A 1 198 ?  0.312 -16.751  6.414 1.00  81.55 0 A 1
ATOM   1321 O OD2 . ASP A 1 198 ?  0.569 -14.718  5.561 1.00  81.97 -1 A 1
ATOM   1322 N N   . SER A 1 199 ? -1.175 -14.964  2.050 1.00  93.07 0 A 1
ATOM   1323 C CA  . SER A 1 199 ? -0.547 -14.184  0.988 1.00  92.54 0 A 1
ATOM   1324 C C   . SER A 1 199 ? -0.164 -15.011 -0.247 1.00  92.90 0 A 1
ATOM   1325 O O   . SER A 1 199 ?  0.921 -14.851 -0.796 1.00  91.53 0 A 1
ATOM   1326 C CB  . SER A 1 199 ?  0.621 -13.344  1.531 1.00  90.41 0 A 1
ATOM   1327 O OG  . SER A 1 199 ?  0.202 -12.553  2.625 1.00  83.10 0 A 1
ATOM   1328 N N   . ASN A 1 200 ? -1.073 -15.870 -0.696 1.00  93.54 0 A 1
ATOM   1329 C CA  . ASN A 1 200 ? -1.030 -16.620 -1.944 1.00  94.14 0 A 1
ATOM   1330 C C   . ASN A 1 200 ? -2.309 -16.391 -2.762 1.00  93.64 0 A 1
ATOM   1331 O O   . ASN A 1 200 ? -3.204 -15.675 -2.314 1.00  91.49 0 A 1
ATOM   1332 C CB  . ASN A 1 200 ? -0.811 -18.113 -1.635 1.00  94.78 0 A 1
ATOM   1333 C CG  . ASN A 1 200 ?  0.634 -18.427 -1.292 1.00  95.04 0 A 1
ATOM   1334 N ND2 . ASN A 1 200 ?  0.934 -18.693 -0.048 1.00  91.56 0 A 1
ATOM   1335 O OD1 . ASN A 1 200 ?  1.485 -18.449 -2.166 1.00  91.76 0 A 1
ATOM   1336 N N   . ASP A 1 201 ? -2.446 -17.002 -3.923 1.00  94.89 0 A 1
ATOM   1337 C CA  . ASP A 1 201 ? -3.645 -16.916 -4.774 1.00  94.75 0 A 1
ATOM   1338 C C   . ASP A 1 201 ? -4.480 -18.203 -4.728 1.00  95.61 0 A 1
ATOM   1339 O O   . ASP A 1 201 ? -5.051 -18.641 -5.724 1.00  94.51 0 A 1
ATOM   1340 C CB  . ASP A 1 201 ? -3.274 -16.445 -6.189 1.00  92.99 0 A 1
ATOM   1341 C CG  . ASP A 1 201 ? -2.721 -15.021 -6.174 1.00  88.25 0 A 1
ATOM   1342 O OD1 . ASP A 1 201 ? -3.355 -14.161 -5.517 1.00  81.59 0 A 1
ATOM   1343 O OD2 . ASP A 1 201 ? -1.644 -14.785 -6.740 1.00  79.44 -1 A 1
ATOM   1344 N N   . LEU A 1 202 ? -4.541 -18.819 -3.544 1.00  96.20 0 A 1
ATOM   1345 C CA  . LEU A 1 202 ? -5.295 -20.050 -3.327 1.00  96.69 0 A 1
ATOM   1346 C C   . LEU A 1 202 ? -6.803 -19.791 -3.424 1.00  96.50 0 A 1
ATOM   1347 O O   . LEU A 1 202 ? -7.317 -18.779 -2.936 1.00  95.82 0 A 1
ATOM   1348 C CB  . LEU A 1 202 ? -4.929 -20.681 -1.973 1.00  96.93 0 A 1
ATOM   1349 C CG  . LEU A 1 202 ? -3.442 -21.052 -1.821 1.00  96.66 0 A 1
ATOM   1350 C CD1 . LEU A 1 202 ? -3.180 -21.517 -0.385 1.00  95.94 0 A 1
ATOM   1351 C CD2 . LEU A 1 202 ? -3.027 -22.174 -2.773 1.00  95.33 0 A 1
ATOM   1352 N N   . THR A 1 203 ? -7.495 -20.750 -4.011 1.00  97.00 0 A 1
ATOM   1353 C CA  . THR A 1 203 ? -8.932 -20.716 -4.290 1.00  96.98 0 A 1
ATOM   1354 C C   . THR A 1 203 ? -9.650 -21.910 -3.644 1.00  96.92 0 A 1
ATOM   1355 O O   . THR A 1 203 ? -9.040 -22.722 -2.940 1.00  95.66 0 A 1
ATOM   1356 C CB  . THR A 1 203 ? -9.188 -20.668 -5.808 1.00  96.00 0 A 1
ATOM   1357 C CG2 . THR A 1 203 ? -8.644 -19.410 -6.470 1.00  89.60 0 A 1
ATOM   1358 O OG1 . THR A 1 203 ? -8.595 -21.768 -6.457 1.00  90.04 0 A 1
ATOM   1359 N N   . GLY A 1 204 ? -10.943 -22.017 -3.887 1.00  96.82 0 A 1
ATOM   1360 C CA  . GLY A 1 204 ? -11.761 -23.089 -3.333 1.00  96.67 0 A 1
ATOM   1361 C C   . GLY A 1 204 ? -12.399 -22.712 -1.999 1.00  97.30 0 A 1
ATOM   1362 O O   . GLY A 1 204 ? -12.429 -21.547 -1.596 1.00  96.31 0 A 1
ATOM   1363 N N   . ILE A 1 205 ? -12.948 -23.710 -1.328 1.00  97.46 0 A 1
ATOM   1364 C CA  . ILE A 1 205 ? -13.582 -23.559 -0.011 1.00  97.31 0 A 1
ATOM   1365 C C   . ILE A 1 205 ? -12.560 -23.739  1.110 1.00  97.53 0 A 1
ATOM   1366 O O   . ILE A 1 205 ? -11.423 -24.160  0.876 1.00  96.63 0 A 1
ATOM   1367 C CB  . ILE A 1 205 ? -14.790 -24.510  0.128 1.00  96.37 0 A 1
ATOM   1368 C CG1 . ILE A 1 205 ? -14.381 -25.994  0.014 1.00  90.07 0 A 1
ATOM   1369 C CG2 . ILE A 1 205 ? -15.871 -24.127 -0.900 1.00  88.13 0 A 1
ATOM   1370 C CD1 . ILE A 1 205 ? -15.511 -26.979  0.377 1.00  83.48 0 A 1
ATOM   1371 N N   . PHE A 1 206 ? -12.965 -23.486  2.362 1.00  97.10 0 A 1
ATOM   1372 C CA  . PHE A 1 206 ? -12.132 -23.816  3.516 1.00  97.22 0 A 1
ATOM   1373 C C   . PHE A 1 206 ? -11.630 -25.272  3.427 1.00  97.29 0 A 1
ATOM   1374 O O   . PHE A 1 206 ? -12.440 -26.181  3.226 1.00  96.27 0 A 1
ATOM   1375 C CB  . PHE A 1 206 ? -12.931 -23.606  4.811 1.00  96.89 0 A 1
ATOM   1376 C CG  . PHE A 1 206 ? -12.120 -23.847  6.062 1.00  97.48 0 A 1
ATOM   1377 C CD1 . PHE A 1 206 ? -11.893 -25.155  6.535 1.00  96.62 0 A 1
ATOM   1378 C CD2 . PHE A 1 206 ? -11.540 -22.765  6.750 1.00  96.48 0 A 1
ATOM   1379 C CE1 . PHE A 1 206 ? -11.093 -25.381  7.670 1.00  95.93 0 A 1
ATOM   1380 C CE2 . PHE A 1 206 ? -10.749 -22.982  7.887 1.00  95.59 0 A 1
ATOM   1381 C CZ  . PHE A 1 206 ? -10.514 -24.289  8.348 1.00  96.13 0 A 1
ATOM   1382 N N   . PRO A 1 207 ? -10.326 -25.534  3.603 1.00  97.18 0 A 1
ATOM   1383 C CA  . PRO A 1 207 ? -9.753 -26.870  3.470 1.00  96.53 0 A 1
ATOM   1384 C C   . PRO A 1 207 ? -10.210 -27.777  4.628 1.00  96.31 0 A 1
ATOM   1385 O O   . PRO A 1 207 ? -9.592 -27.826  5.694 1.00  94.96 0 A 1
ATOM   1386 C CB  . PRO A 1 207 ? -8.236 -26.689  3.405 1.00  95.45 0 A 1
ATOM   1387 C CG  . PRO A 1 207 ? -7.989 -25.184  3.336 1.00  93.47 0 A 1
ATOM   1388 C CD  . PRO A 1 207 ? -9.289 -24.545  3.802 1.00  96.10 0 A 1
ATOM   1389 N N   . LEU A 1 208 ? -11.295 -28.503  4.435 1.00  96.32 0 A 1
ATOM   1390 C CA  . LEU A 1 208 ? -11.947 -29.287  5.496 1.00  96.01 0 A 1
ATOM   1391 C C   . LEU A 1 208 ? -11.043 -30.355  6.114 1.00  95.88 0 A 1
ATOM   1392 O O   . LEU A 1 208 ? -11.224 -30.725  7.275 1.00  93.82 0 A 1
ATOM   1393 C CB  . LEU A 1 208 ? -13.217 -29.948  4.935 1.00  95.06 0 A 1
ATOM   1394 C CG  . LEU A 1 208 ? -14.335 -28.974  4.513 1.00  93.01 0 A 1
ATOM   1395 C CD1 . LEU A 1 208 ? -15.491 -29.759  3.888 1.00  89.48 0 A 1
ATOM   1396 C CD2 . LEU A 1 208 ? -14.888 -28.185  5.704 1.00  89.29 0 A 1
ATOM   1397 N N   . SER A 1 209 ? -10.026 -30.829  5.368 1.00  95.88 0 A 1
ATOM   1398 C CA  . SER A 1 209 ? -9.056 -31.794  5.879 1.00  94.95 0 A 1
ATOM   1399 C C   . SER A 1 209 ? -8.237 -31.257  7.061 1.00  95.39 0 A 1
ATOM   1400 O O   . SER A 1 209 ? -7.801 -32.048  7.894 1.00  93.70 0 A 1
ATOM   1401 C CB  . SER A 1 209 ? -8.127 -32.247  4.761 1.00  92.97 0 A 1
ATOM   1402 O OG  . SER A 1 209 ? -7.371 -31.182  4.222 1.00  87.06 0 A 1
ATOM   1403 N N   . LEU A 1 210 ? -8.096 -29.944  7.179 1.00  96.15 0 A 1
ATOM   1404 C CA  . LEU A 1 210 ? -7.384 -29.312  8.291 1.00  96.20 0 A 1
ATOM   1405 C C   . LEU A 1 210 ? -8.074 -29.558  9.635 1.00  96.29 0 A 1
ATOM   1406 O O   . LEU A 1 210 ? -7.392 -29.624 10.659 1.00  94.84 0 A 1
ATOM   1407 C CB  . LEU A 1 210 ? -7.237 -27.799  8.037 1.00  95.74 0 A 1
ATOM   1408 C CG  . LEU A 1 210 ? -6.499 -27.414  6.742 1.00  95.34 0 A 1
ATOM   1409 C CD1 . LEU A 1 210 ? -6.352 -25.895  6.674 1.00  93.64 0 A 1
ATOM   1410 C CD2 . LEU A 1 210 ? -5.103 -28.038  6.650 1.00  93.46 0 A 1
ATOM   1411 N N   . LEU A 1 211 ? -9.384 -29.785  9.649 1.00  96.20 0 A 1
ATOM   1412 C CA  . LEU A 1 211 ? -10.133 -30.078 10.878 1.00  95.96 0 A 1
ATOM   1413 C C   . LEU A 1 211 ? -9.704 -31.398 11.554 1.00  95.36 0 A 1
ATOM   1414 O O   . LEU A 1 211 ? -10.019 -31.622 12.723 1.00  92.88 0 A 1
ATOM   1415 C CB  . LEU A 1 211 ? -11.638 -30.106 10.570 1.00  95.56 0 A 1
ATOM   1416 C CG  . LEU A 1 211 ? -12.220 -28.790 10.028 1.00  94.99 0 A 1
ATOM   1417 C CD1 . LEU A 1 211 ? -13.706 -28.989  9.725 1.00  92.89 0 A 1
ATOM   1418 C CD2 . LEU A 1 211 ? -12.090 -27.637 11.030 1.00  92.44 0 A 1
ATOM   1419 N N   . ASN A 1 212 ? -8.949 -32.242 10.844 1.00  94.96 0 A 1
ATOM   1420 C CA  . ASN A 1 212 ? -8.384 -33.472 11.404 1.00  93.87 0 A 1
ATOM   1421 C C   . ASN A 1 212 ? -7.115 -33.222 12.243 1.00  93.98 0 A 1
ATOM   1422 O O   . ASN A 1 212 ? -6.703 -34.100 12.998 1.00  91.12 0 A 1
ATOM   1423 C CB  . ASN A 1 212 ? -8.087 -34.452 10.256 1.00  91.39 0 A 1
ATOM   1424 C CG  . ASN A 1 212 ? -9.323 -34.879  9.477 1.00  87.76 0 A 1
ATOM   1425 N ND2 . ASN A 1 212 ? -9.126 -35.349  8.264 1.00  79.49 0 A 1
ATOM   1426 O OD1 . ASN A 1 212 ? -10.434 -34.842  9.945 1.00  80.28 0 A 1
ATOM   1427 N N   . LEU A 1 213 ? -6.489 -32.036 12.109 1.00  95.28 0 A 1
ATOM   1428 C CA  . LEU A 1 213 ? -5.193 -31.713 12.693 1.00  95.22 0 A 1
ATOM   1429 C C   . LEU A 1 213 ? -5.335 -31.318 14.170 1.00  95.13 0 A 1
ATOM   1430 O O   . LEU A 1 213 ? -5.358 -30.144 14.542 1.00  92.84 0 A 1
ATOM   1431 C CB  . LEU A 1 213 ? -4.486 -30.637 11.852 1.00  94.95 0 A 1
ATOM   1432 C CG  . LEU A 1 213 ? -4.331 -30.965 10.355 1.00  94.29 0 A 1
ATOM   1433 C CD1 . LEU A 1 213 ? -3.559 -29.851  9.661 1.00  90.83 0 A 1
ATOM   1434 C CD2 . LEU A 1 213 ? -3.595 -32.285 10.111 1.00  90.65 0 A 1
ATOM   1435 N N   . LYS A 1 214 ? -5.410 -32.331 15.047 1.00  95.31 0 A 1
ATOM   1436 C CA  . LYS A 1 214 ? -5.672 -32.169 16.485 1.00  94.76 0 A 1
ATOM   1437 C C   . LYS A 1 214 ? -4.638 -31.319 17.221 1.00  95.48 0 A 1
ATOM   1438 O O   . LYS A 1 214 ? -4.969 -30.763 18.256 1.00  92.32 0 A 1
ATOM   1439 C CB  . LYS A 1 214 ? -5.732 -33.556 17.140 1.00  92.37 0 A 1
ATOM   1440 C CG  . LYS A 1 214 ? -6.936 -34.410 16.706 1.00  82.78 0 A 1
ATOM   1441 C CD  . LYS A 1 214 ? -8.217 -33.930 17.394 1.00  68.90 0 A 1
ATOM   1442 C CE  . LYS A 1 214 ? -9.391 -34.822 16.990 1.00  59.79 0 A 1
ATOM   1443 N NZ  . LYS A 1 214 ? -10.648 -34.365 17.628 1.00  49.68 1 A 1
ATOM   1444 N N   . HIS A 1 215 ? -3.403 -31.254 16.718 1.00  96.03 0 A 1
ATOM   1445 C CA  . HIS A 1 215 ? -2.298 -30.533 17.349 1.00  96.10 0 A 1
ATOM   1446 C C   . HIS A 1 215 ? -2.079 -29.131 16.777 1.00  96.39 0 A 1
ATOM   1447 O O   . HIS A 1 215 ? -1.165 -28.444 17.226 1.00  94.50 0 A 1
ATOM   1448 C CB  . HIS A 1 215 ? -1.027 -31.388 17.262 1.00  95.76 0 A 1
ATOM   1449 C CG  . HIS A 1 215 ? -1.148 -32.665 18.033 1.00  94.73 0 A 1
ATOM   1450 C CD2 . HIS A 1 215 ? -1.200 -33.951 17.542 1.00  82.12 0 A 1
ATOM   1451 N ND1 . HIS A 1 215 ? -1.285 -32.764 19.402 1.00  81.03 0 A 1
ATOM   1452 C CE1 . HIS A 1 215 ? -1.412 -34.065 19.716 1.00  84.00 0 A 1
ATOM   1453 N NE2 . HIS A 1 215 ? -1.369 -34.819 18.616 1.00  87.22 0 A 1
ATOM   1454 N N   . LEU A 1 216 ? -2.877 -28.718 15.797 1.00  96.42 0 A 1
ATOM   1455 C CA  . LEU A 1 216 ? -2.711 -27.426 15.147 1.00  96.55 0 A 1
ATOM   1456 C C   . LEU A 1 216 ? -2.973 -26.290 16.155 1.00  96.52 0 A 1
ATOM   1457 O O   . LEU A 1 216 ? -4.069 -26.200 16.712 1.00  95.41 0 A 1
ATOM   1458 C CB  . LEU A 1 216 ? -3.642 -27.361 13.927 1.00  95.95 0 A 1
ATOM   1459 C CG  . LEU A 1 216 ? -3.294 -26.233 12.933 1.00  93.63 0 A 1
ATOM   1460 C CD1 . LEU A 1 216 ? -1.976 -26.499 12.203 1.00  91.25 0 A 1
ATOM   1461 C CD2 . LEU A 1 216 ? -4.395 -26.142 11.881 1.00  90.68 0 A 1
ATOM   1462 N N   . SER A 1 217 ? -1.949 -25.460 16.381 1.00  96.11 0 A 1
ATOM   1463 C CA  . SER A 1 217 ? -2.024 -24.265 17.231 1.00  95.48 0 A 1
ATOM   1464 C C   . SER A 1 217 ? -2.176 -22.994 16.401 1.00  95.56 0 A 1
ATOM   1465 O O   . SER A 1 217 ? -2.973 -22.132 16.731 1.00  93.86 0 A 1
ATOM   1466 C CB  . SER A 1 217 ? -0.789 -24.171 18.129 1.00  93.30 0 A 1
ATOM   1467 O OG  . SER A 1 217 ?  0.397 -24.018 17.383 1.00  81.87 0 A 1
ATOM   1468 N N   . ASP A 1 218 ? -1.444 -22.886 15.302 1.00  95.80 0 A 1
ATOM   1469 C CA  . ASP A 1 218 ? -1.405 -21.705 14.450 1.00  95.72 0 A 1
ATOM   1470 C C   . ASP A 1 218 ? -1.875 -22.069 13.039 1.00  96.34 0 A 1
ATOM   1471 O O   . ASP A 1 218 ? -1.269 -22.912 12.366 1.00  95.32 0 A 1
ATOM   1472 C CB  . ASP A 1 218 ?  0.012 -21.106 14.436 1.00  93.78 0 A 1
ATOM   1473 C CG  . ASP A 1 218 ?  0.398 -20.313 15.687 1.00  88.65 0 A 1
ATOM   1474 O OD1 . ASP A 1 218 ?  0.006 -20.652 16.813 1.00  81.80 0 A 1
ATOM   1475 O OD2 . ASP A 1 218 ?  1.137 -19.299 15.535 1.00  81.05 -1 A 1
ATOM   1476 N N   . LEU A 1 219 ? -2.934 -21.404 12.574 1.00  96.06 0 A 1
ATOM   1477 C CA  . LEU A 1 219 ? -3.470 -21.541 11.226 1.00  96.46 0 A 1
ATOM   1478 C C   . LEU A 1 219 ? -3.686 -20.168 10.593 1.00  96.32 0 A 1
ATOM   1479 O O   . LEU A 1 219 ? -4.520 -19.396 11.069 1.00  95.31 0 A 1
ATOM   1480 C CB  . LEU A 1 219 ? -4.775 -22.363 11.283 1.00  96.58 0 A 1
ATOM   1481 C CG  . LEU A 1 219 ? -5.501 -22.517  9.931 1.00  96.53 0 A 1
ATOM   1482 C CD1 . LEU A 1 219 ? -4.634 -23.206  8.879 1.00  94.96 0 A 1
ATOM   1483 C CD2 . LEU A 1 219 ? -6.774 -23.346 10.112 1.00  94.77 0 A 1
ATOM   1484 N N   . SER A 1 220 ? -2.984 -19.909  9.501 1.00  96.17 0 A 1
ATOM   1485 C CA  . SER A 1 220 ? -3.201 -18.705  8.691 1.00  95.78 0 A 1
ATOM   1486 C C   . SER A 1 220 ? -3.560 -19.066  7.253 1.00  96.25 0 A 1
ATOM   1487 O O   . SER A 1 220 ? -2.767 -19.646  6.515 1.00  95.52 0 A 1
ATOM   1488 C CB  . SER A 1 220 ? -1.994 -17.776  8.738 1.00  93.93 0 A 1
ATOM   1489 O OG  . SER A 1 220 ? -2.331 -16.559  8.094 1.00  84.83 0 A 1
ATOM   1490 N N   . LEU A 1 221 ? -4.776 -18.684  6.857 1.00  96.59 0 A 1
ATOM   1491 C CA  . LEU A 1 221 ? -5.318 -18.784  5.497 1.00  96.69 0 A 1
ATOM   1492 C C   . LEU A 1 221 ? -5.473 -17.398  4.849 1.00  96.10 0 A 1
ATOM   1493 O O   . LEU A 1 221 ? -6.076 -17.271  3.787 1.00  94.75 0 A 1
ATOM   1494 C CB  . LEU A 1 221 ? -6.686 -19.507  5.553 1.00  96.71 0 A 1
ATOM   1495 C CG  . LEU A 1 221 ? -6.699 -20.891  6.227 1.00  96.17 0 A 1
ATOM   1496 C CD1 . LEU A 1 221 ? -8.127 -21.442  6.227 1.00  93.90 0 A 1
ATOM   1497 C CD2 . LEU A 1 221 ? -5.818 -21.898  5.501 1.00  93.24 0 A 1
ATOM   1498 N N   . SER A 1 222 ? -4.973 -16.355  5.499 1.00  95.45 0 A 1
ATOM   1499 C CA  . SER A 1 222 ? -5.249 -14.958  5.172 1.00  94.72 0 A 1
ATOM   1500 C C   . SER A 1 222 ? -4.782 -14.559  3.776 1.00  94.42 0 A 1
ATOM   1501 O O   . SER A 1 222 ? -3.876 -15.161  3.204 1.00  92.97 0 A 1
ATOM   1502 C CB  . SER A 1 222 ? -4.605 -14.049  6.213 1.00  93.25 0 A 1
ATOM   1503 O OG  . SER A 1 222 ? -5.190 -14.294  7.481 1.00  87.80 0 A 1
ATOM   1504 N N   . ARG A 1 223 ? -5.380 -13.505  3.225 1.00  93.62 0 A 1
ATOM   1505 C CA  . ARG A 1 223 ? -4.994 -12.942  1.922 1.00  93.25 0 A 1
ATOM   1506 C C   . ARG A 1 223 ? -4.875 -13.991  0.815 1.00  93.74 0 A 1
ATOM   1507 O O   . ARG A 1 223 ? -3.854 -14.105  0.142 1.00  92.60 0 A 1
ATOM   1508 C CB  . ARG A 1 223 ? -3.710 -12.098  2.052 1.00  90.93 0 A 1
ATOM   1509 C CG  . ARG A 1 223 ? -3.898 -10.857  2.934 1.00  83.62 0 A 1
ATOM   1510 C CD  . ARG A 1 223 ? -2.588 -10.074  3.052 1.00  77.68 0 A 1
ATOM   1511 N NE  . ARG A 1 223 ? -2.167 -9.491  1.776 1.00  68.69 0 A 1
ATOM   1512 C CZ  . ARG A 1 223 ? -0.941 -9.087  1.476 1.00  60.86 0 A 1
ATOM   1513 N NH1 . ARG A 1 223 ?  0.032 -9.185  2.322 1.00  55.86 1 A 1
ATOM   1514 N NH2 . ARG A 1 223 ? -0.664 -8.557  0.314 1.00  52.77 0 A 1
ATOM   1515 N N   . ASN A 1 224 ? -5.938 -14.751  0.637 1.00  94.48 0 A 1
ATOM   1516 C CA  . ASN A 1 224 ? -6.137 -15.676 -0.469 1.00  95.16 0 A 1
ATOM   1517 C C   . ASN A 1 224 ? -7.465 -15.358 -1.180 1.00  95.03 0 A 1
ATOM   1518 O O   . ASN A 1 224 ? -8.007 -14.255 -1.034 1.00  93.27 0 A 1
ATOM   1519 C CB  . ASN A 1 224 ? -6.022 -17.117  0.068 1.00  95.70 0 A 1
ATOM   1520 C CG  . ASN A 1 224 ? -4.577 -17.568  0.190 1.00  95.91 0 A 1
ATOM   1521 N ND2 . ASN A 1 224 ? -4.080 -17.753  1.390 1.00  92.79 0 A 1
ATOM   1522 O OD1 . ASN A 1 224 ? -3.902 -17.786 -0.804 1.00  92.92 0 A 1
ATOM   1523 N N   . GLN A 1 225 ? -7.978 -16.299 -1.942 1.00  95.71 0 A 1
ATOM   1524 C CA  . GLN A 1 225 ? -9.263 -16.193 -2.641 1.00  95.82 0 A 1
ATOM   1525 C C   . GLN A 1 225 ? -10.230 -17.308 -2.202 1.00  96.67 0 A 1
ATOM   1526 O O   . GLN A 1 225 ? -11.034 -17.787 -2.996 1.00  95.91 0 A 1
ATOM   1527 C CB  . GLN A 1 225 ? -9.044 -16.160 -4.160 1.00  94.50 0 A 1
ATOM   1528 C CG  . GLN A 1 225 ? -8.093 -15.037 -4.614 1.00  91.05 0 A 1
ATOM   1529 C CD  . GLN A 1 225 ? -7.923 -14.989 -6.134 1.00  83.81 0 A 1
ATOM   1530 N NE2 . GLN A 1 225 ? -6.816 -14.484 -6.627 1.00  70.44 0 A 1
ATOM   1531 O OE1 . GLN A 1 225 ? -8.776 -15.386 -6.898 1.00  75.29 0 A 1
ATOM   1532 N N   . PHE A 1 226 ? -10.125 -17.732 -0.929 1.00  97.05 0 A 1
ATOM   1533 C CA  . PHE A 1 226 ? -11.040 -18.731 -0.394 1.00  97.28 0 A 1
ATOM   1534 C C   . PHE A 1 226 ? -12.477 -18.214 -0.357 1.00  97.07 0 A 1
ATOM   1535 O O   . PHE A 1 226 ? -12.738 -17.056 -0.030 1.00  96.26 0 A 1
ATOM   1536 C CB  . PHE A 1 226 ? -10.596 -19.201  0.997 1.00  97.37 0 A 1
ATOM   1537 C CG  . PHE A 1 226 ? -9.305 -20.003  1.017 1.00  97.61 0 A 1
ATOM   1538 C CD1 . PHE A 1 226 ? -9.243 -21.254  0.383 1.00  96.70 0 A 1
ATOM   1539 C CD2 . PHE A 1 226 ? -8.169 -19.505  1.685 1.00  96.47 0 A 1
ATOM   1540 C CE1 . PHE A 1 226 ? -8.058 -21.998  0.405 1.00  96.19 0 A 1
ATOM   1541 C CE2 . PHE A 1 226 ? -6.984 -20.251  1.710 1.00  96.11 0 A 1
ATOM   1542 C CZ  . PHE A 1 226 ? -6.924 -21.495  1.069 1.00  96.73 0 A 1
ATOM   1543 N N   . THR A 1 227 ? -13.415 -19.108 -0.656 1.00  97.35 0 A 1
ATOM   1544 C CA  . THR A 1 227 ? -14.853 -18.841 -0.762 1.00  97.32 0 A 1
ATOM   1545 C C   . THR A 1 227 ? -15.662 -19.805  0.108 1.00  97.35 0 A 1
ATOM   1546 O O   . THR A 1 227 ? -15.107 -20.621  0.852 1.00  96.16 0 A 1
ATOM   1547 C CB  . THR A 1 227 ? -15.302 -18.912 -2.235 1.00  96.49 0 A 1
ATOM   1548 C CG2 . THR A 1 227 ? -14.638 -17.877 -3.132 1.00  90.86 0 A 1
ATOM   1549 O OG1 . THR A 1 227 ? -15.049 -20.180 -2.774 1.00  91.70 0 A 1
ATOM   1550 N N   . GLY A 1 228 ? -16.983 -19.719  0.032 1.00  97.19 0 A 1
ATOM   1551 C CA  . GLY A 1 228 ? -17.857 -20.580  0.825 1.00  96.93 0 A 1
ATOM   1552 C C   . GLY A 1 228 ? -17.911 -20.175  2.296 1.00  97.53 0 A 1
ATOM   1553 O O   . GLY A 1 228 ? -17.527 -19.067  2.668 1.00  96.47 0 A 1
ATOM   1554 N N   . THR A 1 229 ? -18.415 -21.061  3.136 1.00  97.47 0 A 1
ATOM   1555 C CA  . THR A 1 229 ? -18.605 -20.786  4.564 1.00  97.45 0 A 1
ATOM   1556 C C   . THR A 1 229 ? -17.446 -21.309  5.403 1.00  97.54 0 A 1
ATOM   1557 O O   . THR A 1 229 ? -16.809 -22.305  5.059 1.00  96.43 0 A 1
ATOM   1558 C CB  . THR A 1 229 ? -19.927 -21.391  5.074 1.00  96.43 0 A 1
ATOM   1559 C CG2 . THR A 1 229 ? -21.141 -20.836  4.337 1.00  88.44 0 A 1
ATOM   1560 O OG1 . THR A 1 229 ? -19.941 -22.792  4.900 1.00  89.34 0 A 1
ATOM   1561 N N   . LEU A 1 230 ? -17.207 -20.681  6.557 1.00  97.53 0 A 1
ATOM   1562 C CA  . LEU A 1 230 ? -16.367 -21.288  7.586 1.00  97.44 0 A 1
ATOM   1563 C C   . LEU A 1 230 ? -17.079 -22.508  8.197 1.00  97.30 0 A 1
ATOM   1564 O O   . LEU A 1 230 ? -18.298 -22.484  8.384 1.00  96.12 0 A 1
ATOM   1565 C CB  . LEU A 1 230 ? -16.006 -20.248  8.661 1.00  97.01 0 A 1
ATOM   1566 C CG  . LEU A 1 230 ? -15.099 -19.112  8.163 1.00  96.32 0 A 1
ATOM   1567 C CD1 . LEU A 1 230 ? -14.931 -18.074  9.266 1.00  94.79 0 A 1
ATOM   1568 C CD2 . LEU A 1 230 ? -13.707 -19.608  7.771 1.00  94.02 0 A 1
ATOM   1569 N N   . PRO A 1 231 ? -16.345 -23.588  8.539 1.00  97.49 0 A 1
ATOM   1570 C CA  . PRO A 1 231 ? -16.937 -24.779  9.139 1.00  97.04 0 A 1
ATOM   1571 C C   . PRO A 1 231 ? -17.632 -24.476 10.469 1.00  96.81 0 A 1
ATOM   1572 O O   . PRO A 1 231 ? -17.061 -23.854 11.360 1.00  95.69 0 A 1
ATOM   1573 C CB  . PRO A 1 231 ? -15.781 -25.766  9.326 1.00  96.06 0 A 1
ATOM   1574 C CG  . PRO A 1 231 ? -14.744 -25.310  8.304 1.00  94.26 0 A 1
ATOM   1575 C CD  . PRO A 1 231 ? -14.935 -23.798  8.266 1.00  96.73 0 A 1
ATOM   1576 N N   . SER A 1 232 ? -18.844 -24.998 10.649 1.00  96.44 0 A 1
ATOM   1577 C CA  . SER A 1 232 ? -19.577 -24.840 11.915 1.00  95.85 0 A 1
ATOM   1578 C C   . SER A 1 232 ? -18.914 -25.558 13.097 1.00  95.86 0 A 1
ATOM   1579 O O   . SER A 1 232 ? -19.160 -25.220 14.249 1.00  93.21 0 A 1
ATOM   1580 C CB  . SER A 1 232 ? -21.010 -25.344 11.739 1.00  94.11 0 A 1
ATOM   1581 O OG  . SER A 1 232 ? -21.004 -26.696 11.329 1.00  82.63 0 A 1
ATOM   1582 N N   . ASN A 1 233 ? -18.043 -26.527 12.817 1.00  95.35 0 A 1
ATOM   1583 C CA  . ASN A 1 233 ? -17.320 -27.337 13.797 1.00  95.12 0 A 1
ATOM   1584 C C   . ASN A 1 233 ? -15.840 -26.959 13.913 1.00  95.80 0 A 1
ATOM   1585 O O   . ASN A 1 233 ? -14.990 -27.839 14.078 1.00  93.76 0 A 1
ATOM   1586 C CB  . ASN A 1 233 ? -17.551 -28.829 13.484 1.00  92.18 0 A 1
ATOM   1587 C CG  . ASN A 1 233 ? -16.933 -29.274 12.165 1.00  83.87 0 A 1
ATOM   1588 N ND2 . ASN A 1 233 ? -16.418 -30.478 12.105 1.00  72.04 0 A 1
ATOM   1589 O OD1 . ASN A 1 233 ? -16.924 -28.570 11.181 1.00  69.49 0 A 1
ATOM   1590 N N   . MET A 1 234 ? -15.512 -25.676 13.876 1.00  95.72 0 A 1
ATOM   1591 C CA  . MET A 1 234 ? -14.137 -25.183 14.068 1.00  96.02 0 A 1
ATOM   1592 C C   . MET A 1 234 ? -13.500 -25.681 15.378 1.00  95.90 0 A 1
ATOM   1593 O O   . MET A 1 234 ? -12.291 -25.889 15.432 1.00  94.54 0 A 1
ATOM   1594 C CB  . MET A 1 234 ? -14.116 -23.650 14.030 1.00  95.79 0 A 1
ATOM   1595 C CG  . MET A 1 234 ? -14.256 -23.085 12.607 1.00  94.25 0 A 1
ATOM   1596 S SD  . MET A 1 234 ? -12.924 -23.515 11.443 1.00  94.27 0 A 1
ATOM   1597 C CE  . MET A 1 234 ? -11.516 -22.695 12.210 1.00  88.22 0 A 1
ATOM   1598 N N   . SER A 1 235 ? -14.303 -25.985 16.395 1.00  95.58 0 A 1
ATOM   1599 C CA  . SER A 1 235 ? -13.857 -26.588 17.663 1.00  94.99 0 A 1
ATOM   1600 C C   . SER A 1 235 ? -13.212 -27.976 17.531 1.00  95.23 0 A 1
ATOM   1601 O O   . SER A 1 235 ? -12.664 -28.489 18.507 1.00  92.98 0 A 1
ATOM   1602 C CB  . SER A 1 235 ? -15.028 -26.659 18.643 1.00  93.11 0 A 1
ATOM   1603 O OG  . SER A 1 235 ? -16.099 -27.399 18.086 1.00  88.05 0 A 1
ATOM   1604 N N   . SER A 1 236 ? -13.227 -28.576 16.343 1.00  95.82 0 A 1
ATOM   1605 C CA  . SER A 1 236 ? -12.425 -29.777 16.062 1.00  95.49 0 A 1
ATOM   1606 C C   . SER A 1 236 ? -10.922 -29.513 16.190 1.00  95.73 0 A 1
ATOM   1607 O O   . SER A 1 236 ? -10.181 -30.420 16.586 1.00  93.55 0 A 1
ATOM   1608 C CB  . SER A 1 236 ? -12.715 -30.303 14.648 1.00  94.17 0 A 1
ATOM   1609 O OG  . SER A 1 236 ? -14.085 -30.608 14.514 1.00  81.84 0 A 1
ATOM   1610 N N   . LEU A 1 237 ? -10.503 -28.277 15.934 1.00  96.15 0 A 1
ATOM   1611 C CA  . LEU A 1 237 ? -9.156 -27.769 16.183 1.00  96.39 0 A 1
ATOM   1612 C C   . LEU A 1 237 ? -9.015 -27.396 17.669 1.00  96.32 0 A 1
ATOM   1613 O O   . LEU A 1 237 ? -8.916 -26.238 18.051 1.00  94.88 0 A 1
ATOM   1614 C CB  . LEU A 1 237 ? -8.876 -26.581 15.243 1.00  96.09 0 A 1
ATOM   1615 C CG  . LEU A 1 237 ? -8.954 -26.903 13.739 1.00  95.33 0 A 1
ATOM   1616 C CD1 . LEU A 1 237 ? -8.738 -25.627 12.932 1.00  93.51 0 A 1
ATOM   1617 C CD2 . LEU A 1 237 ? -7.906 -27.926 13.326 1.00  93.06 0 A 1
ATOM   1618 N N   . SER A 1 238 ? -9.030 -28.408 18.538 1.00  95.81 0 A 1
ATOM   1619 C CA  . SER A 1 238 ? -9.145 -28.232 19.992 1.00  95.38 0 A 1
ATOM   1620 C C   . SER A 1 238 ? -7.936 -27.566 20.669 1.00  95.42 0 A 1
ATOM   1621 O O   . SER A 1 238 ? -8.046 -27.168 21.822 1.00  92.78 0 A 1
ATOM   1622 C CB  . SER A 1 238 ? -9.424 -29.578 20.659 1.00  93.75 0 A 1
ATOM   1623 O OG  . SER A 1 238 ? -8.428 -30.531 20.338 1.00  88.29 0 A 1
ATOM   1624 N N   . ASN A 1 239 ? -6.798 -27.467 19.962 1.00  95.71 0 A 1
ATOM   1625 C CA  . ASN A 1 239 ? -5.572 -26.830 20.448 1.00  95.61 0 A 1
ATOM   1626 C C   . ASN A 1 239 ? -5.247 -25.518 19.717 1.00  95.75 0 A 1
ATOM   1627 O O   . ASN A 1 239 ? -4.142 -25.007 19.860 1.00  94.04 0 A 1
ATOM   1628 C CB  . ASN A 1 239 ? -4.414 -27.839 20.368 1.00  94.95 0 A 1
ATOM   1629 C CG  . ASN A 1 239 ? -4.583 -29.003 21.328 1.00  92.90 0 A 1
ATOM   1630 N ND2 . ASN A 1 239 ? -4.456 -30.217 20.837 1.00  81.63 0 A 1
ATOM   1631 O OD1 . ASN A 1 239 ? -4.838 -28.854 22.502 1.00  82.57 0 A 1
ATOM   1632 N N   . LEU A 1 240 ? -6.180 -25.009 18.930 1.00  96.18 0 A 1
ATOM   1633 C CA  . LEU A 1 240 ? -5.958 -23.792 18.148 1.00  96.37 0 A 1
ATOM   1634 C C   . LEU A 1 240 ? -5.773 -22.592 19.081 1.00  96.20 0 A 1
ATOM   1635 O O   . LEU A 1 240 ? -6.615 -22.325 19.939 1.00  95.36 0 A 1
ATOM   1636 C CB  . LEU A 1 240 ? -7.128 -23.607 17.171 1.00  96.09 0 A 1
ATOM   1637 C CG  . LEU A 1 240 ? -6.854 -22.621 16.021 1.00  94.85 0 A 1
ATOM   1638 C CD1 . LEU A 1 240 ? -5.804 -23.154 15.042 1.00  93.20 0 A 1
ATOM   1639 C CD2 . LEU A 1 240 ? -8.148 -22.393 15.243 1.00  92.75 0 A 1
ATOM   1640 N N   . GLU A 1 241 ? -4.660 -21.876 18.923 1.00  95.53 0 A 1
ATOM   1641 C CA  . GLU A 1 241 ? -4.319 -20.665 19.671 1.00  94.93 0 A 1
ATOM   1642 C C   . GLU A 1 241 ? -4.443 -19.420 18.792 1.00  94.95 0 A 1
ATOM   1643 O O   . GLU A 1 241 ? -4.881 -18.369 19.250 1.00  93.54 0 A 1
ATOM   1644 C CB  . GLU A 1 241 ? -2.890 -20.770 20.212 1.00  93.58 0 A 1
ATOM   1645 C CG  . GLU A 1 241 ? -2.711 -21.889 21.243 1.00  90.64 0 A 1
ATOM   1646 C CD  . GLU A 1 241 ? -1.277 -21.983 21.806 1.00  88.92 0 A 1
ATOM   1647 O OE1 . GLU A 1 241 ? -1.024 -22.941 22.579 1.00  81.51 0 A 1
ATOM   1648 O OE2 . GLU A 1 241 ? -0.446 -21.111 21.491 1.00  82.65 -1 A 1
ATOM   1649 N N   . TYR A 1 242 ? -4.092 -19.548 17.523 1.00  95.62 0 A 1
ATOM   1650 C CA  . TYR A 1 242 ? -4.054 -18.451 16.578 1.00  95.36 0 A 1
ATOM   1651 C C   . TYR A 1 242 ? -4.768 -18.827 15.279 1.00  95.65 0 A 1
ATOM   1652 O O   . TYR A 1 242 ? -4.347 -19.760 14.585 1.00  94.81 0 A 1
ATOM   1653 C CB  . TYR A 1 242 ? -2.582 -18.094 16.344 1.00  93.57 0 A 1
ATOM   1654 C CG  . TYR A 1 242 ? -2.388 -16.795 15.618 1.00  86.52 0 A 1
ATOM   1655 C CD1 . TYR A 1 242 ? -2.226 -16.770 14.216 1.00  81.41 0 A 1
ATOM   1656 C CD2 . TYR A 1 242 ? -2.354 -15.600 16.353 1.00  80.93 0 A 1
ATOM   1657 C CE1 . TYR A 1 242 ? -2.004 -15.549 13.562 1.00  73.36 0 A 1
ATOM   1658 C CE2 . TYR A 1 242 ? -2.129 -14.381 15.708 1.00  72.59 0 A 1
ATOM   1659 C CZ  . TYR A 1 242 ? -1.949 -14.355 14.315 1.00  71.28 0 A 1
ATOM   1660 O OH  . TYR A 1 242 ? -1.711 -13.156 13.704 1.00  66.96 0 A 1
ATOM   1661 N N   . PHE A 1 243 ? -5.827 -18.113 14.938 1.00  95.97 0 A 1
ATOM   1662 C CA  . PHE A 1 243 ? -6.593 -18.332 13.723 1.00  96.43 0 A 1
ATOM   1663 C C   . PHE A 1 243 ? -6.724 -17.053 12.902 1.00  96.13 0 A 1
ATOM   1664 O O   . PHE A 1 243 ? -7.417 -16.116 13.299 1.00  95.26 0 A 1
ATOM   1665 C CB  . PHE A 1 243 ? -7.964 -18.927 14.063 1.00  96.77 0 A 1
ATOM   1666 C CG  . PHE A 1 243 ? -8.809 -19.213 12.835 1.00  97.38 0 A 1
ATOM   1667 C CD1 . PHE A 1 243 ? -10.118 -18.694 12.728 1.00  96.30 0 A 1
ATOM   1668 C CD2 . PHE A 1 243 ? -8.302 -19.992 11.776 1.00  96.42 0 A 1
ATOM   1669 C CE1 . PHE A 1 243 ? -10.901 -18.949 11.587 1.00  96.11 0 A 1
ATOM   1670 C CE2 . PHE A 1 243 ? -9.069 -20.238 10.629 1.00  96.08 0 A 1
ATOM   1671 C CZ  . PHE A 1 243 ? -10.371 -19.721 10.533 1.00  96.69 0 A 1
ATOM   1672 N N   . GLU A 1 244 ? -6.095 -17.045 11.745 1.00  95.89 0 A 1
ATOM   1673 C CA  . GLU A 1 244 ? -6.234 -15.982 10.762 1.00  95.21 0 A 1
ATOM   1674 C C   . GLU A 1 244 ? -6.802 -16.524  9.449 1.00  95.93 0 A 1
ATOM   1675 O O   . GLU A 1 244 ? -6.270 -17.470  8.865 1.00  95.01 0 A 1
ATOM   1676 C CB  . GLU A 1 244 ? -4.904 -15.286 10.495 1.00  92.74 0 A 1
ATOM   1677 C CG  . GLU A 1 244 ? -4.535 -14.290 11.590 1.00  85.23 0 A 1
ATOM   1678 C CD  . GLU A 1 244 ? -3.305 -13.447 11.216 1.00  79.96 0 A 1
ATOM   1679 O OE1 . GLU A 1 244 ? -3.092 -12.387 11.837 1.00  72.63 0 A 1
ATOM   1680 O OE2 . GLU A 1 244 ? -2.512 -13.852 10.339 1.00  71.77 -1 A 1
ATOM   1681 N N   . ALA A 1 245 ? -7.847 -15.877  8.960 1.00  95.98 0 A 1
ATOM   1682 C CA  . ALA A 1 245 ? -8.400 -16.118  7.633 1.00  96.34 0 A 1
ATOM   1683 C C   . ALA A 1 245 ? -8.921 -14.816  6.999 1.00  96.29 0 A 1
ATOM   1684 O O   . ALA A 1 245 ? -9.883 -14.822  6.242 1.00  95.03 0 A 1
ATOM   1685 C CB  . ALA A 1 245 ? -9.447 -17.234  7.725 1.00  96.30 0 A 1
ATOM   1686 N N   . TRP A 1 246 ? -8.274 -13.679  7.321 1.00  95.46 0 A 1
ATOM   1687 C CA  . TRP A 1 246 ? -8.657 -12.362  6.807 1.00  94.82 0 A 1
ATOM   1688 C C   . TRP A 1 246 ? -8.295 -12.187  5.332 1.00  94.99 0 A 1
ATOM   1689 O O   . TRP A 1 246 ? -7.418 -12.862  4.809 1.00  93.89 0 A 1
ATOM   1690 C CB  . TRP A 1 246 ? -8.066 -11.267  7.695 1.00  92.96 0 A 1
ATOM   1691 C CG  . TRP A 1 246 ? -6.588 -11.072  7.594 1.00  91.76 0 A 1
ATOM   1692 C CD1 . TRP A 1 246 ? -5.647 -11.631  8.388 1.00  87.36 0 A 1
ATOM   1693 C CD2 . TRP A 1 246 ? -5.848 -10.214  6.652 1.00  88.60 0 A 1
ATOM   1694 C CE2 . TRP A 1 246 ? -4.457 -10.329  6.944 1.00  87.37 0 A 1
ATOM   1695 C CE3 . TRP A 1 246 ? -6.228 -9.370  5.593 1.00  83.67 0 A 1
ATOM   1696 N NE1 . TRP A 1 246 ? -4.388 -11.203  8.012 1.00  85.38 0 A 1
ATOM   1697 C CZ2 . TRP A 1 246 ? -3.482 -9.636  6.215 1.00  83.04 0 A 1
ATOM   1698 C CZ3 . TRP A 1 246 ? -5.250 -8.681  4.860 1.00  80.56 0 A 1
ATOM   1699 C CH2 . TRP A 1 246 ? -3.893 -8.816  5.160 1.00  80.86 0 A 1
ATOM   1700 N N   . GLY A 1 247 ? -8.971 -11.270  4.649 1.00  94.06 0 A 1
ATOM   1701 C CA  . GLY A 1 247 ? -8.679 -10.969  3.252 1.00  93.74 0 A 1
ATOM   1702 C C   . GLY A 1 247 ? -9.014 -12.115  2.290 1.00  94.19 0 A 1
ATOM   1703 O O   . GLY A 1 247 ? -8.246 -12.391  1.370 1.00  93.15 0 A 1
ATOM   1704 N N   . ASN A 1 248 ? -10.134 -12.774  2.515 1.00  95.20 0 A 1
ATOM   1705 C CA  . ASN A 1 248 ? -10.703 -13.803  1.652 1.00  95.91 0 A 1
ATOM   1706 C C   . ASN A 1 248 ? -12.119 -13.396  1.202 1.00  95.83 0 A 1
ATOM   1707 O O   . ASN A 1 248 ? -12.528 -12.238  1.345 1.00  93.57 0 A 1
ATOM   1708 C CB  . ASN A 1 248 ? -10.646 -15.162  2.384 1.00  96.17 0 A 1
ATOM   1709 C CG  . ASN A 1 248 ? -9.258 -15.776  2.368 1.00  96.40 0 A 1
ATOM   1710 N ND2 . ASN A 1 248 ? -8.577 -15.804  3.484 1.00  92.53 0 A 1
ATOM   1711 O OD1 . ASN A 1 248 ? -8.797 -16.260  1.347 1.00  92.84 0 A 1
ATOM   1712 N N   . ALA A 1 249 ? -12.876 -14.333  0.658 1.00  96.59 0 A 1
ATOM   1713 C CA  . ALA A 1 249 ? -14.277 -14.152  0.290 1.00  96.69 0 A 1
ATOM   1714 C C   . ALA A 1 249 ? -15.189 -15.146  1.036 1.00  97.08 0 A 1
ATOM   1715 O O   . ALA A 1 249 ? -16.162 -15.652  0.473 1.00  96.06 0 A 1
ATOM   1716 C CB  . ALA A 1 249 ? -14.396 -14.201 -1.237 1.00  95.70 0 A 1
ATOM   1717 N N   . PHE A 1 250 ? -14.857 -15.447  2.303 1.00  97.38 0 A 1
ATOM   1718 C CA  . PHE A 1 250 ? -15.709 -16.301  3.131 1.00  97.40 0 A 1
ATOM   1719 C C   . PHE A 1 250 ? -17.069 -15.647  3.376 1.00  97.34 0 A 1
ATOM   1720 O O   . PHE A 1 250 ? -17.167 -14.454  3.671 1.00  96.59 0 A 1
ATOM   1721 C CB  . PHE A 1 250 ? -15.027 -16.648  4.459 1.00  97.49 0 A 1
ATOM   1722 C CG  . PHE A 1 250 ? -13.881 -17.630  4.345 1.00  97.74 0 A 1
ATOM   1723 C CD1 . PHE A 1 250 ? -14.128 -18.949  3.906 1.00  96.97 0 A 1
ATOM   1724 C CD2 . PHE A 1 250 ? -12.573 -17.247  4.689 1.00  96.74 0 A 1
ATOM   1725 C CE1 . PHE A 1 250 ? -13.073 -19.868  3.800 1.00  96.43 0 A 1
ATOM   1726 C CE2 . PHE A 1 250 ? -11.518 -18.165  4.583 1.00  96.32 0 A 1
ATOM   1727 C CZ  . PHE A 1 250 ? -11.770 -19.476  4.139 1.00  96.87 0 A 1
ATOM   1728 N N   . THR A 1 251 ? -18.118 -16.454  3.287 1.00  97.59 0 A 1
ATOM   1729 C CA  . THR A 1 251 ? -19.519 -16.061  3.449 1.00  97.43 0 A 1
ATOM   1730 C C   . THR A 1 251 ? -20.169 -16.816  4.611 1.00  97.39 0 A 1
ATOM   1731 O O   . THR A 1 251 ? -19.523 -17.611  5.298 1.00  95.80 0 A 1
ATOM   1732 C CB  . THR A 1 251 ? -20.301 -16.285  2.136 1.00  96.64 0 A 1
ATOM   1733 C CG2 . THR A 1 251 ? -19.764 -15.471  0.965 1.00  89.67 0 A 1
ATOM   1734 O OG1 . THR A 1 251 ? -20.278 -17.641  1.763 1.00  89.82 0 A 1
ATOM   1735 N N   . GLY A 1 252 ? -21.455 -16.585  4.832 1.00  97.08 0 A 1
ATOM   1736 C CA  . GLY A 1 252 ? -22.175 -17.223  5.931 1.00  96.80 0 A 1
ATOM   1737 C C   . GLY A 1 252 ? -21.897 -16.563  7.280 1.00  97.34 0 A 1
ATOM   1738 O O   . GLY A 1 252 ? -21.336 -15.475  7.360 1.00  96.05 0 A 1
ATOM   1739 N N   . THR A 1 253 ? -22.324 -17.216  8.352 1.00  96.96 0 A 1
ATOM   1740 C CA  . THR A 1 253 ? -22.248 -16.669  9.707 1.00  96.87 0 A 1
ATOM   1741 C C   . THR A 1 253 ? -20.884 -16.898 10.357 1.00  97.02 0 A 1
ATOM   1742 O O   . THR A 1 253 ? -20.156 -17.827  9.996 1.00  95.82 0 A 1
ATOM   1743 C CB  . THR A 1 253 ? -23.360 -17.248 10.598 1.00  95.64 0 A 1
ATOM   1744 C CG2 . THR A 1 253 ? -24.753 -16.882 10.087 1.00  87.78 0 A 1
ATOM   1745 O OG1 . THR A 1 253 ? -23.281 -18.658 10.626 1.00  88.78 0 A 1
ATOM   1746 N N   . LEU A 1 254 ? -20.564 -16.090 11.363 1.00  96.70 0 A 1
ATOM   1747 C CA  . LEU A 1 254 ? -19.426 -16.338 12.250 1.00  96.72 0 A 1
ATOM   1748 C C   . LEU A 1 254 ? -19.663 -17.649 13.031 1.00  96.71 0 A 1
ATOM   1749 O O   . LEU A 1 254 ? -20.638 -17.730 13.781 1.00  95.42 0 A 1
ATOM   1750 C CB  . LEU A 1 254 ? -19.268 -15.136 13.192 1.00  96.01 0 A 1
ATOM   1751 C CG  . LEU A 1 254 ? -18.087 -15.249 14.163 1.00  95.61 0 A 1
ATOM   1752 C CD1 . LEU A 1 254 ? -16.737 -15.190 13.448 1.00  93.41 0 A 1
ATOM   1753 C CD2 . LEU A 1 254 ? -18.139 -14.085 15.154 1.00  93.00 0 A 1
ATOM   1754 N N   . PRO A 1 255 ? -18.785 -18.669 12.905 1.00  96.79 0 A 1
ATOM   1755 C CA  . PRO A 1 255 ? -18.978 -19.928 13.616 1.00  96.32 0 A 1
ATOM   1756 C C   . PRO A 1 255 ? -18.743 -19.752 15.120 1.00  96.22 0 A 1
ATOM   1757 O O   . PRO A 1 255 ? -17.604 -19.595 15.570 1.00  94.90 0 A 1
ATOM   1758 C CB  . PRO A 1 255 ? -18.013 -20.915 12.946 1.00  95.03 0 A 1
ATOM   1759 C CG  . PRO A 1 255 ? -16.898 -20.025 12.398 1.00  92.28 0 A 1
ATOM   1760 C CD  . PRO A 1 255 ? -17.621 -18.730 12.037 1.00  95.60 0 A 1
ATOM   1761 N N   . SER A 1 256 ? -19.808 -19.857 15.914 1.00  95.75 0 A 1
ATOM   1762 C CA  . SER A 1 256 ? -19.738 -19.714 17.376 1.00  95.47 0 A 1
ATOM   1763 C C   . SER A 1 256 ? -18.852 -20.768 18.059 1.00  95.68 0 A 1
ATOM   1764 O O   . SER A 1 256 ? -18.354 -20.545 19.159 1.00  93.77 0 A 1
ATOM   1765 C CB  . SER A 1 256 ? -21.148 -19.742 17.973 1.00  93.44 0 A 1
ATOM   1766 O OG  . SER A 1 256 ? -21.791 -20.954 17.664 1.00  85.41 0 A 1
ATOM   1767 N N   . SER A 1 257 ? -18.604 -21.892 17.382 1.00  95.72 0 A 1
ATOM   1768 C CA  . SER A 1 257 ? -17.696 -22.942 17.856 1.00  95.59 0 A 1
ATOM   1769 C C   . SER A 1 257 ? -16.265 -22.459 18.078 1.00  95.92 0 A 1
ATOM   1770 O O   . SER A 1 257 ? -15.582 -23.030 18.928 1.00  94.65 0 A 1
ATOM   1771 C CB  . SER A 1 257 ? -17.702 -24.117 16.875 1.00  94.47 0 A 1
ATOM   1772 O OG  . SER A 1 257 ? -17.252 -23.717 15.601 1.00  90.09 0 A 1
ATOM   1773 N N   . LEU A 1 258 ? -15.816 -21.391 17.403 1.00  95.92 0 A 1
ATOM   1774 C CA  . LEU A 1 258 ? -14.511 -20.771 17.652 1.00  96.19 0 A 1
ATOM   1775 C C   . LEU A 1 258 ? -14.359 -20.364 19.119 1.00  96.37 0 A 1
ATOM   1776 O O   . LEU A 1 258 ? -13.357 -20.673 19.753 1.00  95.39 0 A 1
ATOM   1777 C CB  . LEU A 1 258 ? -14.335 -19.528 16.752 1.00  95.88 0 A 1
ATOM   1778 C CG  . LEU A 1 258 ? -14.000 -19.853 15.283 1.00  95.26 0 A 1
ATOM   1779 C CD1 . LEU A 1 258 ? -14.106 -18.585 14.429 1.00  93.91 0 A 1
ATOM   1780 C CD2 . LEU A 1 258 ? -12.576 -20.389 15.142 1.00  93.62 0 A 1
ATOM   1781 N N   . PHE A 1 259 ? -15.391 -19.758 19.697 1.00  96.15 0 A 1
ATOM   1782 C CA  . PHE A 1 259 ? -15.358 -19.240 21.068 1.00  95.95 0 A 1
ATOM   1783 C C   . PHE A 1 259 ? -15.432 -20.329 22.145 1.00  95.45 0 A 1
ATOM   1784 O O   . PHE A 1 259 ? -15.283 -20.034 23.332 1.00  93.40 0 A 1
ATOM   1785 C CB  . PHE A 1 259 ? -16.481 -18.211 21.226 1.00  95.68 0 A 1
ATOM   1786 C CG  . PHE A 1 259 ? -16.432 -17.123 20.172 1.00  96.19 0 A 1
ATOM   1787 C CD1 . PHE A 1 259 ? -15.442 -16.126 20.227 1.00  94.96 0 A 1
ATOM   1788 C CD2 . PHE A 1 259 ? -17.334 -17.140 19.092 1.00  94.94 0 A 1
ATOM   1789 C CE1 . PHE A 1 259 ? -15.347 -15.152 19.220 1.00  94.20 0 A 1
ATOM   1790 C CE2 . PHE A 1 259 ? -17.242 -16.169 18.073 1.00  94.41 0 A 1
ATOM   1791 C CZ  . PHE A 1 259 ? -16.247 -15.179 18.143 1.00  95.01 0 A 1
ATOM   1792 N N   . THR A 1 260 ? -15.638 -21.589 21.745 1.00  95.69 0 A 1
ATOM   1793 C CA  . THR A 1 260 ? -15.583 -22.742 22.645 1.00  95.04 0 A 1
ATOM   1794 C C   . THR A 1 260 ? -14.170 -23.335 22.761 1.00  94.90 0 A 1
ATOM   1795 O O   . THR A 1 260 ? -13.925 -24.139 23.660 1.00  92.93 0 A 1
ATOM   1796 C CB  . THR A 1 260 ? -16.586 -23.838 22.267 1.00  93.68 0 A 1
ATOM   1797 C CG2 . THR A 1 260 ? -18.005 -23.307 22.053 1.00  84.13 0 A 1
ATOM   1798 O OG1 . THR A 1 260 ? -16.228 -24.545 21.109 1.00  85.16 0 A 1
ATOM   1799 N N   . ILE A 1 261 ? -13.243 -22.931 21.894 1.00  95.41 0 A 1
ATOM   1800 C CA  . ILE A 1 261 ? -11.855 -23.403 21.915 1.00  95.57 0 A 1
ATOM   1801 C C   . ILE A 1 261 ? -11.122 -22.703 23.065 1.00  95.33 0 A 1
ATOM   1802 O O   . ILE A 1 261 ? -10.843 -21.515 23.015 1.00  94.26 0 A 1
ATOM   1803 C CB  . ILE A 1 261 ? -11.164 -23.166 20.554 1.00  95.57 0 A 1
ATOM   1804 C CG1 . ILE A 1 261 ? -11.945 -23.822 19.392 1.00  94.76 0 A 1
ATOM   1805 C CG2 . ILE A 1 261 ? -9.724 -23.715 20.608 1.00  94.86 0 A 1
ATOM   1806 C CD1 . ILE A 1 261 ? -11.418 -23.460 17.991 1.00  93.73 0 A 1
ATOM   1807 N N   . ALA A 1 262 ? -10.796 -23.470 24.104 1.00  95.26 0 A 1
ATOM   1808 C CA  . ALA A 1 262 ? -10.241 -22.918 25.342 1.00  94.88 0 A 1
ATOM   1809 C C   . ALA A 1 262 ? -8.837 -22.305 25.177 1.00  94.95 0 A 1
ATOM   1810 O O   . ALA A 1 262 ? -8.463 -21.429 25.955 1.00  92.42 0 A 1
ATOM   1811 C CB  . ALA A 1 262 ? -10.226 -24.032 26.399 1.00  93.09 0 A 1
ATOM   1812 N N   . SER A 1 263 ? -8.065 -22.764 24.192 1.00  94.87 0 A 1
ATOM   1813 C CA  . SER A 1 263 ? -6.711 -22.285 23.900 1.00  94.64 0 A 1
ATOM   1814 C C   . SER A 1 263 ? -6.676 -21.047 23.000 1.00  94.81 0 A 1
ATOM   1815 O O   . SER A 1 263 ? -5.628 -20.419 22.894 1.00  93.62 0 A 1
ATOM   1816 C CB  . SER A 1 263 ? -5.906 -23.418 23.257 1.00  94.00 0 A 1
ATOM   1817 O OG  . SER A 1 263 ? -6.619 -23.991 22.181 1.00  91.62 0 A 1
ATOM   1818 N N   . LEU A 1 264 ? -7.777 -20.689 22.350 1.00  95.27 0 A 1
ATOM   1819 C CA  . LEU A 1 264 ? -7.787 -19.676 21.300 1.00  95.65 0 A 1
ATOM   1820 C C   . LEU A 1 264 ? -7.510 -18.274 21.868 1.00  95.65 0 A 1
ATOM   1821 O O   . LEU A 1 264 ? -8.257 -17.769 22.703 1.00  94.67 0 A 1
ATOM   1822 C CB  . LEU A 1 264 ? -9.118 -19.749 20.543 1.00  95.48 0 A 1
ATOM   1823 C CG  . LEU A 1 264 ? -9.136 -18.990 19.212 1.00  94.56 0 A 1
ATOM   1824 C CD1 . LEU A 1 264 ? -8.200 -19.600 18.166 1.00  92.27 0 A 1
ATOM   1825 C CD2 . LEU A 1 264 ? -10.550 -19.064 18.627 1.00  91.82 0 A 1
ATOM   1826 N N   . THR A 1 265 ? -6.437 -17.652 21.369 1.00  95.40 0 A 1
ATOM   1827 C CA  . THR A 1 265 ? -5.978 -16.325 21.795 1.00  94.81 0 A 1
ATOM   1828 C C   . THR A 1 265 ? -6.226 -15.245 20.743 1.00  95.09 0 A 1
ATOM   1829 O O   . THR A 1 265 ? -6.395 -14.088 21.095 1.00  93.80 0 A 1
ATOM   1830 C CB  . THR A 1 265 ? -4.495 -16.335 22.169 1.00  93.00 0 A 1
ATOM   1831 C CG2 . THR A 1 265 ? -4.170 -17.318 23.297 1.00  77.47 0 A 1
ATOM   1832 O OG1 . THR A 1 265 ? -3.693 -16.659 21.064 1.00  79.13 0 A 1
ATOM   1833 N N   . SER A 1 266 ? -6.273 -15.609 19.463 1.00  95.40 0 A 1
ATOM   1834 C CA  . SER A 1 266 ? -6.430 -14.652 18.371 1.00  95.36 0 A 1
ATOM   1835 C C   . SER A 1 266 ? -7.363 -15.169 17.281 1.00  95.92 0 A 1
ATOM   1836 O O   . SER A 1 266 ? -7.191 -16.284 16.789 1.00  95.11 0 A 1
ATOM   1837 C CB  . SER A 1 266 ? -5.061 -14.307 17.789 1.00  93.57 0 A 1
ATOM   1838 O OG  . SER A 1 266 ? -5.159 -13.242 16.872 1.00  85.01 0 A 1
ATOM   1839 N N   . ILE A 1 267 ? -8.306 -14.336 16.896 1.00  96.30 0 A 1
ATOM   1840 C CA  . ILE A 1 267 ? -9.175 -14.518 15.727 1.00  96.59 0 A 1
ATOM   1841 C C   . ILE A 1 267 ? -9.041 -13.271 14.855 1.00  96.13 0 A 1
ATOM   1842 O O   . ILE A 1 267 ? -9.395 -12.178 15.300 1.00  95.29 0 A 1
ATOM   1843 C CB  . ILE A 1 267 ? -10.647 -14.739 16.127 1.00  96.58 0 A 1
ATOM   1844 C CG1 . ILE A 1 267 ? -10.826 -15.987 17.010 1.00  95.11 0 A 1
ATOM   1845 C CG2 . ILE A 1 267 ? -11.530 -14.841 14.870 1.00  95.09 0 A 1
ATOM   1846 C CD1 . ILE A 1 267 ? -12.227 -16.120 17.616 1.00  93.12 0 A 1
ATOM   1847 N N   . ASN A 1 268 ? -8.607 -13.448 13.618 1.00  96.08 0 A 1
ATOM   1848 C CA  . ASN A 1 268 ? -8.648 -12.398 12.615 1.00  95.58 0 A 1
ATOM   1849 C C   . ASN A 1 268 ? -9.376 -12.891 11.356 1.00  95.89 0 A 1
ATOM   1850 O O   . ASN A 1 268 ? -8.876 -13.740 10.610 1.00  95.17 0 A 1
ATOM   1851 C CB  . ASN A 1 268 ? -7.231 -11.869 12.350 1.00  94.25 0 A 1
ATOM   1852 C CG  . ASN A 1 268 ? -7.234 -10.633 11.460 1.00  92.51 0 A 1
ATOM   1853 N ND2 . ASN A 1 268 ? -6.126 -9.925 11.424 1.00  84.97 0 A 1
ATOM   1854 O OD1 . ASN A 1 268 ? -8.193 -10.294 10.800 1.00  86.76 0 A 1
ATOM   1855 N N   . LEU A 1 269 ? -10.563 -12.354 11.142 1.00  96.26 0 A 1
ATOM   1856 C CA  . LEU A 1 269 ? -11.453 -12.652 10.016 1.00  96.56 0 A 1
ATOM   1857 C C   . LEU A 1 269 ? -11.817 -11.384  9.227 1.00  96.22 0 A 1
ATOM   1858 O O   . LEU A 1 269 ? -12.802 -11.377  8.490 1.00  94.97 0 A 1
ATOM   1859 C CB  . LEU A 1 269 ? -12.710 -13.373 10.540 1.00  96.78 0 A 1
ATOM   1860 C CG  . LEU A 1 269 ? -12.449 -14.762 11.140 1.00  96.56 0 A 1
ATOM   1861 C CD1 . LEU A 1 269 ? -13.739 -15.326 11.735 1.00  95.65 0 A 1
ATOM   1862 C CD2 . LEU A 1 269 ? -11.953 -15.750 10.076 1.00  95.08 0 A 1
ATOM   1863 N N   . ARG A 1 270 ? -11.014 -10.335  9.377 1.00  95.56 0 A 1
ATOM   1864 C CA  . ARG A 1 270 ? -11.196 -9.049  8.691 1.00  94.94 0 A 1
ATOM   1865 C C   . ARG A 1 270 ? -11.333 -9.224  7.182 1.00  95.09 0 A 1
ATOM   1866 O O   . ARG A 1 270 ? -10.744 -10.124  6.596 1.00  93.91 0 A 1
ATOM   1867 C CB  . ARG A 1 270 ? -9.994 -8.156  9.049 1.00  92.77 0 A 1
ATOM   1868 C CG  . ARG A 1 270 ? -10.084 -6.770  8.413 1.00  87.15 0 A 1
ATOM   1869 C CD  . ARG A 1 270 ? -8.914 -5.886  8.824 1.00  83.13 0 A 1
ATOM   1870 N NE  . ARG A 1 270 ? -9.082 -4.536  8.271 1.00  73.36 0 A 1
ATOM   1871 C CZ  . ARG A 1 270 ? -9.040 -3.404  8.946 1.00  67.17 0 A 1
ATOM   1872 N NH1 . ARG A 1 270 ? -8.752 -3.358 10.217 1.00  60.48 1 A 1
ATOM   1873 N NH2 . ARG A 1 270 ? -9.287 -2.274  8.351 1.00  58.16 0 A 1
ATOM   1874 N N   . ASN A 1 271 ? -12.045 -8.314  6.525 1.00  94.79 0 A 1
ATOM   1875 C CA  . ASN A 1 271 ? -12.145 -8.285  5.066 1.00  94.34 0 A 1
ATOM   1876 C C   . ASN A 1 271 ? -12.580 -9.630  4.459 1.00  94.84 0 A 1
ATOM   1877 O O   . ASN A 1 271 ? -11.885 -10.206  3.621 1.00  93.85 0 A 1
ATOM   1878 C CB  . ASN A 1 271 ? -10.848 -7.732  4.446 1.00  92.43 0 A 1
ATOM   1879 C CG  . ASN A 1 271 ? -10.669 -6.237  4.609 1.00  87.26 0 A 1
ATOM   1880 N ND2 . ASN A 1 271 ? -9.460 -5.756  4.425 1.00  77.92 0 A 1
ATOM   1881 O OD1 . ASN A 1 271 ? -11.571 -5.474  4.848 1.00  79.78 0 A 1
ATOM   1882 N N   . ASN A 1 272 ? -13.725 -10.111  4.889 1.00  95.39 0 A 1
ATOM   1883 C CA  . ASN A 1 272 ? -14.442 -11.211  4.265 1.00  96.08 0 A 1
ATOM   1884 C C   . ASN A 1 272 ? -15.856 -10.752  3.867 1.00  95.95 0 A 1
ATOM   1885 O O   . ASN A 1 272 ? -16.144 -9.550  3.796 1.00  93.92 0 A 1
ATOM   1886 C CB  . ASN A 1 272 ? -14.422 -12.430  5.213 1.00  96.45 0 A 1
ATOM   1887 C CG  . ASN A 1 272 ? -13.138 -13.226  5.107 1.00  96.71 0 A 1
ATOM   1888 N ND2 . ASN A 1 272 ? -12.244 -13.096  6.056 1.00  92.75 0 A 1
ATOM   1889 O OD1 . ASN A 1 272 ? -12.945 -13.986  4.170 1.00  92.98 0 A 1
ATOM   1890 N N   . GLN A 1 273 ? -16.734 -11.693  3.606 1.00  97.01 0 A 1
ATOM   1891 C CA  . GLN A 1 273 ? -18.156 -11.461  3.313 1.00  96.99 0 A 1
ATOM   1892 C C   . GLN A 1 273 ? -19.049 -12.197  4.322 1.00  97.30 0 A 1
ATOM   1893 O O   . GLN A 1 273 ? -20.156 -12.614  3.988 1.00  96.22 0 A 1
ATOM   1894 C CB  . GLN A 1 273 ? -18.460 -11.843  1.851 1.00  96.02 0 A 1
ATOM   1895 C CG  . GLN A 1 273 ? -17.589 -11.087  0.839 1.00  93.49 0 A 1
ATOM   1896 C CD  . GLN A 1 273 ? -17.869 -11.490 -0.612 1.00  88.05 0 A 1
ATOM   1897 N NE2 . GLN A 1 273 ? -17.034 -11.094 -1.541 1.00  75.07 0 A 1
ATOM   1898 O OE1 . GLN A 1 273 ? -18.827 -12.162 -0.938 1.00  79.90 0 A 1
ATOM   1899 N N   . LEU A 1 274 ? -18.551 -12.371  5.551 1.00  97.35 0 A 1
ATOM   1900 C CA  . LEU A 1 274 ? -19.337 -12.972  6.626 1.00  97.58 0 A 1
ATOM   1901 C C   . LEU A 1 274 ? -20.562 -12.103  6.921 1.00  97.33 0 A 1
ATOM   1902 O O   . LEU A 1 274 ? -20.485 -10.873  6.878 1.00  96.46 0 A 1
ATOM   1903 C CB  . LEU A 1 274 ? -18.483 -13.167  7.892 1.00  97.52 0 A 1
ATOM   1904 C CG  . LEU A 1 274 ? -17.270 -14.097  7.728 1.00  96.97 0 A 1
ATOM   1905 C CD1 . LEU A 1 274 ? -16.446 -14.092  9.012 1.00  95.88 0 A 1
ATOM   1906 C CD2 . LEU A 1 274 ? -17.687 -15.544  7.435 1.00  95.25 0 A 1
ATOM   1907 N N   . ASN A 1 275 ? -21.684 -12.749  7.222 1.00  97.25 0 A 1
ATOM   1908 C CA  . ASN A 1 275 ? -22.984 -12.092  7.324 1.00  96.88 0 A 1
ATOM   1909 C C   . ASN A 1 275 ? -23.812 -12.612  8.502 1.00  96.83 0 A 1
ATOM   1910 O O   . ASN A 1 275 ? -23.333 -13.400  9.329 1.00  94.40 0 A 1
ATOM   1911 C CB  . ASN A 1 275 ? -23.672 -12.194  5.942 1.00  95.00 0 A 1
ATOM   1912 C CG  . ASN A 1 275 ? -23.965 -13.616  5.511 1.00  94.39 0 A 1
ATOM   1913 N ND2 . ASN A 1 275 ? -23.536 -13.993  4.324 1.00  84.21 0 A 1
ATOM   1914 O OD1 . ASN A 1 275 ? -24.592 -14.403  6.198 1.00  84.65 0 A 1
ATOM   1915 N N   . GLY A 1 276 ? -25.067 -12.161  8.586 1.00  96.00 0 A 1
ATOM   1916 C CA  . GLY A 1 276 ? -25.950 -12.499  9.690 1.00  95.71 0 A 1
ATOM   1917 C C   . GLY A 1 276 ? -25.656 -11.698 10.958 1.00  96.50 0 A 1
ATOM   1918 O O   . GLY A 1 276 ? -24.961 -10.679 10.927 1.00  94.77 0 A 1
ATOM   1919 N N   . THR A 1 277 ? -26.209 -12.151 12.065 1.00  96.26 0 A 1
ATOM   1920 C CA  . THR A 1 277 ? -26.017 -11.530 13.375 1.00  96.18 0 A 1
ATOM   1921 C C   . THR A 1 277 ? -24.751 -12.042 14.051 1.00  96.22 0 A 1
ATOM   1922 O O   . THR A 1 277 ? -24.345 -13.187 13.875 1.00  94.23 0 A 1
ATOM   1923 C CB  . THR A 1 277 ? -27.241 -11.754 14.286 1.00  94.47 0 A 1
ATOM   1924 C CG2 . THR A 1 277 ? -28.447 -10.968 13.793 1.00  82.59 0 A 1
ATOM   1925 O OG1 . THR A 1 277 ? -27.611 -13.113 14.290 1.00  83.93 0 A 1
ATOM   1926 N N   . LEU A 1 278 ? -24.132 -11.189 14.859 1.00  95.68 0 A 1
ATOM   1927 C CA  . LEU A 1 278 ? -23.020 -11.579 15.710 1.00  95.37 0 A 1
ATOM   1928 C C   . LEU A 1 278 ? -23.527 -12.394 16.902 1.00  95.26 0 A 1
ATOM   1929 O O   . LEU A 1 278 ? -24.195 -11.873 17.790 1.00  92.75 0 A 1
ATOM   1930 C CB  . LEU A 1 278 ? -22.270 -10.312 16.158 1.00  93.19 0 A 1
ATOM   1931 C CG  . LEU A 1 278 ? -21.041 -10.045 15.277 1.00  90.40 0 A 1
ATOM   1932 C CD1 . LEU A 1 278 ? -20.590 -8.599 15.460 1.00  88.27 0 A 1
ATOM   1933 C CD2 . LEU A 1 278 ? -19.897 -10.957 15.681 1.00  88.33 0 A 1
ATOM   1934 N N   . GLU A 1 279 ? -23.161 -13.667 16.939 1.00  94.13 0 A 1
ATOM   1935 C CA  . GLU A 1 279 ? -23.473 -14.572 18.039 1.00  93.50 0 A 1
ATOM   1936 C C   . GLU A 1 279 ? -22.198 -15.286 18.494 1.00  94.01 0 A 1
ATOM   1937 O O   . GLU A 1 279 ? -21.614 -16.076 17.755 1.00  91.38 0 A 1
ATOM   1938 C CB  . GLU A 1 279 ? -24.556 -15.584 17.637 1.00  90.71 0 A 1
ATOM   1939 C CG  . GLU A 1 279 ? -25.909 -14.916 17.397 1.00  80.38 0 A 1
ATOM   1940 C CD  . GLU A 1 279 ? -27.050 -15.918 17.168 1.00  71.62 0 A 1
ATOM   1941 O OE1 . GLU A 1 279 ? -28.180 -15.435 16.935 1.00  63.58 0 A 1
ATOM   1942 O OE2 . GLU A 1 279 ? -26.807 -17.142 17.259 1.00  63.94 -1 A 1
ATOM   1943 N N   . PHE A 1 280 ? -21.775 -15.031 19.728 1.00  94.21 0 A 1
ATOM   1944 C CA  . PHE A 1 280 ? -20.608 -15.687 20.320 1.00  94.18 0 A 1
ATOM   1945 C C   . PHE A 1 280 ? -20.943 -17.045 20.954 1.00  93.17 0 A 1
ATOM   1946 O O   . PHE A 1 280 ? -20.060 -17.863 21.181 1.00  87.55 0 A 1
ATOM   1947 C CB  . PHE A 1 280 ? -19.941 -14.741 21.323 1.00  93.57 0 A 1
ATOM   1948 C CG  . PHE A 1 280 ? -19.534 -13.405 20.745 1.00  95.03 0 A 1
ATOM   1949 C CD1 . PHE A 1 280 ? -18.724 -13.333 19.590 1.00  92.95 0 A 1
ATOM   1950 C CD2 . PHE A 1 280 ? -19.958 -12.204 21.349 1.00  92.93 0 A 1
ATOM   1951 C CE1 . PHE A 1 280 ? -18.348 -12.093 19.045 1.00  92.08 0 A 1
ATOM   1952 C CE2 . PHE A 1 280 ? -19.573 -10.958 20.812 1.00  92.11 0 A 1
ATOM   1953 C CZ  . PHE A 1 280 ? -18.774 -10.914 19.662 1.00  93.34 0 A 1
ATOM   1954 N N   . GLY A 1 281 ? -22.204 -17.314 21.225 1.00  91.06 0 A 1
ATOM   1955 C CA  . GLY A 1 281 ? -22.654 -18.569 21.816 1.00  90.11 0 A 1
ATOM   1956 C C   . GLY A 1 281 ? -22.042 -18.853 23.189 1.00  91.09 0 A 1
ATOM   1957 O O   . GLY A 1 281 ? -21.949 -17.973 24.057 1.00  84.77 0 A 1
ATOM   1958 N N   . ASN A 1 282 ? -21.630 -20.107 23.412 1.00  88.70 0 A 1
ATOM   1959 C CA  . ASN A 1 282 ? -21.006 -20.541 24.660 1.00  88.53 0 A 1
ATOM   1960 C C   . ASN A 1 282 ? -19.509 -20.227 24.652 1.00  88.91 0 A 1
ATOM   1961 O O   . ASN A 1 282 ? -18.702 -20.995 24.131 1.00  82.72 0 A 1
ATOM   1962 C CB  . ASN A 1 282 ? -21.273 -22.039 24.885 1.00  83.13 0 A 1
ATOM   1963 C CG  . ASN A 1 282 ? -22.671 -22.321 25.392 1.00  76.14 0 A 1
ATOM   1964 N ND2 . ASN A 1 282 ? -23.124 -23.549 25.259 1.00  66.19 0 A 1
ATOM   1965 O OD1 . ASN A 1 282 ? -23.355 -21.480 25.940 1.00  65.91 0 A 1
ATOM   1966 N N   . ILE A 1 283 ? -19.147 -19.126 25.274 1.00  88.13 0 A 1
ATOM   1967 C CA  . ILE A 1 283 ? -17.749 -18.698 25.409 1.00  88.62 0 A 1
ATOM   1968 C C   . ILE A 1 283 ? -17.062 -19.542 26.485 1.00  88.25 0 A 1
ATOM   1969 O O   . ILE A 1 283 ? -17.575 -19.657 27.600 1.00  84.00 0 A 1
ATOM   1970 C CB  . ILE A 1 283 ? -17.696 -17.183 25.713 1.00  86.44 0 A 1
ATOM   1971 C CG1 . ILE A 1 283 ? -18.368 -16.366 24.581 1.00  83.59 0 A 1
ATOM   1972 C CG2 . ILE A 1 283 ? -16.242 -16.727 25.910 1.00  82.03 0 A 1
ATOM   1973 C CD1 . ILE A 1 283 ? -18.678 -14.918 24.976 1.00  79.33 0 A 1
ATOM   1974 N N   . SER A 1 284 ? -15.887 -20.086 26.173 1.00  85.41 0 A 1
ATOM   1975 C CA  . SER A 1 284 ? -15.010 -20.737 27.148 1.00  83.53 0 A 1
ATOM   1976 C C   . SER A 1 284 ? -14.668 -19.766 28.290 1.00  84.39 0 A 1
ATOM   1977 O O   . SER A 1 284 ? -14.419 -18.589 28.053 1.00  78.80 0 A 1
ATOM   1978 C CB  . SER A 1 284 ? -13.736 -21.230 26.464 1.00  77.62 0 A 1
ATOM   1979 O OG  . SER A 1 284 ? -12.977 -21.970 27.399 1.00  70.09 0 A 1
ATOM   1980 N N   . SER A 1 285 ? -14.687 -20.250 29.526 1.00  86.19 0 A 1
ATOM   1981 C CA  . SER A 1 285 ? -14.484 -19.392 30.694 1.00  85.80 0 A 1
ATOM   1982 C C   . SER A 1 285 ? -13.358 -19.909 31.594 1.00  87.13 0 A 1
ATOM   1983 O O   . SER A 1 285 ? -13.388 -21.080 31.967 1.00  79.72 0 A 1
ATOM   1984 C CB  . SER A 1 285 ? -15.787 -19.270 31.485 1.00  77.90 0 A 1
ATOM   1985 O OG  . SER A 1 285 ? -15.655 -18.302 32.504 1.00  69.36 0 A 1
ATOM   1986 N N   . PRO A 1 286 ? -12.398 -19.040 31.991 1.00  87.72 0 A 1
ATOM   1987 C CA  . PRO A 1 286 ? -12.219 -17.681 31.489 1.00  89.23 0 A 1
ATOM   1988 C C   . PRO A 1 286 ? -11.764 -17.680 30.023 1.00  91.07 0 A 1
ATOM   1989 O O   . PRO A 1 286 ? -11.031 -18.566 29.605 1.00  86.10 0 A 1
ATOM   1990 C CB  . PRO A 1 286 ? -11.165 -17.054 32.405 1.00  84.86 0 A 1
ATOM   1991 C CG  . PRO A 1 286 ? -10.304 -18.260 32.791 1.00  80.27 0 A 1
ATOM   1992 C CD  . PRO A 1 286 ? -11.315 -19.406 32.871 1.00  82.83 0 A 1
ATOM   1993 N N   . SER A 1 287 ? -12.185 -16.685 29.260 1.00  91.53 0 A 1
ATOM   1994 C CA  . SER A 1 287 ? -11.734 -16.540 27.877 1.00  92.80 0 A 1
ATOM   1995 C C   . SER A 1 287 ? -10.249 -16.158 27.829 1.00  93.60 0 A 1
ATOM   1996 O O   . SER A 1 287 ? -9.825 -15.223 28.507 1.00  91.94 0 A 1
ATOM   1997 C CB  . SER A 1 287 ? -12.565 -15.496 27.137 1.00  91.11 0 A 1
ATOM   1998 O OG  . SER A 1 287 ? -12.118 -15.383 25.804 1.00  87.30 0 A 1
ATOM   1999 N N   . THR A 1 288 ? -9.488 -16.860 26.989 1.00  94.37 0 A 1
ATOM   2000 C CA  . THR A 1 288 ? -8.083 -16.555 26.680 1.00  94.28 0 A 1
ATOM   2001 C C   . THR A 1 288 ? -7.935 -15.602 25.495 1.00  94.66 0 A 1
ATOM   2002 O O   . THR A 1 288 ? -6.820 -15.202 25.176 1.00  92.73 0 A 1
ATOM   2003 C CB  . THR A 1 288 ? -7.318 -17.851 26.389 1.00  92.35 0 A 1
ATOM   2004 C CG2 . THR A 1 288 ? -7.174 -18.709 27.646 1.00  80.39 0 A 1
ATOM   2005 O OG1 . THR A 1 288 ? -8.026 -18.612 25.439 1.00  82.76 0 A 1
ATOM   2006 N N   . LEU A 1 289 ? -9.041 -15.241 24.845 1.00  95.21 0 A 1
ATOM   2007 C CA  . LEU A 1 289 ? -9.018 -14.434 23.633 1.00  95.62 0 A 1
ATOM   2008 C C   . LEU A 1 289 ? -8.471 -13.033 23.924 1.00  95.57 0 A 1
ATOM   2009 O O   . LEU A 1 289 ? -9.008 -12.295 24.751 1.00  94.54 0 A 1
ATOM   2010 C CB  . LEU A 1 289 ? -10.433 -14.398 23.031 1.00  95.26 0 A 1
ATOM   2011 C CG  . LEU A 1 289 ? -10.468 -13.961 21.557 1.00  92.90 0 A 1
ATOM   2012 C CD1 . LEU A 1 289 ? -9.894 -15.033 20.629 1.00  90.65 0 A 1
ATOM   2013 C CD2 . LEU A 1 289 ? -11.911 -13.713 21.134 1.00  90.11 0 A 1
ATOM   2014 N N   . THR A 1 290 ? -7.383 -12.670 23.221 1.00  95.57 0 A 1
ATOM   2015 C CA  . THR A 1 290 ? -6.715 -11.367 23.329 1.00  95.08 0 A 1
ATOM   2016 C C   . THR A 1 290 ? -6.961 -10.490 22.105 1.00  95.01 0 A 1
ATOM   2017 O O   . THR A 1 290 ? -6.983 -9.267 22.232 1.00  93.82 0 A 1
ATOM   2018 C CB  . THR A 1 290 ? -5.210 -11.521 23.554 1.00  93.72 0 A 1
ATOM   2019 C CG2 . THR A 1 290 ? -4.897 -12.326 24.816 1.00  82.35 0 A 1
ATOM   2020 O OG1 . THR A 1 290 ? -4.584 -12.168 22.476 1.00  83.86 0 A 1
ATOM   2021 N N   . VAL A 1 291 ? -7.190 -11.101 20.946 1.00  95.50 0 A 1
ATOM   2022 C CA  . VAL A 1 291 ? -7.460 -10.413 19.683 1.00  95.67 0 A 1
ATOM   2023 C C   . VAL A 1 291 ? -8.755 -10.941 19.078 1.00  96.07 0 A 1
ATOM   2024 O O   . VAL A 1 291 ? -8.912 -12.152 18.894 1.00  95.68 0 A 1
ATOM   2025 C CB  . VAL A 1 291 ? -6.299 -10.580 18.679 1.00  94.41 0 A 1
ATOM   2026 C CG1 . VAL A 1 291 ? -6.556 -9.795 17.383 1.00  92.17 0 A 1
ATOM   2027 C CG2 . VAL A 1 291 ? -4.974 -10.099 19.278 1.00  92.75 0 A 1
ATOM   2028 N N   . LEU A 1 292 ? -9.653 -10.028 18.741 1.00  96.38 0 A 1
ATOM   2029 C CA  . LEU A 1 292 ? -10.857 -10.311 17.967 1.00  96.67 0 A 1
ATOM   2030 C C   . LEU A 1 292 ? -11.018 -9.240 16.894 1.00  96.44 0 A 1
ATOM   2031 O O   . LEU A 1 292 ? -11.510 -8.146 17.170 1.00  95.60 0 A 1
ATOM   2032 C CB  . LEU A 1 292 ? -12.068 -10.402 18.916 1.00  96.70 0 A 1
ATOM   2033 C CG  . LEU A 1 292 ? -13.403 -10.660 18.202 1.00  96.46 0 A 1
ATOM   2034 C CD1 . LEU A 1 292 ? -13.407 -11.994 17.440 1.00  94.76 0 A 1
ATOM   2035 C CD2 . LEU A 1 292 ? -14.535 -10.714 19.234 1.00  94.43 0 A 1
ATOM   2036 N N   . ASP A 1 293 ? -10.628 -9.577 15.682 1.00  96.37 0 A 1
ATOM   2037 C CA  . ASP A 1 293 ? -10.835 -8.739 14.505 1.00  96.17 0 A 1
ATOM   2038 C C   . ASP A 1 293 ? -11.775 -9.456 13.532 1.00  96.42 0 A 1
ATOM   2039 O O   . ASP A 1 293 ? -11.444 -10.483 12.936 1.00  95.72 0 A 1
ATOM   2040 C CB  . ASP A 1 293 ? -9.494 -8.344 13.871 1.00  95.09 0 A 1
ATOM   2041 C CG  . ASP A 1 293 ? -9.636 -7.260 12.795 1.00  93.93 0 A 1
ATOM   2042 O OD1 . ASP A 1 293 ? -10.762 -7.045 12.291 1.00  91.42 0 A 1
ATOM   2043 O OD2 . ASP A 1 293 ? -8.611 -6.615 12.478 1.00  89.76 -1 A 1
ATOM   2044 N N   . ILE A 1 294 ? -12.985 -8.927 13.416 1.00  96.70 0 A 1
ATOM   2045 C CA  . ILE A 1 294 ? -14.044 -9.387 12.517 1.00  96.85 0 A 1
ATOM   2046 C C   . ILE A 1 294 ? -14.572 -8.227 11.662 1.00  96.87 0 A 1
ATOM   2047 O O   . ILE A 1 294 ? -15.692 -8.268 11.160 1.00  95.62 0 A 1
ATOM   2048 C CB  . ILE A 1 294 ? -15.157 -10.113 13.299 1.00  96.43 0 A 1
ATOM   2049 C CG1 . ILE A 1 294 ? -15.701 -9.230 14.449 1.00  94.16 0 A 1
ATOM   2050 C CG2 . ILE A 1 294 ? -14.644 -11.464 13.812 1.00  92.56 0 A 1
ATOM   2051 C CD1 . ILE A 1 294 ? -16.914 -9.836 15.148 1.00  91.04 0 A 1
ATOM   2052 N N   . SER A 1 295 ? -13.760 -7.201 11.523 1.00  96.18 0 A 1
ATOM   2053 C CA  . SER A 1 295 ? -14.083 -5.961 10.832 1.00  95.66 0 A 1
ATOM   2054 C C   . SER A 1 295 ? -14.250 -6.147  9.323 1.00  95.59 0 A 1
ATOM   2055 O O   . SER A 1 295 ? -13.828 -7.148  8.748 1.00  94.35 0 A 1
ATOM   2056 C CB  . SER A 1 295 ? -13.006 -4.929 11.135 1.00  93.96 0 A 1
ATOM   2057 O OG  . SER A 1 295 ? -11.763 -5.291 10.565 1.00  90.77 0 A 1
ATOM   2058 N N   . ASN A 1 296 ? -14.852 -5.154  8.660 1.00  95.46 0 A 1
ATOM   2059 C CA  . ASN A 1 296 ? -15.049 -5.187  7.213 1.00  95.06 0 A 1
ATOM   2060 C C   . ASN A 1 296 ? -15.680 -6.493  6.710 1.00  95.45 0 A 1
ATOM   2061 O O   . ASN A 1 296 ? -15.179 -7.144  5.792 1.00  93.69 0 A 1
ATOM   2062 C CB  . ASN A 1 296 ? -13.737 -4.816  6.490 1.00  92.84 0 A 1
ATOM   2063 C CG  . ASN A 1 296 ? -13.433 -3.336  6.545 1.00  85.61 0 A 1
ATOM   2064 N ND2 . ASN A 1 296 ? -12.221 -2.955  6.869 1.00  73.09 0 A 1
ATOM   2065 O OD1 . ASN A 1 296 ? -14.255 -2.500  6.256 1.00  76.55 0 A 1
ATOM   2066 N N   . ASN A 1 297 ? -16.781 -6.874  7.340 1.00  95.93 0 A 1
ATOM   2067 C CA  . ASN A 1 297 ? -17.660 -7.954  6.935 1.00  96.58 0 A 1
ATOM   2068 C C   . ASN A 1 297 ? -19.077 -7.403  6.704 1.00  96.61 0 A 1
ATOM   2069 O O   . ASN A 1 297 ? -19.326 -6.202  6.841 1.00  94.72 0 A 1
ATOM   2070 C CB  . ASN A 1 297 ? -17.586 -9.073  7.987 1.00  96.68 0 A 1
ATOM   2071 C CG  . ASN A 1 297 ? -16.403 -9.988  7.776 1.00  96.98 0 A 1
ATOM   2072 N ND2 . ASN A 1 297 ? -15.337 -9.819  8.516 1.00  93.25 0 A 1
ATOM   2073 O OD1 . ASN A 1 297 ? -16.438 -10.876  6.934 1.00  93.14 0 A 1
ATOM   2074 N N   . ASN A 1 298 ? -20.020 -8.272  6.388 1.00  97.34 0 A 1
ATOM   2075 C CA  . ASN A 1 298 ? -21.419 -7.915  6.151 1.00  97.22 0 A 1
ATOM   2076 C C   . ASN A 1 298 ? -22.321 -8.266  7.344 1.00  97.34 0 A 1
ATOM   2077 O O   . ASN A 1 298 ? -23.491 -8.608  7.167 1.00  95.78 0 A 1
ATOM   2078 C CB  . ASN A 1 298 ? -21.888 -8.560  4.832 1.00  96.63 0 A 1
ATOM   2079 C CG  . ASN A 1 298 ? -21.103 -8.105  3.614 1.00  95.45 0 A 1
ATOM   2080 N ND2 . ASN A 1 298 ? -20.945 -8.970  2.634 1.00  87.76 0 A 1
ATOM   2081 O OD1 . ASN A 1 298 ? -20.639 -6.988  3.505 1.00  88.50 0 A 1
ATOM   2082 N N   . PHE A 1 299 ? -21.769 -8.222  8.570 1.00  97.13 0 A 1
ATOM   2083 C CA  . PHE A 1 299 ? -22.556 -8.479  9.767 1.00  97.27 0 A 1
ATOM   2084 C C   . PHE A 1 299 ? -23.603 -7.386  9.991 1.00  97.12 0 A 1
ATOM   2085 O O   . PHE A 1 299 ? -23.352 -6.203  9.743 1.00  96.03 0 A 1
ATOM   2086 C CB  . PHE A 1 299 ? -21.666 -8.608 11.004 1.00  96.98 0 A 1
ATOM   2087 C CG  . PHE A 1 299 ? -20.725 -9.791 10.986 1.00  97.50 0 A 1
ATOM   2088 C CD1 . PHE A 1 299 ? -21.237 -11.103 10.968 1.00  96.60 0 A 1
ATOM   2089 C CD2 . PHE A 1 299 ? -19.332 -9.586 11.019 1.00  96.51 0 A 1
ATOM   2090 C CE1 . PHE A 1 299 ? -20.370 -12.199 10.973 1.00  96.07 0 A 1
ATOM   2091 C CE2 . PHE A 1 299 ? -18.462 -10.687 11.030 1.00  96.04 0 A 1
ATOM   2092 C CZ  . PHE A 1 299 ? -18.977 -11.994 11.003 1.00  96.63 0 A 1
ATOM   2093 N N   . ILE A 1 300 ? -24.750 -7.792 10.539 1.00  97.12 0 A 1
ATOM   2094 C CA  . ILE A 1 300 ? -25.865 -6.910 10.867 1.00  96.78 0 A 1
ATOM   2095 C C   . ILE A 1 300 ? -26.310 -7.100 12.316 1.00  96.60 0 A 1
ATOM   2096 O O   . ILE A 1 300 ? -26.136 -8.170 12.905 1.00  94.04 0 A 1
ATOM   2097 C CB  . ILE A 1 300 ? -27.045 -7.101  9.882 1.00  94.59 0 A 1
ATOM   2098 C CG1 . ILE A 1 300 ? -27.603 -8.530  9.902 1.00  78.78 0 A 1
ATOM   2099 C CG2 . ILE A 1 300 ? -26.630 -6.668  8.464 1.00  78.15 0 A 1
ATOM   2100 C CD1 . ILE A 1 300 ? -28.922 -8.708  9.123 1.00  71.86 0 A 1
ATOM   2101 N N   . GLY A 1 301 ? -26.945 -6.075 12.877 1.00  95.92 0 A 1
ATOM   2102 C CA  . GLY A 1 301 ? -27.565 -6.156 14.189 1.00  95.85 0 A 1
ATOM   2103 C C   . GLY A 1 301 ? -26.633 -5.759 15.344 1.00  96.64 0 A 1
ATOM   2104 O O   . GLY A 1 301 ? -25.518 -5.289 15.130 1.00  94.82 0 A 1
ATOM   2105 N N   . PRO A 1 302 ? -27.124 -5.913 16.589 1.00  96.43 0 A 1
ATOM   2106 C CA  . PRO A 1 302 ? -26.452 -5.337 17.752 1.00  96.20 0 A 1
ATOM   2107 C C   . PRO A 1 302 ? -25.163 -6.068 18.121 1.00  96.65 0 A 1
ATOM   2108 O O   . PRO A 1 302 ? -25.013 -7.268 17.908 1.00  95.27 0 A 1
ATOM   2109 C CB  . PRO A 1 302 ? -27.492 -5.425 18.883 1.00  94.43 0 A 1
ATOM   2110 C CG  . PRO A 1 302 ? -28.315 -6.652 18.501 1.00  91.06 0 A 1
ATOM   2111 C CD  . PRO A 1 302 ? -28.356 -6.571 16.978 1.00  94.83 0 A 1
ATOM   2112 N N   . ILE A 1 303 ? -24.252 -5.342 18.785 1.00  96.68 0 A 1
ATOM   2113 C CA  . ILE A 1 303 ? -23.107 -5.943 19.469 1.00  96.69 0 A 1
ATOM   2114 C C   . ILE A 1 303 ? -23.629 -6.764 20.657 1.00  96.36 0 A 1
ATOM   2115 O O   . ILE A 1 303 ? -24.302 -6.213 21.544 1.00  95.27 0 A 1
ATOM   2116 C CB  . ILE A 1 303 ? -22.094 -4.865 19.917 1.00  96.24 0 A 1
ATOM   2117 C CG1 . ILE A 1 303 ? -21.620 -4.006 18.717 1.00  95.11 0 A 1
ATOM   2118 C CG2 . ILE A 1 303 ? -20.890 -5.543 20.607 1.00  95.08 0 A 1
ATOM   2119 C CD1 . ILE A 1 303 ? -20.771 -2.792 19.111 1.00  93.20 0 A 1
ATOM   2120 N N   . PRO A 1 304 ? -23.345 -8.077 20.737 1.00  96.37 0 A 1
ATOM   2121 C CA  . PRO A 1 304 ? -23.829 -8.905 21.833 1.00  95.86 0 A 1
ATOM   2122 C C   . PRO A 1 304 ? -23.256 -8.461 23.179 1.00  95.68 0 A 1
ATOM   2123 O O   . PRO A 1 304 ? -22.043 -8.327 23.340 1.00  94.48 0 A 1
ATOM   2124 C CB  . PRO A 1 304 ? -23.416 -10.342 21.489 1.00  94.70 0 A 1
ATOM   2125 C CG  . PRO A 1 304 ? -23.192 -10.311 19.986 1.00  93.07 0 A 1
ATOM   2126 C CD  . PRO A 1 304 ? -22.689 -8.893 19.732 1.00  95.46 0 A 1
ATOM   2127 N N   . LYS A 1 305 ? -24.106 -8.357 24.203 1.00  95.03 0 A 1
ATOM   2128 C CA  . LYS A 1 305 ? -23.660 -8.047 25.582 1.00  94.13 0 A 1
ATOM   2129 C C   . LYS A 1 305 ? -22.632 -9.043 26.124 1.00  94.27 0 A 1
ATOM   2130 O O   . LYS A 1 305 ? -21.845 -8.712 27.012 1.00  92.17 0 A 1
ATOM   2131 C CB  . LYS A 1 305 ? -24.862 -7.983 26.534 1.00  92.15 0 A 1
ATOM   2132 C CG  . LYS A 1 305 ? -25.777 -6.798 26.232 1.00  79.96 0 A 1
ATOM   2133 C CD  . LYS A 1 305 ? -26.879 -6.674 27.285 1.00  75.24 0 A 1
ATOM   2134 C CE  . LYS A 1 305 ? -27.747 -5.451 26.975 1.00  61.54 0 A 1
ATOM   2135 N NZ  . LYS A 1 305 ? -28.769 -5.192 28.016 1.00  53.58 1 A 1
ATOM   2136 N N   . SER A 1 306 ? -22.617 -10.268 25.590 1.00  94.65 0 A 1
ATOM   2137 C CA  . SER A 1 306 ? -21.650 -11.301 25.947 1.00  94.55 0 A 1
ATOM   2138 C C   . SER A 1 306 ? -20.205 -10.947 25.592 1.00  94.96 0 A 1
ATOM   2139 O O   . SER A 1 306 ? -19.305 -11.586 26.121 1.00  93.49 0 A 1
ATOM   2140 C CB  . SER A 1 306 ? -22.037 -12.640 25.310 1.00  93.18 0 A 1
ATOM   2141 O OG  . SER A 1 306 ? -22.191 -12.507 23.916 1.00  87.35 0 A 1
ATOM   2142 N N   . ILE A 1 307 ? -19.970 -9.903 24.789 1.00  95.14 0 A 1
ATOM   2143 C CA  . ILE A 1 307 ? -18.626 -9.397 24.506 1.00  95.39 0 A 1
ATOM   2144 C C   . ILE A 1 307 ? -17.863 -9.019 25.790 1.00  95.47 0 A 1
ATOM   2145 O O   . ILE A 1 307 ? -16.653 -9.186 25.861 1.00  94.26 0 A 1
ATOM   2146 C CB  . ILE A 1 307 ? -18.702 -8.224 23.515 1.00  94.54 0 A 1
ATOM   2147 C CG1 . ILE A 1 307 ? -17.351 -8.052 22.797 1.00  89.96 0 A 1
ATOM   2148 C CG2 . ILE A 1 307 ? -19.146 -6.902 24.180 1.00  88.88 0 A 1
ATOM   2149 C CD1 . ILE A 1 307 ? -17.487 -7.273 21.484 1.00  83.49 0 A 1
ATOM   2150 N N   . SER A 1 308 ? -18.587 -8.630 26.839 1.00  94.89 0 A 1
ATOM   2151 C CA  . SER A 1 308 ? -18.005 -8.328 28.156 1.00  94.16 0 A 1
ATOM   2152 C C   . SER A 1 308 ? -17.340 -9.534 28.846 1.00  94.27 0 A 1
ATOM   2153 O O   . SER A 1 308 ? -16.593 -9.349 29.800 1.00  92.72 0 A 1
ATOM   2154 C CB  . SER A 1 308 ? -19.093 -7.756 29.073 1.00  92.44 0 A 1
ATOM   2155 O OG  . SER A 1 308 ? -20.109 -8.707 29.332 1.00  82.46 0 A 1
ATOM   2156 N N   . LYS A 1 309 ? -17.587 -10.759 28.358 1.00  94.51 0 A 1
ATOM   2157 C CA  . LYS A 1 309 ? -16.945 -11.982 28.867 1.00  94.57 0 A 1
ATOM   2158 C C   . LYS A 1 309 ? -15.508 -12.158 28.368 1.00  94.86 0 A 1
ATOM   2159 O O   . LYS A 1 309 ? -14.759 -12.919 28.972 1.00  93.68 0 A 1
ATOM   2160 C CB  . LYS A 1 309 ? -17.772 -13.218 28.497 1.00  94.11 0 A 1
ATOM   2161 C CG  . LYS A 1 309 ? -19.176 -13.224 29.113 1.00  91.60 0 A 1
ATOM   2162 C CD  . LYS A 1 309 ? -19.875 -14.532 28.736 1.00  86.85 0 A 1
ATOM   2163 C CE  . LYS A 1 309 ? -21.269 -14.625 29.323 1.00  79.52 0 A 1
ATOM   2164 N NZ  . LYS A 1 309 ? -21.923 -15.913 28.934 1.00  69.58 1 A 1
ATOM   2165 N N   . PHE A 1 310 ? -15.121 -11.476 27.307 1.00  95.29 0 A 1
ATOM   2166 C CA  . PHE A 1 310 ? -13.772 -11.532 26.769 1.00  95.33 0 A 1
ATOM   2167 C C   . PHE A 1 310 ? -12.816 -10.614 27.552 1.00  95.15 0 A 1
ATOM   2168 O O   . PHE A 1 310 ? -12.187 -9.719 27.004 1.00  93.76 0 A 1
ATOM   2169 C CB  . PHE A 1 310 ? -13.796 -11.222 25.267 1.00  95.33 0 A 1
ATOM   2170 C CG  . PHE A 1 310 ? -14.646 -12.158 24.435 1.00  95.59 0 A 1
ATOM   2171 C CD1 . PHE A 1 310 ? -14.326 -13.526 24.355 1.00  93.92 0 A 1
ATOM   2172 C CD2 . PHE A 1 310 ? -15.730 -11.656 23.700 1.00  93.94 0 A 1
ATOM   2173 C CE1 . PHE A 1 310 ? -15.086 -14.388 23.542 1.00  92.96 0 A 1
ATOM   2174 C CE2 . PHE A 1 310 ? -16.492 -12.510 22.884 1.00  93.00 0 A 1
ATOM   2175 C CZ  . PHE A 1 310 ? -16.169 -13.875 22.807 1.00  93.76 0 A 1
ATOM   2176 N N   . ILE A 1 311 ? -12.686 -10.861 28.851 1.00  94.45 0 A 1
ATOM   2177 C CA  . ILE A 1 311 ? -11.986 -9.979 29.803 1.00  93.73 0 A 1
ATOM   2178 C C   . ILE A 1 311 ? -10.495 -9.772 29.503 1.00  93.72 0 A 1
ATOM   2179 O O   . ILE A 1 311 ? -9.895 -8.837 30.020 1.00  92.09 0 A 1
ATOM   2180 C CB  . ILE A 1 311 ? -12.155 -10.500 31.243 1.00  92.30 0 A 1
ATOM   2181 C CG1 . ILE A 1 311 ? -11.601 -11.936 31.406 1.00  85.42 0 A 1
ATOM   2182 C CG2 . ILE A 1 311 ? -13.643 -10.408 31.652 1.00  82.47 0 A 1
ATOM   2183 C CD1 . ILE A 1 311 ? -11.539 -12.427 32.856 1.00  78.34 0 A 1
ATOM   2184 N N   . ASN A 1 312 ? -9.898 -10.651 28.682 1.00  94.28 0 A 1
ATOM   2185 C CA  . ASN A 1 312 ? -8.492 -10.579 28.292 1.00  94.18 0 A 1
ATOM   2186 C C   . ASN A 1 312 ? -8.273 -9.905 26.928 1.00  94.46 0 A 1
ATOM   2187 O O   . ASN A 1 312 ? -7.125 -9.827 26.490 1.00  93.06 0 A 1
ATOM   2188 C CB  . ASN A 1 312 ? -7.880 -11.988 28.350 1.00  93.83 0 A 1
ATOM   2189 C CG  . ASN A 1 312 ? -7.771 -12.520 29.761 1.00  92.81 0 A 1
ATOM   2190 N ND2 . ASN A 1 312 ? -8.087 -13.782 29.963 1.00  84.28 0 A 1
ATOM   2191 O OD1 . ASN A 1 312 ? -7.401 -11.829 30.695 1.00  85.61 0 A 1
ATOM   2192 N N   . LEU A 1 313 ? -9.331 -9.414 26.268 1.00  94.83 0 A 1
ATOM   2193 C CA  . LEU A 1 313 ? -9.189 -8.708 24.993 1.00  94.97 0 A 1
ATOM   2194 C C   . LEU A 1 313 ? -8.265 -7.501 25.145 1.00  94.57 0 A 1
ATOM   2195 O O   . LEU A 1 313 ? -8.445 -6.655 26.022 1.00  93.28 0 A 1
ATOM   2196 C CB  . LEU A 1 313 ? -10.550 -8.270 24.421 1.00  94.56 0 A 1
ATOM   2197 C CG  . LEU A 1 313 ? -11.289 -9.362 23.628 1.00  91.60 0 A 1
ATOM   2198 C CD1 . LEU A 1 313 ? -12.664 -8.840 23.206 1.00  90.97 0 A 1
ATOM   2199 C CD2 . LEU A 1 313 ? -10.543 -9.772 22.363 1.00  90.47 0 A 1
ATOM   2200 N N   . GLN A 1 314 ? -7.277 -7.441 24.250 1.00  94.71 0 A 1
ATOM   2201 C CA  . GLN A 1 314 ? -6.342 -6.332 24.101 1.00  94.28 0 A 1
ATOM   2202 C C   . GLN A 1 314 ? -6.597 -5.574 22.793 1.00  94.07 0 A 1
ATOM   2203 O O   . GLN A 1 314 ? -6.416 -4.362 22.750 1.00  92.87 0 A 1
ATOM   2204 C CB  . GLN A 1 314 ? -4.913 -6.874 24.134 1.00  93.21 0 A 1
ATOM   2205 C CG  . GLN A 1 314 ? -4.549 -7.501 25.479 1.00  90.84 0 A 1
ATOM   2206 C CD  . GLN A 1 314 ? -3.140 -8.096 25.445 1.00  90.44 0 A 1
ATOM   2207 N NE2 . GLN A 1 314 ? -2.182 -7.485 26.090 1.00  79.52 0 A 1
ATOM   2208 O OE1 . GLN A 1 314 ? -2.885 -9.114 24.824 1.00  81.96 0 A 1
ATOM   2209 N N   . ASP A 1 315 ? -7.049 -6.289 21.773 1.00  94.98 0 A 1
ATOM   2210 C CA  . ASP A 1 315 ? -7.375 -5.744 20.458 1.00  95.18 0 A 1
ATOM   2211 C C   . ASP A 1 315 ? -8.774 -6.209 20.039 1.00  95.62 0 A 1
ATOM   2212 O O   . ASP A 1 315 ? -9.032 -7.409 19.926 1.00  94.93 0 A 1
ATOM   2213 C CB  . ASP A 1 315 ? -6.291 -6.177 19.466 1.00  94.03 0 A 1
ATOM   2214 C CG  . ASP A 1 315 ? -6.474 -5.604 18.061 1.00  92.55 0 A 1
ATOM   2215 O OD1 . ASP A 1 315 ? -7.455 -4.862 17.814 1.00  89.10 0 A 1
ATOM   2216 O OD2 . ASP A 1 315 ? -5.612 -5.862 17.190 1.00  87.94 -1 A 1
ATOM   2217 N N   . LEU A 1 316 ? -9.672 -5.248 19.851 1.00  95.52 0 A 1
ATOM   2218 C CA  . LEU A 1 316 ? -11.038 -5.479 19.404 1.00  95.95 0 A 1
ATOM   2219 C C   . LEU A 1 316 ? -11.347 -4.579 18.211 1.00  95.87 0 A 1
ATOM   2220 O O   . LEU A 1 316 ? -11.417 -3.358 18.351 1.00  94.90 0 A 1
ATOM   2221 C CB  . LEU A 1 316 ? -12.006 -5.235 20.574 1.00  96.11 0 A 1
ATOM   2222 C CG  . LEU A 1 316 ? -13.490 -5.376 20.202 1.00  96.06 0 A 1
ATOM   2223 C CD1 . LEU A 1 316 ? -13.840 -6.773 19.684 1.00  94.74 0 A 1
ATOM   2224 C CD2 . LEU A 1 316 ? -14.349 -5.110 21.441 1.00  94.58 0 A 1
ATOM   2225 N N   . ASP A 1 317 ? -11.612 -5.203 17.076 1.00  96.25 0 A 1
ATOM   2226 C CA  . ASP A 1 317 ? -12.052 -4.511 15.871 1.00  96.31 0 A 1
ATOM   2227 C C   . ASP A 1 317 ? -13.410 -5.044 15.403 1.00  96.56 0 A 1
ATOM   2228 O O   . ASP A 1 317 ? -13.552 -6.185 14.964 1.00  95.80 0 A 1
ATOM   2229 C CB  . ASP A 1 317 ? -10.961 -4.583 14.788 1.00  95.56 0 A 1
ATOM   2230 C CG  . ASP A 1 317 ? -11.161 -3.546 13.684 1.00  93.98 0 A 1
ATOM   2231 O OD1 . ASP A 1 317 ? -12.320 -3.120 13.458 1.00  90.31 0 A 1
ATOM   2232 O OD2 . ASP A 1 317 ? -10.150 -3.142 13.070 1.00  88.85 -1 A 1
ATOM   2233 N N   . LEU A 1 318 ? -14.427 -4.202 15.538 1.00  96.65 0 A 1
ATOM   2234 C CA  . LEU A 1 318 ? -15.800 -4.430 15.097 1.00  96.87 0 A 1
ATOM   2235 C C   . LEU A 1 318 ? -16.210 -3.446 13.996 1.00  96.64 0 A 1
ATOM   2236 O O   . LEU A 1 318 ? -17.400 -3.257 13.753 1.00  94.54 0 A 1
ATOM   2237 C CB  . LEU A 1 318 ? -16.769 -4.333 16.296 1.00  96.58 0 A 1
ATOM   2238 C CG  . LEU A 1 318 ? -16.507 -5.286 17.468 1.00  96.27 0 A 1
ATOM   2239 C CD1 . LEU A 1 318 ? -17.577 -5.052 18.543 1.00  94.88 0 A 1
ATOM   2240 C CD2 . LEU A 1 318 ? -16.585 -6.752 17.054 1.00  94.43 0 A 1
ATOM   2241 N N   . SER A 1 319 ? -15.252 -2.789 13.366 1.00  96.37 0 A 1
ATOM   2242 C CA  . SER A 1 319 ? -15.544 -1.769 12.366 1.00  96.05 0 A 1
ATOM   2243 C C   . SER A 1 319 ? -16.368 -2.323 11.200 1.00  96.34 0 A 1
ATOM   2244 O O   . SER A 1 319 ? -16.283 -3.498 10.840 1.00  94.91 0 A 1
ATOM   2245 C CB  . SER A 1 319 ? -14.263 -1.072 11.893 1.00  93.94 0 A 1
ATOM   2246 O OG  . SER A 1 319 ? -13.428 -1.958 11.184 1.00  85.64 0 A 1
ATOM   2247 N N   . HIS A 1 320 ? -17.211 -1.473 10.650 1.00  96.02 0 A 1
ATOM   2248 C CA  . HIS A 1 320 ? -18.188 -1.830  9.616 1.00  95.98 0 A 1
ATOM   2249 C C   . HIS A 1 320 ? -19.271 -2.841 10.043 1.00  96.14 0 A 1
ATOM   2250 O O   . HIS A 1 320 ? -19.999 -3.345  9.183 1.00  94.15 0 A 1
ATOM   2251 C CB  . HIS A 1 320 ? -17.488 -2.197  8.302 1.00  94.67 0 A 1
ATOM   2252 C CG  . HIS A 1 320 ? -16.647 -1.090  7.734 1.00  93.26 0 A 1
ATOM   2253 C CD2 . HIS A 1 320 ? -15.323 -0.842  7.981 1.00  82.99 0 A 1
ATOM   2254 N ND1 . HIS A 1 320 ? -17.088 -0.120  6.863 1.00  82.53 0 A 1
ATOM   2255 C CE1 . HIS A 1 320 ? -16.047  0.689  6.579 1.00  84.01 0 A 1
ATOM   2256 N NE2 . HIS A 1 320 ? -14.958  0.284  7.237 1.00  86.08 0 A 1
ATOM   2257 N N   . LEU A 1 321 ? -19.448 -3.111 11.339 1.00  95.71 0 A 1
ATOM   2258 C CA  . LEU A 1 321 ? -20.641 -3.811 11.828 1.00  96.17 0 A 1
ATOM   2259 C C   . LEU A 1 321 ? -21.863 -2.915 11.626 1.00  96.28 0 A 1
ATOM   2260 O O   . LEU A 1 321 ? -22.016 -1.889 12.284 1.00  94.64 0 A 1
ATOM   2261 C CB  . LEU A 1 321 ? -20.439 -4.192 13.297 1.00  95.40 0 A 1
ATOM   2262 C CG  . LEU A 1 321 ? -21.700 -4.794 13.964 1.00  94.64 0 A 1
ATOM   2263 C CD1 . LEU A 1 321 ? -22.124 -6.116 13.328 1.00  91.09 0 A 1
ATOM   2264 C CD2 . LEU A 1 321 ? -21.436 -5.037 15.440 1.00  90.75 0 A 1
ATOM   2265 N N   . ASN A 1 322 ? -22.793 -3.341 10.774 1.00  96.83 0 A 1
ATOM   2266 C CA  . ASN A 1 322 ? -24.020 -2.603 10.504 1.00  96.78 0 A 1
ATOM   2267 C C   . ASN A 1 322 ? -25.052 -2.819 11.621 1.00  96.62 0 A 1
ATOM   2268 O O   . ASN A 1 322 ? -25.935 -3.676 11.515 1.00  94.82 0 A 1
ATOM   2269 C CB  . ASN A 1 322 ? -24.515 -3.005  9.100 1.00  95.92 0 A 1
ATOM   2270 C CG  . ASN A 1 322 ? -25.721 -2.196  8.656 1.00  94.86 0 A 1
ATOM   2271 N ND2 . ASN A 1 322 ? -26.317 -2.568  7.549 1.00  89.16 0 A 1
ATOM   2272 O OD1 . ASN A 1 322 ? -26.127 -1.231  9.273 1.00  89.96 0 A 1
ATOM   2273 N N   . THR A 1 323 ? -24.925 -2.073 12.729 1.00  96.52 0 A 1
ATOM   2274 C CA  . THR A 1 323 ? -25.757 -2.289 13.921 1.00  96.24 0 A 1
ATOM   2275 C C   . THR A 1 323 ? -27.221 -1.914 13.698 1.00  95.65 0 A 1
ATOM   2276 O O   . THR A 1 323 ? -28.092 -2.517 14.319 1.00  91.85 0 A 1
ATOM   2277 C CB  . THR A 1 323 ? -25.238 -1.546 15.156 1.00  95.37 0 A 1
ATOM   2278 C CG2 . THR A 1 323 ? -23.784 -1.882 15.483 1.00  89.77 0 A 1
ATOM   2279 O OG1 . THR A 1 323 ? -25.346 -0.153 15.008 1.00  89.22 0 A 1
ATOM   2280 N N   . GLN A 1 324 ? -27.497 -0.926 12.853 1.00  95.94 0 A 1
ATOM   2281 C CA  . GLN A 1 324 ? -28.849 -0.385 12.584 1.00  95.45 0 A 1
ATOM   2282 C C   . GLN A 1 324 ? -29.669 -0.060 13.853 1.00  95.71 0 A 1
ATOM   2283 O O   . GLN A 1 324 ? -30.897 -0.028 13.832 1.00  91.15 0 A 1
ATOM   2284 C CB  . GLN A 1 324 ? -29.614 -1.302 11.611 1.00  92.65 0 A 1
ATOM   2285 C CG  . GLN A 1 324 ? -28.912 -1.459 10.261 1.00  86.70 0 A 1
ATOM   2286 C CD  . GLN A 1 324 ? -29.724 -2.272  9.250 1.00  82.53 0 A 1
ATOM   2287 N NE2 . GLN A 1 324 ? -29.253 -2.409  8.040 1.00  70.97 0 A 1
ATOM   2288 O OE1 . GLN A 1 324 ? -30.795 -2.781  9.516 1.00  73.93 0 A 1
ATOM   2289 N N   . GLY A 1 325 ? -28.995  0.180 14.960 1.00  95.56 0 A 1
ATOM   2290 C CA  . GLY A 1 325 ? -29.632  0.346 16.254 1.00  95.47 0 A 1
ATOM   2291 C C   . GLY A 1 325 ? -28.724  1.028 17.268 1.00  96.20 0 A 1
ATOM   2292 O O   . GLY A 1 325 ? -27.642  1.506 16.919 1.00  94.42 0 A 1
ATOM   2293 N N   . PRO A 1 326 ? -29.158  1.081 18.537 1.00  96.05 0 A 1
ATOM   2294 C CA  . PRO A 1 326 ? -28.359  1.694 19.586 1.00  95.70 0 A 1
ATOM   2295 C C   . PRO A 1 326 ? -27.144  0.826 19.940 1.00  95.42 0 A 1
ATOM   2296 O O   . PRO A 1 326 ? -27.218 -0.408 19.951 1.00  93.30 0 A 1
ATOM   2297 C CB  . PRO A 1 326 ? -29.318  1.865 20.767 1.00  94.38 0 A 1
ATOM   2298 C CG  . PRO A 1 326 ? -30.321  0.718 20.583 1.00  91.95 0 A 1
ATOM   2299 C CD  . PRO A 1 326 ? -30.424  0.598 19.063 1.00  94.99 0 A 1
ATOM   2300 N N   . VAL A 1 327 ? -26.051  1.479 20.304 1.00  95.38 0 A 1
ATOM   2301 C CA  . VAL A 1 327 ? -24.861  0.844 20.875 1.00  94.93 0 A 1
ATOM   2302 C C   . VAL A 1 327 ? -24.650  1.388 22.282 1.00  94.52 0 A 1
ATOM   2303 O O   . VAL A 1 327 ? -24.537  2.596 22.492 1.00  93.14 0 A 1
ATOM   2304 C CB  . VAL A 1 327 ? -23.623  1.048 19.984 1.00  93.81 0 A 1
ATOM   2305 C CG1 . VAL A 1 327 ? -22.348  0.513 20.638 1.00  89.71 0 A 1
ATOM   2306 C CG2 . VAL A 1 327 ? -23.807  0.302 18.657 1.00  90.54 0 A 1
ATOM   2307 N N   . ASP A 1 328 ? -24.595  0.486 23.260 1.00  93.54 0 A 1
ATOM   2308 C CA  . ASP A 1 328 ? -24.258  0.810 24.641 1.00  92.75 0 A 1
ATOM   2309 C C   . ASP A 1 328 ? -22.760  0.597 24.866 1.00  92.47 0 A 1
ATOM   2310 O O   . ASP A 1 328 ? -22.289 -0.530 25.007 1.00  90.43 0 A 1
ATOM   2311 C CB  . ASP A 1 328 ? -25.124 -0.028 25.589 1.00  90.67 0 A 1
ATOM   2312 C CG  . ASP A 1 328 ? -24.789  0.191 27.058 1.00  88.68 0 A 1
ATOM   2313 O OD1 . ASP A 1 328 ? -24.003  1.115 27.378 1.00  84.23 0 A 1
ATOM   2314 O OD2 . ASP A 1 328 ? -25.301 -0.591 27.893 1.00  82.40 -1 A 1
ATOM   2315 N N   . PHE A 1 329 ? -22.004  1.684 24.919 1.00  91.49 0 A 1
ATOM   2316 C CA  . PHE A 1 329 ? -20.555  1.629 25.105 1.00  90.57 0 A 1
ATOM   2317 C C   . PHE A 1 329 ? -20.141  1.091 26.480 1.00  90.33 0 A 1
ATOM   2318 O O   . PHE A 1 329 ? -18.994  0.695 26.664 1.00  88.16 0 A 1
ATOM   2319 C CB  . PHE A 1 329 ? -19.950  3.012 24.833 1.00  89.07 0 A 1
ATOM   2320 C CG  . PHE A 1 329 ? -19.959  3.368 23.359 1.00  87.69 0 A 1
ATOM   2321 C CD1 . PHE A 1 329 ? -18.839  3.079 22.565 1.00  82.26 0 A 1
ATOM   2322 C CD2 . PHE A 1 329 ? -21.099  3.920 22.762 1.00  82.34 0 A 1
ATOM   2323 C CE1 . PHE A 1 329 ? -18.864  3.322 21.181 1.00  80.76 0 A 1
ATOM   2324 C CE2 . PHE A 1 329 ? -21.141  4.153 21.376 1.00  79.96 0 A 1
ATOM   2325 C CZ  . PHE A 1 329 ? -20.018  3.846 20.589 1.00  81.48 0 A 1
ATOM   2326 N N   . SER A 1 330 ? -21.066  0.999 27.451 1.00  90.16 0 A 1
ATOM   2327 C CA  . SER A 1 330 ? -20.767  0.435 28.770 1.00  89.43 0 A 1
ATOM   2328 C C   . SER A 1 330 ? -20.383 -1.052 28.718 1.00  90.06 0 A 1
ATOM   2329 O O   . SER A 1 330 ? -19.653 -1.515 29.584 1.00  87.96 0 A 1
ATOM   2330 C CB  . SER A 1 330 ? -21.945  0.654 29.730 1.00  87.13 0 A 1
ATOM   2331 O OG  . SER A 1 330 ? -22.996 -0.266 29.498 1.00  79.72 0 A 1
ATOM   2332 N N   . ILE A 1 331 ? -20.760 -1.770 27.649 1.00  91.03 0 A 1
ATOM   2333 C CA  . ILE A 1 331 ? -20.416 -3.184 27.473 1.00  91.25 0 A 1
ATOM   2334 C C   . ILE A 1 331 ? -18.902 -3.419 27.356 1.00  91.65 0 A 1
ATOM   2335 O O   . ILE A 1 331 ? -18.440 -4.512 27.658 1.00  90.08 0 A 1
ATOM   2336 C CB  . ILE A 1 331 ? -21.168 -3.810 26.278 1.00  90.08 0 A 1
ATOM   2337 C CG1 . ILE A 1 331 ? -20.639 -3.297 24.920 1.00  83.12 0 A 1
ATOM   2338 C CG2 . ILE A 1 331 ? -22.687 -3.637 26.456 1.00  79.07 0 A 1
ATOM   2339 C CD1 . ILE A 1 331 ? -21.448 -3.710 23.695 1.00  78.40 0 A 1
ATOM   2340 N N   . PHE A 1 332 ? -18.142 -2.399 26.973 1.00  91.78 0 A 1
ATOM   2341 C CA  . PHE A 1 332 ? -16.687 -2.473 26.829 1.00  92.13 0 A 1
ATOM   2342 C C   . PHE A 1 332 ? -15.929 -2.130 28.117 1.00  91.59 0 A 1
ATOM   2343 O O   . PHE A 1 332 ? -14.740 -2.410 28.224 1.00  89.51 0 A 1
ATOM   2344 C CB  . PHE A 1 332 ? -16.250 -1.564 25.679 1.00  92.44 0 A 1
ATOM   2345 C CG  . PHE A 1 332 ? -16.961 -1.826 24.367 1.00  93.70 0 A 1
ATOM   2346 C CD1 . PHE A 1 332 ? -16.769 -3.044 23.681 1.00  92.06 0 A 1
ATOM   2347 C CD2 . PHE A 1 332 ? -17.825 -0.859 23.814 1.00  92.11 0 A 1
ATOM   2348 C CE1 . PHE A 1 332 ? -17.431 -3.295 22.464 1.00  91.37 0 A 1
ATOM   2349 C CE2 . PHE A 1 332 ? -18.483 -1.103 22.601 1.00  91.54 0 A 1
ATOM   2350 C CZ  . PHE A 1 332 ? -18.288 -2.320 21.923 1.00  92.74 0 A 1
ATOM   2351 N N   . THR A 1 333 ? -16.591 -1.560 29.130 1.00  90.45 0 A 1
ATOM   2352 C CA  . THR A 1 333 ? -15.921 -1.073 30.355 1.00  88.81 0 A 1
ATOM   2353 C C   . THR A 1 333 ? -15.278 -2.183 31.189 1.00  88.89 0 A 1
ATOM   2354 O O   . THR A 1 333 ? -14.341 -1.939 31.950 1.00  86.18 0 A 1
ATOM   2355 C CB  . THR A 1 333 ? -16.881 -0.279 31.250 1.00  85.84 0 A 1
ATOM   2356 C CG2 . THR A 1 333 ? -17.405  0.985 30.563 1.00  74.16 0 A 1
ATOM   2357 O OG1 . THR A 1 333 ? -17.974 -1.062 31.639 1.00  77.10 0 A 1
ATOM   2358 N N   . ASN A 1 334 ? -15.750 -3.427 31.037 1.00  88.91 0 A 1
ATOM   2359 C CA  . ASN A 1 334 ? -15.174 -4.599 31.705 1.00  88.76 0 A 1
ATOM   2360 C C   . ASN A 1 334 ? -13.878 -5.095 31.030 1.00  89.90 0 A 1
ATOM   2361 O O   . ASN A 1 334 ? -13.145 -5.880 31.637 1.00  87.25 0 A 1
ATOM   2362 C CB  . ASN A 1 334 ? -16.233 -5.704 31.771 1.00  85.40 0 A 1
ATOM   2363 C CG  . ASN A 1 334 ? -17.345 -5.400 32.756 1.00  79.51 0 A 1
ATOM   2364 N ND2 . ASN A 1 334 ? -18.511 -5.967 32.549 1.00  68.35 0 A 1
ATOM   2365 O OD1 . ASN A 1 334 ? -17.185 -4.688 33.723 1.00  68.42 0 A 1
ATOM   2366 N N   . LEU A 1 335 ? -13.575 -4.643 29.816 1.00  90.99 0 A 1
ATOM   2367 C CA  . LEU A 1 335 ? -12.404 -5.037 29.035 1.00  91.82 0 A 1
ATOM   2368 C C   . LEU A 1 335 ? -11.173 -4.222 29.454 1.00  91.44 0 A 1
ATOM   2369 O O   . LEU A 1 335 ? -10.647 -3.402 28.712 1.00  89.37 0 A 1
ATOM   2370 C CB  . LEU A 1 335 ? -12.708 -4.935 27.532 1.00  92.26 0 A 1
ATOM   2371 C CG  . LEU A 1 335 ? -13.976 -5.661 27.045 1.00  92.32 0 A 1
ATOM   2372 C CD1 . LEU A 1 335 ? -14.102 -5.520 25.529 1.00  89.11 0 A 1
ATOM   2373 C CD2 . LEU A 1 335 ? -13.976 -7.144 27.396 1.00  88.75 0 A 1
ATOM   2374 N N   . LYS A 1 336 ? -10.712 -4.441 30.688 1.00  91.12 0 A 1
ATOM   2375 C CA  . LYS A 1 336 ? -9.651 -3.621 31.303 1.00  90.16 0 A 1
ATOM   2376 C C   . LYS A 1 336 ? -8.281 -3.766 30.649 1.00  90.35 0 A 1
ATOM   2377 O O   . LYS A 1 336 ? -7.425 -2.915 30.853 1.00  87.23 0 A 1
ATOM   2378 C CB  . LYS A 1 336 ? -9.535 -3.945 32.799 1.00  88.25 0 A 1
ATOM   2379 C CG  . LYS A 1 336 ? -10.809 -3.568 33.560 1.00  84.37 0 A 1
ATOM   2380 C CD  . LYS A 1 336 ? -10.590 -3.726 35.061 1.00  74.86 0 A 1
ATOM   2381 C CE  . LYS A 1 336 ? -11.861 -3.317 35.787 1.00  68.60 0 A 1
ATOM   2382 N NZ  . LYS A 1 336 ? -11.686 -3.342 37.262 1.00  59.54 1 A 1
ATOM   2383 N N   . SER A 1 337 ? -8.067 -4.836 29.889 1.00  91.14 0 A 1
ATOM   2384 C CA  . SER A 1 337 ? -6.810 -5.081 29.167 1.00  91.28 0 A 1
ATOM   2385 C C   . SER A 1 337 ? -6.782 -4.430 27.786 1.00  91.71 0 A 1
ATOM   2386 O O   . SER A 1 337 ? -5.750 -4.516 27.117 1.00  90.10 0 A 1
ATOM   2387 C CB  . SER A 1 337 ? -6.566 -6.594 29.059 1.00  90.18 0 A 1
ATOM   2388 O OG  . SER A 1 337 ? -6.497 -7.167 30.348 1.00  85.72 0 A 1
ATOM   2389 N N   . LEU A 1 338 ? -7.872 -3.809 27.357 1.00  92.00 0 A 1
ATOM   2390 C CA  . LEU A 1 338 ? -8.034 -3.299 26.005 1.00  92.39 0 A 1
ATOM   2391 C C   . LEU A 1 338 ? -7.007 -2.196 25.700 1.00  92.31 0 A 1
ATOM   2392 O O   . LEU A 1 338 ? -6.865 -1.236 26.459 1.00  90.85 0 A 1
ATOM   2393 C CB  . LEU A 1 338 ? -9.489 -2.834 25.817 1.00  91.57 0 A 1
ATOM   2394 C CG  . LEU A 1 338 ? -9.961 -2.804 24.353 1.00  88.34 0 A 1
ATOM   2395 C CD1 . LEU A 1 338 ? -10.095 -4.202 23.756 1.00  86.42 0 A 1
ATOM   2396 C CD2 . LEU A 1 338 ? -11.351 -2.172 24.296 1.00  85.75 0 A 1
ATOM   2397 N N   . GLN A 1 339 ? -6.302 -2.366 24.601 1.00  92.98 0 A 1
ATOM   2398 C CA  . GLN A 1 339 ? -5.301 -1.434 24.095 1.00  92.61 0 A 1
ATOM   2399 C C   . GLN A 1 339 ? -5.756 -0.765 22.799 1.00  93.06 0 A 1
ATOM   2400 O O   . GLN A 1 339 ? -5.490  0.411 22.588 1.00  91.69 0 A 1
ATOM   2401 C CB  . GLN A 1 339 ? -3.978 -2.177 23.852 1.00  91.28 0 A 1
ATOM   2402 C CG  . GLN A 1 339 ? -3.365 -2.801 25.112 1.00  87.65 0 A 1
ATOM   2403 C CD  . GLN A 1 339 ? -3.017 -1.753 26.164 1.00  86.90 0 A 1
ATOM   2404 N NE2 . GLN A 1 339 ? -3.479 -1.913 27.373 1.00  75.01 0 A 1
ATOM   2405 O OE1 . GLN A 1 339 ? -2.324 -0.776 25.881 1.00  78.02 0 A 1
ATOM   2406 N N   . LEU A 1 340 ? -6.414 -1.538 21.940 1.00  93.71 0 A 1
ATOM   2407 C CA  . LEU A 1 340 ? -6.898 -1.108 20.636 1.00  94.06 0 A 1
ATOM   2408 C C   . LEU A 1 340 ? -8.403 -1.357 20.576 1.00  94.32 0 A 1
ATOM   2409 O O   . LEU A 1 340 ? -8.856 -2.471 20.838 1.00  93.32 0 A 1
ATOM   2410 C CB  . LEU A 1 340 ? -6.167 -1.882 19.524 1.00  93.01 0 A 1
ATOM   2411 C CG  . LEU A 1 340 ? -4.625 -1.810 19.568 1.00  90.26 0 A 1
ATOM   2412 C CD1 . LEU A 1 340 ? -4.036 -2.731 18.507 1.00  85.61 0 A 1
ATOM   2413 C CD2 . LEU A 1 340 ? -4.111 -0.401 19.312 1.00  85.11 0 A 1
ATOM   2414 N N   . LEU A 1 341 ? -9.170 -0.326 20.231 1.00  94.13 0 A 1
ATOM   2415 C CA  . LEU A 1 341 ? -10.609 -0.429 20.028 1.00  94.45 0 A 1
ATOM   2416 C C   . LEU A 1 341 ? -10.984  0.297 18.742 1.00  94.65 0 A 1
ATOM   2417 O O   . LEU A 1 341 ? -10.941  1.524 18.697 1.00  93.93 0 A 1
ATOM   2418 C CB  . LEU A 1 341 ? -11.337  0.134 21.255 1.00  94.08 0 A 1
ATOM   2419 C CG  . LEU A 1 341 ? -12.880  0.091 21.145 1.00  93.82 0 A 1
ATOM   2420 C CD1 . LEU A 1 341 ? -13.412 -1.333 20.998 1.00  91.95 0 A 1
ATOM   2421 C CD2 . LEU A 1 341 ? -13.496  0.696 22.408 1.00  91.46 0 A 1
ATOM   2422 N N   . ASN A 1 342 ? -11.395 -0.465 17.739 1.00  95.08 0 A 1
ATOM   2423 C CA  . ASN A 1 342 ? -11.948  0.087 16.518 1.00  95.49 0 A 1
ATOM   2424 C C   . ASN A 1 342 ? -13.448 -0.213 16.445 1.00  95.66 0 A 1
ATOM   2425 O O   . ASN A 1 342 ? -13.879 -1.366 16.361 1.00  95.25 0 A 1
ATOM   2426 C CB  . ASN A 1 342 ? -11.141 -0.406 15.311 1.00  94.88 0 A 1
ATOM   2427 C CG  . ASN A 1 342 ? -11.524  0.303 14.017 1.00  93.57 0 A 1
ATOM   2428 N ND2 . ASN A 1 342 ? -10.720  0.169 12.990 1.00  86.77 0 A 1
ATOM   2429 O OD1 . ASN A 1 342 ? -12.530  0.976 13.921 1.00  88.30 0 A 1
ATOM   2430 N N   . LEU A 1 343 ? -14.238  0.845 16.517 1.00  95.81 0 A 1
ATOM   2431 C CA  . LEU A 1 343 ? -15.694  0.844 16.400 1.00  96.07 0 A 1
ATOM   2432 C C   . LEU A 1 343 ? -16.144  1.774 15.268 1.00  96.39 0 A 1
ATOM   2433 O O   . LEU A 1 343 ? -17.221  2.361 15.339 1.00  94.96 0 A 1
ATOM   2434 C CB  . LEU A 1 343 ? -16.321  1.236 17.756 1.00  95.35 0 A 1
ATOM   2435 C CG  . LEU A 1 343 ? -15.998  0.294 18.928 1.00  94.57 0 A 1
ATOM   2436 C CD1 . LEU A 1 343 ? -16.639  0.845 20.203 1.00  92.76 0 A 1
ATOM   2437 C CD2 . LEU A 1 343 ? -16.540 -1.119 18.706 1.00  92.25 0 A 1
ATOM   2438 N N   . SER A 1 344 ? -15.324  1.943 14.262 1.00  96.26 0 A 1
ATOM   2439 C CA  . SER A 1 344 ? -15.637  2.818 13.140 1.00  96.16 0 A 1
ATOM   2440 C C   . SER A 1 344 ? -16.769  2.262 12.268 1.00  96.34 0 A 1
ATOM   2441 O O   . SER A 1 344 ? -16.970  1.051 12.166 1.00  95.00 0 A 1
ATOM   2442 C CB  . SER A 1 344 ? -14.374  3.132 12.324 1.00  94.73 0 A 1
ATOM   2443 O OG  . SER A 1 344 ? -13.863  1.974 11.693 1.00  88.21 0 A 1
ATOM   2444 N N   . HIS A 1 345 ? -17.537  3.142 11.671 1.00  96.44 0 A 1
ATOM   2445 C CA  . HIS A 1 345 ? -18.576  2.792 10.698 1.00  96.57 0 A 1
ATOM   2446 C C   . HIS A 1 345 ? -19.621  1.776 11.204 1.00  96.64 0 A 1
ATOM   2447 O O   . HIS A 1 345 ? -19.990  0.840 10.484 1.00  94.53 0 A 1
ATOM   2448 C CB  . HIS A 1 345 ? -17.918  2.385  9.371 1.00  95.67 0 A 1
ATOM   2449 C CG  . HIS A 1 345 ? -17.009  3.446  8.803 1.00  94.65 0 A 1
ATOM   2450 C CD2 . HIS A 1 345 ? -15.638  3.475  8.857 1.00  84.48 0 A 1
ATOM   2451 N ND1 . HIS A 1 345 ? -17.413  4.582  8.137 1.00  83.46 0 A 1
ATOM   2452 C CE1 . HIS A 1 345 ? -16.314  5.285  7.801 1.00  86.18 0 A 1
ATOM   2453 N NE2 . HIS A 1 345 ? -15.216  4.644  8.218 1.00  88.33 0 A 1
ATOM   2454 N N   . LEU A 1 346 ? -20.121  1.955 12.419 1.00  96.41 0 A 1
ATOM   2455 C CA  . LEU A 1 346 ? -21.101  1.040 13.019 1.00  96.55 0 A 1
ATOM   2456 C C   . LEU A 1 346 ? -22.543  1.212 12.514 1.00  96.55 0 A 1
ATOM   2457 O O   . LEU A 1 346 ? -23.417  0.446 12.915 1.00  92.74 0 A 1
ATOM   2458 C CB  . LEU A 1 346 ? -21.071  1.173 14.556 1.00  95.72 0 A 1
ATOM   2459 C CG  . LEU A 1 346 ? -19.761  0.744 15.232 1.00  95.49 0 A 1
ATOM   2460 C CD1 . LEU A 1 346 ? -19.934  0.917 16.745 1.00  93.56 0 A 1
ATOM   2461 C CD2 . LEU A 1 346 ? -19.410 -0.716 14.955 1.00  93.07 0 A 1
ATOM   2462 N N   . ASN A 1 347 ? -22.832  2.235 11.716 1.00  96.01 0 A 1
ATOM   2463 C CA  . ASN A 1 347 ? -24.204  2.599 11.334 1.00  96.08 0 A 1
ATOM   2464 C C   . ASN A 1 347 ? -25.179  2.575 12.537 1.00  96.23 0 A 1
ATOM   2465 O O   . ASN A 1 347 ? -26.270  2.011 12.482 1.00  94.12 0 A 1
ATOM   2466 C CB  . ASN A 1 347 ? -24.643  1.739 10.135 1.00  95.26 0 A 1
ATOM   2467 C CG  . ASN A 1 347 ? -25.940  2.225  9.512 1.00  93.87 0 A 1
ATOM   2468 N ND2 . ASN A 1 347 ? -26.683  1.341  8.883 1.00  86.24 0 A 1
ATOM   2469 O OD1 . ASN A 1 347 ? -26.296  3.384  9.563 1.00  87.77 0 A 1
ATOM   2470 N N   . THR A 1 348 ? -24.742  3.141 13.662 1.00  95.37 0 A 1
ATOM   2471 C CA  . THR A 1 348 ? -25.517  3.172 14.899 1.00  95.51 0 A 1
ATOM   2472 C C   . THR A 1 348 ? -26.436  4.392 14.943 1.00  95.83 0 A 1
ATOM   2473 O O   . THR A 1 348 ? -26.077  5.475 14.488 1.00  94.40 0 A 1
ATOM   2474 C CB  . THR A 1 348 ? -24.619  3.080 16.142 1.00  94.55 0 A 1
ATOM   2475 C CG2 . THR A 1 348 ? -23.570  4.185 16.252 1.00  90.77 0 A 1
ATOM   2476 O OG1 . THR A 1 348 ? -25.421  3.145 17.299 1.00  90.39 0 A 1
ATOM   2477 N N   . THR A 1 349 ? -27.599  4.227 15.554 1.00  96.26 0 A 1
ATOM   2478 C CA  . THR A 1 349 ? -28.490  5.350 15.878 1.00  95.78 0 A 1
ATOM   2479 C C   . THR A 1 349 ? -28.011  6.151 17.094 1.00  95.50 0 A 1
ATOM   2480 O O   . THR A 1 349 ? -28.530  7.229 17.368 1.00  93.31 0 A 1
ATOM   2481 C CB  . THR A 1 349 ? -29.924  4.852 16.125 1.00  95.23 0 A 1
ATOM   2482 C CG2 . THR A 1 349 ? -30.513  4.168 14.891 1.00  90.15 0 A 1
ATOM   2483 O OG1 . THR A 1 349 ? -29.955  3.924 17.178 1.00  91.43 0 A 1
ATOM   2484 N N   . THR A 1 350 ? -27.034  5.644 17.838 1.00  95.26 0 A 1
ATOM   2485 C CA  . THR A 1 350 ? -26.459  6.323 19.007 1.00  94.48 0 A 1
ATOM   2486 C C   . THR A 1 350 ? -25.495  7.414 18.555 1.00  94.90 0 A 1
ATOM   2487 O O   . THR A 1 350 ? -24.500  7.135 17.889 1.00  93.63 0 A 1
ATOM   2488 C CB  . THR A 1 350 ? -25.747  5.332 19.931 1.00  92.64 0 A 1
ATOM   2489 C CG2 . THR A 1 350 ? -25.203  5.971 21.204 1.00  86.21 0 A 1
ATOM   2490 O OG1 . THR A 1 350 ? -26.670  4.359 20.355 1.00  86.36 0 A 1
ATOM   2491 N N   . THR A 1 351 ? -25.758  8.641 18.993 1.00  95.07 0 A 1
ATOM   2492 C CA  . THR A 1 351 ? -24.736  9.694 18.949 1.00  94.64 0 A 1
ATOM   2493 C C   . THR A 1 351 ? -23.754  9.463 20.092 1.00  94.14 0 A 1
ATOM   2494 O O   . THR A 1 351 ? -24.159  9.430 21.258 1.00  92.33 0 A 1
ATOM   2495 C CB  . THR A 1 351 ? -25.358 11.087 19.043 1.00  93.54 0 A 1
ATOM   2496 C CG2 . THR A 1 351 ? -24.313 12.189 18.894 1.00  86.11 0 A 1
ATOM   2497 O OG1 . THR A 1 351 ? -26.292 11.262 18.000 1.00  86.67 0 A 1
ATOM   2498 N N   . ILE A 1 352 ? -22.491  9.288 19.770 1.00  94.73 0 A 1
ATOM   2499 C CA  . ILE A 1 352 ? -21.442  9.007 20.745 1.00  94.28 0 A 1
ATOM   2500 C C   . ILE A 1 352 ? -21.062 10.318 21.440 1.00  94.01 0 A 1
ATOM   2501 O O   . ILE A 1 352 ? -20.593 11.254 20.786 1.00  92.87 0 A 1
ATOM   2502 C CB  . ILE A 1 352 ? -20.233  8.336 20.063 1.00  93.60 0 A 1
ATOM   2503 C CG1 . ILE A 1 352 ? -20.659  7.060 19.294 1.00  92.16 0 A 1
ATOM   2504 C CG2 . ILE A 1 352 ? -19.155  8.032 21.115 1.00  92.14 0 A 1
ATOM   2505 C CD1 . ILE A 1 352 ? -19.533  6.403 18.483 1.00  90.11 0 A 1
ATOM   2506 N N   . ASP A 1 353 ? -21.240 10.386 22.758 1.00  92.78 0 A 1
ATOM   2507 C CA  . ASP A 1 353 ? -20.757 11.522 23.545 1.00  91.54 0 A 1
ATOM   2508 C C   . ASP A 1 353 ? -19.300 11.279 23.962 1.00  91.13 0 A 1
ATOM   2509 O O   . ASP A 1 353 ? -19.005 10.421 24.798 1.00  89.43 0 A 1
ATOM   2510 C CB  . ASP A 1 353 ? -21.688 11.767 24.747 1.00  89.60 0 A 1
ATOM   2511 C CG  . ASP A 1 353 ? -21.289 12.993 25.586 1.00  86.80 0 A 1
ATOM   2512 O OD1 . ASP A 1 353 ? -20.249 13.632 25.303 1.00  80.91 0 A 1
ATOM   2513 O OD2 . ASP A 1 353 ? -22.030 13.297 26.545 1.00  79.58 -1 A 1
ATOM   2514 N N   . LEU A 1 354 ? -18.391 12.059 23.396 1.00  90.45 0 A 1
ATOM   2515 C CA  . LEU A 1 354 ? -16.980 11.993 23.726 1.00  89.99 0 A 1
ATOM   2516 C C   . LEU A 1 354 ? -16.738 12.257 25.211 1.00  89.17 0 A 1
ATOM   2517 O O   . LEU A 1 354 ? -15.945 11.537 25.814 1.00  86.85 0 A 1
ATOM   2518 C CB  . LEU A 1 354 ? -16.182 12.994 22.873 1.00  89.07 0 A 1
ATOM   2519 C CG  . LEU A 1 354 ? -15.754 12.438 21.504 1.00  85.71 0 A 1
ATOM   2520 C CD1 . LEU A 1 354 ? -15.202 13.576 20.651 1.00  82.32 0 A 1
ATOM   2521 C CD2 . LEU A 1 354 ? -14.665 11.378 21.623 1.00  81.74 0 A 1
ATOM   2522 N N   . ASN A 1 355 ? -17.423 13.206 25.832 1.00  88.65 0 A 1
ATOM   2523 C CA  . ASN A 1 355 ? -17.208 13.486 27.250 1.00  86.54 0 A 1
ATOM   2524 C C   . ASN A 1 355 ? -17.562 12.274 28.124 1.00  85.75 0 A 1
ATOM   2525 O O   . ASN A 1 355 ? -16.826 11.944 29.053 1.00  82.76 0 A 1
ATOM   2526 C CB  . ASN A 1 355 ? -18.024 14.709 27.680 1.00  84.18 0 A 1
ATOM   2527 C CG  . ASN A 1 355 ? -17.551 15.991 27.032 1.00  77.29 0 A 1
ATOM   2528 N ND2 . ASN A 1 355 ? -18.439 16.712 26.378 1.00  66.18 0 A 1
ATOM   2529 O OD1 . ASN A 1 355 ? -16.397 16.372 27.112 1.00  68.10 0 A 1
ATOM   2530 N N   . ALA A 1 356 ? -18.656 11.572 27.804 1.00  86.23 0 A 1
ATOM   2531 C CA  . ALA A 1 356 ? -19.041 10.357 28.506 1.00  85.62 0 A 1
ATOM   2532 C C   . ALA A 1 356 ? -18.019  9.224 28.293 1.00  85.49 0 A 1
ATOM   2533 O O   . ALA A 1 356 ? -17.666  8.525 29.239 1.00  83.11 0 A 1
ATOM   2534 C CB  . ALA A 1 356 ? -20.443  9.949 28.048 1.00  84.25 0 A 1
ATOM   2535 N N   . LEU A 1 357 ? -17.488  9.075 27.071 1.00  86.29 0 A 1
ATOM   2536 C CA  . LEU A 1 357 ? -16.441  8.101 26.760 1.00  86.16 0 A 1
ATOM   2537 C C   . LEU A 1 357 ? -15.162  8.357 27.560 1.00  85.80 0 A 1
ATOM   2538 O O   . LEU A 1 357 ? -14.678  7.462 28.243 1.00  83.53 0 A 1
ATOM   2539 C CB  . LEU A 1 357 ? -16.174  8.126 25.248 1.00  85.02 0 A 1
ATOM   2540 C CG  . LEU A 1 357 ? -16.926  7.001 24.524 1.00  80.72 0 A 1
ATOM   2541 C CD1 . LEU A 1 357 ? -17.144  7.363 23.063 1.00  74.85 0 A 1
ATOM   2542 C CD2 . LEU A 1 357 ? -16.124  5.709 24.551 1.00  74.41 0 A 1
ATOM   2543 N N   . PHE A 1 358 ? -14.664  9.589 27.537 1.00  85.30 0 A 1
ATOM   2544 C CA  . PHE A 1 358 ? -13.422  9.955 28.214 1.00  84.64 0 A 1
ATOM   2545 C C   . PHE A 1 358 ? -13.522  9.962 29.749 1.00  83.14 0 A 1
ATOM   2546 O O   . PHE A 1 358 ? -12.512  9.817 30.422 1.00  78.25 0 A 1
ATOM   2547 C CB  . PHE A 1 358 ? -12.939 11.312 27.690 1.00  83.56 0 A 1
ATOM   2548 C CG  . PHE A 1 358 ? -12.188 11.222 26.385 1.00  83.64 0 A 1
ATOM   2549 C CD1 . PHE A 1 358 ? -10.796 11.051 26.400 1.00  78.82 0 A 1
ATOM   2550 C CD2 . PHE A 1 358 ? -12.837 11.333 25.145 1.00  78.37 0 A 1
ATOM   2551 C CE1 . PHE A 1 358 ? -10.076 10.995 25.193 1.00  76.92 0 A 1
ATOM   2552 C CE2 . PHE A 1 358 ? -12.126 11.277 23.945 1.00  76.43 0 A 1
ATOM   2553 C CZ  . PHE A 1 358 ? -10.743 11.112 23.968 1.00  77.54 0 A 1
ATOM   2554 N N   . SER A 1 359 ? -14.731 10.086 30.306 1.00  82.81 0 A 1
ATOM   2555 C CA  . SER A 1 359 ? -14.953  9.939 31.751 1.00  81.36 0 A 1
ATOM   2556 C C   . SER A 1 359 ? -15.047  8.477 32.212 1.00  80.22 0 A 1
ATOM   2557 O O   . SER A 1 359 ? -14.996  8.201 33.407 1.00  75.00 0 A 1
ATOM   2558 C CB  . SER A 1 359 ? -16.190 10.736 32.191 1.00  78.42 0 A 1
ATOM   2559 O OG  . SER A 1 359 ? -17.355 10.291 31.535 1.00  69.36 0 A 1
ATOM   2560 N N   . SER A 1 360 ? -15.155  7.538 31.278 1.00  80.56 0 A 1
ATOM   2561 C CA  . SER A 1 360 ? -15.226  6.106 31.569 1.00  79.46 0 A 1
ATOM   2562 C C   . SER A 1 360 ? -13.841  5.451 31.610 1.00  78.74 0 A 1
ATOM   2563 O O   . SER A 1 360 ? -12.815  6.047 31.279 1.00  72.51 0 A 1
ATOM   2564 C CB  . SER A 1 360 ? -16.132  5.429 30.535 1.00  76.02 0 A 1
ATOM   2565 O OG  . SER A 1 360 ? -15.427  5.175 29.348 1.00  70.34 0 A 1
ATOM   2566 N N   . HIS A 1 361 ? -13.806  4.156 31.960 1.00  77.12 0 A 1
ATOM   2567 C CA  . HIS A 1 361 ? -12.584  3.351 31.896 1.00  76.19 0 A 1
ATOM   2568 C C   . HIS A 1 361 ? -12.016  3.186 30.474 1.00  78.32 0 A 1
ATOM   2569 O O   . HIS A 1 361 ? -10.864  2.778 30.345 1.00  73.47 0 A 1
ATOM   2570 C CB  . HIS A 1 361 ? -12.844  1.980 32.530 1.00  69.15 0 A 1
ATOM   2571 C CG  . HIS A 1 361 ? -13.000  2.037 34.023 1.00  61.45 0 A 1
ATOM   2572 C CD2 . HIS A 1 361 ? -14.057  1.592 34.774 1.00  51.98 0 A 1
ATOM   2573 N ND1 . HIS A 1 361 ? -12.074  2.534 34.908 1.00  53.09 0 A 1
ATOM   2574 C CE1 . HIS A 1 361 ? -12.560  2.403 36.150 1.00  46.98 0 A 1
ATOM   2575 N NE2 . HIS A 1 361 ? -13.763  1.825 36.110 1.00  46.67 0 A 1
ATOM   2576 N N   . LEU A 1 362 ? -12.786  3.513 29.456 1.00  79.31 0 A 1
ATOM   2577 C CA  . LEU A 1 362 ? -12.321  3.461 28.066 1.00  79.98 0 A 1
ATOM   2578 C C   . LEU A 1 362 ? -11.219  4.500 27.774 1.00  80.78 0 A 1
ATOM   2579 O O   . LEU A 1 362 ? -10.490  4.352 26.799 1.00  76.03 0 A 1
ATOM   2580 C CB  . LEU A 1 362 ? -13.511  3.630 27.106 1.00  77.29 0 A 1
ATOM   2581 C CG  . LEU A 1 362 ? -14.596  2.543 27.238 1.00  77.08 0 A 1
ATOM   2582 C CD1 . LEU A 1 362 ? -15.767  2.865 26.312 1.00  72.78 0 A 1
ATOM   2583 C CD2 . LEU A 1 362 ? -14.090  1.156 26.881 1.00  72.41 0 A 1
ATOM   2584 N N   . ASN A 1 363 ? -11.022  5.465 28.672 1.00  78.09 0 A 1
ATOM   2585 C CA  . ASN A 1 363 ? -9.898  6.394 28.609 1.00  75.13 0 A 1
ATOM   2586 C C   . ASN A 1 363 ? -8.515  5.727 28.821 1.00  77.16 0 A 1
ATOM   2587 O O   . ASN A 1 363 ? -7.477  6.359 28.660 1.00  71.55 0 A 1
ATOM   2588 C CB  . ASN A 1 363 ? -10.173  7.498 29.639 1.00  67.60 0 A 1
ATOM   2589 C CG  . ASN A 1 363 ? -9.352  8.762 29.434 1.00  62.55 0 A 1
ATOM   2590 N ND2 . ASN A 1 363 ? -9.409  9.660 30.386 1.00  57.69 0 A 1
ATOM   2591 O OD1 . ASN A 1 363 ? -8.690  8.981 28.457 1.00  54.43 0 A 1
ATOM   2592 N N   . SER A 1 364 ? -8.487  4.433 29.187 1.00  81.12 0 A 1
ATOM   2593 C CA  . SER A 1 364 ? -7.245  3.660 29.280 1.00  80.95 0 A 1
ATOM   2594 C C   . SER A 1 364 ? -6.755  3.087 27.949 1.00  83.08 0 A 1
ATOM   2595 O O   . SER A 1 364 ? -5.631  2.589 27.872 1.00  79.10 0 A 1
ATOM   2596 C CB  . SER A 1 364 ? -7.406  2.541 30.310 1.00  74.43 0 A 1
ATOM   2597 O OG  . SER A 1 364 ? -8.343  1.570 29.917 1.00  64.19 0 A 1
ATOM   2598 N N   . ILE A 1 365 ? -7.594  3.151 26.924 1.00  88.38 0 A 1
ATOM   2599 C CA  . ILE A 1 365 ? -7.303  2.598 25.603 1.00  89.54 0 A 1
ATOM   2600 C C   . ILE A 1 365 ? -6.208  3.427 24.930 1.00  90.60 0 A 1
ATOM   2601 O O   . ILE A 1 365 ? -6.245  4.650 24.942 1.00  89.09 0 A 1
ATOM   2602 C CB  . ILE A 1 365 ? -8.602  2.508 24.785 1.00  86.91 0 A 1
ATOM   2603 C CG1 . ILE A 1 365 ? -9.553  1.497 25.466 1.00  80.92 0 A 1
ATOM   2604 C CG2 . ILE A 1 365 ? -8.331  2.095 23.339 1.00  77.84 0 A 1
ATOM   2605 C CD1 . ILE A 1 365 ? -10.929  1.415 24.825 1.00  73.90 0 A 1
ATOM   2606 N N   . TYR A 1 366 ? -5.243  2.753 24.345 1.00  91.26 0 A 1
ATOM   2607 C CA  . TYR A 1 366 ? -4.132  3.420 23.667 1.00  91.66 0 A 1
ATOM   2608 C C   . TYR A 1 366 ? -4.561  4.009 22.315 1.00  91.93 0 A 1
ATOM   2609 O O   . TYR A 1 366 ? -4.211  5.144 22.009 1.00  91.31 0 A 1
ATOM   2610 C CB  . TYR A 1 366 ? -2.983  2.426 23.508 1.00  90.98 0 A 1
ATOM   2611 C CG  . TYR A 1 366 ? -1.764  3.023 22.850 1.00  91.01 0 A 1
ATOM   2612 C CD1 . TYR A 1 366 ? -1.630  2.994 21.448 1.00  89.06 0 A 1
ATOM   2613 C CD2 . TYR A 1 366 ? -0.758  3.631 23.631 1.00  89.18 0 A 1
ATOM   2614 C CE1 . TYR A 1 366 ? -0.506  3.561 20.830 1.00  87.98 0 A 1
ATOM   2615 C CE2 . TYR A 1 366 ?  0.367  4.198 23.020 1.00  87.70 0 A 1
ATOM   2616 C CZ  . TYR A 1 366 ?  0.491  4.169 21.617 1.00  87.84 0 A 1
ATOM   2617 O OH  . TYR A 1 366 ?  1.575  4.736 21.013 1.00  85.51 0 A 1
ATOM   2618 N N   . SER A 1 367 ? -5.307  3.236 21.530 1.00  93.36 0 A 1
ATOM   2619 C CA  . SER A 1 367 ? -5.811  3.640 20.222 1.00  93.48 0 A 1
ATOM   2620 C C   . SER A 1 367 ? -7.310  3.384 20.130 1.00  93.87 0 A 1
ATOM   2621 O O   . SER A 1 367 ? -7.757  2.266 20.376 1.00  92.87 0 A 1
ATOM   2622 C CB  . SER A 1 367 ? -5.061  2.892 19.119 1.00  92.29 0 A 1
ATOM   2623 O OG  . SER A 1 367 ? -5.414  3.403 17.854 1.00  85.39 0 A 1
ATOM   2624 N N   . MET A 1 368 ? -8.062  4.426 19.796 1.00  94.01 0 A 1
ATOM   2625 C CA  . MET A 1 368 ? -9.504  4.350 19.616 1.00  94.27 0 A 1
ATOM   2626 C C   . MET A 1 368 ? -9.891  4.951 18.270 1.00  94.63 0 A 1
ATOM   2627 O O   . MET A 1 368 ? -9.553  6.101 17.988 1.00  94.11 0 A 1
ATOM   2628 C CB  . MET A 1 368 ? -10.200  5.076 20.776 1.00  93.23 0 A 1
ATOM   2629 C CG  . MET A 1 368 ? -11.726  4.908 20.734 1.00  90.20 0 A 1
ATOM   2630 S SD  . MET A 1 368 ? -12.625  5.769 22.059 1.00  87.22 0 A 1
ATOM   2631 C CE  . MET A 1 368 ? -12.006  4.917 23.513 1.00  77.13 0 A 1
ATOM   2632 N N   . ASP A 1 369 ? -10.645  4.184 17.484 1.00  94.77 0 A 1
ATOM   2633 C CA  . ASP A 1 369 ? -11.224  4.642 16.228 1.00  95.16 0 A 1
ATOM   2634 C C   . ASP A 1 369 ? -12.753  4.635 16.311 1.00  95.23 0 A 1
ATOM   2635 O O   . ASP A 1 369 ? -13.382  3.603 16.560 1.00  94.52 0 A 1
ATOM   2636 C CB  . ASP A 1 369 ? -10.682  3.809 15.057 1.00  94.64 0 A 1
ATOM   2637 C CG  . ASP A 1 369 ? -11.012  4.408 13.680 1.00  93.89 0 A 1
ATOM   2638 O OD1 . ASP A 1 369 ? -11.822  5.359 13.623 1.00  91.33 0 A 1
ATOM   2639 O OD2 . ASP A 1 369 ? -10.439  3.926 12.692 1.00  90.43 -1 A 1
ATOM   2640 N N   . LEU A 1 370 ? -13.342  5.810 16.162 1.00  95.56 0 A 1
ATOM   2641 C CA  . LEU A 1 370 ? -14.786  6.047 16.141 1.00  95.86 0 A 1
ATOM   2642 C C   . LEU A 1 370 ? -15.240  6.637 14.799 1.00  96.32 0 A 1
ATOM   2643 O O   . LEU A 1 370 ? -16.383  7.090 14.689 1.00  94.90 0 A 1
ATOM   2644 C CB  . LEU A 1 370 ? -15.174  6.975 17.311 1.00  95.04 0 A 1
ATOM   2645 C CG  . LEU A 1 370 ? -14.829  6.455 18.709 1.00  94.13 0 A 1
ATOM   2646 C CD1 . LEU A 1 370 ? -15.212  7.512 19.741 1.00  91.97 0 A 1
ATOM   2647 C CD2 . LEU A 1 370 ? -15.578  5.157 19.050 1.00  91.24 0 A 1
ATOM   2648 N N   . SER A 1 371 ? -14.380  6.638 13.805 1.00  96.13 0 A 1
ATOM   2649 C CA  . SER A 1 371 ? -14.622  7.263 12.506 1.00  96.15 0 A 1
ATOM   2650 C C   . SER A 1 371 ? -15.919  6.774 11.860 1.00  96.32 0 A 1
ATOM   2651 O O   . SER A 1 371 ? -16.345  5.635 12.059 1.00  94.96 0 A 1
ATOM   2652 C CB  . SER A 1 371 ? -13.432  7.022 11.573 1.00  95.27 0 A 1
ATOM   2653 O OG  . SER A 1 371 ? -12.267  7.580 12.144 1.00  91.50 0 A 1
ATOM   2654 N N   . GLY A 1 372 ? -16.592  7.638 11.105 1.00  96.38 0 A 1
ATOM   2655 C CA  . GLY A 1 372 ? -17.834  7.282 10.418 1.00  96.68 0 A 1
ATOM   2656 C C   . GLY A 1 372 ? -19.052  7.055 11.317 1.00  97.06 0 A 1
ATOM   2657 O O   . GLY A 1 372 ? -20.105  6.653 10.820 1.00  94.94 0 A 1
ATOM   2658 N N   . ASN A 1 373 ? -18.962  7.313 12.624 1.00  96.77 0 A 1
ATOM   2659 C CA  . ASN A 1 373 ? -20.115  7.377 13.524 1.00  96.75 0 A 1
ATOM   2660 C C   . ASN A 1 373 ? -20.513  8.827 13.775 1.00  96.99 0 A 1
ATOM   2661 O O   . ASN A 1 373 ? -19.736  9.747 13.570 1.00  95.18 0 A 1
ATOM   2662 C CB  . ASN A 1 373 ? -19.808  6.653 14.842 1.00  96.18 0 A 1
ATOM   2663 C CG  . ASN A 1 373 ? -19.449  5.199 14.628 1.00  96.43 0 A 1
ATOM   2664 N ND2 . ASN A 1 373 ? -18.235  4.827 14.956 1.00  90.90 0 A 1
ATOM   2665 O OD1 . ASN A 1 373 ? -20.247  4.401 14.183 1.00  91.16 0 A 1
ATOM   2666 N N   . HIS A 1 374 ? -21.721  9.040 14.294 1.00  96.88 0 A 1
ATOM   2667 C CA  . HIS A 1 374 ? -22.099 10.376 14.733 1.00  96.55 0 A 1
ATOM   2668 C C   . HIS A 1 374 ? -21.550 10.635 16.139 1.00  96.42 0 A 1
ATOM   2669 O O   . HIS A 1 374 ? -21.957  9.992 17.104 1.00  94.90 0 A 1
ATOM   2670 C CB  . HIS A 1 374 ? -23.612 10.568 14.610 1.00  95.46 0 A 1
ATOM   2671 C CG  . HIS A 1 374 ? -24.004 11.988 14.285 1.00  83.91 0 A 1
ATOM   2672 C CD2 . HIS A 1 374 ? -25.266 12.441 13.976 1.00  69.71 0 A 1
ATOM   2673 N ND1 . HIS A 1 374 ? -23.164 13.086 14.192 1.00  69.56 0 A 1
ATOM   2674 C CE1 . HIS A 1 374 ? -23.898 14.152 13.847 1.00  65.41 0 A 1
ATOM   2675 N NE2 . HIS A 1 374 ? -25.177 13.791 13.697 1.00  66.97 0 A 1
ATOM   2676 N N   . VAL A 1 375 ? -20.626 11.581 16.262 1.00  95.91 0 A 1
ATOM   2677 C CA  . VAL A 1 375 ? -19.957 11.921 17.521 1.00  95.77 0 A 1
ATOM   2678 C C   . VAL A 1 375 ? -20.311 13.346 17.925 1.00  95.42 0 A 1
ATOM   2679 O O   . VAL A 1 375 ? -20.221 14.278 17.133 1.00  93.79 0 A 1
ATOM   2680 C CB  . VAL A 1 375 ? -18.438 11.719 17.410 1.00  94.86 0 A 1
ATOM   2681 C CG1 . VAL A 1 375 ? -17.730 12.104 18.704 1.00  92.47 0 A 1
ATOM   2682 C CG2 . VAL A 1 375 ? -18.082 10.256 17.118 1.00  93.22 0 A 1
ATOM   2683 N N   . SER A 1 376 ? -20.703 13.509 19.181 1.00  93.97 0 A 1
ATOM   2684 C CA  . SER A 1 376 ? -20.898 14.820 19.793 1.00  92.13 0 A 1
ATOM   2685 C C   . SER A 1 376 ? -19.734 15.135 20.728 1.00  90.93 0 A 1
ATOM   2686 O O   . SER A 1 376 ? -19.346 14.330 21.577 1.00  86.89 0 A 1
ATOM   2687 C CB  . SER A 1 376 ? -22.283 14.916 20.461 1.00  88.98 0 A 1
ATOM   2688 O OG  . SER A 1 376 ? -22.241 14.900 21.867 1.00  78.98 0 A 1
ATOM   2689 N N   . ALA A 1 377 ? -19.181 16.325 20.570 1.00  85.66 0 A 1
ATOM   2690 C CA  . ALA A 1 377 ? -18.080 16.827 21.385 1.00  81.40 0 A 1
ATOM   2691 C C   . ALA A 1 377 ? -18.532 17.956 22.323 1.00  79.11 0 A 1
ATOM   2692 O O   . ALA A 1 377 ? -17.731 18.797 22.723 1.00  69.58 0 A 1
ATOM   2693 C CB  . ALA A 1 377 ? -16.955 17.239 20.438 1.00  75.77 0 A 1
ATOM   2694 N N   . THR A 1 378 ? -19.831 18.018 22.652 1.00  76.26 0 A 1
ATOM   2695 C CA  . THR A 1 378 ? -20.400 19.154 23.385 1.00  72.06 0 A 1
ATOM   2696 C C   . THR A 1 378 ? -19.782 19.314 24.767 1.00  69.64 0 A 1
ATOM   2697 O O   . THR A 1 378 ? -19.832 18.418 25.607 1.00  60.66 0 A 1
ATOM   2698 C CB  . THR A 1 378 ? -21.936 19.073 23.488 1.00  64.17 0 A 1
ATOM   2699 C CG2 . THR A 1 378 ? -22.600 19.522 22.191 1.00  53.03 0 A 1
ATOM   2700 O OG1 . THR A 1 378 ? -22.388 17.774 23.752 1.00  55.57 0 A 1
ATOM   2701 N N   . THR A 1 379 ? -19.261 20.505 25.036 1.00  68.39 0 A 1
ATOM   2702 C CA  . THR A 1 379 ? -18.422 20.899 26.186 1.00  64.46 0 A 1
ATOM   2703 C C   . THR A 1 379 ? -19.121 20.970 27.544 1.00  64.05 0 A 1
ATOM   2704 O O   . THR A 1 379 ? -18.520 21.442 28.506 1.00  57.31 0 A 1
ATOM   2705 C CB  . THR A 1 379 ? -17.830 22.288 25.898 1.00  57.05 0 A 1
ATOM   2706 C CG2 . THR A 1 379 ? -16.622 22.228 24.976 1.00  48.87 0 A 1
ATOM   2707 O OG1 . THR A 1 379 ? -18.789 23.107 25.266 1.00  50.62 0 A 1
ATOM   2708 N N   . LYS A 1 380 ? -20.385 20.552 27.680 1.00  61.54 0 A 1
ATOM   2709 C CA  . LYS A 1 380 ? -21.173 20.845 28.884 1.00  59.24 0 A 1
ATOM   2710 C C   . LYS A 1 380 ? -20.613 20.257 30.173 1.00  59.22 0 A 1
ATOM   2711 O O   . LYS A 1 380 ? -20.738 20.895 31.213 1.00  54.27 0 A 1
ATOM   2712 C CB  . LYS A 1 380 ? -22.617 20.364 28.731 1.00  53.20 0 A 1
ATOM   2713 C CG  . LYS A 1 380 ? -23.481 21.357 27.959 1.00  47.12 0 A 1
ATOM   2714 C CD  . LYS A 1 380 ? -24.944 20.934 28.045 1.00  43.86 0 A 1
ATOM   2715 C CE  . LYS A 1 380 ? -25.827 21.943 27.333 1.00  37.89 0 A 1
ATOM   2716 N NZ  . LYS A 1 380 ? -27.256 21.553 27.383 1.00  35.01 1 A 1
ATOM   2717 N N   . ILE A 1 381 ? -20.091 19.034 30.148 1.00  56.07 0 A 1
ATOM   2718 C CA  . ILE A 1 381 ? -19.608 18.400 31.376 1.00  54.08 0 A 1
ATOM   2719 C C   . ILE A 1 381 ? -18.234 18.986 31.668 1.00  54.74 0 A 1
ATOM   2720 O O   . ILE A 1 381 ? -17.279 18.746 30.934 1.00  50.60 0 A 1
ATOM   2721 C CB  . ILE A 1 381 ? -19.654 16.864 31.302 1.00  48.77 0 A 1
ATOM   2722 C CG1 . ILE A 1 381 ? -21.082 16.391 30.953 1.00  44.53 0 A 1
ATOM   2723 C CG2 . ILE A 1 381 ? -19.187 16.269 32.641 1.00  43.16 0 A 1
ATOM   2724 C CD1 . ILE A 1 381 ? -21.237 14.878 30.791 1.00  39.94 0 A 1
ATOM   2725 N N   . SER A 1 382 ? -18.151 19.757 32.762 1.00  54.23 0 A 1
ATOM   2726 C CA  . SER A 1 382 ? -16.858 20.125 33.332 1.00  53.48 0 A 1
ATOM   2727 C C   . SER A 1 382 ? -16.147 18.829 33.713 1.00  54.27 0 A 1
ATOM   2728 O O   . SER A 1 382 ? -16.456 18.235 34.740 1.00  51.06 0 A 1
ATOM   2729 C CB  . SER A 1 382 ? -17.053 21.037 34.556 1.00  48.45 0 A 1
ATOM   2730 O OG  . SER A 1 382 ? -17.818 20.391 35.553 1.00  43.73 0 A 1
ATOM   2731 N N   . VAL A 1 383 ? -15.234 18.378 32.891 1.00  52.48 0 A 1
ATOM   2732 C CA  . VAL A 1 383 ? -14.290 17.320 33.254 1.00  51.72 0 A 1
ATOM   2733 C C   . VAL A 1 383 ? -13.350 17.935 34.290 1.00  52.04 0 A 1
ATOM   2734 O O   . VAL A 1 383 ? -12.275 18.430 33.955 1.00  49.28 0 A 1
ATOM   2735 C CB  . VAL A 1 383 ? -13.561 16.737 32.027 1.00  48.01 0 A 1
ATOM   2736 C CG1 . VAL A 1 383 ? -12.733 15.510 32.424 1.00  44.63 0 A 1
ATOM   2737 C CG2 . VAL A 1 383 ? -14.529 16.306 30.928 1.00  44.01 0 A 1
ATOM   2738 N N   . ALA A 1 384 ? -13.830 18.010 35.524 1.00  49.41 0 A 1
ATOM   2739 C CA  . ALA A 1 384 ? -13.185 18.691 36.628 1.00  49.10 0 A 1
ATOM   2740 C C   . ALA A 1 384 ? -12.031 17.848 37.194 1.00  50.77 0 A 1
ATOM   2741 O O   . ALA A 1 384 ? -10.998 17.675 36.559 1.00  47.54 0 A 1
ATOM   2742 C CB  . ALA A 1 384 ? -14.261 19.093 37.659 1.00  44.39 0 A 1
ATOM   2743 N N   . ASP A 1 385 ? -12.210 17.324 38.413 1.00  46.49 0 A 1
ATOM   2744 C CA  . ASP A 1 385 ? -11.113 16.861 39.282 1.00  45.63 0 A 1
ATOM   2745 C C   . ASP A 1 385 ? -10.615 15.433 39.036 1.00  46.93 0 A 1
ATOM   2746 O O   . ASP A 1 385 ? -9.630 15.011 39.644 1.00  43.59 0 A 1
ATOM   2747 C CB  . ASP A 1 385 ? -11.580 16.963 40.735 1.00  40.06 0 A 1
ATOM   2748 C CG  . ASP A 1 385 ? -11.767 18.397 41.212 1.00  35.60 0 A 1
ATOM   2749 O OD1 . ASP A 1 385 ? -10.972 19.264 40.802 1.00  33.03 0 A 1
ATOM   2750 O OD2 . ASP A 1 385 ? -12.718 18.613 41.995 1.00  32.04 -1 A 1
ATOM   2751 N N   . HIS A 1 386 ? -11.300 14.630 38.217 1.00  50.96 0 A 1
ATOM   2752 C CA  . HIS A 1 386 ? -10.817 13.282 37.997 1.00  50.76 0 A 1
ATOM   2753 C C   . HIS A 1 386 ? -9.580 13.335 37.110 1.00  52.06 0 A 1
ATOM   2754 O O   . HIS A 1 386 ? -9.688 13.346 35.895 1.00  49.50 0 A 1
ATOM   2755 C CB  . HIS A 1 386 ? -11.921 12.363 37.461 1.00  46.65 0 A 1
ATOM   2756 C CG  . HIS A 1 386 ? -12.874 11.937 38.537 1.00  43.64 0 A 1
ATOM   2757 C CD2 . HIS A 1 386 ? -14.244 12.028 38.527 1.00  39.82 0 A 1
ATOM   2758 N ND1 . HIS A 1 386 ? -12.527 11.385 39.741 1.00  40.84 0 A 1
ATOM   2759 C CE1 . HIS A 1 386 ? -13.652 11.158 40.441 1.00  36.76 0 A 1
ATOM   2760 N NE2 . HIS A 1 386 ? -14.717 11.530 39.735 1.00  36.50 0 A 1
ATOM   2761 N N   . HIS A 1 387 ? -8.398 13.326 37.759 1.00  49.28 0 A 1
ATOM   2762 C CA  . HIS A 1 387 ? -7.132 13.079 37.084 1.00  49.26 0 A 1
ATOM   2763 C C   . HIS A 1 387 ? -7.261 11.790 36.266 1.00  51.22 0 A 1
ATOM   2764 O O   . HIS A 1 387 ? -7.247 10.708 36.852 1.00  48.63 0 A 1
ATOM   2765 C CB  . HIS A 1 387 ? -5.999 12.940 38.109 1.00  44.44 0 A 1
ATOM   2766 C CG  . HIS A 1 387 ? -5.469 14.247 38.615 1.00  40.54 0 A 1
ATOM   2767 C CD2 . HIS A 1 387 ? -5.427 14.688 39.907 1.00  36.21 0 A 1
ATOM   2768 N ND1 . HIS A 1 387 ? -4.871 15.224 37.851 1.00  37.52 0 A 1
ATOM   2769 C CE1 . HIS A 1 387 ? -4.497 16.219 38.659 1.00  34.05 0 A 1
ATOM   2770 N NE2 . HIS A 1 387 ? -4.809 15.925 39.920 1.00  34.07 0 A 1
ATOM   2771 N N   . PRO A 1 388 ? -7.427 11.870 34.955 1.00  53.91 0 A 1
ATOM   2772 C CA  . PRO A 1 388 ? -7.533 10.676 34.151 1.00  53.20 0 A 1
ATOM   2773 C C   . PRO A 1 388 ? -6.181  9.966 34.227 1.00  54.98 0 A 1
ATOM   2774 O O   . PRO A 1 388 ? -5.147 10.496 33.804 1.00  52.87 0 A 1
ATOM   2775 C CB  . PRO A 1 388 ? -7.944 11.161 32.756 1.00  49.72 0 A 1
ATOM   2776 C CG  . PRO A 1 388 ? -7.463 12.603 32.706 1.00  49.00 0 A 1
ATOM   2777 C CD  . PRO A 1 388 ? -7.538 13.070 34.142 1.00  50.55 0 A 1
ATOM   2778 N N   . THR A 1 389 ? -6.173  8.777 34.841 1.00  56.99 0 A 1
ATOM   2779 C CA  . THR A 1 389 ? -4.942  8.017 35.129 1.00  56.20 0 A 1
ATOM   2780 C C   . THR A 1 389 ? -4.228  7.570 33.860 1.00  59.28 0 A 1
ATOM   2781 O O   . THR A 1 389 ? -2.999  7.596 33.791 1.00  54.73 0 A 1
ATOM   2782 C CB  . THR A 1 389 ? -5.265  6.780 35.984 1.00  49.48 0 A 1
ATOM   2783 C CG2 . THR A 1 389 ? -5.443  7.141 37.454 1.00  42.66 0 A 1
ATOM   2784 O OG1 . THR A 1 389 ? -6.455  6.170 35.555 1.00  44.61 0 A 1
ATOM   2785 N N   . GLN A 1 390 ? -5.002  7.199 32.852 1.00  59.98 0 A 1
ATOM   2786 C CA  . GLN A 1 390 ? -4.515  6.898 31.521 1.00  60.48 0 A 1
ATOM   2787 C C   . GLN A 1 390 ? -5.214  7.791 30.499 1.00  66.21 0 A 1
ATOM   2788 O O   . GLN A 1 390 ? -6.402  8.082 30.621 1.00  62.34 0 A 1
ATOM   2789 C CB  . GLN A 1 390 ? -4.676  5.408 31.215 1.00  51.67 0 A 1
ATOM   2790 C CG  . GLN A 1 390 ? -3.539  4.586 31.836 1.00  45.07 0 A 1
ATOM   2791 C CD  . GLN A 1 390 ? -3.726  3.085 31.663 1.00  40.98 0 A 1
ATOM   2792 N NE2 . GLN A 1 390 ? -2.689  2.290 31.789 1.00  36.71 0 A 1
ATOM   2793 O OE1 . GLN A 1 390 ? -4.800  2.592 31.433 1.00  38.31 0 A 1
ATOM   2794 N N   . LEU A 1 391 ? -4.437  8.257 29.534 1.00  75.04 0 A 1
ATOM   2795 C CA  . LEU A 1 391 ? -4.880  9.127 28.465 1.00  77.80 0 A 1
ATOM   2796 C C   . LEU A 1 391 ? -4.686  8.410 27.133 1.00  82.94 0 A 1
ATOM   2797 O O   . LEU A 1 391 ? -3.672  7.731 26.952 1.00  80.29 0 A 1
ATOM   2798 C CB  . LEU A 1 391 ? -4.073 10.436 28.494 1.00  68.58 0 A 1
ATOM   2799 C CG  . LEU A 1 391 ? -4.297 11.315 29.733 1.00  62.28 0 A 1
ATOM   2800 C CD1 . LEU A 1 391 ? -3.273 12.448 29.752 1.00  56.77 0 A 1
ATOM   2801 C CD2 . LEU A 1 391 ? -5.682 11.935 29.746 1.00  56.36 0 A 1
ATOM   2802 N N   . ILE A 1 392 ? -5.627  8.619 26.228 1.00  87.17 0 A 1
ATOM   2803 C CA  . ILE A 1 392 ? -5.595  8.089 24.873 1.00  89.32 0 A 1
ATOM   2804 C C   . ILE A 1 392 ? -4.382  8.657 24.123 1.00  90.38 0 A 1
ATOM   2805 O O   . ILE A 1 392 ? -4.064  9.841 24.242 1.00  89.42 0 A 1
ATOM   2806 C CB  . ILE A 1 392 ? -6.937  8.362 24.159 1.00  87.92 0 A 1
ATOM   2807 C CG1 . ILE A 1 392 ? -8.039  7.529 24.856 1.00  78.32 0 A 1
ATOM   2808 C CG2 . ILE A 1 392 ? -6.879  8.043 22.660 1.00  78.25 0 A 1
ATOM   2809 C CD1 . ILE A 1 392 ? -9.459  7.768 24.327 1.00  70.72 0 A 1
ATOM   2810 N N   . SER A 1 393 ? -3.708  7.798 23.382 1.00  91.89 0 A 1
ATOM   2811 C CA  . SER A 1 393 ? -2.557  8.177 22.564 1.00  91.93 0 A 1
ATOM   2812 C C   . SER A 1 393 ? -2.931  8.381 21.099 1.00  92.32 0 A 1
ATOM   2813 O O   . SER A 1 393 ? -2.431  9.311 20.481 1.00  91.02 0 A 1
ATOM   2814 C CB  . SER A 1 393 ? -1.447  7.138 22.678 1.00  90.45 0 A 1
ATOM   2815 O OG  . SER A 1 393 ? -0.979  7.070 24.015 1.00  81.01 0 A 1
ATOM   2816 N N   . GLN A 1 394 ? -3.821  7.549 20.568 1.00  93.36 0 A 1
ATOM   2817 C CA  . GLN A 1 394 ? -4.264  7.645 19.178 1.00  93.64 0 A 1
ATOM   2818 C C   . GLN A 1 394 ? -5.790  7.738 19.139 1.00  93.73 0 A 1
ATOM   2819 O O   . GLN A 1 394 ? -6.475  6.889 19.717 1.00  92.83 0 A 1
ATOM   2820 C CB  . GLN A 1 394 ? -3.754  6.439 18.373 1.00  92.61 0 A 1
ATOM   2821 C CG  . GLN A 1 394 ? -2.224  6.324 18.351 1.00  90.44 0 A 1
ATOM   2822 C CD  . GLN A 1 394 ? -1.729  5.101 17.581 1.00  89.49 0 A 1
ATOM   2823 N NE2 . GLN A 1 394 ? -0.478  5.079 17.166 1.00  81.18 0 A 1
ATOM   2824 O OE1 . GLN A 1 394 ? -2.430  4.136 17.359 1.00  84.36 0 A 1
ATOM   2825 N N   . LEU A 1 395 ? -6.320  8.774 18.494 1.00  94.16 0 A 1
ATOM   2826 C CA  . LEU A 1 395 ? -7.751  9.015 18.398 1.00  94.56 0 A 1
ATOM   2827 C C   . LEU A 1 395 ? -8.129  9.362 16.961 1.00  94.80 0 A 1
ATOM   2828 O O   . LEU A 1 395 ? -7.657 10.360 16.421 1.00  94.10 0 A 1
ATOM   2829 C CB  . LEU A 1 395 ? -8.133 10.132 19.377 1.00  94.09 0 A 1
ATOM   2830 C CG  . LEU A 1 395 ? -9.639 10.435 19.424 1.00  93.40 0 A 1
ATOM   2831 C CD1 . LEU A 1 395 ? -10.453  9.253 19.942 1.00  91.29 0 A 1
ATOM   2832 C CD2 . LEU A 1 395 ? -9.877 11.626 20.356 1.00  90.80 0 A 1
ATOM   2833 N N   . TYR A 1 396 ? -9.004  8.561 16.391 1.00  95.55 0 A 1
ATOM   2834 C CA  . TYR A 1 396 ? -9.514  8.724 15.042 1.00  95.66 0 A 1
ATOM   2835 C C   . TYR A 1 396 ? -11.005  9.075 15.097 1.00  95.90 0 A 1
ATOM   2836 O O   . TYR A 1 396 ? -11.817  8.326 15.645 1.00  95.22 0 A 1
ATOM   2837 C CB  . TYR A 1 396 ? -9.224  7.459 14.229 1.00  94.64 0 A 1
ATOM   2838 C CG  . TYR A 1 396 ? -7.765  7.046 14.221 1.00  93.43 0 A 1
ATOM   2839 C CD1 . TYR A 1 396 ? -6.869  7.586 13.285 1.00  90.30 0 A 1
ATOM   2840 C CD2 . TYR A 1 396 ? -7.286  6.116 15.168 1.00  90.02 0 A 1
ATOM   2841 C CE1 . TYR A 1 396 ? -5.519  7.205 13.279 1.00  87.90 0 A 1
ATOM   2842 C CE2 . TYR A 1 396 ? -5.935  5.732 15.177 1.00  87.80 0 A 1
ATOM   2843 C CZ  . TYR A 1 396 ? -5.054  6.277 14.227 1.00  88.13 0 A 1
ATOM   2844 O OH  . TYR A 1 396 ? -3.729  5.902 14.224 1.00  85.64 0 A 1
ATOM   2845 N N   . LEU A 1 397 ? -11.351 10.235 14.568 1.00  96.04 0 A 1
ATOM   2846 C CA  . LEU A 1 397 ? -12.688 10.842 14.556 1.00  96.65 0 A 1
ATOM   2847 C C   . LEU A 1 397 ? -13.040 11.360 13.157 1.00  97.16 0 A 1
ATOM   2848 O O   . LEU A 1 397 ? -13.677 12.408 13.014 1.00  95.93 0 A 1
ATOM   2849 C CB  . LEU A 1 397 ? -12.751 11.973 15.611 1.00  95.94 0 A 1
ATOM   2850 C CG  . LEU A 1 397 ? -12.540 11.553 17.074 1.00  95.14 0 A 1
ATOM   2851 C CD1 . LEU A 1 397 ? -12.522 12.810 17.954 1.00  93.21 0 A 1
ATOM   2852 C CD2 . LEU A 1 397 ? -13.653 10.644 17.583 1.00  92.66 0 A 1
ATOM   2853 N N   . SER A 1 398 ? -12.619 10.665 12.129 1.00  96.31 0 A 1
ATOM   2854 C CA  . SER A 1 398 ? -12.886 11.050 10.743 1.00  96.37 0 A 1
ATOM   2855 C C   . SER A 1 398 ? -14.357 10.837 10.372 1.00  96.73 0 A 1
ATOM   2856 O O   . SER A 1 398 ? -14.957  9.820 10.708 1.00  95.89 0 A 1
ATOM   2857 C CB  . SER A 1 398 ? -11.963 10.284  9.798 1.00  95.24 0 A 1
ATOM   2858 O OG  . SER A 1 398 ? -12.112 10.785  8.486 1.00  91.48 0 A 1
ATOM   2859 N N   . GLY A 1 399 ? -14.968 11.797  9.700 1.00  96.77 0 A 1
ATOM   2860 C CA  . GLY A 1 399 ? -16.345 11.648  9.222 1.00  96.91 0 A 1
ATOM   2861 C C   . GLY A 1 399 ? -17.394 11.502 10.327 1.00  97.37 0 A 1
ATOM   2862 O O   . GLY A 1 399 ? -18.399 10.812 10.139 1.00  95.23 0 A 1
ATOM   2863 N N   . CYS A 1 400 ? -17.188 12.140 11.484 1.00  96.99 0 A 1
ATOM   2864 C CA  . CYS A 1 400 ? -18.062 11.998 12.658 1.00  97.09 0 A 1
ATOM   2865 C C   . CYS A 1 400 ? -19.166 13.065 12.772 1.00  97.08 0 A 1
ATOM   2866 O O   . CYS A 1 400 ? -19.887 13.113 13.769 1.00  94.69 0 A 1
ATOM   2867 C CB  . CYS A 1 400 ? -17.181 11.964 13.906 1.00  96.53 0 A 1
ATOM   2868 S SG  . CYS A 1 400 ? -16.218 10.420 13.957 1.00  95.93 0 A 1
ATOM   2869 N N   . GLY A 1 401 ? -19.303 13.943 11.794 1.00  96.61 0 A 1
ATOM   2870 C CA  . GLY A 1 401 ? -20.284 15.043 11.838 1.00  96.34 0 A 1
ATOM   2871 C C   . GLY A 1 401 ? -19.998 16.115 12.903 1.00  96.58 0 A 1
ATOM   2872 O O   . GLY A 1 401 ? -20.900 16.878 13.255 1.00  94.24 0 A 1
ATOM   2873 N N   . ILE A 1 402 ? -18.768 16.195 13.398 1.00  96.69 0 A 1
ATOM   2874 C CA  . ILE A 1 402 ? -18.336 17.166 14.411 1.00  96.58 0 A 1
ATOM   2875 C C   . ILE A 1 402 ? -18.353 18.575 13.801 1.00  96.50 0 A 1
ATOM   2876 O O   . ILE A 1 402 ? -17.849 18.801 12.704 1.00  95.73 0 A 1
ATOM   2877 C CB  . ILE A 1 402 ? -16.951 16.779 14.979 1.00  95.93 0 A 1
ATOM   2878 C CG1 . ILE A 1 402 ? -16.982 15.370 15.616 1.00  94.15 0 A 1
ATOM   2879 C CG2 . ILE A 1 402 ? -16.484 17.816 16.021 1.00  93.89 0 A 1
ATOM   2880 C CD1 . ILE A 1 402 ? -15.604 14.824 15.998 1.00  90.64 0 A 1
ATOM   2881 N N   . THR A 1 403 ? -18.935 19.523 14.517 1.00  95.97 0 A 1
ATOM   2882 C CA  . THR A 1 403 ? -19.092 20.913 14.055 1.00  95.35 0 A 1
ATOM   2883 C C   . THR A 1 403 ? -18.194 21.908 14.791 1.00  95.15 0 A 1
ATOM   2884 O O   . THR A 1 403 ? -17.982 23.020 14.296 1.00  93.04 0 A 1
ATOM   2885 C CB  . THR A 1 403 ? -20.546 21.377 14.167 1.00  94.29 0 A 1
ATOM   2886 C CG2 . THR A 1 403 ? -21.480 20.581 13.253 1.00  86.18 0 A 1
ATOM   2887 O OG1 . THR A 1 403 ? -21.024 21.235 15.480 1.00  88.22 0 A 1
ATOM   2888 N N   . GLU A 1 404 ? -17.693 21.531 15.958 1.00  94.59 0 A 1
ATOM   2889 C CA  . GLU A 1 404 ? -16.812 22.333 16.793 1.00  93.88 0 A 1
ATOM   2890 C C   . GLU A 1 404 ? -15.616 21.492 17.233 1.00  94.49 0 A 1
ATOM   2891 O O   . GLU A 1 404 ? -15.760 20.304 17.522 1.00  92.88 0 A 1
ATOM   2892 C CB  . GLU A 1 404 ? -17.559 22.870 18.020 1.00  91.07 0 A 1
ATOM   2893 C CG  . GLU A 1 404 ? -18.652 23.876 17.642 1.00  79.28 0 A 1
ATOM   2894 C CD  . GLU A 1 404 ? -19.355 24.513 18.853 1.00  74.76 0 A 1
ATOM   2895 O OE1 . GLU A 1 404 ? -20.213 25.376 18.619 1.00  66.50 0 A 1
ATOM   2896 O OE2 . GLU A 1 404 ? -19.036 24.134 20.005 1.00  66.69 -1 A 1
ATOM   2897 N N   . PHE A 1 405 ? -14.434 22.100 17.293 1.00  94.26 0 A 1
ATOM   2898 C CA  . PHE A 1 405 ? -13.240 21.385 17.709 1.00  94.21 0 A 1
ATOM   2899 C C   . PHE A 1 405 ? -13.393 20.896 19.162 1.00  93.64 0 A 1
ATOM   2900 O O   . PHE A 1 405 ? -13.713 21.705 20.031 1.00  91.97 0 A 1
ATOM   2901 C CB  . PHE A 1 405 ? -12.004 22.269 17.537 1.00  93.88 0 A 1
ATOM   2902 C CG  . PHE A 1 405 ? -10.723 21.474 17.454 1.00  94.86 0 A 1
ATOM   2903 C CD1 . PHE A 1 405 ? -10.139 20.943 18.621 1.00  93.63 0 A 1
ATOM   2904 C CD2 . PHE A 1 405 ? -10.136 21.208 16.206 1.00  93.34 0 A 1
ATOM   2905 C CE1 . PHE A 1 405 ? -8.988 20.142 18.534 1.00  92.46 0 A 1
ATOM   2906 C CE2 . PHE A 1 405 ? -8.990 20.412 16.113 1.00  92.21 0 A 1
ATOM   2907 C CZ  . PHE A 1 405 ? -8.411 19.873 17.274 1.00  93.06 0 A 1
ATOM   2908 N N   . PRO A 1 406 ? -13.168 19.608 19.467 1.00  93.84 0 A 1
ATOM   2909 C CA  . PRO A 1 406 ? -13.401 19.068 20.804 1.00  93.00 0 A 1
ATOM   2910 C C   . PRO A 1 406 ? -12.445 19.656 21.855 1.00  92.23 0 A 1
ATOM   2911 O O   . PRO A 1 406 ? -11.283 19.257 21.942 1.00  90.51 0 A 1
ATOM   2912 C CB  . PRO A 1 406 ? -13.260 17.549 20.663 1.00  92.28 0 A 1
ATOM   2913 C CG  . PRO A 1 406 ? -13.455 17.271 19.182 1.00  90.96 0 A 1
ATOM   2914 C CD  . PRO A 1 406 ? -12.900 18.533 18.526 1.00  93.28 0 A 1
ATOM   2915 N N   . GLU A 1 407 ? -12.944 20.557 22.690 1.00  91.44 0 A 1
ATOM   2916 C CA  . GLU A 1 407 ? -12.128 21.238 23.716 1.00  90.10 0 A 1
ATOM   2917 C C   . GLU A 1 407 ? -11.539 20.260 24.743 1.00  89.71 0 A 1
ATOM   2918 O O   . GLU A 1 407 ? -10.451 20.483 25.280 1.00  86.79 0 A 1
ATOM   2919 C CB  . GLU A 1 407 ? -12.992 22.311 24.398 1.00  87.66 0 A 1
ATOM   2920 C CG  . GLU A 1 407 ? -12.217 23.295 25.311 1.00  76.51 0 A 1
ATOM   2921 C CD  . GLU A 1 407 ? -11.195 24.182 24.585 1.00  71.11 0 A 1
ATOM   2922 O OE1 . GLU A 1 407 ? -10.300 24.726 25.280 1.00  63.52 0 A 1
ATOM   2923 O OE2 . GLU A 1 407 ? -11.284 24.316 23.351 1.00  63.03 -1 A 1
ATOM   2924 N N   . LEU A 1 408 ? -12.208 19.110 24.975 1.00  89.39 0 A 1
ATOM   2925 C CA  . LEU A 1 408 ? -11.716 18.059 25.880 1.00  88.40 0 A 1
ATOM   2926 C C   . LEU A 1 408 ? -10.347 17.482 25.458 1.00  88.77 0 A 1
ATOM   2927 O O   . LEU A 1 408 ? -9.612 16.966 26.289 1.00  86.86 0 A 1
ATOM   2928 C CB  . LEU A 1 408 ? -12.794 16.967 26.015 1.00  85.85 0 A 1
ATOM   2929 C CG  . LEU A 1 408 ? -12.976 16.095 24.761 1.00  80.07 0 A 1
ATOM   2930 C CD1 . LEU A 1 408 ? -12.178 14.786 24.864 1.00  71.83 0 A 1
ATOM   2931 C CD2 . LEU A 1 408 ? -14.436 15.709 24.578 1.00  71.54 0 A 1
ATOM   2932 N N   . LEU A 1 409 ? -9.990 17.583 24.183 1.00  89.63 0 A 1
ATOM   2933 C CA  . LEU A 1 409 ? -8.703 17.103 23.682 1.00  89.88 0 A 1
ATOM   2934 C C   . LEU A 1 409 ? -7.528 17.918 24.232 1.00  89.46 0 A 1
ATOM   2935 O O   . LEU A 1 409 ? -6.411 17.416 24.284 1.00  87.61 0 A 1
ATOM   2936 C CB  . LEU A 1 409 ? -8.699 17.097 22.148 1.00  89.89 0 A 1
ATOM   2937 C CG  . LEU A 1 409 ? -9.755 16.193 21.485 1.00  89.72 0 A 1
ATOM   2938 C CD1 . LEU A 1 409 ? -9.585 16.236 19.973 1.00  87.72 0 A 1
ATOM   2939 C CD2 . LEU A 1 409 ? -9.644 14.736 21.939 1.00  87.77 0 A 1
ATOM   2940 N N   . ARG A 1 410 ? -7.791 19.136 24.744 1.00  88.69 0 A 1
ATOM   2941 C CA  . ARG A 1 410 ? -6.780 19.993 25.381 1.00  88.09 0 A 1
ATOM   2942 C C   . ARG A 1 410 ? -6.087 19.327 26.569 1.00  87.26 0 A 1
ATOM   2943 O O   . ARG A 1 410 ? -4.933 19.639 26.852 1.00  84.01 0 A 1
ATOM   2944 C CB  . ARG A 1 410 ? -7.465 21.299 25.796 1.00  86.30 0 A 1
ATOM   2945 C CG  . ARG A 1 410 ? -6.471 22.354 26.269 1.00  81.47 0 A 1
ATOM   2946 C CD  . ARG A 1 410 ? -7.223 23.646 26.557 1.00  80.88 0 A 1
ATOM   2947 N NE  . ARG A 1 410 ? -6.311 24.717 26.964 1.00  74.88 0 A 1
ATOM   2948 C CZ  . ARG A 1 410 ? -6.627 25.992 27.009 1.00  71.39 0 A 1
ATOM   2949 N NH1 . ARG A 1 410 ? -7.828 26.415 26.714 1.00  65.66 1 A 1
ATOM   2950 N NH2 . ARG A 1 410 ? -5.734 26.881 27.353 1.00  62.35 0 A 1
ATOM   2951 N N   . SER A 1 411 ? -6.766 18.406 27.265 1.00  87.20 0 A 1
ATOM   2952 C CA  . SER A 1 411 ? -6.221 17.672 28.405 1.00  86.25 0 A 1
ATOM   2953 C C   . SER A 1 411 ? -5.530 16.354 28.019 1.00  86.46 0 A 1
ATOM   2954 O O   . SER A 1 411 ? -4.959 15.687 28.878 1.00  83.41 0 A 1
ATOM   2955 C CB  . SER A 1 411 ? -7.316 17.441 29.453 1.00  83.65 0 A 1
ATOM   2956 O OG  . SER A 1 411 ? -8.339 16.616 28.945 1.00  76.95 0 A 1
ATOM   2957 N N   . GLN A 1 412 ? -5.540 15.963 26.745 1.00  88.14 0 A 1
ATOM   2958 C CA  . GLN A 1 412 ? -4.987 14.691 26.273 1.00  88.42 0 A 1
ATOM   2959 C C   . GLN A 1 412 ? -3.469 14.769 26.034 1.00  88.96 0 A 1
ATOM   2960 O O   . GLN A 1 412 ? -2.964 14.614 24.928 1.00  87.23 0 A 1
ATOM   2961 C CB  . GLN A 1 412 ? -5.762 14.192 25.042 1.00  87.47 0 A 1
ATOM   2962 C CG  . GLN A 1 412 ? -7.251 13.949 25.319 1.00  84.48 0 A 1
ATOM   2963 C CD  . GLN A 1 412 ? -7.478 12.941 26.458 1.00  83.46 0 A 1
ATOM   2964 N NE2 . GLN A 1 412 ? -8.361 13.236 27.365 1.00  73.27 0 A 1
ATOM   2965 O OE1 . GLN A 1 412 ? -6.845 11.906 26.540 1.00  75.98 0 A 1
ATOM   2966 N N   . HIS A 1 413 ? -2.710 14.977 27.121 1.00  87.98 0 A 1
ATOM   2967 C CA  . HIS A 1 413 ? -1.259 15.200 27.058 1.00  87.49 0 A 1
ATOM   2968 C C   . HIS A 1 413 ? -0.428 13.997 26.573 1.00  87.93 0 A 1
ATOM   2969 O O   . HIS A 1 413 ?  0.783 14.137 26.358 1.00  85.04 0 A 1
ATOM   2970 C CB  . HIS A 1 413 ? -0.763 15.646 28.436 1.00  84.90 0 A 1
ATOM   2971 C CG  . HIS A 1 413 ? -1.430 16.883 28.955 1.00  78.72 0 A 1
ATOM   2972 C CD2 . HIS A 1 413 ? -2.141 17.014 30.117 1.00  66.97 0 A 1
ATOM   2973 N ND1 . HIS A 1 413 ? -1.466 18.108 28.330 1.00  65.98 0 A 1
ATOM   2974 C CE1 . HIS A 1 413 ? -2.178 18.952 29.099 1.00  62.78 0 A 1
ATOM   2975 N NE2 . HIS A 1 413 ? -2.597 18.321 30.196 1.00  64.40 0 A 1
ATOM   2976 N N   . LYS A 1 414 ? -1.026 12.808 26.434 1.00  88.59 0 A 1
ATOM   2977 C CA  . LYS A 1 414 ? -0.370 11.629 25.846 1.00  88.82 0 A 1
ATOM   2978 C C   . LYS A 1 414 ? -0.669 11.451 24.360 1.00  90.08 0 A 1
ATOM   2979 O O   . LYS A 1 414 ? -0.076 10.561 23.760 1.00  88.29 0 A 1
ATOM   2980 C CB  . LYS A 1 414 ? -0.730 10.356 26.625 1.00  87.23 0 A 1
ATOM   2981 C CG  . LYS A 1 414 ? -0.145 10.322 28.043 1.00  83.89 0 A 1
ATOM   2982 C CD  . LYS A 1 414 ? -0.376  8.920 28.628 1.00  76.66 0 A 1
ATOM   2983 C CE  . LYS A 1 414 ?  0.031  8.799 30.094 1.00  69.25 0 A 1
ATOM   2984 N NZ  . LYS A 1 414 ? -0.407  7.483 30.640 1.00  61.01 1 A 1
ATOM   2985 N N   . MET A 1 415 ? -1.553 12.251 23.786 1.00  90.21 0 A 1
ATOM   2986 C CA  . MET A 1 415 ? -2.003 12.093 22.410 1.00  91.14 0 A 1
ATOM   2987 C C   . MET A 1 415 ? -0.838 12.262 21.431 1.00  91.26 0 A 1
ATOM   2988 O O   . MET A 1 415 ? -0.132 13.281 21.449 1.00  90.24 0 A 1
ATOM   2989 C CB  . MET A 1 415 ? -3.151 13.059 22.132 1.00  90.74 0 A 1
ATOM   2990 C CG  . MET A 1 415 ? -3.907 12.709 20.839 1.00  86.68 0 A 1
ATOM   2991 S SD  . MET A 1 415 ? -5.542 13.496 20.735 1.00  84.79 0 A 1
ATOM   2992 C CE  . MET A 1 415 ? -5.071 15.226 20.616 1.00  74.89 0 A 1
ATOM   2993 N N   . THR A 1 416 ? -0.644 11.248 20.602 1.00  91.29 0 A 1
ATOM   2994 C CA  . THR A 1 416 ?  0.358 11.214 19.531 1.00  91.00 0 A 1
ATOM   2995 C C   . THR A 1 416 ? -0.282 11.393 18.165 1.00  91.44 0 A 1
ATOM   2996 O O   . THR A 1 416 ?  0.279 12.090 17.324 1.00  90.58 0 A 1
ATOM   2997 C CB  . THR A 1 416 ?  1.175  9.916 19.556 1.00  89.88 0 A 1
ATOM   2998 C CG2 . THR A 1 416 ?  1.979  9.772 20.847 1.00  80.81 0 A 1
ATOM   2999 O OG1 . THR A 1 416 ?  0.351  8.773 19.445 1.00  82.06 0 A 1
ATOM   3000 N N   . ASN A 1 417 ? -1.461 10.809 17.952 1.00  92.52 0 A 1
ATOM   3001 C CA  . ASN A 1 417 ? -2.173 10.824 16.682 1.00  92.65 0 A 1
ATOM   3002 C C   . ASN A 1 417 ? -3.595 11.345 16.881 1.00  93.13 0 A 1
ATOM   3003 O O   . ASN A 1 417 ? -4.319 10.845 17.746 1.00  92.46 0 A 1
ATOM   3004 C CB  . ASN A 1 417 ? -2.175  9.409 16.073 1.00  91.19 0 A 1
ATOM   3005 C CG  . ASN A 1 417 ? -0.793  8.912 15.679 1.00  87.86 0 A 1
ATOM   3006 N ND2 . ASN A 1 417 ? -0.622  8.529 14.430 1.00  77.31 0 A 1
ATOM   3007 O OD1 . ASN A 1 417 ?  0.135  8.846 16.466 1.00  77.46 0 A 1
ATOM   3008 N N   . LEU A 1 418 ? -3.986 12.320 16.080 1.00  94.21 0 A 1
ATOM   3009 C CA  . LEU A 1 418 ? -5.343 12.833 15.996 1.00  94.95 0 A 1
ATOM   3010 C C   . LEU A 1 418 ? -5.761 12.906 14.529 1.00  95.01 0 A 1
ATOM   3011 O O   . LEU A 1 418 ? -5.193 13.698 13.773 1.00  94.29 0 A 1
ATOM   3012 C CB  . LEU A 1 418 ? -5.416 14.207 16.676 1.00  95.03 0 A 1
ATOM   3013 C CG  . LEU A 1 418 ? -6.792 14.894 16.557 1.00  94.96 0 A 1
ATOM   3014 C CD1 . LEU A 1 418 ? -7.901 14.105 17.262 1.00  93.57 0 A 1
ATOM   3015 C CD2 . LEU A 1 418 ? -6.727 16.290 17.180 1.00  93.27 0 A 1
ATOM   3016 N N   . ASP A 1 419 ? -6.786 12.140 14.182 1.00  95.06 0 A 1
ATOM   3017 C CA  . ASP A 1 419 ? -7.509 12.326 12.931 1.00  95.27 0 A 1
ATOM   3018 C C   . ASP A 1 419 ? -8.884 12.914 13.251 1.00  95.64 0 A 1
ATOM   3019 O O   . ASP A 1 419 ? -9.683 12.314 13.972 1.00  95.05 0 A 1
ATOM   3020 C CB  . ASP A 1 419 ? -7.582 11.002 12.159 1.00  94.47 0 A 1
ATOM   3021 C CG  . ASP A 1 419 ? -8.286 11.128 10.799 1.00  93.65 0 A 1
ATOM   3022 O OD1 . ASP A 1 419 ? -8.750 12.242 10.465 1.00  90.84 0 A 1
ATOM   3023 O OD2 . ASP A 1 419 ? -8.397 10.095 10.113 1.00  89.51 -1 A 1
ATOM   3024 N N   . ILE A 1 420 ? -9.140 14.113 12.756 1.00  96.60 0 A 1
ATOM   3025 C CA  . ILE A 1 420 ? -10.423 14.807 12.871 1.00  96.97 0 A 1
ATOM   3026 C C   . ILE A 1 420 ? -10.886 15.298 11.492 1.00  97.47 0 A 1
ATOM   3027 O O   . ILE A 1 420 ? -11.628 16.276 11.369 1.00  96.50 0 A 1
ATOM   3028 C CB  . ILE A 1 420 ? -10.347 15.865 13.993 1.00  95.48 0 A 1
ATOM   3029 C CG1 . ILE A 1 420 ? -11.751 16.235 14.502 1.00  85.27 0 A 1
ATOM   3030 C CG2 . ILE A 1 420 ? -9.530 17.104 13.591 1.00  85.27 0 A 1
ATOM   3031 C CD1 . ILE A 1 420 ? -11.732 16.940 15.851 1.00  81.91 0 A 1
ATOM   3032 N N   . SER A 1 421 ? -10.447 14.612 10.465 1.00  96.79 0 A 1
ATOM   3033 C CA  . SER A 1 421 ? -10.766 14.897  9.071 1.00  96.79 0 A 1
ATOM   3034 C C   . SER A 1 421 ? -12.234 14.613  8.731 1.00  97.17 0 A 1
ATOM   3035 O O   . SER A 1 421 ? -12.975 13.994  9.496 1.00  96.26 0 A 1
ATOM   3036 C CB  . SER A 1 421 ? -9.823 14.086  8.166 1.00  95.48 0 A 1
ATOM   3037 O OG  . SER A 1 421 ? -10.117 12.710  8.249 1.00  93.69 0 A 1
ATOM   3038 N N   . ASN A 1 422 ? -12.674 15.071  7.575 1.00  97.25 0 A 1
ATOM   3039 C CA  . ASN A 1 422 ? -14.010 14.802  7.039 1.00  97.39 0 A 1
ATOM   3040 C C   . ASN A 1 422 ? -15.153 15.186  7.994 1.00  97.66 0 A 1
ATOM   3041 O O   . ASN A 1 422 ? -16.179 14.513  8.069 1.00  96.31 0 A 1
ATOM   3042 C CB  . ASN A 1 422 ? -14.092 13.344  6.545 1.00  96.73 0 A 1
ATOM   3043 C CG  . ASN A 1 422 ? -13.006 12.998  5.544 1.00  94.99 0 A 1
ATOM   3044 N ND2 . ASN A 1 422 ? -12.079 12.147  5.919 1.00  85.66 0 A 1
ATOM   3045 O OD1 . ASN A 1 422 ? -12.965 13.512  4.443 1.00  86.57 0 A 1
ATOM   3046 N N   . ASN A 1 423 ? -14.984 16.282  8.740 1.00  97.33 0 A 1
ATOM   3047 C CA  . ASN A 1 423 ? -15.984 16.823  9.652 1.00  97.33 0 A 1
ATOM   3048 C C   . ASN A 1 423 ? -16.566 18.142  9.114 1.00  97.16 0 A 1
ATOM   3049 O O   . ASN A 1 423 ? -16.421 18.488  7.933 1.00  94.20 0 A 1
ATOM   3050 C CB  . ASN A 1 423 ? -15.368 16.898 11.064 1.00  96.87 0 A 1
ATOM   3051 C CG  . ASN A 1 423 ? -15.378 15.538 11.745 1.00  97.13 0 A 1
ATOM   3052 N ND2 . ASN A 1 423 ? -14.233 14.945 11.983 1.00  92.00 0 A 1
ATOM   3053 O OD1 . ASN A 1 423 ? -16.431 15.020 12.085 1.00  92.52 0 A 1
ATOM   3054 N N   . LYS A 1 424 ? -17.272 18.877  9.958 1.00  97.20 0 A 1
ATOM   3055 C CA  . LYS A 1 424 ? -17.880 20.172  9.611 1.00  96.72 0 A 1
ATOM   3056 C C   . LYS A 1 424 ? -17.400 21.285 10.541 1.00  96.90 0 A 1
ATOM   3057 O O   . LYS A 1 424 ? -18.158 22.207 10.850 1.00  94.78 0 A 1
ATOM   3058 C CB  . LYS A 1 424 ? -19.411 20.037  9.574 1.00  95.26 0 A 1
ATOM   3059 C CG  . LYS A 1 424 ? -19.872 19.027  8.512 1.00  91.23 0 A 1
ATOM   3060 C CD  . LYS A 1 424 ? -21.405 18.906  8.501 1.00  83.46 0 A 1
ATOM   3061 C CE  . LYS A 1 424 ? -21.780 17.828  7.476 1.00  73.18 0 A 1
ATOM   3062 N NZ  . LYS A 1 424 ? -23.228 17.521  7.501 1.00  62.17 1 A 1
ATOM   3063 N N   . ILE A 1 425 ? -16.169 21.189 11.015 1.00  97.01 0 A 1
ATOM   3064 C CA  . ILE A 1 425 ? -15.594 22.124 11.969 1.00  97.00 0 A 1
ATOM   3065 C C   . ILE A 1 425 ? -15.305 23.450 11.272 1.00  97.09 0 A 1
ATOM   3066 O O   . ILE A 1 425 ? -14.660 23.502 10.221 1.00  96.32 0 A 1
ATOM   3067 C CB  . ILE A 1 425 ? -14.350 21.558 12.673 1.00  96.68 0 A 1
ATOM   3068 C CG1 . ILE A 1 425 ? -14.620 20.145 13.235 1.00  95.42 0 A 1
ATOM   3069 C CG2 . ILE A 1 425 ? -13.927 22.519 13.807 1.00  95.43 0 A 1
ATOM   3070 C CD1 . ILE A 1 425 ? -13.386 19.479 13.859 1.00  92.81 0 A 1
ATOM   3071 N N   . LYS A 1 426 ? -15.793 24.530 11.874 1.00  95.91 0 A 1
ATOM   3072 C CA  . LYS A 1 426 ? -15.661 25.900 11.390 1.00  94.98 0 A 1
ATOM   3073 C C   . LYS A 1 426 ? -14.697 26.707 12.254 1.00  94.83 0 A 1
ATOM   3074 O O   . LYS A 1 426 ? -14.363 26.316 13.370 1.00  92.07 0 A 1
ATOM   3075 C CB  . LYS A 1 426 ? -17.052 26.565 11.331 1.00  91.75 0 A 1
ATOM   3076 C CG  . LYS A 1 426 ? -17.998 25.841 10.363 1.00  81.48 0 A 1
ATOM   3077 C CD  . LYS A 1 426 ? -19.377 26.512 10.318 1.00  81.23 0 A 1
ATOM   3078 C CE  . LYS A 1 426 ? -20.293 25.680  9.436 1.00  68.78 0 A 1
ATOM   3079 N NZ  . LYS A 1 426 ? -21.668 26.246  9.369 1.00  61.53 1 A 1
ATOM   3080 N N   . GLY A 1 427 ? -14.318 27.862 11.753 1.00  95.04 0 A 1
ATOM   3081 C CA  . GLY A 1 427 ? -13.506 28.807 12.508 1.00  94.83 0 A 1
ATOM   3082 C C   . GLY A 1 427 ? -12.012 28.502 12.413 1.00  95.95 0 A 1
ATOM   3083 O O   . GLY A 1 427 ? -11.514 28.125 11.351 1.00  94.55 0 A 1
ATOM   3084 N N   . GLN A 1 428 ? -11.307 28.736 13.510 1.00  95.67 0 A 1
ATOM   3085 C CA  . GLN A 1 428 ? -9.860 28.565 13.553 1.00  95.50 0 A 1
ATOM   3086 C C   . GLN A 1 428 ? -9.474 27.257 14.248 1.00  95.76 0 A 1
ATOM   3087 O O   . GLN A 1 428 ? -10.132 26.837 15.197 1.00  94.47 0 A 1
ATOM   3088 C CB  . GLN A 1 428 ? -9.209 29.774 14.235 1.00  94.20 0 A 1
ATOM   3089 C CG  . GLN A 1 428 ? -9.397 31.053 13.400 1.00  91.07 0 A 1
ATOM   3090 C CD  . GLN A 1 428 ? -8.649 32.273 13.959 1.00  88.92 0 A 1
ATOM   3091 N NE2 . GLN A 1 428 ? -8.548 33.342 13.204 1.00  76.79 0 A 1
ATOM   3092 O OE1 . GLN A 1 428 ? -8.136 32.301 15.055 1.00  79.67 0 A 1
ATOM   3093 N N   . VAL A 1 429 ? -8.399 26.647 13.798 1.00  95.65 0 A 1
ATOM   3094 C CA  . VAL A 1 429 ? -7.776 25.524 14.517 1.00  95.52 0 A 1
ATOM   3095 C C   . VAL A 1 429 ? -7.242 26.055 15.853 1.00  94.95 0 A 1
ATOM   3096 O O   . VAL A 1 429 ? -6.482 27.034 15.832 1.00  93.99 0 A 1
ATOM   3097 C CB  . VAL A 1 429 ? -6.630 24.904 13.704 1.00  95.43 0 A 1
ATOM   3098 C CG1 . VAL A 1 429 ? -6.003 23.718 14.441 1.00  94.20 0 A 1
ATOM   3099 C CG2 . VAL A 1 429 ? -7.120 24.396 12.344 1.00  94.34 0 A 1
ATOM   3100 N N   . PRO A 1 430 ? -7.598 25.448 16.993 1.00  94.48 0 A 1
ATOM   3101 C CA  . PRO A 1 430 ? -7.197 25.954 18.301 1.00  93.50 0 A 1
ATOM   3102 C C   . PRO A 1 430 ? -5.672 26.029 18.468 1.00  92.90 0 A 1
ATOM   3103 O O   . PRO A 1 430 ? -4.953 25.055 18.211 1.00  91.56 0 A 1
ATOM   3104 C CB  . PRO A 1 430 ? -7.817 25.004 19.326 1.00  92.42 0 A 1
ATOM   3105 C CG  . PRO A 1 430 ? -9.015 24.405 18.589 1.00  90.37 0 A 1
ATOM   3106 C CD  . PRO A 1 430 ? -8.530 24.335 17.148 1.00  93.32 0 A 1
ATOM   3107 N N   . GLY A 1 431 ? -5.180 27.145 18.986 1.00  91.07 0 A 1
ATOM   3108 C CA  . GLY A 1 431 ? -3.742 27.333 19.205 1.00  89.87 0 A 1
ATOM   3109 C C   . GLY A 1 431 ? -3.144 26.385 20.240 1.00  89.64 0 A 1
ATOM   3110 O O   . GLY A 1 431 ? -1.959 26.052 20.161 1.00  87.54 0 A 1
ATOM   3111 N N   . TRP A 1 432 ? -3.966 25.893 21.183 1.00  89.23 0 A 1
ATOM   3112 C CA  . TRP A 1 432 ? -3.526 24.933 22.200 1.00  89.15 0 A 1
ATOM   3113 C C   . TRP A 1 432 ? -3.206 23.545 21.632 1.00  89.00 0 A 1
ATOM   3114 O O   . TRP A 1 432 ? -2.440 22.816 22.256 1.00  87.94 0 A 1
ATOM   3115 C CB  . TRP A 1 432 ? -4.579 24.836 23.305 1.00  89.11 0 A 1
ATOM   3116 C CG  . TRP A 1 432 ? -5.949 24.369 22.892 1.00  89.55 0 A 1
ATOM   3117 C CD1 . TRP A 1 432 ? -7.036 25.163 22.799 1.00  88.69 0 A 1
ATOM   3118 C CD2 . TRP A 1 432 ? -6.391 23.021 22.531 1.00  89.73 0 A 1
ATOM   3119 C CE2 . TRP A 1 432 ? -7.763 23.084 22.196 1.00  89.03 0 A 1
ATOM   3120 C CE3 . TRP A 1 432 ? -5.752 21.763 22.442 1.00  88.90 0 A 1
ATOM   3121 N NE1 . TRP A 1 432 ? -8.126 24.398 22.377 1.00  88.41 0 A 1
ATOM   3122 C CZ2 . TRP A 1 432 ? -8.475 21.944 21.759 1.00  88.42 0 A 1
ATOM   3123 C CZ3 . TRP A 1 432 ? -6.461 20.628 22.005 1.00  88.27 0 A 1
ATOM   3124 C CH2 . TRP A 1 432 ? -7.803 20.727 21.661 1.00  87.81 0 A 1
ATOM   3125 N N   . LEU A 1 433 ? -3.717 23.199 20.464 1.00  91.12 0 A 1
ATOM   3126 C CA  . LEU A 1 433 ? -3.442 21.907 19.829 1.00  91.54 0 A 1
ATOM   3127 C C   . LEU A 1 433 ? -1.929 21.672 19.683 1.00  90.86 0 A 1
ATOM   3128 O O   . LEU A 1 433 ? -1.422 20.601 20.003 1.00  89.51 0 A 1
ATOM   3129 C CB  . LEU A 1 433 ? -4.160 21.878 18.466 1.00  92.32 0 A 1
ATOM   3130 C CG  . LEU A 1 433 ? -4.010 20.547 17.705 1.00  92.03 0 A 1
ATOM   3131 C CD1 . LEU A 1 433 ? -4.658 19.388 18.461 1.00  91.04 0 A 1
ATOM   3132 C CD2 . LEU A 1 433 ? -4.692 20.667 16.338 1.00  90.97 0 A 1
ATOM   3133 N N   . TRP A 1 434 ? -1.220 22.717 19.319 1.00  89.78 0 A 1
ATOM   3134 C CA  . TRP A 1 434 ?  0.238 22.679 19.124 1.00  88.39 0 A 1
ATOM   3135 C C   . TRP A 1 434 ?  1.035 22.638 20.429 1.00  87.13 0 A 1
ATOM   3136 O O   . TRP A 1 434 ?  2.254 22.498 20.402 1.00  84.14 0 A 1
ATOM   3137 C CB  . TRP A 1 434 ?  0.643 23.899 18.289 1.00  87.58 0 A 1
ATOM   3138 C CG  . TRP A 1 434 ? -0.278 24.202 17.150 1.00  87.66 0 A 1
ATOM   3139 C CD1 . TRP A 1 434 ? -1.069 25.288 17.047 1.00  84.88 0 A 1
ATOM   3140 C CD2 . TRP A 1 434 ? -0.596 23.355 16.000 1.00  87.69 0 A 1
ATOM   3141 C CE2 . TRP A 1 434 ? -1.609 24.010 15.238 1.00  86.40 0 A 1
ATOM   3142 C CE3 . TRP A 1 434 ? -0.140 22.098 15.537 1.00  85.12 0 A 1
ATOM   3143 N NE1 . TRP A 1 434 ? -1.861 25.186 15.904 1.00  85.04 0 A 1
ATOM   3144 C CZ2 . TRP A 1 434 ? -2.165 23.430 14.083 1.00  85.03 0 A 1
ATOM   3145 C CZ3 . TRP A 1 434 ? -0.681 21.530 14.377 1.00  82.18 0 A 1
ATOM   3146 C CH2 . TRP A 1 434 ? -1.693 22.183 13.662 1.00  83.23 0 A 1
ATOM   3147 N N   . THR A 1 435 ?  0.364 22.791 21.580 1.00  87.63 0 A 1
ATOM   3148 C CA  . THR A 1 435 ?  0.988 22.699 22.908 1.00  86.12 0 A 1
ATOM   3149 C C   . THR A 1 435 ?  0.973 21.274 23.467 1.00  86.20 0 A 1
ATOM   3150 O O   . THR A 1 435 ?  1.644 21.020 24.465 1.00  84.11 0 A 1
ATOM   3151 C CB  . THR A 1 435 ?  0.383 23.683 23.927 1.00  83.95 0 A 1
ATOM   3152 C CG2 . THR A 1 435 ?  0.270 25.113 23.384 1.00  76.88 0 A 1
ATOM   3153 O OG1 . THR A 1 435 ? -0.890 23.292 24.372 1.00  78.67 0 A 1
ATOM   3154 N N   . LEU A 1 436 ?  0.262 20.338 22.814 1.00  88.02 0 A 1
ATOM   3155 C CA  . LEU A 1 436 ?  0.270 18.929 23.194 1.00  88.43 0 A 1
ATOM   3156 C C   . LEU A 1 436 ?  1.671 18.334 22.956 1.00  87.91 0 A 1
ATOM   3157 O O   . LEU A 1 436 ?  2.150 18.291 21.822 1.00  86.63 0 A 1
ATOM   3158 C CB  . LEU A 1 436 ? -0.814 18.157 22.416 1.00  88.78 0 A 1
ATOM   3159 C CG  . LEU A 1 436 ? -2.265 18.588 22.749 1.00  88.67 0 A 1
ATOM   3160 C CD1 . LEU A 1 436 ? -3.238 17.772 21.901 1.00  86.17 0 A 1
ATOM   3161 C CD2 . LEU A 1 436 ? -2.628 18.360 24.210 1.00  85.80 0 A 1
ATOM   3162 N N   . PRO A 1 437 ?  2.357 17.860 24.016 1.00  88.30 0 A 1
ATOM   3163 C CA  . PRO A 1 437 ?  3.802 17.641 23.958 1.00  87.40 0 A 1
ATOM   3164 C C   . PRO A 1 437 ?  4.227 16.411 23.151 1.00  87.24 0 A 1
ATOM   3165 O O   . PRO A 1 437 ?  5.407 16.281 22.819 1.00  84.78 0 A 1
ATOM   3166 C CB  . PRO A 1 437 ?  4.231 17.524 25.421 1.00  85.44 0 A 1
ATOM   3167 C CG  . PRO A 1 437 ?  2.977 17.006 26.125 1.00  84.48 0 A 1
ATOM   3168 C CD  . PRO A 1 437 ?  1.861 17.702 25.364 1.00  86.67 0 A 1
ATOM   3169 N N   . LYS A 1 438 ?  3.300 15.485 22.890 1.00  88.73 0 A 1
ATOM   3170 C CA  . LYS A 1 438 ?  3.587 14.220 22.204 1.00  88.65 0 A 1
ATOM   3171 C C   . LYS A 1 438 ?  2.936 14.103 20.827 1.00  89.61 0 A 1
ATOM   3172 O O   . LYS A 1 438 ?  3.015 13.041 20.219 1.00  87.61 0 A 1
ATOM   3173 C CB  . LYS A 1 438 ?  3.189 13.037 23.095 1.00  87.01 0 A 1
ATOM   3174 C CG  . LYS A 1 438 ?  4.018 12.963 24.381 1.00  84.66 0 A 1
ATOM   3175 C CD  . LYS A 1 438 ?  3.793 11.603 25.038 1.00  76.82 0 A 1
ATOM   3176 C CE  . LYS A 1 438 ?  4.701 11.437 26.253 1.00  70.56 0 A 1
ATOM   3177 N NZ  . LYS A 1 438 ?  4.640 10.045 26.752 1.00  62.29 1 A 1
ATOM   3178 N N   . LEU A 1 439 ?  2.292 15.159 20.354 1.00  89.95 0 A 1
ATOM   3179 C CA  . LEU A 1 439 ?  1.540 15.128 19.107 1.00  90.60 0 A 1
ATOM   3180 C C   . LEU A 1 439 ?  2.495 14.984 17.909 1.00  90.87 0 A 1
ATOM   3181 O O   . LEU A 1 439 ?  3.372 15.817 17.714 1.00  89.69 0 A 1
ATOM   3182 C CB  . LEU A 1 439 ?  0.668 16.387 19.051 1.00  90.21 0 A 1
ATOM   3183 C CG  . LEU A 1 439 ? -0.461 16.341 18.021 1.00  87.57 0 A 1
ATOM   3184 C CD1 . LEU A 1 439 ? -1.493 15.248 18.320 1.00  86.15 0 A 1
ATOM   3185 C CD2 . LEU A 1 439 ? -1.198 17.688 18.064 1.00  85.54 0 A 1
ATOM   3186 N N   . ILE A 1 440 ?  2.315 13.903 17.151 1.00  90.46 0 A 1
ATOM   3187 C CA  . ILE A 1 440 ?  3.143 13.529 15.999 1.00  90.02 0 A 1
ATOM   3188 C C   . ILE A 1 440 ?  2.363 13.672 14.700 1.00  90.60 0 A 1
ATOM   3189 O O   . ILE A 1 440 ?  2.890 14.214 13.725 1.00  89.62 0 A 1
ATOM   3190 C CB  . ILE A 1 440 ?  3.691 12.092 16.178 1.00  87.81 0 A 1
ATOM   3191 C CG1 . ILE A 1 440 ?  4.657 12.011 17.383 1.00  79.12 0 A 1
ATOM   3192 C CG2 . ILE A 1 440 ?  4.408 11.601 14.901 1.00  76.77 0 A 1
ATOM   3193 C CD1 . ILE A 1 440 ?  5.024 10.583 17.797 1.00  71.94 0 A 1
ATOM   3194 N N   . PHE A 1 441 ?  1.121 13.199 14.689 1.00  92.20 0 A 1
ATOM   3195 C CA  . PHE A 1 441 ?  0.250 13.182 13.522 1.00  92.49 0 A 1
ATOM   3196 C C   . PHE A 1 441 ? -1.040 13.955 13.794 1.00  93.14 0 A 1
ATOM   3197 O O   . PHE A 1 441 ? -1.716 13.710 14.797 1.00  92.87 0 A 1
ATOM   3198 C CB  . PHE A 1 441 ? -0.034 11.722 13.131 1.00  90.63 0 A 1
ATOM   3199 C CG  . PHE A 1 441 ? -1.033 11.570 12.010 1.00  87.22 0 A 1
ATOM   3200 C CD1 . PHE A 1 441 ? -2.402 11.432 12.297 1.00  82.31 0 A 1
ATOM   3201 C CD2 . PHE A 1 441 ? -0.603 11.570 10.680 1.00  81.71 0 A 1
ATOM   3202 C CE1 . PHE A 1 441 ? -3.341 11.283 11.254 1.00  76.12 0 A 1
ATOM   3203 C CE2 . PHE A 1 441 ? -1.526 11.416  9.631 1.00  74.71 0 A 1
ATOM   3204 C CZ  . PHE A 1 441 ? -2.898 11.274  9.914 1.00  74.29 0 A 1
ATOM   3205 N N   . VAL A 1 442 ? -1.380 14.863 12.891 1.00  94.28 0 A 1
ATOM   3206 C CA  . VAL A 1 442 ? -2.656 15.584 12.909 1.00  94.86 0 A 1
ATOM   3207 C C   . VAL A 1 442 ? -3.209 15.661 11.498 1.00  94.80 0 A 1
ATOM   3208 O O   . VAL A 1 442 ? -2.579 16.250 10.621 1.00  94.14 0 A 1
ATOM   3209 C CB  . VAL A 1 442 ? -2.502 17.006 13.486 1.00  94.43 0 A 1
ATOM   3210 C CG1 . VAL A 1 442 ? -3.797 17.806 13.406 1.00  91.74 0 A 1
ATOM   3211 C CG2 . VAL A 1 442 ? -2.118 16.951 14.961 1.00  91.96 0 A 1
ATOM   3212 N N   . ASP A 1 443 ? -4.415 15.125 11.327 1.00  95.16 0 A 1
ATOM   3213 C CA  . ASP A 1 443 ? -5.214 15.321 10.116 1.00  95.34 0 A 1
ATOM   3214 C C   . ASP A 1 443 ? -6.429 16.207 10.416 1.00  95.89 0 A 1
ATOM   3215 O O   . ASP A 1 443 ? -7.280 15.885 11.249 1.00  95.53 0 A 1
ATOM   3216 C CB  . ASP A 1 443 ? -5.591 13.973  9.480 1.00  94.50 0 A 1
ATOM   3217 C CG  . ASP A 1 443 ? -6.068 14.127  8.024 1.00  93.35 0 A 1
ATOM   3218 O OD1 . ASP A 1 443 ? -6.405 15.273  7.633 1.00  90.73 0 A 1
ATOM   3219 O OD2 . ASP A 1 443 ? -6.054 13.134  7.283 1.00  89.51 -1 A 1
ATOM   3220 N N   . LEU A 1 444 ? -6.474 17.347  9.760 1.00  96.76 0 A 1
ATOM   3221 C CA  . LEU A 1 444 ? -7.531 18.357  9.827 1.00  97.16 0 A 1
ATOM   3222 C C   . LEU A 1 444 ? -8.267 18.478  8.485 1.00  97.41 0 A 1
ATOM   3223 O O   . LEU A 1 444 ? -9.053 19.408  8.309 1.00  95.96 0 A 1
ATOM   3224 C CB  . LEU A 1 444 ? -6.911 19.719 10.204 1.00  96.50 0 A 1
ATOM   3225 C CG  . LEU A 1 444 ? -6.083 19.751 11.499 1.00  95.92 0 A 1
ATOM   3226 C CD1 . LEU A 1 444 ? -5.372 21.108 11.611 1.00  94.05 0 A 1
ATOM   3227 C CD2 . LEU A 1 444 ? -6.961 19.569 12.731 1.00  93.58 0 A 1
ATOM   3228 N N   . SER A 1 445 ? -7.976 17.603  7.534 1.00  96.70 0 A 1
ATOM   3229 C CA  . SER A 1 445 ? -8.438 17.718  6.156 1.00  96.57 0 A 1
ATOM   3230 C C   . SER A 1 445 ? -9.959 17.632  6.034 1.00  96.91 0 A 1
ATOM   3231 O O   . SER A 1 445 ? -10.657 17.152  6.930 1.00  96.06 0 A 1
ATOM   3232 C CB  . SER A 1 445 ? -7.747 16.674  5.268 1.00  94.58 0 A 1
ATOM   3233 O OG  . SER A 1 445 ? -8.162 15.376  5.600 1.00  86.78 0 A 1
ATOM   3234 N N   . ASN A 1 446 ? -10.496 18.134  4.933 1.00  97.16 0 A 1
ATOM   3235 C CA  . ASN A 1 446 ? -11.924 18.068  4.619 1.00  97.17 0 A 1
ATOM   3236 C C   . ASN A 1 446 ? -12.824 18.625  5.737 1.00  97.56 0 A 1
ATOM   3237 O O   . ASN A 1 446 ? -13.804 18.003  6.146 1.00  96.21 0 A 1
ATOM   3238 C CB  . ASN A 1 446 ? -12.295 16.642  4.180 1.00  96.24 0 A 1
ATOM   3239 C CG  . ASN A 1 446 ? -11.406 16.098  3.073 1.00  93.93 0 A 1
ATOM   3240 N ND2 . ASN A 1 446 ? -10.940 14.880  3.210 1.00  84.97 0 A 1
ATOM   3241 O OD1 . ASN A 1 446 ? -11.114 16.758  2.095 1.00  86.05 0 A 1
ATOM   3242 N N   . ASN A 1 447 ? -12.486 19.801  6.252 1.00  97.41 0 A 1
ATOM   3243 C CA  . ASN A 1 447 ? -13.287 20.582  7.192 1.00  97.52 0 A 1
ATOM   3244 C C   . ASN A 1 447 ? -13.648 21.948  6.591 1.00  97.40 0 A 1
ATOM   3245 O O   . ASN A 1 447 ? -13.552 22.164  5.377 1.00  94.84 0 A 1
ATOM   3246 C CB  . ASN A 1 447 ? -12.543 20.655  8.539 1.00  97.24 0 A 1
ATOM   3247 C CG  . ASN A 1 447 ? -12.824 19.453  9.427 1.00  97.41 0 A 1
ATOM   3248 N ND2 . ASN A 1 447 ? -11.897 18.532  9.532 1.00  92.95 0 A 1
ATOM   3249 O OD1 . ASN A 1 447 ? -13.874 19.367 10.038 1.00  92.96 0 A 1
ATOM   3250 N N   . ILE A 1 448 ? -14.064 22.882  7.427 1.00  97.69 0 A 1
ATOM   3251 C CA  . ILE A 1 448 ? -14.426 24.249  7.018 1.00  97.48 0 A 1
ATOM   3252 C C   . ILE A 1 448 ? -13.589 25.266  7.807 1.00  97.40 0 A 1
ATOM   3253 O O   . ILE A 1 448 ? -14.053 26.356  8.148 1.00  95.25 0 A 1
ATOM   3254 C CB  . ILE A 1 448 ? -15.964 24.478  7.088 1.00  96.34 0 A 1
ATOM   3255 C CG1 . ILE A 1 448 ? -16.793 23.242  6.629 1.00  93.14 0 A 1
ATOM   3256 C CG2 . ILE A 1 448 ? -16.352 25.695  6.225 1.00  91.38 0 A 1
ATOM   3257 C CD1 . ILE A 1 448 ? -18.317 23.383  6.812 1.00  87.38 0 A 1
ATOM   3258 N N   . PHE A 1 449 ? -12.353 24.890  8.154 1.00  97.67 0 A 1
ATOM   3259 C CA  . PHE A 1 449 ? -11.444 25.790  8.858 1.00  97.51 0 A 1
ATOM   3260 C C   . PHE A 1 449 ? -11.075 26.995  7.987 1.00  97.49 0 A 1
ATOM   3261 O O   . PHE A 1 449 ? -10.779 26.856  6.801 1.00  96.19 0 A 1
ATOM   3262 C CB  . PHE A 1 449 ? -10.180 25.055  9.308 1.00  97.13 0 A 1
ATOM   3263 C CG  . PHE A 1 449 ? -10.388 24.063 10.429 1.00  97.34 0 A 1
ATOM   3264 C CD1 . PHE A 1 449 ? -10.756 24.517 11.709 1.00  96.16 0 A 1
ATOM   3265 C CD2 . PHE A 1 449 ? -10.180 22.691 10.205 1.00  96.07 0 A 1
ATOM   3266 C CE1 . PHE A 1 449 ? -10.902 23.606 12.763 1.00  95.35 0 A 1
ATOM   3267 C CE2 . PHE A 1 449 ? -10.319 21.775 11.264 1.00  95.27 0 A 1
ATOM   3268 C CZ  . PHE A 1 449 ? -10.682 22.235 12.543 1.00  95.78 0 A 1
ATOM   3269 N N   . THR A 1 450 ? -11.052 28.166  8.597 1.00  97.08 0 A 1
ATOM   3270 C CA  . THR A 1 450 ? -10.708 29.426  7.924 1.00  96.43 0 A 1
ATOM   3271 C C   . THR A 1 450 ? -9.329 29.957  8.300 1.00  96.17 0 A 1
ATOM   3272 O O   . THR A 1 450 ? -8.797 30.857  7.640 1.00  92.84 0 A 1
ATOM   3273 C CB  . THR A 1 450 ? -11.762 30.503  8.212 1.00  95.15 0 A 1
ATOM   3274 C CG2 . THR A 1 450 ? -13.126 30.144  7.636 1.00  88.00 0 A 1
ATOM   3275 O OG1 . THR A 1 450 ? -11.919 30.680  9.606 1.00  89.04 0 A 1
ATOM   3276 N N   . GLY A 1 451 ? -8.725 29.412  9.348 1.00  95.47 0 A 1
ATOM   3277 C CA  . GLY A 1 451 ? -7.413 29.847  9.799 1.00  95.24 0 A 1
ATOM   3278 C C   . GLY A 1 451 ? -6.890 29.026 10.966 1.00  95.84 0 A 1
ATOM   3279 O O   . GLY A 1 451 ? -7.539 28.105 11.454 1.00  94.42 0 A 1
ATOM   3280 N N   . PHE A 1 452 ? -5.711 29.393 11.405 1.00  94.49 0 A 1
ATOM   3281 C CA  . PHE A 1 452 ? -5.077 28.857 12.592 1.00  93.61 0 A 1
ATOM   3282 C C   . PHE A 1 452 ? -5.074 29.934 13.673 1.00  92.84 0 A 1
ATOM   3283 O O   . PHE A 1 452 ? -4.616 31.059 13.430 1.00  90.49 0 A 1
ATOM   3284 C CB  . PHE A 1 452 ? -3.657 28.390 12.257 1.00  92.73 0 A 1
ATOM   3285 C CG  . PHE A 1 452 ? -3.609 27.262 11.251 1.00  93.18 0 A 1
ATOM   3286 C CD1 . PHE A 1 452 ? -3.632 25.924 11.694 1.00  91.21 0 A 1
ATOM   3287 C CD2 . PHE A 1 452 ? -3.543 27.524  9.868 1.00  91.41 0 A 1
ATOM   3288 C CE1 . PHE A 1 452 ? -3.574 24.862 10.773 1.00  90.39 0 A 1
ATOM   3289 C CE2 . PHE A 1 452 ? -3.490 26.465  8.940 1.00  90.32 0 A 1
ATOM   3290 C CZ  . PHE A 1 452 ? -3.503 25.142  9.400 1.00  91.05 0 A 1
ATOM   3291 N N   . GLU A 1 453 ? -5.567 29.591 14.854 1.00  91.78 0 A 1
ATOM   3292 C CA  . GLU A 1 453 ? -5.437 30.473 16.006 1.00  90.20 0 A 1
ATOM   3293 C C   . GLU A 1 453 ? -3.948 30.687 16.301 1.00  88.00 0 A 1
ATOM   3294 O O   . GLU A 1 453 ? -3.130 29.766 16.238 1.00  83.70 0 A 1
ATOM   3295 C CB  . GLU A 1 453 ? -6.190 29.891 17.202 1.00  88.36 0 A 1
ATOM   3296 C CG  . GLU A 1 453 ? -6.322 30.912 18.339 1.00  82.40 0 A 1
ATOM   3297 C CD  . GLU A 1 453 ? -7.025 30.338 19.585 1.00  83.86 0 A 1
ATOM   3298 O OE1 . GLU A 1 453 ? -7.438 31.159 20.429 1.00  76.30 0 A 1
ATOM   3299 O OE2 . GLU A 1 453 ? -7.090 29.096 19.710 1.00  79.05 -1 A 1
ATOM   3300 N N   . ARG A 1 454 ? -3.575 31.928 16.604 1.00  85.17 0 A 1
ATOM   3301 C CA  . ARG A 1 454 ? -2.204 32.204 16.990 1.00  81.23 0 A 1
ATOM   3302 C C   . ARG A 1 454 ? -1.921 31.450 18.285 1.00  78.64 0 A 1
ATOM   3303 O O   . ARG A 1 454 ? -2.409 31.835 19.342 1.00  67.70 0 A 1
ATOM   3304 C CB  . ARG A 1 454 ? -1.948 33.705 17.169 1.00  75.20 0 A 1
ATOM   3305 C CG  . ARG A 1 454 ? -1.892 34.450 15.826 1.00  65.12 0 A 1
ATOM   3306 C CD  . ARG A 1 454 ? -1.534 35.911 16.070 1.00  59.46 0 A 1
ATOM   3307 N NE  . ARG A 1 454 ? -1.464 36.677 14.811 1.00  50.43 0 A 1
ATOM   3308 C CZ  . ARG A 1 454 ? -1.155 37.960 14.696 1.00  44.08 0 A 1
ATOM   3309 N NH1 . ARG A 1 454 ? -0.866 38.686 15.739 1.00  41.73 1 A 1
ATOM   3310 N NH2 . ARG A 1 454 ? -1.130 38.519 13.529 1.00  39.09 0 A 1
ATOM   3311 N N   . SER A 1 455 ? -1.075 30.433 18.207 1.00  75.95 0 A 1
ATOM   3312 C CA  . SER A 1 455 ? -0.426 29.934 19.409 1.00  71.59 0 A 1
ATOM   3313 C C   . SER A 1 455 ?  0.323 31.109 20.031 1.00  69.77 0 A 1
ATOM   3314 O O   . SER A 1 455 ?  1.088 31.793 19.341 1.00  62.47 0 A 1
ATOM   3315 C CB  . SER A 1 455 ?  0.549 28.796 19.086 1.00  64.97 0 A 1
ATOM   3316 O OG  . SER A 1 455 ?  1.607 29.274 18.290 1.00  57.90 0 A 1
ATOM   3317 N N   . THR A 1 456 ?  0.100 31.360 21.325 1.00  65.10 0 A 1
ATOM   3318 C CA  . THR A 1 456 ?  0.958 32.295 22.047 1.00  61.96 0 A 1
ATOM   3319 C C   . THR A 1 456 ?  2.404 31.830 21.876 1.00  61.03 0 A 1
ATOM   3320 O O   . THR A 1 456 ?  2.700 30.653 22.090 1.00  54.95 0 A 1
ATOM   3321 C CB  . THR A 1 456 ?  0.561 32.355 23.530 1.00  55.99 0 A 1
ATOM   3322 C CG2 . THR A 1 456 ? -0.755 33.113 23.728 1.00  48.19 0 A 1
ATOM   3323 O OG1 . THR A 1 456 ?  0.369 31.063 24.053 1.00  50.30 0 A 1
ATOM   3324 N N   . GLU A 1 457 ?  3.311 32.717 21.481 1.00  54.86 0 A 1
ATOM   3325 C CA  . GLU A 1 457 ?  4.726 32.388 21.216 1.00  53.04 0 A 1
ATOM   3326 C C   . GLU A 1 457 ?  5.359 31.590 22.369 1.00  53.85 0 A 1
ATOM   3327 O O   . GLU A 1 457 ?  6.155 30.686 22.140 1.00  49.36 0 A 1
ATOM   3328 C CB  . GLU A 1 457 ?  5.537 33.678 21.023 1.00  47.95 0 A 1
ATOM   3329 C CG  . GLU A 1 457 ?  5.306 34.353 19.668 1.00  43.34 0 A 1
ATOM   3330 C CD  . GLU A 1 457 ?  6.181 35.595 19.465 1.00  40.43 0 A 1
ATOM   3331 O OE1 . GLU A 1 457 ?  6.427 35.940 18.291 1.00  36.70 0 A 1
ATOM   3332 O OE2 . GLU A 1 457 ?  6.572 36.210 20.472 1.00  37.58 -1 A 1
ATOM   3333 N N   . HIS A 1 458 ?  4.928 31.870 23.605 1.00  50.25 0 A 1
ATOM   3334 C CA  . HIS A 1 458 ?  5.350 31.140 24.788 1.00  49.89 0 A 1
ATOM   3335 C C   . HIS A 1 458 ?  5.002 29.647 24.755 1.00  52.18 0 A 1
ATOM   3336 O O   . HIS A 1 458 ?  5.798 28.849 25.240 1.00  48.71 0 A 1
ATOM   3337 C CB  . HIS A 1 458 ?  4.736 31.796 26.033 1.00  44.64 0 A 1
ATOM   3338 C CG  . HIS A 1 458 ?  5.348 33.135 26.343 1.00  40.94 0 A 1
ATOM   3339 C CD2 . HIS A 1 458 ?  4.699 34.292 26.680 1.00  36.77 0 A 1
ATOM   3340 N ND1 . HIS A 1 458 ?  6.701 33.420 26.360 1.00  37.55 0 A 1
ATOM   3341 C CE1 . HIS A 1 458 ?  6.853 34.700 26.685 1.00  34.07 0 A 1
ATOM   3342 N NE2 . HIS A 1 458 ?  5.666 35.271 26.898 1.00  34.08 0 A 1
ATOM   3343 N N   . GLY A 1 459 ?  3.880 29.241 24.170 1.00  53.16 0 A 1
ATOM   3344 C CA  . GLY A 1 459 ?  3.483 27.831 24.119 1.00  52.61 0 A 1
ATOM   3345 C C   . GLY A 1 459 ?  4.448 26.987 23.284 1.00  54.94 0 A 1
ATOM   3346 O O   . GLY A 1 459 ?  4.991 25.999 23.762 1.00  52.05 0 A 1
ATOM   3347 N N   . LEU A 1 460 ?  4.741 27.427 22.069 1.00  56.37 0 A 1
ATOM   3348 C CA  . LEU A 1 460 ?  5.668 26.711 21.183 1.00  55.52 0 A 1
ATOM   3349 C C   . LEU A 1 460 ?  7.128 26.804 21.647 1.00  56.59 0 A 1
ATOM   3350 O O   . LEU A 1 460 ?  7.880 25.852 21.452 1.00  52.66 0 A 1
ATOM   3351 C CB  . LEU A 1 460 ?  5.531 27.247 19.740 1.00  51.56 0 A 1
ATOM   3352 C CG  . LEU A 1 460 ?  4.432 26.527 18.949 1.00  48.19 0 A 1
ATOM   3353 C CD1 . LEU A 1 460 ?  4.016 27.386 17.763 1.00  45.36 0 A 1
ATOM   3354 C CD2 . LEU A 1 460 ?  4.927 25.187 18.393 1.00  44.97 0 A 1
ATOM   3355 N N   . SER A 1 461 ?  7.532 27.904 22.269 1.00  52.35 0 A 1
ATOM   3356 C CA  . SER A 1 461 ?  8.898 28.054 22.782 1.00  51.97 0 A 1
ATOM   3357 C C   . SER A 1 461 ?  9.188 27.139 23.973 1.00  53.78 0 A 1
ATOM   3358 O O   . SER A 1 461 ? 10.318 26.667 24.123 1.00  50.98 0 A 1
ATOM   3359 C CB  . SER A 1 461 ?  9.187 29.508 23.145 1.00  47.25 0 A 1
ATOM   3360 O OG  . SER A 1 461 ?  8.481 29.911 24.298 1.00  42.74 0 A 1
ATOM   3361 N N   . LEU A 1 462 ?  8.166 26.843 24.785 1.00  53.11 0 A 1
ATOM   3362 C CA  . LEU A 1 462 ?  8.259 25.891 25.894 1.00  52.01 0 A 1
ATOM   3363 C C   . LEU A 1 462 ?  8.397 24.446 25.405 1.00  53.68 0 A 1
ATOM   3364 O O   . LEU A 1 462 ?  9.057 23.642 26.062 1.00  50.37 0 A 1
ATOM   3365 C CB  . LEU A 1 462 ?  7.010 26.037 26.787 1.00  46.38 0 A 1
ATOM   3366 C CG  . LEU A 1 462 ?  7.085 27.235 27.751 1.00  41.97 0 A 1
ATOM   3367 C CD1 . LEU A 1 462 ?  5.694 27.568 28.274 1.00  37.97 0 A 1
ATOM   3368 C CD2 . LEU A 1 462 ?  7.980 26.912 28.948 1.00  37.96 0 A 1
ATOM   3369 N N   . ILE A 1 463 ?  7.827 24.122 24.253 1.00  56.97 0 A 1
ATOM   3370 C CA  . ILE A 1 463 ?  8.025 22.816 23.632 1.00  55.64 0 A 1
ATOM   3371 C C   . ILE A 1 463 ?  9.415 22.821 22.995 1.00  56.68 0 A 1
ATOM   3372 O O   . ILE A 1 463 ?  9.614 23.194 21.845 1.00  53.12 0 A 1
ATOM   3373 C CB  . ILE A 1 463 ?  6.893 22.465 22.644 1.00  51.10 0 A 1
ATOM   3374 C CG1 . ILE A 1 463 ?  5.510 22.525 23.324 1.00  47.49 0 A 1
ATOM   3375 C CG2 . ILE A 1 463 ?  7.131 21.038 22.106 1.00  46.58 0 A 1
ATOM   3376 C CD1 . ILE A 1 463 ?  4.361 22.497 22.323 1.00  44.20 0 A 1
ATOM   3377 N N   . THR A 1 464 ? 10.397 22.386 23.769 1.00  53.94 0 A 1
ATOM   3378 C CA  . THR A 1 464 ? 11.819 22.371 23.396 1.00  53.11 0 A 1
ATOM   3379 C C   . THR A 1 464 ? 12.108 21.672 22.067 1.00  55.69 0 A 1
ATOM   3380 O O   . THR A 1 464 ? 12.960 22.120 21.300 1.00  51.75 0 A 1
ATOM   3381 C CB  . THR A 1 464 ? 12.657 21.685 24.486 1.00  46.40 0 A 1
ATOM   3382 C CG2 . THR A 1 464 ? 12.845 22.573 25.714 1.00  40.81 0 A 1
ATOM   3383 O OG1 . THR A 1 464 ? 12.048 20.490 24.922 1.00  42.06 0 A 1
ATOM   3384 N N   . LYS A 1 465 ? 11.400 20.573 21.791 1.00  62.71 0 A 1
ATOM   3385 C CA  . LYS A 1 465 ? 11.423 19.865 20.509 1.00  63.80 0 A 1
ATOM   3386 C C   . LYS A 1 465 ?  9.992 19.514 20.122 1.00  68.83 0 A 1
ATOM   3387 O O   . LYS A 1 465 ?  9.479 18.514 20.620 1.00  64.43 0 A 1
ATOM   3388 C CB  . LYS A 1 465 ? 12.294 18.608 20.591 1.00  55.64 0 A 1
ATOM   3389 C CG  . LYS A 1 465 ? 13.788 18.919 20.607 1.00  48.27 0 A 1
ATOM   3390 C CD  . LYS A 1 465 ? 14.581 17.605 20.565 1.00  42.88 0 A 1
ATOM   3391 C CE  . LYS A 1 465 ? 16.075 17.858 20.523 1.00  37.25 0 A 1
ATOM   3392 N NZ  . LYS A 1 465 ? 16.833 16.584 20.482 1.00  32.79 1 A 1
ATOM   3393 N N   . PRO A 1 466 ?  9.338 20.292 19.246 1.00  71.51 0 A 1
ATOM   3394 C CA  . PRO A 1 466 ?  8.043 19.906 18.715 1.00  73.67 0 A 1
ATOM   3395 C C   . PRO A 1 466 ?  8.172 18.566 17.998 1.00  78.41 0 A 1
ATOM   3396 O O   . PRO A 1 466 ?  9.039 18.397 17.136 1.00  75.64 0 A 1
ATOM   3397 C CB  . PRO A 1 466 ?  7.607 21.053 17.796 1.00  66.89 0 A 1
ATOM   3398 C CG  . PRO A 1 466 ?  8.917 21.725 17.406 1.00  63.87 0 A 1
ATOM   3399 C CD  . PRO A 1 466 ?  9.819 21.508 18.620 1.00  66.16 0 A 1
ATOM   3400 N N   . SER A 1 467 ?  7.336 17.609 18.392 1.00  80.93 0 A 1
ATOM   3401 C CA  . SER A 1 467 ?  7.355 16.237 17.901 1.00  82.87 0 A 1
ATOM   3402 C C   . SER A 1 467 ?  6.605 16.059 16.579 1.00  85.82 0 A 1
ATOM   3403 O O   . SER A 1 467 ?  6.740 15.018 15.955 1.00  83.59 0 A 1
ATOM   3404 C CB  . SER A 1 467 ?  6.767 15.304 18.967 1.00  77.87 0 A 1
ATOM   3405 O OG  . SER A 1 467 ?  5.516 15.787 19.401 1.00  68.14 0 A 1
ATOM   3406 N N   . MET A 1 468 ?  5.841 17.064 16.161 1.00  87.98 0 A 1
ATOM   3407 C CA  . MET A 1 468 ?  4.974 17.004 14.989 1.00  89.46 0 A 1
ATOM   3408 C C   . MET A 1 468 ?  5.750 16.611 13.726 1.00  90.04 0 A 1
ATOM   3409 O O   . MET A 1 468 ?  6.693 17.305 13.331 1.00  88.96 0 A 1
ATOM   3410 C CB  . MET A 1 468 ?  4.301 18.366 14.778 1.00  88.58 0 A 1
ATOM   3411 C CG  . MET A 1 468 ?  3.195 18.313 13.719 1.00  84.16 0 A 1
ATOM   3412 S SD  . MET A 1 468 ?  1.714 17.410 14.239 1.00  83.02 0 A 1
ATOM   3413 C CE  . MET A 1 468 ?  1.031 18.618 15.394 1.00  74.08 0 A 1
ATOM   3414 N N   . GLN A 1 469 ?  5.312 15.532 13.099 1.00  89.99 0 A 1
ATOM   3415 C CA  . GLN A 1 469 ?  5.889 15.010 11.861 1.00  89.88 0 A 1
ATOM   3416 C C   . GLN A 1 469 ?  4.927 15.104 10.679 1.00  90.72 0 A 1
ATOM   3417 O O   . GLN A 1 469 ?  5.361 15.364  9.564 1.00  89.94 0 A 1
ATOM   3418 C CB  . GLN A 1 469 ?  6.337 13.562 12.071 1.00  88.07 0 A 1
ATOM   3419 C CG  . GLN A 1 469 ?  7.395 13.408 13.169 1.00  85.78 0 A 1
ATOM   3420 C CD  . GLN A 1 469 ?  7.961 12.001 13.225 1.00  83.46 0 A 1
ATOM   3421 N NE2 . GLN A 1 469 ?  8.654 11.632 14.273 1.00  73.55 0 A 1
ATOM   3422 O OE1 . GLN A 1 469 ?  7.794 11.208 12.327 1.00  77.22 0 A 1
ATOM   3423 N N   . TYR A 1 470 ?  3.633 14.948 10.933 1.00  91.44 0 A 1
ATOM   3424 C CA  . TYR A 1 470 ?  2.601 14.929  9.907 1.00  91.41 0 A 1
ATOM   3425 C C   . TYR A 1 470 ?  1.526 15.969 10.218 1.00  92.37 0 A 1
ATOM   3426 O O   . TYR A 1 470 ?  0.857 15.886 11.253 1.00  91.68 0 A 1
ATOM   3427 C CB  . TYR A 1 470 ?  2.003 13.524  9.799 1.00  89.12 0 A 1
ATOM   3428 C CG  . TYR A 1 470 ?  3.013 12.462  9.414 1.00  78.03 0 A 1
ATOM   3429 C CD1 . TYR A 1 470 ?  3.205 12.136  8.063 1.00  71.74 0 A 1
ATOM   3430 C CD2 . TYR A 1 470 ?  3.788 11.817 10.405 1.00  72.30 0 A 1
ATOM   3431 C CE1 . TYR A 1 470 ?  4.168 11.182  7.694 1.00  61.60 0 A 1
ATOM   3432 C CE2 . TYR A 1 470 ?  4.756 10.865 10.042 1.00  59.58 0 A 1
ATOM   3433 C CZ  . TYR A 1 470 ?  4.942 10.552  8.682 1.00  61.55 0 A 1
ATOM   3434 O OH  . TYR A 1 470 ?  5.892  9.645  8.318 1.00  51.16 0 A 1
ATOM   3435 N N   . LEU A 1 471 ?  1.363 16.935  9.339 1.00  93.49 0 A 1
ATOM   3436 C CA  . LEU A 1 471 ?  0.309 17.936  9.416 1.00  94.18 0 A 1
ATOM   3437 C C   . LEU A 1 471 ? -0.418 17.985  8.077 1.00  94.38 0 A 1
ATOM   3438 O O   . LEU A 1 471 ?  0.124 18.503  7.095 1.00  93.85 0 A 1
ATOM   3439 C CB  . LEU A 1 471 ?  0.903 19.289  9.817 1.00  94.13 0 A 1
ATOM   3440 C CG  . LEU A 1 471 ? -0.118 20.448  9.846 1.00  93.62 0 A 1
ATOM   3441 C CD1 . LEU A 1 471 ? -1.287 20.173 10.795 1.00  91.48 0 A 1
ATOM   3442 C CD2 . LEU A 1 471 ?  0.579 21.729 10.297 1.00  90.87 0 A 1
ATOM   3443 N N   . VAL A 1 472 ? -1.638 17.489  8.078 1.00  94.42 0 A 1
ATOM   3444 C CA  . VAL A 1 472 ? -2.531 17.503  6.924 1.00  94.66 0 A 1
ATOM   3445 C C   . VAL A 1 472 ? -3.692 18.450  7.219 1.00  95.45 0 A 1
ATOM   3446 O O   . VAL A 1 472 ? -4.355 18.345  8.246 1.00  95.34 0 A 1
ATOM   3447 C CB  . VAL A 1 472 ? -3.007 16.085  6.555 1.00  93.04 0 A 1
ATOM   3448 C CG1 . VAL A 1 472 ? -3.806 16.110  5.254 1.00  89.75 0 A 1
ATOM   3449 C CG2 . VAL A 1 472 ? -1.827 15.121  6.378 1.00  89.90 0 A 1
ATOM   3450 N N   . GLY A 1 473 ? -3.903 19.420  6.350 1.00  95.76 0 A 1
ATOM   3451 C CA  . GLY A 1 473 ? -4.977 20.400  6.446 1.00  96.13 0 A 1
ATOM   3452 C C   . GLY A 1 473 ? -5.582 20.706  5.077 1.00  96.70 0 A 1
ATOM   3453 O O   . GLY A 1 473 ? -6.042 21.822  4.843 1.00  95.58 0 A 1
ATOM   3454 N N   . SER A 1 474 ? -5.528 19.750  4.180 1.00  95.81 0 A 1
ATOM   3455 C CA  . SER A 1 474 ? -6.055 19.869  2.822 1.00  95.68 0 A 1
ATOM   3456 C C   . SER A 1 474 ? -7.569 20.060  2.804 1.00  96.02 0 A 1
ATOM   3457 O O   . SER A 1 474 ? -8.278 19.699  3.747 1.00  95.37 0 A 1
ATOM   3458 C CB  . SER A 1 474 ? -5.641 18.659  1.980 1.00  93.93 0 A 1
ATOM   3459 O OG  . SER A 1 474 ? -6.106 17.463  2.551 1.00  87.67 0 A 1
ATOM   3460 N N   . ASN A 1 475 ? -8.067 20.630  1.728 1.00  96.37 0 A 1
ATOM   3461 C CA  . ASN A 1 475 ? -9.498 20.836  1.493 1.00  96.79 0 A 1
ATOM   3462 C C   . ASN A 1 475 ? -10.223 21.519  2.671 1.00  97.09 0 A 1
ATOM   3463 O O   . ASN A 1 475 ? -11.178 21.008  3.255 1.00  96.03 0 A 1
ATOM   3464 C CB  . ASN A 1 475 ? -10.118 19.518  1.018 1.00  96.21 0 A 1
ATOM   3465 C CG  . ASN A 1 475 ? -11.509 19.713  0.437 1.00  93.81 0 A 1
ATOM   3466 N ND2 . ASN A 1 475 ? -12.282 18.657  0.360 1.00  83.32 0 A 1
ATOM   3467 O OD1 . ASN A 1 475 ? -11.914 20.793  0.038 1.00  85.32 0 A 1
ATOM   3468 N N   . ASN A 1 476 ? -9.743 22.692  3.012 1.00  97.20 0 A 1
ATOM   3469 C CA  . ASN A 1 476 ? -10.360 23.601  3.964 1.00  97.28 0 A 1
ATOM   3470 C C   . ASN A 1 476 ? -10.551 24.986  3.321 1.00  96.92 0 A 1
ATOM   3471 O O   . ASN A 1 476 ? -10.331 25.191  2.123 1.00  92.98 0 A 1
ATOM   3472 C CB  . ASN A 1 476 ? -9.506 23.631  5.249 1.00  96.91 0 A 1
ATOM   3473 C CG  . ASN A 1 476 ? -9.863 22.528  6.223 1.00  97.30 0 A 1
ATOM   3474 N ND2 . ASN A 1 476 ? -9.080 21.472  6.281 1.00  92.49 0 A 1
ATOM   3475 O OD1 . ASN A 1 476 ? -10.836 22.630  6.962 1.00  92.42 0 A 1
ATOM   3476 N N   . ASN A 1 477 ? -10.929 25.960  4.109 1.00  97.60 0 A 1
ATOM   3477 C CA  . ASN A 1 477 ? -10.971 27.367  3.703 1.00  97.21 0 A 1
ATOM   3478 C C   . ASN A 1 477 ? -9.866 28.189  4.389 1.00  97.44 0 A 1
ATOM   3479 O O   . ASN A 1 477 ? -10.085 29.348  4.744 1.00  94.35 0 A 1
ATOM   3480 C CB  . ASN A 1 477 ? -12.395 27.923  3.899 1.00  95.39 0 A 1
ATOM   3481 C CG  . ASN A 1 477 ? -13.297 27.679  2.710 1.00  85.89 0 A 1
ATOM   3482 N ND2 . ASN A 1 477 ? -14.567 27.442  2.935 1.00  73.66 0 A 1
ATOM   3483 O OD1 . ASN A 1 477 ? -12.907 27.764  1.560 1.00  76.70 0 A 1
ATOM   3484 N N   . PHE A 1 478 ? -8.688 27.604  4.602 1.00  97.58 0 A 1
ATOM   3485 C CA  . PHE A 1 478 ? -7.558 28.351  5.149 1.00  97.44 0 A 1
ATOM   3486 C C   . PHE A 1 478 ? -7.226 29.551  4.261 1.00  97.36 0 A 1
ATOM   3487 O O   . PHE A 1 478 ? -7.004 29.420  3.055 1.00  96.00 0 A 1
ATOM   3488 C CB  . PHE A 1 478 ? -6.332 27.455  5.355 1.00  97.12 0 A 1
ATOM   3489 C CG  . PHE A 1 478 ? -6.455 26.466  6.488 1.00  97.35 0 A 1
ATOM   3490 C CD1 . PHE A 1 478 ? -6.683 26.913  7.797 1.00  96.25 0 A 1
ATOM   3491 C CD2 . PHE A 1 478 ? -6.333 25.080  6.244 1.00  96.10 0 A 1
ATOM   3492 C CE1 . PHE A 1 478 ? -6.798 25.994  8.857 1.00  95.45 0 A 1
ATOM   3493 C CE2 . PHE A 1 478 ? -6.440 24.156  7.297 1.00  95.34 0 A 1
ATOM   3494 C CZ  . PHE A 1 478 ? -6.681 24.617  8.601 1.00  95.95 0 A 1
ATOM   3495 N N   . THR A 1 479 ? -7.199 30.729  4.868 1.00  97.09 0 A 1
ATOM   3496 C CA  . THR A 1 479 ? -6.985 32.004  4.197 1.00  96.40 0 A 1
ATOM   3497 C C   . THR A 1 479 ? -5.779 32.746  4.782 1.00  95.89 0 A 1
ATOM   3498 O O   . THR A 1 479 ? -5.281 32.435  5.872 1.00  91.96 0 A 1
ATOM   3499 C CB  . THR A 1 479 ? -8.243 32.903  4.241 1.00  94.54 0 A 1
ATOM   3500 C CG2 . THR A 1 479 ? -9.433 32.316  3.496 1.00  79.29 0 A 1
ATOM   3501 O OG1 . THR A 1 479 ? -8.638 33.152  5.561 1.00  81.21 0 A 1
ATOM   3502 N N   . GLY A 1 480 ? -5.307 33.758  4.067 1.00  95.70 0 A 1
ATOM   3503 C CA  . GLY A 1 480 ? -4.132 34.507  4.482 1.00  95.37 0 A 1
ATOM   3504 C C   . GLY A 1 480 ? -2.824 33.820  4.090 1.00  96.34 0 A 1
ATOM   3505 O O   . GLY A 1 480 ? -2.774 33.006  3.171 1.00  95.00 0 A 1
ATOM   3506 N N   . LYS A 1 481 ? -1.752 34.186  4.766 1.00  95.67 0 A 1
ATOM   3507 C CA  . LYS A 1 481 ? -0.418 33.630  4.509 1.00  95.25 0 A 1
ATOM   3508 C C   . LYS A 1 481 ? -0.256 32.284  5.212 1.00  95.35 0 A 1
ATOM   3509 O O   . LYS A 1 481 ? -0.871 32.061  6.245 1.00  93.30 0 A 1
ATOM   3510 C CB  . LYS A 1 481 ?  0.670 34.617  4.955 1.00  93.68 0 A 1
ATOM   3511 C CG  . LYS A 1 481 ?  0.644 35.919  4.140 1.00  87.39 0 A 1
ATOM   3512 C CD  . LYS A 1 481 ?  1.779 36.855  4.570 1.00  80.39 0 A 1
ATOM   3513 C CE  . LYS A 1 481 ?  1.726 38.146  3.759 1.00  68.93 0 A 1
ATOM   3514 N NZ  . LYS A 1 481 ?  2.806 39.081  4.141 1.00  59.12 1 A 1
ATOM   3515 N N   . ILE A 1 482 ?  0.654 31.454  4.707 1.00  95.28 0 A 1
ATOM   3516 C CA  . ILE A 1 482 ?  1.088 30.246  5.425 1.00  95.02 0 A 1
ATOM   3517 C C   . ILE A 1 482 ?  1.538 30.653  6.838 1.00  94.08 0 A 1
ATOM   3518 O O   . ILE A 1 482 ?  2.406 31.523  6.975 1.00  92.33 0 A 1
ATOM   3519 C CB  . ILE A 1 482 ?  2.212 29.518  4.667 1.00  94.83 0 A 1
ATOM   3520 C CG1 . ILE A 1 482 ?  1.702 29.025  3.296 1.00  93.63 0 A 1
ATOM   3521 C CG2 . ILE A 1 482 ?  2.744 28.336  5.494 1.00  93.45 0 A 1
ATOM   3522 C CD1 . ILE A 1 482 ?  2.779 28.415  2.392 1.00  90.73 0 A 1
ATOM   3523 N N   . PRO A 1 483 ?  0.954 30.070  7.894 1.00  92.94 0 A 1
ATOM   3524 C CA  . PRO A 1 483 ?  1.233 30.476  9.271 1.00  91.59 0 A 1
ATOM   3525 C C   . PRO A 1 483 ?  2.702 30.276  9.652 1.00  91.31 0 A 1
ATOM   3526 O O   . PRO A 1 483 ?  3.294 29.232  9.399 1.00  89.83 0 A 1
ATOM   3527 C CB  . PRO A 1 483 ?  0.304 29.626 10.142 1.00  89.47 0 A 1
ATOM   3528 C CG  . PRO A 1 483 ? -0.835 29.232  9.203 1.00  86.89 0 A 1
ATOM   3529 C CD  . PRO A 1 483 ? -0.129 29.102  7.859 1.00  90.50 0 A 1
ATOM   3530 N N   . SER A 1 484 ?  3.267 31.259 10.336 1.00  89.75 0 A 1
ATOM   3531 C CA  . SER A 1 484 ?  4.683 31.211 10.737 1.00  88.59 0 A 1
ATOM   3532 C C   . SER A 1 484 ?  5.002 30.122 11.760 1.00  88.88 0 A 1
ATOM   3533 O O   . SER A 1 484 ?  6.146 29.676 11.816 1.00  86.63 0 A 1
ATOM   3534 C CB  . SER A 1 484 ?  5.117 32.568 11.287 1.00  85.69 0 A 1
ATOM   3535 O OG  . SER A 1 484 ?  4.266 32.969 12.349 1.00  76.38 0 A 1
ATOM   3536 N N   . PHE A 1 485 ?  4.003 29.660 12.538 1.00  87.93 0 A 1
ATOM   3537 C CA  . PHE A 1 485 ?  4.205 28.593 13.515 1.00  87.95 0 A 1
ATOM   3538 C C   . PHE A 1 485 ?  4.643 27.280 12.856 1.00  88.68 0 A 1
ATOM   3539 O O   . PHE A 1 485 ?  5.418 26.540 13.450 1.00  88.16 0 A 1
ATOM   3540 C CB  . PHE A 1 485 ?  2.952 28.386 14.383 1.00  86.98 0 A 1
ATOM   3541 C CG  . PHE A 1 485 ?  1.873 27.531 13.757 1.00  87.95 0 A 1
ATOM   3542 C CD1 . PHE A 1 485 ?  0.790 28.126 13.096 1.00  85.60 0 A 1
ATOM   3543 C CD2 . PHE A 1 485 ?  1.960 26.128 13.825 1.00  85.76 0 A 1
ATOM   3544 C CE1 . PHE A 1 485 ? -0.182 27.325 12.479 1.00  84.33 0 A 1
ATOM   3545 C CE2 . PHE A 1 485 ?  0.988 25.330 13.199 1.00  84.07 0 A 1
ATOM   3546 C CZ  . PHE A 1 485 ? -0.085 25.925 12.521 1.00  84.85 0 A 1
ATOM   3547 N N   . ILE A 1 486 ?  4.235 27.026 11.619 1.00  89.72 0 A 1
ATOM   3548 C CA  . ILE A 1 486 ?  4.652 25.840 10.858 1.00  90.40 0 A 1
ATOM   3549 C C   . ILE A 1 486 ?  6.182 25.789 10.749 1.00  90.25 0 A 1
ATOM   3550 O O   . ILE A 1 486 ?  6.781 24.726 10.887 1.00  89.10 0 A 1
ATOM   3551 C CB  . ILE A 1 486 ?  3.974 25.836  9.472 1.00  90.64 0 A 1
ATOM   3552 C CG1 . ILE A 1 486 ?  2.445 25.676  9.647 1.00  88.74 0 A 1
ATOM   3553 C CG2 . ILE A 1 486 ?  4.535 24.724  8.576 1.00  88.16 0 A 1
ATOM   3554 C CD1 . ILE A 1 486 ?  1.643 25.728  8.345 1.00  81.48 0 A 1
ATOM   3555 N N   . CYS A 1 487 ?  6.826 26.948 10.609 1.00  90.03 0 A 1
ATOM   3556 C CA  . CYS A 1 487 ?  8.283 27.024 10.553 1.00  89.40 0 A 1
ATOM   3557 C C   . CYS A 1 487 ?  8.982 26.626 11.869 1.00  88.99 0 A 1
ATOM   3558 O O   . CYS A 1 487 ? 10.197 26.399 11.861 1.00  86.52 0 A 1
ATOM   3559 C CB  . CYS A 1 487 ?  8.698 28.444 10.163 1.00  88.64 0 A 1
ATOM   3560 S SG  . CYS A 1 487 ?  8.067 29.017  8.555 1.00  87.09 0 A 1
ATOM   3561 N N   . ALA A 1 488 ?  8.254 26.551 12.985 1.00  89.00 0 A 1
ATOM   3562 C CA  . ALA A 1 488 ?  8.766 26.084 14.268 1.00  88.19 0 A 1
ATOM   3563 C C   . ALA A 1 488 ?  8.670 24.554 14.431 1.00  88.25 0 A 1
ATOM   3564 O O   . ALA A 1 488 ?  9.360 23.990 15.282 1.00  86.28 0 A 1
ATOM   3565 C CB  . ALA A 1 488 ?  8.029 26.833 15.393 1.00  86.15 0 A 1
ATOM   3566 N N   . LEU A 1 489 ?  7.890 23.867 13.587 1.00  88.93 0 A 1
ATOM   3567 C CA  . LEU A 1 489 ?  7.709 22.411 13.597 1.00  89.28 0 A 1
ATOM   3568 C C   . LEU A 1 489 ?  8.910 21.698 12.943 1.00  89.27 0 A 1
ATOM   3569 O O   . LEU A 1 489 ?  8.815 21.107 11.868 1.00  87.63 0 A 1
ATOM   3570 C CB  . LEU A 1 489 ?  6.372 22.044 12.919 1.00  89.14 0 A 1
ATOM   3571 C CG  . LEU A 1 489 ?  5.112 22.724 13.483 1.00  88.97 0 A 1
ATOM   3572 C CD1 . LEU A 1 489 ?  3.882 22.266 12.695 1.00  86.79 0 A 1
ATOM   3573 C CD2 . LEU A 1 489 ?  4.892 22.397 14.960 1.00  86.49 0 A 1
ATOM   3574 N N   . ARG A 1 490 ? 10.074 21.771 13.596 1.00  88.78 0 A 1
ATOM   3575 C CA  . ARG A 1 490 ? 11.361 21.336 13.012 1.00  88.08 0 A 1
ATOM   3576 C C   . ARG A 1 490 ? 11.463 19.845 12.687 1.00  88.58 0 A 1
ATOM   3577 O O   . ARG A 1 490 ? 12.409 19.469 12.001 1.00  84.23 0 A 1
ATOM   3578 C CB  . ARG A 1 490 ? 12.510 21.718 13.947 1.00  84.86 0 A 1
ATOM   3579 C CG  . ARG A 1 490 ? 12.654 23.235 14.098 1.00  76.27 0 A 1
ATOM   3580 C CD  . ARG A 1 490 ? 13.875 23.537 14.948 1.00  69.62 0 A 1
ATOM   3581 N NE  . ARG A 1 490 ? 14.037 24.979 15.159 1.00  61.51 0 A 1
ATOM   3582 C CZ  . ARG A 1 490 ? 15.012 25.560 15.837 1.00  54.13 0 A 1
ATOM   3583 N NH1 . ARG A 1 490 ? 15.972 24.870 16.392 1.00  49.43 1 A 1
ATOM   3584 N NH2 . ARG A 1 490 ? 15.029 26.862 15.979 1.00  47.13 0 A 1
ATOM   3585 N N   . SER A 1 491 ? 10.546 19.034 13.197 1.00  89.16 0 A 1
ATOM   3586 C CA  . SER A 1 491 ? 10.482 17.591 12.932 1.00  88.99 0 A 1
ATOM   3587 C C   . SER A 1 491 ?  9.529 17.237 11.789 1.00  89.71 0 A 1
ATOM   3588 O O   . SER A 1 491 ?  9.385 16.060 11.487 1.00  88.15 0 A 1
ATOM   3589 C CB  . SER A 1 491 ? 10.091 16.829 14.209 1.00  87.13 0 A 1
ATOM   3590 O OG  . SER A 1 491 ? 11.020 17.089 15.246 1.00  80.46 0 A 1
ATOM   3591 N N   . LEU A 1 492 ?  8.889 18.221 11.159 1.00  90.42 0 A 1
ATOM   3592 C CA  . LEU A 1 492 ?  7.857 18.001 10.145 1.00  91.32 0 A 1
ATOM   3593 C C   . LEU A 1 492 ?  8.441 17.273  8.924 1.00  91.55 0 A 1
ATOM   3594 O O   . LEU A 1 492 ?  9.419 17.724  8.324 1.00  90.73 0 A 1
ATOM   3595 C CB  . LEU A 1 492 ?  7.223 19.350  9.778 1.00  91.35 0 A 1
ATOM   3596 C CG  . LEU A 1 492 ?  5.824 19.246  9.140 1.00  89.16 0 A 1
ATOM   3597 C CD1 . LEU A 1 492 ?  4.769 18.780 10.144 1.00  87.69 0 A 1
ATOM   3598 C CD2 . LEU A 1 492 ?  5.402 20.631  8.652 1.00  87.09 0 A 1
ATOM   3599 N N   . ILE A 1 493 ?  7.822 16.140  8.586 1.00  89.79 0 A 1
ATOM   3600 C CA  . ILE A 1 493 ?  8.148 15.293  7.433 1.00  89.44 0 A 1
ATOM   3601 C C   . ILE A 1 493 ?  7.170 15.568  6.297 1.00  90.15 0 A 1
ATOM   3602 O O   . ILE A 1 493 ?  7.590 15.780  5.159 1.00  89.49 0 A 1
ATOM   3603 C CB  . ILE A 1 493 ?  8.152 13.801  7.844 1.00  87.77 0 A 1
ATOM   3604 C CG1 . ILE A 1 493 ?  9.236 13.528  8.917 1.00  85.10 0 A 1
ATOM   3605 C CG2 . ILE A 1 493 ?  8.368 12.896  6.618 1.00  84.23 0 A 1
ATOM   3606 C CD1 . ILE A 1 493 ?  9.205 12.109  9.500 1.00  79.79 0 A 1
ATOM   3607 N N   . THR A 1 494 ?  5.877 15.614  6.616 1.00  91.21 0 A 1
ATOM   3608 C CA  . THR A 1 494 ?  4.789 15.831  5.661 1.00  91.39 0 A 1
ATOM   3609 C C   . THR A 1 494 ?  3.989 17.072  6.039 1.00  91.99 0 A 1
ATOM   3610 O O   . THR A 1 494 ?  3.533 17.205  7.178 1.00  91.45 0 A 1
ATOM   3611 C CB  . THR A 1 494 ?  3.883 14.595  5.569 1.00  89.99 0 A 1
ATOM   3612 C CG2 . THR A 1 494 ?  2.760 14.758  4.557 1.00  84.57 0 A 1
ATOM   3613 O OG1 . THR A 1 494 ?  4.668 13.495  5.149 1.00  85.04 0 A 1
ATOM   3614 N N   . LEU A 1 495 ?  3.814 17.970  5.080 1.00  93.41 0 A 1
ATOM   3615 C CA  . LEU A 1 495 ?  2.912 19.109  5.171 1.00  94.11 0 A 1
ATOM   3616 C C   . LEU A 1 495 ?  2.005 19.120  3.942 1.00  94.23 0 A 1
ATOM   3617 O O   . LEU A 1 495 ?  2.489 19.390  2.841 1.00  93.79 0 A 1
ATOM   3618 C CB  . LEU A 1 495 ?  3.713 20.407  5.291 1.00  94.48 0 A 1
ATOM   3619 C CG  . LEU A 1 495 ?  2.847 21.685  5.325 1.00  94.49 0 A 1
ATOM   3620 C CD1 . LEU A 1 495 ?  1.940 21.743  6.555 1.00  93.56 0 A 1
ATOM   3621 C CD2 . LEU A 1 495 ?  3.753 22.916  5.350 1.00  93.40 0 A 1
ATOM   3622 N N   . ASP A 1 496 ?  0.723 18.899  4.163 1.00  94.36 0 A 1
ATOM   3623 C CA  . ASP A 1 496 ? -0.298 19.064  3.140 1.00  94.73 0 A 1
ATOM   3624 C C   . ASP A 1 496 ? -1.271 20.174  3.547 1.00  95.37 0 A 1
ATOM   3625 O O   . ASP A 1 496 ? -1.977 20.079  4.547 1.00  94.96 0 A 1
ATOM   3626 C CB  . ASP A 1 496 ? -0.995 17.722  2.854 1.00  93.97 0 A 1
ATOM   3627 C CG  . ASP A 1 496 ? -1.899 17.789  1.620 1.00  93.12 0 A 1
ATOM   3628 O OD1 . ASP A 1 496 ? -2.090 18.907  1.080 1.00  90.35 0 A 1
ATOM   3629 O OD2 . ASP A 1 496 ? -2.380 16.723  1.192 1.00  89.40 -1 A 1
ATOM   3630 N N   . LEU A 1 497 ? -1.263 21.259  2.796 1.00  95.87 0 A 1
ATOM   3631 C CA  . LEU A 1 497 ? -2.197 22.379  2.885 1.00  96.46 0 A 1
ATOM   3632 C C   . LEU A 1 497 ? -2.821 22.660  1.513 1.00  96.74 0 A 1
ATOM   3633 O O   . LEU A 1 497 ? -3.139 23.815  1.201 1.00  95.79 0 A 1
ATOM   3634 C CB  . LEU A 1 497 ? -1.492 23.623  3.464 1.00  96.27 0 A 1
ATOM   3635 C CG  . LEU A 1 497 ? -0.993 23.498  4.913 1.00  95.67 0 A 1
ATOM   3636 C CD1 . LEU A 1 497 ? -0.240 24.776  5.289 1.00  94.48 0 A 1
ATOM   3637 C CD2 . LEU A 1 497 ? -2.130 23.335  5.915 1.00  93.98 0 A 1
ATOM   3638 N N   . SER A 1 498 ? -2.950 21.638  0.696 1.00  95.53 0 A 1
ATOM   3639 C CA  . SER A 1 498 ? -3.584 21.722 -0.615 1.00  95.46 0 A 1
ATOM   3640 C C   . SER A 1 498 ? -5.068 22.086 -0.513 1.00  95.85 0 A 1
ATOM   3641 O O   . SER A 1 498 ? -5.674 22.020  0.554 1.00  95.20 0 A 1
ATOM   3642 C CB  . SER A 1 498 ? -3.373 20.419 -1.396 1.00  94.10 0 A 1
ATOM   3643 O OG  . SER A 1 498 ? -3.986 19.327 -0.745 1.00  91.20 0 A 1
ATOM   3644 N N   . ASP A 1 499 ? -5.642 22.528 -1.616 1.00  96.24 0 A 1
ATOM   3645 C CA  . ASP A 1 499 ? -7.069 22.850 -1.727 1.00  96.30 0 A 1
ATOM   3646 C C   . ASP A 1 499 ? -7.560 23.845 -0.665 1.00  96.94 0 A 1
ATOM   3647 O O   . ASP A 1 499 ? -8.548 23.645  0.048 1.00  95.50 0 A 1
ATOM   3648 C CB  . ASP A 1 499 ? -7.902 21.558 -1.835 1.00  94.80 0 A 1
ATOM   3649 C CG  . ASP A 1 499 ? -7.441 20.656 -2.985 1.00  86.45 0 A 1
ATOM   3650 O OD1 . ASP A 1 499 ? -6.914 21.198 -3.986 1.00  78.64 0 A 1
ATOM   3651 O OD2 . ASP A 1 499 ? -7.601 19.431 -2.867 1.00  76.07 -1 A 1
ATOM   3652 N N   . ASN A 1 500 ? -6.845 24.960 -0.561 1.00  96.92 0 A 1
ATOM   3653 C CA  . ASN A 1 500 ? -7.152 26.042  0.365 1.00  97.28 0 A 1
ATOM   3654 C C   . ASN A 1 500 ? -7.159 27.411 -0.345 1.00  97.00 0 A 1
ATOM   3655 O O   . ASN A 1 500 ? -7.081 27.524 -1.574 1.00  93.78 0 A 1
ATOM   3656 C CB  . ASN A 1 500 ? -6.168 25.954  1.558 1.00  96.93 0 A 1
ATOM   3657 C CG  . ASN A 1 500 ? -6.623 24.953  2.599 1.00  97.26 0 A 1
ATOM   3658 N ND2 . ASN A 1 500 ? -5.982 23.812  2.704 1.00  92.93 0 A 1
ATOM   3659 O OD1 . ASN A 1 500 ? -7.552 25.228  3.349 1.00  92.83 0 A 1
ATOM   3660 N N   . ASN A 1 501 ? -7.245 28.480  0.420 1.00  97.63 0 A 1
ATOM   3661 C CA  . ASN A 1 501 ? -7.179 29.857 -0.084 1.00  97.36 0 A 1
ATOM   3662 C C   . ASN A 1 501 ? -5.955 30.618  0.446 1.00  97.52 0 A 1
ATOM   3663 O O   . ASN A 1 501 ? -6.001 31.836  0.628 1.00  94.91 0 A 1
ATOM   3664 C CB  . ASN A 1 501 ? -8.530 30.565  0.184 1.00  95.57 0 A 1
ATOM   3665 C CG  . ASN A 1 501 ? -9.607 30.168 -0.804 1.00  87.94 0 A 1
ATOM   3666 N ND2 . ASN A 1 501 ? -10.697 29.604 -0.346 1.00  75.74 0 A 1
ATOM   3667 O OD1 . ASN A 1 501 ? -9.496 30.424 -1.993 1.00  78.34 0 A 1
ATOM   3668 N N   . LEU A 1 502 ? -4.855 29.906  0.696 1.00  97.40 0 A 1
ATOM   3669 C CA  . LEU A 1 502 ? -3.608 30.504  1.165 1.00  97.58 0 A 1
ATOM   3670 C C   . LEU A 1 502 ? -3.002 31.421  0.094 1.00  97.51 0 A 1
ATOM   3671 O O   . LEU A 1 502 ? -2.971 31.099 -1.092 1.00  96.41 0 A 1
ATOM   3672 C CB  . LEU A 1 502 ? -2.615 29.411  1.590 1.00  97.19 0 A 1
ATOM   3673 C CG  . LEU A 1 502 ? -3.064 28.596  2.817 1.00  96.63 0 A 1
ATOM   3674 C CD1 . LEU A 1 502 ? -2.135 27.396  3.008 1.00  95.03 0 A 1
ATOM   3675 C CD2 . LEU A 1 502 ? -3.027 29.433  4.100 1.00  94.47 0 A 1
ATOM   3676 N N   . ASN A 1 503 ? -2.492 32.574  0.525 1.00  97.08 0 A 1
ATOM   3677 C CA  . ASN A 1 503 ? -1.912 33.585 -0.348 1.00  96.36 0 A 1
ATOM   3678 C C   . ASN A 1 503 ? -0.544 34.073  0.154 1.00  95.94 0 A 1
ATOM   3679 O O   . ASN A 1 503 ? -0.007 33.603  1.164 1.00  90.60 0 A 1
ATOM   3680 C CB  . ASN A 1 503 ? -2.966 34.701 -0.573 1.00  93.95 0 A 1
ATOM   3681 C CG  . ASN A 1 503 ? -3.266 35.526  0.663 1.00  93.78 0 A 1
ATOM   3682 N ND2 . ASN A 1 503 ? -4.530 35.763  0.948 1.00  84.17 0 A 1
ATOM   3683 O OD1 . ASN A 1 503 ? -2.401 36.018  1.361 1.00  85.00 0 A 1
ATOM   3684 N N   . GLY A 1 504 ?  0.030 35.019 -0.576 1.00  95.98 0 A 1
ATOM   3685 C CA  . GLY A 1 504 ?  1.390 35.454 -0.309 1.00  95.65 0 A 1
ATOM   3686 C C   . GLY A 1 504 ?  2.415 34.463 -0.859 1.00  96.43 0 A 1
ATOM   3687 O O   . GLY A 1 504 ?  2.103 33.597 -1.660 1.00  94.19 0 A 1
ATOM   3688 N N   . SER A 1 505 ?  3.652 34.633 -0.451 1.00  96.17 0 A 1
ATOM   3689 C CA  . SER A 1 505 ?  4.749 33.764 -0.889 1.00  95.43 0 A 1
ATOM   3690 C C   . SER A 1 505 ?  4.950 32.600  0.077 1.00  95.57 0 A 1
ATOM   3691 O O   . SER A 1 505 ?  4.684 32.727  1.272 1.00  93.55 0 A 1
ATOM   3692 C CB  . SER A 1 505 ?  6.042 34.568 -1.023 1.00  93.16 0 A 1
ATOM   3693 O OG  . SER A 1 505 ?  6.361 35.219  0.185 1.00  81.96 0 A 1
ATOM   3694 N N   . ILE A 1 506 ?  5.527 31.518 -0.426 1.00  95.17 0 A 1
ATOM   3695 C CA  . ILE A 1 506 ?  6.061 30.451  0.430 1.00  94.63 0 A 1
ATOM   3696 C C   . ILE A 1 506 ?  7.103 31.083  1.374 1.00  94.06 0 A 1
ATOM   3697 O O   . ILE A 1 506 ?  8.088 31.664  0.901 1.00  92.58 0 A 1
ATOM   3698 C CB  . ILE A 1 506 ?  6.661 29.311 -0.412 1.00  94.25 0 A 1
ATOM   3699 C CG1 . ILE A 1 506 ?  5.593 28.705 -1.360 1.00  93.08 0 A 1
ATOM   3700 C CG2 . ILE A 1 506 ?  7.230 28.223  0.518 1.00  92.87 0 A 1
ATOM   3701 C CD1 . ILE A 1 506 ?  6.129 27.672 -2.343 1.00  89.65 0 A 1
ATOM   3702 N N   . PRO A 1 507 ?  6.888 31.029  2.705 1.00  93.35 0 A 1
ATOM   3703 C CA  . PRO A 1 507 ?  7.680 31.813  3.644 1.00  92.46 0 A 1
ATOM   3704 C C   . PRO A 1 507 ?  9.123 31.292  3.752 1.00  92.11 0 A 1
ATOM   3705 O O   . PRO A 1 507 ?  9.334 30.094  3.941 1.00  90.46 0 A 1
ATOM   3706 C CB  . PRO A 1 507 ?  6.917 31.747  4.971 1.00  90.59 0 A 1
ATOM   3707 C CG  . PRO A 1 507 ?  6.132 30.448  4.874 1.00  88.40 0 A 1
ATOM   3708 C CD  . PRO A 1 507 ?  5.803 30.348  3.389 1.00  91.87 0 A 1
ATOM   3709 N N   . PRO A 1 508 ? 10.126 32.163  3.733 1.00  90.26 0 A 1
ATOM   3710 C CA  . PRO A 1 508 ? 11.524 31.746  3.850 1.00  89.00 0 A 1
ATOM   3711 C C   . PRO A 1 508 ? 11.856 30.966  5.130 1.00  89.06 0 A 1
ATOM   3712 O O   . PRO A 1 508 ? 12.786 30.166  5.138 1.00  86.15 0 A 1
ATOM   3713 C CB  . PRO A 1 508 ? 12.336 33.040  3.781 1.00  86.72 0 A 1
ATOM   3714 C CG  . PRO A 1 508 ? 11.441 33.995  3.004 1.00  84.08 0 A 1
ATOM   3715 C CD  . PRO A 1 508 ? 10.037 33.584  3.436 1.00  87.37 0 A 1
ATOM   3716 N N   . CYS A 1 509 ? 11.078 31.164  6.207 1.00  89.28 0 A 1
ATOM   3717 C CA  . CYS A 1 509 ? 11.265 30.438  7.463 1.00  89.34 0 A 1
ATOM   3718 C C   . CYS A 1 509 ? 11.035 28.928  7.327 1.00  90.31 0 A 1
ATOM   3719 O O   . CYS A 1 509 ? 11.589 28.182  8.127 1.00  89.03 0 A 1
ATOM   3720 C CB  . CYS A 1 509 ? 10.377 31.042  8.556 1.00  86.97 0 A 1
ATOM   3721 S SG  . CYS A 1 509 ?  8.584 30.902  8.276 1.00  83.77 0 A 1
ATOM   3722 N N   . MET A 1 510 ? 10.350 28.457  6.293 1.00  90.04 0 A 1
ATOM   3723 C CA  . MET A 1 510 ? 10.253 27.027  5.996 1.00  90.59 0 A 1
ATOM   3724 C C   . MET A 1 510 ? 11.623 26.379  5.743 1.00  90.31 0 A 1
ATOM   3725 O O   . MET A 1 510 ? 11.757 25.163  5.814 1.00  88.47 0 A 1
ATOM   3726 C CB  . MET A 1 510 ?  9.333 26.777  4.794 1.00  90.42 0 A 1
ATOM   3727 C CG  . MET A 1 510 ?  7.868 27.075  5.107 1.00  87.70 0 A 1
ATOM   3728 S SD  . MET A 1 510 ?  6.733 26.645  3.765 1.00  85.67 0 A 1
ATOM   3729 C CE  . MET A 1 510 ?  6.720 24.841  3.896 1.00  75.56 0 A 1
ATOM   3730 N N   . GLY A 1 511 ? 12.656 27.180  5.555 1.00  88.55 0 A 1
ATOM   3731 C CA  . GLY A 1 511 ? 14.043 26.705  5.570 1.00  87.27 0 A 1
ATOM   3732 C C   . GLY A 1 511 ? 14.461 25.991  6.855 1.00  88.19 0 A 1
ATOM   3733 O O   . GLY A 1 511 ? 15.425 25.226  6.844 1.00  85.48 0 A 1
ATOM   3734 N N   . ASN A 1 512 ? 13.732 26.210  7.952 1.00  88.04 0 A 1
ATOM   3735 C CA  . ASN A 1 512 ? 13.935 25.493  9.206 1.00  87.58 0 A 1
ATOM   3736 C C   . ASN A 1 512 ? 13.558 24.006  9.106 1.00  87.67 0 A 1
ATOM   3737 O O   . ASN A 1 512 ? 14.066 23.209  9.886 1.00  85.03 0 A 1
ATOM   3738 C CB  . ASN A 1 512 ? 13.118 26.179 10.311 1.00  85.56 0 A 1
ATOM   3739 C CG  . ASN A 1 512 ? 13.591 27.592 10.632 1.00  83.30 0 A 1
ATOM   3740 N ND2 . ASN A 1 512 ? 12.730 28.377 11.247 1.00  76.51 0 A 1
ATOM   3741 O OD1 . ASN A 1 512 ? 14.715 27.984 10.375 1.00  77.06 0 A 1
ATOM   3742 N N   . LEU A 1 513 ? 12.714 23.640  8.147 1.00  89.39 0 A 1
ATOM   3743 C CA  . LEU A 1 513 ? 12.207 22.284  7.918 1.00  89.94 0 A 1
ATOM   3744 C C   . LEU A 1 513 ? 13.070 21.493  6.925 1.00  89.54 0 A 1
ATOM   3745 O O   . LEU A 1 513 ? 12.827 20.320  6.680 1.00  86.19 0 A 1
ATOM   3746 C CB  . LEU A 1 513 ? 10.748 22.357  7.423 1.00  89.27 0 A 1
ATOM   3747 C CG  . LEU A 1 513 ?  9.807 23.261  8.233 1.00  89.96 0 A 1
ATOM   3748 C CD1 . LEU A 1 513 ?  8.398 23.205  7.639 1.00  85.02 0 A 1
ATOM   3749 C CD2 . LEU A 1 513 ?  9.738 22.860  9.697 1.00  84.63 0 A 1
ATOM   3750 N N   . LYS A 1 514 ? 14.125 22.118  6.378 1.00  89.12 0 A 1
ATOM   3751 C CA  . LYS A 1 514 ? 14.904 21.568  5.255 1.00  87.85 0 A 1
ATOM   3752 C C   . LYS A 1 514 ? 15.500 20.177  5.476 1.00  88.19 0 A 1
ATOM   3753 O O   . LYS A 1 514 ? 15.841 19.517  4.503 1.00  84.25 0 A 1
ATOM   3754 C CB  . LYS A 1 514 ? 16.016 22.559  4.885 1.00  84.14 0 A 1
ATOM   3755 C CG  . LYS A 1 514 ? 17.128 22.635  5.943 1.00  78.87 0 A 1
ATOM   3756 C CD  . LYS A 1 514 ? 18.082 23.794  5.672 1.00  76.15 0 A 1
ATOM   3757 C CE  . LYS A 1 514 ? 19.073 23.892  6.823 1.00  66.68 0 A 1
ATOM   3758 N NZ  . LYS A 1 514 ? 19.831 25.160  6.788 1.00  60.30 1 A 1
ATOM   3759 N N   . SER A 1 515 ? 15.733 19.782  6.726 1.00  88.68 0 A 1
ATOM   3760 C CA  . SER A 1 515 ? 16.359 18.503  7.061 1.00  88.47 0 A 1
ATOM   3761 C C   . SER A 1 515 ? 15.376 17.350  7.179 1.00  89.28 0 A 1
ATOM   3762 O O   . SER A 1 515 ? 15.806 16.205  7.059 1.00  85.88 0 A 1
ATOM   3763 C CB  . SER A 1 515 ? 17.149 18.625  8.369 1.00  85.67 0 A 1
ATOM   3764 O OG  . SER A 1 515 ? 16.370 19.240  9.377 1.00  76.54 0 A 1
ATOM   3765 N N   . THR A 1 516 ? 14.093 17.644  7.423 1.00  88.96 0 A 1
ATOM   3766 C CA  . THR A 1 516 ? 13.065 16.635  7.707 1.00  88.86 0 A 1
ATOM   3767 C C   . THR A 1 516 ? 11.954 16.631  6.666 1.00  89.76 0 A 1
ATOM   3768 O O   . THR A 1 516 ? 11.513 15.555  6.277 1.00  88.60 0 A 1
ATOM   3769 C CB  . THR A 1 516 ? 12.466 16.842  9.101 1.00  87.19 0 A 1
ATOM   3770 C CG2 . THR A 1 516 ? 13.498 16.584 10.198 1.00  79.77 0 A 1
ATOM   3771 O OG1 . THR A 1 516 ? 12.027 18.174  9.255 1.00  80.72 0 A 1
ATOM   3772 N N   . LEU A 1 517 ? 11.537 17.785  6.176 1.00  91.36 0 A 1
ATOM   3773 C CA  . LEU A 1 517 ? 10.422 17.904  5.242 1.00  92.20 0 A 1
ATOM   3774 C C   . LEU A 1 517 ? 10.697 17.128  3.946 1.00  92.13 0 A 1
ATOM   3775 O O   . LEU A 1 517 ? 11.602 17.479  3.189 1.00  91.45 0 A 1
ATOM   3776 C CB  . LEU A 1 517 ? 10.117 19.379  4.974 1.00  92.62 0 A 1
ATOM   3777 C CG  . LEU A 1 517 ?  8.797 19.611  4.209 1.00  92.59 0 A 1
ATOM   3778 C CD1 . LEU A 1 517 ?  7.577 19.293  5.074 1.00  91.35 0 A 1
ATOM   3779 C CD2 . LEU A 1 517 ?  8.704 21.076  3.796 1.00  90.82 0 A 1
ATOM   3780 N N   . SER A 1 518 ?  9.902 16.093  3.729 1.00  91.51 0 A 1
ATOM   3781 C CA  . SER A 1 518 ? 10.020 15.166  2.609 1.00  91.05 0 A 1
ATOM   3782 C C   . SER A 1 518 ?  8.858 15.301  1.633 1.00  91.42 0 A 1
ATOM   3783 O O   . SER A 1 518 ?  9.080 15.253  0.430 1.00  90.36 0 A 1
ATOM   3784 C CB  . SER A 1 518 ? 10.139 13.730  3.123 1.00  89.50 0 A 1
ATOM   3785 O OG  . SER A 1 518 ? 11.280 13.611  3.962 1.00  80.68 0 A 1
ATOM   3786 N N   . PHE A 1 519 ?  7.658 15.547  2.132 1.00  91.58 0 A 1
ATOM   3787 C CA  . PHE A 1 519 ?  6.449 15.725  1.329 1.00  91.38 0 A 1
ATOM   3788 C C   . PHE A 1 519 ?  5.851 17.105  1.595 1.00  92.04 0 A 1
ATOM   3789 O O   . PHE A 1 519 ?  5.527 17.442  2.735 1.00  91.52 0 A 1
ATOM   3790 C CB  . PHE A 1 519 ?  5.465 14.594  1.632 1.00  89.66 0 A 1
ATOM   3791 C CG  . PHE A 1 519 ?  6.048 13.213  1.416 1.00  87.50 0 A 1
ATOM   3792 C CD1 . PHE A 1 519 ?  5.994 12.608  0.142 1.00  84.05 0 A 1
ATOM   3793 C CD2 . PHE A 1 519 ?  6.678 12.528  2.476 1.00  84.05 0 A 1
ATOM   3794 C CE1 . PHE A 1 519 ?  6.556 11.349 -0.066 1.00  81.62 0 A 1
ATOM   3795 C CE2 . PHE A 1 519 ?  7.245 11.263  2.267 1.00  81.04 0 A 1
ATOM   3796 C CZ  . PHE A 1 519 ?  7.177 10.681  0.992 1.00  81.53 0 A 1
ATOM   3797 N N   . LEU A 1 520 ?  5.739 17.920  0.560 1.00  92.97 0 A 1
ATOM   3798 C CA  . LEU A 1 520 ?  5.147 19.250  0.633 1.00  93.61 0 A 1
ATOM   3799 C C   . LEU A 1 520 ?  4.109 19.403 -0.466 1.00  93.77 0 A 1
ATOM   3800 O O   . LEU A 1 520 ?  4.472 19.543 -1.636 1.00  93.24 0 A 1
ATOM   3801 C CB  . LEU A 1 520 ?  6.247 20.317  0.543 1.00  93.94 0 A 1
ATOM   3802 C CG  . LEU A 1 520 ?  5.720 21.766  0.542 1.00  94.00 0 A 1
ATOM   3803 C CD1 . LEU A 1 520 ?  4.927 22.110  1.802 1.00  93.04 0 A 1
ATOM   3804 C CD2 . LEU A 1 520 ?  6.895 22.744  0.457 1.00  92.88 0 A 1
ATOM   3805 N N   . ASN A 1 521 ?  2.846 19.445 -0.074 1.00  94.06 0 A 1
ATOM   3806 C CA  . ASN A 1 521 ?  1.737 19.726 -0.963 1.00  94.37 0 A 1
ATOM   3807 C C   . ASN A 1 521 ?  1.100 21.076 -0.598 1.00  94.89 0 A 1
ATOM   3808 O O   . ASN A 1 521 ?  0.608 21.284  0.510 1.00  94.71 0 A 1
ATOM   3809 C CB  . ASN A 1 521 ?  0.759 18.548 -0.959 1.00  93.76 0 A 1
ATOM   3810 C CG  . ASN A 1 521 ? -0.261 18.648 -2.078 1.00  92.70 0 A 1
ATOM   3811 N ND2 . ASN A 1 521 ? -1.086 17.644 -2.245 1.00  87.13 0 A 1
ATOM   3812 O OD1 . ASN A 1 521 ? -0.316 19.627 -2.803 1.00  88.29 0 A 1
ATOM   3813 N N   . LEU A 1 522 ?  1.164 22.004 -1.530 1.00  95.48 0 A 1
ATOM   3814 C CA  . LEU A 1 522 ?  0.554 23.333 -1.446 1.00  96.07 0 A 1
ATOM   3815 C C   . LEU A 1 522 ? -0.321 23.603 -2.680 1.00  96.40 0 A 1
ATOM   3816 O O   . LEU A 1 522 ? -0.568 24.765 -3.016 1.00  95.53 0 A 1
ATOM   3817 C CB  . LEU A 1 522 ?  1.652 24.404 -1.285 1.00  95.78 0 A 1
ATOM   3818 C CG  . LEU A 1 522 ?  2.534 24.292 -0.024 1.00  95.30 0 A 1
ATOM   3819 C CD1 . LEU A 1 522 ?  3.613 25.373 -0.064 1.00  94.31 0 A 1
ATOM   3820 C CD2 . LEU A 1 522 ?  1.731 24.495  1.263 1.00  93.82 0 A 1
ATOM   3821 N N   . ARG A 1 523 ? -0.757 22.549 -3.349 1.00  94.99 0 A 1
ATOM   3822 C CA  . ARG A 1 523 ? -1.585 22.577 -4.563 1.00  94.78 0 A 1
ATOM   3823 C C   . ARG A 1 523 ? -2.869 23.366 -4.334 1.00  95.47 0 A 1
ATOM   3824 O O   . ARG A 1 523 ? -3.345 23.470 -3.206 1.00  95.01 0 A 1
ATOM   3825 C CB  . ARG A 1 523 ? -1.867 21.123 -4.972 1.00  92.97 0 A 1
ATOM   3826 C CG  . ARG A 1 523 ? -2.609 20.978 -6.293 1.00  87.95 0 A 1
ATOM   3827 C CD  . ARG A 1 523 ? -2.975 19.502 -6.527 1.00  84.70 0 A 1
ATOM   3828 N NE  . ARG A 1 523 ? -3.663 19.303 -7.800 1.00  79.35 0 A 1
ATOM   3829 C CZ  . ARG A 1 523 ? -3.082 19.125 -8.978 1.00  74.83 0 A 1
ATOM   3830 N NH1 . ARG A 1 523 ? -1.787 19.079 -9.109 1.00  65.18 1 A 1
ATOM   3831 N NH2 . ARG A 1 523 ? -3.802 18.980 -10.038 1.00  67.42 0 A 1
ATOM   3832 N N   . GLN A 1 524 ? -3.454 23.922 -5.388 1.00  95.79 0 A 1
ATOM   3833 C CA  . GLN A 1 524 ? -4.732 24.641 -5.347 1.00  96.05 0 A 1
ATOM   3834 C C   . GLN A 1 524 ? -4.832 25.663 -4.207 1.00  96.62 0 A 1
ATOM   3835 O O   . GLN A 1 524 ? -5.656 25.592 -3.307 1.00  95.20 0 A 1
ATOM   3836 C CB  . GLN A 1 524 ? -5.921 23.668 -5.386 1.00  94.39 0 A 1
ATOM   3837 C CG  . GLN A 1 524 ? -6.076 22.962 -6.747 1.00  88.08 0 A 1
ATOM   3838 C CD  . GLN A 1 524 ? -7.423 22.264 -6.892 1.00  83.02 0 A 1
ATOM   3839 N NE2 . GLN A 1 524 ? -7.511 21.183 -7.629 1.00  69.23 0 A 1
ATOM   3840 O OE1 . GLN A 1 524 ? -8.430 22.700 -6.378 1.00  73.92 0 A 1
ATOM   3841 N N   . ASN A 1 525 ? -3.952 26.645 -4.267 1.00  96.65 0 A 1
ATOM   3842 C CA  . ASN A 1 525 ? -3.974 27.798 -3.389 1.00  97.03 0 A 1
ATOM   3843 C C   . ASN A 1 525 ? -3.881 29.093 -4.214 1.00  96.88 0 A 1
ATOM   3844 O O   . ASN A 1 525 ? -4.039 29.107 -5.441 1.00  93.77 0 A 1
ATOM   3845 C CB  . ASN A 1 525 ? -2.862 27.632 -2.328 1.00  96.82 0 A 1
ATOM   3846 C CG  . ASN A 1 525 ? -3.319 26.844 -1.119 1.00  97.19 0 A 1
ATOM   3847 N ND2 . ASN A 1 525 ? -2.929 25.594 -1.000 1.00  92.79 0 A 1
ATOM   3848 O OD1 . ASN A 1 525 ? -4.001 27.379 -0.267 1.00  92.70 0 A 1
ATOM   3849 N N   . ARG A 1 526 ? -3.602 30.212 -3.571 1.00  97.63 0 A 1
ATOM   3850 C CA  . ARG A 1 526 ? -3.359 31.512 -4.215 1.00  97.40 0 A 1
ATOM   3851 C C   . ARG A 1 526 ? -1.940 32.019 -3.943 1.00  97.67 0 A 1
ATOM   3852 O O   . ARG A 1 526 ? -1.713 33.224 -3.827 1.00  95.57 0 A 1
ATOM   3853 C CB  . ARG A 1 526 ? -4.437 32.527 -3.816 1.00  95.82 0 A 1
ATOM   3854 C CG  . ARG A 1 526 ? -5.849 32.029 -4.161 1.00  90.25 0 A 1
ATOM   3855 C CD  . ARG A 1 526 ? -6.888 33.093 -3.804 1.00  86.43 0 A 1
ATOM   3856 N NE  . ARG A 1 526 ? -8.240 32.569 -3.989 1.00  76.07 0 A 1
ATOM   3857 C CZ  . ARG A 1 526 ? -9.378 33.245 -3.844 1.00  67.47 0 A 1
ATOM   3858 N NH1 . ARG A 1 526 ? -9.382 34.521 -3.554 1.00  60.26 1 A 1
ATOM   3859 N NH2 . ARG A 1 526 ? -10.509 32.631 -3.984 1.00  58.28 0 A 1
ATOM   3860 N N   . LEU A 1 527 ? -0.998 31.095 -3.792 1.00  97.41 0 A 1
ATOM   3861 C CA  . LEU A 1 527 ?  0.390 31.420 -3.493 1.00  97.47 0 A 1
ATOM   3862 C C   . LEU A 1 527 ?  1.046 32.110 -4.691 1.00  97.53 0 A 1
ATOM   3863 O O   . LEU A 1 527 ?  0.911 31.683 -5.838 1.00  96.46 0 A 1
ATOM   3864 C CB  . LEU A 1 527 ?  1.163 30.160 -3.072 1.00  97.11 0 A 1
ATOM   3865 C CG  . LEU A 1 527 ?  0.639 29.501 -1.785 1.00  96.61 0 A 1
ATOM   3866 C CD1 . LEU A 1 527 ?  1.341 28.159 -1.579 1.00  95.17 0 A 1
ATOM   3867 C CD2 . LEU A 1 527 ?  0.892 30.362 -0.550 1.00  94.47 0 A 1
ATOM   3868 N N   . GLY A 1 528 ?  1.759 33.184 -4.405 1.00  96.67 0 A 1
ATOM   3869 C CA  . GLY A 1 528 ?  2.483 33.972 -5.381 1.00  96.07 0 A 1
ATOM   3870 C C   . GLY A 1 528 ?  3.973 34.078 -5.062 1.00  96.00 0 A 1
ATOM   3871 O O   . GLY A 1 528 ?  4.500 33.431 -4.156 1.00  91.55 0 A 1
ATOM   3872 N N   . GLY A 1 529 ?  4.659 34.937 -5.798 1.00  95.65 0 A 1
ATOM   3873 C CA  . GLY A 1 529 ?  6.103 35.047 -5.677 1.00  95.08 0 A 1
ATOM   3874 C C   . GLY A 1 529 ?  6.836 33.890 -6.357 1.00  95.79 0 A 1
ATOM   3875 O O   . GLY A 1 529 ?  6.247 33.102 -7.097 1.00  92.74 0 A 1
ATOM   3876 N N   . GLY A 1 530 ?  8.139 33.838 -6.145 1.00  94.39 0 A 1
ATOM   3877 C CA  . GLY A 1 530 ?  8.972 32.791 -6.724 1.00  94.09 0 A 1
ATOM   3878 C C   . GLY A 1 530 ?  9.098 31.579 -5.806 1.00  94.52 0 A 1
ATOM   3879 O O   . GLY A 1 530 ?  9.035 31.703 -4.581 1.00  92.01 0 A 1
ATOM   3880 N N   . LEU A 1 531 ?  9.364 30.426 -6.400 1.00  93.62 0 A 1
ATOM   3881 C CA  . LEU A 1 531 ?  9.751 29.239 -5.644 1.00  93.27 0 A 1
ATOM   3882 C C   . LEU A 1 531 ? 11.008 29.522 -4.804 1.00  92.53 0 A 1
ATOM   3883 O O   . LEU A 1 531 ? 11.966 30.140 -5.283 1.00  90.33 0 A 1
ATOM   3884 C CB  . LEU A 1 531 ?  9.981 28.059 -6.597 1.00  92.53 0 A 1
ATOM   3885 C CG  . LEU A 1 531 ?  8.678 27.346 -7.006 1.00  91.21 0 A 1
ATOM   3886 C CD1 . LEU A 1 531 ?  8.951 26.424 -8.196 1.00  87.94 0 A 1
ATOM   3887 C CD2 . LEU A 1 531 ?  8.125 26.488 -5.864 1.00  87.30 0 A 1
ATOM   3888 N N   . PRO A 1 532 ? 11.041 29.064 -3.562 1.00  91.45 0 A 1
ATOM   3889 C CA  . PRO A 1 532 ? 12.131 29.358 -2.646 1.00  89.69 0 A 1
ATOM   3890 C C   . PRO A 1 532 ? 13.431 28.651 -3.061 1.00  90.05 0 A 1
ATOM   3891 O O   . PRO A 1 532 ? 13.478 27.444 -3.261 1.00  87.69 0 A 1
ATOM   3892 C CB  . PRO A 1 532 ? 11.606 28.915 -1.284 1.00  86.36 0 A 1
ATOM   3893 C CG  . PRO A 1 532 ? 10.591 27.818 -1.601 1.00  83.80 0 A 1
ATOM   3894 C CD  . PRO A 1 532 ?  9.982 28.289 -2.908 1.00  87.42 0 A 1
ATOM   3895 N N   . ARG A 1 533 ? 14.517 29.421 -3.146 1.00  87.95 0 A 1
ATOM   3896 C CA  . ARG A 1 533 ? 15.780 28.949 -3.742 1.00  85.68 0 A 1
ATOM   3897 C C   . ARG A 1 533 ? 16.538 27.902 -2.920 1.00  84.18 0 A 1
ATOM   3898 O O   . ARG A 1 533 ? 17.215 27.064 -3.506 1.00  74.79 0 A 1
ATOM   3899 C CB  . ARG A 1 533 ? 16.711 30.143 -4.013 1.00  81.38 0 A 1
ATOM   3900 C CG  . ARG A 1 533 ? 16.154 31.103 -5.078 1.00  73.19 0 A 1
ATOM   3901 C CD  . ARG A 1 533 ? 17.162 32.219 -5.361 1.00  69.15 0 A 1
ATOM   3902 N NE  . ARG A 1 533 ? 16.650 33.176 -6.358 1.00  59.79 0 A 1
ATOM   3903 C CZ  . ARG A 1 533 ? 17.276 34.255 -6.813 1.00  52.27 0 A 1
ATOM   3904 N NH1 . ARG A 1 533 ? 18.475 34.566 -6.405 1.00  48.53 1 A 1
ATOM   3905 N NH2 . ARG A 1 533 ? 16.701 35.023 -7.685 1.00  46.23 0 A 1
ATOM   3906 N N   . SER A 1 534 ? 16.517 27.985 -1.597 1.00  79.89 0 A 1
ATOM   3907 C CA  . SER A 1 534 ? 17.441 27.218 -0.747 1.00  77.60 0 A 1
ATOM   3908 C C   . SER A 1 534 ? 16.779 26.640  0.506 1.00  78.93 0 A 1
ATOM   3909 O O   . SER A 1 534 ? 17.429 26.466  1.532 1.00  71.16 0 A 1
ATOM   3910 C CB  . SER A 1 534 ? 18.666 28.075 -0.362 1.00  68.70 0 A 1
ATOM   3911 O OG  . SER A 1 534 ? 19.332 28.552 -1.511 1.00  59.50 0 A 1
ATOM   3912 N N   . ILE A 1 535 ? 15.473 26.386  0.424 1.00  78.20 0 A 1
ATOM   3913 C CA  . ILE A 1 535 ? 14.680 26.034  1.604 1.00  76.18 0 A 1
ATOM   3914 C C   . ILE A 1 535 ? 14.751 24.543  1.905 1.00  79.06 0 A 1
ATOM   3915 O O   . ILE A 1 535 ? 14.929 24.167  3.059 1.00  73.41 0 A 1
ATOM   3916 C CB  . ILE A 1 535 ? 13.242 26.581  1.450 1.00  68.14 0 A 1
ATOM   3917 C CG1 . ILE A 1 535 ? 13.319 28.124  1.314 1.00  61.09 0 A 1
ATOM   3918 C CG2 . ILE A 1 535 ? 12.381 26.174  2.638 1.00  58.56 0 A 1
ATOM   3919 C CD1 . ILE A 1 535 ? 12.000 28.866  1.491 1.00  54.25 0 A 1
ATOM   3920 N N   . PHE A 1 536 ? 14.685 23.713  0.897 1.00  83.59 0 A 1
ATOM   3921 C CA  . PHE A 1 536 ? 14.496 22.277  1.065 1.00  83.42 0 A 1
ATOM   3922 C C   . PHE A 1 536 ? 15.755 21.487  0.688 1.00  85.19 0 A 1
ATOM   3923 O O   . PHE A 1 536 ? 16.548 21.913 -0.148 1.00  80.83 0 A 1
ATOM   3924 C CB  . PHE A 1 536 ? 13.259 21.859  0.279 1.00  78.25 0 A 1
ATOM   3925 C CG  . PHE A 1 536 ? 12.054 22.754  0.532 1.00  79.08 0 A 1
ATOM   3926 C CD1 . PHE A 1 536 ? 11.495 22.839  1.815 1.00  72.16 0 A 1
ATOM   3927 C CD2 . PHE A 1 536 ? 11.517 23.529 -0.512 1.00  73.75 0 A 1
ATOM   3928 C CE1 . PHE A 1 536 ? 10.393 23.676  2.048 1.00  69.56 0 A 1
ATOM   3929 C CE2 . PHE A 1 536 ? 10.417 24.363 -0.278 1.00  68.97 0 A 1
ATOM   3930 C CZ  . PHE A 1 536 ?  9.853 24.435  1.005 1.00  69.80 0 A 1
ATOM   3931 N N   . LYS A 1 537 ? 15.969 20.357  1.346 1.00  87.73 0 A 1
ATOM   3932 C CA  . LYS A 1 537 ? 17.051 19.402  1.066 1.00  87.88 0 A 1
ATOM   3933 C C   . LYS A 1 537 ? 16.567 17.964  1.019 1.00  88.91 0 A 1
ATOM   3934 O O   . LYS A 1 537 ? 17.111 17.187  0.251 1.00  83.80 0 A 1
ATOM   3935 C CB  . LYS A 1 537 ? 18.153 19.511  2.125 1.00  82.62 0 A 1
ATOM   3936 C CG  . LYS A 1 537 ? 18.972 20.794  2.040 1.00  72.94 0 A 1
ATOM   3937 C CD  . LYS A 1 537 ? 20.153 20.689  3.011 1.00  66.96 0 A 1
ATOM   3938 C CE  . LYS A 1 537 ? 21.080 21.886  2.896 1.00  56.64 0 A 1
ATOM   3939 N NZ  . LYS A 1 537 ? 22.290 21.677  3.724 1.00  48.94 1 A 1
ATOM   3940 N N   . SER A 1 538 ? 15.588 17.628  1.854 1.00  89.91 0 A 1
ATOM   3941 C CA  . SER A 1 538 ? 15.094 16.263  2.034 1.00  90.17 0 A 1
ATOM   3942 C C   . SER A 1 538 ? 13.831 15.967  1.230 1.00  90.91 0 A 1
ATOM   3943 O O   . SER A 1 538 ? 13.304 14.871  1.353 1.00  88.89 0 A 1
ATOM   3944 C CB  . SER A 1 538 ? 14.860 15.982  3.528 1.00  87.64 0 A 1
ATOM   3945 O OG  . SER A 1 538 ? 16.053 16.216  4.249 1.00  75.14 0 A 1
ATOM   3946 N N   . LEU A 1 539 ? 13.360 16.912  0.407 1.00  92.07 0 A 1
ATOM   3947 C CA  . LEU A 1 539 ? 12.125 16.727 -0.353 1.00  92.40 0 A 1
ATOM   3948 C C   . LEU A 1 539 ? 12.194 15.496 -1.261 1.00  92.50 0 A 1
ATOM   3949 O O   . LEU A 1 539 ? 13.123 15.364 -2.070 1.00  91.49 0 A 1
ATOM   3950 C CB  . LEU A 1 539 ? 11.789 17.970 -1.199 1.00  91.81 0 A 1
ATOM   3951 C CG  . LEU A 1 539 ? 11.174 19.140 -0.423 1.00  88.27 0 A 1
ATOM   3952 C CD1 . LEU A 1 539 ? 10.975 20.315 -1.381 1.00  86.13 0 A 1
ATOM   3953 C CD2 . LEU A 1 539 ?  9.809 18.810  0.177 1.00  85.64 0 A 1
ATOM   3954 N N   . ARG A 1 540 ? 11.191 14.653 -1.122 1.00  91.39 0 A 1
ATOM   3955 C CA  . ARG A 1 540 ? 10.855 13.554 -2.030 1.00  90.59 0 A 1
ATOM   3956 C C   . ARG A 1 540 ?  9.767 13.986 -3.007 1.00  90.89 0 A 1
ATOM   3957 O O   . ARG A 1 540 ?  9.893 13.730 -4.196 1.00  89.71 0 A 1
ATOM   3958 C CB  . ARG A 1 540 ? 10.403 12.328 -1.235 1.00  88.50 0 A 1
ATOM   3959 C CG  . ARG A 1 540 ? 11.526 11.734 -0.363 1.00  84.54 0 A 1
ATOM   3960 C CD  . ARG A 1 540 ? 11.030 10.528  0.446 1.00  81.91 0 A 1
ATOM   3961 N NE  . ARG A 1 540 ? 10.590  9.415 -0.411 1.00  76.48 0 A 1
ATOM   3962 C CZ  . ARG A 1 540 ?  9.851  8.371 -0.068 1.00  72.56 0 A 1
ATOM   3963 N NH1 . ARG A 1 540 ?  9.466  8.173  1.159 1.00  68.03 1 A 1
ATOM   3964 N NH2 . ARG A 1 540 ?  9.500  7.500 -0.962 1.00  65.10 0 A 1
ATOM   3965 N N   . SER A 1 541 ?  8.753 14.699 -2.518 1.00  91.78 0 A 1
ATOM   3966 C CA  . SER A 1 541 ?  7.660 15.217 -3.323 1.00  91.79 0 A 1
ATOM   3967 C C   . SER A 1 541 ?  7.422 16.704 -3.069 1.00  92.01 0 A 1
ATOM   3968 O O   . SER A 1 541 ?  7.418 17.160 -1.922 1.00  91.31 0 A 1
ATOM   3969 C CB  . SER A 1 541 ?  6.390 14.406 -3.064 1.00  90.56 0 A 1
ATOM   3970 O OG  . SER A 1 541 ?  5.347 14.942 -3.839 1.00  82.79 0 A 1
ATOM   3971 N N   . LEU A 1 542 ?  7.249 17.463 -4.143 1.00  93.13 0 A 1
ATOM   3972 C CA  . LEU A 1 542 ?  6.844 18.855 -4.120 1.00  93.54 0 A 1
ATOM   3973 C C   . LEU A 1 542 ?  5.708 19.066 -5.116 1.00  93.88 0 A 1
ATOM   3974 O O   . LEU A 1 542 ?  5.958 19.092 -6.331 1.00  93.37 0 A 1
ATOM   3975 C CB  . LEU A 1 542 ?  8.055 19.746 -4.442 1.00  93.69 0 A 1
ATOM   3976 C CG  . LEU A 1 542 ?  7.729 21.253 -4.505 1.00  93.46 0 A 1
ATOM   3977 C CD1 . LEU A 1 542 ?  7.238 21.806 -3.165 1.00  91.65 0 A 1
ATOM   3978 C CD2 . LEU A 1 542 ?  8.986 22.045 -4.888 1.00  91.35 0 A 1
ATOM   3979 N N   . ASP A 1 543 ?  4.510 19.297 -4.604 1.00  93.86 0 A 1
ATOM   3980 C CA  . ASP A 1 543 ?  3.368 19.760 -5.391 1.00  94.10 0 A 1
ATOM   3981 C C   . ASP A 1 543 ?  3.003 21.189 -4.971 1.00  94.68 0 A 1
ATOM   3982 O O   . ASP A 1 543 ?  2.639 21.475 -3.835 1.00  94.21 0 A 1
ATOM   3983 C CB  . ASP A 1 543 ?  2.193 18.777 -5.310 1.00  93.41 0 A 1
ATOM   3984 C CG  . ASP A 1 543 ?  1.112 19.078 -6.368 1.00  92.57 0 A 1
ATOM   3985 O OD1 . ASP A 1 543 ?  1.157 20.174 -6.976 1.00  89.66 0 A 1
ATOM   3986 O OD2 . ASP A 1 543 ?  0.252 18.209 -6.628 1.00  88.54 -1 A 1
ATOM   3987 N N   . VAL A 1 544 ?  3.161 22.107 -5.909 1.00  95.32 0 A 1
ATOM   3988 C CA  . VAL A 1 544 ?  2.763 23.512 -5.793 1.00  95.86 0 A 1
ATOM   3989 C C   . VAL A 1 544 ?  1.877 23.913 -6.972 1.00  96.47 0 A 1
ATOM   3990 O O   . VAL A 1 544 ?  1.804 25.093 -7.321 1.00  95.82 0 A 1
ATOM   3991 C CB  . VAL A 1 544 ?  3.974 24.451 -5.615 1.00  95.31 0 A 1
ATOM   3992 C CG1 . VAL A 1 544 ?  4.736 24.181 -4.317 1.00  93.41 0 A 1
ATOM   3993 C CG2 . VAL A 1 544 ?  4.971 24.339 -6.784 1.00  93.28 0 A 1
ATOM   3994 N N   . GLY A 1 545 ?  1.240 22.946 -7.605 1.00  95.11 0 A 1
ATOM   3995 C CA  . GLY A 1 545 ?  0.347 23.136 -8.740 1.00  95.38 0 A 1
ATOM   3996 C C   . GLY A 1 545 ? -0.833 24.060 -8.421 1.00  95.85 0 A 1
ATOM   3997 O O   . GLY A 1 545 ? -1.169 24.288 -7.269 1.00  95.10 0 A 1
ATOM   3998 N N   . HIS A 1 546 ? -1.440 24.618 -9.446 1.00  95.81 0 A 1
ATOM   3999 C CA  . HIS A 1 546 ? -2.605 25.492 -9.300 1.00  96.09 0 A 1
ATOM   4000 C C   . HIS A 1 546 ? -2.404 26.645 -8.302 1.00  96.43 0 A 1
ATOM   4001 O O   . HIS A 1 546 ? -3.179 26.854 -7.365 1.00  95.10 0 A 1
ATOM   4002 C CB  . HIS A 1 546 ? -3.865 24.657 -9.032 1.00  95.01 0 A 1
ATOM   4003 C CG  . HIS A 1 546 ? -4.216 23.735 -10.159 1.00  93.92 0 A 1
ATOM   4004 C CD2 . HIS A 1 546 ? -3.818 22.432 -10.306 1.00  84.38 0 A 1
ATOM   4005 N ND1 . HIS A 1 546 ? -5.005 24.052 -11.252 1.00  83.20 0 A 1
ATOM   4006 C CE1 . HIS A 1 546 ? -5.089 22.948 -12.023 1.00  85.38 0 A 1
ATOM   4007 N NE2 . HIS A 1 546 ? -4.382 21.952 -11.487 1.00  87.40 0 A 1
ATOM   4008 N N   . ASN A 1 547 ? -1.346 27.413 -8.499 1.00  96.94 0 A 1
ATOM   4009 C CA  . ASN A 1 547 ? -1.036 28.619 -7.736 1.00  97.21 0 A 1
ATOM   4010 C C   . ASN A 1 547 ? -0.775 29.807 -8.678 1.00  97.06 0 A 1
ATOM   4011 O O   . ASN A 1 547 ? -1.150 29.807 -9.855 1.00  94.34 0 A 1
ATOM   4012 C CB  . ASN A 1 547 ?  0.122 28.290 -6.768 1.00  97.07 0 A 1
ATOM   4013 C CG  . ASN A 1 547 ? -0.363 27.671 -5.471 1.00  97.39 0 A 1
ATOM   4014 N ND2 . ASN A 1 547 ? -0.140 26.395 -5.265 1.00  93.44 0 A 1
ATOM   4015 O OD1 . ASN A 1 547 ? -0.907 28.361 -4.628 1.00  93.41 0 A 1
ATOM   4016 N N   . GLN A 1 548 ? -0.146 30.843 -8.169 1.00  97.81 0 A 1
ATOM   4017 C CA  . GLN A 1 548 ?  0.249 32.029 -8.954 1.00  97.55 0 A 1
ATOM   4018 C C   . GLN A 1 548 ?  1.751 32.273 -8.886 1.00  97.82 0 A 1
ATOM   4019 O O   . GLN A 1 548 ?  2.216 33.421 -8.894 1.00  95.61 0 A 1
ATOM   4020 C CB  . GLN A 1 548 ? -0.583 33.254 -8.528 1.00  96.05 0 A 1
ATOM   4021 C CG  . GLN A 1 548 ? -2.096 33.025 -8.638 1.00  91.92 0 A 1
ATOM   4022 C CD  . GLN A 1 548 ? -2.917 34.284 -8.342 1.00  85.82 0 A 1
ATOM   4023 N NE2 . GLN A 1 548 ? -4.193 34.128 -8.035 1.00  72.43 0 A 1
ATOM   4024 O OE1 . GLN A 1 548 ? -2.453 35.408 -8.404 1.00  77.14 0 A 1
ATOM   4025 N N   . LEU A 1 549 ?  2.529 31.210 -8.787 1.00  97.55 0 A 1
ATOM   4026 C CA  . LEU A 1 549 ?  3.982 31.277 -8.679 1.00  97.54 0 A 1
ATOM   4027 C C   . LEU A 1 549 ?  4.598 31.806 -9.976 1.00  97.61 0 A 1
ATOM   4028 O O   . LEU A 1 549 ?  4.182 31.456 -11.079 1.00  96.69 0 A 1
ATOM   4029 C CB  . LEU A 1 549 ?  4.561 29.905 -8.301 1.00  97.10 0 A 1
ATOM   4030 C CG  . LEU A 1 549 ?  4.057 29.342 -6.962 1.00  96.24 0 A 1
ATOM   4031 C CD1 . LEU A 1 549 ?  4.590 27.927 -6.768 1.00  94.34 0 A 1
ATOM   4032 C CD2 . LEU A 1 549 ?  4.524 30.181 -5.767 1.00  93.66 0 A 1
ATOM   4033 N N   . VAL A 1 550 ?  5.604 32.654 -9.821 1.00  97.43 0 A 1
ATOM   4034 C CA  . VAL A 1 550 ?  6.282 33.348 -10.912 1.00  97.19 0 A 1
ATOM   4035 C C   . VAL A 1 550 ?  7.801 33.124 -10.862 1.00  96.66 0 A 1
ATOM   4036 O O   . VAL A 1 550 ?  8.338 32.523 -9.936 1.00  93.69 0 A 1
ATOM   4037 C CB  . VAL A 1 550 ?  5.953 34.860 -10.912 1.00  96.17 0 A 1
ATOM   4038 C CG1 . VAL A 1 550 ?  4.466 35.132 -11.135 1.00  91.39 0 A 1
ATOM   4039 C CG2 . VAL A 1 550 ?  6.398 35.573 -9.628 1.00  91.21 0 A 1
ATOM   4040 N N   . GLY A 1 551 ?  8.499 33.651 -11.852 1.00  96.05 0 A 1
ATOM   4041 C CA  . GLY A 1 551 ?  9.957 33.589 -11.904 1.00  95.64 0 A 1
ATOM   4042 C C   . GLY A 1 551 ? 10.441 32.305 -12.546 1.00  96.57 0 A 1
ATOM   4043 O O   . GLY A 1 551 ?  9.835 31.808 -13.483 1.00  94.46 0 A 1
ATOM   4044 N N   . LYS A 1 552 ? 11.582 31.811 -12.081 1.00  95.97 0 A 1
ATOM   4045 C CA  . LYS A 1 552 ? 12.255 30.642 -12.650 1.00  95.79 0 A 1
ATOM   4046 C C   . LYS A 1 552 ? 12.222 29.468 -11.690 1.00  95.75 0 A 1
ATOM   4047 O O   . LYS A 1 552 ? 12.251 29.661 -10.472 1.00  93.30 0 A 1
ATOM   4048 C CB  . LYS A 1 552 ? 13.700 30.993 -13.033 1.00  94.30 0 A 1
ATOM   4049 C CG  . LYS A 1 552 ? 13.747 32.089 -14.107 1.00  90.44 0 A 1
ATOM   4050 C CD  . LYS A 1 552 ? 15.113 32.145 -14.788 1.00  83.19 0 A 1
ATOM   4051 C CE  . LYS A 1 552 ? 15.019 33.084 -15.984 1.00  77.14 0 A 1
ATOM   4052 N NZ  . LYS A 1 552 ? 16.069 32.789 -16.983 1.00  66.94 1 A 1
ATOM   4053 N N   . LEU A 1 553 ? 12.271 28.266 -12.240 1.00  95.69 0 A 1
ATOM   4054 C CA  . LEU A 1 553 ? 12.499 27.071 -11.441 1.00  95.38 0 A 1
ATOM   4055 C C   . LEU A 1 553 ? 13.900 27.146 -10.798 1.00  95.08 0 A 1
ATOM   4056 O O   . LEU A 1 553 ? 14.905 27.285 -11.507 1.00  93.07 0 A 1
ATOM   4057 C CB  . LEU A 1 553 ? 12.323 25.828 -12.338 1.00  93.94 0 A 1
ATOM   4058 C CG  . LEU A 1 553 ? 12.149 24.539 -11.513 1.00  89.33 0 A 1
ATOM   4059 C CD1 . LEU A 1 553 ? 10.767 24.454 -10.869 1.00  86.49 0 A 1
ATOM   4060 C CD2 . LEU A 1 553 ? 12.290 23.322 -12.424 1.00  85.98 0 A 1
ATOM   4061 N N   . PRO A 1 554 ? 14.015 27.098 -9.456 1.00  94.77 0 A 1
ATOM   4062 C CA  . PRO A 1 554 ? 15.293 27.331 -8.800 1.00  93.88 0 A 1
ATOM   4063 C C   . PRO A 1 554 ? 16.329 26.265 -9.153 1.00  93.77 0 A 1
ATOM   4064 O O   . PRO A 1 554 ? 16.170 25.096 -8.824 1.00  92.16 0 A 1
ATOM   4065 C CB  . PRO A 1 554 ? 14.983 27.346 -7.302 1.00  92.25 0 A 1
ATOM   4066 C CG  . PRO A 1 554 ? 13.504 27.705 -7.228 1.00  90.41 0 A 1
ATOM   4067 C CD  . PRO A 1 554 ? 12.941 27.037 -8.482 1.00  93.18 0 A 1
ATOM   4068 N N   . ARG A 1 555 ? 17.469 26.673 -9.717 1.00  92.97 0 A 1
ATOM   4069 C CA  . ARG A 1 555 ? 18.584 25.745 -10.006 1.00  92.67 0 A 1
ATOM   4070 C C   . ARG A 1 555 ? 19.120 25.019 -8.765 1.00  92.88 0 A 1
ATOM   4071 O O   . ARG A 1 555 ? 19.772 23.990 -8.900 1.00  90.21 0 A 1
ATOM   4072 C CB  . ARG A 1 555 ? 19.741 26.462 -10.706 1.00  90.72 0 A 1
ATOM   4073 C CG  . ARG A 1 555 ? 19.408 26.835 -12.154 1.00  77.54 0 A 1
ATOM   4074 C CD  . ARG A 1 555 ? 20.677 27.342 -12.862 1.00  70.89 0 A 1
ATOM   4075 N NE  . ARG A 1 555 ? 20.419 27.704 -14.254 1.00  62.90 0 A 1
ATOM   4076 C CZ  . ARG A 1 555 ? 21.302 28.138 -15.143 1.00  54.50 0 A 1
ATOM   4077 N NH1 . ARG A 1 555 ? 22.559 28.298 -14.827 1.00  48.56 1 A 1
ATOM   4078 N NH2 . ARG A 1 555 ? 20.935 28.416 -16.356 1.00  48.52 0 A 1
ATOM   4079 N N   . SER A 1 556 ? 18.850 25.528 -7.559 1.00  92.73 0 A 1
ATOM   4080 C CA  . SER A 1 556 ? 19.181 24.840 -6.313 1.00  92.03 0 A 1
ATOM   4081 C C   . SER A 1 556 ? 18.465 23.491 -6.151 1.00  92.60 0 A 1
ATOM   4082 O O   . SER A 1 556 ? 18.960 22.664 -5.394 1.00  91.27 0 A 1
ATOM   4083 C CB  . SER A 1 556 ? 18.862 25.730 -5.112 1.00  90.14 0 A 1
ATOM   4084 O OG  . SER A 1 556 ? 17.547 26.213 -5.191 1.00  83.99 0 A 1
ATOM   4085 N N   . PHE A 1 557 ? 17.379 23.257 -6.887 1.00  92.44 0 A 1
ATOM   4086 C CA  . PHE A 1 557 ? 16.668 21.980 -6.875 1.00  93.06 0 A 1
ATOM   4087 C C   . PHE A 1 557 ? 17.522 20.818 -7.397 1.00  93.27 0 A 1
ATOM   4088 O O   . PHE A 1 557 ? 17.259 19.682 -7.051 1.00  91.76 0 A 1
ATOM   4089 C CB  . PHE A 1 557 ? 15.354 22.101 -7.657 1.00  92.75 0 A 1
ATOM   4090 C CG  . PHE A 1 557 ? 14.214 22.867 -6.995 1.00  92.99 0 A 1
ATOM   4091 C CD1 . PHE A 1 557 ? 14.386 23.676 -5.853 1.00  89.01 0 A 1
ATOM   4092 C CD2 . PHE A 1 557 ? 12.919 22.724 -7.530 1.00  88.92 0 A 1
ATOM   4093 C CE1 . PHE A 1 557 ? 13.297 24.321 -5.250 1.00  87.70 0 A 1
ATOM   4094 C CE2 . PHE A 1 557 ? 11.824 23.368 -6.934 1.00  87.90 0 A 1
ATOM   4095 C CZ  . PHE A 1 557 ? 12.012 24.165 -5.796 1.00  89.62 0 A 1
ATOM   4096 N N   . ILE A 1 558 ? 18.624 21.086 -8.090 1.00  92.97 0 A 1
ATOM   4097 C CA  . ILE A 1 558 ? 19.624 20.067 -8.431 1.00  92.84 0 A 1
ATOM   4098 C C   . ILE A 1 558 ? 20.231 19.371 -7.195 1.00  92.95 0 A 1
ATOM   4099 O O   . ILE A 1 558 ? 20.823 18.304 -7.305 1.00  91.14 0 A 1
ATOM   4100 C CB  . ILE A 1 558 ? 20.725 20.709 -9.309 1.00  91.33 0 A 1
ATOM   4101 C CG1 . ILE A 1 558 ? 21.447 19.640 -10.137 1.00  83.28 0 A 1
ATOM   4102 C CG2 . ILE A 1 558 ? 21.720 21.544 -8.475 1.00  81.56 0 A 1
ATOM   4103 C CD1 . ILE A 1 558 ? 22.372 20.217 -11.227 1.00  75.29 0 A 1
ATOM   4104 N N   . ARG A 1 559 ? 20.090 19.977 -6.005 1.00  92.61 0 A 1
ATOM   4105 C CA  . ARG A 1 559 ? 20.546 19.428 -4.724 1.00  91.92 0 A 1
ATOM   4106 C C   . ARG A 1 559 ? 19.513 18.545 -4.033 1.00  92.30 0 A 1
ATOM   4107 O O   . ARG A 1 559 ? 19.838 17.964 -3.004 1.00  90.25 0 A 1
ATOM   4108 C CB  . ARG A 1 559 ? 20.991 20.569 -3.791 1.00  90.16 0 A 1
ATOM   4109 C CG  . ARG A 1 559 ? 22.091 21.441 -4.398 1.00  85.50 0 A 1
ATOM   4110 C CD  . ARG A 1 559 ? 22.489 22.531 -3.407 1.00  79.43 0 A 1
ATOM   4111 N NE  . ARG A 1 559 ? 23.508 23.424 -3.973 1.00  71.01 0 A 1
ATOM   4112 C CZ  . ARG A 1 559 ? 24.057 24.475 -3.379 1.00  63.85 0 A 1
ATOM   4113 N NH1 . ARG A 1 559 ? 23.711 24.819 -2.169 1.00  57.17 1 A 1
ATOM   4114 N NH2 . ARG A 1 559 ? 24.946 25.185 -4.003 1.00  56.47 0 A 1
ATOM   4115 N N   . LEU A 1 560 ? 18.306 18.454 -4.563 1.00  92.49 0 A 1
ATOM   4116 C CA  . LEU A 1 560 ? 17.232 17.625 -4.026 1.00  92.74 0 A 1
ATOM   4117 C C   . LEU A 1 560 ? 17.410 16.165 -4.462 1.00  93.02 0 A 1
ATOM   4118 O O   . LEU A 1 560 ? 16.622 15.622 -5.216 1.00  91.66 0 A 1
ATOM   4119 C CB  . LEU A 1 560 ? 15.855 18.192 -4.433 1.00  91.98 0 A 1
ATOM   4120 C CG  . LEU A 1 560 ? 15.575 19.639 -3.997 1.00  91.21 0 A 1
ATOM   4121 C CD1 . LEU A 1 560 ? 14.184 20.062 -4.485 1.00  88.15 0 A 1
ATOM   4122 C CD2 . LEU A 1 560 ? 15.623 19.808 -2.487 1.00  88.10 0 A 1
ATOM   4123 N N   . SER A 1 561 ? 18.466 15.527 -3.969 1.00  93.30 0 A 1
ATOM   4124 C CA  . SER A 1 561 ? 18.845 14.166 -4.382 1.00  92.89 0 A 1
ATOM   4125 C C   . SER A 1 561 ? 17.803 13.086 -4.081 1.00  92.78 0 A 1
ATOM   4126 O O   . SER A 1 561 ? 17.912 11.983 -4.606 1.00  90.37 0 A 1
ATOM   4127 C CB  . SER A 1 561 ? 20.159 13.788 -3.708 1.00  91.30 0 A 1
ATOM   4128 O OG  . SER A 1 561 ? 20.060 13.894 -2.297 1.00  81.76 0 A 1
ATOM   4129 N N   . ALA A 1 562 ? 16.825 13.378 -3.219 1.00  91.87 0 A 1
ATOM   4130 C CA  . ALA A 1 562 ? 15.738 12.478 -2.865 1.00  91.14 0 A 1
ATOM   4131 C C   . ALA A 1 562 ? 14.455 12.731 -3.676 1.00  91.38 0 A 1
ATOM   4132 O O   . ALA A 1 562 ? 13.500 11.969 -3.514 1.00  90.14 0 A 1
ATOM   4133 C CB  . ALA A 1 562 ? 15.498 12.586 -1.351 1.00  90.10 0 A 1
ATOM   4134 N N   . LEU A 1 563 ? 14.415 13.777 -4.515 1.00  92.69 0 A 1
ATOM   4135 C CA  . LEU A 1 563 ? 13.200 14.210 -5.211 1.00  93.18 0 A 1
ATOM   4136 C C   . LEU A 1 563 ? 12.714 13.133 -6.190 1.00  93.03 0 A 1
ATOM   4137 O O   . LEU A 1 563 ? 13.438 12.745 -7.103 1.00  92.41 0 A 1
ATOM   4138 C CB  . LEU A 1 563 ? 13.468 15.548 -5.913 1.00  93.56 0 A 1
ATOM   4139 C CG  . LEU A 1 563 ? 12.194 16.268 -6.406 1.00  93.23 0 A 1
ATOM   4140 C CD1 . LEU A 1 563 ? 11.365 16.813 -5.239 1.00  92.12 0 A 1
ATOM   4141 C CD2 . LEU A 1 563 ? 12.598 17.457 -7.281 1.00  91.71 0 A 1
ATOM   4142 N N   . GLU A 1 564 ? 11.478 12.702 -5.973 1.00  91.31 0 A 1
ATOM   4143 C CA  . GLU A 1 564 ? 10.759 11.706 -6.765 1.00  90.59 0 A 1
ATOM   4144 C C   . GLU A 1 564 ?  9.685 12.374 -7.635 1.00  90.85 0 A 1
ATOM   4145 O O   . GLU A 1 564 ?  9.577 12.064 -8.822 1.00  89.77 0 A 1
ATOM   4146 C CB  . GLU A 1 564 ? 10.130 10.666 -5.823 1.00  88.66 0 A 1
ATOM   4147 C CG  . GLU A 1 564 ? 11.180  9.787 -5.121 1.00  85.82 0 A 1
ATOM   4148 C CD  . GLU A 1 564 ? 10.639  8.975 -3.933 1.00  83.62 0 A 1
ATOM   4149 O OE1 . GLU A 1 564 ? 11.459  8.589 -3.054 1.00  77.40 0 A 1
ATOM   4150 O OE2 . GLU A 1 564 ?  9.419  8.749 -3.813 1.00  77.46 -1 A 1
ATOM   4151 N N   . VAL A 1 565 ?  8.958 13.336 -7.059 1.00  91.82 0 A 1
ATOM   4152 C CA  . VAL A 1 565 ?  7.856 14.043 -7.712 1.00  91.80 0 A 1
ATOM   4153 C C   . VAL A 1 565 ?  8.092 15.553 -7.670 1.00  92.40 0 A 1
ATOM   4154 O O   . VAL A 1 565 ?  8.348 16.135 -6.619 1.00  92.17 0 A 1
ATOM   4155 C CB  . VAL A 1 565 ?  6.504 13.681 -7.066 1.00  90.61 0 A 1
ATOM   4156 C CG1 . VAL A 1 565 ?  5.335 14.382 -7.765 1.00  88.15 0 A 1
ATOM   4157 C CG2 . VAL A 1 565 ?  6.267 12.166 -7.112 1.00  88.44 0 A 1
ATOM   4158 N N   . LEU A 1 566 ?  7.977 16.205 -8.824 1.00  93.66 0 A 1
ATOM   4159 C CA  . LEU A 1 566 ?  7.957 17.657 -8.950 1.00  94.36 0 A 1
ATOM   4160 C C   . LEU A 1 566 ?  6.758 18.063 -9.805 1.00  94.54 0 A 1
ATOM   4161 O O   . LEU A 1 566 ?  6.774 17.884 -11.024 1.00  94.08 0 A 1
ATOM   4162 C CB  . LEU A 1 566 ?  9.286 18.146 -9.542 1.00  94.71 0 A 1
ATOM   4163 C CG  . LEU A 1 566 ?  9.343 19.672 -9.766 1.00  94.55 0 A 1
ATOM   4164 C CD1 . LEU A 1 566 ?  9.202 20.465 -8.462 1.00  93.20 0 A 1
ATOM   4165 C CD2 . LEU A 1 566 ? 10.695 20.047 -10.387 1.00  92.84 0 A 1
ATOM   4166 N N   . ASN A 1 567 ?  5.762 18.671 -9.167 1.00  94.63 0 A 1
ATOM   4167 C CA  . ASN A 1 567 ?  4.591 19.219 -9.832 1.00  94.97 0 A 1
ATOM   4168 C C   . ASN A 1 567 ?  4.504 20.730 -9.603 1.00  95.23 0 A 1
ATOM   4169 O O   . ASN A 1 567 ?  4.396 21.213 -8.472 1.00  94.93 0 A 1
ATOM   4170 C CB  . ASN A 1 567 ?  3.339 18.444 -9.383 1.00  94.33 0 A 1
ATOM   4171 C CG  . ASN A 1 567 ?  2.126 18.777 -10.239 1.00  93.31 0 A 1
ATOM   4172 N ND2 . ASN A 1 567 ?  1.088 17.978 -10.165 1.00  87.73 0 A 1
ATOM   4173 O OD1 . ASN A 1 567 ?  2.116 19.744 -10.997 1.00  88.87 0 A 1
ATOM   4174 N N   . VAL A 1 568 ?  4.583 21.492 -10.688 1.00  95.91 0 A 1
ATOM   4175 C CA  . VAL A 1 568 ?  4.465 22.952 -10.685 1.00  96.21 0 A 1
ATOM   4176 C C   . VAL A 1 568 ?  3.402 23.425 -11.678 1.00  96.52 0 A 1
ATOM   4177 O O   . VAL A 1 568 ?  3.456 24.562 -12.137 1.00  95.68 0 A 1
ATOM   4178 C CB  . VAL A 1 568 ?  5.830 23.650 -10.916 1.00  95.82 0 A 1
ATOM   4179 C CG1 . VAL A 1 568 ?  6.873 23.260 -9.867 1.00  93.98 0 A 1
ATOM   4180 C CG2 . VAL A 1 568 ?  6.429 23.359 -12.302 1.00  93.87 0 A 1
ATOM   4181 N N   . GLU A 1 569 ?  2.459 22.559 -12.030 1.00  95.24 0 A 1
ATOM   4182 C CA  . GLU A 1 569 ?  1.458 22.853 -13.061 1.00  94.98 0 A 1
ATOM   4183 C C   . GLU A 1 569 ?  0.570 24.051 -12.716 1.00  95.69 0 A 1
ATOM   4184 O O   . GLU A 1 569 ?  0.448 24.445 -11.562 1.00  94.95 0 A 1
ATOM   4185 C CB  . GLU A 1 569 ?  0.625 21.610 -13.374 1.00  92.22 0 A 1
ATOM   4186 C CG  . GLU A 1 569 ? -0.444 21.273 -12.339 1.00  87.67 0 A 1
ATOM   4187 C CD  . GLU A 1 569 ? -1.247 20.012 -12.727 1.00  88.43 0 A 1
ATOM   4188 O OE1 . GLU A 1 569 ? -2.212 19.691 -12.008 1.00  81.92 0 A 1
ATOM   4189 O OE2 . GLU A 1 569 ? -0.897 19.359 -13.738 1.00  83.35 -1 A 1
ATOM   4190 N N   . ASN A 1 570 ? -0.035 24.660 -13.722 1.00  96.05 0 A 1
ATOM   4191 C CA  . ASN A 1 570 ? -0.952 25.782 -13.548 1.00  96.15 0 A 1
ATOM   4192 C C   . ASN A 1 570 ? -0.380 26.906 -12.660 1.00  96.69 0 A 1
ATOM   4193 O O   . ASN A 1 570 ? -0.972 27.328 -11.666 1.00  95.47 0 A 1
ATOM   4194 C CB  . ASN A 1 570 ? -2.338 25.254 -13.129 1.00  94.70 0 A 1
ATOM   4195 C CG  . ASN A 1 570 ? -3.107 24.671 -14.304 1.00  88.63 0 A 1
ATOM   4196 N ND2 . ASN A 1 570 ? -3.522 23.433 -14.240 1.00  75.21 0 A 1
ATOM   4197 O OD1 . ASN A 1 570 ? -3.334 25.341 -15.293 1.00  78.21 0 A 1
ATOM   4198 N N   . ASN A 1 571 ?  0.785 27.394 -13.032 1.00  96.78 0 A 1
ATOM   4199 C CA  . ASN A 1 571 ?  1.437 28.549 -12.427 1.00  97.07 0 A 1
ATOM   4200 C C   . ASN A 1 571 ?  1.801 29.581 -13.507 1.00  96.73 0 A 1
ATOM   4201 O O   . ASN A 1 571 ?  1.319 29.540 -14.645 1.00  93.68 0 A 1
ATOM   4202 C CB  . ASN A 1 571 ?  2.637 28.054 -11.589 1.00  96.83 0 A 1
ATOM   4203 C CG  . ASN A 1 571 ?  2.231 27.645 -10.187 1.00  97.20 0 A 1
ATOM   4204 N ND2 . ASN A 1 571 ?  2.196 26.368 -9.893 1.00  93.09 0 A 1
ATOM   4205 O OD1 . ASN A 1 571 ?  1.975 28.493 -9.345 1.00  92.98 0 A 1
ATOM   4206 N N   . ARG A 1 572 ?  2.647 30.518 -13.165 1.00  97.47 0 A 1
ATOM   4207 C CA  . ARG A 1 572 ?  3.158 31.544 -14.091 1.00  97.33 0 A 1
ATOM   4208 C C   . ARG A 1 572 ?  4.688 31.515 -14.166 1.00  97.60 0 A 1
ATOM   4209 O O   . ARG A 1 572 ?  5.337 32.562 -14.243 1.00  95.65 0 A 1
ATOM   4210 C CB  . ARG A 1 572 ?  2.612 32.931 -13.716 1.00  96.09 0 A 1
ATOM   4211 C CG  . ARG A 1 572 ?  1.076 32.977 -13.687 1.00  92.14 0 A 1
ATOM   4212 C CD  . ARG A 1 572 ?  0.608 34.403 -13.360 1.00  87.14 0 A 1
ATOM   4213 N NE  . ARG A 1 572 ? -0.844 34.452 -13.199 1.00  77.53 0 A 1
ATOM   4214 C CZ  . ARG A 1 572 ? -1.555 35.520 -12.853 1.00  67.97 0 A 1
ATOM   4215 N NH1 . ARG A 1 572 ? -0.998 36.684 -12.654 1.00  61.71 1 A 1
ATOM   4216 N NH2 . ARG A 1 572 ? -2.843 35.409 -12.691 1.00  59.62 0 A 1
ATOM   4217 N N   . ILE A 1 573 ?  5.269 30.328 -14.082 1.00  97.41 0 A 1
ATOM   4218 C CA  . ILE A 1 573 ?  6.717 30.134 -14.144 1.00  97.33 0 A 1
ATOM   4219 C C   . ILE A 1 573 ?  7.177 30.411 -15.574 1.00  97.33 0 A 1
ATOM   4220 O O   . ILE A 1 573 ?  6.689 29.790 -16.518 1.00  96.33 0 A 1
ATOM   4221 C CB  . ILE A 1 573 ?  7.128 28.741 -13.637 1.00  96.99 0 A 1
ATOM   4222 C CG1 . ILE A 1 573 ?  6.699 28.556 -12.159 1.00  95.83 0 A 1
ATOM   4223 C CG2 . ILE A 1 573 ?  8.653 28.548 -13.778 1.00  95.94 0 A 1
ATOM   4224 C CD1 . ILE A 1 573 ?  6.882 27.133 -11.623 1.00  92.07 0 A 1
ATOM   4225 N N   . ASN A 1 574 ?  8.111 31.324 -15.720 1.00  97.45 0 A 1
ATOM   4226 C CA  . ASN A 1 574 ?  8.706 31.677 -17.000 1.00  97.17 0 A 1
ATOM   4227 C C   . ASN A 1 574 ? 10.192 31.285 -16.984 1.00  96.72 0 A 1
ATOM   4228 O O   . ASN A 1 574 ? 11.023 31.988 -16.410 1.00  93.50 0 A 1
ATOM   4229 C CB  . ASN A 1 574 ?  8.447 33.168 -17.273 1.00  95.96 0 A 1
ATOM   4230 C CG  . ASN A 1 574 ?  8.952 33.619 -18.635 1.00  94.66 0 A 1
ATOM   4231 N ND2 . ASN A 1 574 ?  8.603 34.821 -19.053 1.00  84.97 0 A 1
ATOM   4232 O OD1 . ASN A 1 574 ?  9.663 32.943 -19.342 1.00  87.08 0 A 1
ATOM   4233 N N   . ASP A 1 575 ? 10.493 30.153 -17.571 1.00  96.73 0 A 1
ATOM   4234 C CA  . ASP A 1 575 ? 11.845 29.619 -17.639 1.00  96.62 0 A 1
ATOM   4235 C C   . ASP A 1 575 ? 12.041 28.797 -18.915 1.00  96.99 0 A 1
ATOM   4236 O O   . ASP A 1 575 ? 11.101 28.523 -19.663 1.00  95.32 0 A 1
ATOM   4237 C CB  . ASP A 1 575 ? 12.146 28.784 -16.374 1.00  95.26 0 A 1
ATOM   4238 C CG  . ASP A 1 575 ? 13.631 28.780 -15.973 1.00  94.98 0 A 1
ATOM   4239 O OD1 . ASP A 1 575 ? 14.485 29.344 -16.712 1.00  91.94 0 A 1
ATOM   4240 O OD2 . ASP A 1 575 ? 13.940 28.298 -14.864 1.00  91.32 -1 A 1
ATOM   4241 N N   . THR A 1 576 ? 13.280 28.415 -19.173 1.00  96.66 0 A 1
ATOM   4242 C CA  . THR A 1 576 ? 13.591 27.403 -20.175 1.00  96.46 0 A 1
ATOM   4243 C C   . THR A 1 576 ? 13.408 25.998 -19.604 1.00  96.42 0 A 1
ATOM   4244 O O   . THR A 1 576 ? 13.356 25.820 -18.380 1.00  94.69 0 A 1
ATOM   4245 C CB  . THR A 1 576 ? 15.011 27.577 -20.718 1.00  95.31 0 A 1
ATOM   4246 C CG2 . THR A 1 576 ? 15.161 28.885 -21.504 1.00  87.89 0 A 1
ATOM   4247 O OG1 . THR A 1 576 ? 15.955 27.617 -19.672 1.00  89.39 0 A 1
ATOM   4248 N N   . PHE A 1 577 ? 13.362 24.989 -20.462 1.00  95.77 0 A 1
ATOM   4249 C CA  . PHE A 1 577 ? 13.272 23.601 -20.012 1.00  95.54 0 A 1
ATOM   4250 C C   . PHE A 1 577 ? 14.407 23.243 -19.029 1.00  95.55 0 A 1
ATOM   4251 O O   . PHE A 1 577 ? 15.579 23.484 -19.330 1.00  94.60 0 A 1
ATOM   4252 C CB  . PHE A 1 577 ? 13.282 22.664 -21.217 1.00  94.84 0 A 1
ATOM   4253 C CG  . PHE A 1 577 ? 13.031 21.225 -20.823 1.00  95.17 0 A 1
ATOM   4254 C CD1 . PHE A 1 577 ? 14.100 20.354 -20.576 1.00  93.24 0 A 1
ATOM   4255 C CD2 . PHE A 1 577 ? 11.711 20.771 -20.624 1.00  93.11 0 A 1
ATOM   4256 C CE1 . PHE A 1 577 ? 13.859 19.046 -20.139 1.00  92.08 0 A 1
ATOM   4257 C CE2 . PHE A 1 577 ? 11.461 19.468 -20.189 1.00  91.60 0 A 1
ATOM   4258 C CZ  . PHE A 1 577 ? 12.533 18.611 -19.937 1.00  92.44 0 A 1
ATOM   4259 N N   . PRO A 1 578 ? 14.085 22.671 -17.871 1.00  95.35 0 A 1
ATOM   4260 C CA  . PRO A 1 578 ? 15.062 22.391 -16.830 1.00  94.76 0 A 1
ATOM   4261 C C   . PRO A 1 578 ? 15.844 21.094 -17.095 1.00  94.34 0 A 1
ATOM   4262 O O   . PRO A 1 578 ? 15.725 20.119 -16.357 1.00  92.60 0 A 1
ATOM   4263 C CB  . PRO A 1 578 ? 14.236 22.379 -15.537 1.00  93.72 0 A 1
ATOM   4264 C CG  . PRO A 1 578 ? 12.891 21.813 -15.991 1.00  92.22 0 A 1
ATOM   4265 C CD  . PRO A 1 578 ? 12.733 22.430 -17.379 1.00  94.50 0 A 1
ATOM   4266 N N   . PHE A 1 579 ? 16.697 21.081 -18.116 1.00  93.49 0 A 1
ATOM   4267 C CA  . PHE A 1 579 ? 17.525 19.913 -18.482 1.00  92.67 0 A 1
ATOM   4268 C C   . PHE A 1 579 ? 18.336 19.340 -17.312 1.00  92.47 0 A 1
ATOM   4269 O O   . PHE A 1 579 ? 18.570 18.136 -17.230 1.00  90.29 0 A 1
ATOM   4270 C CB  . PHE A 1 579 ? 18.511 20.312 -19.583 1.00  91.16 0 A 1
ATOM   4271 C CG  . PHE A 1 579 ? 17.873 20.718 -20.887 1.00  89.81 0 A 1
ATOM   4272 C CD1 . PHE A 1 579 ? 17.285 19.747 -21.704 1.00  85.61 0 A 1
ATOM   4273 C CD2 . PHE A 1 579 ? 17.873 22.063 -21.297 1.00  85.53 0 A 1
ATOM   4274 C CE1 . PHE A 1 579 ? 16.681 20.109 -22.923 1.00  82.17 0 A 1
ATOM   4275 C CE2 . PHE A 1 579 ? 17.273 22.434 -22.509 1.00  81.09 0 A 1
ATOM   4276 C CZ  . PHE A 1 579 ? 16.673 21.460 -23.324 1.00  83.77 0 A 1
ATOM   4277 N N   . TRP A 1 580 ? 18.728 20.202 -16.382 1.00  92.42 0 A 1
ATOM   4278 C CA  . TRP A 1 580 ? 19.522 19.836 -15.208 1.00  92.00 0 A 1
ATOM   4279 C C   . TRP A 1 580 ? 18.778 18.911 -14.237 1.00  92.36 0 A 1
ATOM   4280 O O   . TRP A 1 580 ? 19.438 18.234 -13.445 1.00  90.40 0 A 1
ATOM   4281 C CB  . TRP A 1 580 ? 19.999 21.126 -14.534 1.00  90.25 0 A 1
ATOM   4282 C CG  . TRP A 1 580 ? 18.922 22.132 -14.261 1.00  89.63 0 A 1
ATOM   4283 C CD1 . TRP A 1 580 ? 18.599 23.181 -15.052 1.00  85.97 0 A 1
ATOM   4284 C CD2 . TRP A 1 580 ? 17.999 22.186 -13.127 1.00  89.43 0 A 1
ATOM   4285 C CE2 . TRP A 1 580 ? 17.143 23.304 -13.309 1.00  86.45 0 A 1
ATOM   4286 C CE3 . TRP A 1 580 ? 17.826 21.400 -11.975 1.00  83.88 0 A 1
ATOM   4287 N NE1 . TRP A 1 580 ? 17.546 23.887 -14.497 1.00  83.56 0 A 1
ATOM   4288 C CZ2 . TRP A 1 580 ? 16.126 23.631 -12.382 1.00  84.92 0 A 1
ATOM   4289 C CZ3 . TRP A 1 580 ? 16.816 21.716 -11.054 1.00  84.44 0 A 1
ATOM   4290 C CH2 . TRP A 1 580 ? 15.974 22.812 -11.256 1.00  84.11 0 A 1
ATOM   4291 N N   . LEU A 1 581 ? 17.457 18.808 -14.314 1.00  93.26 0 A 1
ATOM   4292 C CA  . LEU A 1 581 ? 16.684 17.839 -13.527 1.00  93.31 0 A 1
ATOM   4293 C C   . LEU A 1 581 ? 17.006 16.388 -13.899 1.00  93.22 0 A 1
ATOM   4294 O O   . LEU A 1 581 ? 16.837 15.507 -13.063 1.00  91.52 0 A 1
ATOM   4295 C CB  . LEU A 1 581 ? 15.176 18.097 -13.695 1.00  92.56 0 A 1
ATOM   4296 C CG  . LEU A 1 581 ? 14.639 19.370 -13.021 1.00  91.68 0 A 1
ATOM   4297 C CD1 . LEU A 1 581 ? 13.150 19.537 -13.352 1.00  89.65 0 A 1
ATOM   4298 C CD2 . LEU A 1 581 ? 14.774 19.329 -11.499 1.00  89.62 0 A 1
ATOM   4299 N N   . SER A 1 582 ? 17.545 16.134 -15.078 1.00  93.29 0 A 1
ATOM   4300 C CA  . SER A 1 582 ? 17.976 14.789 -15.483 1.00  92.37 0 A 1
ATOM   4301 C C   . SER A 1 582 ? 19.075 14.187 -14.589 1.00  92.43 0 A 1
ATOM   4302 O O   . SER A 1 582 ? 19.268 12.972 -14.572 1.00  90.50 0 A 1
ATOM   4303 C CB  . SER A 1 582 ? 18.475 14.815 -16.931 1.00  90.31 0 A 1
ATOM   4304 O OG  . SER A 1 582 ? 19.655 15.577 -17.053 1.00  78.87 0 A 1
ATOM   4305 N N   . SER A 1 583 ? 19.760 15.006 -13.805 1.00  92.82 0 A 1
ATOM   4306 C CA  . SER A 1 583 ? 20.751 14.533 -12.834 1.00  92.75 0 A 1
ATOM   4307 C C   . SER A 1 583 ? 20.144 13.939 -11.556 1.00  93.30 0 A 1
ATOM   4308 O O   . SER A 1 583 ? 20.863 13.302 -10.782 1.00  91.61 0 A 1
ATOM   4309 C CB  . SER A 1 583 ? 21.724 15.671 -12.494 1.00  90.76 0 A 1
ATOM   4310 O OG  . SER A 1 583 ? 21.109 16.700 -11.748 1.00  79.99 0 A 1
ATOM   4311 N N   . LEU A 1 584 ? 18.846 14.139 -11.322 1.00  93.47 0 A 1
ATOM   4312 C CA  . LEU A 1 584 ? 18.142 13.613 -10.158 1.00  93.84 0 A 1
ATOM   4313 C C   . LEU A 1 584 ? 17.781 12.141 -10.381 1.00  93.26 0 A 1
ATOM   4314 O O   . LEU A 1 584 ? 16.818 11.810 -11.059 1.00  91.40 0 A 1
ATOM   4315 C CB  . LEU A 1 584 ? 16.898 14.464 -9.845 1.00  93.83 0 A 1
ATOM   4316 C CG  . LEU A 1 584 ? 17.187 15.943 -9.529 1.00  93.21 0 A 1
ATOM   4317 C CD1 . LEU A 1 584 ? 15.879 16.666 -9.216 1.00  90.57 0 A 1
ATOM   4318 C CD2 . LEU A 1 584 ? 18.114 16.119 -8.327 1.00  90.14 0 A 1
ATOM   4319 N N   . LYS A 1 585 ? 18.545 11.259 -9.751 1.00  92.74 0 A 1
ATOM   4320 C CA  . LYS A 1 585 ? 18.454  9.802 -9.948 1.00  91.59 0 A 1
ATOM   4321 C C   . LYS A 1 585 ? 17.159  9.157 -9.460 1.00  91.29 0 A 1
ATOM   4322 O O   . LYS A 1 585 ? 16.933  7.989 -9.752 1.00  87.82 0 A 1
ATOM   4323 C CB  . LYS A 1 585 ? 19.634  9.114 -9.259 1.00  89.70 0 A 1
ATOM   4324 C CG  . LYS A 1 585 ? 20.986  9.523 -9.844 1.00  83.63 0 A 1
ATOM   4325 C CD  . LYS A 1 585 ? 22.086  8.666 -9.207 1.00  72.72 0 A 1
ATOM   4326 C CE  . LYS A 1 585 ? 23.446  9.025 -9.798 1.00  64.44 0 A 1
ATOM   4327 N NZ  . LYS A 1 585 ? 24.506  8.124 -9.288 1.00  54.58 1 A 1
ATOM   4328 N N   . LYS A 1 586 ? 16.360  9.868 -8.647 1.00  91.14 0 A 1
ATOM   4329 C CA  . LYS A 1 586 ? 15.100  9.359 -8.096 1.00  90.33 0 A 1
ATOM   4330 C C   . LYS A 1 586 ? 13.863 10.006 -8.721 1.00  90.44 0 A 1
ATOM   4331 O O   . LYS A 1 586 ? 12.759  9.619 -8.375 1.00  88.50 0 A 1
ATOM   4332 C CB  . LYS A 1 586 ? 15.096  9.511 -6.573 1.00  89.21 0 A 1
ATOM   4333 C CG  . LYS A 1 586 ? 16.156  8.645 -5.874 1.00  87.18 0 A 1
ATOM   4334 C CD  . LYS A 1 586 ? 15.879  8.623 -4.368 1.00  78.54 0 A 1
ATOM   4335 C CE  . LYS A 1 586 ? 16.784  7.639 -3.637 1.00  71.95 0 A 1
ATOM   4336 N NZ  . LYS A 1 586 ? 16.271  7.382 -2.265 1.00  63.61 1 A 1
ATOM   4337 N N   . LEU A 1 587 ? 14.027 10.973 -9.611 1.00  91.83 0 A 1
ATOM   4338 C CA  . LEU A 1 587 ? 12.908 11.709 -10.196 1.00  92.57 0 A 1
ATOM   4339 C C   . LEU A 1 587 ? 12.076 10.789 -11.093 1.00  92.09 0 A 1
ATOM   4340 O O   . LEU A 1 587 ? 12.571 10.308 -12.110 1.00  91.10 0 A 1
ATOM   4341 C CB  . LEU A 1 587 ? 13.447 12.937 -10.945 1.00  93.23 0 A 1
ATOM   4342 C CG  . LEU A 1 587 ? 12.344 13.901 -11.420 1.00  93.18 0 A 1
ATOM   4343 C CD1 . LEU A 1 587 ? 11.652 14.600 -10.249 1.00  92.21 0 A 1
ATOM   4344 C CD2 . LEU A 1 587 ? 12.967 14.985 -12.313 1.00  91.78 0 A 1
ATOM   4345 N N   . GLN A 1 588 ? 10.816 10.575 -10.709 1.00  91.18 0 A 1
ATOM   4346 C CA  . GLN A 1 588 ?  9.882  9.700 -11.407 1.00  90.17 0 A 1
ATOM   4347 C C   . GLN A 1 588 ?  8.770 10.485 -12.102 1.00  90.98 0 A 1
ATOM   4348 O O   . GLN A 1 588 ?  8.322 10.082 -13.169 1.00  89.93 0 A 1
ATOM   4349 C CB  . GLN A 1 588 ?  9.281  8.682 -10.426 1.00  87.54 0 A 1
ATOM   4350 C CG  . GLN A 1 588 ? 10.344  7.763 -9.811 1.00  82.26 0 A 1
ATOM   4351 C CD  . GLN A 1 588 ?  9.757  6.757 -8.822 1.00  78.26 0 A 1
ATOM   4352 N NE2 . GLN A 1 588 ? 10.450  6.455 -7.755 1.00  65.90 0 A 1
ATOM   4353 O OE1 . GLN A 1 588 ?  8.682  6.224 -9.006 1.00  69.79 0 A 1
ATOM   4354 N N   . VAL A 1 589 ?  8.350 11.605 -11.509 1.00  91.69 0 A 1
ATOM   4355 C CA  . VAL A 1 589 ?  7.255 12.434 -12.026 1.00  92.03 0 A 1
ATOM   4356 C C   . VAL A 1 589 ?  7.719 13.876 -12.192 1.00  92.79 0 A 1
ATOM   4357 O O   . VAL A 1 589 ?  8.213 14.494 -11.249 1.00  92.41 0 A 1
ATOM   4358 C CB  . VAL A 1 589 ?  6.019 12.359 -11.113 1.00  91.00 0 A 1
ATOM   4359 C CG1 . VAL A 1 589 ?  4.859 13.189 -11.662 1.00  88.89 0 A 1
ATOM   4360 C CG2 . VAL A 1 589 ?  5.531 10.909 -10.953 1.00  89.02 0 A 1
ATOM   4361 N N   . LEU A 1 590 ?  7.543 14.425 -13.389 1.00  93.53 0 A 1
ATOM   4362 C CA  . LEU A 1 590 ?  7.807 15.824 -13.697 1.00  94.13 0 A 1
ATOM   4363 C C   . LEU A 1 590 ?  6.599 16.435 -14.408 1.00  94.34 0 A 1
ATOM   4364 O O   . LEU A 1 590 ?  6.330 16.111 -15.566 1.00  93.91 0 A 1
ATOM   4365 C CB  . LEU A 1 590 ?  9.087 15.929 -14.543 1.00  94.52 0 A 1
ATOM   4366 C CG  . LEU A 1 590 ?  9.435 17.365 -14.985 1.00  94.45 0 A 1
ATOM   4367 C CD1 . LEU A 1 590 ?  9.683 18.289 -13.792 1.00  93.22 0 A 1
ATOM   4368 C CD2 . LEU A 1 590 ? 10.694 17.355 -15.855 1.00  92.93 0 A 1
ATOM   4369 N N   . VAL A 1 591 ?  5.922 17.364 -13.746 1.00  94.59 0 A 1
ATOM   4370 C CA  . VAL A 1 591 ?  4.778 18.087 -14.301 1.00  94.87 0 A 1
ATOM   4371 C C   . VAL A 1 591 ?  5.099 19.578 -14.365 1.00  95.22 0 A 1
ATOM   4372 O O   . VAL A 1 591 ?  5.258 20.244 -13.343 1.00  95.03 0 A 1
ATOM   4373 C CB  . VAL A 1 591 ?  3.488 17.807 -13.513 1.00  94.00 0 A 1
ATOM   4374 C CG1 . VAL A 1 591 ?  2.295 18.467 -14.200 1.00  92.13 0 A 1
ATOM   4375 C CG2 . VAL A 1 591 ?  3.207 16.303 -13.402 1.00  92.38 0 A 1
ATOM   4376 N N   . LEU A 1 592 ?  5.204 20.092 -15.574 1.00  95.71 0 A 1
ATOM   4377 C CA  . LEU A 1 592 ?  5.433 21.505 -15.881 1.00  96.17 0 A 1
ATOM   4378 C C   . LEU A 1 592 ?  4.229 22.142 -16.598 1.00  96.30 0 A 1
ATOM   4379 O O   . LEU A 1 592 ?  4.333 23.281 -17.055 1.00  94.92 0 A 1
ATOM   4380 C CB  . LEU A 1 592 ?  6.717 21.665 -16.728 1.00  95.98 0 A 1
ATOM   4381 C CG  . LEU A 1 592 ?  8.004 21.040 -16.158 1.00  95.47 0 A 1
ATOM   4382 C CD1 . LEU A 1 592 ?  9.179 21.387 -17.070 1.00  94.20 0 A 1
ATOM   4383 C CD2 . LEU A 1 592 ?  8.345 21.547 -14.757 1.00  93.77 0 A 1
ATOM   4384 N N   . ARG A 1 593 ?  3.117 21.432 -16.692 1.00  95.29 0 A 1
ATOM   4385 C CA  . ARG A 1 593 ?  1.909 21.804 -17.443 1.00  95.16 0 A 1
ATOM   4386 C C   . ARG A 1 593 ?  1.456 23.234 -17.144 1.00  95.59 0 A 1
ATOM   4387 O O   . ARG A 1 593 ?  1.567 23.694 -16.015 1.00  95.12 0 A 1
ATOM   4388 C CB  . ARG A 1 593 ?  0.795 20.787 -17.117 1.00  93.50 0 A 1
ATOM   4389 C CG  . ARG A 1 593 ? -0.504 21.061 -17.891 1.00  89.51 0 A 1
ATOM   4390 C CD  . ARG A 1 593 ? -1.580 20.007 -17.611 1.00  85.36 0 A 1
ATOM   4391 N NE  . ARG A 1 593 ? -2.769 20.256 -18.435 1.00  75.23 0 A 1
ATOM   4392 C CZ  . ARG A 1 593 ? -3.990 19.805 -18.239 1.00  68.60 0 A 1
ATOM   4393 N NH1 . ARG A 1 593 ? -4.291 18.969 -17.284 1.00  61.99 1 A 1
ATOM   4394 N NH2 . ARG A 1 593 ? -4.963 20.188 -19.010 1.00  57.97 0 A 1
ATOM   4395 N N   . SER A 1 594 ?  0.897 23.914 -18.137 1.00  95.77 0 A 1
ATOM   4396 C CA  . SER A 1 594 ?  0.234 25.219 -17.976 1.00  95.90 0 A 1
ATOM   4397 C C   . SER A 1 594 ?  1.089 26.261 -17.253 1.00  96.44 0 A 1
ATOM   4398 O O   . SER A 1 594 ?  0.725 26.804 -16.207 1.00  94.96 0 A 1
ATOM   4399 C CB  . SER A 1 594 ? -1.151 25.043 -17.336 1.00  94.56 0 A 1
ATOM   4400 O OG  . SER A 1 594 ? -1.972 24.214 -18.137 1.00  86.18 0 A 1
ATOM   4401 N N   . ASN A 1 595 ?  2.252 26.543 -17.806 1.00  96.30 0 A 1
ATOM   4402 C CA  . ASN A 1 595 ?  3.158 27.600 -17.369 1.00  96.63 0 A 1
ATOM   4403 C C   . ASN A 1 595 ?  3.618 28.431 -18.582 1.00  96.40 0 A 1
ATOM   4404 O O   . ASN A 1 595 ?  3.066 28.326 -19.686 1.00  93.09 0 A 1
ATOM   4405 C CB  . ASN A 1 595 ?  4.324 26.959 -16.588 1.00  96.33 0 A 1
ATOM   4406 C CG  . ASN A 1 595 ?  4.002 26.726 -15.124 1.00  96.81 0 A 1
ATOM   4407 N ND2 . ASN A 1 595 ?  3.696 25.507 -14.742 1.00  92.45 0 A 1
ATOM   4408 O OD1 . ASN A 1 595 ?  4.064 27.639 -14.312 1.00  92.17 0 A 1
ATOM   4409 N N   . ALA A 1 596 ?  4.636 29.238 -18.413 1.00  97.15 0 A 1
ATOM   4410 C CA  . ALA A 1 596 ?  5.299 29.970 -19.491 1.00  97.07 0 A 1
ATOM   4411 C C   . ALA A 1 596 ?  6.704 29.406 -19.787 1.00  97.37 0 A 1
ATOM   4412 O O   . ALA A 1 596 ?  7.639 30.159 -20.074 1.00  95.52 0 A 1
ATOM   4413 C CB  . ALA A 1 596 ?  5.267 31.472 -19.167 1.00  96.14 0 A 1
ATOM   4414 N N   . PHE A 1 597 ?  6.860 28.086 -19.685 1.00  97.33 0 A 1
ATOM   4415 C CA  . PHE A 1 597 ?  8.096 27.446 -20.120 1.00  97.45 0 A 1
ATOM   4416 C C   . PHE A 1 597 ?  8.257 27.543 -21.640 1.00  97.34 0 A 1
ATOM   4417 O O   . PHE A 1 597 ?  7.277 27.447 -22.385 1.00  96.33 0 A 1
ATOM   4418 C CB  . PHE A 1 597 ?  8.175 25.986 -19.662 1.00  97.09 0 A 1
ATOM   4419 C CG  . PHE A 1 597 ?  8.439 25.799 -18.185 1.00  97.33 0 A 1
ATOM   4420 C CD1 . PHE A 1 597 ?  9.753 25.877 -17.678 1.00  96.00 0 A 1
ATOM   4421 C CD2 . PHE A 1 597 ?  7.384 25.511 -17.304 1.00  95.85 0 A 1
ATOM   4422 C CE1 . PHE A 1 597 ? 10.007 25.676 -16.323 1.00  95.30 0 A 1
ATOM   4423 C CE2 . PHE A 1 597 ?  7.630 25.308 -15.940 1.00  95.23 0 A 1
ATOM   4424 C CZ  . PHE A 1 597 ?  8.946 25.386 -15.449 1.00  95.99 0 A 1
ATOM   4425 N N   . HIS A 1 598 ?  9.488 27.729 -22.104 1.00  96.92 0 A 1
ATOM   4426 C CA  . HIS A 1 598 ?  9.779 27.998 -23.510 1.00  96.66 0 A 1
ATOM   4427 C C   . HIS A 1 598 ? 11.154 27.491 -23.932 1.00  96.42 0 A 1
ATOM   4428 O O   . HIS A 1 598 ? 11.989 27.105 -23.117 1.00  94.58 0 A 1
ATOM   4429 C CB  . HIS A 1 598 ?  9.626 29.513 -23.768 1.00  95.75 0 A 1
ATOM   4430 C CG  . HIS A 1 598 ? 10.514 30.366 -22.911 1.00  95.80 0 A 1
ATOM   4431 C CD2 . HIS A 1 598 ? 11.752 30.875 -23.230 1.00  83.91 0 A 1
ATOM   4432 N ND1 . HIS A 1 598 ? 10.240 30.792 -21.630 1.00  84.37 0 A 1
ATOM   4433 C CE1 . HIS A 1 598 ? 11.276 31.521 -21.193 1.00  86.98 0 A 1
ATOM   4434 N NE2 . HIS A 1 598 ? 12.217 31.601 -22.140 1.00  88.94 0 A 1
ATOM   4435 N N   . GLY A 1 599 ? 11.392 27.534 -25.239 1.00  96.12 0 A 1
ATOM   4436 C CA  . GLY A 1 599 ? 12.645 27.091 -25.833 1.00  95.94 0 A 1
ATOM   4437 C C   . GLY A 1 599 ? 12.668 25.587 -26.138 1.00  96.40 0 A 1
ATOM   4438 O O   . GLY A 1 599 ? 11.647 24.907 -26.018 1.00  95.04 0 A 1
ATOM   4439 N N   . PRO A 1 600 ? 13.821 25.081 -26.580 1.00  95.72 0 A 1
ATOM   4440 C CA  . PRO A 1 600 ? 13.930 23.703 -27.036 1.00  95.31 0 A 1
ATOM   4441 C C   . PRO A 1 600 ? 13.961 22.700 -25.873 1.00  95.47 0 A 1
ATOM   4442 O O   . PRO A 1 600 ? 14.407 23.016 -24.772 1.00  93.87 0 A 1
ATOM   4443 C CB  . PRO A 1 600 ? 15.224 23.666 -27.856 1.00  93.43 0 A 1
ATOM   4444 C CG  . PRO A 1 600 ? 16.095 24.728 -27.183 1.00  90.47 0 A 1
ATOM   4445 C CD  . PRO A 1 600 ? 15.078 25.792 -26.775 1.00  93.94 0 A 1
ATOM   4446 N N   . ILE A 1 601 ? 13.551 21.462 -26.165 1.00  94.48 0 A 1
ATOM   4447 C CA  . ILE A 1 601 ? 13.619 20.316 -25.233 1.00  93.64 0 A 1
ATOM   4448 C C   . ILE A 1 601 ? 14.481 19.162 -25.783 1.00  92.49 0 A 1
ATOM   4449 O O   . ILE A 1 601 ? 14.504 18.072 -25.218 1.00  87.52 0 A 1
ATOM   4450 C CB  . ILE A 1 601 ? 12.205 19.856 -24.814 1.00  92.21 0 A 1
ATOM   4451 C CG1 . ILE A 1 601 ? 11.391 19.309 -26.011 1.00  88.33 0 A 1
ATOM   4452 C CG2 . ILE A 1 601 ? 11.451 21.013 -24.123 1.00  86.17 0 A 1
ATOM   4453 C CD1 . ILE A 1 601 ? 10.070 18.647 -25.589 1.00  85.88 0 A 1
ATOM   4454 N N   . HIS A 1 602 ? 15.239 19.409 -26.853 1.00  91.09 0 A 1
ATOM   4455 C CA  . HIS A 1 602 ? 15.934 18.374 -27.633 1.00  87.57 0 A 1
ATOM   4456 C C   . HIS A 1 602 ? 17.074 17.638 -26.905 1.00  85.60 0 A 1
ATOM   4457 O O   . HIS A 1 602 ? 17.525 16.604 -27.384 1.00  77.32 0 A 1
ATOM   4458 C CB  . HIS A 1 602 ? 16.461 19.017 -28.927 1.00  82.25 0 A 1
ATOM   4459 C CG  . HIS A 1 602 ? 17.483 20.098 -28.707 1.00  79.19 0 A 1
ATOM   4460 C CD2 . HIS A 1 602 ? 18.839 19.989 -28.821 1.00  66.23 0 A 1
ATOM   4461 N ND1 . HIS A 1 602 ? 17.222 21.408 -28.353 1.00  66.78 0 A 1
ATOM   4462 C CE1 . HIS A 1 602 ? 18.384 22.063 -28.258 1.00  63.25 0 A 1
ATOM   4463 N NE2 . HIS A 1 602 ? 19.393 21.239 -28.530 1.00  64.06 0 A 1
ATOM   4464 N N   . HIS A 1 603 ? 17.537 18.147 -25.769 1.00  84.10 0 A 1
ATOM   4465 C CA  . HIS A 1 603 ? 18.551 17.490 -24.940 1.00  81.16 0 A 1
ATOM   4466 C C   . HIS A 1 603 ? 17.963 16.821 -23.687 1.00  81.61 0 A 1
ATOM   4467 O O   . HIS A 1 603 ? 18.718 16.418 -22.802 1.00  73.47 0 A 1
ATOM   4468 C CB  . HIS A 1 603 ? 19.659 18.492 -24.588 1.00  72.72 0 A 1
ATOM   4469 C CG  . HIS A 1 603 ? 20.495 18.932 -25.761 1.00  66.91 0 A 1
ATOM   4470 C CD2 . HIS A 1 603 ? 20.988 20.186 -25.997 1.00  56.82 0 A 1
ATOM   4471 N ND1 . HIS A 1 603 ? 20.966 18.129 -26.775 1.00  57.86 0 A 1
ATOM   4472 C CE1 . HIS A 1 603 ? 21.707 18.880 -27.597 1.00  52.30 0 A 1
ATOM   4473 N NE2 . HIS A 1 603 ? 21.757 20.133 -27.156 1.00  53.54 0 A 1
ATOM   4474 N N   . ALA A 1 604 ? 16.645 16.710 -23.589 1.00  79.38 0 A 1
ATOM   4475 C CA  . ALA A 1 604 ? 16.022 16.036 -22.459 1.00  77.32 0 A 1
ATOM   4476 C C   . ALA A 1 604 ? 16.319 14.529 -22.510 1.00  80.10 0 A 1
ATOM   4477 O O   . ALA A 1 604 ? 15.930 13.834 -23.442 1.00  74.96 0 A 1
ATOM   4478 C CB  . ALA A 1 604 ? 14.523 16.342 -22.441 1.00  70.79 0 A 1
ATOM   4479 N N   . SER A 1 605 ? 17.014 14.042 -21.477 1.00  83.28 0 A 1
ATOM   4480 C CA  . SER A 1 605 ? 17.343 12.633 -21.321 1.00  83.95 0 A 1
ATOM   4481 C C   . SER A 1 605 ? 17.046 12.238 -19.879 1.00  86.45 0 A 1
ATOM   4482 O O   . SER A 1 605 ? 17.798 12.589 -18.972 1.00  81.96 0 A 1
ATOM   4483 C CB  . SER A 1 605 ? 18.806 12.404 -21.691 1.00  77.05 0 A 1
ATOM   4484 O OG  . SER A 1 605 ? 19.177 11.068 -21.443 1.00  68.58 0 A 1
ATOM   4485 N N   . PHE A 1 606 ? 15.941 11.554 -19.664 1.00  88.52 0 A 1
ATOM   4486 C CA  . PHE A 1 606 ? 15.471 11.177 -18.339 1.00  89.78 0 A 1
ATOM   4487 C C   . PHE A 1 606 ? 15.444  9.659 -18.203 1.00  89.80 0 A 1
ATOM   4488 O O   . PHE A 1 606 ? 14.562  8.982 -18.713 1.00  87.06 0 A 1
ATOM   4489 C CB  . PHE A 1 606 ? 14.103 11.805 -18.086 1.00  89.00 0 A 1
ATOM   4490 C CG  . PHE A 1 606 ? 14.143 13.297 -17.885 1.00  90.94 0 A 1
ATOM   4491 C CD1 . PHE A 1 606 ? 14.507 13.837 -16.635 1.00  88.25 0 A 1
ATOM   4492 C CD2 . PHE A 1 606 ? 13.788 14.168 -18.931 1.00  88.69 0 A 1
ATOM   4493 C CE1 . PHE A 1 606 ? 14.513 15.224 -16.430 1.00  86.71 0 A 1
ATOM   4494 C CE2 . PHE A 1 606 ? 13.788 15.555 -18.730 1.00  86.92 0 A 1
ATOM   4495 C CZ  . PHE A 1 606 ? 14.147 16.085 -17.474 1.00  88.43 0 A 1
ATOM   4496 N N   . HIS A 1 607 ? 16.413  9.137 -17.449 1.00  90.53 0 A 1
ATOM   4497 C CA  . HIS A 1 607 ? 16.527  7.694 -17.226 1.00  89.88 0 A 1
ATOM   4498 C C   . HIS A 1 607 ? 15.447  7.136 -16.293 1.00  90.53 0 A 1
ATOM   4499 O O   . HIS A 1 607 ? 15.140  5.951 -16.357 1.00  87.96 0 A 1
ATOM   4500 C CB  . HIS A 1 607 ? 17.914  7.392 -16.655 1.00  86.83 0 A 1
ATOM   4501 C CG  . HIS A 1 607 ? 19.031  7.846 -17.554 1.00  77.29 0 A 1
ATOM   4502 C CD2 . HIS A 1 607 ? 19.883  8.898 -17.351 1.00  64.50 0 A 1
ATOM   4503 N ND1 . HIS A 1 607 ? 19.380  7.287 -18.766 1.00  64.80 0 A 1
ATOM   4504 C CE1 . HIS A 1 607 ? 20.418  7.989 -19.270 1.00  58.49 0 A 1
ATOM   4505 N NE2 . HIS A 1 607 ? 20.753  8.978 -18.434 1.00  58.34 0 A 1
ATOM   4506 N N   . THR A 1 608 ? 14.912  7.983 -15.404 1.00  89.50 0 A 1
ATOM   4507 C CA  . THR A 1 608 ? 14.072  7.563 -14.273 1.00  89.43 0 A 1
ATOM   4508 C C   . THR A 1 608 ? 12.620  8.029 -14.375 1.00  89.50 0 A 1
ATOM   4509 O O   . THR A 1 608 ? 11.787  7.519 -13.625 1.00  88.18 0 A 1
ATOM   4510 C CB  . THR A 1 608 ? 14.669  8.067 -12.954 1.00  88.41 0 A 1
ATOM   4511 C CG2 . THR A 1 608 ? 16.022  7.434 -12.667 1.00  81.64 0 A 1
ATOM   4512 O OG1 . THR A 1 608 ? 14.871  9.465 -13.021 1.00  82.52 0 A 1
ATOM   4513 N N   . LEU A 1 609 ? 12.308  8.979 -15.259 1.00  91.39 0 A 1
ATOM   4514 C CA  . LEU A 1 609 ? 10.950  9.496 -15.396 1.00  92.09 0 A 1
ATOM   4515 C C   . LEU A 1 609 ?  9.987  8.433 -15.907 1.00  91.86 0 A 1
ATOM   4516 O O   . LEU A 1 609 ? 10.221  7.815 -16.944 1.00  90.58 0 A 1
ATOM   4517 C CB  . LEU A 1 609 ? 10.900 10.727 -16.320 1.00  91.58 0 A 1
ATOM   4518 C CG  . LEU A 1 609 ? 11.288 12.048 -15.650 1.00  89.11 0 A 1
ATOM   4519 C CD1 . LEU A 1 609 ? 11.197 13.176 -16.678 1.00  86.92 0 A 1
ATOM   4520 C CD2 . LEU A 1 609 ? 10.365 12.428 -14.503 1.00  86.97 0 A 1
ATOM   4521 N N   . ARG A 1 610 ?  8.878  8.287 -15.187 1.00  91.33 0 A 1
ATOM   4522 C CA  . ARG A 1 610 ?  7.711  7.485 -15.561 1.00  90.49 0 A 1
ATOM   4523 C C   . ARG A 1 610 ?  6.579  8.347 -16.090 1.00  91.26 0 A 1
ATOM   4524 O O   . ARG A 1 610 ?  5.872  7.938 -16.995 1.00  89.80 0 A 1
ATOM   4525 C CB  . ARG A 1 610 ?  7.223  6.688 -14.347 1.00  87.82 0 A 1
ATOM   4526 C CG  . ARG A 1 610 ?  8.231  5.623 -13.911 1.00  80.71 0 A 1
ATOM   4527 C CD  . ARG A 1 610 ?  7.692  4.884 -12.693 1.00  74.43 0 A 1
ATOM   4528 N NE  . ARG A 1 610 ?  8.553  3.749 -12.315 1.00  66.64 0 A 1
ATOM   4529 C CZ  . ARG A 1 610 ?  8.410  2.500 -12.739 1.00  59.70 0 A 1
ATOM   4530 N NH1 . ARG A 1 610 ?  7.469  2.135 -13.565 1.00  53.96 1 A 1
ATOM   4531 N NH2 . ARG A 1 610 ?  9.226  1.582 -12.317 1.00  50.96 0 A 1
ATOM   4532 N N   . ILE A 1 611 ?  6.421  9.540 -15.531 1.00  91.56 0 A 1
ATOM   4533 C CA  . ILE A 1 611 ?  5.396 10.497 -15.939 1.00  91.84 0 A 1
ATOM   4534 C C   . ILE A 1 611 ?  6.076 11.829 -16.245 1.00  92.38 0 A 1
ATOM   4535 O O   . ILE A 1 611 ?  6.787 12.375 -15.404 1.00  91.87 0 A 1
ATOM   4536 C CB  . ILE A 1 611 ?  4.282 10.614 -14.874 1.00  90.83 0 A 1
ATOM   4537 C CG1 . ILE A 1 611 ?  3.581  9.254 -14.676 1.00  88.91 0 A 1
ATOM   4538 C CG2 . ILE A 1 611 ?  3.276 11.712 -15.277 1.00  89.08 0 A 1
ATOM   4539 C CD1 . ILE A 1 611 ?  2.540  9.221 -13.557 1.00  83.41 0 A 1
ATOM   4540 N N   . ILE A 1 612 ?  5.825 12.342 -17.430 1.00  93.40 0 A 1
ATOM   4541 C CA  . ILE A 1 612 ?  6.227 13.696 -17.798 1.00  94.13 0 A 1
ATOM   4542 C C   . ILE A 1 612 ?  5.058 14.400 -18.473 1.00  94.22 0 A 1
ATOM   4543 O O   . ILE A 1 612 ?  4.522 13.918 -19.463 1.00  93.59 0 A 1
ATOM   4544 C CB  . ILE A 1 612 ?  7.521 13.707 -18.624 1.00  94.10 0 A 1
ATOM   4545 C CG1 . ILE A 1 612 ?  7.989 15.159 -18.852 1.00  92.65 0 A 1
ATOM   4546 C CG2 . ILE A 1 612 ?  7.383 12.942 -19.951 1.00  91.45 0 A 1
ATOM   4547 C CD1 . ILE A 1 612 ?  9.401 15.272 -19.424 1.00  89.85 0 A 1
ATOM   4548 N N   . ASN A 1 613 ?  4.692 15.564 -17.941 1.00  94.39 0 A 1
ATOM   4549 C CA  . ASN A 1 613 ?  3.680 16.423 -18.535 1.00  94.56 0 A 1
ATOM   4550 C C   . ASN A 1 613 ?  4.267 17.823 -18.778 1.00  94.87 0 A 1
ATOM   4551 O O   . ASN A 1 613 ?  4.572 18.561 -17.842 1.00  94.67 0 A 1
ATOM   4552 C CB  . ASN A 1 613 ?  2.414 16.409 -17.653 1.00  94.03 0 A 1
ATOM   4553 C CG  . ASN A 1 613 ?  1.241 17.116 -18.325 1.00  93.04 0 A 1
ATOM   4554 N ND2 . ASN A 1 613 ?  0.030 16.798 -17.937 1.00  86.82 0 A 1
ATOM   4555 O OD1 . ASN A 1 613 ?  1.407 17.951 -19.196 1.00  88.12 0 A 1
ATOM   4556 N N   . LEU A 1 614 ?  4.440 18.143 -20.040 1.00  95.11 0 A 1
ATOM   4557 C CA  . LEU A 1 614 ?  4.956 19.425 -20.514 1.00  95.58 0 A 1
ATOM   4558 C C   . LEU A 1 614 ?  3.883 20.258 -21.225 1.00  95.98 0 A 1
ATOM   4559 O O   . LEU A 1 614 ?  4.217 21.294 -21.809 1.00  94.51 0 A 1
ATOM   4560 C CB  . LEU A 1 614 ?  6.160 19.194 -21.455 1.00  94.89 0 A 1
ATOM   4561 C CG  . LEU A 1 614 ?  7.315 18.344 -20.889 1.00  94.31 0 A 1
ATOM   4562 C CD1 . LEU A 1 614 ?  8.470 18.357 -21.887 1.00  92.73 0 A 1
ATOM   4563 C CD2 . LEU A 1 614 ?  7.843 18.877 -19.556 1.00  92.58 0 A 1
ATOM   4564 N N   . SER A 1 615 ?  2.627 19.827 -21.181 1.00  95.25 0 A 1
ATOM   4565 C CA  . SER A 1 615 ?  1.536 20.400 -21.969 1.00  95.17 0 A 1
ATOM   4566 C C   . SER A 1 615 ?  1.261 21.868 -21.632 1.00  95.33 0 A 1
ATOM   4567 O O   . SER A 1 615 ?  1.658 22.375 -20.585 1.00  94.36 0 A 1
ATOM   4568 C CB  . SER A 1 615 ?  0.275 19.547 -21.810 1.00  93.76 0 A 1
ATOM   4569 O OG  . SER A 1 615 ? -0.249 19.628 -20.499 1.00  89.01 0 A 1
ATOM   4570 N N   . HIS A 1 616 ?  0.597 22.568 -22.523 1.00  95.26 0 A 1
ATOM   4571 C CA  . HIS A 1 616 ?  0.245 23.980 -22.329 1.00  95.28 0 A 1
ATOM   4572 C C   . HIS A 1 616 ?  1.441 24.877 -21.953 1.00  95.72 0 A 1
ATOM   4573 O O   . HIS A 1 616 ?  1.414 25.638 -20.977 1.00  93.97 0 A 1
ATOM   4574 C CB  . HIS A 1 616 ? -0.916 24.111 -21.337 1.00  93.43 0 A 1
ATOM   4575 C CG  . HIS A 1 616 ? -2.266 23.781 -21.897 1.00  88.65 0 A 1
ATOM   4576 C CD2 . HIS A 1 616 ? -2.933 22.592 -21.798 1.00  74.64 0 A 1
ATOM   4577 N ND1 . HIS A 1 616 ? -3.126 24.706 -22.455 1.00  74.77 0 A 1
ATOM   4578 C CE1 . HIS A 1 616 ? -4.296 24.068 -22.678 1.00  73.13 0 A 1
ATOM   4579 N NE2 . HIS A 1 616 ? -4.224 22.800 -22.280 1.00  75.41 0 A 1
ATOM   4580 N N   . ASN A 1 617 ?  2.501 24.797 -22.725 1.00  95.94 0 A 1
ATOM   4581 C CA  . ASN A 1 617 ?  3.668 25.668 -22.617 1.00  96.40 0 A 1
ATOM   4582 C C   . ASN A 1 617 ?  4.035 26.251 -23.989 1.00  96.38 0 A 1
ATOM   4583 O O   . ASN A 1 617 ?  3.255 26.232 -24.947 1.00  93.18 0 A 1
ATOM   4584 C CB  . ASN A 1 617 ?  4.807 24.892 -21.924 1.00  96.30 0 A 1
ATOM   4585 C CG  . ASN A 1 617 ?  4.688 24.900 -20.410 1.00  96.74 0 A 1
ATOM   4586 N ND2 . ASN A 1 617 ?  4.306 23.800 -19.816 1.00  92.18 0 A 1
ATOM   4587 O OD1 . ASN A 1 617 ?  4.980 25.896 -19.758 1.00  92.25 0 A 1
ATOM   4588 N N   . GLN A 1 618 ?  5.225 26.791 -24.105 1.00  97.24 0 A 1
ATOM   4589 C CA  . GLN A 1 618 ?  5.758 27.374 -25.345 1.00  97.11 0 A 1
ATOM   4590 C C   . GLN A 1 618 ?  7.047 26.671 -25.786 1.00  97.47 0 A 1
ATOM   4591 O O   . GLN A 1 618 ?  7.932 27.298 -26.369 1.00  95.39 0 A 1
ATOM   4592 C CB  . GLN A 1 618 ?  5.937 28.893 -25.164 1.00  95.74 0 A 1
ATOM   4593 C CG  . GLN A 1 618 ?  4.635 29.649 -24.804 1.00  91.00 0 A 1
ATOM   4594 C CD  . GLN A 1 618 ?  3.632 29.714 -25.950 1.00  81.08 0 A 1
ATOM   4595 N NE2 . GLN A 1 618 ?  2.362 29.480 -25.691 1.00  67.22 0 A 1
ATOM   4596 O OE1 . GLN A 1 618 ?  3.965 30.017 -27.079 1.00  71.96 0 A 1
ATOM   4597 N N   . PHE A 1 619 ?  7.172 25.373 -25.461 1.00  96.86 0 A 1
ATOM   4598 C CA  . PHE A 1 619 ?  8.323 24.591 -25.915 1.00  96.99 0 A 1
ATOM   4599 C C   . PHE A 1 619 ?  8.354 24.503 -27.441 1.00  96.79 0 A 1
ATOM   4600 O O   . PHE A 1 619 ?  7.320 24.363 -28.091 1.00  95.48 0 A 1
ATOM   4601 C CB  . PHE A 1 619 ?  8.322 23.201 -25.277 1.00  96.67 0 A 1
ATOM   4602 C CG  . PHE A 1 619 ?  8.562 23.198 -23.786 1.00  97.07 0 A 1
ATOM   4603 C CD1 . PHE A 1 619 ?  9.768 23.707 -23.268 1.00  96.00 0 A 1
ATOM   4604 C CD2 . PHE A 1 619 ?  7.594 22.677 -22.907 1.00  95.81 0 A 1
ATOM   4605 C CE1 . PHE A 1 619 ? 10.008 23.693 -21.879 1.00  95.27 0 A 1
ATOM   4606 C CE2 . PHE A 1 619 ?  7.829 22.659 -21.519 1.00  95.21 0 A 1
ATOM   4607 C CZ  . PHE A 1 619 ?  9.034 23.167 -21.007 1.00  95.99 0 A 1
ATOM   4608 N N   . SER A 1 620 ?  9.543 24.606 -28.011 1.00  96.68 0 A 1
ATOM   4609 C CA  . SER A 1 620 ?  9.729 24.757 -29.454 1.00  96.22 0 A 1
ATOM   4610 C C   . SER A 1 620 ? 10.946 23.982 -29.963 1.00  96.04 0 A 1
ATOM   4611 O O   . SER A 1 620 ? 11.727 23.416 -29.193 1.00  93.14 0 A 1
ATOM   4612 C CB  . SER A 1 620 ?  9.840 26.257 -29.797 1.00  94.51 0 A 1
ATOM   4613 O OG  . SER A 1 620 ? 10.947 26.859 -29.159 1.00  91.00 0 A 1
ATOM   4614 N N   . GLY A 1 621 ? 11.109 23.985 -31.279 1.00  95.31 0 A 1
ATOM   4615 C CA  . GLY A 1 621 ? 12.188 23.272 -31.947 1.00  95.35 0 A 1
ATOM   4616 C C   . GLY A 1 621 ? 11.828 21.821 -32.251 1.00  96.31 0 A 1
ATOM   4617 O O   . GLY A 1 621 ? 10.706 21.375 -32.062 1.00  94.79 0 A 1
ATOM   4618 N N   . THR A 1 622 ? 12.821 21.113 -32.757 1.00  95.89 0 A 1
ATOM   4619 C CA  . THR A 1 622 ? 12.663 19.732 -33.208 1.00  95.87 0 A 1
ATOM   4620 C C   . THR A 1 622 ? 13.190 18.743 -32.175 1.00  95.73 0 A 1
ATOM   4621 O O   . THR A 1 622 ? 14.064 19.057 -31.366 1.00  93.54 0 A 1
ATOM   4622 C CB  . THR A 1 622 ? 13.363 19.505 -34.558 1.00  94.59 0 A 1
ATOM   4623 C CG2 . THR A 1 622 ? 12.800 20.405 -35.659 1.00  85.63 0 A 1
ATOM   4624 O OG1 . THR A 1 622 ? 14.737 19.803 -34.456 1.00  86.41 0 A 1
ATOM   4625 N N   . LEU A 1 623 ? 12.680 17.515 -32.224 1.00  95.34 0 A 1
ATOM   4626 C CA  . LEU A 1 623 ? 13.189 16.393 -31.441 1.00  95.42 0 A 1
ATOM   4627 C C   . LEU A 1 623 ? 14.060 15.502 -32.339 1.00  95.43 0 A 1
ATOM   4628 O O   . LEU A 1 623 ? 13.601 15.072 -33.396 1.00  93.98 0 A 1
ATOM   4629 C CB  . LEU A 1 623 ? 12.013 15.611 -30.828 1.00  94.72 0 A 1
ATOM   4630 C CG  . LEU A 1 623 ? 11.046 16.450 -29.960 1.00  94.27 0 A 1
ATOM   4631 C CD1 . LEU A 1 623 ?  9.957 15.542 -29.376 1.00  91.05 0 A 1
ATOM   4632 C CD2 . LEU A 1 623 ? 11.761 17.152 -28.804 1.00  90.71 0 A 1
ATOM   4633 N N   . PRO A 1 624 ? 15.312 15.203 -31.952 1.00  94.97 0 A 1
ATOM   4634 C CA  . PRO A 1 624 ? 16.153 14.308 -32.738 1.00  94.47 0 A 1
ATOM   4635 C C   . PRO A 1 624 ? 15.580 12.883 -32.754 1.00  94.81 0 A 1
ATOM   4636 O O   . PRO A 1 624 ? 14.954 12.443 -31.791 1.00  93.73 0 A 1
ATOM   4637 C CB  . PRO A 1 624 ? 17.531 14.385 -32.087 1.00  92.63 0 A 1
ATOM   4638 C CG  . PRO A 1 624 ? 17.220 14.727 -30.630 1.00  90.20 0 A 1
ATOM   4639 C CD  . PRO A 1 624 ? 15.991 15.624 -30.734 1.00  93.46 0 A 1
ATOM   4640 N N   . ALA A 1 625 ? 15.854 12.132 -33.809 1.00  93.93 0 A 1
ATOM   4641 C CA  . ALA A 1 625 ? 15.318 10.769 -33.974 1.00  93.81 0 A 1
ATOM   4642 C C   . ALA A 1 625 ? 15.644  9.812 -32.808 1.00  94.13 0 A 1
ATOM   4643 O O   . ALA A 1 625 ? 14.900  8.865 -32.552 1.00  92.29 0 A 1
ATOM   4644 C CB  . ALA A 1 625 ? 15.846 10.209 -35.302 1.00  92.56 0 A 1
ATOM   4645 N N   . ASN A 1 626 ? 16.741 10.071 -32.084 1.00  94.22 0 A 1
ATOM   4646 C CA  . ASN A 1 626 ? 17.193  9.304 -30.926 1.00  93.56 0 A 1
ATOM   4647 C C   . ASN A 1 626 ? 16.752  9.889 -29.571 1.00  94.03 0 A 1
ATOM   4648 O O   . ASN A 1 626 ? 17.287  9.482 -28.545 1.00  92.05 0 A 1
ATOM   4649 C CB  . ASN A 1 626 ? 18.720  9.131 -31.016 1.00  91.40 0 A 1
ATOM   4650 C CG  . ASN A 1 626 ? 19.491 10.438 -30.851 1.00  87.04 0 A 1
ATOM   4651 N ND2 . ASN A 1 626 ? 20.734 10.364 -30.423 1.00  77.66 0 A 1
ATOM   4652 O OD1 . ASN A 1 626 ? 19.013 11.519 -31.118 1.00  75.45 0 A 1
ATOM   4653 N N   . TYR A 1 627 ? 15.795 10.823 -29.541 1.00  93.63 0 A 1
ATOM   4654 C CA  . TYR A 1 627 ? 15.390 11.565 -28.345 1.00  93.90 0 A 1
ATOM   4655 C C   . TYR A 1 627 ? 15.068 10.659 -27.147 1.00  93.96 0 A 1
ATOM   4656 O O   . TYR A 1 627 ? 15.522 10.922 -26.032 1.00  92.42 0 A 1
ATOM   4657 C CB  . TYR A 1 627 ? 14.187 12.433 -28.705 1.00  93.87 0 A 1
ATOM   4658 C CG  . TYR A 1 627 ? 13.731 13.347 -27.594 1.00  94.64 0 A 1
ATOM   4659 C CD1 . TYR A 1 627 ? 12.590 13.039 -26.826 1.00  92.78 0 A 1
ATOM   4660 C CD2 . TYR A 1 627 ? 14.442 14.533 -27.329 1.00  92.95 0 A 1
ATOM   4661 C CE1 . TYR A 1 627 ? 12.152 13.911 -25.819 1.00  92.05 0 A 1
ATOM   4662 C CE2 . TYR A 1 627 ? 14.012 15.407 -26.322 1.00  92.16 0 A 1
ATOM   4663 C CZ  . TYR A 1 627 ? 12.868 15.092 -25.577 1.00  93.28 0 A 1
ATOM   4664 O OH  . TYR A 1 627 ? 12.432 15.954 -24.599 1.00  92.11 0 A 1
ATOM   4665 N N   . PHE A 1 628 ? 14.352  9.564 -27.366 1.00  94.18 0 A 1
ATOM   4666 C CA  . PHE A 1 628 ? 13.875  8.663 -26.317 1.00  94.22 0 A 1
ATOM   4667 C C   . PHE A 1 628 ? 14.825  7.492 -25.977 1.00  93.71 0 A 1
ATOM   4668 O O   . PHE A 1 628 ? 14.456  6.625 -25.195 1.00  91.68 0 A 1
ATOM   4669 C CB  . PHE A 1 628 ? 12.471  8.177 -26.684 1.00  94.12 0 A 1
ATOM   4670 C CG  . PHE A 1 628 ? 11.440  9.284 -26.776 1.00  94.74 0 A 1
ATOM   4671 C CD1 . PHE A 1 628 ? 11.000  9.926 -25.608 1.00  93.63 0 A 1
ATOM   4672 C CD2 . PHE A 1 628 ? 10.901  9.671 -28.012 1.00  93.71 0 A 1
ATOM   4673 C CE1 . PHE A 1 628 ? 10.026 10.936 -25.664 1.00  92.96 0 A 1
ATOM   4674 C CE2 . PHE A 1 628 ?  9.938 10.684 -28.083 1.00  92.98 0 A 1
ATOM   4675 C CZ  . PHE A 1 628 ?  9.492 11.316 -26.907 1.00  93.75 0 A 1
ATOM   4676 N N   . VAL A 1 629 ? 16.049  7.463 -26.526 1.00  93.02 0 A 1
ATOM   4677 C CA  . VAL A 1 629 ? 16.976  6.325 -26.337 1.00  91.80 0 A 1
ATOM   4678 C C   . VAL A 1 629 ? 17.334  6.093 -24.865 1.00  90.27 0 A 1
ATOM   4679 O O   . VAL A 1 629 ? 17.501  4.951 -24.437 1.00  84.95 0 A 1
ATOM   4680 C CB  . VAL A 1 629 ? 18.250  6.530 -27.178 1.00  90.35 0 A 1
ATOM   4681 C CG1 . VAL A 1 629 ? 19.395  5.572 -26.830 1.00  84.32 0 A 1
ATOM   4682 C CG2 . VAL A 1 629 ? 17.930  6.308 -28.665 1.00  84.92 0 A 1
ATOM   4683 N N   . ASN A 1 630 ? 17.435  7.161 -24.073 1.00  91.11 0 A 1
ATOM   4684 C CA  . ASN A 1 630 ? 17.841  7.077 -22.671 1.00  90.10 0 A 1
ATOM   4685 C C   . ASN A 1 630 ? 16.663  7.122 -21.684 1.00  90.34 0 A 1
ATOM   4686 O O   . ASN A 1 630 ? 16.893  7.238 -20.477 1.00  87.07 0 A 1
ATOM   4687 C CB  . ASN A 1 630 ? 18.863  8.185 -22.397 1.00  87.84 0 A 1
ATOM   4688 C CG  . ASN A 1 630 ? 20.161  8.043 -23.167 1.00  84.28 0 A 1
ATOM   4689 N ND2 . ASN A 1 630 ? 20.808  9.151 -23.449 1.00  75.19 0 A 1
ATOM   4690 O OD1 . ASN A 1 630 ? 20.629  6.974 -23.512 1.00  76.29 0 A 1
ATOM   4691 N N   . TRP A 1 631 ? 15.428  7.040 -22.154 1.00  91.69 0 A 1
ATOM   4692 C CA  . TRP A 1 631 ? 14.233  7.078 -21.306 1.00  92.18 0 A 1
ATOM   4693 C C   . TRP A 1 631 ? 13.920  5.687 -20.749 1.00  91.53 0 A 1
ATOM   4694 O O   . TRP A 1 631 ? 12.879  5.088 -21.021 1.00  88.14 0 A 1
ATOM   4695 C CB  . TRP A 1 631 ? 13.077  7.722 -22.072 1.00  92.24 0 A 1
ATOM   4696 C CG  . TRP A 1 631 ? 13.240  9.188 -22.358 1.00  92.49 0 A 1
ATOM   4697 C CD1 . TRP A 1 631 ? 14.240  9.769 -23.069 1.00  88.67 0 A 1
ATOM   4698 C CD2 . TRP A 1 631 ? 12.360 10.281 -21.949 1.00  91.56 0 A 1
ATOM   4699 C CE2 . TRP A 1 631 ? 12.884 11.492 -22.468 1.00  91.03 0 A 1
ATOM   4700 C CE3 . TRP A 1 631 ? 11.175 10.340 -21.207 1.00  90.40 0 A 1
ATOM   4701 N NE1 . TRP A 1 631 ? 14.039 11.139 -23.135 1.00  89.18 0 A 1
ATOM   4702 C CZ2 . TRP A 1 631 ? 12.244 12.730 -22.272 1.00  90.82 0 A 1
ATOM   4703 C CZ3 . TRP A 1 631 ? 10.531 11.576 -21.010 1.00  87.49 0 A 1
ATOM   4704 C CH2 . TRP A 1 631 ? 11.061 12.755 -21.533 1.00  88.29 0 A 1
ATOM   4705 N N   . ASN A 1 632 ? 14.867  5.154 -19.979 1.00  90.26 0 A 1
ATOM   4706 C CA  . ASN A 1 632 ? 14.885  3.753 -19.568 1.00  89.27 0 A 1
ATOM   4707 C C   . ASN A 1 632 ? 13.648  3.353 -18.751 1.00  88.67 0 A 1
ATOM   4708 O O   . ASN A 1 632 ? 13.148  2.254 -18.926 1.00  85.46 0 A 1
ATOM   4709 C CB  . ASN A 1 632 ? 16.179  3.468 -18.794 1.00  86.83 0 A 1
ATOM   4710 C CG  . ASN A 1 632 ? 17.437  3.621 -19.628 1.00  81.54 0 A 1
ATOM   4711 N ND2 . ASN A 1 632 ? 18.575  3.737 -18.984 1.00  72.05 0 A 1
ATOM   4712 O OD1 . ASN A 1 632 ? 17.445  3.642 -20.845 1.00  71.70 0 A 1
ATOM   4713 N N   . ALA A 1 633 ? 13.130  4.234 -17.894 1.00  88.72 0 A 1
ATOM   4714 C CA  . ALA A 1 633 ? 11.975  3.918 -17.044 1.00  87.88 0 A 1
ATOM   4715 C C   . ALA A 1 633 ? 10.666  3.678 -17.812 1.00  87.57 0 A 1
ATOM   4716 O O   . ALA A 1 633 ?  9.785  2.986 -17.313 1.00  84.80 0 A 1
ATOM   4717 C CB  . ALA A 1 633 ? 11.790  5.038 -16.020 1.00  86.23 0 A 1
ATOM   4718 N N   . MET A 1 634 ? 10.558  4.237 -19.008 1.00  88.00 0 A 1
ATOM   4719 C CA  . MET A 1 634 ?  9.434  4.009 -19.929 1.00  88.49 0 A 1
ATOM   4720 C C   . MET A 1 634 ?  9.722  2.892 -20.942 1.00  88.08 0 A 1
ATOM   4721 O O   . MET A 1 634 ?  8.904  2.594 -21.810 1.00  84.50 0 A 1
ATOM   4722 C CB  . MET A 1 634 ?  9.092  5.312 -20.651 1.00  87.76 0 A 1
ATOM   4723 C CG  . MET A 1 634 ?  8.651  6.441 -19.712 1.00  86.86 0 A 1
ATOM   4724 S SD  . MET A 1 634 ?  8.275  7.963 -20.627 1.00  86.13 0 A 1
ATOM   4725 C CE  . MET A 1 634 ?  7.735  9.010 -19.265 1.00  79.35 0 A 1
ATOM   4726 N N   . SER A 1 635 ? 10.908  2.290 -20.859 1.00  88.37 0 A 1
ATOM   4727 C CA  . SER A 1 635 ? 11.309  1.160 -21.689 1.00  84.68 0 A 1
ATOM   4728 C C   . SER A 1 635 ? 11.332 -0.119 -20.863 1.00  79.94 0 A 1
ATOM   4729 O O   . SER A 1 635 ? 11.668 -0.097 -19.679 1.00  71.77 0 A 1
ATOM   4730 C CB  . SER A 1 635 ? 12.651  1.445 -22.374 1.00  82.20 0 A 1
ATOM   4731 O OG  . SER A 1 635 ? 13.750  1.247 -21.517 1.00  72.35 0 A 1
ATOM   4732 N N   . SER A 1 636 ? 11.057 -1.251 -21.483 1.00  71.62 0 A 1
ATOM   4733 C CA  . SER A 1 636 ? 10.987 -2.564 -20.821 1.00  66.06 0 A 1
ATOM   4734 C C   . SER A 1 636 ? 12.260 -3.023 -20.104 1.00  64.14 0 A 1
ATOM   4735 O O   . SER A 1 636 ? 12.269 -4.065 -19.456 1.00  56.83 0 A 1
ATOM   4736 C CB  . SER A 1 636 ? 10.630 -3.625 -21.877 1.00  57.91 0 A 1
ATOM   4737 O OG  . SER A 1 636 ? 11.658 -3.721 -22.857 1.00  50.53 0 A 1
ATOM   4738 N N   . LEU A 1 637 ? 13.377 -2.308 -20.268 1.00  55.76 0 A 1
ATOM   4739 C CA  . LEU A 1 637 ? 14.672 -2.684 -19.707 1.00  52.49 0 A 1
ATOM   4740 C C   . LEU A 1 637 ? 14.800 -2.370 -18.223 1.00  52.53 0 A 1
ATOM   4741 O O   . LEU A 1 637 ? 15.619 -2.993 -17.551 1.00  48.01 0 A 1
ATOM   4742 C CB  . LEU A 1 637 ? 15.788 -1.980 -20.496 1.00  46.00 0 A 1
ATOM   4743 C CG  . LEU A 1 637 ? 16.069 -2.614 -21.856 1.00  42.03 0 A 1
ATOM   4744 C CD1 . LEU A 1 637 ? 16.913 -1.660 -22.714 1.00  38.97 0 A 1
ATOM   4745 C CD2 . LEU A 1 637 ? 16.842 -3.928 -21.722 1.00  39.08 0 A 1
ATOM   4746 N N   . MET A 1 638 ? 14.046 -1.410 -17.702 1.00  51.78 0 A 1
ATOM   4747 C CA  . MET A 1 638 ? 14.009 -1.192 -16.257 1.00  50.21 0 A 1
ATOM   4748 C C   . MET A 1 638 ? 13.145 -2.276 -15.620 1.00  50.14 0 A 1
ATOM   4749 O O   . MET A 1 638 ? 11.999 -2.042 -15.242 1.00  46.43 0 A 1
ATOM   4750 C CB  . MET A 1 638 ? 13.555  0.229 -15.893 1.00  45.03 0 A 1
ATOM   4751 C CG  . MET A 1 638 ? 14.588  1.283 -16.297 1.00  41.37 0 A 1
ATOM   4752 S SD  . MET A 1 638 ? 15.350  2.238 -14.944 1.00  37.20 0 A 1
ATOM   4753 C CE  . MET A 1 638 ? 13.925  3.081 -14.249 1.00  35.15 0 A 1
ATOM   4754 N N   . ALA A 1 639 ? 13.720 -3.473 -15.499 1.00  46.71 0 A 1
ATOM   4755 C CA  . ALA A 1 639 ? 13.244 -4.400 -14.492 1.00  45.14 0 A 1
ATOM   4756 C C   . ALA A 1 639 ? 13.139 -3.601 -13.191 1.00  46.14 0 A 1
ATOM   4757 O O   . ALA A 1 639 ? 14.098 -2.934 -12.798 1.00  42.82 0 A 1
ATOM   4758 C CB  . ALA A 1 639 ? 14.225 -5.576 -14.366 1.00  39.89 0 A 1
ATOM   4759 N N   . THR A 1 640 ? 11.982 -3.619 -12.561 1.00  46.81 0 A 1
ATOM   4760 C CA  . THR A 1 640 ? 11.748 -2.987 -11.269 1.00  45.94 0 A 1
ATOM   4761 C C   . THR A 1 640 ? 12.663 -3.647 -10.241 1.00  45.97 0 A 1
ATOM   4762 O O   . THR A 1 640 ? 12.278 -4.590 -9.558 1.00  42.89 0 A 1
ATOM   4763 C CB  . THR A 1 640 ? 10.258 -3.093 -10.866 1.00  42.16 0 A 1
ATOM   4764 C CG2 . THR A 1 640 ?  9.399 -2.058 -11.582 1.00  37.34 0 A 1
ATOM   4765 O OG1 . THR A 1 640 ?  9.755 -4.361 -11.205 1.00  39.47 0 A 1
ATOM   4766 N N   . GLU A 1 641 ? 13.909 -3.170 -10.166 1.00  44.29 0 A 1
ATOM   4767 C CA  . GLU A 1 641 ? 14.867 -3.573 -9.135 1.00  43.42 0 A 1
ATOM   4768 C C   . GLU A 1 641 ? 14.370 -3.188 -7.751 1.00  44.58 0 A 1
ATOM   4769 O O   . GLU A 1 641 ? 14.783 -3.781 -6.764 1.00  41.61 0 A 1
ATOM   4770 C CB  . GLU A 1 641 ? 16.222 -2.873 -9.342 1.00  38.89 0 A 1
ATOM   4771 C CG  . GLU A 1 641 ? 17.040 -3.413 -10.510 1.00  34.44 0 A 1
ATOM   4772 C CD  . GLU A 1 641 ? 18.478 -2.855 -10.509 1.00  30.99 0 A 1
ATOM   4773 O OE1 . GLU A 1 641 ? 19.358 -3.539 -11.077 1.00  27.63 0 A 1
ATOM   4774 O OE2 . GLU A 1 641 ? 18.703 -1.770 -9.923 1.00  28.90 -1 A 1
ATOM   4775 N N   . ASP A 1 642 ? 13.508 -2.178 -7.711 1.00  45.73 0 A 1
ATOM   4776 C CA  . ASP A 1 642 ? 13.046 -1.648 -6.450 1.00  45.01 0 A 1
ATOM   4777 C C   . ASP A 1 642 ? 12.106 -2.666 -5.795 1.00  45.71 0 A 1
ATOM   4778 O O   . ASP A 1 642 ? 10.913 -2.743 -6.082 1.00  43.04 0 A 1
ATOM   4779 C CB  . ASP A 1 642 ? 12.437 -0.249 -6.645 1.00  41.40 0 A 1
ATOM   4780 C CG  . ASP A 1 642 ? 12.348  0.529 -5.336 1.00  36.57 0 A 1
ATOM   4781 O OD1 . ASP A 1 642 ? 12.921  0.040 -4.338 1.00  34.49 0 A 1
ATOM   4782 O OD2 . ASP A 1 642 ? 11.702  1.595 -5.346 1.00  33.22 -1 A 1
ATOM   4783 N N   . ARG A 1 643 ? 12.705 -3.458 -4.919 1.00  42.36 0 A 1
ATOM   4784 C CA  . ARG A 1 643 ? 12.034 -4.425 -4.048 1.00  42.87 0 A 1
ATOM   4785 C C   . ARG A 1 643 ? 10.996 -3.790 -3.135 1.00  44.72 0 A 1
ATOM   4786 O O   . ARG A 1 643 ? 10.374 -4.525 -2.366 1.00  41.80 0 A 1
ATOM   4787 C CB  . ARG A 1 643 ? 13.049 -5.106 -3.116 1.00  38.03 0 A 1
ATOM   4788 C CG  . ARG A 1 643 ? 13.998 -6.113 -3.749 1.00  34.04 0 A 1
ATOM   4789 C CD  . ARG A 1 643 ? 14.764 -6.732 -2.564 1.00  31.36 0 A 1
ATOM   4790 N NE  . ARG A 1 643 ? 15.822 -7.664 -2.980 1.00  28.97 0 A 1
ATOM   4791 C CZ  . ARG A 1 643 ? 16.537 -8.402 -2.156 1.00  26.78 0 A 1
ATOM   4792 N NH1 . ARG A 1 643 ? 16.338 -8.403 -0.879 1.00  25.35 1 A 1
ATOM   4793 N NH2 . ARG A 1 643 ? 17.484 -9.167 -2.601 1.00  24.26 0 A 1
ATOM   4794 N N   . SER A 1 644 ? 10.871 -2.471 -3.122 1.00  41.83 0 A 1
ATOM   4795 C CA  . SER A 1 644 ?  9.836 -1.844 -2.335 1.00  42.07 0 A 1
ATOM   4796 C C   . SER A 1 644 ?  8.510 -2.426 -2.807 1.00  43.96 0 A 1
ATOM   4797 O O   . SER A 1 644 ?  8.091 -2.207 -3.947 1.00  41.78 0 A 1
ATOM   4798 C CB  . SER A 1 644 ?  9.884 -0.313 -2.417 1.00  38.20 0 A 1
ATOM   4799 O OG  . SER A 1 644 ?  9.662  0.162 -3.726 1.00  34.81 0 A 1
ATOM   4800 N N   . GLN A 1 645 ?  7.888 -3.200 -1.941 1.00  47.45 0 A 1
ATOM   4801 C CA  . GLN A 1 645 ?  6.590 -3.831 -2.172 1.00  48.46 0 A 1
ATOM   4802 C C   . GLN A 1 645 ?  5.487 -2.791 -2.445 1.00  52.17 0 A 1
ATOM   4803 O O   . GLN A 1 645 ?  4.376 -3.126 -2.824 1.00  49.19 0 A 1
ATOM   4804 C CB  . GLN A 1 645 ?  6.232 -4.670 -0.941 1.00  43.75 0 A 1
ATOM   4805 C CG  . GLN A 1 645 ?  7.117 -5.911 -0.719 1.00  38.69 0 A 1
ATOM   4806 C CD  . GLN A 1 645 ?  6.724 -6.682  0.543 1.00  34.52 0 A 1
ATOM   4807 N NE2 . GLN A 1 645 ?  7.328 -7.820  0.809 1.00  31.55 0 A 1
ATOM   4808 O OE1 . GLN A 1 645 ?  5.889 -6.280  1.328 1.00  32.52 0 A 1
ATOM   4809 N N   . GLU A 1 646 ?  5.816 -1.520 -2.289 1.00  52.10 0 A 1
ATOM   4810 C CA  . GLU A 1 646 ?  4.925 -0.417 -2.604 1.00  52.94 0 A 1
ATOM   4811 C C   . GLU A 1 646 ?  4.630 -0.387 -4.110 1.00  55.82 0 A 1
ATOM   4812 O O   . GLU A 1 646 ?  5.452  0.033 -4.929 1.00  54.14 0 A 1
ATOM   4813 C CB  . GLU A 1 646 ?  5.536  0.908 -2.159 1.00  49.18 0 A 1
ATOM   4814 C CG  . GLU A 1 646 ?  5.588  1.045 -0.641 1.00  44.00 0 A 1
ATOM   4815 C CD  . GLU A 1 646 ?  6.426  2.248 -0.222 1.00  41.02 0 A 1
ATOM   4816 O OE1 . GLU A 1 646 ?  6.982  2.188  0.891 1.00  37.31 0 A 1
ATOM   4817 O OE2 . GLU A 1 646 ?  6.581  3.199 -1.018 1.00  39.02 -1 A 1
ATOM   4818 N N   . LYS A 1 647 ?  3.425 -0.775 -4.450 1.00  54.79 0 A 1
ATOM   4819 C CA  . LYS A 1 647 ?  2.877 -0.661 -5.806 1.00  55.93 0 A 1
ATOM   4820 C C   . LYS A 1 647 ?  2.628  0.787 -6.223 1.00  57.83 0 A 1
ATOM   4821 O O   . LYS A 1 647 ?  2.536  1.053 -7.412 1.00  56.17 0 A 1
ATOM   4822 C CB  . LYS A 1 647 ?  1.570 -1.468 -5.895 1.00  54.65 0 A 1
ATOM   4823 C CG  . LYS A 1 647 ?  1.848 -2.977 -5.918 1.00  50.71 0 A 1
ATOM   4824 C CD  . LYS A 1 647 ?  0.551 -3.801 -5.969 1.00  46.82 0 A 1
ATOM   4825 C CE  . LYS A 1 647 ?  0.958 -5.268 -6.112 1.00  41.85 0 A 1
ATOM   4826 N NZ  . LYS A 1 647 ?  0.035 -6.203 -5.441 1.00  37.61 1 A 1
ATOM   4827 N N   . TYR A 1 648 ?  2.511  1.680 -5.256 1.00  60.53 0 A 1
ATOM   4828 C CA  . TYR A 1 648 ?  2.171  3.070 -5.478 1.00  62.09 0 A 1
ATOM   4829 C C   . TYR A 1 648 ?  3.348  3.991 -5.141 1.00  61.42 0 A 1
ATOM   4830 O O   . TYR A 1 648 ?  4.158  3.701 -4.259 1.00  59.56 0 A 1
ATOM   4831 C CB  . TYR A 1 648 ?  0.922  3.430 -4.675 1.00  61.12 0 A 1
ATOM   4832 C CG  . TYR A 1 648 ? -0.291  2.572 -4.999 1.00  59.00 0 A 1
ATOM   4833 C CD1 . TYR A 1 648 ? -1.068  2.836 -6.140 1.00  55.89 0 A 1
ATOM   4834 C CD2 . TYR A 1 648 ? -0.633  1.480 -4.168 1.00  55.12 0 A 1
ATOM   4835 C CE1 . TYR A 1 648 ? -2.179  2.034 -6.451 1.00  51.86 0 A 1
ATOM   4836 C CE2 . TYR A 1 648 ? -1.742  0.672 -4.474 1.00  52.00 0 A 1
ATOM   4837 C CZ  . TYR A 1 648 ? -2.514  0.950 -5.623 1.00  53.09 0 A 1
ATOM   4838 O OH  . TYR A 1 648 ? -3.600  0.171 -5.925 1.00  49.45 0 A 1
ATOM   4839 N N   . MET A 1 649 ?  3.433  5.108 -5.853 1.00  60.90 0 A 1
ATOM   4840 C CA  . MET A 1 649 ?  4.292  6.221 -5.463 1.00  60.58 0 A 1
ATOM   4841 C C   . MET A 1 649 ?  3.683  6.942 -4.254 1.00  60.19 0 A 1
ATOM   4842 O O   . MET A 1 649 ?  2.457  6.960 -4.094 1.00  58.03 0 A 1
ATOM   4843 C CB  . MET A 1 649 ?  4.480  7.190 -6.631 1.00  59.41 0 A 1
ATOM   4844 C CG  . MET A 1 649 ?  5.145  6.509 -7.831 1.00  56.78 0 A 1
ATOM   4845 S SD  . MET A 1 649 ?  5.692  7.632 -9.158 1.00  51.74 0 A 1
ATOM   4846 C CE  . MET A 1 649 ?  4.101  8.262 -9.725 1.00  46.78 0 A 1
ATOM   4847 N N   . GLY A 1 650 ?  4.539  7.528 -3.405 1.00  58.53 0 A 1
ATOM   4848 C CA  . GLY A 1 650 ?  4.117  8.290 -2.239 1.00  56.48 0 A 1
ATOM   4849 C C   . GLY A 1 650 ?  4.841  7.895 -0.959 1.00  58.17 0 A 1
ATOM   4850 O O   . GLY A 1 650 ?  5.909  7.272 -0.987 1.00  54.23 0 A 1
ATOM   4851 N N   . ASP A 1 651 ?  4.237  8.296  0.160 1.00  57.03 0 A 1
ATOM   4852 C CA  . ASP A 1 651 ?  4.709  7.925  1.489 1.00  55.53 0 A 1
ATOM   4853 C C   . ASP A 1 651 ?  4.386  6.448  1.780 1.00  56.57 0 A 1
ATOM   4854 O O   . ASP A 1 651 ?  3.243  6.010  1.638 1.00  52.90 0 A 1
ATOM   4855 C CB  . ASP A 1 651 ?  4.081  8.859  2.534 1.00  50.57 0 A 1
ATOM   4856 C CG  . ASP A 1 651 ?  4.589  8.648  3.968 1.00  45.86 0 A 1
ATOM   4857 O OD1 . ASP A 1 651 ?  5.548  7.877  4.165 1.00  44.10 0 A 1
ATOM   4858 O OD2 . ASP A 1 651 ?  4.017  9.265  4.889 1.00  44.14 -1 A 1
ATOM   4859 N N   . SER A 1 652 ?  5.387  5.723  2.248 1.00  53.90 0 A 1
ATOM   4860 C CA  . SER A 1 652 ?  5.250  4.344  2.719 1.00  52.13 0 A 1
ATOM   4861 C C   . SER A 1 652 ?  4.149  4.194  3.767 1.00  53.69 0 A 1
ATOM   4862 O O   . SER A 1 652 ?  3.463  3.174  3.823 1.00  50.62 0 A 1
ATOM   4863 C CB  . SER A 1 652 ?  6.567  3.889  3.367 1.00  47.25 0 A 1
ATOM   4864 O OG  . SER A 1 652 ?  7.650  4.022  2.468 1.00  43.86 0 A 1
ATOM   4865 N N   . PHE A 1 653 ?  3.948  5.238  4.579 1.00  53.45 0 A 1
ATOM   4866 C CA  . PHE A 1 653 ?  2.908  5.242  5.597 1.00  52.11 0 A 1
ATOM   4867 C C   . PHE A 1 653 ?  1.511  5.539  5.055 1.00  53.39 0 A 1
ATOM   4868 O O   . PHE A 1 653 ?  0.542  5.486  5.808 1.00  49.98 0 A 1
ATOM   4869 C CB  . PHE A 1 653 ?  3.315  6.190  6.732 1.00  47.15 0 A 1
ATOM   4870 C CG  . PHE A 1 653 ?  3.334  5.424  8.032 1.00  44.69 0 A 1
ATOM   4871 C CD1 . PHE A 1 653 ?  2.245  5.478  8.909 1.00  41.63 0 A 1
ATOM   4872 C CD2 . PHE A 1 653 ?  4.380  4.521  8.263 1.00  41.27 0 A 1
ATOM   4873 C CE1 . PHE A 1 653 ?  2.176  4.608  9.999 1.00  37.84 0 A 1
ATOM   4874 C CE2 . PHE A 1 653 ?  4.311  3.641  9.343 1.00  38.16 0 A 1
ATOM   4875 C CZ  . PHE A 1 653 ?  3.205  3.669 10.207 1.00  38.33 0 A 1
ATOM   4876 N N   . ARG A 1 654 ?  1.390  5.852  3.769 1.00  53.05 0 A 1
ATOM   4877 C CA  . ARG A 1 654 ?  0.121  6.191  3.106 1.00  52.56 0 A 1
ATOM   4878 C C   . ARG A 1 654 ? -0.641  7.351  3.762 1.00  56.45 0 A 1
ATOM   4879 O O   . ARG A 1 654 ? -1.828  7.520  3.490 1.00  51.55 0 A 1
ATOM   4880 C CB  . ARG A 1 654 ? -0.760  4.949  2.935 1.00  45.25 0 A 1
ATOM   4881 C CG  . ARG A 1 654 ? -0.076  3.804  2.164 1.00  39.20 0 A 1
ATOM   4882 C CD  . ARG A 1 654 ? -1.103  2.700  1.931 1.00  35.49 0 A 1
ATOM   4883 N NE  . ARG A 1 654 ? -0.577  1.601  1.102 1.00  31.23 0 A 1
ATOM   4884 C CZ  . ARG A 1 654 ? -1.316  0.722  0.462 1.00  27.86 0 A 1
ATOM   4885 N NH1 . ARG A 1 654 ? -2.615  0.756  0.496 1.00  26.63 1 A 1
ATOM   4886 N NH2 . ARG A 1 654 ? -0.770 -0.227 -0.244 1.00  24.88 0 A 1
ATOM   4887 N N   . TYR A 1 655 ?  0.018  8.174  4.579 1.00  55.18 0 A 1
ATOM   4888 C CA  . TYR A 1 655 ? -0.539  9.439  5.062 1.00  54.98 0 A 1
ATOM   4889 C C   . TYR A 1 655 ? -0.584 10.484  3.955 1.00  55.82 0 A 1
ATOM   4890 O O   . TYR A 1 655 ? -1.418 11.387  3.987 1.00  52.74 0 A 1
ATOM   4891 C CB  . TYR A 1 655 ?  0.311  9.967  6.219 1.00  51.06 0 A 1
ATOM   4892 C CG  . TYR A 1 655 ?  0.238  9.155  7.493 1.00  49.13 0 A 1
ATOM   4893 C CD1 . TYR A 1 655 ? -0.996  8.662  7.959 1.00  45.69 0 A 1
ATOM   4894 C CD2 . TYR A 1 655 ?  1.398  8.939  8.264 1.00  45.67 0 A 1
ATOM   4895 C CE1 . TYR A 1 655 ? -1.084  7.963  9.172 1.00  41.70 0 A 1
ATOM   4896 C CE2 . TYR A 1 655 ?  1.321  8.248  9.479 1.00  42.44 0 A 1
ATOM   4897 C CZ  . TYR A 1 655 ?  0.078  7.762  9.933 1.00  42.99 0 A 1
ATOM   4898 O OH  . TYR A 1 655 ? -0.014  7.090 11.114 1.00  37.79 0 A 1
ATOM   4899 N N   . TYR A 1 656 ?  0.297 10.355  2.986 1.00  60.84 0 A 1
ATOM   4900 C CA  . TYR A 1 656 ?  0.321 11.200  1.817 1.00  61.92 0 A 1
ATOM   4901 C C   . TYR A 1 656 ?  0.508 10.342  0.566 1.00  63.01 0 A 1
ATOM   4902 O O   . TYR A 1 656 ?  1.413  9.499  0.496 1.00  59.80 0 A 1
ATOM   4903 C CB  . TYR A 1 656 ?  1.435 12.240  1.960 1.00  59.55 0 A 1
ATOM   4904 C CG  . TYR A 1 656 ?  1.522 13.162  0.772 1.00  58.58 0 A 1
ATOM   4905 C CD1 . TYR A 1 656 ?  2.464 12.913 -0.258 1.00  55.94 0 A 1
ATOM   4906 C CD2 . TYR A 1 656 ?  0.632 14.252  0.644 1.00  54.30 0 A 1
ATOM   4907 C CE1 . TYR A 1 656 ?  2.506 13.739 -1.391 1.00  50.92 0 A 1
ATOM   4908 C CE2 . TYR A 1 656 ?  0.670 15.082 -0.486 1.00  51.25 0 A 1
ATOM   4909 C CZ  . TYR A 1 656 ?  1.607 14.827 -1.502 1.00  54.79 0 A 1
ATOM   4910 O OH  . TYR A 1 656 ?  1.637 15.620 -2.612 1.00  52.58 0 A 1
ATOM   4911 N N   . HIS A 1 657 ? -0.344 10.574 -0.414 1.00  63.45 0 A 1
ATOM   4912 C CA  . HIS A 1 657 ? -0.227  9.980 -1.736 1.00  64.98 0 A 1
ATOM   4913 C C   . HIS A 1 657 ? -0.034 11.079 -2.760 1.00  67.61 0 A 1
ATOM   4914 O O   . HIS A 1 657 ? -0.797 12.037 -2.797 1.00  64.55 0 A 1
ATOM   4915 C CB  . HIS A 1 657 ? -1.466  9.135 -2.046 1.00  60.68 0 A 1
ATOM   4916 C CG  . HIS A 1 657 ? -1.552  7.920 -1.181 1.00  55.96 0 A 1
ATOM   4917 C CD2 . HIS A 1 657 ? -2.438  7.690 -0.160 1.00  49.33 0 A 1
ATOM   4918 N ND1 . HIS A 1 657 ? -0.709  6.830 -1.242 1.00  49.56 0 A 1
ATOM   4919 C CE1 . HIS A 1 657 ? -1.076  5.975 -0.274 1.00  45.50 0 A 1
ATOM   4920 N NE2 . HIS A 1 657 ? -2.129  6.451  0.394 1.00  45.03 0 A 1
ATOM   4921 N N   . ASP A 1 658 ?  0.954 10.898 -3.617 1.00  68.16 0 A 1
ATOM   4922 C CA  . ASP A 1 658 ?  1.109 11.759 -4.772 1.00  70.06 0 A 1
ATOM   4923 C C   . ASP A 1 658 ? -0.093 11.591 -5.711 1.00  70.63 0 A 1
ATOM   4924 O O   . ASP A 1 658 ? -0.524 10.474 -5.991 1.00  68.53 0 A 1
ATOM   4925 C CB  . ASP A 1 658 ?  2.429 11.447 -5.486 1.00  67.70 0 A 1
ATOM   4926 C CG  . ASP A 1 658 ?  3.644 11.802 -4.629 1.00  65.73 0 A 1
ATOM   4927 O OD1 . ASP A 1 658 ?  3.827 13.002 -4.338 1.00  61.09 0 A 1
ATOM   4928 O OD2 . ASP A 1 658 ?  4.425 10.887 -4.278 1.00  61.98 -1 A 1
ATOM   4929 N N   . SER A 1 659 ? -0.597 12.707 -6.217 1.00  69.94 0 A 1
ATOM   4930 C CA  . SER A 1 659 ? -1.584 12.720 -7.291 1.00  70.71 0 A 1
ATOM   4931 C C   . SER A 1 659 ? -1.072 13.525 -8.478 1.00  71.32 0 A 1
ATOM   4932 O O   . SER A 1 659 ? -0.267 14.455 -8.338 1.00  71.12 0 A 1
ATOM   4933 C CB  . SER A 1 659 ? -2.953 13.200 -6.798 1.00  68.62 0 A 1
ATOM   4934 O OG  . SER A 1 659 ? -2.978 14.586 -6.517 1.00  61.50 0 A 1
ATOM   4935 N N   . VAL A 1 660 ? -1.497 13.131 -9.665 1.00  72.63 0 A 1
ATOM   4936 C CA  . VAL A 1 660 ? -1.160 13.829 -10.905 1.00  74.13 0 A 1
ATOM   4937 C C   . VAL A 1 660 ? -2.388 13.851 -11.796 1.00  73.65 0 A 1
ATOM   4938 O O   . VAL A 1 660 ? -3.034 12.824 -11.994 1.00  74.20 0 A 1
ATOM   4939 C CB  . VAL A 1 660 ?  0.030 13.170 -11.634 1.00  73.88 0 A 1
ATOM   4940 C CG1 . VAL A 1 660 ?  0.318 13.813 -12.997 1.00  67.00 0 A 1
ATOM   4941 C CG2 . VAL A 1 660 ?  1.316 13.296 -10.817 1.00  70.37 0 A 1
ATOM   4942 N N   . VAL A 1 661 ? -2.673 15.007 -12.365 1.00  70.38 0 A 1
ATOM   4943 C CA  . VAL A 1 661 ? -3.704 15.149 -13.390 1.00  70.34 0 A 1
ATOM   4944 C C   . VAL A 1 661 ? -3.074 14.922 -14.761 1.00  69.60 0 A 1
ATOM   4945 O O   . VAL A 1 661 ? -2.076 15.555 -15.109 1.00  70.59 0 A 1
ATOM   4946 C CB  . VAL A 1 661 ? -4.421 16.497 -13.306 1.00  69.81 0 A 1
ATOM   4947 C CG1 . VAL A 1 661 ? -5.550 16.588 -14.331 1.00  64.18 0 A 1
ATOM   4948 C CG2 . VAL A 1 661 ? -5.029 16.713 -11.915 1.00  67.65 0 A 1
ATOM   4949 N N   . LEU A 1 662 ? -3.654 14.006 -15.531 1.00  74.70 0 A 1
ATOM   4950 C CA  . LEU A 1 662 ? -3.238 13.689 -16.890 1.00  74.34 0 A 1
ATOM   4951 C C   . LEU A 1 662 ? -4.440 13.727 -17.821 1.00  74.74 0 A 1
ATOM   4952 O O   . LEU A 1 662 ? -5.538 13.322 -17.446 1.00  73.61 0 A 1
ATOM   4953 C CB  . LEU A 1 662 ? -2.576 12.302 -16.922 1.00  71.68 0 A 1
ATOM   4954 C CG  . LEU A 1 662 ? -1.238 12.211 -16.161 1.00  66.85 0 A 1
ATOM   4955 C CD1 . LEU A 1 662 ? -0.805 10.755 -16.083 1.00  62.80 0 A 1
ATOM   4956 C CD2 . LEU A 1 662 ? -0.129 12.996 -16.860 1.00  62.75 0 A 1
ATOM   4957 N N   . MET A 1 663 ? -4.203 14.128 -19.050 1.00  73.09 0 A 1
ATOM   4958 C CA  . MET A 1 663 ? -5.145 13.843 -20.134 1.00  73.99 0 A 1
ATOM   4959 C C   . MET A 1 663 ? -5.015 12.370 -20.514 1.00  74.57 0 A 1
ATOM   4960 O O   . MET A 1 663 ? -3.987 11.948 -21.040 1.00  72.81 0 A 1
ATOM   4961 C CB  . MET A 1 663 ? -4.862 14.751 -21.337 1.00  72.68 0 A 1
ATOM   4962 C CG  . MET A 1 663 ? -5.380 16.171 -21.114 1.00  67.54 0 A 1
ATOM   4963 S SD  . MET A 1 663 ? -7.199 16.339 -21.081 1.00  62.65 0 A 1
ATOM   4964 C CE  . MET A 1 663 ? -7.579 16.129 -22.833 1.00  55.22 0 A 1
ATOM   4965 N N   . ASN A 1 664 ? -6.059 11.604 -20.263 1.00  76.13 0 A 1
ATOM   4966 C CA  . ASN A 1 664 ? -6.157 10.214 -20.675 1.00  76.83 0 A 1
ATOM   4967 C C   . ASN A 1 664 ? -7.499  9.994 -21.367 1.00  75.77 0 A 1
ATOM   4968 O O   . ASN A 1 664 ? -8.545 10.403 -20.858 1.00  72.22 0 A 1
ATOM   4969 C CB  . ASN A 1 664 ? -5.946  9.301 -19.456 1.00  74.68 0 A 1
ATOM   4970 C CG  . ASN A 1 664 ? -5.864  7.819 -19.819 1.00  73.18 0 A 1
ATOM   4971 N ND2 . ASN A 1 664 ? -5.673  6.955 -18.845 1.00  66.16 0 A 1
ATOM   4972 O OD1 . ASN A 1 664 ? -5.969  7.421 -20.964 1.00  65.23 0 A 1
ATOM   4973 N N   . LYS A 1 665 ? -7.481  9.364 -22.525 1.00  76.81 0 A 1
ATOM   4974 C CA  . LYS A 1 665 ? -8.681  9.073 -23.318 1.00  76.36 0 A 1
ATOM   4975 C C   . LYS A 1 665 ? -9.520 10.332 -23.624 1.00  77.16 0 A 1
ATOM   4976 O O   . LYS A 1 665 ? -10.743 10.281 -23.670 1.00  72.63 0 A 1
ATOM   4977 C CB  . LYS A 1 665 ? -9.472  7.916 -22.661 1.00  73.81 0 A 1
ATOM   4978 C CG  . LYS A 1 665 ? -8.626  6.628 -22.591 1.00  73.63 0 A 1
ATOM   4979 C CD  . LYS A 1 665 ? -9.216  5.513 -21.730 1.00  66.57 0 A 1
ATOM   4980 C CE  . LYS A 1 665 ? -8.145  4.408 -21.684 1.00  62.94 0 A 1
ATOM   4981 N NZ  . LYS A 1 665 ? -8.346  3.369 -20.646 1.00  55.03 1 A 1
ATOM   4982 N N   . GLY A 1 666 ? -8.851 11.459 -23.831 1.00  73.08 0 A 1
ATOM   4983 C CA  . GLY A 1 666 ? -9.478 12.745 -24.143 1.00  71.74 0 A 1
ATOM   4984 C C   . GLY A 1 666 ? -10.115 13.471 -22.957 1.00  73.75 0 A 1
ATOM   4985 O O   . GLY A 1 666 ? -10.740 14.518 -23.141 1.00  70.80 0 A 1
ATOM   4986 N N   . LEU A 1 667 ? -9.970 12.935 -21.747 1.00  74.66 0 A 1
ATOM   4987 C CA  . LEU A 1 667 ? -10.516 13.508 -20.521 1.00  76.20 0 A 1
ATOM   4988 C C   . LEU A 1 667 ? -9.394 13.779 -19.516 1.00  76.46 0 A 1
ATOM   4989 O O   . LEU A 1 667 ? -8.419 13.036 -19.442 1.00  74.30 0 A 1
ATOM   4990 C CB  . LEU A 1 667 ? -11.567 12.549 -19.931 1.00  73.72 0 A 1
ATOM   4991 C CG  . LEU A 1 667 ? -12.819 12.359 -20.811 1.00  66.46 0 A 1
ATOM   4992 C CD1 . LEU A 1 667 ? -13.674 11.227 -20.254 1.00  59.80 0 A 1
ATOM   4993 C CD2 . LEU A 1 667 ? -13.681 13.622 -20.871 1.00  62.30 0 A 1
ATOM   4994 N N   . GLU A 1 668 ? -9.562 14.839 -18.720 1.00  73.23 0 A 1
ATOM   4995 C CA  . GLU A 1 668 ? -8.716 15.018 -17.546 1.00  74.72 0 A 1
ATOM   4996 C C   . GLU A 1 668 ? -9.046 13.950 -16.511 1.00  73.48 0 A 1
ATOM   4997 O O   . GLU A 1 668 ? -10.177 13.811 -16.060 1.00  73.21 0 A 1
ATOM   4998 C CB  . GLU A 1 668 ? -8.843 16.425 -16.943 1.00  74.49 0 A 1
ATOM   4999 C CG  . GLU A 1 668 ? -8.147 17.464 -17.825 1.00  69.03 0 A 1
ATOM   5000 C CD  . GLU A 1 668 ? -7.950 18.827 -17.159 1.00  66.12 0 A 1
ATOM   5001 O OE1 . GLU A 1 668 ? -7.045 19.552 -17.644 1.00  59.45 0 A 1
ATOM   5002 O OE2 . GLU A 1 668 ? -8.632 19.141 -16.166 1.00  64.39 -1 A 1
ATOM   5003 N N   . MET A 1 669 ? -8.023 13.200 -16.134 1.00  73.58 0 A 1
ATOM   5004 C CA  . MET A 1 669 ? -8.100 12.174 -15.116 1.00  72.79 0 A 1
ATOM   5005 C C   . MET A 1 669 ? -7.093 12.500 -14.017 1.00  74.53 0 A 1
ATOM   5006 O O   . MET A 1 669 ? -5.899 12.644 -14.285 1.00  73.20 0 A 1
ATOM   5007 C CB  . MET A 1 669 ? -7.832 10.808 -15.752 1.00  69.53 0 A 1
ATOM   5008 C CG  . MET A 1 669 ? -7.993  9.656 -14.753 1.00  61.20 0 A 1
ATOM   5009 S SD  . MET A 1 669 ? -7.693  7.996 -15.445 1.00  53.81 0 A 1
ATOM   5010 C CE  . MET A 1 669 ? -9.013  7.890 -16.655 1.00  46.59 0 A 1
ATOM   5011 N N   . GLU A 1 670 ? -7.578 12.592 -12.792 1.00  68.92 0 A 1
ATOM   5012 C CA  . GLU A 1 670 ? -6.706 12.661 -11.630 1.00  69.73 0 A 1
ATOM   5013 C C   . GLU A 1 670 ? -6.311 11.241 -11.210 1.00  67.26 0 A 1
ATOM   5014 O O   . GLU A 1 670 ? -7.139 10.430 -10.812 1.00  67.80 0 A 1
ATOM   5015 C CB  . GLU A 1 670 ? -7.365 13.461 -10.504 1.00  70.35 0 A 1
ATOM   5016 C CG  . GLU A 1 670 ? -6.376 13.675 -9.352 1.00  64.97 0 A 1
ATOM   5017 C CD  . GLU A 1 670 ? -6.873 14.662 -8.292 1.00  61.64 0 A 1
ATOM   5018 O OE1 . GLU A 1 670 ? -5.991 15.231 -7.599 1.00  55.05 0 A 1
ATOM   5019 O OE2 . GLU A 1 670 ? -8.099 14.843 -8.170 1.00  60.35 -1 A 1
ATOM   5020 N N   . LEU A 1 671 ? -5.026 10.954 -11.330 1.00  69.98 0 A 1
ATOM   5021 C CA  . LEU A 1 671 ? -4.446  9.727 -10.817 1.00  68.28 0 A 1
ATOM   5022 C C   . LEU A 1 671 ? -4.097  9.938 -9.351 1.00  66.12 0 A 1
ATOM   5023 O O   . LEU A 1 671 ? -3.088 10.564 -9.030 1.00  66.58 0 A 1
ATOM   5024 C CB  . LEU A 1 671 ? -3.207  9.353 -11.641 1.00  68.58 0 A 1
ATOM   5025 C CG  . LEU A 1 671 ? -3.492  9.045 -13.122 1.00  64.44 0 A 1
ATOM   5026 C CD1 . LEU A 1 671 ? -2.158  8.800 -13.820 1.00  59.83 0 A 1
ATOM   5027 C CD2 . LEU A 1 671 ? -4.364  7.807 -13.303 1.00  62.01 0 A 1
ATOM   5028 N N   . VAL A 1 672 ? -4.920  9.378 -8.477 1.00  64.44 0 A 1
ATOM   5029 C CA  . VAL A 1 672 ? -4.634  9.281 -7.042 1.00  61.53 0 A 1
ATOM   5030 C C   . VAL A 1 672 ? -3.980  7.924 -6.779 1.00  61.12 0 A 1
ATOM   5031 O O   . VAL A 1 672 ? -4.405  6.919 -7.338 1.00  58.26 0 A 1
ATOM   5032 C CB  . VAL A 1 672 ? -5.913  9.460 -6.203 1.00  58.71 0 A 1
ATOM   5033 C CG1 . VAL A 1 672 ? -5.588  9.527 -4.716 1.00  53.27 0 A 1
ATOM   5034 C CG2 . VAL A 1 672 ? -6.664 10.743 -6.582 1.00  54.45 0 A 1
ATOM   5035 N N   . ARG A 1 673 ? -2.954  7.886 -5.917 1.00  59.61 0 A 1
ATOM   5036 C CA  . ARG A 1 673 ? -2.157  6.672 -5.671 1.00  59.62 0 A 1
ATOM   5037 C C   . ARG A 1 673 ? -1.590  6.106 -6.979 1.00  60.87 0 A 1
ATOM   5038 O O   . ARG A 1 673 ? -1.981  5.033 -7.447 1.00  58.58 0 A 1
ATOM   5039 C CB  . ARG A 1 673 ? -2.960  5.611 -4.910 1.00  55.64 0 A 1
ATOM   5040 C CG  . ARG A 1 673 ? -3.447  6.064 -3.535 1.00  49.84 0 A 1
ATOM   5041 C CD  . ARG A 1 673 ? -4.194  4.897 -2.885 1.00  46.65 0 A 1
ATOM   5042 N NE  . ARG A 1 673 ? -4.668  5.240 -1.535 1.00  42.34 0 A 1
ATOM   5043 C CZ  . ARG A 1 673 ? -5.193  4.388 -0.676 1.00  38.76 0 A 1
ATOM   5044 N NH1 . ARG A 1 673 ? -5.356  3.129 -0.964 1.00  36.00 1 A 1
ATOM   5045 N NH2 . ARG A 1 673 ? -5.570  4.796  0.493 1.00  34.50 0 A 1
ATOM   5046 N N   . ILE A 1 674 ? -0.683  6.834 -7.570 1.00  60.08 0 A 1
ATOM   5047 C CA  . ILE A 1 674 ? -0.138  6.501 -8.888 1.00  60.41 0 A 1
ATOM   5048 C C   . ILE A 1 674 ?  0.622  5.182 -8.802 1.00  62.18 0 A 1
ATOM   5049 O O   . ILE A 1 674 ?  1.599  5.071 -8.064 1.00  60.71 0 A 1
ATOM   5050 C CB  . ILE A 1 674 ?  0.752  7.638 -9.413 1.00  57.11 0 A 1
ATOM   5051 C CG1 . ILE A 1 674 ?  0.015  8.991 -9.411 1.00  53.88 0 A 1
ATOM   5052 C CG2 . ILE A 1 674 ?  1.222  7.299 -10.841 1.00  54.07 0 A 1
ATOM   5053 C CD1 . ILE A 1 674 ?  0.965 10.181 -9.538 1.00  49.02 0 A 1
ATOM   5054 N N   . LEU A 1 675 ?  0.191  4.205 -9.580 1.00  59.65 0 A 1
ATOM   5055 C CA  . LEU A 1 675 ?  0.896  2.933 -9.693 1.00  59.30 0 A 1
ATOM   5056 C C   . LEU A 1 675 ?  2.309  3.172 -10.242 1.00  61.37 0 A 1
ATOM   5057 O O   . LEU A 1 675 ?  2.481  3.821 -11.274 1.00  61.34 0 A 1
ATOM   5058 C CB  . LEU A 1 675 ?  0.120  1.984 -10.621 1.00  56.27 0 A 1
ATOM   5059 C CG  . LEU A 1 675 ? -1.111  1.341 -9.971 1.00  51.30 0 A 1
ATOM   5060 C CD1 . LEU A 1 675 ? -2.014  0.731 -11.039 1.00  45.62 0 A 1
ATOM   5061 C CD2 . LEU A 1 675 ? -0.713  0.209 -9.014 1.00  47.65 0 A 1
ATOM   5062 N N   . LYS A 1 676 ?  3.322  2.581 -9.612 1.00  62.56 0 A 1
ATOM   5063 C CA  . LYS A 1 676 ?  4.719  2.680 -10.069 1.00  61.10 0 A 1
ATOM   5064 C C   . LYS A 1 676 ?  4.936  2.142 -11.482 1.00  62.41 0 A 1
ATOM   5065 O O   . LYS A 1 676 ?  5.927  2.493 -12.114 1.00  60.87 0 A 1
ATOM   5066 C CB  . LYS A 1 676 ?  5.659  1.950 -9.102 1.00  57.08 0 A 1
ATOM   5067 C CG  . LYS A 1 676 ?  5.861  2.706 -7.782 1.00  53.59 0 A 1
ATOM   5068 C CD  . LYS A 1 676 ?  6.914  1.997 -6.910 1.00  50.51 0 A 1
ATOM   5069 C CE  . LYS A 1 676 ?  7.180  2.794 -5.635 1.00  46.58 0 A 1
ATOM   5070 N NZ  . LYS A 1 676 ?  8.196  2.150 -4.764 1.00  42.94 1 A 1
ATOM   5071 N N   . ILE A 1 677 ?  4.052  1.304 -11.971 1.00  64.70 0 A 1
ATOM   5072 C CA  . ILE A 1 677 ?  4.098  0.773 -13.340 1.00  64.73 0 A 1
ATOM   5073 C C   . ILE A 1 677 ?  3.499  1.744 -14.364 1.00  69.07 0 A 1
ATOM   5074 O O   . ILE A 1 677 ?  3.803  1.620 -15.542 1.00  65.75 0 A 1
ATOM   5075 C CB  . ILE A 1 677 ?  3.424 -0.614 -13.438 1.00  58.00 0 A 1
ATOM   5076 C CG1 . ILE A 1 677 ?  1.932 -0.564 -13.035 1.00  52.14 0 A 1
ATOM   5077 C CG2 . ILE A 1 677 ?  4.215 -1.619 -12.564 1.00  49.72 0 A 1
ATOM   5078 C CD1 . ILE A 1 677 ?  1.162 -1.854 -13.365 1.00  44.58 0 A 1
ATOM   5079 N N   . TYR A 1 678 ?  2.683  2.699 -13.917 1.00  75.60 0 A 1
ATOM   5080 C CA  . TYR A 1 678 ?  2.004  3.608 -14.825 1.00  78.49 0 A 1
ATOM   5081 C C   . TYR A 1 678 ?  2.982  4.610 -15.417 1.00  81.35 0 A 1
ATOM   5082 O O   . TYR A 1 678 ?  3.773  5.236 -14.699 1.00  80.66 0 A 1
ATOM   5083 C CB  . TYR A 1 678 ?  0.843  4.294 -14.096 1.00  74.91 0 A 1
ATOM   5084 C CG  . TYR A 1 678 ? -0.121  4.963 -15.054 1.00  72.27 0 A 1
ATOM   5085 C CD1 . TYR A 1 678 ? -0.013  6.340 -15.335 1.00  65.87 0 A 1
ATOM   5086 C CD2 . TYR A 1 678 ? -1.135  4.200 -15.664 1.00  63.79 0 A 1
ATOM   5087 C CE1 . TYR A 1 678 ? -0.925  6.950 -16.204 1.00  59.13 0 A 1
ATOM   5088 C CE2 . TYR A 1 678 ? -2.053  4.809 -16.540 1.00  58.22 0 A 1
ATOM   5089 C CZ  . TYR A 1 678 ? -1.954  6.188 -16.801 1.00  58.45 0 A 1
ATOM   5090 O OH  . TYR A 1 678 ? -2.869  6.792 -17.623 1.00  55.70 0 A 1
ATOM   5091 N N   . THR A 1 679 ?  2.935  4.772 -16.731 1.00  86.27 0 A 1
ATOM   5092 C CA  . THR A 1 679 ?  3.801  5.684 -17.478 1.00  88.32 0 A 1
ATOM   5093 C C   . THR A 1 679 ?  2.983  6.532 -18.435 1.00  89.87 0 A 1
ATOM   5094 O O   . THR A 1 679 ?  2.095  6.042 -19.135 1.00  88.74 0 A 1
ATOM   5095 C CB  . THR A 1 679 ?  4.908  4.945 -18.231 1.00  86.31 0 A 1
ATOM   5096 C CG2 . THR A 1 679 ?  5.905  4.268 -17.291 1.00  74.90 0 A 1
ATOM   5097 O OG1 . THR A 1 679 ?  4.357  3.950 -19.049 1.00  75.56 0 A 1
ATOM   5098 N N   . ALA A 1 680 ?  3.285  7.820 -18.460 1.00  92.06 0 A 1
ATOM   5099 C CA  . ALA A 1 680 ?  2.595  8.767 -19.317 1.00  92.36 0 A 1
ATOM   5100 C C   . ALA A 1 680 ?  3.548  9.840 -19.838 1.00  92.91 0 A 1
ATOM   5101 O O   . ALA A 1 680 ?  4.412 10.343 -19.110 1.00  92.28 0 A 1
ATOM   5102 C CB  . ALA A 1 680 ?  1.417  9.378 -18.554 1.00  91.02 0 A 1
ATOM   5103 N N   . LEU A 1 681 ?  3.375 10.206 -21.093 1.00  94.05 0 A 1
ATOM   5104 C CA  . LEU A 1 681 ?  4.139 11.262 -21.749 1.00  94.60 0 A 1
ATOM   5105 C C   . LEU A 1 681 ?  3.179 12.224 -22.436 1.00  94.93 0 A 1
ATOM   5106 O O   . LEU A 1 681 ?  2.529 11.866 -23.422 1.00  94.03 0 A 1
ATOM   5107 C CB  . LEU A 1 681 ?  5.165 10.604 -22.678 1.00  94.40 0 A 1
ATOM   5108 C CG  . LEU A 1 681 ?  6.179 11.614 -23.259 1.00  93.71 0 A 1
ATOM   5109 C CD1 . LEU A 1 681 ?  7.559 10.978 -23.351 1.00  88.78 0 A 1
ATOM   5110 C CD2 . LEU A 1 681 ?  5.783 12.078 -24.659 1.00  88.60 0 A 1
ATOM   5111 N N   . ASP A 1 682 ?  3.123 13.452 -21.929 1.00  94.56 0 A 1
ATOM   5112 C CA  . ASP A 1 682 ?  2.286 14.509 -22.478 1.00  94.84 0 A 1
ATOM   5113 C C   . ASP A 1 682 ?  3.139 15.724 -22.853 1.00  94.94 0 A 1
ATOM   5114 O O   . ASP A 1 682 ?  3.659 16.451 -22.005 1.00  94.10 0 A 1
ATOM   5115 C CB  . ASP A 1 682 ?  1.144 14.854 -21.506 1.00  94.37 0 A 1
ATOM   5116 C CG  . ASP A 1 682 ?  0.069 15.753 -22.141 1.00  93.81 0 A 1
ATOM   5117 O OD1 . ASP A 1 682 ?  0.335 16.332 -23.216 1.00  90.85 0 A 1
ATOM   5118 O OD2 . ASP A 1 682 ? -1.025 15.853 -21.560 1.00  89.98 -1 A 1
ATOM   5119 N N   . PHE A 1 683 ?  3.304 15.920 -24.142 1.00  95.56 0 A 1
ATOM   5120 C CA  . PHE A 1 683 ?  3.975 17.068 -24.750 1.00  96.07 0 A 1
ATOM   5121 C C   . PHE A 1 683 ?  2.994 17.961 -25.524 1.00  96.24 0 A 1
ATOM   5122 O O   . PHE A 1 683 ?  3.439 18.824 -26.285 1.00  94.51 0 A 1
ATOM   5123 C CB  . PHE A 1 683 ?  5.127 16.592 -25.658 1.00  95.66 0 A 1
ATOM   5124 C CG  . PHE A 1 683 ?  6.342 15.943 -25.008 1.00  95.91 0 A 1
ATOM   5125 C CD1 . PHE A 1 683 ?  6.445 15.725 -23.624 1.00  93.95 0 A 1
ATOM   5126 C CD2 . PHE A 1 683 ?  7.418 15.578 -25.836 1.00  93.94 0 A 1
ATOM   5127 C CE1 . PHE A 1 683 ?  7.598 15.147 -23.068 1.00  93.20 0 A 1
ATOM   5128 C CE2 . PHE A 1 683 ?  8.582 15.000 -25.284 1.00  93.27 0 A 1
ATOM   5129 C CZ  . PHE A 1 683 ?  8.664 14.782 -23.900 1.00  94.21 0 A 1
ATOM   5130 N N   . SER A 1 684 ?  1.704 17.750 -25.343 1.00  95.49 0 A 1
ATOM   5131 C CA  . SER A 1 684 ?  0.665 18.450 -26.084 1.00  95.59 0 A 1
ATOM   5132 C C   . SER A 1 684 ?  0.672 19.962 -25.856 1.00  95.69 0 A 1
ATOM   5133 O O   . SER A 1 684 ?  1.281 20.477 -24.922 1.00  94.66 0 A 1
ATOM   5134 C CB  . SER A 1 684 ? -0.707 17.855 -25.764 1.00  94.51 0 A 1
ATOM   5135 O OG  . SER A 1 684 ? -1.089 18.129 -24.432 1.00  91.61 0 A 1
ATOM   5136 N N   . GLU A 1 685 ?  0.019 20.680 -26.731 1.00  95.80 0 A 1
ATOM   5137 C CA  . GLU A 1 685 ? -0.146 22.133 -26.631 1.00  95.87 0 A 1
ATOM   5138 C C   . GLU A 1 685 ?  1.166 22.902 -26.440 1.00  96.29 0 A 1
ATOM   5139 O O   . GLU A 1 685 ?  1.343 23.742 -25.556 1.00  94.87 0 A 1
ATOM   5140 C CB  . GLU A 1 685 ? -1.219 22.486 -25.607 1.00  94.58 0 A 1
ATOM   5141 C CG  . GLU A 1 685 ? -2.584 21.888 -26.004 1.00  89.85 0 A 1
ATOM   5142 C CD  . GLU A 1 685 ? -3.705 22.557 -25.212 1.00  86.05 0 A 1
ATOM   5143 O OE1 . GLU A 1 685 ? -4.591 21.834 -24.731 1.00  77.27 0 A 1
ATOM   5144 O OE2 . GLU A 1 685 ? -3.653 23.803 -25.062 1.00  78.40 -1 A 1
ATOM   5145 N N   . ASN A 1 686 ?  2.112 22.608 -27.318 1.00  96.04 0 A 1
ATOM   5146 C CA  . ASN A 1 686 ?  3.387 23.296 -27.429 1.00  96.40 0 A 1
ATOM   5147 C C   . ASN A 1 686 ?  3.616 23.768 -28.875 1.00  96.59 0 A 1
ATOM   5148 O O   . ASN A 1 686 ?  2.694 23.828 -29.709 1.00  93.75 0 A 1
ATOM   5149 C CB  . ASN A 1 686 ?  4.489 22.377 -26.864 1.00  96.15 0 A 1
ATOM   5150 C CG  . ASN A 1 686 ?  4.564 22.438 -25.348 1.00  96.46 0 A 1
ATOM   5151 N ND2 . ASN A 1 686 ?  4.092 21.431 -24.661 1.00  91.31 0 A 1
ATOM   5152 O OD1 . ASN A 1 686 ?  5.069 23.403 -24.789 1.00  91.07 0 A 1
ATOM   5153 N N   . LYS A 1 687 ?  4.846 24.116 -29.198 1.00  97.17 0 A 1
ATOM   5154 C CA  . LYS A 1 687 ?  5.282 24.534 -30.540 1.00  96.82 0 A 1
ATOM   5155 C C   . LYS A 1 687 ?  6.380 23.615 -31.082 1.00  97.00 0 A 1
ATOM   5156 O O   . LYS A 1 687 ?  7.342 24.082 -31.683 1.00  94.57 0 A 1
ATOM   5157 C CB  . LYS A 1 687 ?  5.715 26.005 -30.519 1.00  95.55 0 A 1
ATOM   5158 C CG  . LYS A 1 687 ?  4.551 26.944 -30.184 1.00  91.72 0 A 1
ATOM   5159 C CD  . LYS A 1 687 ?  5.045 28.392 -30.141 1.00  85.40 0 A 1
ATOM   5160 C CE  . LYS A 1 687 ?  3.845 29.306 -29.984 1.00  75.73 0 A 1
ATOM   5161 N NZ  . LYS A 1 687 ?  4.266 30.688 -29.676 1.00  64.57 1 A 1
ATOM   5162 N N   . LEU A 1 688 ?  6.271 22.320 -30.808 1.00  96.51 0 A 1
ATOM   5163 C CA  . LEU A 1 688 ?  7.231 21.324 -31.267 1.00  96.88 0 A 1
ATOM   5164 C C   . LEU A 1 688 ?  7.041 21.064 -32.761 1.00  96.83 0 A 1
ATOM   5165 O O   . LEU A 1 688 ?  5.924 20.928 -33.246 1.00  95.52 0 A 1
ATOM   5166 C CB  . LEU A 1 688 ?  7.095 20.029 -30.443 1.00  96.47 0 A 1
ATOM   5167 C CG  . LEU A 1 688 ?  7.381 20.205 -28.943 1.00  96.05 0 A 1
ATOM   5168 C CD1 . LEU A 1 688 ?  7.081 18.907 -28.191 1.00  94.03 0 A 1
ATOM   5169 C CD2 . LEU A 1 688 ?  8.839 20.588 -28.669 1.00  93.45 0 A 1
ATOM   5170 N N   . GLU A 1 689 ?  8.147 20.996 -33.467 1.00  96.55 0 A 1
ATOM   5171 C CA  . GLU A 1 689 ?  8.233 20.899 -34.918 1.00  96.18 0 A 1
ATOM   5172 C C   . GLU A 1 689 ?  9.032 19.664 -35.355 1.00  96.44 0 A 1
ATOM   5173 O O   . GLU A 1 689 ?  9.659 18.972 -34.545 1.00  93.88 0 A 1
ATOM   5174 C CB  . GLU A 1 689 ?  8.868 22.183 -35.483 1.00  93.08 0 A 1
ATOM   5175 C CG  . GLU A 1 689 ?  8.045 23.463 -35.247 1.00  85.00 0 A 1
ATOM   5176 C CD  . GLU A 1 689 ?  8.732 24.741 -35.766 1.00  85.82 0 A 1
ATOM   5177 O OE1 . GLU A 1 689 ?  8.275 25.840 -35.380 1.00  77.82 0 A 1
ATOM   5178 O OE2 . GLU A 1 689 ?  9.724 24.627 -36.514 1.00  78.74 -1 A 1
ATOM   5179 N N   . GLY A 1 690 ?  9.053 19.409 -36.652 1.00  96.15 0 A 1
ATOM   5180 C CA  . GLY A 1 690 ?  9.785 18.286 -37.225 1.00  96.10 0 A 1
ATOM   5181 C C   . GLY A 1 690 ?  9.068 16.949 -37.038 1.00  96.91 0 A 1
ATOM   5182 O O   . GLY A 1 690 ?  7.888 16.891 -36.717 1.00  95.42 0 A 1
ATOM   5183 N N   . GLU A 1 691 ?  9.811 15.875 -37.284 1.00  96.65 0 A 1
ATOM   5184 C CA  . GLU A 1 691 ?  9.241 14.529 -37.199 1.00  96.66 0 A 1
ATOM   5185 C C   . GLU A 1 691 ?  9.160 14.028 -35.752 1.00  96.97 0 A 1
ATOM   5186 O O   . GLU A 1 691 ? 10.026 14.303 -34.922 1.00  95.42 0 A 1
ATOM   5187 C CB  . GLU A 1 691 ? 10.051 13.538 -38.054 1.00  95.12 0 A 1
ATOM   5188 C CG  . GLU A 1 691 ?  9.978 13.836 -39.556 1.00  87.74 0 A 1
ATOM   5189 C CD  . GLU A 1 691 ? 10.658 12.760 -40.435 1.00  82.71 0 A 1
ATOM   5190 O OE1 . GLU A 1 691 ? 10.595 12.906 -41.671 1.00  75.13 0 A 1
ATOM   5191 O OE2 . GLU A 1 691 ? 11.243 11.792 -39.893 1.00  75.30 -1 A 1
ATOM   5192 N N   . ILE A 1 692 ?  8.149 13.212 -35.473 1.00  96.79 0 A 1
ATOM   5193 C CA  . ILE A 1 692 ?  8.080 12.443 -34.227 1.00  96.95 0 A 1
ATOM   5194 C C   . ILE A 1 692 ?  9.278 11.486 -34.180 1.00  96.73 0 A 1
ATOM   5195 O O   . ILE A 1 692 ?  9.499 10.719 -35.128 1.00  95.63 0 A 1
ATOM   5196 C CB  . ILE A 1 692 ?  6.740 11.686 -34.101 1.00  96.71 0 A 1
ATOM   5197 C CG1 . ILE A 1 692 ?  5.544 12.662 -34.105 1.00  95.48 0 A 1
ATOM   5198 C CG2 . ILE A 1 692 ?  6.730 10.838 -32.812 1.00  95.37 0 A 1
ATOM   5199 C CD1 . ILE A 1 692 ?  4.168 11.969 -34.186 1.00  93.17 0 A 1
ATOM   5200 N N   . PRO A 1 693 ? 10.078 11.486 -33.105 1.00  96.63 0 A 1
ATOM   5201 C CA  . PRO A 1 693 ? 11.273 10.658 -33.009 1.00  96.11 0 A 1
ATOM   5202 C C   . PRO A 1 693 ? 10.979  9.160 -33.174 1.00  96.02 0 A 1
ATOM   5203 O O   . PRO A 1 693 ? 10.204  8.592 -32.417 1.00  94.81 0 A 1
ATOM   5204 C CB  . PRO A 1 693 ? 11.861 10.946 -31.626 1.00  95.01 0 A 1
ATOM   5205 C CG  . PRO A 1 693 ? 11.363 12.348 -31.310 1.00  93.38 0 A 1
ATOM   5206 C CD  . PRO A 1 693 ?  9.986 12.381 -31.959 1.00  95.76 0 A 1
ATOM   5207 N N   . ARG A 1 694 ? 11.679  8.497 -34.084 1.00  95.79 0 A 1
ATOM   5208 C CA  . ARG A 1 694 ? 11.540  7.044 -34.278 1.00  95.27 0 A 1
ATOM   5209 C C   . ARG A 1 694 ? 11.835  6.234 -33.017 1.00  95.47 0 A 1
ATOM   5210 O O   . ARG A 1 694 ? 11.289  5.156 -32.830 1.00  93.30 0 A 1
ATOM   5211 C CB  . ARG A 1 694 ? 12.446  6.563 -35.415 1.00  92.92 0 A 1
ATOM   5212 C CG  . ARG A 1 694 ? 12.040  7.151 -36.769 1.00  80.20 0 A 1
ATOM   5213 C CD  . ARG A 1 694 ? 12.924  6.591 -37.872 1.00  78.07 0 A 1
ATOM   5214 N NE  . ARG A 1 694 ? 12.653  7.250 -39.159 1.00  66.35 0 A 1
ATOM   5215 C CZ  . ARG A 1 694 ? 13.213  6.985 -40.324 1.00  57.34 0 A 1
ATOM   5216 N NH1 . ARG A 1 694 ? 14.087  6.023 -40.452 1.00  51.70 1 A 1
ATOM   5217 N NH2 . ARG A 1 694 ? 12.894  7.698 -41.364 1.00  49.46 0 A 1
ATOM   5218 N N   . SER A 1 695 ? 12.696  6.775 -32.143 1.00  95.05 0 A 1
ATOM   5219 C CA  . SER A 1 695 ? 13.035  6.180 -30.847 1.00  94.84 0 A 1
ATOM   5220 C C   . SER A 1 695 ? 11.849  6.075 -29.886 1.00  94.92 0 A 1
ATOM   5221 O O   . SER A 1 695 ? 11.968  5.385 -28.881 1.00  93.67 0 A 1
ATOM   5222 C CB  . SER A 1 695 ? 14.168  6.956 -30.192 1.00  93.92 0 A 1
ATOM   5223 O OG  . SER A 1 695 ? 13.848  8.325 -30.101 1.00  90.78 0 A 1
ATOM   5224 N N   . ILE A 1 696 ? 10.701  6.694 -30.187 1.00  95.12 0 A 1
ATOM   5225 C CA  . ILE A 1 696 ?  9.487  6.549 -29.374 1.00  95.49 0 A 1
ATOM   5226 C C   . ILE A 1 696 ?  9.055  5.089 -29.215 1.00  95.36 0 A 1
ATOM   5227 O O   . ILE A 1 696 ?  8.569  4.704 -28.169 1.00  94.01 0 A 1
ATOM   5228 C CB  . ILE A 1 696 ?  8.374  7.434 -29.950 1.00  94.71 0 A 1
ATOM   5229 C CG1 . ILE A 1 696 ?  7.319  7.720 -28.868 1.00  90.99 0 A 1
ATOM   5230 C CG2 . ILE A 1 696 ?  7.733  6.840 -31.218 1.00  89.94 0 A 1
ATOM   5231 C CD1 . ILE A 1 696 ?  6.554  9.017 -29.149 1.00  84.60 0 A 1
ATOM   5232 N N   . GLY A 1 697 ?  9.346  4.260 -30.199 1.00  95.17 0 A 1
ATOM   5233 C CA  . GLY A 1 697 ?  9.082  2.816 -30.133 1.00  94.73 0 A 1
ATOM   5234 C C   . GLY A 1 697 ?  9.912  2.047 -29.100 1.00  94.84 0 A 1
ATOM   5235 O O   . GLY A 1 697 ?  9.694  0.853 -28.909 1.00  93.17 0 A 1
ATOM   5236 N N   . LEU A 1 698 ? 10.863  2.708 -28.426 1.00  94.39 0 A 1
ATOM   5237 C CA  . LEU A 1 698 ? 11.603  2.127 -27.298 1.00  93.75 0 A 1
ATOM   5238 C C   . LEU A 1 698 ? 10.810  2.186 -25.985 1.00  93.59 0 A 1
ATOM   5239 O O   . LEU A 1 698 ? 11.107  1.417 -25.075 1.00  91.90 0 A 1
ATOM   5240 C CB  . LEU A 1 698 ? 12.951  2.853 -27.132 1.00  92.99 0 A 1
ATOM   5241 C CG  . LEU A 1 698 ? 13.893  2.764 -28.352 1.00  91.84 0 A 1
ATOM   5242 C CD1 . LEU A 1 698 ? 15.134  3.625 -28.110 1.00  88.85 0 A 1
ATOM   5243 C CD2 . LEU A 1 698 ? 14.362  1.327 -28.616 1.00  88.30 0 A 1
ATOM   5244 N N   . LEU A 1 699 ?  9.808  3.056 -25.890 1.00  93.88 0 A 1
ATOM   5245 C CA  . LEU A 1 699 ?  9.017  3.297 -24.675 1.00  93.85 0 A 1
ATOM   5246 C C   . LEU A 1 699 ?  7.920  2.240 -24.500 1.00  93.60 0 A 1
ATOM   5247 O O   . LEU A 1 699 ?  6.731  2.550 -24.448 1.00  91.69 0 A 1
ATOM   5248 C CB  . LEU A 1 699 ?  8.447  4.727 -24.700 1.00  93.66 0 A 1
ATOM   5249 C CG  . LEU A 1 699 ?  9.454  5.860 -24.967 1.00  93.31 0 A 1
ATOM   5250 C CD1 . LEU A 1 699 ?  8.741  7.206 -24.843 1.00  90.87 0 A 1
ATOM   5251 C CD2 . LEU A 1 699 ? 10.631  5.845 -24.006 1.00  90.62 0 A 1
ATOM   5252 N N   . LYS A 1 700 ?  8.311  0.975 -24.436 1.00  92.90 0 A 1
ATOM   5253 C CA  . LYS A 1 700 ?  7.398 -0.176 -24.529 1.00  92.06 0 A 1
ATOM   5254 C C   . LYS A 1 700 ?  6.393 -0.293 -23.377 1.00  91.46 0 A 1
ATOM   5255 O O   . LYS A 1 700 ?  5.382 -0.950 -23.554 1.00  87.88 0 A 1
ATOM   5256 C CB  . LYS A 1 700 ?  8.190 -1.471 -24.623 1.00  90.40 0 A 1
ATOM   5257 C CG  . LYS A 1 700 ?  9.008 -1.554 -25.910 1.00  83.72 0 A 1
ATOM   5258 C CD  . LYS A 1 700 ?  9.714 -2.903 -25.956 1.00  76.96 0 A 1
ATOM   5259 C CE  . LYS A 1 700 ? 10.587 -3.001 -27.200 1.00  67.65 0 A 1
ATOM   5260 N NZ  . LYS A 1 700 ? 11.304 -4.290 -27.215 1.00  59.04 1 A 1
ATOM   5261 N N   . GLU A 1 701 ?  6.700  0.331 -22.230 1.00  90.63 0 A 1
ATOM   5262 C CA  . GLU A 1 701 ?  5.838  0.342 -21.048 1.00  89.12 0 A 1
ATOM   5263 C C   . GLU A 1 701 ?  4.896  1.557 -21.023 1.00  89.80 0 A 1
ATOM   5264 O O   . GLU A 1 701 ?  4.212  1.794 -20.034 1.00  87.70 0 A 1
ATOM   5265 C CB  . GLU A 1 701 ?  6.707  0.312 -19.775 1.00  86.30 0 A 1
ATOM   5266 C CG  . GLU A 1 701 ?  7.720 -0.833 -19.710 1.00  80.41 0 A 1
ATOM   5267 C CD  . GLU A 1 701 ?  7.093 -2.229 -19.745 1.00  74.90 0 A 1
ATOM   5268 O OE1 . GLU A 1 701 ?  7.673 -3.091 -20.446 1.00  66.17 0 A 1
ATOM   5269 O OE2 . GLU A 1 701 ?  6.091 -2.440 -19.042 1.00  65.40 -1 A 1
ATOM   5270 N N   . LEU A 1 702 ?  4.883  2.389 -22.081 1.00  91.85 0 A 1
ATOM   5271 C CA  . LEU A 1 702 ?  4.105  3.622 -22.114 1.00  92.84 0 A 1
ATOM   5272 C C   . LEU A 1 702 ?  2.604  3.316 -22.249 1.00  92.90 0 A 1
ATOM   5273 O O   . LEU A 1 702 ?  2.184  2.659 -23.200 1.00  91.94 0 A 1
ATOM   5274 C CB  . LEU A 1 702 ?  4.623  4.509 -23.252 1.00  92.82 0 A 1
ATOM   5275 C CG  . LEU A 1 702 ?  4.088  5.957 -23.205 1.00  92.00 0 A 1
ATOM   5276 C CD1 . LEU A 1 702 ?  4.633  6.737 -22.010 1.00  89.77 0 A 1
ATOM   5277 C CD2 . LEU A 1 702 ?  4.537  6.693 -24.471 1.00  89.13 0 A 1
ATOM   5278 N N   . HIS A 1 703 ?  1.809  3.854 -21.308 1.00  91.86 0 A 1
ATOM   5279 C CA  . HIS A 1 703 ?  0.354  3.678 -21.281 1.00  91.25 0 A 1
ATOM   5280 C C   . HIS A 1 703 ? -0.374  4.839 -21.958 1.00  91.77 0 A 1
ATOM   5281 O O   . HIS A 1 703 ? -1.368  4.636 -22.652 1.00  90.94 0 A 1
ATOM   5282 C CB  . HIS A 1 703 ? -0.111  3.534 -19.826 1.00  89.78 0 A 1
ATOM   5283 C CG  . HIS A 1 703 ?  0.350  2.272 -19.145 1.00  87.78 0 A 1
ATOM   5284 C CD2 . HIS A 1 703 ? -0.451  1.270 -18.650 1.00  75.27 0 A 1
ATOM   5285 N ND1 . HIS A 1 703 ?  1.645  1.893 -18.899 1.00  75.78 0 A 1
ATOM   5286 C CE1 . HIS A 1 703 ?  1.625  0.695 -18.286 1.00  76.07 0 A 1
ATOM   5287 N NE2 . HIS A 1 703 ?  0.373  0.290 -18.104 1.00  77.40 0 A 1
ATOM   5288 N N   . VAL A 1 704 ?  0.108  6.070 -21.781 1.00  92.87 0 A 1
ATOM   5289 C CA  . VAL A 1 704 ? -0.497  7.285 -22.331 1.00  92.80 0 A 1
ATOM   5290 C C   . VAL A 1 704 ?  0.540  8.088 -23.103 1.00  93.46 0 A 1
ATOM   5291 O O   . VAL A 1 704 ?  1.589  8.443 -22.564 1.00  92.91 0 A 1
ATOM   5292 C CB  . VAL A 1 704 ? -1.151  8.142 -21.227 1.00  91.36 0 A 1
ATOM   5293 C CG1 . VAL A 1 704 ? -1.787  9.412 -21.791 1.00  87.12 0 A 1
ATOM   5294 C CG2 . VAL A 1 704 ? -2.241  7.351 -20.492 1.00  87.58 0 A 1
ATOM   5295 N N   . LEU A 1 705 ?  0.229  8.415 -24.353 1.00  94.45 0 A 1
ATOM   5296 C CA  . LEU A 1 705 ?  1.042  9.272 -25.207 1.00  95.08 0 A 1
ATOM   5297 C C   . LEU A 1 705 ?  0.179 10.378 -25.799 1.00  95.12 0 A 1
ATOM   5298 O O   . LEU A 1 705 ? -0.698 10.107 -26.622 1.00  94.51 0 A 1
ATOM   5299 C CB  . LEU A 1 705 ?  1.705  8.409 -26.284 1.00  95.29 0 A 1
ATOM   5300 C CG  . LEU A 1 705 ?  2.531  9.207 -27.311 1.00  95.20 0 A 1
ATOM   5301 C CD1 . LEU A 1 705 ?  3.666  9.997 -26.666 1.00  93.35 0 A 1
ATOM   5302 C CD2 . LEU A 1 705 ?  3.134  8.233 -28.319 1.00  93.08 0 A 1
ATOM   5303 N N   . ASN A 1 706 ?  0.476 11.622 -25.430 1.00  95.29 0 A 1
ATOM   5304 C CA  . ASN A 1 706 ? -0.167 12.794 -25.997 1.00  95.27 0 A 1
ATOM   5305 C C   . ASN A 1 706 ?  0.876 13.726 -26.622 1.00  95.26 0 A 1
ATOM   5306 O O   . ASN A 1 706 ?  1.722 14.304 -25.945 1.00  94.72 0 A 1
ATOM   5307 C CB  . ASN A 1 706 ? -1.037 13.453 -24.912 1.00  94.67 0 A 1
ATOM   5308 C CG  . ASN A 1 706 ? -1.925 14.557 -25.468 1.00  93.74 0 A 1
ATOM   5309 N ND2 . ASN A 1 706 ? -2.751 15.133 -24.630 1.00  88.21 0 A 1
ATOM   5310 O OD1 . ASN A 1 706 ? -1.892 14.899 -26.635 1.00  89.30 0 A 1
ATOM   5311 N N   . LEU A 1 707 ?  0.816 13.855 -27.946 1.00  95.90 0 A 1
ATOM   5312 C CA  . LEU A 1 707 ?  1.636 14.763 -28.753 1.00  96.28 0 A 1
ATOM   5313 C C   . LEU A 1 707 ?  0.768 15.783 -29.502 1.00  96.46 0 A 1
ATOM   5314 O O   . LEU A 1 707 ?  1.260 16.448 -30.421 1.00  94.91 0 A 1
ATOM   5315 C CB  . LEU A 1 707 ?  2.509 13.943 -29.728 1.00  96.06 0 A 1
ATOM   5316 C CG  . LEU A 1 707 ?  3.454 12.908 -29.092 1.00  95.72 0 A 1
ATOM   5317 C CD1 . LEU A 1 707 ?  4.217 12.177 -30.198 1.00  93.88 0 A 1
ATOM   5318 C CD2 . LEU A 1 707 ?  4.480 13.541 -28.165 1.00  93.33 0 A 1
ATOM   5319 N N   . SER A 1 708 ? -0.500 15.889 -29.135 1.00  95.99 0 A 1
ATOM   5320 C CA  . SER A 1 708 ? -1.478 16.716 -29.827 1.00  95.87 0 A 1
ATOM   5321 C C   . SER A 1 708 ? -1.161 18.209 -29.752 1.00  95.80 0 A 1
ATOM   5322 O O   . SER A 1 708 ? -0.332 18.645 -28.962 1.00  94.93 0 A 1
ATOM   5323 C CB  . SER A 1 708 ? -2.892 16.422 -29.299 1.00  94.67 0 A 1
ATOM   5324 O OG  . SER A 1 708 ? -3.046 16.902 -27.978 1.00  90.40 0 A 1
ATOM   5325 N N   . SER A 1 709 ? -1.810 18.996 -30.592 1.00  96.27 0 A 1
ATOM   5326 C CA  . SER A 1 709 ? -1.694 20.455 -30.567 1.00  96.21 0 A 1
ATOM   5327 C C   . SER A 1 709 ? -0.249 20.958 -30.613 1.00  96.67 0 A 1
ATOM   5328 O O   . SER A 1 709 ?  0.180 21.806 -29.828 1.00  94.85 0 A 1
ATOM   5329 C CB  . SER A 1 709 ? -2.493 21.037 -29.395 1.00  95.01 0 A 1
ATOM   5330 O OG  . SER A 1 709 ? -3.839 20.623 -29.457 1.00  86.48 0 A 1
ATOM   5331 N N   . ASN A 1 710 ?  0.529 20.411 -31.539 1.00  96.22 0 A 1
ATOM   5332 C CA  . ASN A 1 710 ?  1.884 20.835 -31.868 1.00  96.52 0 A 1
ATOM   5333 C C   . ASN A 1 710 ?  1.996 21.157 -33.371 1.00  96.43 0 A 1
ATOM   5334 O O   . ASN A 1 710 ?  0.985 21.331 -34.071 1.00  93.45 0 A 1
ATOM   5335 C CB  . ASN A 1 710 ?  2.875 19.746 -31.383 1.00  96.18 0 A 1
ATOM   5336 C CG  . ASN A 1 710 ?  3.243 19.903 -29.915 1.00  96.51 0 A 1
ATOM   5337 N ND2 . ASN A 1 710 ?  2.720 19.066 -29.056 1.00  91.67 0 A 1
ATOM   5338 O OD1 . ASN A 1 710 ?  4.032 20.766 -29.555 1.00  91.49 0 A 1
ATOM   5339 N N   . ALA A 1 711 ?  3.193 21.243 -33.873 1.00  97.18 0 A 1
ATOM   5340 C CA  . ALA A 1 711 ?  3.478 21.415 -35.297 1.00  96.98 0 A 1
ATOM   5341 C C   . ALA A 1 711 ?  4.314 20.253 -35.860 1.00  97.26 0 A 1
ATOM   5342 O O   . ALA A 1 711 ?  5.138 20.463 -36.749 1.00  94.96 0 A 1
ATOM   5343 C CB  . ALA A 1 711 ?  4.092 22.803 -35.507 1.00  95.75 0 A 1
ATOM   5344 N N   . PHE A 1 712 ?  4.106 19.038 -35.339 1.00  97.06 0 A 1
ATOM   5345 C CA  . PHE A 1 712 ?  4.793 17.855 -35.855 1.00  97.23 0 A 1
ATOM   5346 C C   . PHE A 1 712 ?  4.436 17.606 -37.320 1.00  97.24 0 A 1
ATOM   5347 O O   . PHE A 1 712 ?  3.280 17.732 -37.736 1.00  96.02 0 A 1
ATOM   5348 C CB  . PHE A 1 712 ?  4.495 16.611 -34.999 1.00  97.00 0 A 1
ATOM   5349 C CG  . PHE A 1 712 ?  5.164 16.601 -33.643 1.00  97.31 0 A 1
ATOM   5350 C CD1 . PHE A 1 712 ?  6.567 16.547 -33.559 1.00  95.58 0 A 1
ATOM   5351 C CD2 . PHE A 1 712 ?  4.396 16.623 -32.465 1.00  95.30 0 A 1
ATOM   5352 C CE1 . PHE A 1 712 ?  7.206 16.519 -32.299 1.00  94.68 0 A 1
ATOM   5353 C CE2 . PHE A 1 712 ?  5.024 16.596 -31.207 1.00  94.47 0 A 1
ATOM   5354 C CZ  . PHE A 1 712 ?  6.429 16.548 -31.126 1.00  95.83 0 A 1
ATOM   5355 N N   . THR A 1 713 ?  5.449 17.233 -38.097 1.00  97.08 0 A 1
ATOM   5356 C CA  . THR A 1 713 ?  5.371 16.971 -39.535 1.00  96.74 0 A 1
ATOM   5357 C C   . THR A 1 713 ?  5.889 15.572 -39.863 1.00  96.46 0 A 1
ATOM   5358 O O   . THR A 1 713 ?  6.403 14.860 -38.993 1.00  93.57 0 A 1
ATOM   5359 C CB  . THR A 1 713 ?  6.146 18.038 -40.339 1.00  95.41 0 A 1
ATOM   5360 C CG2 . THR A 1 713 ?  5.564 19.442 -40.190 1.00  88.19 0 A 1
ATOM   5361 O OG1 . THR A 1 713 ?  7.497 18.098 -39.948 1.00  88.39 0 A 1
ATOM   5362 N N   . GLY A 1 714 ?  5.785 15.189 -41.125 1.00  95.81 0 A 1
ATOM   5363 C CA  . GLY A 1 714 ?  6.234 13.870 -41.563 1.00  95.55 0 A 1
ATOM   5364 C C   . GLY A 1 714 ?  5.261 12.762 -41.173 1.00  96.40 0 A 1
ATOM   5365 O O   . GLY A 1 714 ?  4.078 13.002 -40.941 1.00  94.42 0 A 1
ATOM   5366 N N   . HIS A 1 715 ?  5.765 11.547 -41.141 1.00  96.33 0 A 1
ATOM   5367 C CA  . HIS A 1 715 ?  4.955 10.355 -40.913 1.00  96.06 0 A 1
ATOM   5368 C C   . HIS A 1 715 ?  4.871  9.984 -39.430 1.00  96.52 0 A 1
ATOM   5369 O O   . HIS A 1 715 ?  5.828 10.166 -38.675 1.00  94.95 0 A 1
ATOM   5370 C CB  . HIS A 1 715 ?  5.519  9.189 -41.738 1.00  93.99 0 A 1
ATOM   5371 C CG  . HIS A 1 715 ?  5.517  9.462 -43.219 1.00  89.52 0 A 1
ATOM   5372 C CD2 . HIS A 1 715 ?  6.563  9.909 -43.979 1.00  75.19 0 A 1
ATOM   5373 N ND1 . HIS A 1 715 ?  4.445  9.326 -44.069 1.00  75.04 0 A 1
ATOM   5374 C CE1 . HIS A 1 715 ?  4.838  9.683 -45.310 1.00  75.04 0 A 1
ATOM   5375 N NE2 . HIS A 1 715 ?  6.120 10.049 -45.295 1.00  76.40 0 A 1
ATOM   5376 N N   . ILE A 1 716 ?  3.759  9.381 -39.029 1.00  96.49 0 A 1
ATOM   5377 C CA  . ILE A 1 716 ?  3.670  8.685 -37.738 1.00  96.57 0 A 1
ATOM   5378 C C   . ILE A 1 716 ?  4.653  7.508 -37.779 1.00  96.38 0 A 1
ATOM   5379 O O   . ILE A 1 716 ?  4.585  6.680 -38.696 1.00  95.11 0 A 1
ATOM   5380 C CB  . ILE A 1 716 ?  2.229  8.213 -37.451 1.00  96.04 0 A 1
ATOM   5381 C CG1 . ILE A 1 716 ?  1.249  9.411 -37.418 1.00  94.27 0 A 1
ATOM   5382 C CG2 . ILE A 1 716 ?  2.180  7.455 -36.115 1.00  94.28 0 A 1
ATOM   5383 C CD1 . ILE A 1 716 ? -0.226  9.018 -37.317 1.00  91.74 0 A 1
ATOM   5384 N N   . PRO A 1 717 ?  5.594  7.400 -36.837 1.00  96.70 0 A 1
ATOM   5385 C CA  . PRO A 1 717 ?  6.585  6.333 -36.865 1.00  96.26 0 A 1
ATOM   5386 C C   . PRO A 1 717 ?  5.942  4.952 -36.711 1.00  96.13 0 A 1
ATOM   5387 O O   . PRO A 1 717 ?  5.260  4.690 -35.715 1.00  94.59 0 A 1
ATOM   5388 C CB  . PRO A 1 717 ?  7.547  6.632 -35.711 1.00  94.75 0 A 1
ATOM   5389 C CG  . PRO A 1 717 ?  7.351  8.118 -35.425 1.00  92.43 0 A 1
ATOM   5390 C CD  . PRO A 1 717 ?  5.888  8.341 -35.767 1.00  95.60 0 A 1
ATOM   5391 N N   . SER A 1 718 ?  6.254  4.023 -37.604 1.00  96.06 0 A 1
ATOM   5392 C CA  . SER A 1 718 ?  5.802  2.623 -37.484 1.00  95.57 0 A 1
ATOM   5393 C C   . SER A 1 718 ?  6.300  1.942 -36.204 1.00  95.69 0 A 1
ATOM   5394 O O   . SER A 1 718 ?  5.673  1.023 -35.683 1.00  93.27 0 A 1
ATOM   5395 C CB  . SER A 1 718 ?  6.256  1.820 -38.703 1.00  93.54 0 A 1
ATOM   5396 O OG  . SER A 1 718 ?  7.664  1.846 -38.825 1.00  83.13 0 A 1
ATOM   5397 N N   . SER A 1 719 ?  7.398  2.453 -35.624 1.00  95.68 0 A 1
ATOM   5398 C CA  . SER A 1 719 ?  7.910  2.002 -34.334 1.00  95.33 0 A 1
ATOM   5399 C C   . SER A 1 719 ?  6.904  2.156 -33.183 1.00  95.59 0 A 1
ATOM   5400 O O   . SER A 1 719 ?  7.035  1.443 -32.193 1.00  94.09 0 A 1
ATOM   5401 C CB  . SER A 1 719 ?  9.216  2.716 -33.992 1.00  94.31 0 A 1
ATOM   5402 O OG  . SER A 1 719 ?  9.020  4.108 -33.846 1.00  90.55 0 A 1
ATOM   5403 N N   . MET A 1 720 ?  5.893  3.018 -33.296 1.00  95.25 0 A 1
ATOM   5404 C CA  . MET A 1 720 ?  4.803  3.105 -32.325 1.00  95.22 0 A 1
ATOM   5405 C C   . MET A 1 720 ?  4.038  1.783 -32.172 1.00  95.11 0 A 1
ATOM   5406 O O   . MET A 1 720 ?  3.509  1.517 -31.105 1.00  93.41 0 A 1
ATOM   5407 C CB  . MET A 1 720 ?  3.813  4.209 -32.713 1.00  94.39 0 A 1
ATOM   5408 C CG  . MET A 1 720 ?  4.322  5.616 -32.403 1.00  90.61 0 A 1
ATOM   5409 S SD  . MET A 1 720 ?  3.081  6.870 -32.809 1.00  90.19 0 A 1
ATOM   5410 C CE  . MET A 1 720 ?  3.739  8.294 -31.952 1.00  81.39 0 A 1
ATOM   5411 N N   . GLY A 1 721 ?  4.057  0.917 -33.162 1.00  95.37 0 A 1
ATOM   5412 C CA  . GLY A 1 721 ?  3.507 -0.442 -33.060 1.00  94.78 0 A 1
ATOM   5413 C C   . GLY A 1 721 ?  4.185 -1.326 -32.008 1.00  94.87 0 A 1
ATOM   5414 O O   . GLY A 1 721 ?  3.667 -2.384 -31.659 1.00  92.98 0 A 1
ATOM   5415 N N   . ASN A 1 722 ?  5.332 -0.891 -31.455 1.00  94.83 0 A 1
ATOM   5416 C CA  . ASN A 1 722 ?  6.009 -1.586 -30.355 1.00  94.18 0 A 1
ATOM   5417 C C   . ASN A 1 722 ?  5.468 -1.215 -28.960 1.00  93.95 0 A 1
ATOM   5418 O O   . ASN A 1 722 ?  5.867 -1.853 -27.981 1.00  91.76 0 A 1
ATOM   5419 C CB  . ASN A 1 722 ?  7.516 -1.310 -30.424 1.00  92.95 0 A 1
ATOM   5420 C CG  . ASN A 1 722 ?  8.159 -1.817 -31.705 1.00  90.81 0 A 1
ATOM   5421 N ND2 . ASN A 1 722 ?  8.979 -1.004 -32.330 1.00  81.38 0 A 1
ATOM   5422 O OD1 . ASN A 1 722 ?  7.980 -2.941 -32.120 1.00  83.07 0 A 1
ATOM   5423 N N   . LEU A 1 723 ?  4.612 -0.199 -28.849 1.00  94.28 0 A 1
ATOM   5424 C CA  . LEU A 1 723 ?  4.054  0.310 -27.598 1.00  94.49 0 A 1
ATOM   5425 C C   . LEU A 1 723 ?  2.897 -0.575 -27.116 1.00  94.01 0 A 1
ATOM   5426 O O   . LEU A 1 723 ?  1.734 -0.187 -27.150 1.00  91.91 0 A 1
ATOM   5427 C CB  . LEU A 1 723 ?  3.631  1.783 -27.764 1.00  94.27 0 A 1
ATOM   5428 C CG  . LEU A 1 723 ?  4.728  2.754 -28.239 1.00  93.73 0 A 1
ATOM   5429 C CD1 . LEU A 1 723 ?  4.168  4.171 -28.354 1.00  90.32 0 A 1
ATOM   5430 C CD2 . LEU A 1 723 ?  5.919  2.791 -27.295 1.00  89.97 0 A 1
ATOM   5431 N N   . ARG A 1 724 ?  3.213 -1.796 -26.702 1.00  93.28 0 A 1
ATOM   5432 C CA  . ARG A 1 724 ?  2.222 -2.849 -26.430 1.00  92.09 0 A 1
ATOM   5433 C C   . ARG A 1 724 ?  1.248 -2.528 -25.299 1.00  92.25 0 A 1
[truncated: 98,118 more chars]
