# Supplementary material for: β-sheet stabilization of the island domain underlies ligand-induced LRR-RP activation of plant immune signaling
Source: Nat Commun. 2025 Dec 8;16:10958. doi: 10.1038/s41467-025-66119-7 (PMC12686451; doi:10.1038/s41467-025-66119-7)
Supplement: Supplementary file 3 — Supplementary Dataset 1 [file 41467_2025_66119_MOESM3_ESM.zip › AF3_RLP42_pg13_BAK1_model_0.cif]

# generated by PyMOL 3.1.4.1
#
data_AF3_RLP42_pg13_BAK1_model_0
_entry.id AF3_RLP42_pg13_BAK1_model_0
#
loop_
_atom_site.group_PDB
_atom_site.id
_atom_site.type_symbol
_atom_site.label_atom_id
_atom_site.label_alt_id
_atom_site.label_comp_id
_atom_site.label_asym_id
_atom_site.label_entity_id
_atom_site.label_seq_id
_atom_site.pdbx_PDB_ins_code
_atom_site.Cartn_x
_atom_site.Cartn_y
_atom_site.Cartn_z
_atom_site.occupancy
_atom_site.B_iso_or_equiv
_atom_site.pdbx_formal_charge
_atom_site.auth_asym_id
_atom_site.pdbx_PDB_model_num
ATOM   1   N N   . PHE A 1 25 ? -9.836 16.953 26.188 1.00  26.75 0 A 1
ATOM   2   C CA  . PHE A 1 25 ? -9.593 17.466 27.547 1.00  28.57 0 A 1
ATOM   3   C C   . PHE A 1 25 ? -10.084 18.910 27.616 1.00  29.68 0 A 1
ATOM   4   O O   . PHE A 1 25 ? -9.448 19.799 27.059 1.00  27.75 0 A 1
ATOM   5   C CB  . PHE A 1 25 ? -8.110 17.358 27.901 1.00  27.17 0 A 1
ATOM   6   C CG  . PHE A 1 25 ? -7.686 15.956 28.270 1.00  25.47 0 A 1
ATOM   7   C CD1 . PHE A 1 25 ? -7.803 15.514 29.600 1.00  23.15 0 A 1
ATOM   8   C CD2 . PHE A 1 25 ? -7.189 15.074 27.298 1.00  23.08 0 A 1
ATOM   9   C CE1 . PHE A 1 25 ? -7.412 14.216 29.956 1.00  21.06 0 A 1
ATOM   10  C CE2 . PHE A 1 25 ? -6.801 13.764 27.648 1.00  21.25 0 A 1
ATOM   11  C CZ  . PHE A 1 25 ? -6.909 13.333 28.978 1.00  20.43 0 A 1
ATOM   12  N N   . THR A 1 26 ? -11.217 19.144 28.252 1.00  29.88 0 A 1
ATOM   13  C CA  . THR A 1 26 ? -11.723 20.481 28.547 1.00  31.09 0 A 1
ATOM   14  C C   . THR A 1 26 ? -10.914 21.045 29.707 1.00  31.11 0 A 1
ATOM   15  O O   . THR A 1 26 ? -11.178 20.717 30.864 1.00  30.38 0 A 1
ATOM   16  C CB  . THR A 1 26 ? -13.227 20.440 28.895 1.00  30.11 0 A 1
ATOM   17  C CG2 . THR A 1 26 ? -14.091 20.426 27.628 1.00  27.35 0 A 1
ATOM   18  O OG1 . THR A 1 26 ? -13.540 19.265 29.609 1.00  28.38 0 A 1
ATOM   19  N N   . PHE A 1 27 ? -9.939 21.888 29.414 1.00  33.04 0 A 1
ATOM   20  C CA  . PHE A 1 27 ? -9.296 22.727 30.425 1.00  34.07 0 A 1
ATOM   21  C C   . PHE A 1 27 ? -10.274 23.844 30.816 1.00  34.65 0 A 1
ATOM   22  O O   . PHE A 1 27 ? -10.079 25.011 30.493 1.00  32.68 0 A 1
ATOM   23  C CB  . PHE A 1 27 ? -7.934 23.242 29.933 1.00  31.60 0 A 1
ATOM   24  C CG  . PHE A 1 27 ? -6.814 22.218 29.972 1.00  29.81 0 A 1
ATOM   25  C CD1 . PHE A 1 27 ? -6.086 22.022 31.159 1.00  27.02 0 A 1
ATOM   26  C CD2 . PHE A 1 27 ? -6.480 21.484 28.819 1.00  27.35 0 A 1
ATOM   27  C CE1 . PHE A 1 27 ? -5.017 21.103 31.197 1.00  25.22 0 A 1
ATOM   28  C CE2 . PHE A 1 27 ? -5.418 20.562 28.851 1.00  24.87 0 A 1
ATOM   29  C CZ  . PHE A 1 27 ? -4.683 20.370 30.037 1.00  24.59 0 A 1
ATOM   30  N N   . ASN A 1 28 ? -11.347 23.478 31.509 1.00  35.34 0 A 1
ATOM   31  C CA  . ASN A 1 28 ? -12.178 24.436 32.216 1.00  36.23 0 A 1
ATOM   32  C C   . ASN A 1 28 ? -11.383 24.902 33.429 1.00  36.64 0 A 1
ATOM   33  O O   . ASN A 1 28 ? -11.537 24.348 34.521 1.00  34.69 0 A 1
ATOM   34  C CB  . ASN A 1 28 ? -13.521 23.795 32.614 1.00  33.52 0 A 1
ATOM   35  C CG  . ASN A 1 28 ? -14.555 23.762 31.499 1.00  30.51 0 A 1
ATOM   36  N ND2 . ASN A 1 28 ? -15.639 23.048 31.696 1.00  28.51 0 A 1
ATOM   37  O OD1 . ASN A 1 28 ? -14.431 24.393 30.472 1.00  28.53 0 A 1
ATOM   38  N N   . ASN A 1 29 ? -10.551 25.909 33.262 1.00  37.40 0 A 1
ATOM   39  C CA  . ASN A 1 29 ? -10.076 26.682 34.399 1.00  38.26 0 A 1
ATOM   40  C C   . ASN A 1 29 ? -11.086 27.832 34.606 1.00  38.76 0 A 1
ATOM   41  O O   . ASN A 1 29 ? -11.036 28.818 33.877 1.00  36.64 0 A 1
ATOM   42  C CB  . ASN A 1 29 ? -8.610 27.109 34.177 1.00  35.06 0 A 1
ATOM   43  C CG  . ASN A 1 29 ? -7.867 27.298 35.492 1.00  31.78 0 A 1
ATOM   44  N ND2 . ASN A 1 29 ? -6.587 27.607 35.420 1.00  29.42 0 A 1
ATOM   45  O OD1 . ASN A 1 29 ? -8.403 27.152 36.575 1.00  29.45 0 A 1
ATOM   46  N N   . PRO A 1 30 ? -12.072 27.692 35.516 1.00  36.28 0 A 1
ATOM   47  C CA  . PRO A 1 30 ? -13.258 28.553 35.541 1.00  36.03 0 A 1
ATOM   48  C C   . PRO A 1 30 ? -13.006 29.933 36.152 1.00  37.03 0 A 1
ATOM   49  O O   . PRO A 1 30 ? -13.928 30.733 36.236 1.00  35.21 0 A 1
ATOM   50  C CB  . PRO A 1 30 ? -14.283 27.750 36.352 1.00  32.52 0 A 1
ATOM   51  C CG  . PRO A 1 30 ? -13.407 26.966 37.335 1.00  31.64 0 A 1
ATOM   52  C CD  . PRO A 1 30 ? -12.169 26.644 36.508 1.00  33.91 0 A 1
ATOM   53  N N   . ALA A 1 31 ? -11.819 30.184 36.673 1.00  41.18 0 A 1
ATOM   54  C CA  . ALA A 1 31 ? -11.603 31.290 37.608 1.00  41.23 0 A 1
ATOM   55  C C   . ALA A 1 31 ? -11.612 32.683 36.956 1.00  42.78 0 A 1
ATOM   56  O O   . ALA A 1 31 ? -12.185 33.614 37.522 1.00  40.01 0 A 1
ATOM   57  C CB  . ALA A 1 31 ? -10.292 31.034 38.351 1.00  37.30 0 A 1
ATOM   58  N N   . GLU A 1 32 ? -10.949 32.856 35.812 1.00  48.94 0 A 1
ATOM   59  C CA  . GLU A 1 32 ? -10.915 34.148 35.135 1.00  49.53 0 A 1
ATOM   60  C C   . GLU A 1 32 ? -12.175 34.288 34.268 1.00  50.08 0 A 1
ATOM   61  O O   . GLU A 1 32 ? -12.280 33.715 33.195 1.00  46.38 0 A 1
ATOM   62  C CB  . GLU A 1 32 ? -9.598 34.337 34.373 1.00  46.05 0 A 1
ATOM   63  C CG  . GLU A 1 32 ? -8.417 34.553 35.338 1.00  42.43 0 A 1
ATOM   64  C CD  . GLU A 1 32 ? -7.036 34.684 34.669 1.00  39.26 0 A 1
ATOM   65  O OE1 . GLU A 1 32 ? -6.050 34.870 35.408 1.00  36.96 0 A 1
ATOM   66  O OE2 . GLU A 1 32 ? -6.922 34.514 33.433 1.00  38.56 -1 A 1
ATOM   67  N N   . GLY A 1 33 ? -13.172 35.016 34.758 1.00  49.75 0 A 1
ATOM   68  C CA  . GLY A 1 33 ? -14.388 35.334 34.014 1.00  50.48 0 A 1
ATOM   69  C C   . GLY A 1 33 ? -14.059 36.010 32.677 1.00  51.54 0 A 1
ATOM   70  O O   . GLY A 1 33 ? -12.977 36.567 32.531 1.00  49.24 0 A 1
ATOM   71  N N   . PRO A 1 34 ? -14.997 36.026 31.709 1.00  53.95 0 A 1
ATOM   72  C CA  . PRO A 1 34 ? -14.764 36.651 30.416 1.00  53.56 0 A 1
ATOM   73  C C   . PRO A 1 34 ? -14.549 38.148 30.602 1.00  55.62 0 A 1
ATOM   74  O O   . PRO A 1 34 ? -15.495 38.922 30.798 1.00  52.78 0 A 1
ATOM   75  C CB  . PRO A 1 34 ? -16.007 36.309 29.571 1.00  50.35 0 A 1
ATOM   76  C CG  . PRO A 1 34 ? -17.101 36.075 30.607 1.00  49.74 0 A 1
ATOM   77  C CD  . PRO A 1 34 ? -16.344 35.491 31.800 1.00  51.61 0 A 1
ATOM   78  N N   . GLY A 1 35 ? -13.298 38.551 30.606 1.00  63.90 0 A 1
ATOM   79  C CA  . GLY A 1 35 ? -12.902 39.948 30.666 1.00  65.86 0 A 1
ATOM   80  C C   . GLY A 1 35 ? -13.202 40.661 29.354 1.00  71.84 0 A 1
ATOM   81  O O   . GLY A 1 35 ? -13.202 40.059 28.282 1.00  67.26 0 A 1
ATOM   82  N N   . ALA A 1 36 ? -13.444 41.954 29.435 1.00  75.51 0 A 1
ATOM   83  C CA  . ALA A 1 36 ? -13.577 42.766 28.232 1.00  79.53 0 A 1
ATOM   84  C C   . ALA A 1 36 ? -12.219 42.855 27.525 1.00  83.85 0 A 1
ATOM   85  O O   . ALA A 1 36 ? -11.255 43.395 28.074 1.00  79.45 0 A 1
ATOM   86  C CB  . ALA A 1 36 ? -14.135 44.135 28.616 1.00  71.37 0 A 1
ATOM   87  N N   . CYS A 1 37 ? -12.148 42.363 26.316 1.00  82.38 0 A 1
ATOM   88  C CA  . CYS A 1 37 ? -10.953 42.488 25.493 1.00  84.27 0 A 1
ATOM   89  C C   . CYS A 1 37 ? -10.719 43.950 25.090 1.00  85.55 0 A 1
ATOM   90  O O   . CYS A 1 37 ? -11.659 44.688 24.794 1.00  82.38 0 A 1
ATOM   91  C CB  . CYS A 1 37 ? -11.075 41.578 24.273 1.00  82.56 0 A 1
ATOM   92  S SG  . CYS A 1 37 ? -11.194 39.810 24.695 1.00  80.87 0 A 1
ATOM   93  N N   . GLY A 1 38 ? -9.469 44.351 25.057 1.00  87.16 0 A 1
ATOM   94  C CA  . GLY A 1 38 ? -9.095 45.691 24.621 1.00  86.74 0 A 1
ATOM   95  C C   . GLY A 1 38 ? -9.480 45.956 23.161 1.00  87.32 0 A 1
ATOM   96  O O   . GLY A 1 38 ? -9.421 45.040 22.338 1.00  85.73 0 A 1
ATOM   97  N N   . PRO A 1 39 ? -9.820 47.213 22.792 1.00  86.96 0 A 1
ATOM   98  C CA  . PRO A 1 39 ? -10.260 47.551 21.433 1.00  86.78 0 A 1
ATOM   99  C C   . PRO A 1 39 ? -9.292 47.099 20.333 1.00  87.45 0 A 1
ATOM   100 O O   . PRO A 1 39 ? -9.713 46.542 19.327 1.00  85.13 0 A 1
ATOM   101 C CB  . PRO A 1 39 ? -10.431 49.073 21.427 1.00  84.41 0 A 1
ATOM   102 C CG  . PRO A 1 39 ? -10.707 49.416 22.878 1.00  82.25 0 A 1
ATOM   103 C CD  . PRO A 1 39 ? -9.908 48.374 23.656 1.00  85.38 0 A 1
ATOM   104 N N   . HIS A 1 40 ? -7.993 47.270 20.551 1.00  88.11 0 A 1
ATOM   105 C CA  . HIS A 1 40 ? -6.968 46.822 19.605 1.00  87.91 0 A 1
ATOM   106 C C   . HIS A 1 40 ? -6.907 45.303 19.467 1.00  89.18 0 A 1
ATOM   107 O O   . HIS A 1 40 ? -6.682 44.798 18.369 1.00  86.67 0 A 1
ATOM   108 C CB  . HIS A 1 40 ? -5.589 47.364 20.032 1.00  85.15 0 A 1
ATOM   109 C CG  . HIS A 1 40 ? -5.363 48.789 19.616 1.00  75.80 0 A 1
ATOM   110 C CD2 . HIS A 1 40 ? -5.012 49.850 20.408 1.00  62.81 0 A 1
ATOM   111 N ND1 . HIS A 1 40 ? -5.464 49.269 18.331 1.00  64.67 0 A 1
ATOM   112 C CE1 . HIS A 1 40 ? -5.183 50.585 18.347 1.00  57.83 0 A 1
ATOM   113 N NE2 . HIS A 1 40 ? -4.901 50.972 19.594 1.00  58.84 0 A 1
ATOM   114 N N   . GLN A 1 41 ? -7.159 44.573 20.549 1.00  86.96 0 A 1
ATOM   115 C CA  . GLN A 1 41 ? -7.178 43.111 20.534 1.00  87.70 0 A 1
ATOM   116 C C   . GLN A 1 41 ? -8.406 42.581 19.793 1.00  88.32 0 A 1
ATOM   117 O O   . GLN A 1 41 ? -8.291 41.670 18.986 1.00  86.83 0 A 1
ATOM   118 C CB  . GLN A 1 41 ? -7.126 42.591 21.980 1.00  87.15 0 A 1
ATOM   119 C CG  . GLN A 1 41 ? -5.821 42.967 22.705 1.00  84.78 0 A 1
ATOM   120 C CD  . GLN A 1 41 ? -4.622 42.138 22.236 1.00  86.14 0 A 1
ATOM   121 N NE2 . GLN A 1 41 ? -3.512 42.747 21.909 1.00  75.04 0 A 1
ATOM   122 O OE1 . GLN A 1 41 ? -4.677 40.929 22.191 1.00  76.73 0 A 1
ATOM   123 N N   . ILE A 1 42 ? -9.571 43.221 19.983 1.00  86.29 0 A 1
ATOM   124 C CA  . ILE A 1 42 ? -10.798 42.903 19.232 1.00  85.45 0 A 1
ATOM   125 C C   . ILE A 1 42 ? -10.579 43.150 17.736 1.00  86.17 0 A 1
ATOM   126 O O   . ILE A 1 42 ? -10.967 42.325 16.902 1.00  85.50 0 A 1
ATOM   127 C CB  . ILE A 1 42 ? -11.995 43.725 19.763 1.00  83.59 0 A 1
ATOM   128 C CG1 . ILE A 1 42 ? -12.303 43.375 21.236 1.00  80.33 0 A 1
ATOM   129 C CG2 . ILE A 1 42 ? -13.246 43.494 18.894 1.00  79.37 0 A 1
ATOM   130 C CD1 . ILE A 1 42 ? -13.311 44.315 21.907 1.00  72.97 0 A 1
ATOM   131 N N   . GLN A 1 43 ? -9.942 44.272 17.390 1.00  87.75 0 A 1
ATOM   132 C CA  . GLN A 1 43 ? -9.644 44.600 15.999 1.00  87.75 0 A 1
ATOM   133 C C   . GLN A 1 43 ? -8.665 43.591 15.385 1.00  88.25 0 A 1
ATOM   134 O O   . GLN A 1 43 ? -8.929 43.090 14.292 1.00  87.90 0 A 1
ATOM   135 C CB  . GLN A 1 43 ? -9.123 46.037 15.927 1.00  86.81 0 A 1
ATOM   136 C CG  . GLN A 1 43 ? -9.067 46.545 14.473 1.00  78.66 0 A 1
ATOM   137 C CD  . GLN A 1 43 ? -8.636 48.016 14.366 1.00  72.71 0 A 1
ATOM   138 N NE2 . GLN A 1 43 ? -8.724 48.597 13.198 1.00  61.41 0 A 1
ATOM   139 O OE1 . GLN A 1 43 ? -8.208 48.652 15.311 1.00  65.02 0 A 1
ATOM   140 N N   . ALA A 1 44 ? -7.614 43.223 16.108 1.00  88.25 0 A 1
ATOM   141 C CA  . ALA A 1 44 ? -6.655 42.206 15.670 1.00  88.29 0 A 1
ATOM   142 C C   . ALA A 1 44 ? -7.318 40.827 15.501 1.00  89.14 0 A 1
ATOM   143 O O   . ALA A 1 44 ? -7.061 40.138 14.509 1.00  88.41 0 A 1
ATOM   144 C CB  . ALA A 1 44 ? -5.491 42.164 16.666 1.00  87.41 0 A 1
ATOM   145 N N   . PHE A 1 45 ? -8.233 40.449 16.397 1.00  88.87 0 A 1
ATOM   146 C CA  . PHE A 1 45 ? -8.990 39.203 16.265 1.00  88.21 0 A 1
ATOM   147 C C   . PHE A 1 45 ? -9.941 39.222 15.060 1.00  88.51 0 A 1
ATOM   148 O O   . PHE A 1 45 ? -10.036 38.242 14.324 1.00  88.46 0 A 1
ATOM   149 C CB  . PHE A 1 45 ? -9.757 38.936 17.563 1.00  87.24 0 A 1
ATOM   150 C CG  . PHE A 1 45 ? -10.577 37.666 17.491 1.00  86.32 0 A 1
ATOM   151 C CD1 . PHE A 1 45 ? -11.991 37.712 17.468 1.00  80.86 0 A 1
ATOM   152 C CD2 . PHE A 1 45 ? -9.928 36.418 17.385 1.00  80.50 0 A 1
ATOM   153 C CE1 . PHE A 1 45 ? -12.742 36.529 17.361 1.00  79.57 0 A 1
ATOM   154 C CE2 . PHE A 1 45 ? -10.680 35.229 17.277 1.00  78.17 0 A 1
ATOM   155 C CZ  . PHE A 1 45 ? -12.080 35.293 17.263 1.00  80.79 0 A 1
ATOM   156 N N   . THR A 1 46 ? -10.620 40.343 14.826 1.00  88.56 0 A 1
ATOM   157 C CA  . THR A 1 46 ? -11.467 40.512 13.636 1.00  87.76 0 A 1
ATOM   158 C C   . THR A 1 46 ? -10.631 40.409 12.360 1.00  88.53 0 A 1
ATOM   159 O O   . THR A 1 46 ? -11.037 39.742 11.414 1.00  88.07 0 A 1
ATOM   160 C CB  . THR A 1 46 ? -12.208 41.848 13.680 1.00  86.66 0 A 1
ATOM   161 C CG2 . THR A 1 46 ? -13.214 41.987 12.528 1.00  78.80 0 A 1
ATOM   162 O OG1 . THR A 1 46 ? -12.949 41.962 14.871 1.00  80.69 0 A 1
ATOM   163 N N   . GLN A 1 47 ? -9.458 41.018 12.355 1.00  91.12 0 A 1
ATOM   164 C CA  . GLN A 1 47 ? -8.513 40.920 11.247 1.00  91.24 0 A 1
ATOM   165 C C   . GLN A 1 47 ? -8.063 39.471 11.034 1.00  91.69 0 A 1
ATOM   166 O O   . GLN A 1 47 ? -8.109 38.997  9.907 1.00  90.76 0 A 1
ATOM   167 C CB  . GLN A 1 47 ? -7.351 41.880 11.501 1.00  90.58 0 A 1
ATOM   168 C CG  . GLN A 1 47 ? -6.444 42.025 10.261 1.00  79.85 0 A 1
ATOM   169 C CD  . GLN A 1 47 ? -5.352 43.084 10.447 1.00  76.37 0 A 1
ATOM   170 N NE2 . GLN A 1 47 ? -4.537 43.296  9.445 1.00  64.90 0 A 1
ATOM   171 O OE1 . GLN A 1 47 ? -5.215 43.727 11.470 1.00  68.27 0 A 1
ATOM   172 N N   . PHE A 1 48 ? -7.743 38.739 12.116 1.00  91.35 0 A 1
ATOM   173 C CA  . PHE A 1 48 ? -7.380 37.318 12.061 1.00  91.51 0 A 1
ATOM   174 C C   . PHE A 1 48 ? -8.485 36.463 11.431 1.00  91.62 0 A 1
ATOM   175 O O   . PHE A 1 48 ? -8.213 35.719 10.493 1.00  91.14 0 A 1
ATOM   176 C CB  . PHE A 1 48 ? -7.049 36.818 13.473 1.00  91.76 0 A 1
ATOM   177 C CG  . PHE A 1 48 ? -6.806 35.324 13.551 1.00  92.59 0 A 1
ATOM   178 C CD1 . PHE A 1 48 ? -7.690 34.492 14.258 1.00  89.91 0 A 1
ATOM   179 C CD2 . PHE A 1 48 ? -5.711 34.754 12.887 1.00  90.24 0 A 1
ATOM   180 C CE1 . PHE A 1 48 ? -7.475 33.103 14.313 1.00  90.04 0 A 1
ATOM   181 C CE2 . PHE A 1 48 ? -5.488 33.365 12.936 1.00  89.70 0 A 1
ATOM   182 C CZ  . PHE A 1 48 ? -6.369 32.544 13.648 1.00  91.56 0 A 1
ATOM   183 N N   . LYS A 1 49 ? -9.740 36.628 11.858 1.00  90.86 0 A 1
ATOM   184 C CA  . LYS A 1 49 ? -10.860 35.897 11.249 1.00  89.79 0 A 1
ATOM   185 C C   . LYS A 1 49 ? -11.041 36.216  9.766 1.00  90.32 0 A 1
ATOM   186 O O   . LYS A 1 49 ? -11.407 35.331  9.011 1.00  89.52 0 A 1
ATOM   187 C CB  . LYS A 1 49 ? -12.167 36.183 12.007 1.00  87.29 0 A 1
ATOM   188 C CG  . LYS A 1 49 ? -12.213 35.468 13.365 1.00  77.13 0 A 1
ATOM   189 C CD  . LYS A 1 49 ? -13.619 35.519 13.999 1.00  74.04 0 A 1
ATOM   190 C CE  . LYS A 1 49 ? -14.585 34.625 13.196 1.00  64.56 0 A 1
ATOM   191 N NZ  . LYS A 1 49 ? -15.898 34.455 13.865 1.00  59.41 1 A 1
ATOM   192 N N   . ASN A 1 50 ? -10.786 37.459  9.354 1.00  91.48 0 A 1
ATOM   193 C CA  . ASN A 1 50 ? -10.906 37.877  7.961 1.00  91.63 0 A 1
ATOM   194 C C   . ASN A 1 50 ? -9.771 37.352  7.062 1.00  91.71 0 A 1
ATOM   195 O O   . ASN A 1 50 ? -9.857 37.502  5.847 1.00  89.85 0 A 1
ATOM   196 C CB  . ASN A 1 50 ? -10.993 39.409  7.905 1.00  90.79 0 A 1
ATOM   197 C CG  . ASN A 1 50 ? -12.293 39.979  8.464 1.00  86.45 0 A 1
ATOM   198 N ND2 . ASN A 1 50 ? -12.309 41.270  8.729 1.00  76.34 0 A 1
ATOM   199 O OD1 . ASN A 1 50 ? -13.301 39.325  8.635 1.00  77.89 0 A 1
ATOM   200 N N   . GLU A 1 51 ? -8.726 36.734  7.631 1.00  92.29 0 A 1
ATOM   201 C CA  . GLU A 1 51 ? -7.680 36.060  6.853 1.00  92.37 0 A 1
ATOM   202 C C   . GLU A 1 51 ? -8.151 34.712  6.280 1.00  92.71 0 A 1
ATOM   203 O O   . GLU A 1 51 ? -7.481 34.172  5.396 1.00  90.75 0 A 1
ATOM   204 C CB  . GLU A 1 51 ? -6.420 35.859  7.713 1.00  91.50 0 A 1
ATOM   205 C CG  . GLU A 1 51 ? -5.736 37.175  8.123 1.00  90.09 0 A 1
ATOM   206 C CD  . GLU A 1 51 ? -4.627 36.986  9.167 1.00  91.47 0 A 1
ATOM   207 O OE1 . GLU A 1 51 ? -4.377 37.914  9.961 1.00  85.00 0 A 1
ATOM   208 O OE2 . GLU A 1 51 ? -3.967 35.924  9.183 1.00  87.21 -1 A 1
ATOM   209 N N   . PHE A 1 52 ? -9.294 34.201  6.759 1.00  92.35 0 A 1
ATOM   210 C CA  . PHE A 1 52 ? -9.789 32.872  6.439 1.00  92.25 0 A 1
ATOM   211 C C   . PHE A 1 52 ? -11.227 32.892  5.910 1.00  91.82 0 A 1
ATOM   212 O O   . PHE A 1 52 ? -12.029 33.781  6.209 1.00  89.25 0 A 1
ATOM   213 C CB  . PHE A 1 52 ? -9.694 31.964  7.677 1.00  91.97 0 A 1
ATOM   214 C CG  . PHE A 1 52 ? -8.305 31.906  8.286 1.00  93.01 0 A 1
ATOM   215 C CD1 . PHE A 1 52 ? -7.336 31.044  7.753 1.00  89.99 0 A 1
ATOM   216 C CD2 . PHE A 1 52 ? -7.971 32.770  9.337 1.00  90.58 0 A 1
ATOM   217 C CE1 . PHE A 1 52 ? -6.032 31.041  8.265 1.00  89.45 0 A 1
ATOM   218 C CE2 . PHE A 1 52 ? -6.662 32.778  9.855 1.00  89.74 0 A 1
ATOM   219 C CZ  . PHE A 1 52 ? -5.691 31.921  9.317 1.00  91.37 0 A 1
ATOM   220 N N   . ASP A 1 53 ? -11.582 31.846  5.186 1.00  90.42 0 A 1
ATOM   221 C CA  . ASP A 1 53 ? -12.982 31.500  4.976 1.00  89.36 0 A 1
ATOM   222 C C   . ASP A 1 53 ? -13.569 30.951  6.283 1.00  88.72 0 A 1
ATOM   223 O O   . ASP A 1 53 ? -13.110 29.938  6.812 1.00  87.12 0 A 1
ATOM   224 C CB  . ASP A 1 53 ? -13.107 30.504  3.816 1.00  87.47 0 A 1
ATOM   225 C CG  . ASP A 1 53 ? -14.557 30.211  3.430 1.00  84.71 0 A 1
ATOM   226 O OD1 . ASP A 1 53 ? -15.503 30.665  4.116 1.00  78.43 0 A 1
ATOM   227 O OD2 . ASP A 1 53 ? -14.760 29.570  2.388 1.00  77.11 -1 A 1
ATOM   228 N N   . THR A 1 54 ? -14.576 31.640  6.810 1.00  88.64 0 A 1
ATOM   229 C CA  . THR A 1 54 ? -15.226 31.323  8.087 1.00  87.27 0 A 1
ATOM   230 C C   . THR A 1 54 ? -16.636 30.767  7.917 1.00  86.14 0 A 1
ATOM   231 O O   . THR A 1 54 ? -17.373 30.655  8.897 1.00  82.83 0 A 1
ATOM   232 C CB  . THR A 1 54 ? -15.226 32.538  9.030 1.00  85.86 0 A 1
ATOM   233 C CG2 . THR A 1 54 ? -13.804 32.969  9.407 1.00  79.97 0 A 1
ATOM   234 O OG1 . THR A 1 54 ? -15.866 33.642  8.450 1.00  81.05 0 A 1
ATOM   235 N N   . ARG A 1 55 ? -17.042 30.382  6.706 1.00  85.87 0 A 1
ATOM   236 C CA  . ARG A 1 55 ? -18.392 29.857  6.444 1.00  84.22 0 A 1
ATOM   237 C C   . ARG A 1 55 ? -18.682 28.557  7.192 1.00  84.34 0 A 1
ATOM   238 O O   . ARG A 1 55 ? -19.830 28.320  7.552 1.00  81.23 0 A 1
ATOM   239 C CB  . ARG A 1 55 ? -18.583 29.649  4.936 1.00  82.45 0 A 1
ATOM   240 C CG  . ARG A 1 55 ? -18.753 30.990  4.200 1.00  77.25 0 A 1
ATOM   241 C CD  . ARG A 1 55 ? -18.945 30.777  2.693 1.00  73.28 0 A 1
ATOM   242 N NE  . ARG A 1 55 ? -17.702 30.357  2.034 1.00  65.02 0 A 1
ATOM   243 C CZ  . ARG A 1 55 ? -17.565 30.005  0.761 1.00  58.46 0 A 1
ATOM   244 N NH1 . ARG A 1 55 ? -18.579 29.990 -0.045 1.00  53.40 1 A 1
ATOM   245 N NH2 . ARG A 1 55 ? -16.410 29.663  0.296 1.00  52.37 0 A 1
ATOM   246 N N   . ALA A 1 56 ? -17.663 27.766  7.466 1.00  83.90 0 A 1
ATOM   247 C CA  . ALA A 1 56 ? -17.786 26.523  8.233 1.00  83.06 0 A 1
ATOM   248 C C   . ALA A 1 56 ? -17.930 26.743  9.750 1.00  84.03 0 A 1
ATOM   249 O O   . ALA A 1 56 ? -18.266 25.807 10.476 1.00  80.19 0 A 1
ATOM   250 C CB  . ALA A 1 56 ? -16.580 25.639  7.898 1.00  80.27 0 A 1
ATOM   251 N N   . CYS A 1 57 ? -17.703 27.952 10.260 1.00  85.76 0 A 1
ATOM   252 C CA  . CYS A 1 57 ? -17.744 28.211 11.693 1.00  85.06 0 A 1
ATOM   253 C C   . CYS A 1 57 ? -19.157 28.045 12.251 1.00  84.60 0 A 1
ATOM   254 O O   . CYS A 1 57 ? -20.071 28.818 11.914 1.00  80.91 0 A 1
ATOM   255 C CB  . CYS A 1 57 ? -17.225 29.617 12.022 1.00  83.36 0 A 1
ATOM   256 S SG  . CYS A 1 57 ? -15.515 29.970 11.525 1.00  80.40 0 A 1
ATOM   257 N N   . ASN A 1 58 ? -19.312 27.127 13.196 1.00  84.50 0 A 1
ATOM   258 C CA  . ASN A 1 58 ? -20.521 27.071 13.994 1.00  83.19 0 A 1
ATOM   259 C C   . ASN A 1 58 ? -20.479 28.182 15.057 1.00  81.82 0 A 1
ATOM   260 O O   . ASN A 1 58 ? -19.845 28.043 16.100 1.00  78.53 0 A 1
ATOM   261 C CB  . ASN A 1 58 ? -20.691 25.667 14.581 1.00  79.82 0 A 1
ATOM   262 C CG  . ASN A 1 58 ? -21.988 25.542 15.350 1.00  76.70 0 A 1
ATOM   263 N ND2 . ASN A 1 58 ? -22.251 24.387 15.911 1.00  69.32 0 A 1
ATOM   264 O OD1 . ASN A 1 58 ? -22.768 26.476 15.462 1.00  70.29 0 A 1
ATOM   265 N N   . HIS A 1 59 ? -21.191 29.279 14.803 1.00  81.06 0 A 1
ATOM   266 C CA  . HIS A 1 59 ? -21.252 30.411 15.730 1.00  78.79 0 A 1
ATOM   267 C C   . HIS A 1 59 ? -21.982 30.103 17.044 1.00  79.48 0 A 1
ATOM   268 O O   . HIS A 1 59 ? -21.858 30.879 17.986 1.00  74.77 0 A 1
ATOM   269 C CB  . HIS A 1 59 ? -21.905 31.606 15.020 1.00  75.05 0 A 1
ATOM   270 C CG  . HIS A 1 59 ? -21.090 32.120 13.873 1.00  70.39 0 A 1
ATOM   271 C CD2 . HIS A 1 59 ? -21.449 32.144 12.548 1.00  61.86 0 A 1
ATOM   272 N ND1 . HIS A 1 59 ? -19.822 32.662 13.955 1.00  61.60 0 A 1
ATOM   273 C CE1 . HIS A 1 59 ? -19.433 32.999 12.707 1.00  59.89 0 A 1
ATOM   274 N NE2 . HIS A 1 59 ? -20.393 32.707 11.828 1.00  59.47 0 A 1
ATOM   275 N N   . SER A 1 60 ? -22.734 29.000 17.116 1.00  79.89 0 A 1
ATOM   276 C CA  . SER A 1 60 ? -23.383 28.537 18.335 1.00  80.43 0 A 1
ATOM   277 C C   . SER A 1 60 ? -22.528 27.557 19.149 1.00  81.86 0 A 1
ATOM   278 O O   . SER A 1 60 ? -22.972 27.123 20.209 1.00  77.17 0 A 1
ATOM   279 C CB  . SER A 1 60 ? -24.759 27.945 18.022 1.00  76.74 0 A 1
ATOM   280 O OG  . SER A 1 60 ? -24.693 26.772 17.236 1.00  68.71 0 A 1
ATOM   281 N N   . ASP A 1 61 ? -21.341 27.214 18.683 1.00  81.90 0 A 1
ATOM   282 C CA  . ASP A 1 61 ? -20.445 26.315 19.410 1.00  83.13 0 A 1
ATOM   283 C C   . ASP A 1 61 ? -19.866 27.036 20.645 1.00  83.35 0 A 1
ATOM   284 O O   . ASP A 1 61 ? -19.036 27.938 20.491 1.00  81.78 0 A 1
ATOM   285 C CB  . ASP A 1 61 ? -19.342 25.805 18.472 1.00  81.25 0 A 1
ATOM   286 C CG  . ASP A 1 61 ? -18.447 24.754 19.126 1.00  81.73 0 A 1
ATOM   287 O OD1 . ASP A 1 61 ? -18.568 24.477 20.341 1.00  77.28 0 A 1
ATOM   288 O OD2 . ASP A 1 61 ? -17.603 24.162 18.419 1.00  76.48 -1 A 1
ATOM   289 N N   . PRO A 1 62 ? -20.257 26.634 21.873 1.00  83.55 0 A 1
ATOM   290 C CA  . PRO A 1 62 ? -19.811 27.299 23.090 1.00  82.76 0 A 1
ATOM   291 C C   . PRO A 1 62 ? -18.322 27.097 23.389 1.00  83.86 0 A 1
ATOM   292 O O   . PRO A 1 62 ? -17.779 27.751 24.267 1.00  81.33 0 A 1
ATOM   293 C CB  . PRO A 1 62 ? -20.689 26.707 24.201 1.00  80.01 0 A 1
ATOM   294 C CG  . PRO A 1 62 ? -20.977 25.292 23.687 1.00  78.12 0 A 1
ATOM   295 C CD  . PRO A 1 62 ? -21.119 25.505 22.184 1.00  82.23 0 A 1
ATOM   296 N N   . TRP A 1 63 ? -17.666 26.172 22.682 1.00  85.14 0 A 1
ATOM   297 C CA  . TRP A 1 63 ? -16.236 25.933 22.822 1.00  86.32 0 A 1
ATOM   298 C C   . TRP A 1 63 ? -15.404 27.024 22.140 1.00  86.73 0 A 1
ATOM   299 O O   . TRP A 1 63 ? -14.309 27.354 22.612 1.00  85.35 0 A 1
ATOM   300 C CB  . TRP A 1 63 ? -15.915 24.551 22.264 1.00  85.83 0 A 1
ATOM   301 C CG  . TRP A 1 63 ? -14.542 24.065 22.589 1.00  85.55 0 A 1
ATOM   302 C CD1 . TRP A 1 63 ? -14.205 23.309 23.652 1.00  82.09 0 A 1
ATOM   303 C CD2 . TRP A 1 63 ? -13.314 24.288 21.844 1.00  86.62 0 A 1
ATOM   304 C CE2 . TRP A 1 63 ? -12.263 23.611 22.512 1.00  85.55 0 A 1
ATOM   305 C CE3 . TRP A 1 63 ? -12.988 24.982 20.648 1.00  85.45 0 A 1
ATOM   306 N NE1 . TRP A 1 63 ? -12.849 23.030 23.619 1.00  81.71 0 A 1
ATOM   307 C CZ2 . TRP A 1 63 ? -10.941 23.601 22.020 1.00  85.18 0 A 1
ATOM   308 C CZ3 . TRP A 1 63 ? -11.667 24.972 20.164 1.00  82.15 0 A 1
ATOM   309 C CH2 . TRP A 1 63 ? -10.673 24.287 20.842 1.00  82.00 0 A 1
ATOM   310 N N   . ASN A 1 64 ? -15.942 27.606 21.070 1.00  87.94 0 A 1
ATOM   311 C CA  . ASN A 1 64 ? -15.260 28.658 20.335 1.00  87.34 0 A 1
ATOM   312 C C   . ASN A 1 64 ? -15.320 29.986 21.097 1.00  85.94 0 A 1
ATOM   313 O O   . ASN A 1 64 ? -16.385 30.432 21.522 1.00  83.39 0 A 1
ATOM   314 C CB  . ASN A 1 64 ? -15.864 28.784 18.933 1.00  86.32 0 A 1
ATOM   315 C CG  . ASN A 1 64 ? -15.528 27.607 18.029 1.00  85.84 0 A 1
ATOM   316 N ND2 . ASN A 1 64 ? -16.262 27.442 16.952 1.00  79.39 0 A 1
ATOM   317 O OD1 . ASN A 1 64 ? -14.593 26.858 18.246 1.00  80.69 0 A 1
ATOM   318 N N   . GLY A 1 65 ? -14.183 30.634 21.236 1.00  86.66 0 A 1
ATOM   319 C CA  . GLY A 1 65 ? -14.137 31.895 21.948 1.00  86.84 0 A 1
ATOM   320 C C   . GLY A 1 65 ? -12.747 32.504 22.071 1.00  88.64 0 A 1
ATOM   321 O O   . GLY A 1 65 ? -11.726 31.925 21.701 1.00  87.68 0 A 1
ATOM   322 N N   . VAL A 1 66 ? -12.759 33.718 22.633 1.00  87.96 0 A 1
ATOM   323 C CA  . VAL A 1 66 ? -11.563 34.484 22.975 1.00  88.39 0 A 1
ATOM   324 C C   . VAL A 1 66 ? -11.730 34.986 24.401 1.00  88.81 0 A 1
ATOM   325 O O   . VAL A 1 66 ? -12.790 35.519 24.748 1.00  87.91 0 A 1
ATOM   326 C CB  . VAL A 1 66 ? -11.342 35.654 22.005 1.00  86.60 0 A 1
ATOM   327 C CG1 . VAL A 1 66 ? -10.052 36.409 22.318 1.00  76.39 0 A 1
ATOM   328 C CG2 . VAL A 1 66 ? -11.238 35.156 20.563 1.00  77.95 0 A 1
ATOM   329 N N   . TRP A 1 67 ? -10.714 34.825 25.200 1.00  90.24 0 A 1
ATOM   330 C CA  . TRP A 1 67 ? -10.658 35.304 26.576 1.00  90.25 0 A 1
ATOM   331 C C   . TRP A 1 67 ? -9.519 36.302 26.709 1.00  91.10 0 A 1
ATOM   332 O O   . TRP A 1 67 ? -8.457 36.130 26.111 1.00  90.25 0 A 1
ATOM   333 C CB  . TRP A 1 67 ? -10.506 34.138 27.552 1.00  88.37 0 A 1
ATOM   334 C CG  . TRP A 1 67 ? -11.649 33.185 27.573 1.00  86.37 0 A 1
ATOM   335 C CD1 . TRP A 1 67 ? -12.642 33.153 28.490 1.00  81.34 0 A 1
ATOM   336 C CD2 . TRP A 1 67 ? -11.956 32.118 26.612 1.00  84.50 0 A 1
ATOM   337 C CE2 . TRP A 1 67 ? -13.160 31.487 27.032 1.00  82.25 0 A 1
ATOM   338 C CE3 . TRP A 1 67 ? -11.335 31.632 25.450 1.00  79.99 0 A 1
ATOM   339 N NE1 . TRP A 1 67 ? -13.532 32.141 28.178 1.00  80.04 0 A 1
ATOM   340 C CZ2 . TRP A 1 67 ? -13.739 30.417 26.310 1.00  78.44 0 A 1
ATOM   341 C CZ3 . TRP A 1 67 ? -11.914 30.567 24.722 1.00  75.54 0 A 1
ATOM   342 C CH2 . TRP A 1 67 ? -13.097 29.969 25.148 1.00  75.40 0 A 1
ATOM   343 N N   . CYS A 1 68 ? -9.776 37.343 27.496 1.00  88.31 0 A 1
ATOM   344 C CA  . CYS A 1 68 ? -8.830 38.417 27.724 1.00  88.51 0 A 1
ATOM   345 C C   . CYS A 1 68 ? -8.586 38.610 29.219 1.00  88.48 0 A 1
ATOM   346 O O   . CYS A 1 68 ? -9.463 38.334 30.043 1.00  86.43 0 A 1
ATOM   347 C CB  . CYS A 1 68 ? -9.335 39.687 27.037 1.00  87.05 0 A 1
ATOM   348 S SG  . CYS A 1 68 ? -9.423 39.516 25.225 1.00  84.13 0 A 1
ATOM   349 N N   . ASP A 1 69 ? -7.407 39.103 29.547 1.00  89.86 0 A 1
ATOM   350 C CA  . ASP A 1 69 ? -7.060 39.485 30.908 1.00  88.72 0 A 1
ATOM   351 C C   . ASP A 1 69 ? -7.919 40.669 31.362 1.00  87.88 0 A 1
ATOM   352 O O   . ASP A 1 69 ? -8.027 41.686 30.659 1.00  85.46 0 A 1
ATOM   353 C CB  . ASP A 1 69 ? -5.560 39.786 30.973 1.00  87.26 0 A 1
ATOM   354 C CG  . ASP A 1 69 ? -5.134 40.179 32.378 1.00  85.53 0 A 1
ATOM   355 O OD1 . ASP A 1 69 ? -5.323 41.371 32.716 1.00  79.59 0 A 1
ATOM   356 O OD2 . ASP A 1 69 ? -4.644 39.316 33.123 1.00  79.04 -1 A 1
ATOM   357 N N   . ASN A 1 70 ? -8.523 40.568 32.548 1.00  86.60 0 A 1
ATOM   358 C CA  . ASN A 1 70 ? -9.439 41.587 33.069 1.00  84.76 0 A 1
ATOM   359 C C   . ASN A 1 70 ? -8.781 42.949 33.305 1.00  84.98 0 A 1
ATOM   360 O O   . ASN A 1 70 ? -9.462 43.969 33.299 1.00  80.29 0 A 1
ATOM   361 C CB  . ASN A 1 70 ? -10.032 41.074 34.396 1.00  79.85 0 A 1
ATOM   362 C CG  . ASN A 1 70 ? -11.178 40.103 34.204 1.00  72.30 0 A 1
ATOM   363 N ND2 . ASN A 1 70 ? -11.440 39.244 35.171 1.00  63.20 0 A 1
ATOM   364 O OD1 . ASN A 1 70 ? -11.889 40.127 33.227 1.00  63.98 0 A 1
ATOM   365 N N   . SER A 1 71 ? -7.478 42.974 33.560 1.00  87.47 0 A 1
ATOM   366 C CA  . SER A 1 71 ? -6.741 44.183 33.925 1.00  87.03 0 A 1
ATOM   367 C C   . SER A 1 71 ? -6.107 44.866 32.720 1.00  87.30 0 A 1
ATOM   368 O O   . SER A 1 71 ? -6.123 46.090 32.627 1.00  82.83 0 A 1
ATOM   369 C CB  . SER A 1 71 ? -5.704 43.856 35.003 1.00  84.07 0 A 1
ATOM   370 O OG  . SER A 1 71 ? -4.639 43.071 34.512 1.00  74.44 0 A 1
ATOM   371 N N   . THR A 1 72 ? -5.586 44.071 31.778 1.00  87.37 0 A 1
ATOM   372 C CA  . THR A 1 72 ? -4.850 44.583 30.614 1.00  87.16 0 A 1
ATOM   373 C C   . THR A 1 72 ? -5.685 44.607 29.334 1.00  87.52 0 A 1
ATOM   374 O O   . THR A 1 72 ? -5.349 45.330 28.397 1.00  83.68 0 A 1
ATOM   375 C CB  . THR A 1 72 ? -3.568 43.770 30.374 1.00  85.62 0 A 1
ATOM   376 C CG2 . THR A 1 72 ? -2.642 43.745 31.591 1.00  79.39 0 A 1
ATOM   377 O OG1 . THR A 1 72 ? -3.890 42.444 30.046 1.00  80.70 0 A 1
ATOM   378 N N   . GLY A 1 73 ? -6.755 43.812 29.283 1.00  87.59 0 A 1
ATOM   379 C CA  . GLY A 1 73 ? -7.553 43.600 28.075 1.00  87.61 0 A 1
ATOM   380 C C   . GLY A 1 73 ? -6.838 42.787 26.993 1.00  89.20 0 A 1
ATOM   381 O O   . GLY A 1 73 ? -7.351 42.690 25.873 1.00  86.46 0 A 1
ATOM   382 N N   . ALA A 1 74 ? -5.670 42.225 27.289 1.00  90.49 0 A 1
ATOM   383 C CA  . ALA A 1 74 ? -4.905 41.428 26.342 1.00  91.18 0 A 1
ATOM   384 C C   . ALA A 1 74 ? -5.531 40.037 26.152 1.00  91.53 0 A 1
ATOM   385 O O   . ALA A 1 74 ? -5.957 39.413 27.117 1.00  90.06 0 A 1
ATOM   386 C CB  . ALA A 1 74 ? -3.449 41.332 26.816 1.00  89.94 0 A 1
ATOM   387 N N   . VAL A 1 75 ? -5.547 39.530 24.934 1.00  91.30 0 A 1
ATOM   388 C CA  . VAL A 1 75 ? -5.995 38.158 24.640 1.00  91.68 0 A 1
ATOM   389 C C   . VAL A 1 75 ? -5.026 37.166 25.284 1.00  92.29 0 A 1
ATOM   390 O O   . VAL A 1 75 ? -3.840 37.155 24.971 1.00  91.77 0 A 1
ATOM   391 C CB  . VAL A 1 75 ? -6.116 37.922 23.120 1.00  90.96 0 A 1
ATOM   392 C CG1 . VAL A 1 75 ? -6.467 36.467 22.796 1.00  86.54 0 A 1
ATOM   393 C CG2 . VAL A 1 75 ? -7.202 38.801 22.509 1.00  87.09 0 A 1
ATOM   394 N N   . THR A 1 76 ? -5.560 36.318 26.167 1.00  92.52 0 A 1
ATOM   395 C CA  . THR A 1 76 ? -4.797 35.287 26.883 1.00  92.40 0 A 1
ATOM   396 C C   . THR A 1 76 ? -5.163 33.877 26.431 1.00  93.11 0 A 1
ATOM   397 O O   . THR A 1 76 ? -4.310 32.990 26.474 1.00  92.49 0 A 1
ATOM   398 C CB  . THR A 1 76 ? -5.000 35.395 28.403 1.00  91.23 0 A 1
ATOM   399 C CG2 . THR A 1 76 ? -4.435 36.702 28.955 1.00  83.50 0 A 1
ATOM   400 O OG1 . THR A 1 76 ? -6.368 35.343 28.730 1.00  83.82 0 A 1
ATOM   401 N N   . MET A 1 77 ? -6.389 33.669 25.949 1.00  93.62 0 A 1
ATOM   402 C CA  . MET A 1 77 ? -6.838 32.387 25.407 1.00  93.14 0 A 1
ATOM   403 C C   . MET A 1 77 ? -7.595 32.590 24.101 1.00  93.31 0 A 1
ATOM   404 O O   . MET A 1 77 ? -8.433 33.484 23.996 1.00  92.58 0 A 1
ATOM   405 C CB  . MET A 1 77 ? -7.717 31.633 26.416 1.00  91.49 0 A 1
ATOM   406 C CG  . MET A 1 77 ? -7.026 31.370 27.765 1.00  80.31 0 A 1
ATOM   407 S SD  . MET A 1 77 ? -8.053 30.488 28.973 1.00  76.38 0 A 1
ATOM   408 C CE  . MET A 1 77 ? -8.281 28.891 28.160 1.00  65.61 0 A 1
ATOM   409 N N   . LEU A 1 78 ? -7.346 31.725 23.126 1.00  92.31 0 A 1
ATOM   410 C CA  . LEU A 1 78 ? -8.044 31.701 21.848 1.00  92.90 0 A 1
ATOM   411 C C   . LEU A 1 78 ? -8.352 30.253 21.476 1.00  93.38 0 A 1
ATOM   412 O O   . LEU A 1 78 ? -7.442 29.429 21.379 1.00  92.78 0 A 1
ATOM   413 C CB  . LEU A 1 78 ? -7.196 32.465 20.811 1.00  92.32 0 A 1
ATOM   414 C CG  . LEU A 1 78 ? -7.900 32.660 19.446 1.00  89.81 0 A 1
ATOM   415 C CD1 . LEU A 1 78 ? -7.418 33.959 18.795 1.00  83.17 0 A 1
ATOM   416 C CD2 . LEU A 1 78 ? -7.609 31.534 18.456 1.00  82.39 0 A 1
ATOM   417 N N   . GLN A 1 79 ? -9.637 29.956 21.281 1.00  92.87 0 A 1
ATOM   418 C CA  . GLN A 1 79 ? -10.130 28.633 20.936 1.00  92.24 0 A 1
ATOM   419 C C   . GLN A 1 79 ? -11.055 28.742 19.726 1.00  92.15 0 A 1
ATOM   420 O O   . GLN A 1 79 ? -12.100 29.381 19.807 1.00  90.69 0 A 1
ATOM   421 C CB  . GLN A 1 79 ? -10.857 27.974 22.119 1.00  89.77 0 A 1
ATOM   422 C CG  . GLN A 1 79 ? -9.991 27.882 23.382 1.00  83.69 0 A 1
ATOM   423 C CD  . GLN A 1 79 ? -10.646 27.076 24.517 1.00  85.56 0 A 1
ATOM   424 N NE2 . GLN A 1 79 ? -9.994 26.957 25.645 1.00  77.05 0 A 1
ATOM   425 O OE1 . GLN A 1 79 ? -11.734 26.561 24.418 1.00  79.35 0 A 1
ATOM   426 N N   . LEU A 1 80 ? -10.673 28.122 18.618 1.00  92.45 0 A 1
ATOM   427 C CA  . LEU A 1 80 ? -11.496 28.025 17.417 1.00  92.50 0 A 1
ATOM   428 C C   . LEU A 1 80 ? -11.308 26.640 16.795 1.00  93.36 0 A 1
ATOM   429 O O   . LEU A 1 80 ? -10.259 26.370 16.204 1.00  92.36 0 A 1
ATOM   430 C CB  . LEU A 1 80 ? -11.121 29.117 16.401 1.00  91.00 0 A 1
ATOM   431 C CG  . LEU A 1 80 ? -11.529 30.553 16.786 1.00  85.72 0 A 1
ATOM   432 C CD1 . LEU A 1 80 ? -10.972 31.529 15.754 1.00  81.43 0 A 1
ATOM   433 C CD2 . LEU A 1 80 ? -13.046 30.732 16.821 1.00  81.01 0 A 1
ATOM   434 N N   . ARG A 1 81 ? -12.321 25.788 16.912 1.00  92.34 0 A 1
ATOM   435 C CA  . ARG A 1 81 ? -12.332 24.463 16.270 1.00  91.92 0 A 1
ATOM   436 C C   . ARG A 1 81 ? -13.228 24.455 15.041 1.00  91.02 0 A 1
ATOM   437 O O   . ARG A 1 81 ? -14.252 25.132 15.030 1.00  88.97 0 A 1
ATOM   438 C CB  . ARG A 1 81 ? -12.713 23.375 17.281 1.00  90.31 0 A 1
ATOM   439 C CG  . ARG A 1 81 ? -14.180 23.436 17.739 1.00  88.67 0 A 1
ATOM   440 C CD  . ARG A 1 81 ? -14.486 22.298 18.719 1.00  87.46 0 A 1
ATOM   441 N NE  . ARG A 1 81 ? -15.858 22.377 19.210 1.00  82.98 0 A 1
ATOM   442 C CZ  . ARG A 1 81 ? -16.408 21.663 20.169 1.00  79.21 0 A 1
ATOM   443 N NH1 . ARG A 1 81 ? -15.753 20.716 20.785 1.00  73.75 1 A 1
ATOM   444 N NH2 . ARG A 1 81 ? -17.633 21.900 20.521 1.00  73.99 0 A 1
ATOM   445 N N   . ALA A 1 82 ? -12.870 23.658 14.051 1.00  89.63 0 A 1
ATOM   446 C CA  . ALA A 1 82 ? -13.677 23.377 12.863 1.00  89.47 0 A 1
ATOM   447 C C   . ALA A 1 82 ? -14.303 24.625 12.204 1.00  89.73 0 A 1
ATOM   448 O O   . ALA A 1 82 ? -15.491 24.672 11.908 1.00  86.86 0 A 1
ATOM   449 C CB  . ALA A 1 82 ? -14.698 22.284 13.217 1.00  87.70 0 A 1
ATOM   450 N N   . CYS A 1 83 ? -13.510 25.672 12.056 1.00  90.04 0 A 1
ATOM   451 C CA  . CYS A 1 83 ? -14.005 27.008 11.732 1.00  89.34 0 A 1
ATOM   452 C C   . CYS A 1 83 ? -13.262 27.656 10.566 1.00  90.08 0 A 1
ATOM   453 O O   . CYS A 1 83 ? -13.887 28.130  9.622 1.00  86.57 0 A 1
ATOM   454 C CB  . CYS A 1 83 ? -13.927 27.831 13.030 1.00  86.33 0 A 1
ATOM   455 S SG  . CYS A 1 83 ? -14.380 29.589 12.972 1.00  81.40 0 A 1
ATOM   456 N N   . LEU A 1 84 ? -11.940 27.681 10.633 1.00  91.33 0 A 1
ATOM   457 C CA  . LEU A 1 84 ? -11.094 28.420  9.714 1.00  91.70 0 A 1
ATOM   458 C C   . LEU A 1 84 ? -10.684 27.540  8.522 1.00  91.63 0 A 1
ATOM   459 O O   . LEU A 1 84 ? -10.216 26.424  8.718 1.00  90.21 0 A 1
ATOM   460 C CB  . LEU A 1 84 ? -9.861 28.955 10.469 1.00  91.53 0 A 1
ATOM   461 C CG  . LEU A 1 84 ? -10.178 29.779 11.738 1.00  91.35 0 A 1
ATOM   462 C CD1 . LEU A 1 84 ? -8.877 30.183 12.422 1.00  88.19 0 A 1
ATOM   463 C CD2 . LEU A 1 84 ? -10.978 31.043 11.426 1.00  87.94 0 A 1
ATOM   464 N N   . SER A 1 85 ? -10.806 28.071  7.310 1.00  90.71 0 A 1
ATOM   465 C CA  . SER A 1 85 ? -10.274 27.456  6.101 1.00  89.87 0 A 1
ATOM   466 C C   . SER A 1 85 ? -9.416 28.451  5.330 1.00  89.73 0 A 1
ATOM   467 O O   . SER A 1 85 ? -9.859 29.561  5.030 1.00  88.03 0 A 1
ATOM   468 C CB  . SER A 1 85 ? -11.416 26.917  5.230 1.00  87.72 0 A 1
ATOM   469 O OG  . SER A 1 85 ? -10.896 26.100  4.201 1.00  78.29 0 A 1
ATOM   470 N N   . GLY A 1 86 ? -8.185 28.072  5.040 1.00  90.64 0 A 1
ATOM   471 C CA  . GLY A 1 86 ? -7.225 28.911  4.333 1.00  90.28 0 A 1
ATOM   472 C C   . GLY A 1 86 ? -5.811 28.796  4.891 1.00  91.10 0 A 1
ATOM   473 O O   . GLY A 1 86 ? -5.551 28.090  5.861 1.00  89.32 0 A 1
ATOM   474 N N   . THR A 1 87 ? -4.880 29.507  4.290 1.00  90.35 0 A 1
ATOM   475 C CA  . THR A 1 87 ? -3.463 29.431  4.661 1.00  89.95 0 A 1
ATOM   476 C C   . THR A 1 87 ? -3.153 30.337  5.854 1.00  90.94 0 A 1
ATOM   477 O O   . THR A 1 87 ? -3.334 31.551  5.759 1.00  89.50 0 A 1
ATOM   478 C CB  . THR A 1 87 ? -2.571 29.806  3.476 1.00  87.19 0 A 1
ATOM   479 C CG2 . THR A 1 87 ? -1.091 29.537  3.731 1.00  76.29 0 A 1
ATOM   480 O OG1 . THR A 1 87 ? -2.924 29.069  2.335 1.00  78.01 0 A 1
ATOM   481 N N   . LEU A 1 88 ? -2.623 29.763  6.932 1.00  89.96 0 A 1
ATOM   482 C CA  . LEU A 1 88 ? -2.091 30.536  8.058 1.00  90.82 0 A 1
ATOM   483 C C   . LEU A 1 88 ? -0.733 31.133  7.689 1.00  90.83 0 A 1
ATOM   484 O O   . LEU A 1 88 ?  0.310 30.482  7.779 1.00  89.14 0 A 1
ATOM   485 C CB  . LEU A 1 88 ? -2.042 29.659  9.324 1.00  90.26 0 A 1
ATOM   486 C CG  . LEU A 1 88 ? -1.596 30.428 10.585 1.00  90.86 0 A 1
ATOM   487 C CD1 . LEU A 1 88 ? -2.598 31.507 10.991 1.00  86.65 0 A 1
ATOM   488 C CD2 . LEU A 1 88 ? -1.452 29.454 11.750 1.00  85.91 0 A 1
ATOM   489 N N   . LYS A 1 89 ? -0.739 32.396  7.262 1.00  90.92 0 A 1
ATOM   490 C CA  . LYS A 1 89 ?  0.454 33.078  6.751 1.00  90.50 0 A 1
ATOM   491 C C   . LYS A 1 89 ?  1.368 33.555  7.885 1.00  91.52 0 A 1
ATOM   492 O O   . LYS A 1 89 ?  0.893 33.925  8.956 1.00  90.41 0 A 1
ATOM   493 C CB  . LYS A 1 89 ?  0.045 34.237  5.831 1.00  87.66 0 A 1
ATOM   494 C CG  . LYS A 1 89 ? -0.676 33.733  4.575 1.00  80.95 0 A 1
ATOM   495 C CD  . LYS A 1 89 ? -1.087 34.902  3.666 1.00  74.94 0 A 1
ATOM   496 C CE  . LYS A 1 89 ? -1.885 34.358  2.478 1.00  65.06 0 A 1
ATOM   497 N NZ  . LYS A 1 89 ? -2.425 35.434  1.626 1.00  57.52 1 A 1
ATOM   498 N N   . PRO A 1 90 ?  2.669 33.678  7.640 1.00  91.06 0 A 1
ATOM   499 C CA  . PRO A 1 90 ?  3.609 34.216  8.627 1.00  90.91 0 A 1
ATOM   500 C C   . PRO A 1 90 ?  3.286 35.640  9.098 1.00  91.59 0 A 1
ATOM   501 O O   . PRO A 1 90 ?  3.653 36.031 10.198 1.00  89.31 0 A 1
ATOM   502 C CB  . PRO A 1 90 ?  4.984 34.183  7.948 1.00  88.73 0 A 1
ATOM   503 C CG  . PRO A 1 90 ?  4.842 33.079  6.908 1.00  86.18 0 A 1
ATOM   504 C CD  . PRO A 1 90 ?  3.380 33.187  6.470 1.00  89.27 0 A 1
ATOM   505 N N   . ASN A 1 91 ?  2.603 36.427  8.275 1.00  91.76 0 A 1
ATOM   506 C CA  . ASN A 1 91 ?  2.189 37.787  8.609 1.00  91.66 0 A 1
ATOM   507 C C   . ASN A 1 91 ?  0.795 37.870  9.255 1.00  92.60 0 A 1
ATOM   508 O O   . ASN A 1 91 ?  0.287 38.980  9.391 1.00  89.53 0 A 1
ATOM   509 C CB  . ASN A 1 91 ?  2.320 38.687  7.360 1.00  88.85 0 A 1
ATOM   510 C CG  . ASN A 1 91 ?  1.366 38.300  6.242 1.00  84.49 0 A 1
ATOM   511 N ND2 . ASN A 1 91 ?  0.926 39.259  5.449 1.00  74.92 0 A 1
ATOM   512 O OD1 . ASN A 1 91 ?  1.032 37.156  6.029 1.00  73.14 0 A 1
ATOM   513 N N   . SER A 1 92 ?  0.208 36.745  9.652 1.00  92.13 0 A 1
ATOM   514 C CA  . SER A 1 92 ? -1.082 36.712 10.331 1.00  93.01 0 A 1
ATOM   515 C C   . SER A 1 92 ? -1.088 37.578 11.586 1.00  93.45 0 A 1
ATOM   516 O O   . SER A 1 92 ? -0.111 37.612 12.346 1.00  92.05 0 A 1
ATOM   517 C CB  . SER A 1 92 ? -1.437 35.267 10.713 1.00  92.75 0 A 1
ATOM   518 O OG  . SER A 1 92 ? -2.673 35.245 11.391 1.00  90.68 0 A 1
ATOM   519 N N   . SER A 1 93 ? -2.220 38.241 11.841 1.00  92.42 0 A 1
ATOM   520 C CA  . SER A 1 93 ? -2.437 39.010 13.065 1.00  92.27 0 A 1
ATOM   521 C C   . SER A 1 93 ? -2.493 38.139 14.322 1.00  93.01 0 A 1
ATOM   522 O O   . SER A 1 93 ? -2.328 38.676 15.417 1.00  90.68 0 A 1
ATOM   523 C CB  . SER A 1 93 ? -3.697 39.867 12.933 1.00  90.13 0 A 1
ATOM   524 O OG  . SER A 1 93 ? -4.830 39.060 12.770 1.00  77.78 0 A 1
ATOM   525 N N   . LEU A 1 94 ? -2.598 36.811 14.185 1.00  93.04 0 A 1
ATOM   526 C CA  . LEU A 1 94 ? -2.441 35.856 15.293 1.00  93.56 0 A 1
ATOM   527 C C   . LEU A 1 94 ? -1.157 36.114 16.087 1.00  94.17 0 A 1
ATOM   528 O O   . LEU A 1 94 ? -1.165 36.096 17.320 1.00  93.27 0 A 1
ATOM   529 C CB  . LEU A 1 94 ? -2.422 34.438 14.707 1.00  92.91 0 A 1
ATOM   530 C CG  . LEU A 1 94 ? -2.213 33.323 15.752 1.00  93.36 0 A 1
ATOM   531 C CD1 . LEU A 1 94 ? -3.370 33.256 16.743 1.00  90.51 0 A 1
ATOM   532 C CD2 . LEU A 1 94 ? -2.099 31.965 15.051 1.00  89.91 0 A 1
ATOM   533 N N   . PHE A 1 95 ? -0.073 36.415 15.394 1.00  94.45 0 A 1
ATOM   534 C CA  . PHE A 1 95 ?  1.238 36.610 16.017 1.00  93.90 0 A 1
ATOM   535 C C   . PHE A 1 95 ?  1.398 37.967 16.715 1.00  93.24 0 A 1
ATOM   536 O O   . PHE A 1 95 ?  2.465 38.249 17.264 1.00  90.50 0 A 1
ATOM   537 C CB  . PHE A 1 95 ?  2.329 36.362 14.967 1.00  93.42 0 A 1
ATOM   538 C CG  . PHE A 1 95 ?  2.233 35.001 14.304 1.00  94.21 0 A 1
ATOM   539 C CD1 . PHE A 1 95 ?  2.393 33.823 15.062 1.00  92.20 0 A 1
ATOM   540 C CD2 . PHE A 1 95 ?  1.933 34.893 12.935 1.00  92.13 0 A 1
ATOM   541 C CE1 . PHE A 1 95 ?  2.254 32.564 14.467 1.00  91.55 0 A 1
ATOM   542 C CE2 . PHE A 1 95 ?  1.798 33.634 12.334 1.00  91.52 0 A 1
ATOM   543 C CZ  . PHE A 1 95 ?  1.958 32.468 13.098 1.00  93.24 0 A 1
ATOM   544 N N   . GLN A 1 96 ?  0.340 38.802 16.750 1.00  92.31 0 A 1
ATOM   545 C CA  . GLN A 1 96 ?  0.284 40.024 17.557 1.00  91.29 0 A 1
ATOM   546 C C   . GLN A 1 96 ? -0.193 39.747 18.994 1.00  91.90 0 A 1
ATOM   547 O O   . GLN A 1 96 ? -0.010 40.592 19.869 1.00  89.35 0 A 1
ATOM   548 C CB  . GLN A 1 96 ? -0.624 41.066 16.886 1.00  88.40 0 A 1
ATOM   549 C CG  . GLN A 1 96 ? -0.189 41.386 15.447 1.00  82.09 0 A 1
ATOM   550 C CD  . GLN A 1 96 ? -1.054 42.460 14.779 1.00  77.91 0 A 1
ATOM   551 N NE2 . GLN A 1 96 ? -0.876 42.700 13.507 1.00  67.03 0 A 1
ATOM   552 O OE1 . GLN A 1 96 ? -1.889 43.104 15.385 1.00  70.16 0 A 1
ATOM   553 N N   . PHE A 1 97 ? -0.761 38.574 19.269 1.00  93.18 0 A 1
ATOM   554 C CA  . PHE A 1 97 ? -1.255 38.195 20.595 1.00  93.38 0 A 1
ATOM   555 C C   . PHE A 1 97 ? -0.128 37.694 21.510 1.00  93.41 0 A 1
ATOM   556 O O   . PHE A 1 97 ? -0.108 36.545 21.940 1.00  91.53 0 A 1
ATOM   557 C CB  . PHE A 1 97 ? -2.404 37.188 20.450 1.00  92.72 0 A 1
ATOM   558 C CG  . PHE A 1 97 ? -3.587 37.681 19.647 1.00  93.22 0 A 1
ATOM   559 C CD1 . PHE A 1 97 ? -4.233 38.885 19.979 1.00  89.87 0 A 1
ATOM   560 C CD2 . PHE A 1 97 ? -4.072 36.911 18.570 1.00  89.99 0 A 1
ATOM   561 C CE1 . PHE A 1 97 ? -5.337 39.327 19.239 1.00  88.35 0 A 1
ATOM   562 C CE2 . PHE A 1 97 ? -5.184 37.341 17.830 1.00  88.40 0 A 1
ATOM   563 C CZ  . PHE A 1 97 ? -5.814 38.550 18.169 1.00  89.81 0 A 1
ATOM   564 N N   . HIS A 1 98 ?  0.812 38.573 21.840 1.00  93.65 0 A 1
ATOM   565 C CA  . HIS A 1 98 ?  2.011 38.227 22.615 1.00  92.55 0 A 1
ATOM   566 C C   . HIS A 1 98 ?  1.738 37.711 24.032 1.00  93.24 0 A 1
ATOM   567 O O   . HIS A 1 98 ?  2.628 37.133 24.654 1.00  90.29 0 A 1
ATOM   568 C CB  . HIS A 1 98 ?  2.939 39.444 22.677 1.00  89.68 0 A 1
ATOM   569 C CG  . HIS A 1 98 ?  3.372 39.934 21.329 1.00  84.57 0 A 1
ATOM   570 C CD2 . HIS A 1 98 ?  3.220 41.202 20.810 1.00  70.88 0 A 1
ATOM   571 N ND1 . HIS A 1 98 ?  3.989 39.179 20.349 1.00  71.72 0 A 1
ATOM   572 C CE1 . HIS A 1 98 ?  4.193 39.971 19.273 1.00  70.10 0 A 1
ATOM   573 N NE2 . HIS A 1 98 ?  3.750 41.199 19.532 1.00  70.48 0 A 1
ATOM   574 N N   . HIS A 1 99 ?  0.523 37.902 24.556 1.00  93.97 0 A 1
ATOM   575 C CA  . HIS A 1 99 ?  0.114 37.462 25.887 1.00  94.06 0 A 1
ATOM   576 C C   . HIS A 1 99 ? -0.690 36.148 25.881 1.00  94.51 0 A 1
ATOM   577 O O   . HIS A 1 99 ? -1.196 35.750 26.926 1.00  92.65 0 A 1
ATOM   578 C CB  . HIS A 1 99 ? -0.639 38.599 26.586 1.00  93.09 0 A 1
ATOM   579 C CG  . HIS A 1 99 ?  0.223 39.819 26.803 1.00  90.82 0 A 1
ATOM   580 C CD2 . HIS A 1 99 ?  0.124 41.031 26.160 1.00  78.32 0 A 1
ATOM   581 N ND1 . HIS A 1 99 ?  1.285 39.900 27.671 1.00  78.16 0 A 1
ATOM   582 C CE1 . HIS A 1 99 ?  1.821 41.136 27.558 1.00  79.53 0 A 1
ATOM   583 N NE2 . HIS A 1 99 ?  1.132 41.841 26.653 1.00  81.31 0 A 1
ATOM   584 N N   . LEU A 1 100 ? -0.804 35.467 24.730 1.00  94.06 0 A 1
ATOM   585 C CA  . LEU A 1 100 ? -1.462 34.167 24.655 1.00  94.59 0 A 1
ATOM   586 C C   . LEU A 1 100 ? -0.781 33.159 25.582 1.00  95.01 0 A 1
ATOM   587 O O   . LEU A 1 100 ?  0.416 32.894 25.454 1.00  93.91 0 A 1
ATOM   588 C CB  . LEU A 1 100 ? -1.466 33.635 23.207 1.00  93.38 0 A 1
ATOM   589 C CG  . LEU A 1 100 ? -2.650 34.132 22.351 1.00  90.63 0 A 1
ATOM   590 C CD1 . LEU A 1 100 ? -2.414 33.735 20.897 1.00  87.99 0 A 1
ATOM   591 C CD2 . LEU A 1 100 ? -3.973 33.517 22.801 1.00  87.69 0 A 1
ATOM   592 N N   . ARG A 1 101 ? -1.593 32.583 26.482 1.00  95.99 0 A 1
ATOM   593 C CA  . ARG A 1 101 ? -1.211 31.446 27.330 1.00  95.78 0 A 1
ATOM   594 C C   . ARG A 1 101 ? -1.761 30.134 26.777 1.00  96.08 0 A 1
ATOM   595 O O   . ARG A 1 101 ? -1.099 29.105 26.862 1.00  94.95 0 A 1
ATOM   596 C CB  . ARG A 1 101 ? -1.688 31.660 28.771 1.00  94.42 0 A 1
ATOM   597 C CG  . ARG A 1 101 ? -1.101 32.946 29.393 1.00  88.45 0 A 1
ATOM   598 C CD  . ARG A 1 101 ? -1.277 32.966 30.914 1.00  83.77 0 A 1
ATOM   599 N NE  . ARG A 1 101 ? -2.692 32.935 31.338 1.00  72.98 0 A 1
ATOM   600 C CZ  . ARG A 1 101 ? -3.140 32.637 32.542 1.00  65.42 0 A 1
ATOM   601 N NH1 . ARG A 1 101 ? -2.340 32.296 33.515 1.00  59.44 1 A 1
ATOM   602 N NH2 . ARG A 1 101 ? -4.411 32.674 32.807 1.00  56.30 0 A 1
ATOM   603 N N   . SER A 1 102 ? -2.951 30.176 26.170 1.00  95.87 0 A 1
ATOM   604 C CA  . SER A 1 102 ? -3.582 29.018 25.550 1.00  95.69 0 A 1
ATOM   605 C C   . SER A 1 102 ? -4.039 29.338 24.131 1.00  95.64 0 A 1
ATOM   606 O O   . SER A 1 102 ? -4.778 30.302 23.914 1.00  94.40 0 A 1
ATOM   607 C CB  . SER A 1 102 ? -4.742 28.530 26.411 1.00  94.69 0 A 1
ATOM   608 O OG  . SER A 1 102 ? -5.290 27.341 25.884 1.00  87.10 0 A 1
ATOM   609 N N   . LEU A 1 103 ? -3.611 28.519 23.176 1.00  95.85 0 A 1
ATOM   610 C CA  . LEU A 1 103 ? -4.017 28.599 21.782 1.00  96.22 0 A 1
ATOM   611 C C   . LEU A 1 103 ? -4.469 27.217 21.308 1.00  96.47 0 A 1
ATOM   612 O O   . LEU A 1 103 ? -3.641 26.323 21.139 1.00  95.76 0 A 1
ATOM   613 C CB  . LEU A 1 103 ? -2.855 29.160 20.949 1.00  96.07 0 A 1
ATOM   614 C CG  . LEU A 1 103 ? -3.160 29.254 19.441 1.00  95.88 0 A 1
ATOM   615 C CD1 . LEU A 1 103 ? -4.343 30.172 19.141 1.00  93.22 0 A 1
ATOM   616 C CD2 . LEU A 1 103 ? -1.934 29.815 18.712 1.00  92.87 0 A 1
ATOM   617 N N   . LEU A 1 104 ? -5.776 27.079 21.096 1.00  95.96 0 A 1
ATOM   618 C CA  . LEU A 1 104 ? -6.376 25.833 20.644 1.00  95.52 0 A 1
ATOM   619 C C   . LEU A 1 104 ? -7.067 26.065 19.295 1.00  95.17 0 A 1
ATOM   620 O O   . LEU A 1 104 ? -8.117 26.714 19.231 1.00  93.96 0 A 1
ATOM   621 C CB  . LEU A 1 104 ? -7.348 25.283 21.710 1.00  94.95 0 A 1
ATOM   622 C CG  . LEU A 1 104 ? -6.785 25.140 23.140 1.00  93.29 0 A 1
ATOM   623 C CD1 . LEU A 1 104 ? -7.869 24.605 24.071 1.00  89.53 0 A 1
ATOM   624 C CD2 . LEU A 1 104 ? -5.612 24.173 23.212 1.00  89.50 0 A 1
ATOM   625 N N   . LEU A 1 105 ? -6.481 25.532 18.224 1.00  95.20 0 A 1
ATOM   626 C CA  . LEU A 1 105 ? -6.961 25.638 16.842 1.00  95.18 0 A 1
ATOM   627 C C   . LEU A 1 105 ? -7.189 24.255 16.186 1.00  95.39 0 A 1
ATOM   628 O O   . LEU A 1 105 ? -6.807 24.070 15.024 1.00  94.03 0 A 1
ATOM   629 C CB  . LEU A 1 105 ? -5.997 26.527 16.026 1.00  94.75 0 A 1
ATOM   630 C CG  . LEU A 1 105 ? -5.857 27.988 16.507 1.00  94.43 0 A 1
ATOM   631 C CD1 . LEU A 1 105 ? -4.828 28.717 15.638 1.00  92.57 0 A 1
ATOM   632 C CD2 . LEU A 1 105 ? -7.178 28.757 16.417 1.00  92.09 0 A 1
ATOM   633 N N   . PRO A 1 106 ? -7.785 23.259 16.887 1.00  94.85 0 A 1
ATOM   634 C CA  . PRO A 1 106 ? -7.976 21.937 16.309 1.00  94.64 0 A 1
ATOM   635 C C   . PRO A 1 106 ? -9.045 21.926 15.213 1.00  94.07 0 A 1
ATOM   636 O O   . PRO A 1 106 ? -9.946 22.774 15.179 1.00  92.48 0 A 1
ATOM   637 C CB  . PRO A 1 106 ? -8.373 21.045 17.492 1.00  94.02 0 A 1
ATOM   638 C CG  . PRO A 1 106 ? -9.137 22.007 18.391 1.00  93.25 0 A 1
ATOM   639 C CD  . PRO A 1 106 ? -8.357 23.315 18.215 1.00  94.84 0 A 1
ATOM   640 N N   . HIS A 1 107 ? -8.977 20.931 14.344 1.00  93.72 0 A 1
ATOM   641 C CA  . HIS A 1 107 ? -9.979 20.683 13.294 1.00  93.49 0 A 1
ATOM   642 C C   . HIS A 1 107 ? -10.239 21.873 12.354 1.00  93.12 0 A 1
ATOM   643 O O   . HIS A 1 107 ? -11.329 21.990 11.786 1.00  90.42 0 A 1
ATOM   644 C CB  . HIS A 1 107 ? -11.268 20.123 13.907 1.00  92.42 0 A 1
ATOM   645 C CG  . HIS A 1 107 ? -11.062 18.878 14.727 1.00  90.94 0 A 1
ATOM   646 C CD2 . HIS A 1 107 ? -11.159 18.756 16.087 1.00  79.83 0 A 1
ATOM   647 N ND1 . HIS A 1 107 ? -10.747 17.634 14.234 1.00  79.96 0 A 1
ATOM   648 C CE1 . HIS A 1 107 ? -10.654 16.779 15.275 1.00  81.32 0 A 1
ATOM   649 N NE2 . HIS A 1 107 ? -10.907 17.423 16.415 1.00  83.17 0 A 1
ATOM   650 N N   . ASN A 1 108 ? -9.275 22.740 12.171 1.00  93.16 0 A 1
ATOM   651 C CA  . ASN A 1 108 ? -9.310 23.757 11.126 1.00  92.69 0 A 1
ATOM   652 C C   . ASN A 1 108 ? -8.745 23.194  9.814 1.00  91.36 0 A 1
ATOM   653 O O   . ASN A 1 108 ? -8.157 22.112  9.784 1.00  87.45 0 A 1
ATOM   654 C CB  . ASN A 1 108 ? -8.607 25.034 11.612 1.00  92.78 0 A 1
ATOM   655 C CG  . ASN A 1 108 ? -9.389 25.707 12.723 1.00  93.47 0 A 1
ATOM   656 N ND2 . ASN A 1 108 ? -8.913 25.642 13.950 1.00  86.24 0 A 1
ATOM   657 O OD1 . ASN A 1 108 ? -10.437 26.291 12.510 1.00  87.34 0 A 1
ATOM   658 N N   . ASN A 1 109 ? -8.920 23.921  8.737 1.00  92.12 0 A 1
ATOM   659 C CA  . ASN A 1 109 ? -8.456 23.516  7.423 1.00  90.73 0 A 1
ATOM   660 C C   . ASN A 1 109 ? -7.357 24.467  6.931 1.00  90.52 0 A 1
ATOM   661 O O   . ASN A 1 109 ? -7.562 25.267  6.017 1.00  88.22 0 A 1
ATOM   662 C CB  . ASN A 1 109 ? -9.666 23.405  6.479 1.00  87.99 0 A 1
ATOM   663 C CG  . ASN A 1 109 ? -9.291 22.830  5.129 1.00  81.79 0 A 1
ATOM   664 N ND2 . ASN A 1 109 ? -10.096 23.058  4.117 1.00  71.23 0 A 1
ATOM   665 O OD1 . ASN A 1 109 ? -8.289 22.171  4.963 1.00  72.77 0 A 1
ATOM   666 N N   . PHE A 1 110 ? -6.199 24.397  7.569 1.00  90.67 0 A 1
ATOM   667 C CA  . PHE A 1 110 ? -5.012 25.143  7.155 1.00  89.31 0 A 1
ATOM   668 C C   . PHE A 1 110 ? -4.277 24.443  5.999 1.00  85.18 0 A 1
ATOM   669 O O   . PHE A 1 110 ? -3.055 24.323  6.010 1.00  77.57 0 A 1
ATOM   670 C CB  . PHE A 1 110 ? -4.112 25.427  8.366 1.00  89.98 0 A 1
ATOM   671 C CG  . PHE A 1 110 ? -4.772 26.236  9.465 1.00  92.26 0 A 1
ATOM   672 C CD1 . PHE A 1 110 ? -5.283 27.523  9.202 1.00  88.82 0 A 1
ATOM   673 C CD2 . PHE A 1 110 ? -4.854 25.719 10.768 1.00  89.38 0 A 1
ATOM   674 C CE1 . PHE A 1 110 ? -5.870 28.276 10.230 1.00  88.70 0 A 1
ATOM   675 C CE2 . PHE A 1 110 ? -5.435 26.467 11.800 1.00  88.97 0 A 1
ATOM   676 C CZ  . PHE A 1 110 ? -5.944 27.749 11.529 1.00  91.60 0 A 1
ATOM   677 N N   . THR A 1 111 ? -5.032 23.955  5.014 1.00  81.19 0 A 1
ATOM   678 C CA  . THR A 1 111 ? -4.515 23.192  3.880 1.00  76.20 0 A 1
ATOM   679 C C   . THR A 1 111 ? -3.318 23.871  3.228 1.00  75.66 0 A 1
ATOM   680 O O   . THR A 1 111 ? -3.318 25.079  2.990 1.00  67.34 0 A 1
ATOM   681 C CB  . THR A 1 111 ? -5.584 22.947  2.798 1.00  68.82 0 A 1
ATOM   682 C CG2 . THR A 1 111 ? -6.075 21.508  2.830 1.00  58.22 0 A 1
ATOM   683 O OG1 . THR A 1 111 ? -6.720 23.768  2.944 1.00  60.58 0 A 1
ATOM   684 N N   . SER A 1 112 ? -2.304 23.063  2.921 1.00  71.89 0 A 1
ATOM   685 C CA  . SER A 1 112 ? -1.058 23.511  2.292 1.00  70.07 0 A 1
ATOM   686 C C   . SER A 1 112 ? -0.274 24.564  3.092 1.00  74.03 0 A 1
ATOM   687 O O   . SER A 1 112 ?  0.561 25.282  2.537 1.00  66.87 0 A 1
ATOM   688 C CB  . SER A 1 112 ? -1.300 23.963  0.846 1.00  61.16 0 A 1
ATOM   689 O OG  . SER A 1 112 ? -2.122 23.049  0.163 1.00  55.76 0 A 1
ATOM   690 N N   . SER A 1 113 ? -0.514 24.669  4.407 1.00  80.14 0 A 1
ATOM   691 C CA  . SER A 1 113 ?  0.264 25.531  5.297 1.00  81.19 0 A 1
ATOM   692 C C   . SER A 1 113 ?  1.355 24.730  5.995 1.00  85.46 0 A 1
ATOM   693 O O   . SER A 1 113 ?  1.092 23.698  6.598 1.00  82.38 0 A 1
ATOM   694 C CB  . SER A 1 113 ? -0.624 26.206  6.349 1.00  73.65 0 A 1
ATOM   695 O OG  . SER A 1 113 ? -1.720 26.851  5.744 1.00  67.39 0 A 1
ATOM   696 N N   . SER A 1 114 ?  2.569 25.256  5.994 1.00  88.88 0 A 1
ATOM   697 C CA  . SER A 1 114 ?  3.561 24.867  6.984 1.00  90.36 0 A 1
ATOM   698 C C   . SER A 1 114 ?  3.318 25.605  8.299 1.00  91.73 0 A 1
ATOM   699 O O   . SER A 1 114 ?  2.773 26.717  8.317 1.00  89.53 0 A 1
ATOM   700 C CB  . SER A 1 114 ?  4.977 25.108  6.455 1.00  86.42 0 A 1
ATOM   701 O OG  . SER A 1 114 ?  5.160 26.457  6.091 1.00  74.23 0 A 1
ATOM   702 N N   . ILE A 1 115 ?  3.734 25.025  9.409 1.00  93.24 0 A 1
ATOM   703 C CA  . ILE A 1 115 ?  3.723 25.736 10.693 1.00  94.05 0 A 1
ATOM   704 C C   . ILE A 1 115 ?  4.731 26.885 10.603 1.00  93.95 0 A 1
ATOM   705 O O   . ILE A 1 115 ?  5.923 26.676 10.372 1.00  92.65 0 A 1
ATOM   706 C CB  . ILE A 1 115 ?  4.012 24.790 11.870 1.00  93.74 0 A 1
ATOM   707 C CG1 . ILE A 1 115 ?  2.927 23.690 11.965 1.00  91.08 0 A 1
ATOM   708 C CG2 . ILE A 1 115 ?  4.068 25.599 13.176 1.00  90.84 0 A 1
ATOM   709 C CD1 . ILE A 1 115 ?  3.184 22.661 13.070 1.00  89.14 0 A 1
ATOM   710 N N   . SER A 1 116 ?  4.260 28.112 10.809 1.00  93.42 0 A 1
ATOM   711 C CA  . SER A 1 116 ?  5.136 29.280 10.741 1.00  93.30 0 A 1
ATOM   712 C C   . SER A 1 116 ?  6.138 29.304 11.904 1.00  93.97 0 A 1
ATOM   713 O O   . SER A 1 116 ?  5.767 29.101 13.062 1.00  93.19 0 A 1
ATOM   714 C CB  . SER A 1 116 ?  4.304 30.555 10.740 1.00  91.59 0 A 1
ATOM   715 O OG  . SER A 1 116 ?  5.155 31.686 10.651 1.00  85.92 0 A 1
ATOM   716 N N   . SER A 1 117 ?  7.368 29.674 11.621 1.00  93.30 0 A 1
ATOM   717 C CA  . SER A 1 117 ?  8.383 29.913 12.659 1.00  93.45 0 A 1
ATOM   718 C C   . SER A 1 117 ?  7.982 31.010 13.652 1.00  93.96 0 A 1
ATOM   719 O O   . SER A 1 117 ?  8.474 31.031 14.782 1.00  91.99 0 A 1
ATOM   720 C CB  . SER A 1 117 ?  9.713 30.271 11.999 1.00  91.49 0 A 1
ATOM   721 O OG  . SER A 1 117 ?  9.571 31.431 11.209 1.00  81.81 0 A 1
ATOM   722 N N   . LYS A 1 118 ?  7.036 31.872 13.275 1.00  93.90 0 A 1
ATOM   723 C CA  . LYS A 1 118 ?  6.521 32.931 14.156 1.00  94.15 0 A 1
ATOM   724 C C   . LYS A 1 118 ?  5.748 32.411 15.373 1.00  94.77 0 A 1
ATOM   725 O O   . LYS A 1 118 ?  5.610 33.178 16.319 1.00  92.89 0 A 1
ATOM   726 C CB  . LYS A 1 118 ?  5.648 33.907 13.371 1.00  93.09 0 A 1
ATOM   727 C CG  . LYS A 1 118 ?  6.456 34.755 12.384 1.00  90.19 0 A 1
ATOM   728 C CD  . LYS A 1 118 ?  5.673 36.016 12.098 1.00  83.99 0 A 1
ATOM   729 C CE  . LYS A 1 118 ?  6.345 36.922 11.090 1.00  78.04 0 A 1
ATOM   730 N NZ  . LYS A 1 118 ?  5.456 38.074 10.796 1.00  68.50 1 A 1
ATOM   731 N N   . PHE A 1 119 ?  5.307 31.144 15.403 1.00  94.48 0 A 1
ATOM   732 C CA  . PHE A 1 119 ?  4.787 30.551 16.638 1.00  94.53 0 A 1
ATOM   733 C C   . PHE A 1 119 ?  5.799 30.663 17.784 1.00  94.56 0 A 1
ATOM   734 O O   . PHE A 1 119 ?  5.408 30.910 18.920 1.00  92.94 0 A 1
ATOM   735 C CB  . PHE A 1 119 ?  4.394 29.093 16.409 1.00  94.07 0 A 1
ATOM   736 C CG  . PHE A 1 119 ?  3.009 28.932 15.827 1.00  94.69 0 A 1
ATOM   737 C CD1 . PHE A 1 119 ?  1.887 28.983 16.676 1.00  91.81 0 A 1
ATOM   738 C CD2 . PHE A 1 119 ?  2.822 28.705 14.452 1.00  91.63 0 A 1
ATOM   739 C CE1 . PHE A 1 119 ?  0.599 28.816 16.158 1.00  90.73 0 A 1
ATOM   740 C CE2 . PHE A 1 119 ?  1.533 28.537 13.931 1.00  90.50 0 A 1
ATOM   741 C CZ  . PHE A 1 119 ?  0.413 28.593 14.784 1.00  92.54 0 A 1
ATOM   742 N N   . GLY A 1 120 ?  7.085 30.603 17.497 1.00  94.01 0 A 1
ATOM   743 C CA  . GLY A 1 120 ?  8.142 30.786 18.493 1.00  93.13 0 A 1
ATOM   744 C C   . GLY A 1 120 ?  8.177 32.169 19.156 1.00  93.34 0 A 1
ATOM   745 O O   . GLY A 1 120 ?  8.857 32.339 20.162 1.00  91.07 0 A 1
ATOM   746 N N   . MET A 1 121 ?  7.428 33.156 18.627 1.00  93.57 0 A 1
ATOM   747 C CA  . MET A 1 121 ?  7.267 34.475 19.254 1.00  92.91 0 A 1
ATOM   748 C C   . MET A 1 121 ?  6.217 34.476 20.367 1.00  93.68 0 A 1
ATOM   749 O O   . MET A 1 121 ?  6.232 35.372 21.210 1.00  91.29 0 A 1
ATOM   750 C CB  . MET A 1 121 ?  6.893 35.534 18.205 1.00  90.34 0 A 1
ATOM   751 C CG  . MET A 1 121 ?  7.934 35.684 17.087 1.00  83.48 0 A 1
ATOM   752 S SD  . MET A 1 121 ?  7.555 36.979 15.865 1.00  75.22 0 A 1
ATOM   753 C CE  . MET A 1 121 ?  7.628 38.465 16.914 1.00  64.29 0 A 1
ATOM   754 N N   . LEU A 1 122 ?  5.324 33.502 20.393 1.00  94.33 0 A 1
ATOM   755 C CA  . LEU A 1 122 ?  4.255 33.376 21.386 1.00  94.81 0 A 1
ATOM   756 C C   . LEU A 1 122 ?  4.787 32.709 22.669 1.00  95.16 0 A 1
ATOM   757 O O   . LEU A 1 122 ?  4.258 31.706 23.157 1.00  93.05 0 A 1
ATOM   758 C CB  . LEU A 1 122 ?  3.053 32.635 20.767 1.00  94.77 0 A 1
ATOM   759 C CG  . LEU A 1 122 ?  2.468 33.262 19.488 1.00  94.59 0 A 1
ATOM   760 C CD1 . LEU A 1 122 ?  1.312 32.408 18.971 1.00  91.99 0 A 1
ATOM   761 C CD2 . LEU A 1 122 ?  1.949 34.678 19.727 1.00  91.44 0 A 1
ATOM   762 N N   . ASN A 1 123 ?  5.844 33.268 23.225 1.00  94.44 0 A 1
ATOM   763 C CA  . ASN A 1 123 ?  6.659 32.660 24.282 1.00  93.16 0 A 1
ATOM   764 C C   . ASN A 1 123 ?  5.990 32.568 25.664 1.00  94.17 0 A 1
ATOM   765 O O   . ASN A 1 123 ?  6.592 32.029 26.595 1.00  89.97 0 A 1
ATOM   766 C CB  . ASN A 1 123 ?  8.008 33.402 24.346 1.00  88.35 0 A 1
ATOM   767 C CG  . ASN A 1 123 ?  7.884 34.867 24.750 1.00  84.74 0 A 1
ATOM   768 N ND2 . ASN A 1 123 ?  9.000 35.518 24.967 1.00  73.92 0 A 1
ATOM   769 O OD1 . ASN A 1 123 ?  6.825 35.456 24.862 1.00  71.46 0 A 1
ATOM   770 N N   . ASN A 1 124 ?  4.752 33.054 25.790 1.00  95.13 0 A 1
ATOM   771 C CA  . ASN A 1 124 ?  3.926 32.867 26.987 1.00  95.49 0 A 1
ATOM   772 C C   . ASN A 1 124 ?  2.964 31.673 26.885 1.00  96.03 0 A 1
ATOM   773 O O   . ASN A 1 124 ?  2.230 31.416 27.833 1.00  94.28 0 A 1
ATOM   774 C CB  . ASN A 1 124 ?  3.166 34.181 27.270 1.00  94.56 0 A 1
ATOM   775 C CG  . ASN A 1 124 ?  4.096 35.316 27.667 1.00  92.82 0 A 1
ATOM   776 N ND2 . ASN A 1 124 ?  3.975 36.449 27.021 1.00  81.28 0 A 1
ATOM   777 O OD1 . ASN A 1 124 ?  4.923 35.203 28.546 1.00  82.71 0 A 1
ATOM   778 N N   . LEU A 1 125 ?  2.956 30.947 25.752 1.00  95.67 0 A 1
ATOM   779 C CA  . LEU A 1 125 ?  2.095 29.784 25.585 1.00  96.18 0 A 1
ATOM   780 C C   . LEU A 1 125 ?  2.428 28.690 26.592 1.00  96.30 0 A 1
ATOM   781 O O   . LEU A 1 125 ?  3.564 28.230 26.700 1.00  95.27 0 A 1
ATOM   782 C CB  . LEU A 1 125 ?  2.175 29.238 24.143 1.00  95.42 0 A 1
ATOM   783 C CG  . LEU A 1 125 ?  1.384 30.049 23.105 1.00  93.50 0 A 1
ATOM   784 C CD1 . LEU A 1 125 ?  1.666 29.493 21.708 1.00  91.68 0 A 1
ATOM   785 C CD2 . LEU A 1 125 ? -0.125 29.977 23.331 1.00  91.51 0 A 1
ATOM   786 N N   . GLU A 1 126 ?  1.381 28.276 27.315 1.00  96.93 0 A 1
ATOM   787 C CA  . GLU A 1 126 ?  1.391 27.136 28.225 1.00  96.87 0 A 1
ATOM   788 C C   . GLU A 1 126 ?  0.736 25.912 27.577 1.00  96.85 0 A 1
ATOM   789 O O   . GLU A 1 126 ?  1.150 24.781 27.827 1.00  95.64 0 A 1
ATOM   790 C CB  . GLU A 1 126 ?  0.641 27.511 29.515 1.00  95.98 0 A 1
ATOM   791 C CG  . GLU A 1 126 ?  1.300 28.653 30.310 1.00  93.38 0 A 1
ATOM   792 C CD  . GLU A 1 126 ?  0.434 29.152 31.482 1.00  92.13 0 A 1
ATOM   793 O OE1 . GLU A 1 126 ?  0.735 30.245 32.013 1.00  85.43 0 A 1
ATOM   794 O OE2 . GLU A 1 126 ? -0.554 28.479 31.850 1.00  86.63 -1 A 1
ATOM   795 N N   . VAL A 1 127 ? -0.265 26.146 26.723 1.00  97.12 0 A 1
ATOM   796 C CA  . VAL A 1 127 ? -0.984 25.093 25.999 1.00  97.03 0 A 1
ATOM   797 C C   . VAL A 1 127 ? -1.104 25.483 24.527 1.00  97.03 0 A 1
ATOM   798 O O   . VAL A 1 127 ? -1.587 26.574 24.212 1.00  96.09 0 A 1
ATOM   799 C CB  . VAL A 1 127 ? -2.377 24.832 26.614 1.00  95.91 0 A 1
ATOM   800 C CG1 . VAL A 1 127 ? -3.067 23.655 25.923 1.00  90.28 0 A 1
ATOM   801 C CG2 . VAL A 1 127 ? -2.288 24.511 28.112 1.00  90.79 0 A 1
ATOM   802 N N   . LEU A 1 128 ? -0.707 24.585 23.627 1.00  96.81 0 A 1
ATOM   803 C CA  . LEU A 1 128 ? -0.843 24.754 22.189 1.00  97.02 0 A 1
ATOM   804 C C   . LEU A 1 128 ? -1.411 23.481 21.559 1.00  97.16 0 A 1
ATOM   805 O O   . LEU A 1 128 ? -0.788 22.424 21.665 1.00  96.60 0 A 1
ATOM   806 C CB  . LEU A 1 128 ?  0.534 25.134 21.604 1.00  96.68 0 A 1
ATOM   807 C CG  . LEU A 1 128 ?  0.576 25.268 20.067 1.00  96.38 0 A 1
ATOM   808 C CD1 . LEU A 1 128 ? -0.383 26.341 19.542 1.00  93.59 0 A 1
ATOM   809 C CD2 . LEU A 1 128 ?  1.987 25.651 19.632 1.00  92.96 0 A 1
ATOM   810 N N   . SER A 1 129 ? -2.555 23.613 20.890 1.00  97.28 0 A 1
ATOM   811 C CA  . SER A 1 129 ? -3.069 22.563 20.014 1.00  97.05 0 A 1
ATOM   812 C C   . SER A 1 129 ? -3.243 23.090 18.599 1.00  96.86 0 A 1
ATOM   813 O O   . SER A 1 129 ? -3.924 24.091 18.375 1.00  95.84 0 A 1
ATOM   814 C CB  . SER A 1 129 ? -4.368 21.963 20.547 1.00  96.44 0 A 1
ATOM   815 O OG  . SER A 1 129 ? -4.840 20.974 19.651 1.00  90.60 0 A 1
ATOM   816 N N   . LEU A 1 130 ? -2.638 22.391 17.653 1.00  96.26 0 A 1
ATOM   817 C CA  . LEU A 1 130 ? -2.797 22.579 16.216 1.00  95.99 0 A 1
ATOM   818 C C   . LEU A 1 130 ? -3.284 21.276 15.549 1.00  95.61 0 A 1
ATOM   819 O O   . LEU A 1 130 ? -3.044 21.076 14.363 1.00  93.59 0 A 1
ATOM   820 C CB  . LEU A 1 130 ? -1.462 23.073 15.607 1.00  95.34 0 A 1
ATOM   821 C CG  . LEU A 1 130 ? -0.936 24.409 16.155 1.00  95.11 0 A 1
ATOM   822 C CD1 . LEU A 1 130 ?  0.411 24.743 15.488 1.00  93.29 0 A 1
ATOM   823 C CD2 . LEU A 1 130 ? -1.890 25.572 15.878 1.00  92.76 0 A 1
ATOM   824 N N   . SER A 1 131 ? -3.935 20.404 16.311 1.00  95.67 0 A 1
ATOM   825 C CA  . SER A 1 131 ? -4.309 19.076 15.839 1.00  95.48 0 A 1
ATOM   826 C C   . SER A 1 131 ? -5.311 19.115 14.682 1.00  94.83 0 A 1
ATOM   827 O O   . SER A 1 131 ? -6.102 20.045 14.545 1.00  92.96 0 A 1
ATOM   828 C CB  . SER A 1 131 ? -4.830 18.215 16.987 1.00  94.11 0 A 1
ATOM   829 O OG  . SER A 1 131 ? -6.043 18.708 17.506 1.00  83.62 0 A 1
ATOM   830 N N   . SER A 1 132 ? -5.279 18.096 13.843 1.00  94.31 0 A 1
ATOM   831 C CA  . SER A 1 132 ? -6.238 17.875 12.755 1.00  93.88 0 A 1
ATOM   832 C C   . SER A 1 132 ? -6.481 19.100 11.868 1.00  93.46 0 A 1
ATOM   833 O O   . SER A 1 132 ? -7.621 19.411 11.522 1.00  91.13 0 A 1
ATOM   834 C CB  . SER A 1 132 ? -7.559 17.324 13.300 1.00  92.47 0 A 1
ATOM   835 O OG  . SER A 1 132 ? -7.352 16.174 14.081 1.00  85.91 0 A 1
ATOM   836 N N   . SER A 1 133 ? -5.416 19.832 11.541 1.00  92.68 0 A 1
ATOM   837 C CA  . SER A 1 133 ? -5.520 21.126 10.867 1.00  92.32 0 A 1
ATOM   838 C C   . SER A 1 133 ? -4.817 21.186  9.500 1.00  91.56 0 A 1
ATOM   839 O O   . SER A 1 133 ? -4.768 22.251  8.891 1.00  87.81 0 A 1
ATOM   840 C CB  . SER A 1 133 ? -5.056 22.237 11.805 1.00  91.63 0 A 1
ATOM   841 O OG  . SER A 1 133 ? -5.936 22.339 12.911 1.00  87.23 0 A 1
ATOM   842 N N   . GLY A 1 134 ? -4.308 20.058  9.011 1.00  90.52 0 A 1
ATOM   843 C CA  . GLY A 1 134 ? -3.693 19.939  7.686 1.00  88.87 0 A 1
ATOM   844 C C   . GLY A 1 134 ? -2.314 20.605  7.553 1.00  89.62 0 A 1
ATOM   845 O O   . GLY A 1 134 ? -1.940 20.993  6.449 1.00  87.36 0 A 1
ATOM   846 N N   . PHE A 1 135 ? -1.597 20.770  8.659 1.00  92.04 0 A 1
ATOM   847 C CA  . PHE A 1 135 ? -0.234 21.317  8.616 1.00  92.68 0 A 1
ATOM   848 C C   . PHE A 1 135 ?  0.744 20.335  7.968 1.00  91.73 0 A 1
ATOM   849 O O   . PHE A 1 135 ?  0.727 19.137  8.253 1.00  90.15 0 A 1
ATOM   850 C CB  . PHE A 1 135 ?  0.248 21.708 10.011 1.00  93.14 0 A 1
ATOM   851 C CG  . PHE A 1 135 ? -0.375 22.974 10.543 1.00  94.11 0 A 1
ATOM   852 C CD1 . PHE A 1 135 ? -0.032 24.221  9.986 1.00  91.95 0 A 1
ATOM   853 C CD2 . PHE A 1 135 ? -1.291 22.929 11.608 1.00  91.86 0 A 1
ATOM   854 C CE1 . PHE A 1 135 ? -0.592 25.408 10.482 1.00  91.20 0 A 1
ATOM   855 C CE2 . PHE A 1 135 ? -1.845 24.114 12.112 1.00  91.14 0 A 1
ATOM   856 C CZ  . PHE A 1 135 ? -1.498 25.353 11.556 1.00  93.06 0 A 1
ATOM   857 N N   . LEU A 1 136 ?  1.648 20.878  7.160 1.00  91.33 0 A 1
ATOM   858 C CA  . LEU A 1 136 ?  2.629 20.161  6.363 1.00  90.03 0 A 1
ATOM   859 C C   . LEU A 1 136 ?  4.058 20.477  6.809 1.00  90.76 0 A 1
ATOM   860 O O   . LEU A 1 136 ?  4.313 21.450  7.529 1.00  88.14 0 A 1
ATOM   861 C CB  . LEU A 1 136 ?  2.439 20.545  4.879 1.00  85.39 0 A 1
ATOM   862 C CG  . LEU A 1 136 ?  1.051 20.267  4.279 1.00  80.15 0 A 1
ATOM   863 C CD1 . LEU A 1 136 ?  0.958 20.905  2.895 1.00  72.49 0 A 1
ATOM   864 C CD2 . LEU A 1 136 ?  0.790 18.771  4.118 1.00  71.56 0 A 1
ATOM   865 N N   . ALA A 1 137 ?  4.992 19.702  6.290 1.00  89.05 0 A 1
ATOM   866 C CA  . ALA A 1 137 ?  6.432 19.905  6.446 1.00  90.24 0 A 1
ATOM   867 C C   . ALA A 1 137 ?  6.926 19.801  7.902 1.00  91.46 0 A 1
ATOM   868 O O   . ALA A 1 137 ?  6.286 19.203  8.764 1.00  89.33 0 A 1
ATOM   869 C CB  . ALA A 1 137 ?  6.846 21.203  5.704 1.00  87.23 0 A 1
ATOM   870 N N   . GLN A 1 138 ?  8.106 20.320  8.172 1.00  92.63 0 A 1
ATOM   871 C CA  . GLN A 1 138 ?  8.760 20.182  9.468 1.00  93.42 0 A 1
ATOM   872 C C   . GLN A 1 138 ?  8.244 21.208 10.479 1.00  94.49 0 A 1
ATOM   873 O O   . GLN A 1 138 ?  7.977 22.362 10.149 1.00  92.83 0 A 1
ATOM   874 C CB  . GLN A 1 138 ? 10.280 20.289  9.321 1.00  90.70 0 A 1
ATOM   875 C CG  . GLN A 1 138 ? 10.857 19.151  8.462 1.00  83.19 0 A 1
ATOM   876 C CD  . GLN A 1 138 ? 12.388 19.163  8.391 1.00  79.11 0 A 1
ATOM   877 N NE2 . GLN A 1 138 ? 12.978 18.275  7.624 1.00  65.86 0 A 1
ATOM   878 O OE1 . GLN A 1 138 ? 13.073 19.944  9.023 1.00  70.65 0 A 1
ATOM   879 N N   . VAL A 1 139 ?  8.196 20.803 11.746 1.00  94.58 0 A 1
ATOM   880 C CA  . VAL A 1 139 ?  7.956 21.737 12.849 1.00  95.31 0 A 1
ATOM   881 C C   . VAL A 1 139 ?  9.168 22.663 12.987 1.00  95.27 0 A 1
ATOM   882 O O   . VAL A 1 139 ? 10.291 22.181 13.138 1.00  94.03 0 A 1
ATOM   883 C CB  . VAL A 1 139 ?  7.677 21.011 14.173 1.00  95.00 0 A 1
ATOM   884 C CG1 . VAL A 1 139 ?  7.307 22.014 15.268 1.00  92.49 0 A 1
ATOM   885 C CG2 . VAL A 1 139 ?  6.511 20.022 14.033 1.00  92.59 0 A 1
ATOM   886 N N   . PRO A 1 140 ?  8.966 23.994 12.957 1.00  95.58 0 A 1
ATOM   887 C CA  . PRO A 1 140 ? 10.067 24.936 13.054 1.00  95.02 0 A 1
ATOM   888 C C   . PRO A 1 140 ? 10.842 24.789 14.363 1.00  94.95 0 A 1
ATOM   889 O O   . PRO A 1 140 ? 10.262 24.721 15.442 1.00  93.57 0 A 1
ATOM   890 C CB  . PRO A 1 140 ?  9.439 26.330 12.939 1.00  93.42 0 A 1
ATOM   891 C CG  . PRO A 1 140 ?  8.129 26.073 12.201 1.00  91.12 0 A 1
ATOM   892 C CD  . PRO A 1 140 ?  7.719 24.696 12.695 1.00  94.32 0 A 1
ATOM   893 N N   . PHE A 1 141 ? 12.166 24.869 14.284 1.00  93.93 0 A 1
ATOM   894 C CA  . PHE A 1 141 ? 13.016 24.833 15.481 1.00  93.08 0 A 1
ATOM   895 C C   . PHE A 1 141 ? 12.706 25.957 16.487 1.00  93.34 0 A 1
ATOM   896 O O   . PHE A 1 141 ? 12.948 25.811 17.684 1.00  91.22 0 A 1
ATOM   897 C CB  . PHE A 1 141 ? 14.480 24.882 15.051 1.00  90.16 0 A 1
ATOM   898 C CG  . PHE A 1 141 ? 15.444 24.647 16.205 1.00  84.72 0 A 1
ATOM   899 C CD1 . PHE A 1 141 ? 16.092 25.738 16.820 1.00  75.72 0 A 1
ATOM   900 C CD2 . PHE A 1 141 ? 15.648 23.347 16.686 1.00  74.52 0 A 1
ATOM   901 C CE1 . PHE A 1 141 ? 16.951 25.523 17.913 1.00  67.90 0 A 1
ATOM   902 C CE2 . PHE A 1 141 ? 16.500 23.124 17.780 1.00  66.40 0 A 1
ATOM   903 C CZ  . PHE A 1 141 ? 17.153 24.209 18.395 1.00  68.31 0 A 1
ATOM   904 N N   . SER A 1 142 ? 12.082 27.052 16.042 1.00  94.03 0 A 1
ATOM   905 C CA  . SER A 1 142 ? 11.632 28.137 16.921 1.00  93.83 0 A 1
ATOM   906 C C   . SER A 1 142 ? 10.611 27.709 17.976 1.00  94.43 0 A 1
ATOM   907 O O   . SER A 1 142 ? 10.456 28.410 18.967 1.00  92.75 0 A 1
ATOM   908 C CB  . SER A 1 142 ? 11.078 29.296 16.090 1.00  91.87 0 A 1
ATOM   909 O OG  . SER A 1 142 ?  9.920 28.898 15.392 1.00  85.91 0 A 1
ATOM   910 N N   . PHE A 1 143 ?  9.945 26.546 17.830 1.00  93.75 0 A 1
ATOM   911 C CA  . PHE A 1 143 ?  9.108 25.969 18.888 1.00  94.43 0 A 1
ATOM   912 C C   . PHE A 1 143 ?  9.895 25.739 20.178 1.00  94.55 0 A 1
ATOM   913 O O   . PHE A 1 143 ?  9.329 25.838 21.263 1.00  92.38 0 A 1
ATOM   914 C CB  . PHE A 1 143 ?  8.481 24.651 18.406 1.00  93.80 0 A 1
ATOM   915 C CG  . PHE A 1 143 ?  7.122 24.817 17.768 1.00  94.63 0 A 1
ATOM   916 C CD1 . PHE A 1 143 ?  6.002 24.155 18.320 1.00  89.50 0 A 1
ATOM   917 C CD2 . PHE A 1 143 ?  6.941 25.634 16.641 1.00  89.22 0 A 1
ATOM   918 C CE1 . PHE A 1 143 ?  4.732 24.314 17.759 1.00  87.87 0 A 1
ATOM   919 C CE2 . PHE A 1 143 ?  5.669 25.801 16.076 1.00  87.87 0 A 1
ATOM   920 C CZ  . PHE A 1 143 ?  4.557 25.138 16.638 1.00  91.27 0 A 1
ATOM   921 N N   . SER A 1 144 ? 11.205 25.534 20.097 1.00  94.76 0 A 1
ATOM   922 C CA  . SER A 1 144 ? 12.065 25.408 21.282 1.00  93.88 0 A 1
ATOM   923 C C   . SER A 1 144 ? 12.097 26.665 22.169 1.00  93.83 0 A 1
ATOM   924 O O   . SER A 1 144 ? 12.493 26.581 23.332 1.00  90.91 0 A 1
ATOM   925 C CB  . SER A 1 144 ? 13.479 25.006 20.871 1.00  91.53 0 A 1
ATOM   926 O OG  . SER A 1 144 ? 14.152 26.051 20.197 1.00  79.71 0 A 1
ATOM   927 N N   . ASN A 1 145 ? 11.628 27.798 21.653 1.00  94.70 0 A 1
ATOM   928 C CA  . ASN A 1 145 ? 11.491 29.040 22.423 1.00  94.31 0 A 1
ATOM   929 C C   . ASN A 1 145 ? 10.253 29.046 23.331 1.00  94.86 0 A 1
ATOM   930 O O   . ASN A 1 145 ? 10.169 29.870 24.245 1.00  92.70 0 A 1
ATOM   931 C CB  . ASN A 1 145 ? 11.437 30.236 21.462 1.00  92.67 0 A 1
ATOM   932 C CG  . ASN A 1 145 ? 12.676 30.395 20.595 1.00  89.54 0 A 1
ATOM   933 N ND2 . ASN A 1 145 ? 12.537 31.073 19.477 1.00  80.05 0 A 1
ATOM   934 O OD1 . ASN A 1 145 ? 13.766 29.956 20.901 1.00  81.71 0 A 1
ATOM   935 N N   . LEU A 1 146 ?  9.290 28.137 23.111 1.00  94.94 0 A 1
ATOM   936 C CA  . LEU A 1 146 ?  8.042 28.049 23.872 1.00  95.48 0 A 1
ATOM   937 C C   . LEU A 1 146 ?  8.258 27.365 25.232 1.00  95.46 0 A 1
ATOM   938 O O   . LEU A 1 146 ?  7.574 26.414 25.612 1.00  93.39 0 A 1
ATOM   939 C CB  . LEU A 1 146 ?  6.958 27.358 23.014 1.00  95.26 0 A 1
ATOM   940 C CG  . LEU A 1 146 ?  6.686 27.997 21.634 1.00  94.93 0 A 1
ATOM   941 C CD1 . LEU A 1 146 ?  5.594 27.212 20.912 1.00  92.21 0 A 1
ATOM   942 C CD2 . LEU A 1 146 ?  6.238 29.449 21.748 1.00  91.48 0 A 1
ATOM   943 N N   . SER A 1 147 ?  9.216 27.868 25.998 1.00  95.97 0 A 1
ATOM   944 C CA  . SER A 1 147 ?  9.718 27.241 27.234 1.00  95.25 0 A 1
ATOM   945 C C   . SER A 1 147 ?  8.695 27.129 28.373 1.00  95.44 0 A 1
ATOM   946 O O   . SER A 1 147 ?  8.974 26.501 29.396 1.00  92.79 0 A 1
ATOM   947 C CB  . SER A 1 147 ? 10.943 28.014 27.721 1.00  93.08 0 A 1
ATOM   948 O OG  . SER A 1 147 ? 10.592 29.346 28.060 1.00  86.18 0 A 1
ATOM   949 N N   . MET A 1 148 ?  7.509 27.745 28.206 1.00  95.89 0 A 1
ATOM   950 C CA  . MET A 1 148 ?  6.407 27.682 29.165 1.00  96.02 0 A 1
ATOM   951 C C   . MET A 1 148 ?  5.395 26.576 28.851 1.00  96.63 0 A 1
ATOM   952 O O   . MET A 1 148 ?  4.534 26.319 29.696 1.00  95.20 0 A 1
ATOM   953 C CB  . MET A 1 148 ?  5.712 29.053 29.245 1.00  95.04 0 A 1
ATOM   954 C CG  . MET A 1 148 ?  6.635 30.145 29.802 1.00  91.91 0 A 1
ATOM   955 S SD  . MET A 1 148 ?  7.175 29.890 31.522 1.00  85.47 0 A 1
ATOM   956 C CE  . MET A 1 148 ?  5.606 30.145 32.386 1.00  73.31 0 A 1
ATOM   957 N N   . LEU A 1 149 ?  5.503 25.915 27.697 1.00  95.91 0 A 1
ATOM   958 C CA  . LEU A 1 149 ?  4.562 24.869 27.302 1.00  96.29 0 A 1
ATOM   959 C C   . LEU A 1 149 ?  4.536 23.722 28.310 1.00  96.57 0 A 1
ATOM   960 O O   . LEU A 1 149 ?  5.560 23.095 28.593 1.00  95.53 0 A 1
ATOM   961 C CB  . LEU A 1 149 ?  4.888 24.324 25.895 1.00  95.30 0 A 1
ATOM   962 C CG  . LEU A 1 149 ?  4.422 25.211 24.725 1.00  92.52 0 A 1
ATOM   963 C CD1 . LEU A 1 149 ?  4.897 24.583 23.420 1.00  90.29 0 A 1
ATOM   964 C CD2 . LEU A 1 149 ?  2.906 25.333 24.650 1.00  89.34 0 A 1
ATOM   965 N N   . SER A 1 150 ?  3.326 23.437 28.809 1.00  97.21 0 A 1
ATOM   966 C CA  . SER A 1 150 ?  3.035 22.230 29.571 1.00  96.99 0 A 1
ATOM   967 C C   . SER A 1 150 ?  2.322 21.170 28.724 1.00  97.25 0 A 1
ATOM   968 O O   . SER A 1 150 ?  2.481 19.987 28.999 1.00  95.86 0 A 1
ATOM   969 C CB  . SER A 1 150 ?  2.214 22.569 30.813 1.00  95.33 0 A 1
ATOM   970 O OG  . SER A 1 150 ?  0.898 22.949 30.480 1.00  83.71 0 A 1
ATOM   971 N N   . ALA A 1 151 ?  1.582 21.597 27.691 1.00  97.39 0 A 1
ATOM   972 C CA  . ALA A 1 151 ?  0.914 20.707 26.761 1.00  97.42 0 A 1
ATOM   973 C C   . ALA A 1 151 ?  1.106 21.165 25.314 1.00  97.59 0 A 1
ATOM   974 O O   . ALA A 1 151 ?  0.884 22.340 24.997 1.00  96.73 0 A 1
ATOM   975 C CB  . ALA A 1 151 ? -0.566 20.594 27.147 1.00  96.67 0 A 1
ATOM   976 N N   . LEU A 1 152 ?  1.503 20.233 24.458 1.00  97.39 0 A 1
ATOM   977 C CA  . LEU A 1 152 ?  1.649 20.429 23.020 1.00  97.42 0 A 1
ATOM   978 C C   . LEU A 1 152 ?  0.961 19.286 22.282 1.00  97.60 0 A 1
ATOM   979 O O   . LEU A 1 152 ?  1.375 18.134 22.416 1.00  97.19 0 A 1
ATOM   980 C CB  . LEU A 1 152 ?  3.145 20.526 22.686 1.00  97.13 0 A 1
ATOM   981 C CG  . LEU A 1 152 ?  3.461 20.665 21.185 1.00  96.82 0 A 1
ATOM   982 C CD1 . LEU A 1 152 ?  2.814 21.907 20.574 1.00  94.69 0 A 1
ATOM   983 C CD2 . LEU A 1 152 ?  4.969 20.777 21.000 1.00  94.22 0 A 1
ATOM   984 N N   . ASP A 1 153 ? -0.054 19.631 21.501 1.00  97.66 0 A 1
ATOM   985 C CA  . ASP A 1 153 ? -0.766 18.701 20.630 1.00  97.54 0 A 1
ATOM   986 C C   . ASP A 1 153 ? -0.601 19.131 19.172 1.00  97.39 0 A 1
ATOM   987 O O   . ASP A 1 153 ? -1.102 20.181 18.750 1.00  96.45 0 A 1
ATOM   988 C CB  . ASP A 1 153 ? -2.226 18.599 21.083 1.00  97.24 0 A 1
ATOM   989 C CG  . ASP A 1 153 ? -3.065 17.636 20.248 1.00  95.91 0 A 1
ATOM   990 O OD1 . ASP A 1 153 ? -2.505 16.945 19.373 1.00  92.40 0 A 1
ATOM   991 O OD2 . ASP A 1 153 ? -4.297 17.638 20.460 1.00  90.83 -1 A 1
ATOM   992 N N   . LEU A 1 154 ?  0.127 18.335 18.414 1.00  97.37 0 A 1
ATOM   993 C CA  . LEU A 1 154 ?  0.347 18.472 16.979 1.00  96.99 0 A 1
ATOM   994 C C   . LEU A 1 154 ? -0.221 17.272 16.212 1.00  96.41 0 A 1
ATOM   995 O O   . LEU A 1 154 ?  0.107 17.091 15.038 1.00  94.60 0 A 1
ATOM   996 C CB  . LEU A 1 154 ?  1.857 18.649 16.696 1.00  96.72 0 A 1
ATOM   997 C CG  . LEU A 1 154 ?  2.512 19.878 17.342 1.00  96.46 0 A 1
ATOM   998 C CD1 . LEU A 1 154 ?  4.003 19.909 16.973 1.00  95.05 0 A 1
ATOM   999 C CD2 . LEU A 1 154 ?  1.890 21.191 16.860 1.00  94.47 0 A 1
ATOM   1000 N N   . SER A 1 155 ? -1.054 16.467 16.859 1.00  96.53 0 A 1
ATOM   1001 C CA  . SER A 1 155 ? -1.569 15.225 16.299 1.00  96.41 0 A 1
ATOM   1002 C C   . SER A 1 155 ? -2.400 15.443 15.031 1.00  95.73 0 A 1
ATOM   1003 O O   . SER A 1 155 ? -2.974 16.508 14.807 1.00  94.36 0 A 1
ATOM   1004 C CB  . SER A 1 155 ? -2.371 14.454 17.350 1.00  95.90 0 A 1
ATOM   1005 O OG  . SER A 1 155 ? -3.549 15.144 17.699 1.00  93.08 0 A 1
ATOM   1006 N N   . LYS A 1 156 ? -2.501 14.399 14.197 1.00  94.74 0 A 1
ATOM   1007 C CA  . LYS A 1 156 ? -3.382 14.362 13.018 1.00  94.28 0 A 1
ATOM   1008 C C   . LYS A 1 156 ? -3.121 15.506 12.035 1.00  93.68 0 A 1
ATOM   1009 O O   . LYS A 1 156 ? -4.035 16.232 11.641 1.00  91.65 0 A 1
ATOM   1010 C CB  . LYS A 1 156 ? -4.848 14.255 13.452 1.00  93.31 0 A 1
ATOM   1011 C CG  . LYS A 1 156 ? -5.118 13.026 14.329 1.00  90.99 0 A 1
ATOM   1012 C CD  . LYS A 1 156 ? -6.588 12.974 14.744 1.00  86.35 0 A 1
ATOM   1013 C CE  . LYS A 1 156 ? -6.779 11.737 15.617 1.00  79.67 0 A 1
ATOM   1014 N NZ  . LYS A 1 156 ? -8.191 11.561 16.027 1.00  69.03 1 A 1
ATOM   1015 N N   . ASN A 1 157 ? -1.864 15.661 11.668 1.00  92.86 0 A 1
ATOM   1016 C CA  . ASN A 1 157 ? -1.397 16.552 10.613 1.00  92.23 0 A 1
ATOM   1017 C C   . ASN A 1 157 ? -0.534 15.757  9.620 1.00  90.44 0 A 1
ATOM   1018 O O   . ASN A 1 157 ? -0.449 14.534  9.701 1.00  86.77 0 A 1
ATOM   1019 C CB  . ASN A 1 157 ? -0.662 17.744 11.244 1.00  93.11 0 A 1
ATOM   1020 C CG  . ASN A 1 157 ? -1.578 18.735 11.934 1.00  93.88 0 A 1
ATOM   1021 N ND2 . ASN A 1 157 ? -1.605 18.752 13.245 1.00  88.29 0 A 1
ATOM   1022 O OD1 . ASN A 1 157 ? -2.252 19.537 11.299 1.00  88.74 0 A 1
ATOM   1023 N N   . GLU A 1 158 ?  0.137 16.462  8.732 1.00  90.82 0 A 1
ATOM   1024 C CA  . GLU A 1 158 ?  1.053 15.911  7.727 1.00  89.89 0 A 1
ATOM   1025 C C   . GLU A 1 158 ?  2.503 16.352  8.030 1.00  90.77 0 A 1
ATOM   1026 O O   . GLU A 1 158 ?  3.273 16.760  7.158 1.00  89.08 0 A 1
ATOM   1027 C CB  . GLU A 1 158 ?  0.589 16.364  6.330 1.00  87.48 0 A 1
ATOM   1028 C CG  . GLU A 1 158 ? -0.873 16.002  5.982 1.00  83.76 0 A 1
ATOM   1029 C CD  . GLU A 1 158 ? -1.090 14.517  5.712 1.00  77.52 0 A 1
ATOM   1030 O OE1 . GLU A 1 158 ? -2.148 14.000  6.131 1.00  70.63 0 A 1
ATOM   1031 O OE2 . GLU A 1 158 ? -0.238 13.921  5.034 1.00  68.62 -1 A 1
ATOM   1032 N N   . LEU A 1 159 ?  2.853 16.366  9.323 1.00  91.93 0 A 1
ATOM   1033 C CA  . LEU A 1 159 ?  4.138 16.867  9.789 1.00  92.91 0 A 1
ATOM   1034 C C   . LEU A 1 159 ?  5.244 15.829  9.592 1.00  92.12 0 A 1
ATOM   1035 O O   . LEU A 1 159 ?  5.076 14.648  9.909 1.00  90.92 0 A 1
ATOM   1036 C CB  . LEU A 1 159 ?  4.058 17.302 11.256 1.00  94.10 0 A 1
ATOM   1037 C CG  . LEU A 1 159 ?  3.097 18.475 11.518 1.00  94.51 0 A 1
ATOM   1038 C CD1 . LEU A 1 159 ?  2.922 18.671 13.025 1.00  93.36 0 A 1
ATOM   1039 C CD2 . LEU A 1 159 ?  3.620 19.785 10.921 1.00  93.06 0 A 1
ATOM   1040 N N   . THR A 1 160 ?  6.408 16.300  9.162 1.00  91.93 0 A 1
ATOM   1041 C CA  . THR A 1 160 ?  7.568 15.467  8.841 1.00  91.08 0 A 1
ATOM   1042 C C   . THR A 1 160 ?  8.795 15.841  9.676 1.00  91.22 0 A 1
ATOM   1043 O O   . THR A 1 160 ?  8.787 16.803 10.458 1.00  89.88 0 A 1
ATOM   1044 C CB  . THR A 1 160 ?  7.888 15.550  7.333 1.00  88.67 0 A 1
ATOM   1045 C CG2 . THR A 1 160 ?  6.739 15.099  6.445 1.00  81.50 0 A 1
ATOM   1046 O OG1 . THR A 1 160 ?  8.218 16.866  6.969 1.00  82.42 0 A 1
ATOM   1047 N N   . GLY A 1 161 ?  9.872 15.092  9.503 1.00  91.23 0 A 1
ATOM   1048 C CA  . GLY A 1 161 ? 11.154 15.347 10.149 1.00  90.82 0 A 1
ATOM   1049 C C   . GLY A 1 161 ? 11.271 14.716 11.531 1.00  91.37 0 A 1
ATOM   1050 O O   . GLY A 1 161 ? 10.652 13.700 11.833 1.00  89.65 0 A 1
ATOM   1051 N N   . SER A 1 162 ? 12.137 15.295 12.363 1.00  91.02 0 A 1
ATOM   1052 C CA  . SER A 1 162 ? 12.454 14.763 13.690 1.00  91.58 0 A 1
ATOM   1053 C C   . SER A 1 162 ? 11.784 15.566 14.811 1.00  92.84 0 A 1
ATOM   1054 O O   . SER A 1 162 ? 11.337 16.697 14.620 1.00  91.49 0 A 1
ATOM   1055 C CB  . SER A 1 162 ? 13.974 14.726 13.890 1.00  88.63 0 A 1
ATOM   1056 O OG  . SER A 1 162 ? 14.504 16.034 14.031 1.00  81.16 0 A 1
ATOM   1057 N N   . LEU A 1 163 ? 11.797 15.006 16.019 1.00  92.47 0 A 1
ATOM   1058 C CA  . LEU A 1 163 ? 11.280 15.664 17.220 1.00  93.36 0 A 1
ATOM   1059 C C   . LEU A 1 163 ? 12.270 16.680 17.837 1.00  93.11 0 A 1
ATOM   1060 O O   . LEU A 1 163 ? 12.145 17.037 19.008 1.00  90.09 0 A 1
ATOM   1061 C CB  . LEU A 1 163 ? 10.844 14.591 18.241 1.00  92.75 0 A 1
ATOM   1062 C CG  . LEU A 1 163 ?  9.763 13.614 17.732 1.00  92.86 0 A 1
ATOM   1063 C CD1 . LEU A 1 163 ?  9.433 12.621 18.842 1.00  90.75 0 A 1
ATOM   1064 C CD2 . LEU A 1 163 ?  8.480 14.328 17.316 1.00  90.22 0 A 1
ATOM   1065 N N   . SER A 1 164 ? 13.235 17.179 17.076 1.00  92.40 0 A 1
ATOM   1066 C CA  . SER A 1 164 ? 14.258 18.102 17.590 1.00  91.95 0 A 1
ATOM   1067 C C   . SER A 1 164 ? 13.698 19.425 18.133 1.00  92.82 0 A 1
ATOM   1068 O O   . SER A 1 164 ? 14.330 20.059 18.975 1.00  90.27 0 A 1
ATOM   1069 C CB  . SER A 1 164 ? 15.304 18.383 16.503 1.00  88.79 0 A 1
ATOM   1070 O OG  . SER A 1 164 ? 14.708 18.944 15.347 1.00  78.40 0 A 1
ATOM   1071 N N   . PHE A 1 165 ? 12.489 19.803 17.701 1.00  93.48 0 A 1
ATOM   1072 C CA  . PHE A 1 165 ? 11.805 21.018 18.143 1.00  94.41 0 A 1
ATOM   1073 C C   . PHE A 1 165 ? 11.401 20.995 19.631 1.00  95.23 0 A 1
ATOM   1074 O O   . PHE A 1 165 ? 11.142 22.056 20.189 1.00  94.15 0 A 1
ATOM   1075 C CB  . PHE A 1 165 ? 10.583 21.257 17.249 1.00  93.99 0 A 1
ATOM   1076 C CG  . PHE A 1 165 ?  9.483 20.231 17.404 1.00  95.39 0 A 1
ATOM   1077 C CD1 . PHE A 1 165 ?  9.408 19.128 16.527 1.00  93.41 0 A 1
ATOM   1078 C CD2 . PHE A 1 165 ?  8.527 20.356 18.423 1.00  93.54 0 A 1
ATOM   1079 C CE1 . PHE A 1 165 ?  8.392 18.172 16.674 1.00  92.49 0 A 1
ATOM   1080 C CE2 . PHE A 1 165 ?  7.514 19.402 18.577 1.00  92.28 0 A 1
ATOM   1081 C CZ  . PHE A 1 165 ?  7.440 18.305 17.702 1.00  93.90 0 A 1
ATOM   1082 N N   . VAL A 1 166 ? 11.373 19.831 20.274 1.00  94.41 0 A 1
ATOM   1083 C CA  . VAL A 1 166 ? 11.035 19.733 21.707 1.00  94.38 0 A 1
ATOM   1084 C C   . VAL A 1 166 ? 12.171 20.195 22.625 1.00  93.94 0 A 1
ATOM   1085 O O   . VAL A 1 166 ? 12.010 20.267 23.845 1.00  90.90 0 A 1
ATOM   1086 C CB  . VAL A 1 166 ? 10.534 18.332 22.125 1.00  93.33 0 A 1
ATOM   1087 C CG1 . VAL A 1 166 ?  9.441 17.810 21.198 1.00  88.38 0 A 1
ATOM   1088 C CG2 . VAL A 1 166 ? 11.655 17.291 22.227 1.00  89.20 0 A 1
ATOM   1089 N N   . ARG A 1 167 ? 13.308 20.540 22.038 1.00  93.48 0 A 1
ATOM   1090 C CA  . ARG A 1 167 ? 14.458 21.044 22.788 1.00  92.20 0 A 1
ATOM   1091 C C   . ARG A 1 167 ? 14.068 22.256 23.629 1.00  90.94 0 A 1
ATOM   1092 O O   . ARG A 1 167 ? 13.429 23.178 23.137 1.00  83.24 0 A 1
ATOM   1093 C CB  . ARG A 1 167 ? 15.597 21.350 21.807 1.00  89.49 0 A 1
ATOM   1094 C CG  . ARG A 1 167 ? 16.910 21.602 22.538 1.00  81.48 0 A 1
ATOM   1095 C CD  . ARG A 1 167 ? 18.034 21.843 21.533 1.00  77.39 0 A 1
ATOM   1096 N NE  . ARG A 1 167 ? 19.318 22.012 22.211 1.00  67.08 0 A 1
ATOM   1097 C CZ  . ARG A 1 167 ? 20.498 22.171 21.624 1.00  60.15 0 A 1
ATOM   1098 N NH1 . ARG A 1 167 ? 20.602 22.213 20.321 1.00  54.95 1 A 1
ATOM   1099 N NH2 . ARG A 1 167 ? 21.580 22.269 22.343 1.00  52.20 0 A 1
ATOM   1100 N N   . ASN A 1 168 ? 14.492 22.272 24.887 1.00  91.86 0 A 1
ATOM   1101 C CA  . ASN A 1 168 ? 14.198 23.301 25.889 1.00  91.63 0 A 1
ATOM   1102 C C   . ASN A 1 168 ? 12.749 23.350 26.409 1.00  93.07 0 A 1
ATOM   1103 O O   . ASN A 1 168 ? 12.478 24.142 27.313 1.00  89.16 0 A 1
ATOM   1104 C CB  . ASN A 1 168 ? 14.675 24.690 25.421 1.00  87.46 0 A 1
ATOM   1105 C CG  . ASN A 1 168 ? 16.131 24.754 25.018 1.00  81.37 0 A 1
ATOM   1106 N ND2 . ASN A 1 168 ? 16.441 25.589 24.048 1.00  71.54 0 A 1
ATOM   1107 O OD1 . ASN A 1 168 ? 17.002 24.102 25.569 1.00  72.75 0 A 1
ATOM   1108 N N   . LEU A 1 169 ? 11.836 22.495 25.936 1.00  93.99 0 A 1
ATOM   1109 C CA  . LEU A 1 169 ? 10.448 22.435 26.416 1.00  94.98 0 A 1
ATOM   1110 C C   . LEU A 1 169 ? 10.333 21.687 27.761 1.00  95.03 0 A 1
ATOM   1111 O O   . LEU A 1 169 ?  9.507 20.800 27.950 1.00  92.92 0 A 1
ATOM   1112 C CB  . LEU A 1 169 ?  9.528 21.875 25.322 1.00  94.82 0 A 1
ATOM   1113 C CG  . LEU A 1 169 ?  9.589 22.601 23.959 1.00  94.55 0 A 1
ATOM   1114 C CD1 . LEU A 1 169 ?  8.516 22.040 23.027 1.00  91.51 0 A 1
ATOM   1115 C CD2 . LEU A 1 169 ?  9.366 24.102 24.084 1.00  91.11 0 A 1
ATOM   1116 N N   . ARG A 1 170 ? 11.171 22.059 28.732 1.00  95.20 0 A 1
ATOM   1117 C CA  . ARG A 1 170 ? 11.369 21.321 29.992 1.00  94.52 0 A 1
ATOM   1118 C C   . ARG A 1 170 ? 10.138 21.236 30.902 1.00  95.22 0 A 1
ATOM   1119 O O   . ARG A 1 170 ? 10.149 20.461 31.854 1.00  92.22 0 A 1
ATOM   1120 C CB  . ARG A 1 170 ? 12.534 21.930 30.776 1.00  91.89 0 A 1
ATOM   1121 C CG  . ARG A 1 170 ? 13.861 21.782 30.038 1.00  84.14 0 A 1
ATOM   1122 C CD  . ARG A 1 170 ? 15.012 22.263 30.935 1.00  74.35 0 A 1
ATOM   1123 N NE  . ARG A 1 170 ? 16.302 22.090 30.265 1.00  65.86 0 A 1
ATOM   1124 C CZ  . ARG A 1 170 ? 17.499 22.284 30.800 1.00  57.66 0 A 1
ATOM   1125 N NH1 . ARG A 1 170 ? 17.640 22.708 32.026 1.00  52.46 1 A 1
ATOM   1126 N NH2 . ARG A 1 170 ? 18.561 22.024 30.095 1.00  51.62 0 A 1
ATOM   1127 N N   . LYS A 1 171 ?  9.108 22.055 30.653 1.00  95.70 0 A 1
ATOM   1128 C CA  . LYS A 1 171 ?  7.844 22.038 31.414 1.00  96.06 0 A 1
ATOM   1129 C C   . LYS A 1 171 ?  6.780 21.124 30.803 1.00  96.77 0 A 1
ATOM   1130 O O   . LYS A 1 171 ?  5.717 20.997 31.404 1.00  95.43 0 A 1
ATOM   1131 C CB  . LYS A 1 171 ?  7.302 23.460 31.578 1.00  95.11 0 A 1
ATOM   1132 C CG  . LYS A 1 171 ?  8.207 24.344 32.452 1.00  91.73 0 A 1
ATOM   1133 C CD  . LYS A 1 171 ?  7.497 25.675 32.702 1.00  86.36 0 A 1
ATOM   1134 C CE  . LYS A 1 171 ?  8.329 26.588 33.606 1.00  77.35 0 A 1
ATOM   1135 N NZ  . LYS A 1 171 ?  7.593 27.828 33.898 1.00  67.80 1 A 1
ATOM   1136 N N   . LEU A 1 172 ?  7.055 20.519 29.647 1.00  96.08 0 A 1
ATOM   1137 C CA  . LEU A 1 172 ?  6.103 19.640 28.982 1.00  96.58 0 A 1
ATOM   1138 C C   . LEU A 1 172 ?  5.703 18.479 29.888 1.00  96.81 0 A 1
ATOM   1139 O O   . LEU A 1 172 ?  6.537 17.738 30.400 1.00  95.94 0 A 1
ATOM   1140 C CB  . LEU A 1 172 ?  6.672 19.124 27.646 1.00  95.86 0 A 1
ATOM   1141 C CG  . LEU A 1 172 ?  6.239 19.974 26.432 1.00  92.91 0 A 1
ATOM   1142 C CD1 . LEU A 1 172 ?  7.088 19.590 25.224 1.00  90.42 0 A 1
ATOM   1143 C CD2 . LEU A 1 172 ?  4.793 19.727 26.055 1.00  89.32 0 A 1
ATOM   1144 N N   . ARG A 1 173 ?  4.374 18.349 30.057 1.00  97.66 0 A 1
ATOM   1145 C CA  . ARG A 1 173 ?  3.708 17.227 30.730 1.00  97.68 0 A 1
ATOM   1146 C C   . ARG A 1 173 ?  2.962 16.363 29.726 1.00  97.78 0 A 1
ATOM   1147 O O   . ARG A 1 173 ?  2.891 15.159 29.916 1.00  96.84 0 A 1
ATOM   1148 C CB  . ARG A 1 173 ?  2.738 17.756 31.785 1.00  96.94 0 A 1
ATOM   1149 C CG  . ARG A 1 173 ?  3.458 18.552 32.891 1.00  93.09 0 A 1
ATOM   1150 C CD  . ARG A 1 173 ?  2.452 19.088 33.925 1.00  88.94 0 A 1
ATOM   1151 N NE  . ARG A 1 173 ?  1.837 18.002 34.702 1.00  78.42 0 A 1
ATOM   1152 C CZ  . ARG A 1 173 ?  0.669 18.041 35.343 1.00  69.73 0 A 1
ATOM   1153 N NH1 . ARG A 1 173 ? -0.069 19.106 35.353 1.00  62.05 1 A 1
ATOM   1154 N NH2 . ARG A 1 173 ?  0.236 16.994 35.983 1.00  61.28 0 A 1
ATOM   1155 N N   . VAL A 1 174 ?  2.434 16.976 28.667 1.00  97.72 0 A 1
ATOM   1156 C CA  . VAL A 1 174 ?  1.688 16.316 27.597 1.00  97.76 0 A 1
ATOM   1157 C C   . VAL A 1 174 ?  2.356 16.636 26.269 1.00  97.60 0 A 1
ATOM   1158 O O   . VAL A 1 174 ?  2.517 17.812 25.928 1.00  97.03 0 A 1
ATOM   1159 C CB  . VAL A 1 174 ?  0.214 16.761 27.596 1.00  97.14 0 A 1
ATOM   1160 C CG1 . VAL A 1 174 ? -0.583 16.082 26.478 1.00  94.60 0 A 1
ATOM   1161 C CG2 . VAL A 1 174 ? -0.471 16.437 28.937 1.00  95.34 0 A 1
ATOM   1162 N N   . LEU A 1 175 ?  2.748 15.599 25.533 1.00  97.67 0 A 1
ATOM   1163 C CA  . LEU A 1 175 ?  3.224 15.704 24.161 1.00  97.76 0 A 1
ATOM   1164 C C   . LEU A 1 175 ?  2.459 14.694 23.303 1.00  97.81 0 A 1
ATOM   1165 O O   . LEU A 1 175 ?  2.636 13.489 23.479 1.00  97.37 0 A 1
ATOM   1166 C CB  . LEU A 1 175 ?  4.742 15.475 24.123 1.00  97.36 0 A 1
ATOM   1167 C CG  . LEU A 1 175 ?  5.352 15.509 22.708 1.00  97.02 0 A 1
ATOM   1168 C CD1 . LEU A 1 175 ?  5.136 16.857 22.005 1.00  95.21 0 A 1
ATOM   1169 C CD2 . LEU A 1 175 ?  6.859 15.271 22.799 1.00  94.73 0 A 1
ATOM   1170 N N   . ASP A 1 176 ?  1.647 15.212 22.398 1.00  97.69 0 A 1
ATOM   1171 C CA  . ASP A 1 176 ?  0.971 14.409 21.388 1.00  97.74 0 A 1
ATOM   1172 C C   . ASP A 1 176 ?  1.444 14.833 19.990 1.00  97.56 0 A 1
ATOM   1173 O O   . ASP A 1 176 ?  1.241 15.971 19.566 1.00  96.72 0 A 1
ATOM   1174 C CB  . ASP A 1 176 ? -0.557 14.489 21.554 1.00  97.42 0 A 1
ATOM   1175 C CG  . ASP A 1 176 ? -1.256 13.313 20.868 1.00  96.75 0 A 1
ATOM   1176 O OD1 . ASP A 1 176 ? -0.719 12.800 19.863 1.00  93.62 0 A 1
ATOM   1177 O OD2 . ASP A 1 176 ? -2.284 12.845 21.404 1.00  92.64 -1 A 1
ATOM   1178 N N   . VAL A 1 177 ?  2.128 13.917 19.317 1.00  97.48 0 A 1
ATOM   1179 C CA  . VAL A 1 177 ?  2.587 14.060 17.934 1.00  96.95 0 A 1
ATOM   1180 C C   . VAL A 1 177 ?  2.063 12.912 17.073 1.00  96.41 0 A 1
ATOM   1181 O O   . VAL A 1 177 ?  2.597 12.646 15.997 1.00  95.00 0 A 1
ATOM   1182 C CB  . VAL A 1 177 ?  4.119 14.205 17.848 1.00  96.25 0 A 1
ATOM   1183 C CG1 . VAL A 1 177 ?  4.617 15.462 18.570 1.00  93.51 0 A 1
ATOM   1184 C CG2 . VAL A 1 177 ?  4.865 12.995 18.424 1.00  93.35 0 A 1
ATOM   1185 N N   . SER A 1 178 ?  1.029 12.229 17.544 1.00  96.54 0 A 1
ATOM   1186 C CA  . SER A 1 178 ?  0.455 11.068 16.883 1.00  96.31 0 A 1
ATOM   1187 C C   . SER A 1 178 ? -0.182 11.410 15.533 1.00  95.68 0 A 1
ATOM   1188 O O   . SER A 1 178 ? -0.572 12.545 15.288 1.00  94.72 0 A 1
ATOM   1189 C CB  . SER A 1 178 ? -0.555 10.380 17.805 1.00  96.02 0 A 1
ATOM   1190 O OG  . SER A 1 178 ? -1.679 11.198 18.057 1.00  94.21 0 A 1
ATOM   1191 N N   . TYR A 1 179 ? -0.303 10.413 14.671 1.00  94.04 0 A 1
ATOM   1192 C CA  . TYR A 1 179 ? -0.894 10.563 13.334 1.00  93.44 0 A 1
ATOM   1193 C C   . TYR A 1 179 ? -0.239 11.687 12.518 1.00  93.29 0 A 1
ATOM   1194 O O   . TYR A 1 179 ? -0.886 12.643 12.095 1.00  92.07 0 A 1
ATOM   1195 C CB  . TYR A 1 179 ? -2.420 10.702 13.420 1.00  92.26 0 A 1
ATOM   1196 C CG  . TYR A 1 179 ? -3.144  9.533 14.059 1.00  90.39 0 A 1
ATOM   1197 C CD1 . TYR A 1 179 ? -3.552  8.444 13.267 1.00  88.09 0 A 1
ATOM   1198 C CD2 . TYR A 1 179 ? -3.430  9.550 15.433 1.00  88.60 0 A 1
ATOM   1199 C CE1 . TYR A 1 179 ? -4.260  7.380 13.836 1.00  87.46 0 A 1
ATOM   1200 C CE2 . TYR A 1 179 ? -4.140  8.483 16.017 1.00  87.17 0 A 1
ATOM   1201 C CZ  . TYR A 1 179 ? -4.562  7.401 15.214 1.00  87.75 0 A 1
ATOM   1202 O OH  . TYR A 1 179 ? -5.271  6.371 15.773 1.00  85.32 0 A 1
ATOM   1203 N N   . ASN A 1 180 ?  1.065 11.558 12.335 1.00  92.39 0 A 1
ATOM   1204 C CA  . ASN A 1 180 ?  1.891 12.422 11.503 1.00  92.18 0 A 1
ATOM   1205 C C   . ASN A 1 180 ?  2.902 11.563 10.732 1.00  90.25 0 A 1
ATOM   1206 O O   . ASN A 1 180 ?  2.790 10.335 10.685 1.00  86.60 0 A 1
ATOM   1207 C CB  . ASN A 1 180 ?  2.580 13.468 12.403 1.00  93.42 0 A 1
ATOM   1208 C CG  . ASN A 1 180 ?  1.712 14.673 12.709 1.00  94.08 0 A 1
ATOM   1209 N ND2 . ASN A 1 180 ?  1.205 14.783 13.920 1.00  90.63 0 A 1
ATOM   1210 O OD1 . ASN A 1 180 ?  1.536 15.563 11.888 1.00  90.27 0 A 1
ATOM   1211 N N   . HIS A 1 181 ?  3.932 12.207 10.181 1.00  89.72 0 A 1
ATOM   1212 C CA  . HIS A 1 181 ?  4.997 11.568  9.407 1.00  88.71 0 A 1
ATOM   1213 C C   . HIS A 1 181 ?  6.372 11.834 10.011 1.00  89.21 0 A 1
ATOM   1214 O O   . HIS A 1 181 ?  7.383 11.905  9.317 1.00  87.33 0 A 1
ATOM   1215 C CB  . HIS A 1 181 ?  4.901 12.007  7.944 1.00  86.72 0 A 1
ATOM   1216 C CG  . HIS A 1 181 ?  3.480 11.997  7.468 1.00  84.79 0 A 1
ATOM   1217 C CD2 . HIS A 1 181 ?  2.813 13.048  6.896 1.00  75.77 0 A 1
ATOM   1218 N ND1 . HIS A 1 181 ?  2.569 10.978  7.681 1.00  76.32 0 A 1
ATOM   1219 C CE1 . HIS A 1 181 ?  1.389 11.407  7.228 1.00  76.38 0 A 1
ATOM   1220 N NE2 . HIS A 1 181 ?  1.495 12.657  6.762 1.00  77.44 0 A 1
ATOM   1221 N N   . PHE A 1 182 ?  6.416 12.009 11.334 1.00  91.66 0 A 1
ATOM   1222 C CA  . PHE A 1 182 ?  7.694 12.105 12.035 1.00  92.39 0 A 1
ATOM   1223 C C   . PHE A 1 182 ?  8.501 10.830 11.817 1.00  90.78 0 A 1
ATOM   1224 O O   . PHE A 1 182 ?  7.972  9.716 11.881 1.00  88.61 0 A 1
ATOM   1225 C CB  . PHE A 1 182 ?  7.494 12.391 13.524 1.00  93.80 0 A 1
ATOM   1226 C CG  . PHE A 1 182 ?  6.936 13.764 13.816 1.00  94.98 0 A 1
ATOM   1227 C CD1 . PHE A 1 182 ?  7.724 14.910 13.578 1.00  93.89 0 A 1
ATOM   1228 C CD2 . PHE A 1 182 ?  5.628 13.919 14.311 1.00  93.83 0 A 1
ATOM   1229 C CE1 . PHE A 1 182 ?  7.204 16.196 13.834 1.00  93.93 0 A 1
ATOM   1230 C CE2 . PHE A 1 182 ?  5.105 15.194 14.567 1.00  93.85 0 A 1
ATOM   1231 C CZ  . PHE A 1 182 ?  5.890 16.346 14.322 1.00  95.38 0 A 1
ATOM   1232 N N   . SER A 1 183 ?  9.788 10.987 11.562 1.00  90.99 0 A 1
ATOM   1233 C CA  . SER A 1 183 ? 10.651  9.910 11.100 1.00  89.00 0 A 1
ATOM   1234 C C   . SER A 1 183 ? 12.067 10.025 11.654 1.00  88.70 0 A 1
ATOM   1235 O O   . SER A 1 183 ? 12.405 10.931 12.427 1.00  84.17 0 A 1
ATOM   1236 C CB  . SER A 1 183 ? 10.636  9.878  9.559 1.00  84.67 0 A 1
ATOM   1237 O OG  . SER A 1 183 ? 11.182 11.063  9.024 1.00  79.07 0 A 1
ATOM   1238 N N   . GLY A 1 184 ? 12.899  9.083 11.242 1.00  85.54 0 A 1
ATOM   1239 C CA  . GLY A 1 184 ? 14.288  8.995 11.661 1.00  85.28 0 A 1
ATOM   1240 C C   . GLY A 1 184 ? 14.471  8.151 12.923 1.00  87.34 0 A 1
ATOM   1241 O O   . GLY A 1 184 ? 13.561  7.489 13.415 1.00  84.60 0 A 1
ATOM   1242 N N   . ILE A 1 185 ? 15.701  8.156 13.410 1.00  86.51 0 A 1
ATOM   1243 C CA  . ILE A 1 185 ? 16.094  7.386 14.595 1.00  87.41 0 A 1
ATOM   1244 C C   . ILE A 1 185 ? 15.798  8.223 15.840 1.00  88.72 0 A 1
ATOM   1245 O O   . ILE A 1 185 ? 16.269  9.357 15.956 1.00  86.20 0 A 1
ATOM   1246 C CB  . ILE A 1 185 ? 17.570  6.951 14.495 1.00  83.29 0 A 1
ATOM   1247 C CG1 . ILE A 1 185 ? 17.796  6.078 13.236 1.00  76.87 0 A 1
ATOM   1248 C CG2 . ILE A 1 185 ? 17.997  6.196 15.762 1.00  74.69 0 A 1
ATOM   1249 C CD1 . ILE A 1 185 ? 19.259  5.746 12.940 1.00  68.15 0 A 1
ATOM   1250 N N   . LEU A 1 186 ? 15.080  7.644 16.798 1.00  89.33 0 A 1
ATOM   1251 C CA  . LEU A 1 186 ? 15.016  8.173 18.159 1.00  90.46 0 A 1
ATOM   1252 C C   . LEU A 1 186 ? 16.370  7.946 18.833 1.00  90.46 0 A 1
ATOM   1253 O O   . LEU A 1 186 ? 16.630  6.928 19.468 1.00  87.04 0 A 1
ATOM   1254 C CB  . LEU A 1 186 ? 13.856  7.522 18.939 1.00  88.51 0 A 1
ATOM   1255 C CG  . LEU A 1 186 ? 12.469  8.069 18.560 1.00  87.24 0 A 1
ATOM   1256 C CD1 . LEU A 1 186 ? 11.407  7.280 19.330 1.00  83.95 0 A 1
ATOM   1257 C CD2 . LEU A 1 186 ? 12.307  9.539 18.924 1.00  83.57 0 A 1
ATOM   1258 N N   . ASN A 1 187 ? 17.260  8.898 18.640 1.00  89.72 0 A 1
ATOM   1259 C CA  . ASN A 1 187 ? 18.610  8.820 19.175 1.00  89.21 0 A 1
ATOM   1260 C C   . ASN A 1 187 ? 18.558  8.880 20.718 1.00  90.75 0 A 1
ATOM   1261 O O   . ASN A 1 187 ? 17.813  9.704 21.255 1.00  88.93 0 A 1
ATOM   1262 C CB  . ASN A 1 187 ? 19.427  9.960 18.534 1.00  84.67 0 A 1
ATOM   1263 C CG  . ASN A 1 187 ? 20.906  9.659 18.408 1.00  77.48 0 A 1
ATOM   1264 N ND2 . ASN A 1 187 ? 21.538 10.138 17.361 1.00  67.80 0 A 1
ATOM   1265 O OD1 . ASN A 1 187 ? 21.523  9.008 19.218 1.00  68.43 0 A 1
ATOM   1266 N N   . PRO A 1 188 ? 19.356  8.094 21.431 1.00  89.56 0 A 1
ATOM   1267 C CA  . PRO A 1 188 ? 19.537  8.204 22.885 1.00  88.70 0 A 1
ATOM   1268 C C   . PRO A 1 188 ? 19.746  9.637 23.389 1.00  89.35 0 A 1
ATOM   1269 O O   . PRO A 1 188 ? 19.216 10.042 24.421 1.00  86.23 0 A 1
ATOM   1270 C CB  . PRO A 1 188 ? 20.773  7.354 23.168 1.00  86.18 0 A 1
ATOM   1271 C CG  . PRO A 1 188 ? 20.691  6.242 22.125 1.00  84.29 0 A 1
ATOM   1272 C CD  . PRO A 1 188 ? 20.138  6.974 20.904 1.00  88.09 0 A 1
ATOM   1273 N N   . ASN A 1 189 ? 20.453 10.440 22.601 1.00  90.65 0 A 1
ATOM   1274 C CA  . ASN A 1 189 ? 20.731 11.849 22.903 1.00  90.06 0 A 1
ATOM   1275 C C   . ASN A 1 189 ? 19.592 12.802 22.497 1.00  90.14 0 A 1
ATOM   1276 O O   . ASN A 1 189 ? 19.793 14.026 22.486 1.00  85.99 0 A 1
ATOM   1277 C CB  . ASN A 1 189 ? 22.058 12.236 22.232 1.00  87.24 0 A 1
ATOM   1278 C CG  . ASN A 1 189 ? 23.245 11.417 22.716 1.00  79.99 0 A 1
ATOM   1279 N ND2 . ASN A 1 189 ? 24.256 11.283 21.891 1.00  69.14 0 A 1
ATOM   1280 O OD1 . ASN A 1 189 ? 23.298 10.912 23.810 1.00  69.29 0 A 1
ATOM   1281 N N   . SER A 1 190 ? 18.436 12.295 22.109 1.00  89.83 0 A 1
ATOM   1282 C CA  . SER A 1 190 ? 17.289 13.133 21.766 1.00  90.11 0 A 1
ATOM   1283 C C   . SER A 1 190 ? 16.858 13.953 22.972 1.00  91.35 0 A 1
ATOM   1284 O O   . SER A 1 190 ? 16.712 13.435 24.085 1.00  90.11 0 A 1
ATOM   1285 C CB  . SER A 1 190 ? 16.118 12.284 21.261 1.00  88.07 0 A 1
ATOM   1286 O OG  . SER A 1 190 ? 15.014 13.118 20.964 1.00  82.82 0 A 1
ATOM   1287 N N   . SER A 1 191 ? 16.567 15.225 22.731 1.00  91.34 0 A 1
ATOM   1288 C CA  . SER A 1 191 ? 16.009 16.126 23.743 1.00  92.09 0 A 1
ATOM   1289 C C   . SER A 1 191 ? 14.670 15.647 24.314 1.00  93.54 0 A 1
ATOM   1290 O O   . SER A 1 191 ? 14.277 16.109 25.383 1.00  92.07 0 A 1
ATOM   1291 C CB  . SER A 1 191 ? 15.860 17.527 23.158 1.00  89.47 0 A 1
ATOM   1292 O OG  . SER A 1 191 ? 15.206 17.517 21.910 1.00  79.17 0 A 1
ATOM   1293 N N   . LEU A 1 192 ? 13.994 14.709 23.644 1.00  93.22 0 A 1
ATOM   1294 C CA  . LEU A 1 192 ? 12.802 14.040 24.161 1.00  94.39 0 A 1
ATOM   1295 C C   . LEU A 1 192 ? 13.058 13.419 25.548 1.00  95.08 0 A 1
ATOM   1296 O O   . LEU A 1 192 ? 12.255 13.591 26.458 1.00  94.32 0 A 1
ATOM   1297 C CB  . LEU A 1 192 ? 12.376 12.965 23.153 1.00  93.66 0 A 1
ATOM   1298 C CG  . LEU A 1 192 ? 11.116 12.160 23.552 1.00  93.02 0 A 1
ATOM   1299 C CD1 . LEU A 1 192 ?  9.884 13.050 23.620 1.00  90.35 0 A 1
ATOM   1300 C CD2 . LEU A 1 192 ? 10.877 11.056 22.530 1.00  89.76 0 A 1
ATOM   1301 N N   . PHE A 1 193 ? 14.208 12.785 25.738 1.00  95.08 0 A 1
ATOM   1302 C CA  . PHE A 1 193 ? 14.568 12.097 26.986 1.00  94.92 0 A 1
ATOM   1303 C C   . PHE A 1 193 ? 15.045 13.039 28.103 1.00  94.66 0 A 1
ATOM   1304 O O   . PHE A 1 193 ? 15.294 12.595 29.220 1.00  92.22 0 A 1
ATOM   1305 C CB  . PHE A 1 193 ? 15.603 11.012 26.671 1.00  94.42 0 A 1
ATOM   1306 C CG  . PHE A 1 193 ? 15.139 10.046 25.603 1.00  95.03 0 A 1
ATOM   1307 C CD1 . PHE A 1 193 ? 13.980  9.269 25.801 1.00  93.29 0 A 1
ATOM   1308 C CD2 . PHE A 1 193 ? 15.831  9.951 24.383 1.00  93.13 0 A 1
ATOM   1309 C CE1 . PHE A 1 193 ? 13.513  8.411 24.793 1.00  92.35 0 A 1
ATOM   1310 C CE2 . PHE A 1 193 ? 15.373  9.090 23.368 1.00  92.26 0 A 1
ATOM   1311 C CZ  . PHE A 1 193 ? 14.211  8.331 23.579 1.00  93.38 0 A 1
ATOM   1312 N N   . GLU A 1 194 ? 15.101 14.346 27.827 1.00  94.75 0 A 1
ATOM   1313 C CA  . GLU A 1 194 ? 15.328 15.394 28.830 1.00  94.01 0 A 1
ATOM   1314 C C   . GLU A 1 194 ? 14.019 15.975 29.396 1.00  94.58 0 A 1
ATOM   1315 O O   . GLU A 1 194 ? 14.045 16.817 30.299 1.00  92.26 0 A 1
ATOM   1316 C CB  . GLU A 1 194 ? 16.199 16.520 28.250 1.00  92.44 0 A 1
ATOM   1317 C CG  . GLU A 1 194 ? 17.573 16.058 27.747 1.00  87.54 0 A 1
ATOM   1318 C CD  . GLU A 1 194 ? 18.492 17.234 27.351 1.00  78.77 0 A 1
ATOM   1319 O OE1 . GLU A 1 194 ? 19.640 16.962 26.924 1.00  70.82 0 A 1
ATOM   1320 O OE2 . GLU A 1 194 ? 18.089 18.417 27.505 1.00  70.27 -1 A 1
ATOM   1321 N N   . LEU A 1 195 ? 12.863 15.532 28.887 1.00  94.69 0 A 1
ATOM   1322 C CA  . LEU A 1 195 ? 11.544 16.025 29.289 1.00  95.30 0 A 1
ATOM   1323 C C   . LEU A 1 195 ? 11.033 15.299 30.547 1.00  95.61 0 A 1
ATOM   1324 O O   . LEU A 1 195 ?  9.989 14.646 30.553 1.00  94.03 0 A 1
ATOM   1325 C CB  . LEU A 1 195 ? 10.558 15.939 28.107 1.00  95.17 0 A 1
ATOM   1326 C CG  . LEU A 1 195 ? 10.991 16.662 26.817 1.00  94.63 0 A 1
ATOM   1327 C CD1 . LEU A 1 195 ?  9.887 16.535 25.776 1.00  91.82 0 A 1
ATOM   1328 C CD2 . LEU A 1 195 ? 11.285 18.143 27.034 1.00  91.46 0 A 1
ATOM   1329 N N   . HIS A 1 196 ? 11.744 15.457 31.661 1.00  95.36 0 A 1
ATOM   1330 C CA  . HIS A 1 196 ? 11.511 14.721 32.912 1.00  94.77 0 A 1
ATOM   1331 C C   . HIS A 1 196 ? 10.154 14.962 33.595 1.00  95.53 0 A 1
ATOM   1332 O O   . HIS A 1 196 ?  9.871 14.368 34.644 1.00  93.09 0 A 1
ATOM   1333 C CB  . HIS A 1 196 ? 12.629 15.052 33.902 1.00  92.44 0 A 1
ATOM   1334 C CG  . HIS A 1 196 ? 14.008 14.794 33.378 1.00  88.50 0 A 1
ATOM   1335 C CD2 . HIS A 1 196 ? 15.048 15.700 33.303 1.00  74.66 0 A 1
ATOM   1336 N ND1 . HIS A 1 196 ? 14.484 13.604 32.855 1.00  75.44 0 A 1
ATOM   1337 C CE1 . HIS A 1 196 ? 15.768 13.792 32.478 1.00  74.92 0 A 1
ATOM   1338 N NE2 . HIS A 1 196 ? 16.136 15.049 32.749 1.00  75.43 0 A 1
ATOM   1339 N N   . HIS A 1 197 ?  9.316 15.859 33.054 1.00  96.35 0 A 1
ATOM   1340 C CA  . HIS A 1 197 ?  7.977 16.138 33.561 1.00  96.67 0 A 1
ATOM   1341 C C   . HIS A 1 197 ?  6.859 15.520 32.715 1.00  97.24 0 A 1
ATOM   1342 O O   . HIS A 1 197 ?  5.686 15.708 33.070 1.00  96.12 0 A 1
ATOM   1343 C CB  . HIS A 1 197 ?  7.800 17.655 33.737 1.00  95.80 0 A 1
ATOM   1344 C CG  . HIS A 1 197 ?  8.686 18.219 34.810 1.00  94.33 0 A 1
ATOM   1345 C CD2 . HIS A 1 197 ?  9.587 19.248 34.697 1.00  81.15 0 A 1
ATOM   1346 N ND1 . HIS A 1 197 ?  8.752 17.777 36.117 1.00  81.15 0 A 1
ATOM   1347 C CE1 . HIS A 1 197 ?  9.661 18.514 36.760 1.00  82.34 0 A 1
ATOM   1348 N NE2 . HIS A 1 197 ? 10.186 19.428 35.938 1.00  85.14 0 A 1
ATOM   1349 N N   . LEU A 1 198 ?  7.188 14.788 31.636 1.00  96.60 0 A 1
ATOM   1350 C CA  . LEU A 1 198 ?  6.194 14.111 30.808 1.00  97.07 0 A 1
ATOM   1351 C C   . LEU A 1 198 ?  5.390 13.098 31.626 1.00  97.30 0 A 1
ATOM   1352 O O   . LEU A 1 198 ?  5.946 12.265 32.343 1.00  96.62 0 A 1
ATOM   1353 C CB  . LEU A 1 198 ?  6.850 13.416 29.596 1.00  96.15 0 A 1
ATOM   1354 C CG  . LEU A 1 198 ?  7.194 14.368 28.430 1.00  93.16 0 A 1
ATOM   1355 C CD1 . LEU A 1 198 ?  7.973 13.591 27.373 1.00  91.48 0 A 1
ATOM   1356 C CD2 . LEU A 1 198 ?  5.951 14.935 27.756 1.00  90.44 0 A 1
ATOM   1357 N N   . ILE A 1 199 ?  4.065 13.229 31.503 1.00  97.85 0 A 1
ATOM   1358 C CA  . ILE A 1 199 ?  3.060 12.321 32.056 1.00  97.76 0 A 1
ATOM   1359 C C   . ILE A 1 199 ?  2.398 11.548 30.916 1.00  97.99 0 A 1
ATOM   1360 O O   . ILE A 1 199 ?  2.160 10.355 31.040 1.00  96.98 0 A 1
ATOM   1361 C CB  . ILE A 1 199 ?  2.026 13.124 32.876 1.00  96.61 0 A 1
ATOM   1362 C CG1 . ILE A 1 199 ?  2.715 13.798 34.086 1.00  87.86 0 A 1
ATOM   1363 C CG2 . ILE A 1 199 ?  0.869 12.231 33.342 1.00  87.91 0 A 1
ATOM   1364 C CD1 . ILE A 1 199 ?  1.782 14.723 34.887 1.00  84.17 0 A 1
ATOM   1365 N N   . TYR A 1 200 ?  2.160 12.219 29.784 1.00  98.00 0 A 1
ATOM   1366 C CA  . TYR A 1 200 ?  1.555 11.648 28.585 1.00  98.00 0 A 1
ATOM   1367 C C   . TYR A 1 200 ?  2.488 11.865 27.387 1.00  97.99 0 A 1
ATOM   1368 O O   . TYR A 1 200 ?  2.857 13.005 27.085 1.00  97.47 0 A 1
ATOM   1369 C CB  . TYR A 1 200 ?  0.185 12.299 28.370 1.00  97.70 0 A 1
ATOM   1370 C CG  . TYR A 1 200 ? -0.556 11.805 27.148 1.00  97.45 0 A 1
ATOM   1371 C CD1 . TYR A 1 200 ? -0.338 12.395 25.888 1.00  96.27 0 A 1
ATOM   1372 C CD2 . TYR A 1 200 ? -1.498 10.763 27.270 1.00  96.20 0 A 1
ATOM   1373 C CE1 . TYR A 1 200 ? -1.043 11.945 24.763 1.00  95.29 0 A 1
ATOM   1374 C CE2 . TYR A 1 200 ? -2.210 10.313 26.149 1.00  95.07 0 A 1
ATOM   1375 C CZ  . TYR A 1 200 ? -1.986 10.900 24.891 1.00  95.00 0 A 1
ATOM   1376 O OH  . TYR A 1 200 ? -2.684 10.462 23.798 1.00  93.38 0 A 1
ATOM   1377 N N   . LEU A 1 201 ?  2.862 10.776 26.730 1.00  97.89 0 A 1
ATOM   1378 C CA  . LEU A 1 201 ?  3.644 10.792 25.502 1.00  97.70 0 A 1
ATOM   1379 C C   . LEU A 1 201 ?  2.973  9.903 24.461 1.00  97.84 0 A 1
ATOM   1380 O O   . LEU A 1 201 ?  2.914  8.686 24.652 1.00  97.36 0 A 1
ATOM   1381 C CB  . LEU A 1 201 ?  5.081 10.346 25.809 1.00  97.43 0 A 1
ATOM   1382 C CG  . LEU A 1 201 ?  5.988 10.247 24.566 1.00  97.08 0 A 1
ATOM   1383 C CD1 . LEU A 1 201 ?  6.118 11.580 23.820 1.00  95.57 0 A 1
ATOM   1384 C CD2 . LEU A 1 201 ?  7.391  9.815 25.000 1.00  95.17 0 A 1
ATOM   1385 N N   . ASN A 1 202 ?  2.530 10.508 23.381 1.00  97.69 0 A 1
ATOM   1386 C CA  . ASN A 1 202 ?  1.916  9.800 22.269 1.00  97.55 0 A 1
ATOM   1387 C C   . ASN A 1 202 ?  2.703 10.035 20.975 1.00  97.39 0 A 1
ATOM   1388 O O   . ASN A 1 202 ?  2.750 11.147 20.439 1.00  96.74 0 A 1
ATOM   1389 C CB  . ASN A 1 202 ?  0.442 10.216 22.173 1.00  97.10 0 A 1
ATOM   1390 C CG  . ASN A 1 202 ? -0.341  9.365 21.196 1.00  96.32 0 A 1
ATOM   1391 N ND2 . ASN A 1 202 ? -1.604  9.661 21.009 1.00  90.94 0 A 1
ATOM   1392 O OD1 . ASN A 1 202 ?  0.168  8.432 20.601 1.00  92.42 0 A 1
ATOM   1393 N N   . LEU A 1 203 ?  3.335  8.968 20.490 1.00  97.18 0 A 1
ATOM   1394 C CA  . LEU A 1 203 ?  4.070  8.912 19.226 1.00  96.57 0 A 1
ATOM   1395 C C   . LEU A 1 203 ?  3.339  8.061 18.178 1.00  95.61 0 A 1
ATOM   1396 O O   . LEU A 1 203 ?  3.910  7.771 17.129 1.00  93.43 0 A 1
ATOM   1397 C CB  . LEU A 1 203 ?  5.496  8.366 19.469 1.00  96.21 0 A 1
ATOM   1398 C CG  . LEU A 1 203 ?  6.334  9.077 20.545 1.00  95.29 0 A 1
ATOM   1399 C CD1 . LEU A 1 203 ?  7.731  8.457 20.599 1.00  92.35 0 A 1
ATOM   1400 C CD2 . LEU A 1 203 ?  6.507 10.567 20.274 1.00  91.65 0 A 1
ATOM   1401 N N   . ARG A 1 204 ?  2.106  7.651 18.446 1.00  95.95 0 A 1
ATOM   1402 C CA  . ARG A 1 204 ?  1.336  6.701 17.637 1.00  95.52 0 A 1
ATOM   1403 C C   . ARG A 1 204 ?  1.239  7.143 16.180 1.00  95.20 0 A 1
ATOM   1404 O O   . ARG A 1 204 ?  1.038  8.313 15.900 1.00  94.15 0 A 1
ATOM   1405 C CB  . ARG A 1 204 ? -0.059  6.546 18.265 1.00  94.18 0 A 1
ATOM   1406 C CG  . ARG A 1 204 ? -0.969  5.600 17.488 1.00  90.30 0 A 1
ATOM   1407 C CD  . ARG A 1 204 ? -2.310  5.433 18.188 1.00  87.09 0 A 1
ATOM   1408 N NE  . ARG A 1 204 ? -3.118  4.407 17.520 1.00  79.85 0 A 1
ATOM   1409 C CZ  . ARG A 1 204 ? -4.255  3.901 17.956 1.00  73.71 0 A 1
ATOM   1410 N NH1 . ARG A 1 204 ? -4.843  4.353 19.034 1.00  68.20 1 A 1
ATOM   1411 N NH2 . ARG A 1 204 ? -4.828  2.917 17.331 1.00  67.87 0 A 1
ATOM   1412 N N   . TYR A 1 205 ?  1.289  6.176 15.245 1.00  93.61 0 A 1
ATOM   1413 C CA  . TYR A 1 205 ?  1.113  6.445 13.813 1.00  92.71 0 A 1
ATOM   1414 C C   . TYR A 1 205 ?  2.068  7.521 13.279 1.00  92.91 0 A 1
ATOM   1415 O O   . TYR A 1 205 ?  1.658  8.587 12.833 1.00  91.61 0 A 1
ATOM   1416 C CB  . TYR A 1 205 ? -0.356  6.732 13.479 1.00  90.53 0 A 1
ATOM   1417 C CG  . TYR A 1 205 ? -1.100  5.541 12.921 1.00  86.75 0 A 1
ATOM   1418 C CD1 . TYR A 1 205 ? -1.048  5.255 11.547 1.00  82.10 0 A 1
ATOM   1419 C CD2 . TYR A 1 205 ? -1.857  4.727 13.781 1.00  80.32 0 A 1
ATOM   1420 C CE1 . TYR A 1 205 ? -1.745  4.153 11.024 1.00  76.11 0 A 1
ATOM   1421 C CE2 . TYR A 1 205 ? -2.550  3.620 13.267 1.00  73.89 0 A 1
ATOM   1422 C CZ  . TYR A 1 205 ? -2.488  3.335 11.880 1.00  75.96 0 A 1
ATOM   1423 O OH  . TYR A 1 205 ? -3.147  2.247 11.385 1.00  72.73 0 A 1
ATOM   1424 N N   . ASN A 1 206 ?  3.343  7.221 13.332 1.00  91.49 0 A 1
ATOM   1425 C CA  . ASN A 1 206 ?  4.401  7.974 12.680 1.00  91.35 0 A 1
ATOM   1426 C C   . ASN A 1 206 ?  5.305  7.016 11.884 1.00  89.26 0 A 1
ATOM   1427 O O   . ASN A 1 206 ?  4.964  5.836 11.678 1.00  85.30 0 A 1
ATOM   1428 C CB  . ASN A 1 206 ?  5.147  8.814 13.734 1.00  93.03 0 A 1
ATOM   1429 C CG  . ASN A 1 206 ?  4.412 10.088 14.103 1.00  93.85 0 A 1
ATOM   1430 N ND2 . ASN A 1 206 ?  3.750 10.128 15.237 1.00  90.42 0 A 1
ATOM   1431 O OD1 . ASN A 1 206 ?  4.453 11.076 13.378 1.00  90.23 0 A 1
ATOM   1432 N N   . ASN A 1 207 ?  6.454  7.497 11.453 1.00  89.13 0 A 1
ATOM   1433 C CA  . ASN A 1 207 ?  7.336  6.802 10.524 1.00  87.33 0 A 1
ATOM   1434 C C   . ASN A 1 207 ?  8.717  6.506 11.114 1.00  87.33 0 A 1
ATOM   1435 O O   . ASN A 1 207 ?  9.739  6.640 10.440 1.00  83.51 0 A 1
ATOM   1436 C CB  . ASN A 1 207 ?  7.363  7.617  9.212 1.00  83.53 0 A 1
ATOM   1437 C CG  . ASN A 1 207 ?  6.098  7.455  8.391 1.00  77.72 0 A 1
ATOM   1438 N ND2 . ASN A 1 207 ?  5.799  8.388  7.517 1.00  68.37 0 A 1
ATOM   1439 O OD1 . ASN A 1 207 ?  5.423  6.449  8.464 1.00  69.94 0 A 1
ATOM   1440 N N   . PHE A 1 208 ?  8.780  6.069 12.368 1.00  89.35 0 A 1
ATOM   1441 C CA  . PHE A 1 208 ? 10.036  5.720 13.036 1.00  88.60 0 A 1
ATOM   1442 C C   . PHE A 1 208 ? 10.582  4.331 12.639 1.00  85.18 0 A 1
ATOM   1443 O O   . PHE A 1 208 ? 11.197  3.645 13.453 1.00  77.74 0 A 1
ATOM   1444 C CB  . PHE A 1 208 ?  9.880  5.883 14.557 1.00  89.81 0 A 1
ATOM   1445 C CG  . PHE A 1 208 ?  9.544  7.295 14.999 1.00  91.69 0 A 1
ATOM   1446 C CD1 . PHE A 1 208 ? 10.497  8.317 14.869 1.00  89.34 0 A 1
ATOM   1447 C CD2 . PHE A 1 208 ?  8.279  7.583 15.551 1.00  89.83 0 A 1
ATOM   1448 C CE1 . PHE A 1 208 ? 10.201  9.626 15.295 1.00  88.97 0 A 1
ATOM   1449 C CE2 . PHE A 1 208 ?  7.977  8.888 15.976 1.00  89.23 0 A 1
ATOM   1450 C CZ  . PHE A 1 208 ?  8.933  9.910 15.843 1.00  91.11 0 A 1
ATOM   1451 N N   . THR A 1 209 ? 10.388  3.921 11.381 1.00  84.95 0 A 1
ATOM   1452 C CA  . THR A 1 209 ? 10.669  2.567 10.870 1.00  79.73 0 A 1
ATOM   1453 C C   . THR A 1 209 ? 12.114  2.103 11.034 1.00  77.27 0 A 1
ATOM   1454 O O   . THR A 1 209 ? 12.384  0.916 11.126 1.00  69.27 0 A 1
ATOM   1455 C CB  . THR A 1 209 ? 10.332  2.468  9.374 1.00  74.19 0 A 1
ATOM   1456 C CG2 . THR A 1 209 ?  8.836  2.619  9.132 1.00  65.62 0 A 1
ATOM   1457 O OG1 . THR A 1 209 ? 10.981  3.486  8.630 1.00  67.58 0 A 1
ATOM   1458 N N   . SER A 1 210 ? 13.055  3.026 11.084 1.00  79.76 0 A 1
ATOM   1459 C CA  . SER A 1 210 ? 14.481  2.723 11.220 1.00  78.89 0 A 1
ATOM   1460 C C   . SER A 1 210 ? 14.982  2.834 12.665 1.00  81.42 0 A 1
ATOM   1461 O O   . SER A 1 210 ? 16.191  2.884 12.897 1.00  76.33 0 A 1
ATOM   1462 C CB  . SER A 1 210 ? 15.294  3.621 10.292 1.00  72.49 0 A 1
ATOM   1463 O OG  . SER A 1 210 ? 14.785  3.571  8.976 1.00  65.37 0 A 1
ATOM   1464 N N   . SER A 1 211 ? 14.072  2.898 13.635 1.00  84.21 0 A 1
ATOM   1465 C CA  . SER A 1 211 ? 14.412  3.099 15.040 1.00  87.49 0 A 1
ATOM   1466 C C   . SER A 1 211 ? 14.084  1.884 15.897 1.00  89.65 0 A 1
ATOM   1467 O O   . SER A 1 211 ? 13.013  1.290 15.797 1.00  87.66 0 A 1
ATOM   1468 C CB  . SER A 1 211 ? 13.709  4.348 15.583 1.00  84.46 0 A 1
ATOM   1469 O OG  . SER A 1 211 ? 14.294  4.747 16.800 1.00  80.58 0 A 1
ATOM   1470 N N   . SER A 1 212 ? 14.987  1.558 16.817 1.00  90.41 0 A 1
ATOM   1471 C CA  . SER A 1 212 ? 14.634  0.796 18.009 1.00  91.66 0 A 1
ATOM   1472 C C   . SER A 1 212 ? 14.074  1.733 19.080 1.00  92.83 0 A 1
ATOM   1473 O O   . SER A 1 212 ? 14.207  2.959 18.992 1.00  91.38 0 A 1
ATOM   1474 C CB  . SER A 1 212 ? 15.835  0.014 18.523 1.00  89.01 0 A 1
ATOM   1475 O OG  . SER A 1 212 ? 16.899  0.879 18.871 1.00  80.38 0 A 1
ATOM   1476 N N   . LEU A 1 213 ? 13.450  1.167 20.117 1.00  93.72 0 A 1
ATOM   1477 C CA  . LEU A 1 213 ? 13.043  1.924 21.298 1.00  94.55 0 A 1
ATOM   1478 C C   . LEU A 1 213 ? 14.270  2.136 22.208 1.00  95.26 0 A 1
ATOM   1479 O O   . LEU A 1 213 ? 14.801  1.150 22.735 1.00  93.91 0 A 1
ATOM   1480 C CB  . LEU A 1 213 ? 11.905  1.175 22.010 1.00  92.85 0 A 1
ATOM   1481 C CG  . LEU A 1 213 ? 10.902  2.139 22.656 1.00  89.78 0 A 1
ATOM   1482 C CD1 . LEU A 1 213 ?  9.935  2.690 21.626 1.00  85.94 0 A 1
ATOM   1483 C CD2 . LEU A 1 213 ? 10.081  1.414 23.723 1.00  85.26 0 A 1
ATOM   1484 N N   . PRO A 1 214 ? 14.750  3.370 22.406 1.00  94.88 0 A 1
ATOM   1485 C CA  . PRO A 1 214 ? 15.953  3.603 23.196 1.00  94.79 0 A 1
ATOM   1486 C C   . PRO A 1 214 ? 15.790  3.254 24.680 1.00  95.55 0 A 1
ATOM   1487 O O   . PRO A 1 214 ? 14.718  3.398 25.261 1.00  95.00 0 A 1
ATOM   1488 C CB  . PRO A 1 214 ? 16.300  5.082 23.001 1.00  92.51 0 A 1
ATOM   1489 C CG  . PRO A 1 214 ? 15.627  5.438 21.679 1.00  88.93 0 A 1
ATOM   1490 C CD  . PRO A 1 214 ? 14.365  4.578 21.709 1.00  92.59 0 A 1
ATOM   1491 N N   . TYR A 1 215 ? 16.880  2.869 25.328 1.00  94.93 0 A 1
ATOM   1492 C CA  . TYR A 1 215 ? 16.917  2.630 26.776 1.00  94.90 0 A 1
ATOM   1493 C C   . TYR A 1 215 ? 16.516  3.868 27.584 1.00  95.35 0 A 1
ATOM   1494 O O   . TYR A 1 215 ? 15.928  3.762 28.655 1.00  93.49 0 A 1
ATOM   1495 C CB  . TYR A 1 215 ? 18.331  2.182 27.183 1.00  92.84 0 A 1
ATOM   1496 C CG  . TYR A 1 215 ? 18.593  0.704 26.984 1.00  86.44 0 A 1
ATOM   1497 C CD1 . TYR A 1 215 ? 18.661 -0.147 28.101 1.00  79.00 0 A 1
ATOM   1498 C CD2 . TYR A 1 215 ? 18.776  0.164 25.697 1.00  78.43 0 A 1
ATOM   1499 C CE1 . TYR A 1 215 ? 18.889 -1.521 27.940 1.00  72.33 0 A 1
ATOM   1500 C CE2 . TYR A 1 215 ? 19.000 -1.209 25.523 1.00  70.84 0 A 1
ATOM   1501 C CZ  . TYR A 1 215 ? 19.057 -2.056 26.649 1.00  71.59 0 A 1
ATOM   1502 O OH  . TYR A 1 215 ? 19.270 -3.399 26.477 1.00  66.48 0 A 1
ATOM   1503 N N   . GLU A 1 216 ? 16.781  5.042 27.034 1.00  95.44 0 A 1
ATOM   1504 C CA  . GLU A 1 216 ? 16.530  6.352 27.623 1.00  95.46 0 A 1
ATOM   1505 C C   . GLU A 1 216 ? 15.038  6.643 27.855 1.00  95.72 0 A 1
ATOM   1506 O O   . GLU A 1 216 ? 14.724  7.530 28.653 1.00  94.72 0 A 1
ATOM   1507 C CB  . GLU A 1 216 ? 17.162  7.433 26.736 1.00  94.86 0 A 1
ATOM   1508 C CG  . GLU A 1 216 ? 18.705  7.470 26.757 1.00  91.11 0 A 1
ATOM   1509 C CD  . GLU A 1 216 ? 19.409  6.291 26.059 1.00  89.98 0 A 1
ATOM   1510 O OE1 . GLU A 1 216 ? 20.625  6.123 26.321 1.00  81.63 0 A 1
ATOM   1511 O OE2 . GLU A 1 216 ? 18.765  5.547 25.299 1.00  83.46 -1 A 1
ATOM   1512 N N   . PHE A 1 217 ? 14.104  5.873 27.269 1.00  95.10 0 A 1
ATOM   1513 C CA  . PHE A 1 217 ? 12.695  5.930 27.685 1.00  95.28 0 A 1
ATOM   1514 C C   . PHE A 1 217 ? 12.531  5.705 29.200 1.00  95.27 0 A 1
ATOM   1515 O O   . PHE A 1 217 ? 11.667  6.314 29.815 1.00  93.80 0 A 1
ATOM   1516 C CB  . PHE A 1 217 ? 11.864  4.912 26.906 1.00  94.49 0 A 1
ATOM   1517 C CG  . PHE A 1 217 ? 11.293  5.478 25.626 1.00  94.80 0 A 1
ATOM   1518 C CD1 . PHE A 1 217 ? 10.092  6.217 25.659 1.00  92.49 0 A 1
ATOM   1519 C CD2 . PHE A 1 217 ? 11.944  5.290 24.397 1.00  92.32 0 A 1
ATOM   1520 C CE1 . PHE A 1 217 ?  9.555  6.759 24.484 1.00  91.09 0 A 1
ATOM   1521 C CE2 . PHE A 1 217 ? 11.408  5.837 23.210 1.00  90.79 0 A 1
ATOM   1522 C CZ  . PHE A 1 217 ? 10.217  6.574 23.252 1.00  92.15 0 A 1
ATOM   1523 N N   . GLY A 1 218 ? 13.408  4.915 29.813 1.00  95.17 0 A 1
ATOM   1524 C CA  . GLY A 1 218 ? 13.428  4.703 31.264 1.00  94.64 0 A 1
ATOM   1525 C C   . GLY A 1 218 ? 13.705  5.955 32.093 1.00  95.05 0 A 1
ATOM   1526 O O   . GLY A 1 218 ? 13.435  5.961 33.296 1.00  93.18 0 A 1
ATOM   1527 N N   . ASN A 1 219 ? 14.187  7.039 31.465 1.00  94.91 0 A 1
ATOM   1528 C CA  . ASN A 1 219 ? 14.411  8.323 32.129 1.00  94.69 0 A 1
ATOM   1529 C C   . ASN A 1 219 ? 13.108  9.104 32.356 1.00  95.28 0 A 1
ATOM   1530 O O   . ASN A 1 219 ? 13.043  9.959 33.240 1.00  93.51 0 A 1
ATOM   1531 C CB  . ASN A 1 219 ? 15.398  9.170 31.302 1.00  92.66 0 A 1
ATOM   1532 C CG  . ASN A 1 219 ? 16.774  8.540 31.144 1.00  90.38 0 A 1
ATOM   1533 N ND2 . ASN A 1 219 ? 17.530  8.990 30.175 1.00  82.63 0 A 1
ATOM   1534 O OD1 . ASN A 1 219 ? 17.184  7.670 31.893 1.00  83.78 0 A 1
ATOM   1535 N N   . LEU A 1 220 ? 12.057  8.792 31.595 1.00  95.83 0 A 1
ATOM   1536 C CA  . LEU A 1 220 ? 10.755  9.473 31.639 1.00  96.39 0 A 1
ATOM   1537 C C   . LEU A 1 220 ?  9.862  8.900 32.762 1.00  96.64 0 A 1
ATOM   1538 O O   . LEU A 1 220 ?  8.696  8.565 32.565 1.00  95.33 0 A 1
ATOM   1539 C CB  . LEU A 1 220 ? 10.105  9.415 30.245 1.00  96.10 0 A 1
ATOM   1540 C CG  . LEU A 1 220 ? 10.951 10.007 29.092 1.00  95.64 0 A 1
ATOM   1541 C CD1 . LEU A 1 220 ? 10.171  9.874 27.787 1.00  93.86 0 A 1
ATOM   1542 C CD2 . LEU A 1 220 ? 11.285 11.478 29.317 1.00  93.40 0 A 1
ATOM   1543 N N   . ASN A 1 221 ? 10.404  8.816 33.969 1.00  96.07 0 A 1
ATOM   1544 C CA  . ASN A 1 221 ?  9.818  8.084 35.106 1.00  95.32 0 A 1
ATOM   1545 C C   . ASN A 1 221 ?  8.543  8.693 35.719 1.00  96.12 0 A 1
ATOM   1546 O O   . ASN A 1 221 ?  8.051  8.205 36.742 1.00  93.58 0 A 1
ATOM   1547 C CB  . ASN A 1 221 ? 10.923  7.875 36.158 1.00  91.82 0 A 1
ATOM   1548 C CG  . ASN A 1 221 ? 11.459  9.162 36.769 1.00  88.59 0 A 1
ATOM   1549 N ND2 . ASN A 1 221 ? 12.624  9.079 37.381 1.00  77.46 0 A 1
ATOM   1550 O OD1 . ASN A 1 221 ? 10.883 10.237 36.738 1.00  75.60 0 A 1
ATOM   1551 N N   . LYS A 1 222 ?  8.023  9.778 35.118 1.00  96.08 0 A 1
ATOM   1552 C CA  . LYS A 1 222 ?  6.738 10.397 35.460 1.00  96.32 0 A 1
ATOM   1553 C C   . LYS A 1 222 ?  5.603  9.957 34.535 1.00  97.21 0 A 1
ATOM   1554 O O   . LYS A 1 222 ?  4.467 10.326 34.809 1.00  96.16 0 A 1
ATOM   1555 C CB  . LYS A 1 222 ?  6.888 11.935 35.405 1.00  95.15 0 A 1
ATOM   1556 C CG  . LYS A 1 222 ?  7.815 12.512 36.481 1.00  91.54 0 A 1
ATOM   1557 C CD  . LYS A 1 222 ?  7.083 12.686 37.812 1.00  82.33 0 A 1
ATOM   1558 C CE  . LYS A 1 222 ?  8.028 13.352 38.809 1.00  74.69 0 A 1
ATOM   1559 N NZ  . LYS A 1 222 ?  7.303 13.786 40.028 1.00  64.03 1 A 1
ATOM   1560 N N   . LEU A 1 223 ?  5.914  9.218 33.467 1.00  97.02 0 A 1
ATOM   1561 C CA  . LEU A 1 223 ?  4.913  8.790 32.497 1.00  97.37 0 A 1
ATOM   1562 C C   . LEU A 1 223 ?  3.823  7.949 33.157 1.00  97.52 0 A 1
ATOM   1563 O O   . LEU A 1 223 ?  4.100  6.993 33.885 1.00  96.97 0 A 1
ATOM   1564 C CB  . LEU A 1 223 ?  5.555  8.010 31.328 1.00  96.99 0 A 1
ATOM   1565 C CG  . LEU A 1 223 ?  6.287  8.891 30.300 1.00  95.46 0 A 1
ATOM   1566 C CD1 . LEU A 1 223 ?  6.996  7.990 29.276 1.00  94.28 0 A 1
ATOM   1567 C CD2 . LEU A 1 223 ?  5.338  9.805 29.534 1.00  93.80 0 A 1
ATOM   1568 N N   . GLU A 1 224 ?  2.579  8.331 32.870 1.00  97.82 0 A 1
ATOM   1569 C CA  . GLU A 1 224 ?  1.366  7.588 33.198 1.00  97.76 0 A 1
ATOM   1570 C C   . GLU A 1 224 ?  0.817  6.884 31.954 1.00  97.68 0 A 1
ATOM   1571 O O   . GLU A 1 224 ?  0.338  5.762 32.060 1.00  96.61 0 A 1
ATOM   1572 C CB  . GLU A 1 224 ?  0.310  8.538 33.802 1.00  97.39 0 A 1
ATOM   1573 C CG  . GLU A 1 224 ?  0.766  9.142 35.143 1.00  96.11 0 A 1
ATOM   1574 C CD  . GLU A 1 224 ? -0.224 10.144 35.762 1.00  95.82 0 A 1
ATOM   1575 O OE1 . GLU A 1 224 ?  0.180 10.826 36.738 1.00  91.59 0 A 1
ATOM   1576 O OE2 . GLU A 1 224 ? -1.379 10.267 35.278 1.00  92.72 -1 A 1
ATOM   1577 N N   . VAL A 1 225 ?  0.974  7.511 30.785 1.00  97.70 0 A 1
ATOM   1578 C CA  . VAL A 1 225 ?  0.592  6.939 29.496 1.00  97.70 0 A 1
ATOM   1579 C C   . VAL A 1 225 ?  1.761  7.037 28.529 1.00  97.60 0 A 1
ATOM   1580 O O   . VAL A 1 225 ?  2.304  8.130 28.309 1.00  97.13 0 A 1
ATOM   1581 C CB  . VAL A 1 225 ? -0.660  7.623 28.922 1.00  97.28 0 A 1
ATOM   1582 C CG1 . VAL A 1 225 ? -1.087  6.987 27.596 1.00  95.83 0 A 1
ATOM   1583 C CG2 . VAL A 1 225 ? -1.844  7.548 29.896 1.00  96.24 0 A 1
ATOM   1584 N N   . LEU A 1 226 ?  2.144  5.902 27.936 1.00  97.77 0 A 1
ATOM   1585 C CA  . LEU A 1 226 ?  3.116  5.821 26.848 1.00  97.65 0 A 1
ATOM   1586 C C   . LEU A 1 226 ?  2.486  5.086 25.667 1.00  97.41 0 A 1
ATOM   1587 O O   . LEU A 1 226 ?  2.158  3.900 25.789 1.00  96.91 0 A 1
ATOM   1588 C CB  . LEU A 1 226 ?  4.389  5.126 27.350 1.00  97.35 0 A 1
ATOM   1589 C CG  . LEU A 1 226 ?  5.462  4.897 26.266 1.00  97.03 0 A 1
ATOM   1590 C CD1 . LEU A 1 226 ?  5.947  6.203 25.629 1.00  95.73 0 A 1
ATOM   1591 C CD2 . LEU A 1 226 ?  6.674  4.195 26.878 1.00  95.31 0 A 1
ATOM   1592 N N   . ASP A 1 227 ?  2.385  5.776 24.553 1.00  97.39 0 A 1
ATOM   1593 C CA  . ASP A 1 227 ?  1.935  5.197 23.285 1.00  97.24 0 A 1
ATOM   1594 C C   . ASP A 1 227 ?  3.007  5.381 22.208 1.00  97.09 0 A 1
ATOM   1595 O O   . ASP A 1 227 ?  3.370  6.501 21.841 1.00  96.29 0 A 1
ATOM   1596 C CB  . ASP A 1 227 ?  0.570  5.784 22.890 1.00  96.62 0 A 1
ATOM   1597 C CG  . ASP A 1 227 ? -0.114  5.008 21.752 1.00  95.68 0 A 1
ATOM   1598 O OD1 . ASP A 1 227 ?  0.579  4.245 21.047 1.00  93.33 0 A 1
ATOM   1599 O OD2 . ASP A 1 227 ? -1.341  5.151 21.598 1.00  92.01 -1 A 1
ATOM   1600 N N   . VAL A 1 228 ?  3.537  4.260 21.708 1.00  96.85 0 A 1
ATOM   1601 C CA  . VAL A 1 228 ?  4.476  4.202 20.584 1.00  96.36 0 A 1
ATOM   1602 C C   . VAL A 1 228 ?  3.942  3.288 19.477 1.00  95.70 0 A 1
ATOM   1603 O O   . VAL A 1 228 ?  4.716  2.788 18.660 1.00  94.28 0 A 1
ATOM   1604 C CB  . VAL A 1 228 ?  5.902  3.811 21.031 1.00  95.80 0 A 1
ATOM   1605 C CG1 . VAL A 1 228 ?  6.457  4.768 22.087 1.00  93.56 0 A 1
ATOM   1606 C CG2 . VAL A 1 228 ?  5.974  2.388 21.595 1.00  93.60 0 A 1
ATOM   1607 N N   . SER A 1 229 ?  2.641  3.047 19.454 1.00  95.27 0 A 1
ATOM   1608 C CA  . SER A 1 229 ?  2.012  2.108 18.532 1.00  94.88 0 A 1
ATOM   1609 C C   . SER A 1 229 ?  2.161  2.517 17.065 1.00  94.32 0 A 1
ATOM   1610 O O   . SER A 1 229 ?  2.294  3.691 16.744 1.00  92.87 0 A 1
ATOM   1611 C CB  . SER A 1 229 ?  0.544  1.897 18.904 1.00  93.09 0 A 1
ATOM   1612 O OG  . SER A 1 229 ? -0.214  3.081 18.795 1.00  80.81 0 A 1
ATOM   1613 N N   . SER A 1 230 ?  2.123  1.543 16.162 1.00  93.55 0 A 1
ATOM   1614 C CA  . SER A 1 230 ?  2.095  1.749 14.716 1.00  92.52 0 A 1
ATOM   1615 C C   . SER A 1 230 ?  3.237  2.629 14.179 1.00  92.08 0 A 1
ATOM   1616 O O   . SER A 1 230 ?  2.998  3.620 13.500 1.00  89.99 0 A 1
ATOM   1617 C CB  . SER A 1 230 ?  0.720  2.268 14.265 1.00  90.84 0 A 1
ATOM   1618 O OG  . SER A 1 230 ? -0.305  1.407 14.692 1.00  84.51 0 A 1
ATOM   1619 N N   . ASN A 1 231 ?  4.471  2.260 14.507 1.00  92.36 0 A 1
ATOM   1620 C CA  . ASN A 1 231 ?  5.664  2.979 14.067 1.00  91.29 0 A 1
ATOM   1621 C C   . ASN A 1 231 ?  6.726  2.085 13.407 1.00  87.84 0 A 1
ATOM   1622 O O   . ASN A 1 231 ?  7.759  2.602 12.986 1.00  78.82 0 A 1
ATOM   1623 C CB  . ASN A 1 231 ?  6.257  3.732 15.265 1.00  91.79 0 A 1
ATOM   1624 C CG  . ASN A 1 231 ?  5.583  5.067 15.489 1.00  93.13 0 A 1
ATOM   1625 N ND2 . ASN A 1 231 ?  4.810  5.202 16.538 1.00  88.04 0 A 1
ATOM   1626 O OD1 . ASN A 1 231 ?  5.772  6.001 14.731 1.00  87.42 0 A 1
ATOM   1627 N N   . SER A 1 232 ?  6.497  0.761 13.363 1.00  89.58 0 A 1
ATOM   1628 C CA  . SER A 1 232 ?  7.510 -0.221 12.951 1.00  88.39 0 A 1
ATOM   1629 C C   . SER A 1 232 ?  8.805 -0.147 13.768 1.00  89.53 0 A 1
ATOM   1630 O O   . SER A 1 232 ?  9.893 -0.395 13.258 1.00  87.38 0 A 1
ATOM   1631 C CB  . SER A 1 232 ?  7.758 -0.175 11.440 1.00  84.90 0 A 1
ATOM   1632 O OG  . SER A 1 232 ?  6.556 -0.355 10.721 1.00  76.88 0 A 1
ATOM   1633 N N   . PHE A 1 233 ?  8.701  0.210 15.068 1.00  91.98 0 A 1
ATOM   1634 C CA  . PHE A 1 233 ?  9.842  0.083 15.974 1.00  92.99 0 A 1
ATOM   1635 C C   . PHE A 1 233 ? 10.306 -1.376 16.015 1.00  92.20 0 A 1
ATOM   1636 O O   . PHE A 1 233 ?  9.500 -2.286 16.172 1.00  91.17 0 A 1
ATOM   1637 C CB  . PHE A 1 233 ?  9.486  0.548 17.389 1.00  93.88 0 A 1
ATOM   1638 C CG  . PHE A 1 233 ?  9.431  2.042 17.571 1.00  94.65 0 A 1
ATOM   1639 C CD1 . PHE A 1 233 ? 10.605  2.808 17.452 1.00  93.65 0 A 1
ATOM   1640 C CD2 . PHE A 1 233 ?  8.222  2.686 17.890 1.00  93.59 0 A 1
ATOM   1641 C CE1 . PHE A 1 233 ? 10.569  4.199 17.628 1.00  93.31 0 A 1
ATOM   1642 C CE2 . PHE A 1 233 ?  8.181  4.078 18.068 1.00  93.25 0 A 1
ATOM   1643 C CZ  . PHE A 1 233 ?  9.350  4.840 17.933 1.00  94.29 0 A 1
ATOM   1644 N N   . PHE A 1 234 ? 11.618 -1.603 15.916 1.00  91.87 0 A 1
ATOM   1645 C CA  . PHE A 1 234 ? 12.203 -2.931 15.879 1.00  91.09 0 A 1
ATOM   1646 C C   . PHE A 1 234 ? 13.091 -3.223 17.090 1.00  92.36 0 A 1
ATOM   1647 O O   . PHE A 1 234 ? 13.399 -2.359 17.914 1.00  91.88 0 A 1
ATOM   1648 C CB  . PHE A 1 234 ? 12.941 -3.123 14.542 1.00  87.67 0 A 1
ATOM   1649 C CG  . PHE A 1 234 ? 14.220 -2.319 14.413 1.00  86.52 0 A 1
ATOM   1650 C CD1 . PHE A 1 234 ? 14.205 -1.041 13.820 1.00  81.03 0 A 1
ATOM   1651 C CD2 . PHE A 1 234 ? 15.440 -2.839 14.889 1.00  80.24 0 A 1
ATOM   1652 C CE1 . PHE A 1 234 ? 15.377 -0.290 13.713 1.00  75.51 0 A 1
ATOM   1653 C CE2 . PHE A 1 234 ? 16.629 -2.084 14.785 1.00  75.69 0 A 1
ATOM   1654 C CZ  . PHE A 1 234 ? 16.593 -0.812 14.200 1.00  74.76 0 A 1
ATOM   1655 N N   . GLY A 1 235 ? 13.528 -4.476 17.185 1.00  91.59 0 A 1
ATOM   1656 C CA  . GLY A 1 235 ? 14.390 -4.930 18.265 1.00  92.44 0 A 1
ATOM   1657 C C   . GLY A 1 235 ? 13.611 -5.297 19.527 1.00  94.28 0 A 1
ATOM   1658 O O   . GLY A 1 235 ? 12.400 -5.488 19.508 1.00  93.71 0 A 1
ATOM   1659 N N   . GLN A 1 236 ? 14.325 -5.433 20.626 1.00  94.77 0 A 1
ATOM   1660 C CA  . GLN A 1 236 ? 13.720 -5.795 21.906 1.00  95.34 0 A 1
ATOM   1661 C C   . GLN A 1 236 ? 13.240 -4.545 22.648 1.00  96.25 0 A 1
ATOM   1662 O O   . GLN A 1 236 ? 13.931 -3.520 22.656 1.00  95.18 0 A 1
ATOM   1663 C CB  . GLN A 1 236 ? 14.720 -6.632 22.714 1.00  93.58 0 A 1
ATOM   1664 C CG  . GLN A 1 236 ? 14.036 -7.336 23.889 1.00  83.29 0 A 1
ATOM   1665 C CD  . GLN A 1 236 ? 14.957 -8.293 24.651 1.00  77.47 0 A 1
ATOM   1666 N NE2 . GLN A 1 236 ? 14.432 -9.019 25.612 1.00  64.30 0 A 1
ATOM   1667 O OE1 . GLN A 1 236 ? 16.147 -8.412 24.413 1.00  69.56 0 A 1
ATOM   1668 N N   . VAL A 1 237 ? 12.093 -4.641 23.319 1.00  96.67 0 A 1
ATOM   1669 C CA  . VAL A 1 237 ? 11.649 -3.589 24.241 1.00  96.91 0 A 1
ATOM   1670 C C   . VAL A 1 237 ? 12.686 -3.460 25.364 1.00  96.85 0 A 1
ATOM   1671 O O   . VAL A 1 237 ? 13.007 -4.457 26.011 1.00  96.08 0 A 1
ATOM   1672 C CB  . VAL A 1 237 ? 10.260 -3.887 24.821 1.00  96.66 0 A 1
ATOM   1673 C CG1 . VAL A 1 237 ?  9.801 -2.793 25.793 1.00  94.71 0 A 1
ATOM   1674 C CG2 . VAL A 1 237 ?  9.209 -3.978 23.702 1.00  94.94 0 A 1
ATOM   1675 N N   . PRO A 1 238 ? 13.222 -2.259 25.607 1.00  96.62 0 A 1
ATOM   1676 C CA  . PRO A 1 238 ? 14.288 -2.091 26.587 1.00  96.27 0 A 1
ATOM   1677 C C   . PRO A 1 238 ? 13.791 -2.414 28.003 1.00  96.49 0 A 1
ATOM   1678 O O   . PRO A 1 238 ? 12.714 -1.970 28.405 1.00  95.67 0 A 1
ATOM   1679 C CB  . PRO A 1 238 ? 14.758 -0.642 26.438 1.00  94.73 0 A 1
ATOM   1680 C CG  . PRO A 1 238 ? 13.532  0.072 25.873 1.00  92.59 0 A 1
ATOM   1681 C CD  . PRO A 1 238 ? 12.898 -0.999 24.977 1.00  95.46 0 A 1
ATOM   1682 N N   . PRO A 1 239 ? 14.588 -3.133 28.811 1.00  95.98 0 A 1
ATOM   1683 C CA  . PRO A 1 239 ? 14.191 -3.489 30.177 1.00  95.37 0 A 1
ATOM   1684 C C   . PRO A 1 239 ? 13.970 -2.273 31.080 1.00  95.53 0 A 1
ATOM   1685 O O   . PRO A 1 239 ? 13.291 -2.379 32.101 1.00  93.80 0 A 1
ATOM   1686 C CB  . PRO A 1 239 ? 15.325 -4.389 30.690 1.00  93.81 0 A 1
ATOM   1687 C CG  . PRO A 1 239 ? 16.530 -3.967 29.854 1.00  91.36 0 A 1
ATOM   1688 C CD  . PRO A 1 239 ? 15.905 -3.627 28.501 1.00  94.65 0 A 1
ATOM   1689 N N   . THR A 1 240 ? 14.473 -1.097 30.696 1.00  96.06 0 A 1
ATOM   1690 C CA  . THR A 1 240 ? 14.268  0.165 31.407 1.00  95.98 0 A 1
ATOM   1691 C C   . THR A 1 240 ? 12.811  0.637 31.425 1.00  96.15 0 A 1
ATOM   1692 O O   . THR A 1 240 ? 12.473  1.452 32.280 1.00  95.11 0 A 1
ATOM   1693 C CB  . THR A 1 240 ? 15.135  1.279 30.815 1.00  94.97 0 A 1
ATOM   1694 C CG2 . THR A 1 240 ? 16.621  0.986 31.007 1.00  90.14 0 A 1
ATOM   1695 O OG1 . THR A 1 240 ? 14.900  1.395 29.428 1.00  90.52 0 A 1
ATOM   1696 N N   . ILE A 1 241 ? 11.935  0.101 30.576 1.00  96.18 0 A 1
ATOM   1697 C CA  . ILE A 1 241 ? 10.481  0.336 30.666 1.00  96.04 0 A 1
ATOM   1698 C C   . ILE A 1 241 ?  9.944 -0.056 32.056 1.00  96.23 0 A 1
ATOM   1699 O O   . ILE A 1 241 ?  9.049  0.602 32.580 1.00  95.22 0 A 1
ATOM   1700 C CB  . ILE A 1 241 ?  9.750 -0.407 29.524 1.00  94.59 0 A 1
ATOM   1701 C CG1 . ILE A 1 241 ? 10.087  0.178 28.128 1.00  88.10 0 A 1
ATOM   1702 C CG2 . ILE A 1 241 ?  8.223 -0.462 29.721 1.00  86.93 0 A 1
ATOM   1703 C CD1 . ILE A 1 241 ?  9.583  1.610 27.865 1.00  76.21 0 A 1
ATOM   1704 N N   . SER A 1 242 ? 10.559 -1.036 32.717 1.00  95.99 0 A 1
ATOM   1705 C CA  . SER A 1 242 ? 10.196 -1.425 34.088 1.00  95.06 0 A 1
ATOM   1706 C C   . SER A 1 242 ? 10.426 -0.330 35.146 1.00  95.17 0 A 1
ATOM   1707 O O   . SER A 1 242 ?  9.894 -0.427 36.249 1.00  92.86 0 A 1
ATOM   1708 C CB  . SER A 1 242 ? 10.921 -2.710 34.480 1.00  92.82 0 A 1
ATOM   1709 O OG  . SER A 1 242 ? 12.302 -2.505 34.677 1.00  80.19 0 A 1
ATOM   1710 N N   . ASN A 1 243 ? 11.169  0.735 34.805 1.00  95.34 0 A 1
ATOM   1711 C CA  . ASN A 1 243 ? 11.381  1.885 35.684 1.00  95.02 0 A 1
ATOM   1712 C C   . ASN A 1 243 ? 10.193  2.859 35.683 1.00  95.88 0 A 1
ATOM   1713 O O   . ASN A 1 243 ? 10.110  3.727 36.558 1.00  94.47 0 A 1
ATOM   1714 C CB  . ASN A 1 243 ? 12.662  2.629 35.269 1.00  93.10 0 A 1
ATOM   1715 C CG  . ASN A 1 243 ? 13.929  1.790 35.343 1.00  89.98 0 A 1
ATOM   1716 N ND2 . ASN A 1 243 ? 14.979  2.239 34.682 1.00  80.95 0 A 1
ATOM   1717 O OD1 . ASN A 1 243 ? 14.017  0.770 35.993 1.00  82.58 0 A 1
ATOM   1718 N N   . LEU A 1 244 ?  9.280  2.743 34.713 1.00  96.42 0 A 1
ATOM   1719 C CA  . LEU A 1 244 ?  8.144  3.644 34.539 1.00  97.05 0 A 1
ATOM   1720 C C   . LEU A 1 244 ?  6.987  3.275 35.487 1.00  97.25 0 A 1
ATOM   1721 O O   . LEU A 1 244 ?  5.860  3.015 35.073 1.00  96.09 0 A 1
ATOM   1722 C CB  . LEU A 1 244 ?  7.721  3.683 33.056 1.00  96.90 0 A 1
ATOM   1723 C CG  . LEU A 1 244 ?  8.831  4.014 32.047 1.00  95.95 0 A 1
ATOM   1724 C CD1 . LEU A 1 244 ?  8.243  4.106 30.645 1.00  93.74 0 A 1
ATOM   1725 C CD2 . LEU A 1 244 ?  9.528  5.341 32.355 1.00  93.33 0 A 1
ATOM   1726 N N   . THR A 1 245 ?  7.260  3.266 36.791 1.00  97.48 0 A 1
ATOM   1727 C CA  . THR A 1 245 ?  6.361  2.734 37.839 1.00  97.12 0 A 1
ATOM   1728 C C   . THR A 1 245 ?  5.046  3.501 38.012 1.00  97.39 0 A 1
ATOM   1729 O O   . THR A 1 245 ?  4.193  3.078 38.799 1.00  95.82 0 A 1
ATOM   1730 C CB  . THR A 1 245 ?  7.063  2.684 39.196 1.00  95.86 0 A 1
ATOM   1731 C CG2 . THR A 1 245 ?  8.283  1.767 39.183 1.00  89.28 0 A 1
ATOM   1732 O OG1 . THR A 1 245 ?  7.507  3.980 39.565 1.00  90.71 0 A 1
ATOM   1733 N N   . GLN A 1 246 ?  4.875  4.650 37.316 1.00  97.48 0 A 1
ATOM   1734 C CA  . GLN A 1 246 ?  3.627  5.406 37.317 1.00  97.66 0 A 1
ATOM   1735 C C   . GLN A 1 246 ?  2.706  5.046 36.143 1.00  97.84 0 A 1
ATOM   1736 O O   . GLN A 1 246 ?  1.581  5.537 36.125 1.00  96.82 0 A 1
ATOM   1737 C CB  . GLN A 1 246 ?  3.910  6.927 37.336 1.00  97.20 0 A 1
ATOM   1738 C CG  . GLN A 1 246 ?  4.738  7.404 38.538 1.00  95.73 0 A 1
ATOM   1739 C CD  . GLN A 1 246 ?  4.165  6.954 39.881 1.00  93.60 0 A 1
ATOM   1740 N NE2 . GLN A 1 246 ?  4.942  6.256 40.674 1.00  81.16 0 A 1
ATOM   1741 O OE1 . GLN A 1 246 ?  3.020  7.193 40.250 1.00  84.92 0 A 1
ATOM   1742 N N   . LEU A 1 247 ?  3.158  4.205 35.208 1.00  97.55 0 A 1
ATOM   1743 C CA  . LEU A 1 247 ?  2.344  3.823 34.054 1.00  97.63 0 A 1
ATOM   1744 C C   . LEU A 1 247 ?  1.031  3.162 34.489 1.00  97.65 0 A 1
ATOM   1745 O O   . LEU A 1 247 ?  1.018  2.196 35.248 1.00  96.93 0 A 1
ATOM   1746 C CB  . LEU A 1 247 ?  3.109  2.870 33.106 1.00  97.14 0 A 1
ATOM   1747 C CG  . LEU A 1 247 ?  4.141  3.561 32.193 1.00  95.19 0 A 1
ATOM   1748 C CD1 . LEU A 1 247 ?  4.880  2.484 31.391 1.00  93.85 0 A 1
ATOM   1749 C CD2 . LEU A 1 247 ?  3.508  4.521 31.203 1.00  93.26 0 A 1
ATOM   1750 N N   . THR A 1 248 ? -0.056  3.708 33.949 1.00  97.78 0 A 1
ATOM   1751 C CA  . THR A 1 248 ? -1.390  3.118 33.977 1.00  97.46 0 A 1
ATOM   1752 C C   . THR A 1 248 ? -1.722  2.468 32.643 1.00  97.12 0 A 1
ATOM   1753 O O   . THR A 1 248 ? -2.429  1.462 32.616 1.00  96.18 0 A 1
ATOM   1754 C CB  . THR A 1 248 ? -2.452  4.166 34.335 1.00  97.02 0 A 1
ATOM   1755 C CG2 . THR A 1 248 ? -2.218  4.747 35.727 1.00  90.68 0 A 1
ATOM   1756 O OG1 . THR A 1 248 ? -2.448  5.241 33.428 1.00  91.15 0 A 1
ATOM   1757 N N   . GLU A 1 249 ? -1.167  2.993 31.554 1.00  97.63 0 A 1
ATOM   1758 C CA  . GLU A 1 249 ? -1.430  2.530 30.194 1.00  97.66 0 A 1
ATOM   1759 C C   . GLU A 1 249 ? -0.120  2.437 29.405 1.00  97.66 0 A 1
ATOM   1760 O O   . GLU A 1 249 ?  0.678  3.380 29.373 1.00  97.04 0 A 1
ATOM   1761 C CB  . GLU A 1 249 ? -2.423  3.468 29.484 1.00  96.95 0 A 1
ATOM   1762 C CG  . GLU A 1 249 ? -3.732  3.684 30.266 1.00  95.59 0 A 1
ATOM   1763 C CD  . GLU A 1 249 ? -4.696  4.665 29.589 1.00  95.29 0 A 1
ATOM   1764 O OE1 . GLU A 1 249 ? -5.612  5.142 30.296 1.00  91.00 0 A 1
ATOM   1765 O OE2 . GLU A 1 249 ? -4.512  4.966 28.392 1.00  91.87 -1 A 1
ATOM   1766 N N   . LEU A 1 250 ?  0.111  1.286 28.767 1.00  97.53 0 A 1
ATOM   1767 C CA  . LEU A 1 250 ?  1.278  1.038 27.927 1.00  97.59 0 A 1
ATOM   1768 C C   . LEU A 1 250 ?  0.841  0.462 26.588 1.00  97.20 0 A 1
ATOM   1769 O O   . LEU A 1 250 ?  0.369 -0.682 26.519 1.00  96.50 0 A 1
ATOM   1770 C CB  . LEU A 1 250 ?  2.251  0.113 28.675 1.00  97.42 0 A 1
ATOM   1771 C CG  . LEU A 1 250 ?  3.520 -0.242 27.881 1.00  97.12 0 A 1
ATOM   1772 C CD1 . LEU A 1 250 ?  4.345  0.989 27.507 1.00  95.72 0 A 1
ATOM   1773 C CD2 . LEU A 1 250 ?  4.408 -1.168 28.724 1.00  95.45 0 A 1
ATOM   1774 N N   . TYR A 1 251 ?  1.045  1.233 25.535 1.00  97.39 0 A 1
ATOM   1775 C CA  . TYR A 1 251 ?  0.687  0.894 24.167 1.00  97.07 0 A 1
ATOM   1776 C C   . TYR A 1 251 ?  1.948  0.740 23.314 1.00  96.90 0 A 1
ATOM   1777 O O   . TYR A 1 251 ?  2.608  1.713 22.963 1.00  96.20 0 A 1
ATOM   1778 C CB  . TYR A 1 251 ? -0.255  1.966 23.606 1.00  96.50 0 A 1
ATOM   1779 C CG  . TYR A 1 251 ? -1.506  2.217 24.425 1.00  96.36 0 A 1
ATOM   1780 C CD1 . TYR A 1 251 ? -2.604  1.354 24.316 1.00  94.92 0 A 1
ATOM   1781 C CD2 . TYR A 1 251 ? -1.587  3.336 25.276 1.00  95.10 0 A 1
ATOM   1782 C CE1 . TYR A 1 251 ? -3.781  1.601 25.037 1.00  94.33 0 A 1
ATOM   1783 C CE2 . TYR A 1 251 ? -2.764  3.593 26.010 1.00  94.47 0 A 1
ATOM   1784 C CZ  . TYR A 1 251 ? -3.863  2.721 25.880 1.00  94.81 0 A 1
ATOM   1785 O OH  . TYR A 1 251 ? -5.025  2.958 26.579 1.00  93.52 0 A 1
ATOM   1786 N N   . LEU A 1 252 ?  2.268 -0.504 22.965 1.00  96.68 0 A 1
ATOM   1787 C CA  . LEU A 1 252 ?  3.366 -0.892 22.073 1.00  96.54 0 A 1
ATOM   1788 C C   . LEU A 1 252 ?  2.906 -1.656 20.812 1.00  96.16 0 A 1
ATOM   1789 O O   . LEU A 1 252 ?  3.753 -2.266 20.160 1.00  95.05 0 A 1
ATOM   1790 C CB  . LEU A 1 252 ?  4.413 -1.727 22.861 1.00  96.45 0 A 1
ATOM   1791 C CG  . LEU A 1 252 ?  4.904 -1.162 24.204 1.00  95.42 0 A 1
ATOM   1792 C CD1 . LEU A 1 252 ?  5.913 -2.126 24.840 1.00  92.27 0 A 1
ATOM   1793 C CD2 . LEU A 1 252 ?  5.613  0.178 24.050 1.00  91.82 0 A 1
ATOM   1794 N N   . PRO A 1 253 ?  1.596 -1.717 20.457 1.00  95.89 0 A 1
ATOM   1795 C CA  . PRO A 1 253 ?  1.138 -2.607 19.401 1.00  95.38 0 A 1
ATOM   1796 C C   . PRO A 1 253 ?  1.556 -2.127 18.003 1.00  94.75 0 A 1
ATOM   1797 O O   . PRO A 1 253 ?  1.915 -0.969 17.813 1.00  93.79 0 A 1
ATOM   1798 C CB  . PRO A 1 253 ? -0.381 -2.649 19.541 1.00  94.50 0 A 1
ATOM   1799 C CG  . PRO A 1 253 ? -0.691 -1.249 20.041 1.00  93.20 0 A 1
ATOM   1800 C CD  . PRO A 1 253 ?  0.474 -0.993 20.993 1.00  95.03 0 A 1
ATOM   1801 N N   . LEU A 1 254 ?  1.437 -3.026 17.031 1.00  93.88 0 A 1
ATOM   1802 C CA  . LEU A 1 254 ?  1.674 -2.740 15.617 1.00  92.97 0 A 1
ATOM   1803 C C   . LEU A 1 254 ?  3.062 -2.128 15.367 1.00  92.70 0 A 1
ATOM   1804 O O   . LEU A 1 254 ?  3.211 -1.073 14.759 1.00  91.55 0 A 1
ATOM   1805 C CB  . LEU A 1 254 ?  0.515 -1.900 15.041 1.00  91.56 0 A 1
ATOM   1806 C CG  . LEU A 1 254 ? -0.874 -2.554 15.158 1.00  89.89 0 A 1
ATOM   1807 C CD1 . LEU A 1 254 ? -1.957 -1.537 14.767 1.00  88.12 0 A 1
ATOM   1808 C CD2 . LEU A 1 254 ? -1.008 -3.773 14.250 1.00  87.58 0 A 1
ATOM   1809 N N   . ASN A 1 255 ?  4.065 -2.820 15.882 1.00  93.11 0 A 1
ATOM   1810 C CA  . ASN A 1 255 ?  5.479 -2.557 15.654 1.00  93.25 0 A 1
ATOM   1811 C C   . ASN A 1 255 ?  6.169 -3.870 15.237 1.00  91.79 0 A 1
ATOM   1812 O O   . ASN A 1 255 ?  5.520 -4.902 15.074 1.00  89.10 0 A 1
ATOM   1813 C CB  . ASN A 1 255 ?  6.088 -1.940 16.922 1.00  94.31 0 A 1
ATOM   1814 C CG  . ASN A 1 255 ?  5.719 -0.481 17.130 1.00  94.81 0 A 1
ATOM   1815 N ND2 . ASN A 1 255 ?  4.853 -0.184 18.065 1.00  91.67 0 A 1
ATOM   1816 O OD1 . ASN A 1 255 ?  6.251  0.414 16.483 1.00  91.55 0 A 1
ATOM   1817 N N   . ASP A 1 256 ?  7.483 -3.851 15.116 1.00  92.04 0 A 1
ATOM   1818 C CA  . ASP A 1 256 ?  8.302 -5.021 14.786 1.00  91.39 0 A 1
ATOM   1819 C C   . ASP A 1 256 ?  9.141 -5.485 15.993 1.00  92.58 0 A 1
ATOM   1820 O O   . ASP A 1 256 ? 10.267 -5.956 15.856 1.00  91.48 0 A 1
ATOM   1821 C CB  . ASP A 1 256 ?  9.142 -4.734 13.526 1.00  88.74 0 A 1
ATOM   1822 C CG  . ASP A 1 256 ?  8.268 -4.525 12.292 1.00  84.88 0 A 1
ATOM   1823 O OD1 . ASP A 1 256 ?  7.419 -5.409 12.019 1.00  79.93 0 A 1
ATOM   1824 O OD2 . ASP A 1 256 ?  8.454 -3.495 11.612 1.00  77.64 -1 A 1
ATOM   1825 N N   . PHE A 1 257 ?  8.586 -5.333 17.210 1.00  94.01 0 A 1
ATOM   1826 C CA  . PHE A 1 257 ?  9.277 -5.768 18.417 1.00  95.00 0 A 1
ATOM   1827 C C   . PHE A 1 257 ?  9.483 -7.281 18.450 1.00  94.78 0 A 1
ATOM   1828 O O   . PHE A 1 257 ?  8.581 -8.070 18.171 1.00  93.89 0 A 1
ATOM   1829 C CB  . PHE A 1 257 ?  8.544 -5.315 19.685 1.00  95.80 0 A 1
ATOM   1830 C CG  . PHE A 1 257 ?  8.598 -3.824 19.950 1.00  96.41 0 A 1
ATOM   1831 C CD1 . PHE A 1 257 ?  9.835 -3.170 20.100 1.00  96.03 0 A 1
ATOM   1832 C CD2 . PHE A 1 257 ?  7.401 -3.087 20.062 1.00  95.88 0 A 1
ATOM   1833 C CE1 . PHE A 1 257 ?  9.888 -1.790 20.347 1.00  95.91 0 A 1
ATOM   1834 C CE2 . PHE A 1 257 ?  7.448 -1.703 20.307 1.00  95.81 0 A 1
ATOM   1835 C CZ  . PHE A 1 257 ?  8.689 -1.058 20.445 1.00  96.45 0 A 1
ATOM   1836 N N   . THR A 1 258 ? 10.674 -7.691 18.884 1.00  95.16 0 A 1
ATOM   1837 C CA  . THR A 1 258 ? 11.107 -9.080 18.980 1.00  94.83 0 A 1
ATOM   1838 C C   . THR A 1 258 ? 11.534 -9.440 20.406 1.00  95.69 0 A 1
ATOM   1839 O O   . THR A 1 258 ? 11.597 -8.593 21.305 1.00  95.07 0 A 1
ATOM   1840 C CB  . THR A 1 258 ? 12.243 -9.365 17.981 1.00  92.63 0 A 1
ATOM   1841 C CG2 . THR A 1 258 ? 11.814 -9.219 16.524 1.00  86.53 0 A 1
ATOM   1842 O OG1 . THR A 1 258 ? 13.322 -8.492 18.196 1.00  87.26 0 A 1
ATOM   1843 N N   . GLY A 1 259 ? 11.851 -10.718 20.620 1.00  95.74 0 A 1
ATOM   1844 C CA  . GLY A 1 259 ? 12.283 -11.217 21.914 1.00  96.03 0 A 1
ATOM   1845 C C   . GLY A 1 259 ? 11.116 -11.480 22.872 1.00  96.99 0 A 1
ATOM   1846 O O   . GLY A 1 259 ?  9.967 -11.609 22.471 1.00  96.06 0 A 1
ATOM   1847 N N   . SER A 1 260 ? 11.443 -11.610 24.151 1.00  96.92 0 A 1
ATOM   1848 C CA  . SER A 1 260 ? 10.453 -11.894 25.186 1.00  96.95 0 A 1
ATOM   1849 C C   . SER A 1 260 ?  9.580 -10.679 25.491 1.00  97.40 0 A 1
ATOM   1850 O O   . SER A 1 260 ? 10.016 -9.539 25.318 1.00  96.36 0 A 1
ATOM   1851 C CB  . SER A 1 260 ? 11.138 -12.365 26.470 1.00  95.08 0 A 1
ATOM   1852 O OG  . SER A 1 260 ? 11.962 -13.485 26.207 1.00  82.28 0 A 1
ATOM   1853 N N   . LEU A 1 261 ?  8.380 -10.928 26.004 1.00  96.90 0 A 1
ATOM   1854 C CA  . LEU A 1 261 ?  7.507 -9.866 26.508 1.00  96.96 0 A 1
ATOM   1855 C C   . LEU A 1 261 ?  8.239 -8.970 27.524 1.00  96.59 0 A 1
ATOM   1856 O O   . LEU A 1 261 ?  9.020 -9.481 28.339 1.00  94.69 0 A 1
ATOM   1857 C CB  . LEU A 1 261 ?  6.260 -10.482 27.159 1.00  96.22 0 A 1
ATOM   1858 C CG  . LEU A 1 261 ?  5.286 -11.171 26.172 1.00  95.58 0 A 1
ATOM   1859 C CD1 . LEU A 1 261 ?  4.159 -11.821 26.956 1.00  94.23 0 A 1
ATOM   1860 C CD2 . LEU A 1 261 ?  4.680 -10.193 25.181 1.00  93.71 0 A 1
ATOM   1861 N N   . PRO A 1 262 ?  7.968 -7.657 27.531 1.00  96.29 0 A 1
ATOM   1862 C CA  . PRO A 1 262 ?  8.575 -6.750 28.490 1.00  95.28 0 A 1
ATOM   1863 C C   . PRO A 1 262 ?  8.188 -7.118 29.928 1.00  94.76 0 A 1
ATOM   1864 O O   . PRO A 1 262 ?  7.055 -7.487 30.233 1.00  92.45 0 A 1
ATOM   1865 C CB  . PRO A 1 262 ?  8.095 -5.352 28.091 1.00  93.73 0 A 1
ATOM   1866 C CG  . PRO A 1 262 ?  6.787 -5.608 27.346 1.00  93.03 0 A 1
ATOM   1867 C CD  . PRO A 1 262 ?  7.051 -6.947 26.656 1.00  95.72 0 A 1
ATOM   1868 N N   . LEU A 1 263 ?  9.142 -6.969 30.838 1.00  92.57 0 A 1
ATOM   1869 C CA  . LEU A 1 263 ?  8.918 -7.188 32.265 1.00  91.59 0 A 1
ATOM   1870 C C   . LEU A 1 263 ?  8.139 -6.015 32.861 1.00  92.27 0 A 1
ATOM   1871 O O   . LEU A 1 263 ?  8.712 -5.023 33.305 1.00  87.88 0 A 1
ATOM   1872 C CB  . LEU A 1 263 ? 10.275 -7.397 32.960 1.00  86.94 0 A 1
ATOM   1873 C CG  . LEU A 1 263 ? 10.877 -8.797 32.732 1.00  79.49 0 A 1
ATOM   1874 C CD1 . LEU A 1 263 ? 12.364 -8.787 33.115 1.00  70.85 0 A 1
ATOM   1875 C CD2 . LEU A 1 263 ? 10.178 -9.862 33.580 1.00  72.11 0 A 1
ATOM   1876 N N   . VAL A 1 264 ?  6.815 -6.159 32.907 1.00  94.55 0 A 1
ATOM   1877 C CA  . VAL A 1 264 ?  5.896 -5.142 33.452 1.00  94.67 0 A 1
ATOM   1878 C C   . VAL A 1 264 ?  5.509 -5.374 34.914 1.00  94.65 0 A 1
ATOM   1879 O O   . VAL A 1 264 ?  4.715 -4.627 35.476 1.00  91.93 0 A 1
ATOM   1880 C CB  . VAL A 1 264 ?  4.653 -4.985 32.560 1.00  93.23 0 A 1
ATOM   1881 C CG1 . VAL A 1 264 ?  5.044 -4.573 31.134 1.00  89.66 0 A 1
ATOM   1882 C CG2 . VAL A 1 264 ?  3.815 -6.271 32.501 1.00  90.19 0 A 1
ATOM   1883 N N   . GLN A 1 265 ?  6.076 -6.379 35.569 1.00  93.03 0 A 1
ATOM   1884 C CA  . GLN A 1 265 ?  5.664 -6.807 36.921 1.00  91.59 0 A 1
ATOM   1885 C C   . GLN A 1 265 ?  5.799 -5.703 37.985 1.00  92.48 0 A 1
ATOM   1886 O O   . GLN A 1 265 ?  5.025 -5.658 38.944 1.00  89.77 0 A 1
ATOM   1887 C CB  . GLN A 1 265 ?  6.501 -8.043 37.277 1.00  87.36 0 A 1
ATOM   1888 C CG  . GLN A 1 265 ?  5.818 -8.936 38.304 1.00  75.15 0 A 1
ATOM   1889 C CD  . GLN A 1 265 ?  6.608 -10.221 38.575 1.00  70.56 0 A 1
ATOM   1890 N NE2 . GLN A 1 265 ?  6.031 -11.181 39.244 1.00  59.60 0 A 1
ATOM   1891 O OE1 . GLN A 1 265 ?  7.750 -10.386 38.190 1.00  62.32 0 A 1
ATOM   1892 N N   . ASN A 1 266 ?  6.740 -4.776 37.786 1.00  92.95 0 A 1
ATOM   1893 C CA  . ASN A 1 266 ?  6.958 -3.635 38.685 1.00  92.91 0 A 1
ATOM   1894 C C   . ASN A 1 266 ?  5.979 -2.474 38.444 1.00  94.69 0 A 1
ATOM   1895 O O   . ASN A 1 266 ?  5.929 -1.542 39.246 1.00  92.56 0 A 1
ATOM   1896 C CB  . ASN A 1 266 ?  8.410 -3.162 38.540 1.00  89.32 0 A 1
ATOM   1897 C CG  . ASN A 1 266 ?  9.433 -4.192 38.982 1.00  84.27 0 A 1
ATOM   1898 N ND2 . ASN A 1 266 ? 10.661 -4.040 38.540 1.00  72.49 0 A 1
ATOM   1899 O OD1 . ASN A 1 266 ?  9.163 -5.119 39.720 1.00  72.68 0 A 1
ATOM   1900 N N   . LEU A 1 267 ?  5.213 -2.510 37.345 1.00  95.32 0 A 1
ATOM   1901 C CA  . LEU A 1 267 ?  4.263 -1.464 36.970 1.00  96.18 0 A 1
ATOM   1902 C C   . LEU A 1 267 ?  2.929 -1.673 37.695 1.00  96.27 0 A 1
ATOM   1903 O O   . LEU A 1 267 ?  1.896 -1.954 37.096 1.00  94.81 0 A 1
ATOM   1904 C CB  . LEU A 1 267 ?  4.107 -1.397 35.437 1.00  96.15 0 A 1
ATOM   1905 C CG  . LEU A 1 267 ?  5.417 -1.329 34.628 1.00  95.35 0 A 1
ATOM   1906 C CD1 . LEU A 1 267 ?  5.093 -1.183 33.143 1.00  92.96 0 A 1
ATOM   1907 C CD2 . LEU A 1 267 ?  6.304 -0.161 35.041 1.00  92.50 0 A 1
ATOM   1908 N N   . THR A 1 268 ?  2.948 -1.552 39.034 1.00  95.76 0 A 1
ATOM   1909 C CA  . THR A 1 268 ?  1.820 -1.938 39.902 1.00  95.07 0 A 1
ATOM   1910 C C   . THR A 1 268 ?  0.537 -1.136 39.684 1.00  95.50 0 A 1
ATOM   1911 O O   . THR A 1 268 ? -0.511 -1.520 40.205 1.00  93.54 0 A 1
ATOM   1912 C CB  . THR A 1 268 ?  2.204 -1.819 41.380 1.00  92.99 0 A 1
ATOM   1913 C CG2 . THR A 1 268 ?  3.344 -2.772 41.756 1.00  83.42 0 A 1
ATOM   1914 O OG1 . THR A 1 268 ?  2.624 -0.509 41.682 1.00  85.57 0 A 1
ATOM   1915 N N   . LYS A 1 269 ?  0.593 -0.016 38.925 1.00  96.55 0 A 1
ATOM   1916 C CA  . LYS A 1 269 ? -0.565  0.811 38.552 1.00  96.97 0 A 1
ATOM   1917 C C   . LYS A 1 269 ? -1.129  0.483 37.173 1.00  97.22 0 A 1
ATOM   1918 O O   . LYS A 1 269 ? -2.132  1.072 36.802 1.00  96.27 0 A 1
ATOM   1919 C CB  . LYS A 1 269 ? -0.189  2.295 38.622 1.00  96.75 0 A 1
ATOM   1920 C CG  . LYS A 1 269 ?  0.158  2.759 40.034 1.00  95.63 0 A 1
ATOM   1921 C CD  . LYS A 1 269 ?  0.373  4.275 39.990 1.00  92.46 0 A 1
ATOM   1922 C CE  . LYS A 1 269 ?  0.607  4.859 41.373 1.00  86.09 0 A 1
ATOM   1923 N NZ  . LYS A 1 269 ?  0.703  6.332 41.257 1.00  76.50 1 A 1
ATOM   1924 N N   . LEU A 1 270 ? -0.479 -0.402 36.437 1.00  97.01 0 A 1
ATOM   1925 C CA  . LEU A 1 270 ? -0.843 -0.689 35.053 1.00  97.28 0 A 1
ATOM   1926 C C   . LEU A 1 270 ? -2.252 -1.300 34.980 1.00  97.04 0 A 1
ATOM   1927 O O   . LEU A 1 270 ? -2.527 -2.307 35.630 1.00  96.40 0 A 1
ATOM   1928 C CB  . LEU A 1 270 ?  0.226 -1.610 34.439 1.00  97.07 0 A 1
ATOM   1929 C CG  . LEU A 1 270 ?  0.199 -1.656 32.902 1.00  96.28 0 A 1
ATOM   1930 C CD1 . LEU A 1 270 ?  0.699 -0.347 32.285 1.00  95.10 0 A 1
ATOM   1931 C CD2 . LEU A 1 270 ?  1.115 -2.778 32.412 1.00  94.57 0 A 1
ATOM   1932 N N   . SER A 1 271 ? -3.113 -0.661 34.186 1.00  97.59 0 A 1
ATOM   1933 C CA  . SER A 1 271 ? -4.479 -1.120 33.926 1.00  97.23 0 A 1
ATOM   1934 C C   . SER A 1 271 ? -4.648 -1.639 32.495 1.00  97.18 0 A 1
ATOM   1935 O O   . SER A 1 271 ? -5.404 -2.586 32.288 1.00  96.18 0 A 1
ATOM   1936 C CB  . SER A 1 271 ? -5.482 -0.004 34.213 1.00  96.20 0 A 1
ATOM   1937 O OG  . SER A 1 271 ? -5.275  1.121 33.386 1.00  84.30 0 A 1
ATOM   1938 N N   . ILE A 1 272 ? -3.925 -1.070 31.540 1.00  97.08 0 A 1
ATOM   1939 C CA  . ILE A 1 272 ? -4.019 -1.422 30.121 1.00  96.93 0 A 1
ATOM   1940 C C   . ILE A 1 272 ? -2.629 -1.765 29.584 1.00  97.10 0 A 1
ATOM   1941 O O   . ILE A 1 272 ? -1.679 -0.997 29.741 1.00  96.85 0 A 1
ATOM   1942 C CB  . ILE A 1 272 ? -4.697 -0.289 29.315 1.00  96.13 0 A 1
ATOM   1943 C CG1 . ILE A 1 272 ? -6.113  0.008 29.879 1.00  94.49 0 A 1
ATOM   1944 C CG2 . ILE A 1 272 ? -4.761 -0.671 27.829 1.00  95.22 0 A 1
ATOM   1945 C CD1 . ILE A 1 272 ? -6.851  1.157 29.178 1.00  88.78 0 A 1
ATOM   1946 N N   . LEU A 1 273 ? -2.518 -2.927 28.929 1.00  96.90 0 A 1
ATOM   1947 C CA  . LEU A 1 273 ? -1.300 -3.401 28.286 1.00  97.06 0 A 1
ATOM   1948 C C   . LEU A 1 273 ? -1.615 -3.906 26.872 1.00  96.74 0 A 1
ATOM   1949 O O   . LEU A 1 273 ? -2.159 -4.997 26.703 1.00  96.06 0 A 1
ATOM   1950 C CB  . LEU A 1 273 ? -0.669 -4.491 29.167 1.00  97.08 0 A 1
ATOM   1951 C CG  . LEU A 1 273 ?  0.628 -5.082 28.587 1.00  96.89 0 A 1
ATOM   1952 C CD1 . LEU A 1 273 ?  1.726 -4.024 28.473 1.00  95.65 0 A 1
ATOM   1953 C CD2 . LEU A 1 273 ?  1.126 -6.197 29.500 1.00  95.39 0 A 1
ATOM   1954 N N   . HIS A 1 274 ? -1.221 -3.130 25.872 1.00  96.60 0 A 1
ATOM   1955 C CA  . HIS A 1 274 ? -1.355 -3.509 24.470 1.00  96.48 0 A 1
ATOM   1956 C C   . HIS A 1 274 ?  0.021 -3.838 23.892 1.00  96.62 0 A 1
ATOM   1957 O O   . HIS A 1 274 ?  0.911 -2.986 23.835 1.00  96.38 0 A 1
ATOM   1958 C CB  . HIS A 1 274 ? -2.038 -2.389 23.671 1.00  95.63 0 A 1
ATOM   1959 C CG  . HIS A 1 274 ? -3.489 -2.149 23.979 1.00  94.32 0 A 1
ATOM   1960 C CD2 . HIS A 1 274 ? -4.250 -2.639 24.998 1.00  85.51 0 A 1
ATOM   1961 N ND1 . HIS A 1 274 ? -4.328 -1.341 23.215 1.00  84.87 0 A 1
ATOM   1962 C CE1 . HIS A 1 274 ? -5.550 -1.360 23.774 1.00  86.13 0 A 1
ATOM   1963 N NE2 . HIS A 1 274 ? -5.536 -2.141 24.860 1.00  87.98 0 A 1
ATOM   1964 N N   . LEU A 1 275 ?  0.195 -5.085 23.435 1.00  96.36 0 A 1
ATOM   1965 C CA  . LEU A 1 275 ?  1.426 -5.615 22.841 1.00  96.65 0 A 1
ATOM   1966 C C   . LEU A 1 275 ?  1.154 -6.378 21.535 1.00  96.37 0 A 1
ATOM   1967 O O   . LEU A 1 275 ?  2.055 -7.029 21.005 1.00  95.50 0 A 1
ATOM   1968 C CB  . LEU A 1 275 ?  2.139 -6.521 23.867 1.00  96.72 0 A 1
ATOM   1969 C CG  . LEU A 1 275 ?  2.544 -5.851 25.192 1.00  95.93 0 A 1
ATOM   1970 C CD1 . LEU A 1 275 ?  3.180 -6.885 26.124 1.00  93.27 0 A 1
ATOM   1971 C CD2 . LEU A 1 275 ?  3.567 -4.740 24.999 1.00  92.69 0 A 1
ATOM   1972 N N   . PHE A 1 276 ? -0.076 -6.316 21.022 1.00  95.83 0 A 1
ATOM   1973 C CA  . PHE A 1 276 ? -0.508 -7.077 19.849 1.00  95.31 0 A 1
ATOM   1974 C C   . PHE A 1 276 ?  0.168 -6.607 18.560 1.00  94.93 0 A 1
ATOM   1975 O O   . PHE A 1 276 ?  0.637 -5.486 18.456 1.00  94.25 0 A 1
ATOM   1976 C CB  . PHE A 1 276 ? -2.037 -7.028 19.735 1.00  94.69 0 A 1
ATOM   1977 C CG  . PHE A 1 276 ? -2.598 -5.665 19.405 1.00  94.55 0 A 1
ATOM   1978 C CD1 . PHE A 1 276 ? -3.038 -4.807 20.429 1.00  93.34 0 A 1
ATOM   1979 C CD2 . PHE A 1 276 ? -2.698 -5.236 18.067 1.00  92.88 0 A 1
ATOM   1980 C CE1 . PHE A 1 276 ? -3.541 -3.535 20.129 1.00  92.18 0 A 1
ATOM   1981 C CE2 . PHE A 1 276 ? -3.201 -3.966 17.761 1.00  92.01 0 A 1
ATOM   1982 C CZ  . PHE A 1 276 ? -3.620 -3.113 18.790 1.00  92.29 0 A 1
ATOM   1983 N N   . GLY A 1 277 ?  0.195 -7.483 17.541 1.00  94.15 0 A 1
ATOM   1984 C CA  . GLY A 1 277 ?  0.740 -7.138 16.229 1.00  93.50 0 A 1
ATOM   1985 C C   . GLY A 1 277 ?  2.239 -6.827 16.252 1.00  93.48 0 A 1
ATOM   1986 O O   . GLY A 1 277 ?  2.680 -5.856 15.656 1.00  92.03 0 A 1
ATOM   1987 N N   . ASN A 1 278 ?  3.000 -7.655 16.959 1.00  94.27 0 A 1
ATOM   1988 C CA  . ASN A 1 278 ?  4.462 -7.616 17.023 1.00  94.77 0 A 1
ATOM   1989 C C   . ASN A 1 278 ?  5.034 -9.009 16.715 1.00  93.76 0 A 1
ATOM   1990 O O   . ASN A 1 278 ?  4.319 -9.913 16.258 1.00  91.34 0 A 1
ATOM   1991 C CB  . ASN A 1 278 ?  4.891 -7.080 18.408 1.00  95.62 0 A 1
ATOM   1992 C CG  . ASN A 1 278 ?  4.801 -5.571 18.527 1.00  95.95 0 A 1
ATOM   1993 N ND2 . ASN A 1 278 ?  3.803 -5.068 19.216 1.00  92.58 0 A 1
ATOM   1994 O OD1 . ASN A 1 278 ?  5.648 -4.849 18.038 1.00  92.49 0 A 1
ATOM   1995 N N   . HIS A 1 279 ?  6.307 -9.219 17.012 1.00  94.12 0 A 1
ATOM   1996 C CA  . HIS A 1 279 ?  7.002 -10.503 16.877 1.00  93.82 0 A 1
ATOM   1997 C C   . HIS A 1 279 ?  7.521 -11.018 18.225 1.00  95.20 0 A 1
ATOM   1998 O O   . HIS A 1 279 ?  8.563 -11.675 18.293 1.00  94.28 0 A 1
ATOM   1999 C CB  . HIS A 1 279 ?  8.101 -10.385 15.807 1.00  91.59 0 A 1
ATOM   2000 C CG  . HIS A 1 279 ?  7.606 -9.850 14.485 1.00  89.38 0 A 1
ATOM   2001 C CD2 . HIS A 1 279 ?  8.042 -8.720 13.850 1.00  78.02 0 A 1
ATOM   2002 N ND1 . HIS A 1 279 ?  6.603 -10.397 13.712 1.00  79.48 0 A 1
ATOM   2003 C CE1 . HIS A 1 279 ?  6.442 -9.600 12.641 1.00  78.91 0 A 1
ATOM   2004 N NE2 . HIS A 1 279 ?  7.300 -8.583 12.689 1.00  80.34 0 A 1
ATOM   2005 N N   . PHE A 1 280 ?  6.801 -10.710 19.315 1.00  96.37 0 A 1
ATOM   2006 C CA  . PHE A 1 280 ?  7.162 -11.221 20.632 1.00  97.16 0 A 1
ATOM   2007 C C   . PHE A 1 280 ?  7.104 -12.752 20.664 1.00  97.05 0 A 1
ATOM   2008 O O   . PHE A 1 280 ?  6.170 -13.371 20.152 1.00  96.31 0 A 1
ATOM   2009 C CB  . PHE A 1 280 ?  6.262 -10.638 21.724 1.00  97.50 0 A 1
ATOM   2010 C CG  . PHE A 1 280 ?  6.487 -9.172 22.007 1.00  97.94 0 A 1
ATOM   2011 C CD1 . PHE A 1 280 ?  7.725 -8.737 22.523 1.00  97.46 0 A 1
ATOM   2012 C CD2 . PHE A 1 280 ?  5.461 -8.234 21.787 1.00  97.30 0 A 1
ATOM   2013 C CE1 . PHE A 1 280 ?  7.940 -7.379 22.797 1.00  97.20 0 A 1
ATOM   2014 C CE2 . PHE A 1 280 ?  5.670 -6.878 22.059 1.00  97.09 0 A 1
ATOM   2015 C CZ  . PHE A 1 280 ?  6.913 -6.443 22.562 1.00  97.60 0 A 1
ATOM   2016 N N   . SER A 1 281 ?  8.090 -13.356 21.312 1.00  97.68 0 A 1
ATOM   2017 C CA  . SER A 1 281 ?  8.247 -14.806 21.430 1.00  97.22 0 A 1
ATOM   2018 C C   . SER A 1 281 ?  8.474 -15.233 22.884 1.00  97.21 0 A 1
ATOM   2019 O O   . SER A 1 281 ?  8.631 -14.408 23.788 1.00  95.50 0 A 1
ATOM   2020 C CB  . SER A 1 281 ?  9.374 -15.266 20.492 1.00  95.14 0 A 1
ATOM   2021 O OG  . SER A 1 281 ? 10.614 -14.698 20.880 1.00  89.05 0 A 1
ATOM   2022 N N   . GLY A 1 282 ?  8.487 -16.550 23.118 1.00  96.94 0 A 1
ATOM   2023 C CA  . GLY A 1 282 ?  8.593 -17.101 24.461 1.00  96.59 0 A 1
ATOM   2024 C C   . GLY A 1 282 ?  7.231 -17.277 25.121 1.00  97.01 0 A 1
ATOM   2025 O O   . GLY A 1 282 ?  6.212 -17.421 24.454 1.00  95.72 0 A 1
ATOM   2026 N N   . THR A 1 283 ?  7.225 -17.323 26.443 1.00  96.74 0 A 1
ATOM   2027 C CA  . THR A 1 283 ?  6.028 -17.634 27.238 1.00  96.44 0 A 1
ATOM   2028 C C   . THR A 1 283 ?  5.397 -16.380 27.835 1.00  96.74 0 A 1
ATOM   2029 O O   . THR A 1 283 ?  6.090 -15.408 28.147 1.00  95.88 0 A 1
ATOM   2030 C CB  . THR A 1 283 ?  6.356 -18.626 28.364 1.00  94.82 0 A 1
ATOM   2031 C CG2 . THR A 1 283 ?  6.833 -19.972 27.828 1.00  86.18 0 A 1
ATOM   2032 O OG1 . THR A 1 283 ?  7.383 -18.110 29.185 1.00  87.33 0 A 1
ATOM   2033 N N   . ILE A 1 284 ?  4.085 -16.435 28.060 1.00  96.34 0 A 1
ATOM   2034 C CA  . ILE A 1 284 ?  3.362 -15.402 28.812 1.00  96.35 0 A 1
ATOM   2035 C C   . ILE A 1 284 ?  3.623 -15.610 30.315 1.00  95.85 0 A 1
ATOM   2036 O O   . ILE A 1 284 ?  3.314 -16.685 30.842 1.00  94.79 0 A 1
ATOM   2037 C CB  . ILE A 1 284 ?  1.855 -15.452 28.482 1.00  96.34 0 A 1
ATOM   2038 C CG1 . ILE A 1 284 ?  1.623 -15.238 26.966 1.00  95.51 0 A 1
ATOM   2039 C CG2 . ILE A 1 284 ?  1.103 -14.387 29.300 1.00  95.29 0 A 1
ATOM   2040 C CD1 . ILE A 1 284 ?  0.179 -15.483 26.521 1.00  93.63 0 A 1
ATOM   2041 N N   . PRO A 1 285 ?  4.177 -14.624 31.024 1.00  95.00 0 A 1
ATOM   2042 C CA  . PRO A 1 285 ?  4.448 -14.762 32.447 1.00  94.29 0 A 1
ATOM   2043 C C   . PRO A 1 285 ?  3.137 -14.804 33.255 1.00  94.01 0 A 1
ATOM   2044 O O   . PRO A 1 285 ?  2.272 -13.942 33.114 1.00  92.81 0 A 1
ATOM   2045 C CB  . PRO A 1 285 ?  5.336 -13.567 32.810 1.00  92.87 0 A 1
ATOM   2046 C CG  . PRO A 1 285 ?  4.968 -12.512 31.770 1.00  90.10 0 A 1
ATOM   2047 C CD  . PRO A 1 285 ?  4.619 -13.333 30.533 1.00  93.92 0 A 1
ATOM   2048 N N   . SER A 1 286 ?  3.038 -15.760 34.168 1.00  92.26 0 A 1
ATOM   2049 C CA  . SER A 1 286 ?  1.857 -15.927 35.031 1.00  91.38 0 A 1
ATOM   2050 C C   . SER A 1 286 ?  1.577 -14.718 35.931 1.00  91.77 0 A 1
ATOM   2051 O O   . SER A 1 286 ?  0.444 -14.516 36.365 1.00  89.70 0 A 1
ATOM   2052 C CB  . SER A 1 286 ?  2.024 -17.182 35.892 1.00  88.72 0 A 1
ATOM   2053 O OG  . SER A 1 286 ?  3.217 -17.123 36.653 1.00  76.75 0 A 1
ATOM   2054 N N   . SER A 1 287 ?  2.596 -13.892 36.190 1.00  91.64 0 A 1
ATOM   2055 C CA  . SER A 1 287 ?  2.465 -12.656 36.963 1.00  91.56 0 A 1
ATOM   2056 C C   . SER A 1 287 ?  1.475 -11.658 36.368 1.00  92.41 0 A 1
ATOM   2057 O O   . SER A 1 287 ?  0.843 -10.937 37.137 1.00  91.57 0 A 1
ATOM   2058 C CB  . SER A 1 287 ?  3.829 -11.986 37.112 1.00  90.13 0 A 1
ATOM   2059 O OG  . SER A 1 287 ?  4.438 -11.735 35.866 1.00  84.38 0 A 1
ATOM   2060 N N   . LEU A 1 288 ?  1.268 -11.650 35.050 1.00  92.82 0 A 1
ATOM   2061 C CA  . LEU A 1 288 ?  0.282 -10.776 34.407 1.00  93.68 0 A 1
ATOM   2062 C C   . LEU A 1 288 ? -1.131 -11.007 34.958 1.00  93.78 0 A 1
ATOM   2063 O O   . LEU A 1 288 ? -1.865 -10.055 35.204 1.00  92.56 0 A 1
ATOM   2064 C CB  . LEU A 1 288 ?  0.291 -11.000 32.881 1.00  93.27 0 A 1
ATOM   2065 C CG  . LEU A 1 288 ?  1.533 -10.466 32.145 1.00  91.67 0 A 1
ATOM   2066 C CD1 . LEU A 1 288 ?  1.434 -10.799 30.660 1.00  89.37 0 A 1
ATOM   2067 C CD2 . LEU A 1 288 ?  1.675 -8.950 32.271 1.00  88.81 0 A 1
ATOM   2068 N N   . PHE A 1 289 ? -1.481 -12.250 35.253 1.00  93.35 0 A 1
ATOM   2069 C CA  . PHE A 1 289 ? -2.815 -12.612 35.750 1.00  93.07 0 A 1
ATOM   2070 C C   . PHE A 1 289 ? -3.026 -12.322 37.250 1.00  92.25 0 A 1
ATOM   2071 O O   . PHE A 1 289 ? -4.110 -12.541 37.779 1.00  89.81 0 A 1
ATOM   2072 C CB  . PHE A 1 289 ? -3.076 -14.085 35.420 1.00  92.95 0 A 1
ATOM   2073 C CG  . PHE A 1 289 ? -2.898 -14.403 33.955 1.00  93.52 0 A 1
ATOM   2074 C CD1 . PHE A 1 289 ? -3.813 -13.911 32.997 1.00  91.79 0 A 1
ATOM   2075 C CD2 . PHE A 1 289 ? -1.782 -15.142 33.515 1.00  91.91 0 A 1
ATOM   2076 C CE1 . PHE A 1 289 ? -3.624 -14.151 31.638 1.00  90.83 0 A 1
ATOM   2077 C CE2 . PHE A 1 289 ? -1.581 -15.381 32.144 1.00  91.11 0 A 1
ATOM   2078 C CZ  . PHE A 1 289 ? -2.503 -14.883 31.206 1.00  92.16 0 A 1
ATOM   2079 N N   . THR A 1 290 ? -1.996 -11.834 37.937 1.00  91.97 0 A 1
ATOM   2080 C CA  . THR A 1 290 ? -2.041 -11.481 39.363 1.00  90.95 0 A 1
ATOM   2081 C C   . THR A 1 290 ? -1.857 -9.985 39.621 1.00  91.27 0 A 1
ATOM   2082 O O   . THR A 1 290 ? -1.907 -9.548 40.770 1.00  89.25 0 A 1
ATOM   2083 C CB  . THR A 1 290 ? -1.024 -12.295 40.179 1.00  88.73 0 A 1
ATOM   2084 C CG2 . THR A 1 290 ? -1.266 -13.803 40.066 1.00  81.29 0 A 1
ATOM   2085 O OG1 . THR A 1 290 ?  0.294 -12.058 39.756 1.00  83.21 0 A 1
ATOM   2086 N N   . MET A 1 291 ? -1.668 -9.177 38.560 1.00  91.86 0 A 1
ATOM   2087 C CA  . MET A 1 291 ? -1.510 -7.731 38.695 1.00  92.64 0 A 1
ATOM   2088 C C   . MET A 1 291 ? -2.807 -7.070 39.184 1.00  92.72 0 A 1
ATOM   2089 O O   . MET A 1 291 ? -3.885 -7.367 38.679 1.00  91.72 0 A 1
ATOM   2090 C CB  . MET A 1 291 ? -1.015 -7.113 37.380 1.00  92.89 0 A 1
ATOM   2091 C CG  . MET A 1 291 ?  0.443 -7.510 37.114 1.00  91.07 0 A 1
ATOM   2092 S SD  . MET A 1 291 ?  1.186 -6.814 35.615 1.00  90.03 0 A 1
ATOM   2093 C CE  . MET A 1 291 ?  1.230 -5.061 36.038 1.00  82.77 0 A 1
ATOM   2094 N N   . PRO A 1 292 ? -2.740 -6.163 40.166 1.00  92.60 0 A 1
ATOM   2095 C CA  . PRO A 1 292 ? -3.916 -5.759 40.932 1.00  92.05 0 A 1
ATOM   2096 C C   . PRO A 1 292 ? -4.902 -4.851 40.191 1.00  92.40 0 A 1
ATOM   2097 O O   . PRO A 1 292 ? -6.068 -4.784 40.573 1.00  90.63 0 A 1
ATOM   2098 C CB  . PRO A 1 292 ? -3.346 -5.063 42.178 1.00  90.04 0 A 1
ATOM   2099 C CG  . PRO A 1 292 ? -1.973 -4.565 41.722 1.00  88.38 0 A 1
ATOM   2100 C CD  . PRO A 1 292 ? -1.515 -5.650 40.769 1.00  91.17 0 A 1
ATOM   2101 N N   . PHE A 1 293 ? -4.437 -4.108 39.177 1.00  94.37 0 A 1
ATOM   2102 C CA  . PHE A 1 293 ? -5.253 -3.158 38.418 1.00  95.18 0 A 1
ATOM   2103 C C   . PHE A 1 293 ? -5.351 -3.493 36.929 1.00  95.72 0 A 1
ATOM   2104 O O   . PHE A 1 293 ? -6.063 -2.793 36.212 1.00  94.79 0 A 1
ATOM   2105 C CB  . PHE A 1 293 ? -4.727 -1.737 38.622 1.00  94.43 0 A 1
ATOM   2106 C CG  . PHE A 1 293 ? -4.835 -1.250 40.050 1.00  93.83 0 A 1
ATOM   2107 C CD1 . PHE A 1 293 ? -6.090 -0.923 40.588 1.00  89.99 0 A 1
ATOM   2108 C CD2 . PHE A 1 293 ? -3.689 -1.132 40.856 1.00  89.93 0 A 1
ATOM   2109 C CE1 . PHE A 1 293 ? -6.207 -0.490 41.918 1.00  87.88 0 A 1
ATOM   2110 C CE2 . PHE A 1 293 ? -3.794 -0.704 42.186 1.00  88.13 0 A 1
ATOM   2111 C CZ  . PHE A 1 293 ? -5.053 -0.380 42.712 1.00  88.98 0 A 1
ATOM   2112 N N   . LEU A 1 294 ? -4.654 -4.526 36.461 1.00  95.31 0 A 1
ATOM   2113 C CA  . LEU A 1 294 ? -4.620 -4.881 35.050 1.00  95.88 0 A 1
ATOM   2114 C C   . LEU A 1 294 ? -5.980 -5.446 34.617 1.00  95.86 0 A 1
ATOM   2115 O O   . LEU A 1 294 ? -6.380 -6.525 35.065 1.00  95.17 0 A 1
ATOM   2116 C CB  . LEU A 1 294 ? -3.450 -5.842 34.814 1.00  95.58 0 A 1
ATOM   2117 C CG  . LEU A 1 294 ? -3.070 -6.038 33.337 1.00  94.61 0 A 1
ATOM   2118 C CD1 . LEU A 1 294 ? -2.634 -4.743 32.655 1.00  93.45 0 A 1
ATOM   2119 C CD2 . LEU A 1 294 ? -1.883 -7.000 33.282 1.00  92.78 0 A 1
ATOM   2120 N N   . SER A 1 295 ? -6.673 -4.683 33.781 1.00  96.85 0 A 1
ATOM   2121 C CA  . SER A 1 295 ? -7.999 -5.020 33.257 1.00  96.79 0 A 1
ATOM   2122 C C   . SER A 1 295 ? -7.967 -5.455 31.795 1.00  96.93 0 A 1
ATOM   2123 O O   . SER A 1 295 ? -8.814 -6.240 31.393 1.00  96.08 0 A 1
ATOM   2124 C CB  . SER A 1 295 ? -8.953 -3.837 33.432 1.00  95.48 0 A 1
ATOM   2125 O OG  . SER A 1 295 ? -8.486 -2.704 32.726 1.00  87.56 0 A 1
ATOM   2126 N N   . SER A 1 296 ? -6.989 -4.981 31.023 1.00  96.47 0 A 1
ATOM   2127 C CA  . SER A 1 296 ? -6.912 -5.244 29.586 1.00  96.45 0 A 1
ATOM   2128 C C   . SER A 1 296 ? -5.513 -5.708 29.182 1.00  96.60 0 A 1
ATOM   2129 O O   . SER A 1 296 ? -4.526 -5.003 29.410 1.00  95.76 0 A 1
ATOM   2130 C CB  . SER A 1 296 ? -7.312 -3.998 28.790 1.00  94.97 0 A 1
ATOM   2131 O OG  . SER A 1 296 ? -8.600 -3.555 29.165 1.00  82.00 0 A 1
ATOM   2132 N N   . ILE A 1 297 ? -5.433 -6.891 28.563 1.00  96.66 0 A 1
ATOM   2133 C CA  . ILE A 1 297 ? -4.203 -7.465 28.020 1.00  96.53 0 A 1
ATOM   2134 C C   . ILE A 1 297 ? -4.454 -7.863 26.562 1.00  96.50 0 A 1
ATOM   2135 O O   . ILE A 1 297 ? -5.229 -8.783 26.298 1.00  95.96 0 A 1
ATOM   2136 C CB  . ILE A 1 297 ? -3.718 -8.678 28.841 1.00  96.11 0 A 1
ATOM   2137 C CG1 . ILE A 1 297 ? -3.448 -8.309 30.316 1.00  92.70 0 A 1
ATOM   2138 C CG2 . ILE A 1 297 ? -2.444 -9.251 28.205 1.00  92.67 0 A 1
ATOM   2139 C CD1 . ILE A 1 297 ? -3.067 -9.508 31.195 1.00  91.06 0 A 1
ATOM   2140 N N   . TYR A 1 298 ? -3.749 -7.218 25.650 1.00  96.52 0 A 1
ATOM   2141 C CA  . TYR A 1 298 ? -3.778 -7.548 24.231 1.00  96.54 0 A 1
ATOM   2142 C C   . TYR A 1 298 ? -2.403 -8.068 23.813 1.00  96.45 0 A 1
ATOM   2143 O O   . TYR A 1 298 ? -1.433 -7.317 23.757 1.00  95.89 0 A 1
ATOM   2144 C CB  . TYR A 1 298 ? -4.206 -6.327 23.410 1.00  96.00 0 A 1
ATOM   2145 C CG  . TYR A 1 298 ? -5.639 -5.873 23.615 1.00  95.07 0 A 1
ATOM   2146 C CD1 . TYR A 1 298 ? -6.581 -5.996 22.576 1.00  91.65 0 A 1
ATOM   2147 C CD2 . TYR A 1 298 ? -6.041 -5.301 24.829 1.00  91.03 0 A 1
ATOM   2148 C CE1 . TYR A 1 298 ? -7.898 -5.552 22.743 1.00  89.29 0 A 1
ATOM   2149 C CE2 . TYR A 1 298 ? -7.378 -4.866 25.023 1.00  89.43 0 A 1
ATOM   2150 C CZ  . TYR A 1 298 ? -8.298 -4.994 23.962 1.00  90.14 0 A 1
ATOM   2151 O OH  . TYR A 1 298 ? -9.593 -4.573 24.140 1.00  87.83 0 A 1
ATOM   2152 N N   . LEU A 1 299 ? -2.331 -9.376 23.549 1.00  96.46 0 A 1
ATOM   2153 C CA  . LEU A 1 299 ? -1.125 -10.100 23.142 1.00  96.60 0 A 1
ATOM   2154 C C   . LEU A 1 299 ? -1.306 -10.812 21.798 1.00  96.62 0 A 1
ATOM   2155 O O   . LEU A 1 299 ? -0.402 -11.518 21.355 1.00  95.69 0 A 1
ATOM   2156 C CB  . LEU A 1 299 ? -0.755 -11.128 24.235 1.00  96.47 0 A 1
ATOM   2157 C CG  . LEU A 1 299 ? -0.428 -10.543 25.622 1.00  95.63 0 A 1
ATOM   2158 C CD1 . LEU A 1 299 ? -0.125 -11.675 26.601 1.00  93.53 0 A 1
ATOM   2159 C CD2 . LEU A 1 299 ?  0.800 -9.636 25.584 1.00  93.01 0 A 1
ATOM   2160 N N   . ASN A 1 300 ? -2.460 -10.649 21.164 1.00  96.17 0 A 1
ATOM   2161 C CA  . ASN A 1 300 ? -2.793 -11.280 19.895 1.00  95.84 0 A 1
ATOM   2162 C C   . ASN A 1 300 ? -1.838 -10.866 18.767 1.00  95.72 0 A 1
ATOM   2163 O O   . ASN A 1 300 ? -1.190 -9.832 18.827 1.00  94.97 0 A 1
ATOM   2164 C CB  . ASN A 1 300 ? -4.272 -11.013 19.559 1.00  95.37 0 A 1
ATOM   2165 C CG  . ASN A 1 300 ? -4.629 -9.540 19.495 1.00  95.18 0 A 1
ATOM   2166 N ND2 . ASN A 1 300 ? -5.181 -9.094 18.378 1.00  89.62 0 A 1
ATOM   2167 O OD1 . ASN A 1 300 ? -4.465 -8.789 20.434 1.00  90.29 0 A 1
ATOM   2168 N N   . LYS A 1 301 ? -1.742 -11.706 17.720 1.00  95.25 0 A 1
ATOM   2169 C CA  . LYS A 1 301 ? -0.831 -11.492 16.585 1.00  94.73 0 A 1
ATOM   2170 C C   . LYS A 1 301 ?  0.634 -11.317 17.031 1.00  95.17 0 A 1
ATOM   2171 O O   . LYS A 1 301 ?  1.252 -10.291 16.789 1.00  93.86 0 A 1
ATOM   2172 C CB  . LYS A 1 301 ? -1.320 -10.345 15.681 1.00  92.91 0 A 1
ATOM   2173 C CG  . LYS A 1 301 ? -2.738 -10.512 15.110 1.00  86.52 0 A 1
ATOM   2174 C CD  . LYS A 1 301 ? -3.107 -9.263 14.287 1.00  80.91 0 A 1
ATOM   2175 C CE  . LYS A 1 301 ? -4.516 -9.353 13.703 1.00  71.23 0 A 1
ATOM   2176 N NZ  . LYS A 1 301 ? -4.901 -8.093 13.010 1.00  62.93 1 A 1
ATOM   2177 N N   . ASN A 1 302 ?  1.175 -12.335 17.700 1.00  95.15 0 A 1
ATOM   2178 C CA  . ASN A 1 302 ?  2.582 -12.447 18.078 1.00  95.87 0 A 1
ATOM   2179 C C   . ASN A 1 302 ?  3.091 -13.879 17.812 1.00  95.35 0 A 1
ATOM   2180 O O   . ASN A 1 302 ?  2.413 -14.688 17.179 1.00  92.79 0 A 1
ATOM   2181 C CB  . ASN A 1 302 ?  2.744 -12.009 19.548 1.00  96.49 0 A 1
ATOM   2182 C CG  . ASN A 1 302 ?  2.883 -10.507 19.712 1.00  96.79 0 A 1
ATOM   2183 N ND2 . ASN A 1 302 ?  1.881 -9.849 20.236 1.00  93.76 0 A 1
ATOM   2184 O OD1 . ASN A 1 302 ?  3.915 -9.933 19.399 1.00  93.61 0 A 1
ATOM   2185 N N   . ASN A 1 303 ?  4.277 -14.224 18.316 1.00  96.51 0 A 1
ATOM   2186 C CA  . ASN A 1 303 ?  4.871 -15.559 18.242 1.00  96.27 0 A 1
ATOM   2187 C C   . ASN A 1 303 ?  5.010 -16.210 19.626 1.00  96.91 0 A 1
ATOM   2188 O O   . ASN A 1 303 ?  5.973 -16.919 19.913 1.00  95.42 0 A 1
ATOM   2189 C CB  . ASN A 1 303 ?  6.204 -15.472 17.468 1.00  94.31 0 A 1
ATOM   2190 C CG  . ASN A 1 303 ?  6.020 -15.086 16.017 1.00  91.12 0 A 1
ATOM   2191 N ND2 . ASN A 1 303 ?  6.857 -14.219 15.492 1.00  79.51 0 A 1
ATOM   2192 O OD1 . ASN A 1 303 ?  5.148 -15.569 15.323 1.00  82.06 0 A 1
ATOM   2193 N N   . LEU A 1 304 ?  4.050 -15.929 20.516 1.00  97.24 0 A 1
ATOM   2194 C CA  . LEU A 1 304 ?  4.052 -16.447 21.882 1.00  97.48 0 A 1
ATOM   2195 C C   . LEU A 1 304 ?  3.706 -17.938 21.899 1.00  97.18 0 A 1
ATOM   2196 O O   . LEU A 1 304 ?  2.856 -18.407 21.142 1.00  96.18 0 A 1
ATOM   2197 C CB  . LEU A 1 304 ?  3.078 -15.640 22.755 1.00  97.53 0 A 1
ATOM   2198 C CG  . LEU A 1 304 ?  3.431 -14.152 22.862 1.00  97.28 0 A 1
ATOM   2199 C CD1 . LEU A 1 304 ?  2.276 -13.396 23.522 1.00  96.57 0 A 1
ATOM   2200 C CD2 . LEU A 1 304 ?  4.700 -13.929 23.685 1.00  95.98 0 A 1
ATOM   2201 N N   . SER A 1 305 ?  4.344 -18.678 22.792 1.00  97.24 0 A 1
ATOM   2202 C CA  . SER A 1 305 ?  4.218 -20.131 22.882 1.00  96.67 0 A 1
ATOM   2203 C C   . SER A 1 305 ?  4.121 -20.614 24.327 1.00  96.42 0 A 1
ATOM   2204 O O   . SER A 1 305 ?  4.241 -19.841 25.289 1.00  93.89 0 A 1
ATOM   2205 C CB  . SER A 1 305 ?  5.395 -20.778 22.126 1.00  94.96 0 A 1
ATOM   2206 O OG  . SER A 1 305 ?  6.632 -20.450 22.730 1.00  88.15 0 A 1
ATOM   2207 N N   . GLY A 1 306 ?  3.907 -21.918 24.497 1.00  94.54 0 A 1
ATOM   2208 C CA  . GLY A 1 306 ?  3.804 -22.540 25.810 1.00  93.99 0 A 1
ATOM   2209 C C   . GLY A 1 306 ?  2.412 -22.425 26.429 1.00  94.64 0 A 1
ATOM   2210 O O   . GLY A 1 306 ?  1.443 -22.038 25.795 1.00  92.35 0 A 1
ATOM   2211 N N   . SER A 1 307 ?  2.327 -22.829 27.683 1.00  94.16 0 A 1
ATOM   2212 C CA  . SER A 1 307 ?  1.106 -22.768 28.475 1.00  93.73 0 A 1
ATOM   2213 C C   . SER A 1 307 ?  1.094 -21.530 29.367 1.00  93.75 0 A 1
ATOM   2214 O O   . SER A 1 307 ?  2.137 -20.959 29.663 1.00  91.07 0 A 1
ATOM   2215 C CB  . SER A 1 307 ?  0.955 -24.044 29.314 1.00  91.02 0 A 1
ATOM   2216 O OG  . SER A 1 307 ?  2.105 -24.272 30.103 1.00  81.05 0 A 1
ATOM   2217 N N   . ILE A 1 308 ? -0.098 -21.167 29.847 1.00  92.97 0 A 1
ATOM   2218 C CA  . ILE A 1 308 ? -0.271 -20.163 30.894 1.00  92.51 0 A 1
ATOM   2219 C C   . ILE A 1 308 ? -0.696 -20.829 32.201 1.00  92.78 0 A 1
ATOM   2220 O O   . ILE A 1 308 ? -1.433 -21.811 32.203 1.00  90.93 0 A 1
ATOM   2221 C CB  . ILE A 1 308 ? -1.244 -19.040 30.470 1.00  89.89 0 A 1
ATOM   2222 C CG1 . ILE A 1 308 ? -2.526 -19.581 29.819 1.00  80.28 0 A 1
ATOM   2223 C CG2 . ILE A 1 308 ? -0.500 -18.076 29.545 1.00  76.43 0 A 1
ATOM   2224 C CD1 . ILE A 1 308 ? -3.584 -18.495 29.570 1.00  77.07 0 A 1
ATOM   2225 N N   . GLU A 1 309 ? -0.249 -20.265 33.305 1.00  91.18 0 A 1
ATOM   2226 C CA  . GLU A 1 309 ? -0.723 -20.635 34.634 1.00  90.54 0 A 1
ATOM   2227 C C   . GLU A 1 309 ? -1.535 -19.488 35.220 1.00  90.72 0 A 1
ATOM   2228 O O   . GLU A 1 309 ? -1.027 -18.387 35.441 1.00  88.06 0 A 1
ATOM   2229 C CB  . GLU A 1 309 ?  0.432 -21.025 35.560 1.00  87.70 0 A 1
ATOM   2230 C CG  . GLU A 1 309 ?  1.032 -22.390 35.210 1.00  76.74 0 A 1
ATOM   2231 C CD  . GLU A 1 309 ?  2.041 -22.883 36.260 1.00  70.05 0 A 1
ATOM   2232 O OE1 . GLU A 1 309 ?  2.410 -24.073 36.176 1.00  62.52 0 A 1
ATOM   2233 O OE2 . GLU A 1 309 ?  2.413 -22.097 37.153 1.00  62.43 -1 A 1
ATOM   2234 N N   . VAL A 1 310 ? -2.802 -19.774 35.504 1.00  90.20 0 A 1
ATOM   2235 C CA  . VAL A 1 310 ? -3.682 -18.874 36.237 1.00  90.03 0 A 1
ATOM   2236 C C   . VAL A 1 310 ? -3.891 -19.457 37.639 1.00  88.91 0 A 1
ATOM   2237 O O   . VAL A 1 310 ? -4.434 -20.566 37.766 1.00  85.67 0 A 1
ATOM   2238 C CB  . VAL A 1 310 ? -5.006 -18.648 35.483 1.00  88.91 0 A 1
ATOM   2239 C CG1 . VAL A 1 310 ? -5.932 -17.741 36.281 1.00  85.55 0 A 1
ATOM   2240 C CG2 . VAL A 1 310 ? -4.746 -17.984 34.131 1.00  86.81 0 A 1
ATOM   2241 N N   . PRO A 1 311 ? -3.471 -18.743 38.687 1.00  87.16 0 A 1
ATOM   2242 C CA  . PRO A 1 311 ? -3.638 -19.218 40.057 1.00  84.72 0 A 1
ATOM   2243 C C   . PRO A 1 311 ? -5.111 -19.463 40.400 1.00  83.48 0 A 1
ATOM   2244 O O   . PRO A 1 311 ? -5.988 -18.720 39.973 1.00  75.84 0 A 1
ATOM   2245 C CB  . PRO A 1 311 ? -3.027 -18.139 40.948 1.00  80.51 0 A 1
ATOM   2246 C CG  . PRO A 1 311 ? -2.071 -17.383 40.026 1.00  78.23 0 A 1
ATOM   2247 C CD  . PRO A 1 311 ? -2.748 -17.491 38.668 1.00  81.59 0 A 1
ATOM   2248 N N   . ASN A 1 312 ? -5.409 -20.441 41.255 1.00  82.27 0 A 1
ATOM   2249 C CA  . ASN A 1 312 ? -6.803 -20.705 41.670 1.00  79.76 0 A 1
ATOM   2250 C C   . ASN A 1 312 ? -7.438 -19.547 42.462 1.00  77.52 0 A 1
ATOM   2251 O O   . ASN A 1 312 ? -8.661 -19.436 42.530 1.00  68.70 0 A 1
ATOM   2252 C CB  . ASN A 1 312 ? -6.861 -22.002 42.485 1.00  74.73 0 A 1
ATOM   2253 C CG  . ASN A 1 312 ? -6.598 -23.254 41.666 1.00  71.00 0 A 1
ATOM   2254 N ND2 . ASN A 1 312 ? -6.298 -24.347 42.331 1.00  63.38 0 A 1
ATOM   2255 O OD1 . ASN A 1 312 ? -6.665 -23.293 40.455 1.00  64.80 0 A 1
ATOM   2256 N N   . SER A 1 313 ? -6.622 -18.655 43.047 1.00  71.12 0 A 1
ATOM   2257 C CA  . SER A 1 313 ? -7.068 -17.419 43.703 1.00  68.43 0 A 1
ATOM   2258 C C   . SER A 1 313 ? -7.440 -16.302 42.719 1.00  69.46 0 A 1
ATOM   2259 O O   . SER A 1 313 ? -7.771 -15.206 43.156 1.00  61.95 0 A 1
ATOM   2260 C CB  . SER A 1 313 ? -5.974 -16.934 44.663 1.00  61.09 0 A 1
ATOM   2261 O OG  . SER A 1 313 ? -4.759 -16.779 43.969 1.00  55.17 0 A 1
ATOM   2262 N N   . SER A 1 314 ? -7.406 -16.556 41.429 1.00  63.72 0 A 1
ATOM   2263 C CA  . SER A 1 314 ? -7.646 -15.592 40.351 1.00  61.08 0 A 1
ATOM   2264 C C   . SER A 1 314 ? -9.055 -14.998 40.302 1.00  64.89 0 A 1
ATOM   2265 O O   . SER A 1 314 ? -9.283 -14.073 39.526 1.00  59.30 0 A 1
ATOM   2266 C CB  . SER A 1 314 ? -7.369 -16.247 39.005 1.00  54.08 0 A 1
ATOM   2267 O OG  . SER A 1 314 ? -8.233 -17.357 38.867 1.00  51.69 0 A 1
ATOM   2268 N N   . SER A 1 315 ? -9.967 -15.418 41.151 1.00  62.81 0 A 1
ATOM   2269 C CA  . SER A 1 315 ? -11.225 -14.701 41.394 1.00  61.58 0 A 1
ATOM   2270 C C   . SER A 1 315 ? -11.018 -13.226 41.774 1.00  66.08 0 A 1
ATOM   2271 O O   . SER A 1 315 ? -11.942 -12.426 41.696 1.00  59.41 0 A 1
ATOM   2272 C CB  . SER A 1 315 ? -11.995 -15.396 42.520 1.00  53.40 0 A 1
ATOM   2273 O OG  . SER A 1 315 ? -11.221 -15.442 43.705 1.00  49.83 0 A 1
ATOM   2274 N N   . SER A 1 316 ? -9.796 -12.847 42.174 1.00  69.72 0 A 1
ATOM   2275 C CA  . SER A 1 316 ? -9.381 -11.469 42.423 1.00  70.88 0 A 1
ATOM   2276 C C   . SER A 1 316 ? -8.820 -10.738 41.198 1.00  76.07 0 A 1
ATOM   2277 O O   . SER A 1 316 ? -8.614 -9.523 41.279 1.00  69.57 0 A 1
ATOM   2278 C CB  . SER A 1 316 ? -8.348 -11.434 43.561 1.00  61.48 0 A 1
ATOM   2279 O OG  . SER A 1 316 ? -7.155 -12.107 43.203 1.00  54.80 0 A 1
ATOM   2280 N N   . SER A 1 317 ? -8.571 -11.434 40.089 1.00  79.70 0 A 1
ATOM   2281 C CA  . SER A 1 317 ? -8.129 -10.795 38.856 1.00  83.06 0 A 1
ATOM   2282 C C   . SER A 1 317 ? -9.231 -9.868 38.347 1.00  86.35 0 A 1
ATOM   2283 O O   . SER A 1 317 ? -10.381 -10.278 38.210 1.00  83.28 0 A 1
ATOM   2284 C CB  . SER A 1 317 ? -7.781 -11.819 37.782 1.00  77.38 0 A 1
ATOM   2285 O OG  . SER A 1 317 ? -7.358 -11.152 36.612 1.00  71.14 0 A 1
ATOM   2286 N N   . ARG A 1 318 ? -8.864 -8.606 38.045 1.00  89.04 0 A 1
ATOM   2287 C CA  . ARG A 1 318 ? -9.762 -7.621 37.437 1.00  91.07 0 A 1
ATOM   2288 C C   . ARG A 1 318 ? -9.778 -7.702 35.916 1.00  93.53 0 A 1
ATOM   2289 O O   . ARG A 1 318 ? -10.285 -6.791 35.278 1.00  91.67 0 A 1
ATOM   2290 C CB  . ARG A 1 318 ? -9.387 -6.210 37.900 1.00  86.77 0 A 1
ATOM   2291 C CG  . ARG A 1 318 ? -9.652 -6.030 39.392 1.00  78.51 0 A 1
ATOM   2292 C CD  . ARG A 1 318 ? -9.450 -4.554 39.742 1.00  72.66 0 A 1
ATOM   2293 N NE  . ARG A 1 318 ? -9.755 -4.302 41.149 1.00  64.90 0 A 1
ATOM   2294 C CZ  . ARG A 1 318 ? -9.905 -3.103 41.694 1.00  57.82 0 A 1
ATOM   2295 N NH1 . ARG A 1 318 ? -9.760 -2.008 40.986 1.00  52.65 1 A 1
ATOM   2296 N NH2 . ARG A 1 318 ? -10.181 -2.983 42.959 1.00  50.64 0 A 1
ATOM   2297 N N   . LEU A 1 319 ? -9.183 -8.743 35.344 1.00  94.60 0 A 1
ATOM   2298 C CA  . LEU A 1 319 ? -9.027 -8.857 33.909 1.00  95.38 0 A 1
ATOM   2299 C C   . LEU A 1 319 ? -10.394 -8.980 33.228 1.00  95.89 0 A 1
ATOM   2300 O O   . LEU A 1 319 ? -11.134 -9.927 33.475 1.00  95.38 0 A 1
ATOM   2301 C CB  . LEU A 1 319 ? -8.105 -10.043 33.595 1.00  94.44 0 A 1
ATOM   2302 C CG  . LEU A 1 319 ? -7.456 -9.944 32.203 1.00  89.76 0 A 1
ATOM   2303 C CD1 . LEU A 1 319 ? -6.409 -8.840 32.141 1.00  88.09 0 A 1
ATOM   2304 C CD2 . LEU A 1 319 ? -6.758 -11.268 31.894 1.00  87.32 0 A 1
ATOM   2305 N N   . GLU A 1 320 ? -10.718 -7.989 32.393 1.00  96.90 0 A 1
ATOM   2306 C CA  . GLU A 1 320 ? -11.953 -7.926 31.621 1.00  96.91 0 A 1
ATOM   2307 C C   . GLU A 1 320 ? -11.705 -8.243 30.140 1.00  97.15 0 A 1
ATOM   2308 O O   . GLU A 1 320 ? -12.505 -8.951 29.544 1.00  96.55 0 A 1
ATOM   2309 C CB  . GLU A 1 320 ? -12.624 -6.551 31.773 1.00  96.53 0 A 1
ATOM   2310 C CG  . GLU A 1 320 ? -13.000 -6.199 33.225 1.00  94.87 0 A 1
ATOM   2311 C CD  . GLU A 1 320 ? -13.982 -5.016 33.333 1.00  93.90 0 A 1
ATOM   2312 O OE1 . GLU A 1 320 ? -14.655 -4.884 34.385 1.00  88.89 0 A 1
ATOM   2313 O OE2 . GLU A 1 320 ? -14.216 -4.288 32.342 1.00  89.50 -1 A 1
ATOM   2314 N N   . HIS A 1 321 ? -10.594 -7.788 29.589 1.00  96.79 0 A 1
ATOM   2315 C CA  . HIS A 1 321 ? -10.247 -8.003 28.184 1.00  96.75 0 A 1
ATOM   2316 C C   . HIS A 1 321 ? -8.968 -8.832 28.074 1.00  96.66 0 A 1
ATOM   2317 O O   . HIS A 1 321 ? -7.931 -8.462 28.625 1.00  95.89 0 A 1
ATOM   2318 C CB  . HIS A 1 321 ? -10.079 -6.651 27.463 1.00  96.18 0 A 1
ATOM   2319 C CG  . HIS A 1 321 ? -11.280 -5.738 27.438 1.00  94.89 0 A 1
ATOM   2320 C CD2 . HIS A 1 321 ? -12.446 -5.810 28.151 1.00  83.86 0 A 1
ATOM   2321 N ND1 . HIS A 1 321 ? -11.383 -4.602 26.647 1.00  83.35 0 A 1
ATOM   2322 C CE1 . HIS A 1 321 ? -12.570 -4.028 26.881 1.00  85.13 0 A 1
ATOM   2323 N NE2 . HIS A 1 321 ? -13.232 -4.729 27.797 1.00  87.75 0 A 1
ATOM   2324 N N   . LEU A 1 322 ? -9.035 -9.952 27.363 1.00  96.74 0 A 1
ATOM   2325 C CA  . LEU A 1 322 ? -7.898 -10.834 27.133 1.00  96.85 0 A 1
ATOM   2326 C C   . LEU A 1 322 ? -7.867 -11.284 25.670 1.00  96.92 0 A 1
ATOM   2327 O O   . LEU A 1 322 ? -8.650 -12.135 25.257 1.00  96.54 0 A 1
ATOM   2328 C CB  . LEU A 1 322 ? -7.970 -12.014 28.100 1.00  96.58 0 A 1
ATOM   2329 C CG  . LEU A 1 322 ? -6.794 -13.005 27.972 1.00  96.17 0 A 1
ATOM   2330 C CD1 . LEU A 1 322 ? -5.444 -12.343 28.261 1.00  94.96 0 A 1
ATOM   2331 C CD2 . LEU A 1 322 ? -6.989 -14.143 28.970 1.00  94.70 0 A 1
ATOM   2332 N N   . TYR A 1 323 ? -6.920 -10.745 24.915 1.00  96.55 0 A 1
ATOM   2333 C CA  . TYR A 1 323 ? -6.701 -11.077 23.514 1.00  96.47 0 A 1
ATOM   2334 C C   . TYR A 1 323 ? -5.399 -11.862 23.379 1.00  96.43 0 A 1
ATOM   2335 O O   . TYR A 1 323 ? -4.306 -11.334 23.630 1.00  95.88 0 A 1
ATOM   2336 C CB  . TYR A 1 323 ? -6.716 -9.805 22.672 1.00  96.22 0 A 1
ATOM   2337 C CG  . TYR A 1 323 ? -8.078 -9.167 22.505 1.00  96.01 0 A 1
ATOM   2338 C CD1 . TYR A 1 323 ? -8.764 -9.275 21.275 1.00  94.81 0 A 1
ATOM   2339 C CD2 . TYR A 1 323 ? -8.690 -8.451 23.563 1.00  94.70 0 A 1
ATOM   2340 C CE1 . TYR A 1 323 ? -10.023 -8.680 21.097 1.00  93.85 0 A 1
ATOM   2341 C CE2 . TYR A 1 323 ? -9.953 -7.859 23.389 1.00  93.93 0 A 1
ATOM   2342 C CZ  . TYR A 1 323 ? -10.616 -7.976 22.149 1.00  94.24 0 A 1
ATOM   2343 O OH  . TYR A 1 323 ? -11.849 -7.406 21.969 1.00  92.99 0 A 1
ATOM   2344 N N   . LEU A 1 324 ? -5.505 -13.141 23.015 1.00  96.73 0 A 1
ATOM   2345 C CA  . LEU A 1 324 ? -4.396 -14.088 22.890 1.00  96.71 0 A 1
ATOM   2346 C C   . LEU A 1 324 ? -4.305 -14.735 21.504 1.00  96.76 0 A 1
ATOM   2347 O O   . LEU A 1 324 ? -3.367 -15.490 21.259 1.00  95.62 0 A 1
ATOM   2348 C CB  . LEU A 1 324 ? -4.545 -15.185 23.967 1.00  96.43 0 A 1
ATOM   2349 C CG  . LEU A 1 324 ? -4.463 -14.699 25.425 1.00  95.81 0 A 1
ATOM   2350 C CD1 . LEU A 1 324 ? -4.594 -15.916 26.351 1.00  94.25 0 A 1
ATOM   2351 C CD2 . LEU A 1 324 ? -3.136 -14.018 25.743 1.00  93.76 0 A 1
ATOM   2352 N N   . GLY A 1 325 ? -5.243 -14.459 20.628 1.00  96.19 0 A 1
ATOM   2353 C CA  . GLY A 1 325 ? -5.363 -15.078 19.317 1.00  95.92 0 A 1
ATOM   2354 C C   . GLY A 1 325 ? -4.141 -14.870 18.412 1.00  95.89 0 A 1
ATOM   2355 O O   . GLY A 1 325 ? -3.313 -13.988 18.641 1.00  94.75 0 A 1
ATOM   2356 N N   . LYS A 1 326 ? -4.027 -15.706 17.382 1.00  95.94 0 A 1
ATOM   2357 C CA  . LYS A 1 326 ? -2.901 -15.675 16.431 1.00  95.51 0 A 1
ATOM   2358 C C   . LYS A 1 326 ? -1.534 -15.706 17.125 1.00  95.87 0 A 1
ATOM   2359 O O   . LYS A 1 326 ? -0.692 -14.840 16.911 1.00  94.37 0 A 1
ATOM   2360 C CB  . LYS A 1 326 ? -3.057 -14.517 15.427 1.00  94.16 0 A 1
ATOM   2361 C CG  . LYS A 1 326 ? -4.359 -14.619 14.617 1.00  90.22 0 A 1
ATOM   2362 C CD  . LYS A 1 326 ? -4.437 -13.539 13.527 1.00  83.28 0 A 1
ATOM   2363 C CE  . LYS A 1 326 ? -5.732 -13.753 12.756 1.00  76.35 0 A 1
ATOM   2364 N NZ  . LYS A 1 326 ? -5.864 -12.872 11.573 1.00  67.03 1 A 1
ATOM   2365 N N   . ASN A 1 327 ? -1.340 -16.717 17.959 1.00  95.75 0 A 1
ATOM   2366 C CA  . ASN A 1 327 ? -0.086 -17.070 18.622 1.00  96.26 0 A 1
ATOM   2367 C C   . ASN A 1 327 ?  0.152 -18.582 18.483 1.00  95.77 0 A 1
ATOM   2368 O O   . ASN A 1 327 ? -0.604 -19.298 17.819 1.00  92.79 0 A 1
ATOM   2369 C CB  . ASN A 1 327 ? -0.153 -16.610 20.089 1.00  96.55 0 A 1
ATOM   2370 C CG  . ASN A 1 327 ?  0.216 -15.150 20.266 1.00  96.97 0 A 1
ATOM   2371 N ND2 . ASN A 1 327 ? -0.741 -14.298 20.553 1.00  94.14 0 A 1
ATOM   2372 O OD1 . ASN A 1 327 ?  1.382 -14.782 20.195 1.00  93.65 0 A 1
ATOM   2373 N N   . HIS A 1 328 ?  1.186 -19.099 19.124 1.00  96.50 0 A 1
ATOM   2374 C CA  . HIS A 1 328 ?  1.512 -20.524 19.165 1.00  96.11 0 A 1
ATOM   2375 C C   . HIS A 1 328 ?  1.279 -21.131 20.560 1.00  96.19 0 A 1
ATOM   2376 O O   . HIS A 1 328 ?  2.033 -21.983 21.030 1.00  93.51 0 A 1
ATOM   2377 C CB  . HIS A 1 328 ?  2.940 -20.739 18.638 1.00  94.80 0 A 1
ATOM   2378 C CG  . HIS A 1 328 ?  3.143 -20.213 17.239 1.00  93.07 0 A 1
ATOM   2379 C CD2 . HIS A 1 328 ?  3.982 -19.201 16.848 1.00  80.55 0 A 1
ATOM   2380 N ND1 . HIS A 1 328 ?  2.497 -20.650 16.104 1.00  80.44 0 A 1
ATOM   2381 C CE1 . HIS A 1 328 ?  2.937 -19.921 15.063 1.00  82.24 0 A 1
ATOM   2382 N NE2 . HIS A 1 328 ?  3.841 -19.032 15.479 1.00  84.42 0 A 1
ATOM   2383 N N   . LEU A 1 329 ?  0.234 -20.663 21.248 1.00  95.61 0 A 1
ATOM   2384 C CA  . LEU A 1 329 ? -0.072 -21.055 22.623 1.00  95.36 0 A 1
ATOM   2385 C C   . LEU A 1 329 ? -0.682 -22.466 22.683 1.00  93.77 0 A 1
ATOM   2386 O O   . LEU A 1 329 ? -1.436 -22.884 21.810 1.00  88.89 0 A 1
ATOM   2387 C CB  . LEU A 1 329 ? -0.997 -20.010 23.262 1.00  95.13 0 A 1
ATOM   2388 C CG  . LEU A 1 329 ? -0.381 -18.604 23.360 1.00  95.56 0 A 1
ATOM   2389 C CD1 . LEU A 1 329 ? -1.446 -17.588 23.771 1.00  94.23 0 A 1
ATOM   2390 C CD2 . LEU A 1 329 ?  0.754 -18.548 24.398 1.00  93.62 0 A 1
ATOM   2391 N N   . GLY A 1 330 ? -0.389 -23.186 23.760 1.00  91.39 0 A 1
ATOM   2392 C CA  . GLY A 1 330 ? -0.952 -24.500 24.024 1.00  89.44 0 A 1
ATOM   2393 C C   . GLY A 1 330 ? -1.474 -24.625 25.455 1.00  89.56 0 A 1
ATOM   2394 O O   . GLY A 1 330 ? -0.945 -24.009 26.373 1.00  83.12 0 A 1
ATOM   2395 N N   . LYS A 1 331 ? -2.482 -25.475 25.673 1.00  90.26 0 A 1
ATOM   2396 C CA  . LYS A 1 331 ? -3.075 -25.771 26.997 1.00  90.16 0 A 1
ATOM   2397 C C   . LYS A 1 331 ? -3.446 -24.519 27.814 1.00  91.49 0 A 1
ATOM   2398 O O   . LYS A 1 331 ? -3.159 -24.440 29.003 1.00  87.48 0 A 1
ATOM   2399 C CB  . LYS A 1 331 ? -2.180 -26.724 27.806 1.00  85.61 0 A 1
ATOM   2400 C CG  . LYS A 1 331 ? -1.998 -28.099 27.164 1.00  77.78 0 A 1
ATOM   2401 C CD  . LYS A 1 331 ? -1.187 -28.983 28.122 1.00  70.02 0 A 1
ATOM   2402 C CE  . LYS A 1 331 ? -1.057 -30.393 27.562 1.00  60.62 0 A 1
ATOM   2403 N NZ  . LYS A 1 331 ? -0.329 -31.269 28.498 1.00  52.97 1 A 1
ATOM   2404 N N   . ILE A 1 332 ? -4.098 -23.549 27.181 1.00  92.56 0 A 1
ATOM   2405 C CA  . ILE A 1 332 ? -4.491 -22.296 27.833 1.00  93.12 0 A 1
ATOM   2406 C C   . ILE A 1 332 ? -5.972 -22.242 28.226 1.00  94.24 0 A 1
ATOM   2407 O O   . ILE A 1 332 ? -6.347 -21.436 29.061 1.00  93.11 0 A 1
ATOM   2408 C CB  . ILE A 1 332 ? -4.080 -21.089 26.971 1.00  90.81 0 A 1
ATOM   2409 C CG1 . ILE A 1 332 ? -4.809 -21.044 25.609 1.00  85.76 0 A 1
ATOM   2410 C CG2 . ILE A 1 332 ? -2.549 -21.092 26.775 1.00  79.71 0 A 1
ATOM   2411 C CD1 . ILE A 1 332 ? -4.648 -19.681 24.921 1.00  81.73 0 A 1
ATOM   2412 N N   . LEU A 1 333 ? -6.814 -23.127 27.687 1.00  94.43 0 A 1
ATOM   2413 C CA  . LEU A 1 333 ? -8.268 -23.078 27.861 1.00  94.47 0 A 1
ATOM   2414 C C   . LEU A 1 333 ? -8.704 -23.241 29.319 1.00  94.33 0 A 1
ATOM   2415 O O   . LEU A 1 333 ? -9.428 -22.411 29.858 1.00  92.75 0 A 1
ATOM   2416 C CB  . LEU A 1 333 ? -8.920 -24.157 26.981 1.00  93.31 0 A 1
ATOM   2417 C CG  . LEU A 1 333 ? -8.759 -23.953 25.465 1.00  91.95 0 A 1
ATOM   2418 C CD1 . LEU A 1 333 ? -9.283 -25.184 24.745 1.00  88.33 0 A 1
ATOM   2419 C CD2 . LEU A 1 333 ? -9.520 -22.724 24.981 1.00  87.94 0 A 1
ATOM   2420 N N   . GLU A 1 334 ? -8.224 -24.279 30.000 1.00  93.42 0 A 1
ATOM   2421 C CA  . GLU A 1 334 ? -8.592 -24.535 31.401 1.00  92.63 0 A 1
ATOM   2422 C C   . GLU A 1 334 ? -8.111 -23.427 32.363 1.00  93.13 0 A 1
ATOM   2423 O O   . GLU A 1 334 ? -8.876 -23.034 33.240 1.00  91.88 0 A 1
ATOM   2424 C CB  . GLU A 1 334 ? -8.027 -25.879 31.880 1.00  90.87 0 A 1
ATOM   2425 C CG  . GLU A 1 334 ? -8.652 -27.114 31.213 1.00  80.68 0 A 1
ATOM   2426 C CD  . GLU A 1 334 ? -7.972 -28.418 31.661 1.00  68.46 0 A 1
ATOM   2427 O OE1 . GLU A 1 334 ? -8.524 -29.500 31.347 1.00  61.39 0 A 1
ATOM   2428 O OE2 . GLU A 1 334 ? -6.893 -28.350 32.293 1.00  61.66 -1 A 1
ATOM   2429 N N   . PRO A 1 335 ? -6.888 -22.888 32.227 1.00  93.58 0 A 1
ATOM   2430 C CA  . PRO A 1 335 ? -6.466 -21.702 32.966 1.00  93.76 0 A 1
ATOM   2431 C C   . PRO A 1 335 ? -7.367 -20.489 32.734 1.00  94.23 0 A 1
ATOM   2432 O O   . PRO A 1 335 ? -7.768 -19.842 33.701 1.00  93.22 0 A 1
ATOM   2433 C CB  . PRO A 1 335 ? -5.032 -21.442 32.505 1.00  92.42 0 A 1
ATOM   2434 C CG  . PRO A 1 335 ? -4.510 -22.828 32.139 1.00  89.71 0 A 1
ATOM   2435 C CD  . PRO A 1 335 ? -5.749 -23.511 31.570 1.00  92.90 0 A 1
ATOM   2436 N N   . ILE A 1 336 ? -7.724 -20.186 31.490 1.00  94.44 0 A 1
ATOM   2437 C CA  . ILE A 1 336 ? -8.539 -19.017 31.140 1.00  94.75 0 A 1
ATOM   2438 C C   . ILE A 1 336 ? -9.952 -19.109 31.718 1.00  94.95 0 A 1
ATOM   2439 O O   . ILE A 1 336 ? -10.475 -18.107 32.207 1.00  94.00 0 A 1
ATOM   2440 C CB  . ILE A 1 336 ? -8.557 -18.826 29.607 1.00  93.74 0 A 1
ATOM   2441 C CG1 . ILE A 1 336 ? -7.181 -18.292 29.159 1.00  88.33 0 A 1
ATOM   2442 C CG2 . ILE A 1 336 ? -9.666 -17.862 29.163 1.00  85.90 0 A 1
ATOM   2443 C CD1 . ILE A 1 336 ? -6.981 -18.366 27.648 1.00  78.24 0 A 1
ATOM   2444 N N   . ALA A 1 337 ? -10.542 -20.301 31.751 1.00  93.93 0 A 1
ATOM   2445 C CA  . ALA A 1 337 ? -11.870 -20.518 32.330 1.00  93.48 0 A 1
ATOM   2446 C C   . ALA A 1 337 ? -11.979 -20.112 33.817 1.00  93.31 0 A 1
ATOM   2447 O O   . ALA A 1 337 ? -13.084 -19.973 34.344 1.00  91.68 0 A 1
ATOM   2448 C CB  . ALA A 1 337 ? -12.237 -21.988 32.116 1.00  92.35 0 A 1
ATOM   2449 N N   . LYS A 1 338 ? -10.854 -19.874 34.496 1.00  93.17 0 A 1
ATOM   2450 C CA  . LYS A 1 338 ? -10.811 -19.365 35.871 1.00  92.87 0 A 1
ATOM   2451 C C   . LYS A 1 338 ? -10.935 -17.845 35.963 1.00  93.39 0 A 1
ATOM   2452 O O   . LYS A 1 338 ? -11.198 -17.326 37.046 1.00  92.23 0 A 1
ATOM   2453 C CB  . LYS A 1 338 ? -9.521 -19.830 36.562 1.00  91.44 0 A 1
ATOM   2454 C CG  . LYS A 1 338 ? -9.341 -21.351 36.579 1.00  88.55 0 A 1
ATOM   2455 C CD  . LYS A 1 338 ? -7.990 -21.699 37.210 1.00  85.36 0 A 1
ATOM   2456 C CE  . LYS A 1 338 ? -7.729 -23.196 37.125 1.00  78.33 0 A 1
ATOM   2457 N NZ  . LYS A 1 338 ? -6.400 -23.521 37.697 1.00  71.89 1 A 1
ATOM   2458 N N   . LEU A 1 339 ? -10.756 -17.118 34.862 1.00  93.91 0 A 1
ATOM   2459 C CA  . LEU A 1 339 ? -10.807 -15.651 34.804 1.00  94.65 0 A 1
ATOM   2460 C C   . LEU A 1 339 ? -12.256 -15.158 34.687 1.00  95.02 0 A 1
ATOM   2461 O O   . LEU A 1 339 ? -12.666 -14.577 33.694 1.00  94.56 0 A 1
ATOM   2462 C CB  . LEU A 1 339 ? -9.907 -15.142 33.663 1.00  94.66 0 A 1
ATOM   2463 C CG  . LEU A 1 339 ? -8.414 -15.473 33.816 1.00  94.11 0 A 1
ATOM   2464 C CD1 . LEU A 1 339 ? -7.660 -15.098 32.537 1.00  93.04 0 A 1
ATOM   2465 C CD2 . LEU A 1 339 ? -7.785 -14.701 34.980 1.00  92.63 0 A 1
ATOM   2466 N N   . VAL A 1 340 ? -13.042 -15.373 35.735 1.00  94.09 0 A 1
ATOM   2467 C CA  . VAL A 1 340 ? -14.507 -15.226 35.730 1.00  93.60 0 A 1
ATOM   2468 C C   . VAL A 1 340 ? -15.036 -13.813 35.458 1.00  94.17 0 A 1
ATOM   2469 O O   . VAL A 1 340 ? -16.241 -13.655 35.257 1.00  92.99 0 A 1
ATOM   2470 C CB  . VAL A 1 340 ? -15.121 -15.747 37.041 1.00  91.78 0 A 1
ATOM   2471 C CG1 . VAL A 1 340 ? -14.813 -17.240 37.228 1.00  85.87 0 A 1
ATOM   2472 C CG2 . VAL A 1 340 ? -14.602 -14.983 38.274 1.00  85.66 0 A 1
ATOM   2473 N N   . ASN A 1 341 ? -14.166 -12.788 35.456 1.00  94.53 0 A 1
ATOM   2474 C CA  . ASN A 1 341 ? -14.531 -11.399 35.174 1.00  94.84 0 A 1
ATOM   2475 C C   . ASN A 1 341 ? -14.340 -11.006 33.700 1.00  95.86 0 A 1
ATOM   2476 O O   . ASN A 1 341 ? -14.613 -9.856 33.359 1.00  95.44 0 A 1
ATOM   2477 C CB  . ASN A 1 341 ? -13.753 -10.470 36.116 1.00  93.90 0 A 1
ATOM   2478 C CG  . ASN A 1 341 ? -14.126 -10.653 37.582 1.00  91.96 0 A 1
ATOM   2479 N ND2 . ASN A 1 341 ? -13.157 -10.552 38.455 1.00  81.02 0 A 1
ATOM   2480 O OD1 . ASN A 1 341 ? -15.259 -10.875 37.954 1.00  83.17 0 A 1
ATOM   2481 N N   . LEU A 1 342 ? -13.889 -11.925 32.846 1.00  96.08 0 A 1
ATOM   2482 C CA  . LEU A 1 342 ? -13.700 -11.637 31.429 1.00  96.61 0 A 1
ATOM   2483 C C   . LEU A 1 342 ? -15.011 -11.208 30.758 1.00  96.84 0 A 1
ATOM   2484 O O   . LEU A 1 342 ? -16.047 -11.853 30.917 1.00  96.50 0 A 1
ATOM   2485 C CB  . LEU A 1 342 ? -13.094 -12.847 30.695 1.00  96.30 0 A 1
ATOM   2486 C CG  . LEU A 1 342 ? -11.606 -13.107 31.002 1.00  95.27 0 A 1
ATOM   2487 C CD1 . LEU A 1 342 ? -11.154 -14.388 30.295 1.00  94.58 0 A 1
ATOM   2488 C CD2 . LEU A 1 342 ? -10.704 -11.973 30.540 1.00  94.23 0 A 1
ATOM   2489 N N   . LYS A 1 343 ? -14.913 -10.112 29.985 1.00  97.40 0 A 1
ATOM   2490 C CA  . LYS A 1 343 ? -15.959 -9.594 29.104 1.00  97.58 0 A 1
ATOM   2491 C C   . LYS A 1 343 ? -15.618 -9.838 27.637 1.00  97.57 0 A 1
ATOM   2492 O O   . LYS A 1 343 ? -16.495 -10.196 26.868 1.00  97.10 0 A 1
ATOM   2493 C CB  . LYS A 1 343 ? -16.154 -8.095 29.349 1.00  97.30 0 A 1
ATOM   2494 C CG  . LYS A 1 343 ? -16.689 -7.782 30.750 1.00  95.85 0 A 1
ATOM   2495 C CD  . LYS A 1 343 ? -16.825 -6.269 30.893 1.00  93.48 0 A 1
ATOM   2496 C CE  . LYS A 1 343 ? -17.231 -5.898 32.311 1.00  86.63 0 A 1
ATOM   2497 N NZ  . LYS A 1 343 ? -16.889 -4.478 32.593 1.00  78.15 1 A 1
ATOM   2498 N N   . GLU A 1 344 ? -14.352 -9.679 27.284 1.00  97.22 0 A 1
ATOM   2499 C CA  . GLU A 1 344 ? -13.870 -9.899 25.920 1.00  97.11 0 A 1
ATOM   2500 C C   . GLU A 1 344 ? -12.740 -10.923 25.929 1.00  97.13 0 A 1
ATOM   2501 O O   . GLU A 1 344 ? -11.779 -10.802 26.696 1.00  96.47 0 A 1
ATOM   2502 C CB  . GLU A 1 344 ? -13.416 -8.584 25.269 1.00  96.49 0 A 1
ATOM   2503 C CG  . GLU A 1 344 ? -14.514 -7.520 25.221 1.00  95.09 0 A 1
ATOM   2504 C CD  . GLU A 1 344 ? -14.070 -6.225 24.534 1.00  94.15 0 A 1
ATOM   2505 O OE1 . GLU A 1 344 ? -14.808 -5.220 24.658 1.00  90.11 0 A 1
ATOM   2506 O OE2 . GLU A 1 344 ? -12.979 -6.195 23.926 1.00  90.68 -1 A 1
ATOM   2507 N N   . LEU A 1 345 ? -12.855 -11.939 25.080 1.00  97.13 0 A 1
ATOM   2508 C CA  . LEU A 1 345 ? -11.895 -13.034 24.986 1.00  97.20 0 A 1
ATOM   2509 C C   . LEU A 1 345 ? -11.638 -13.394 23.522 1.00  97.34 0 A 1
ATOM   2510 O O   . LEU A 1 345 ? -12.515 -13.912 22.837 1.00  97.02 0 A 1
ATOM   2511 C CB  . LEU A 1 345 ? -12.440 -14.218 25.795 1.00  97.13 0 A 1
ATOM   2512 C CG  . LEU A 1 345 ? -11.528 -15.461 25.799 1.00  96.86 0 A 1
ATOM   2513 C CD1 . LEU A 1 345 ? -10.146 -15.161 26.377 1.00  95.94 0 A 1
ATOM   2514 C CD2 . LEU A 1 345 ? -12.172 -16.553 26.646 1.00  95.81 0 A 1
ATOM   2515 N N   . ASP A 1 346 ? -10.406 -13.169 23.084 1.00  96.89 0 A 1
ATOM   2516 C CA  . ASP A 1 346 ? -9.905 -13.636 21.801 1.00  96.70 0 A 1
ATOM   2517 C C   . ASP A 1 346 ? -8.958 -14.824 22.017 1.00  96.76 0 A 1
ATOM   2518 O O   . ASP A 1 346 ? -7.905 -14.704 22.655 1.00  96.13 0 A 1
ATOM   2519 C CB  . ASP A 1 346 ? -9.237 -12.485 21.028 1.00  96.30 0 A 1
ATOM   2520 C CG  . ASP A 1 346 ? -8.437 -12.955 19.808 1.00  95.55 0 A 1
ATOM   2521 O OD1 . ASP A 1 346 ? -8.801 -13.977 19.198 1.00  92.71 0 A 1
ATOM   2522 O OD2 . ASP A 1 346 ? -7.393 -12.339 19.517 1.00  91.76 -1 A 1
ATOM   2523 N N   . LEU A 1 347 ? -9.351 -15.969 21.470 1.00  97.26 0 A 1
ATOM   2524 C CA  . LEU A 1 347 ? -8.599 -17.211 21.420 1.00  97.19 0 A 1
ATOM   2525 C C   . LEU A 1 347 ? -8.448 -17.704 19.975 1.00  97.00 0 A 1
ATOM   2526 O O   . LEU A 1 347 ? -8.291 -18.900 19.745 1.00  95.84 0 A 1
ATOM   2527 C CB  . LEU A 1 347 ? -9.288 -18.269 22.307 1.00  96.63 0 A 1
ATOM   2528 C CG  . LEU A 1 347 ? -9.348 -17.923 23.797 1.00  95.83 0 A 1
ATOM   2529 C CD1 . LEU A 1 347 ? -10.091 -19.051 24.541 1.00  94.14 0 A 1
ATOM   2530 C CD2 . LEU A 1 347 ? -7.957 -17.796 24.413 1.00  93.78 0 A 1
ATOM   2531 N N   . SER A 1 348 ? -8.510 -16.798 19.006 1.00  96.70 0 A 1
ATOM   2532 C CA  . SER A 1 348 ? -8.473 -17.154 17.599 1.00  96.67 0 A 1
ATOM   2533 C C   . SER A 1 348 ? -7.169 -17.859 17.201 1.00  96.34 0 A 1
ATOM   2534 O O   . SER A 1 348 ? -6.084 -17.541 17.706 1.00  95.26 0 A 1
ATOM   2535 C CB  . SER A 1 348 ? -8.746 -15.926 16.731 1.00  95.78 0 A 1
ATOM   2536 O OG  . SER A 1 348 ? -7.794 -14.904 16.940 1.00  92.87 0 A 1
ATOM   2537 N N   . PHE A 1 349 ? -7.278 -18.808 16.273 1.00  96.85 0 A 1
ATOM   2538 C CA  . PHE A 1 349 ? -6.151 -19.567 15.714 1.00  96.26 0 A 1
ATOM   2539 C C   . PHE A 1 349 ? -5.324 -20.324 16.766 1.00  95.93 0 A 1
ATOM   2540 O O   . PHE A 1 349 ? -4.091 -20.384 16.704 1.00  93.77 0 A 1
ATOM   2541 C CB  . PHE A 1 349 ? -5.320 -18.679 14.773 1.00  95.12 0 A 1
ATOM   2542 C CG  . PHE A 1 349 ? -6.107 -18.127 13.606 1.00  94.42 0 A 1
ATOM   2543 C CD1 . PHE A 1 349 ? -6.164 -18.838 12.387 1.00  92.16 0 A 1
ATOM   2544 C CD2 . PHE A 1 349 ? -6.830 -16.927 13.732 1.00  92.46 0 A 1
ATOM   2545 C CE1 . PHE A 1 349 ? -6.924 -18.362 11.320 1.00  91.19 0 A 1
ATOM   2546 C CE2 . PHE A 1 349 ? -7.604 -16.444 12.656 1.00  91.18 0 A 1
ATOM   2547 C CZ  . PHE A 1 349 ? -7.652 -17.168 11.457 1.00  91.22 0 A 1
ATOM   2548 N N   . LEU A 1 350 ? -6.006 -20.931 17.727 1.00  95.56 0 A 1
ATOM   2549 C CA  . LEU A 1 350 ? -5.400 -21.776 18.743 1.00  94.60 0 A 1
ATOM   2550 C C   . LEU A 1 350 ? -5.110 -23.170 18.193 1.00  93.98 0 A 1
ATOM   2551 O O   . LEU A 1 350 ? -5.987 -23.877 17.707 1.00  89.92 0 A 1
ATOM   2552 C CB  . LEU A 1 350 ? -6.328 -21.821 19.967 1.00  92.45 0 A 1
ATOM   2553 C CG  . LEU A 1 350 ? -5.685 -21.163 21.196 1.00  86.23 0 A 1
ATOM   2554 C CD1 . LEU A 1 350 ? -6.743 -20.464 22.026 1.00  81.33 0 A 1
ATOM   2555 C CD2 . LEU A 1 350 ? -4.996 -22.212 22.069 1.00  80.34 0 A 1
ATOM   2556 N N   . ASN A 1 351 ? -3.870 -23.614 18.339 1.00  92.23 0 A 1
ATOM   2557 C CA  . ASN A 1 351 ? -3.472 -24.939 17.909 1.00  90.97 0 A 1
ATOM   2558 C C   . ASN A 1 351 ? -3.758 -25.963 19.020 1.00  91.31 0 A 1
ATOM   2559 O O   . ASN A 1 351 ? -2.907 -26.248 19.865 1.00  87.45 0 A 1
ATOM   2560 C CB  . ASN A 1 351 ? -2.012 -24.866 17.413 1.00  86.45 0 A 1
ATOM   2561 C CG  . ASN A 1 351 ? -1.735 -25.840 16.280 1.00  76.15 0 A 1
ATOM   2562 N ND2 . ASN A 1 351 ? -0.557 -25.755 15.703 1.00  65.15 0 A 1
ATOM   2563 O OD1 . ASN A 1 351 ? -2.528 -26.664 15.887 1.00  65.85 0 A 1
ATOM   2564 N N   . THR A 1 352 ? -4.984 -26.483 19.036 1.00  92.34 0 A 1
ATOM   2565 C CA  . THR A 1 352 ? -5.431 -27.442 20.051 1.00  92.52 0 A 1
ATOM   2566 C C   . THR A 1 352 ? -5.287 -28.881 19.573 1.00  92.43 0 A 1
ATOM   2567 O O   . THR A 1 352 ? -5.469 -29.202 18.399 1.00  90.34 0 A 1
ATOM   2568 C CB  . THR A 1 352 ? -6.852 -27.161 20.548 1.00  91.50 0 A 1
ATOM   2569 C CG2 . THR A 1 352 ? -6.968 -25.782 21.193 1.00  84.78 0 A 1
ATOM   2570 O OG1 . THR A 1 352 ? -7.778 -27.227 19.498 1.00  84.96 0 A 1
ATOM   2571 N N   . SER A 1 353 ? -4.969 -29.783 20.491 1.00  92.43 0 A 1
ATOM   2572 C CA  . SER A 1 353 ? -4.897 -31.222 20.203 1.00  92.02 0 A 1
ATOM   2573 C C   . SER A 1 353 ? -6.269 -31.906 20.124 1.00  92.69 0 A 1
ATOM   2574 O O   . SER A 1 353 ? -6.375 -33.021 19.620 1.00  89.58 0 A 1
ATOM   2575 C CB  . SER A 1 353 ? -4.034 -31.914 21.259 1.00  89.86 0 A 1
ATOM   2576 O OG  . SER A 1 353 ? -4.516 -31.651 22.562 1.00  81.35 0 A 1
ATOM   2577 N N   . HIS A 1 354 ? -7.294 -31.254 20.664 1.00  93.49 0 A 1
ATOM   2578 C CA  . HIS A 1 354 ? -8.676 -31.725 20.722 1.00  93.67 0 A 1
ATOM   2579 C C   . HIS A 1 354 ? -9.620 -30.576 20.362 1.00  94.72 0 A 1
ATOM   2580 O O   . HIS A 1 354 ? -9.261 -29.422 20.620 1.00  93.52 0 A 1
ATOM   2581 C CB  . HIS A 1 354 ? -8.978 -32.260 22.125 1.00  90.71 0 A 1
ATOM   2582 C CG  . HIS A 1 354 ? -8.136 -33.439 22.509 1.00  81.55 0 A 1
ATOM   2583 C CD2 . HIS A 1 354 ? -7.280 -33.543 23.575 1.00  68.55 0 A 1
ATOM   2584 N ND1 . HIS A 1 354 ? -8.032 -34.619 21.809 1.00  67.43 0 A 1
ATOM   2585 C CE1 . HIS A 1 354 ? -7.134 -35.399 22.436 1.00  63.24 0 A 1
ATOM   2586 N NE2 . HIS A 1 354 ? -6.657 -34.789 23.513 1.00  65.05 0 A 1
ATOM   2587 N N   . PRO A 1 355 ? -10.802 -30.880 19.804 1.00  95.16 0 A 1
ATOM   2588 C CA  . PRO A 1 355 ? -11.777 -29.838 19.506 1.00  95.66 0 A 1
ATOM   2589 C C   . PRO A 1 355 ? -12.243 -29.148 20.790 1.00  95.75 0 A 1
ATOM   2590 O O   . PRO A 1 355 ? -12.449 -29.791 21.821 1.00  94.38 0 A 1
ATOM   2591 C CB  . PRO A 1 355 ? -12.921 -30.539 18.772 1.00  94.33 0 A 1
ATOM   2592 C CG  . PRO A 1 355 ? -12.836 -31.982 19.274 1.00  91.88 0 A 1
ATOM   2593 C CD  . PRO A 1 355 ? -11.342 -32.188 19.488 1.00  94.27 0 A 1
ATOM   2594 N N   . ILE A 1 356 ? -12.413 -27.815 20.704 1.00  95.86 0 A 1
ATOM   2595 C CA  . ILE A 1 356 ? -12.869 -26.983 21.814 1.00  95.86 0 A 1
ATOM   2596 C C   . ILE A 1 356 ? -14.355 -27.240 22.048 1.00  95.85 0 A 1
ATOM   2597 O O   . ILE A 1 356 ? -15.167 -27.137 21.125 1.00  95.11 0 A 1
ATOM   2598 C CB  . ILE A 1 356 ? -12.568 -25.497 21.542 1.00  95.54 0 A 1
ATOM   2599 C CG1 . ILE A 1 356 ? -11.051 -25.286 21.319 1.00  93.59 0 A 1
ATOM   2600 C CG2 . ILE A 1 356 ? -13.079 -24.626 22.703 1.00  93.66 0 A 1
ATOM   2601 C CD1 . ILE A 1 356 ? -10.654 -23.856 20.958 1.00  91.44 0 A 1
ATOM   2602 N N   . ASP A 1 357 ? -14.714 -27.544 23.284 1.00  95.46 0 A 1
ATOM   2603 C CA  . ASP A 1 357 ? -16.103 -27.568 23.728 1.00  95.01 0 A 1
ATOM   2604 C C   . ASP A 1 357 ? -16.472 -26.192 24.284 1.00  95.32 0 A 1
ATOM   2605 O O   . ASP A 1 357 ? -15.866 -25.705 25.242 1.00  94.22 0 A 1
ATOM   2606 C CB  . ASP A 1 357 ? -16.302 -28.697 24.750 1.00  93.31 0 A 1
ATOM   2607 C CG  . ASP A 1 357 ? -17.766 -28.921 25.121 1.00  87.47 0 A 1
ATOM   2608 O OD1 . ASP A 1 357 ? -18.585 -27.991 24.996 1.00  80.11 0 A 1
ATOM   2609 O OD2 . ASP A 1 357 ? -18.081 -30.046 25.571 1.00  77.71 -1 A 1
ATOM   2610 N N   . LEU A 1 358 ? -17.490 -25.547 23.692 1.00  94.89 0 A 1
ATOM   2611 C CA  . LEU A 1 358 ? -17.938 -24.213 24.104 1.00  94.88 0 A 1
ATOM   2612 C C   . LEU A 1 358 ? -18.463 -24.176 25.540 1.00  94.60 0 A 1
ATOM   2613 O O   . LEU A 1 358 ? -18.460 -23.115 26.166 1.00  92.95 0 A 1
ATOM   2614 C CB  . LEU A 1 358 ? -19.015 -23.706 23.129 1.00  93.88 0 A 1
ATOM   2615 C CG  . LEU A 1 358 ? -18.564 -23.510 21.665 1.00  92.22 0 A 1
ATOM   2616 C CD1 . LEU A 1 358 ? -19.719 -22.950 20.847 1.00  86.72 0 A 1
ATOM   2617 C CD2 . LEU A 1 358 ? -17.395 -22.540 21.547 1.00  86.15 0 A 1
ATOM   2618 N N   . SER A 1 359 ? -18.852 -25.311 26.110 1.00  94.29 0 A 1
ATOM   2619 C CA  . SER A 1 359 ? -19.254 -25.407 27.522 1.00  93.36 0 A 1
ATOM   2620 C C   . SER A 1 359 ? -18.149 -24.988 28.492 1.00  93.75 0 A 1
ATOM   2621 O O   . SER A 1 359 ? -18.430 -24.549 29.604 1.00  91.85 0 A 1
ATOM   2622 C CB  . SER A 1 359 ? -19.714 -26.830 27.841 1.00  90.98 0 A 1
ATOM   2623 O OG  . SER A 1 359 ? -18.642 -27.743 27.849 1.00  79.96 0 A 1
ATOM   2624 N N   . LEU A 1 360 ? -16.884 -25.020 28.038 1.00  93.81 0 A 1
ATOM   2625 C CA  . LEU A 1 360 ? -15.720 -24.610 28.810 1.00  93.99 0 A 1
ATOM   2626 C C   . LEU A 1 360 ? -15.782 -23.126 29.217 1.00  94.67 0 A 1
ATOM   2627 O O   . LEU A 1 360 ? -15.300 -22.745 30.280 1.00  93.23 0 A 1
ATOM   2628 C CB  . LEU A 1 360 ? -14.478 -24.960 27.969 1.00  91.84 0 A 1
ATOM   2629 C CG  . LEU A 1 360 ? -13.218 -25.223 28.824 1.00  85.12 0 A 1
ATOM   2630 C CD1 . LEU A 1 360 ? -12.483 -26.458 28.310 1.00  77.04 0 A 1
ATOM   2631 C CD2 . LEU A 1 360 ? -12.268 -24.038 28.770 1.00  76.32 0 A 1
ATOM   2632 N N   . PHE A 1 361 ? -16.460 -22.301 28.416 1.00  95.44 0 A 1
ATOM   2633 C CA  . PHE A 1 361 ? -16.657 -20.878 28.682 1.00  95.94 0 A 1
ATOM   2634 C C   . PHE A 1 361 ? -17.866 -20.567 29.570 1.00  95.73 0 A 1
ATOM   2635 O O   . PHE A 1 361 ? -18.071 -19.416 29.961 1.00  94.44 0 A 1
ATOM   2636 C CB  . PHE A 1 361 ? -16.718 -20.126 27.344 1.00  96.00 0 A 1
ATOM   2637 C CG  . PHE A 1 361 ? -15.538 -20.406 26.437 1.00  96.38 0 A 1
ATOM   2638 C CD1 . PHE A 1 361 ? -14.253 -19.970 26.792 1.00  95.37 0 A 1
ATOM   2639 C CD2 . PHE A 1 361 ? -15.707 -21.147 25.254 1.00  95.18 0 A 1
ATOM   2640 C CE1 . PHE A 1 361 ? -13.146 -20.267 25.982 1.00  94.51 0 A 1
ATOM   2641 C CE2 . PHE A 1 361 ? -14.605 -21.450 24.434 1.00  94.68 0 A 1
ATOM   2642 C CZ  . PHE A 1 361 ? -13.326 -21.012 24.805 1.00  95.17 0 A 1
ATOM   2643 N N   . SER A 1 362 ? -18.656 -21.564 29.976 1.00  94.91 0 A 1
ATOM   2644 C CA  . SER A 1 362 ? -19.869 -21.368 30.791 1.00  93.99 0 A 1
ATOM   2645 C C   . SER A 1 362 ? -19.613 -20.732 32.170 1.00  93.80 0 A 1
ATOM   2646 O O   . SER A 1 362 ? -20.520 -20.148 32.770 1.00  91.39 0 A 1
ATOM   2647 C CB  . SER A 1 362 ? -20.586 -22.711 30.973 1.00  91.87 0 A 1
ATOM   2648 O OG  . SER A 1 362 ? -19.791 -23.619 31.717 1.00  80.02 0 A 1
ATOM   2649 N N   . SER A 1 363 ? -18.393 -20.816 32.675 1.00  93.02 0 A 1
ATOM   2650 C CA  . SER A 1 363 ? -17.945 -20.146 33.895 1.00  92.85 0 A 1
ATOM   2651 C C   . SER A 1 363 ? -17.824 -18.623 33.752 1.00  94.04 0 A 1
ATOM   2652 O O   . SER A 1 363 ? -17.911 -17.904 34.754 1.00  92.85 0 A 1
ATOM   2653 C CB  . SER A 1 363 ? -16.599 -20.737 34.338 1.00  90.43 0 A 1
ATOM   2654 O OG  . SER A 1 363 ? -15.646 -20.626 33.310 1.00  85.16 0 A 1
ATOM   2655 N N   . LEU A 1 364 ? -17.674 -18.105 32.516 1.00  94.48 0 A 1
ATOM   2656 C CA  . LEU A 1 364 ? -17.466 -16.696 32.197 1.00  95.64 0 A 1
ATOM   2657 C C   . LEU A 1 364 ? -18.804 -15.956 32.071 1.00  96.09 0 A 1
ATOM   2658 O O   . LEU A 1 364 ? -19.240 -15.562 30.995 1.00  95.37 0 A 1
ATOM   2659 C CB  . LEU A 1 364 ? -16.600 -16.574 30.924 1.00  95.71 0 A 1
ATOM   2660 C CG  . LEU A 1 364 ? -15.276 -17.351 30.932 1.00  94.93 0 A 1
ATOM   2661 C CD1 . LEU A 1 364 ? -14.512 -17.082 29.642 1.00  93.04 0 A 1
ATOM   2662 C CD2 . LEU A 1 364 ? -14.381 -16.967 32.110 1.00  92.45 0 A 1
ATOM   2663 N N   . LYS A 1 365 ? -19.481 -15.756 33.203 1.00  95.61 0 A 1
ATOM   2664 C CA  . LYS A 1 365 ? -20.856 -15.219 33.238 1.00  95.46 0 A 1
ATOM   2665 C C   . LYS A 1 365 ? -21.009 -13.768 32.773 1.00  96.18 0 A 1
ATOM   2666 O O   . LYS A 1 365 ? -22.141 -13.311 32.644 1.00  94.27 0 A 1
ATOM   2667 C CB  . LYS A 1 365 ? -21.439 -15.368 34.648 1.00  93.77 0 A 1
ATOM   2668 C CG  . LYS A 1 365 ? -21.544 -16.835 35.062 1.00  89.94 0 A 1
ATOM   2669 C CD  . LYS A 1 365 ? -22.317 -16.948 36.374 1.00  78.59 0 A 1
ATOM   2670 C CE  . LYS A 1 365 ? -22.419 -18.419 36.741 1.00  71.55 0 A 1
ATOM   2671 N NZ  . LYS A 1 365 ? -23.267 -18.624 37.945 1.00  61.19 1 A 1
ATOM   2672 N N   . SER A 1 366 ? -19.906 -13.052 32.600 1.00  96.21 0 A 1
ATOM   2673 C CA  . SER A 1 366 ? -19.893 -11.660 32.134 1.00  96.55 0 A 1
ATOM   2674 C C   . SER A 1 366 ? -19.418 -11.523 30.687 1.00  97.44 0 A 1
ATOM   2675 O O   . SER A 1 366 ? -19.234 -10.400 30.230 1.00  96.54 0 A 1
ATOM   2676 C CB  . SER A 1 366 ? -19.034 -10.800 33.064 1.00  94.89 0 A 1
ATOM   2677 O OG  . SER A 1 366 ? -19.523 -10.860 34.392 1.00  89.00 0 A 1
ATOM   2678 N N   . LEU A 1 367 ? -19.187 -12.633 29.991 1.00  97.28 0 A 1
ATOM   2679 C CA  . LEU A 1 367 ? -18.609 -12.632 28.652 1.00  97.72 0 A 1
ATOM   2680 C C   . LEU A 1 367 ? -19.570 -12.001 27.642 1.00  97.97 0 A 1
ATOM   2681 O O   . LEU A 1 367 ? -20.711 -12.440 27.505 1.00  97.62 0 A 1
ATOM   2682 C CB  . LEU A 1 367 ? -18.216 -14.069 28.278 1.00  97.50 0 A 1
ATOM   2683 C CG  . LEU A 1 367 ? -17.225 -14.163 27.105 1.00  96.80 0 A 1
ATOM   2684 C CD1 . LEU A 1 367 ? -15.836 -13.640 27.491 1.00  95.68 0 A 1
ATOM   2685 C CD2 . LEU A 1 367 ? -17.069 -15.632 26.701 1.00  95.47 0 A 1
ATOM   2686 N N   . LEU A 1 368 ? -19.081 -10.962 26.940 1.00  97.95 0 A 1
ATOM   2687 C CA  . LEU A 1 368 ? -19.794 -10.232 25.895 1.00  97.93 0 A 1
ATOM   2688 C C   . LEU A 1 368 ? -19.253 -10.584 24.513 1.00  97.87 0 A 1
ATOM   2689 O O   . LEU A 1 368 ? -20.030 -10.755 23.580 1.00  97.17 0 A 1
ATOM   2690 C CB  . LEU A 1 368 ? -19.667 -8.715 26.150 1.00  97.50 0 A 1
ATOM   2691 C CG  . LEU A 1 368 ? -20.198 -8.218 27.510 1.00  95.75 0 A 1
ATOM   2692 C CD1 . LEU A 1 368 ? -19.976 -6.714 27.620 1.00  93.48 0 A 1
ATOM   2693 C CD2 . LEU A 1 368 ? -21.680 -8.509 27.701 1.00  93.06 0 A 1
ATOM   2694 N N   . LEU A 1 369 ? -17.938 -10.733 24.394 1.00  97.37 0 A 1
ATOM   2695 C CA  . LEU A 1 369 ? -17.264 -11.041 23.139 1.00  97.32 0 A 1
ATOM   2696 C C   . LEU A 1 369 ? -16.435 -12.320 23.259 1.00  97.38 0 A 1
ATOM   2697 O O   . LEU A 1 369 ? -15.620 -12.461 24.175 1.00  97.06 0 A 1
ATOM   2698 C CB  . LEU A 1 369 ? -16.448 -9.816 22.696 1.00  96.79 0 A 1
ATOM   2699 C CG  . LEU A 1 369 ? -15.734 -9.969 21.337 1.00  95.98 0 A 1
ATOM   2700 C CD1 . LEU A 1 369 ? -15.596 -8.595 20.694 1.00  92.95 0 A 1
ATOM   2701 C CD2 . LEU A 1 369 ? -14.325 -10.563 21.456 1.00  91.94 0 A 1
ATOM   2702 N N   . LEU A 1 370 ? -16.615 -13.224 22.297 1.00  97.32 0 A 1
ATOM   2703 C CA  . LEU A 1 370 ? -15.813 -14.427 22.145 1.00  97.40 0 A 1
ATOM   2704 C C   . LEU A 1 370 ? -15.398 -14.577 20.672 1.00  97.55 0 A 1
ATOM   2705 O O   . LEU A 1 370 ? -16.249 -14.764 19.806 1.00  97.21 0 A 1
ATOM   2706 C CB  . LEU A 1 370 ? -16.628 -15.622 22.660 1.00  97.27 0 A 1
ATOM   2707 C CG  . LEU A 1 370 ? -15.893 -16.970 22.619 1.00  96.91 0 A 1
ATOM   2708 C CD1 . LEU A 1 370 ? -14.626 -16.973 23.484 1.00  96.08 0 A 1
ATOM   2709 C CD2 . LEU A 1 370 ? -16.831 -18.059 23.163 1.00  95.90 0 A 1
ATOM   2710 N N   . ASP A 1 371 ? -14.096 -14.524 20.429 1.00  97.05 0 A 1
ATOM   2711 C CA  . ASP A 1 371 ? -13.508 -14.822 19.127 1.00  97.01 0 A 1
ATOM   2712 C C   . ASP A 1 371 ? -12.783 -16.170 19.178 1.00  97.08 0 A 1
ATOM   2713 O O   . ASP A 1 371 ? -11.808 -16.338 19.905 1.00  96.40 0 A 1
ATOM   2714 C CB  . ASP A 1 371 ? -12.598 -13.677 18.646 1.00  96.76 0 A 1
ATOM   2715 C CG  . ASP A 1 371 ? -12.292 -13.742 17.139 1.00  96.28 0 A 1
ATOM   2716 O OD1 . ASP A 1 371 ? -12.489 -14.812 16.536 1.00  94.52 0 A 1
ATOM   2717 O OD2 . ASP A 1 371 ? -11.944 -12.691 16.563 1.00  93.93 -1 A 1
ATOM   2718 N N   . LEU A 1 372 ? -13.303 -17.135 18.434 1.00  97.35 0 A 1
ATOM   2719 C CA  . LEU A 1 372 ? -12.755 -18.473 18.256 1.00  97.28 0 A 1
ATOM   2720 C C   . LEU A 1 372 ? -12.449 -18.744 16.779 1.00  97.22 0 A 1
ATOM   2721 O O   . LEU A 1 372 ? -12.436 -19.898 16.336 1.00  96.32 0 A 1
ATOM   2722 C CB  . LEU A 1 372 ? -13.738 -19.525 18.821 1.00  96.97 0 A 1
ATOM   2723 C CG  . LEU A 1 372 ? -14.097 -19.377 20.307 1.00  96.34 0 A 1
ATOM   2724 C CD1 . LEU A 1 372 ? -15.139 -20.431 20.675 1.00  94.97 0 A 1
ATOM   2725 C CD2 . LEU A 1 372 ? -12.888 -19.571 21.217 1.00  94.45 0 A 1
ATOM   2726 N N   . SER A 1 373 ? -12.242 -17.705 15.995 1.00  96.82 0 A 1
ATOM   2727 C CA  . SER A 1 373 ? -11.944 -17.841 14.575 1.00  96.76 0 A 1
ATOM   2728 C C   . SER A 1 373 ? -10.667 -18.663 14.360 1.00  96.53 0 A 1
ATOM   2729 O O   . SER A 1 373 ? -9.681 -18.479 15.061 1.00  95.79 0 A 1
ATOM   2730 C CB  . SER A 1 373 ? -11.806 -16.466 13.922 1.00  96.23 0 A 1
ATOM   2731 O OG  . SER A 1 373 ? -13.012 -15.739 14.077 1.00  92.94 0 A 1
ATOM   2732 N N   . GLY A 1 374 ? -10.687 -19.578 13.395 1.00  96.90 0 A 1
ATOM   2733 C CA  . GLY A 1 374 ? -9.549 -20.454 13.116 1.00  96.72 0 A 1
ATOM   2734 C C   . GLY A 1 374 ? -9.339 -21.592 14.118 1.00  96.81 0 A 1
ATOM   2735 O O   . GLY A 1 374 ? -8.381 -22.357 13.970 1.00  95.37 0 A 1
ATOM   2736 N N   . ASP A 1 375 ? -10.214 -21.739 15.113 1.00  97.06 0 A 1
ATOM   2737 C CA  . ASP A 1 375 ? -10.120 -22.814 16.098 1.00  97.01 0 A 1
ATOM   2738 C C   . ASP A 1 375 ? -10.819 -24.098 15.639 1.00  96.94 0 A 1
ATOM   2739 O O   . ASP A 1 375 ? -11.777 -24.104 14.866 1.00  95.36 0 A 1
ATOM   2740 C CB  . ASP A 1 375 ? -10.658 -22.356 17.460 1.00  96.44 0 A 1
ATOM   2741 C CG  . ASP A 1 375 ? -9.749 -21.353 18.176 1.00  95.79 0 A 1
ATOM   2742 O OD1 . ASP A 1 375 ? -8.535 -21.308 17.868 1.00  92.25 0 A 1
ATOM   2743 O OD2 . ASP A 1 375 ? -10.232 -20.719 19.136 1.00  92.06 -1 A 1
ATOM   2744 N N   . TRP A 1 376 ? -10.358 -25.216 16.172 1.00  96.57 0 A 1
ATOM   2745 C CA  . TRP A 1 376 ? -11.035 -26.494 16.000 1.00  96.14 0 A 1
ATOM   2746 C C   . TRP A 1 376 ? -12.151 -26.637 17.039 1.00  96.03 0 A 1
ATOM   2747 O O   . TRP A 1 376 ? -11.900 -26.949 18.201 1.00  95.04 0 A 1
ATOM   2748 C CB  . TRP A 1 376 ? -10.034 -27.647 16.051 1.00  95.15 0 A 1
ATOM   2749 C CG  . TRP A 1 376 ? -10.614 -29.002 15.746 1.00  94.14 0 A 1
ATOM   2750 C CD1 . TRP A 1 376 ? -11.777 -29.246 15.111 1.00  91.01 0 A 1
ATOM   2751 C CD2 . TRP A 1 376 ? -10.052 -30.302 16.071 1.00  92.80 0 A 1
ATOM   2752 C CE2 . TRP A 1 376 ? -10.942 -31.303 15.594 1.00  91.38 0 A 1
ATOM   2753 C CE3 . TRP A 1 376 ? -8.873 -30.736 16.721 1.00  89.58 0 A 1
ATOM   2754 N NE1 . TRP A 1 376 ? -11.981 -30.623 15.024 1.00  89.67 0 A 1
ATOM   2755 C CZ2 . TRP A 1 376 ? -10.683 -32.688 15.751 1.00  88.37 0 A 1
ATOM   2756 C CZ3 . TRP A 1 376 ? -8.610 -32.104 16.873 1.00  87.43 0 A 1
ATOM   2757 C CH2 . TRP A 1 376 ? -9.503 -33.068 16.395 1.00  86.71 0 A 1
ATOM   2758 N N   . ILE A 1 377 ? -13.393 -26.432 16.608 1.00  96.42 0 A 1
ATOM   2759 C CA  . ILE A 1 377 ? -14.558 -26.447 17.503 1.00  96.58 0 A 1
ATOM   2760 C C   . ILE A 1 377 ? -15.294 -27.784 17.407 1.00  96.50 0 A 1
ATOM   2761 O O   . ILE A 1 377 ? -15.497 -28.344 16.330 1.00  95.45 0 A 1
ATOM   2762 C CB  . ILE A 1 377 ? -15.456 -25.227 17.231 1.00  95.52 0 A 1
ATOM   2763 C CG1 . ILE A 1 377 ? -14.630 -23.928 17.395 1.00  92.15 0 A 1
ATOM   2764 C CG2 . ILE A 1 377 ? -16.659 -25.209 18.190 1.00  92.23 0 A 1
ATOM   2765 C CD1 . ILE A 1 377 ? -15.377 -22.683 16.978 1.00  79.77 0 A 1
ATOM   2766 N N   . SER A 1 378 ? -15.725 -28.287 18.552 1.00  96.07 0 A 1
ATOM   2767 C CA  . SER A 1 378 ? -16.587 -29.461 18.641 1.00  95.69 0 A 1
ATOM   2768 C C   . SER A 1 378 ? -17.917 -29.200 17.929 1.00  95.57 0 A 1
ATOM   2769 O O   . SER A 1 378 ? -18.682 -28.318 18.317 1.00  94.12 0 A 1
ATOM   2770 C CB  . SER A 1 378 ? -16.840 -29.810 20.108 1.00  94.11 0 A 1
ATOM   2771 O OG  . SER A 1 378 ? -17.781 -30.861 20.203 1.00  87.30 0 A 1
ATOM   2772 N N   . LYS A 1 379 ? -18.250 -30.019 16.932 1.00  94.60 0 A 1
ATOM   2773 C CA  . LYS A 1 379 ? -19.532 -29.894 16.221 1.00  94.18 0 A 1
ATOM   2774 C C   . LYS A 1 379 ? -20.742 -29.983 17.157 1.00  94.31 0 A 1
ATOM   2775 O O   . LYS A 1 379 ? -21.742 -29.321 16.924 1.00  92.20 0 A 1
ATOM   2776 C CB  . LYS A 1 379 ? -19.651 -30.961 15.122 1.00  91.84 0 A 1
ATOM   2777 C CG  . LYS A 1 379 ? -18.688 -30.705 13.958 1.00  79.92 0 A 1
ATOM   2778 C CD  . LYS A 1 379 ? -18.983 -31.662 12.794 1.00  75.27 0 A 1
ATOM   2779 C CE  . LYS A 1 379 ? -18.081 -31.322 11.618 1.00  62.87 0 A 1
ATOM   2780 N NZ  . LYS A 1 379 ? -18.473 -32.040 10.379 1.00  54.95 1 A 1
ATOM   2781 N N   . ALA A 1 380 ? -20.643 -30.784 18.217 1.00  93.93 0 A 1
ATOM   2782 C CA  . ALA A 1 380 ? -21.714 -30.925 19.204 1.00  93.40 0 A 1
ATOM   2783 C C   . ALA A 1 380 ? -22.001 -29.602 19.940 1.00  93.49 0 A 1
ATOM   2784 O O   . ALA A 1 380 ? -23.154 -29.310 20.227 1.00  90.79 0 A 1
ATOM   2785 C CB  . ALA A 1 380 ? -21.330 -32.035 20.183 1.00  91.88 0 A 1
ATOM   2786 N N   . SER A 1 381 ? -20.976 -28.782 20.180 1.00  92.95 0 A 1
ATOM   2787 C CA  . SER A 1 381 ? -21.138 -27.487 20.850 1.00  92.91 0 A 1
ATOM   2788 C C   . SER A 1 381 ? -21.655 -26.367 19.949 1.00  93.52 0 A 1
ATOM   2789 O O   . SER A 1 381 ? -21.933 -25.281 20.438 1.00  90.82 0 A 1
ATOM   2790 C CB  . SER A 1 381 ? -19.839 -27.078 21.560 1.00  90.49 0 A 1
ATOM   2791 O OG  . SER A 1 381 ? -18.703 -27.151 20.730 1.00  84.43 0 A 1
ATOM   2792 N N   . LEU A 1 382 ? -21.856 -26.620 18.655 1.00  94.18 0 A 1
ATOM   2793 C CA  . LEU A 1 382 ? -22.511 -25.688 17.729 1.00  94.88 0 A 1
ATOM   2794 C C   . LEU A 1 382 ? -24.026 -25.915 17.610 1.00  94.75 0 A 1
ATOM   2795 O O   . LEU A 1 382 ? -24.703 -25.254 16.823 1.00  92.35 0 A 1
ATOM   2796 C CB  . LEU A 1 382 ? -21.800 -25.757 16.362 1.00  94.26 0 A 1
ATOM   2797 C CG  . LEU A 1 382 ? -20.310 -25.355 16.381 1.00  94.11 0 A 1
ATOM   2798 C CD1 . LEU A 1 382 ? -19.711 -25.553 14.990 1.00  91.68 0 A 1
ATOM   2799 C CD2 . LEU A 1 382 ? -20.118 -23.894 16.789 1.00  91.29 0 A 1
ATOM   2800 N N   . THR A 1 383 ? -24.569 -26.842 18.396 1.00  93.87 0 A 1
ATOM   2801 C CA  . THR A 1 383 ? -25.998 -27.184 18.393 1.00  92.92 0 A 1
ATOM   2802 C C   . THR A 1 383 ? -26.782 -26.357 19.419 1.00  92.01 0 A 1
ATOM   2803 O O   . THR A 1 383 ? -26.220 -25.631 20.240 1.00  87.30 0 A 1
ATOM   2804 C CB  . THR A 1 383 ? -26.214 -28.687 18.625 1.00  90.63 0 A 1
ATOM   2805 C CG2 . THR A 1 383 ? -25.440 -29.566 17.648 1.00  80.80 0 A 1
ATOM   2806 O OG1 . THR A 1 383 ? -25.866 -29.048 19.937 1.00  82.06 0 A 1
ATOM   2807 N N   . LEU A 1 384 ? -28.097 -26.471 19.381 1.00  90.70 0 A 1
ATOM   2808 C CA  . LEU A 1 384 ? -29.017 -25.812 20.324 1.00  89.53 0 A 1
ATOM   2809 C C   . LEU A 1 384 ? -28.766 -26.163 21.799 1.00  88.20 0 A 1
ATOM   2810 O O   . LEU A 1 384 ? -29.067 -25.353 22.667 1.00  79.31 0 A 1
ATOM   2811 C CB  . LEU A 1 384 ? -30.454 -26.209 19.929 1.00  85.31 0 A 1
ATOM   2812 C CG  . LEU A 1 384 ? -31.153 -25.119 19.098 1.00  82.30 0 A 1
ATOM   2813 C CD1 . LEU A 1 384 ? -32.097 -25.736 18.075 1.00  74.94 0 A 1
ATOM   2814 C CD2 . LEU A 1 384 ? -31.963 -24.199 19.995 1.00  76.24 0 A 1
ATOM   2815 N N   . ASP A 1 385 ? -28.232 -27.353 22.079 1.00  87.87 0 A 1
ATOM   2816 C CA  . ASP A 1 385 ? -28.008 -27.854 23.437 1.00  86.89 0 A 1
ATOM   2817 C C   . ASP A 1 385 ? -26.677 -27.372 24.036 1.00  86.83 0 A 1
ATOM   2818 O O   . ASP A 1 385 ? -26.302 -27.771 25.140 1.00  78.80 0 A 1
ATOM   2819 C CB  . ASP A 1 385 ? -28.112 -29.388 23.433 1.00  81.87 0 A 1
ATOM   2820 C CG  . ASP A 1 385 ? -29.479 -29.904 22.976 1.00  75.93 0 A 1
ATOM   2821 O OD1 . ASP A 1 385 ? -30.502 -29.274 23.319 1.00  67.67 0 A 1
ATOM   2822 O OD2 . ASP A 1 385 ? -29.496 -30.940 22.286 1.00  68.01 -1 A 1
ATOM   2823 N N   . SER A 1 386 ? -25.954 -26.519 23.332 1.00  86.10 0 A 1
ATOM   2824 C CA  . SER A 1 386 ? -24.667 -26.002 23.783 1.00  85.88 0 A 1
ATOM   2825 C C   . SER A 1 386 ? -24.814 -25.067 24.987 1.00  86.81 0 A 1
ATOM   2826 O O   . SER A 1 386 ? -25.593 -24.115 24.985 1.00  80.89 0 A 1
ATOM   2827 C CB  . SER A 1 386 ? -23.950 -25.272 22.651 1.00  80.43 0 A 1
ATOM   2828 O OG  . SER A 1 386 ? -22.668 -24.899 23.081 1.00  73.91 0 A 1
ATOM   2829 N N   . TYR A 1 387 ? -23.978 -25.291 26.004 1.00  89.08 0 A 1
ATOM   2830 C CA  . TYR A 1 387 ? -23.843 -24.391 27.144 1.00  89.31 0 A 1
ATOM   2831 C C   . TYR A 1 387 ? -22.812 -23.304 26.836 1.00  90.86 0 A 1
ATOM   2832 O O   . TYR A 1 387 ? -21.636 -23.419 27.180 1.00  87.23 0 A 1
ATOM   2833 C CB  . TYR A 1 387 ? -23.496 -25.181 28.418 1.00  84.11 0 A 1
ATOM   2834 C CG  . TYR A 1 387 ? -24.699 -25.781 29.093 1.00  76.43 0 A 1
ATOM   2835 C CD1 . TYR A 1 387 ? -25.369 -25.066 30.104 1.00  67.97 0 A 1
ATOM   2836 C CD2 . TYR A 1 387 ? -25.170 -27.059 28.723 1.00  66.20 0 A 1
ATOM   2837 C CE1 . TYR A 1 387 ? -26.491 -25.618 30.750 1.00  58.54 0 A 1
ATOM   2838 C CE2 . TYR A 1 387 ? -26.292 -27.611 29.348 1.00  58.29 0 A 1
ATOM   2839 C CZ  . TYR A 1 387 ? -26.941 -26.895 30.365 1.00  57.08 0 A 1
ATOM   2840 O OH  . TYR A 1 387 ? -28.034 -27.440 30.994 1.00  50.28 0 A 1
ATOM   2841 N N   . ILE A 1 388 ? -23.263 -22.220 26.217 1.00  92.06 0 A 1
ATOM   2842 C CA  . ILE A 1 388 ? -22.469 -21.008 25.996 1.00  92.96 0 A 1
ATOM   2843 C C   . ILE A 1 388 ? -23.066 -19.840 26.800 1.00  94.31 0 A 1
ATOM   2844 O O   . ILE A 1 388 ? -24.282 -19.825 27.017 1.00  93.47 0 A 1
ATOM   2845 C CB  . ILE A 1 388 ? -22.350 -20.747 24.482 1.00  89.92 0 A 1
ATOM   2846 C CG1 . ILE A 1 388 ? -21.256 -19.708 24.182 1.00  77.68 0 A 1
ATOM   2847 C CG2 . ILE A 1 388 ? -23.698 -20.343 23.861 1.00  75.03 0 A 1
ATOM   2848 C CD1 . ILE A 1 388 ? -20.819 -19.682 22.715 1.00  72.98 0 A 1
ATOM   2849 N N   . PRO A 1 389 ? -22.275 -18.880 27.281 1.00  94.50 0 A 1
ATOM   2850 C CA  . PRO A 1 389 ? -22.801 -17.719 28.002 1.00  95.16 0 A 1
ATOM   2851 C C   . PRO A 1 389 ? -23.848 -16.965 27.174 1.00  95.80 0 A 1
ATOM   2852 O O   . PRO A 1 389 ? -23.550 -16.428 26.115 1.00  95.22 0 A 1
ATOM   2853 C CB  . PRO A 1 389 ? -21.589 -16.849 28.326 1.00  93.61 0 A 1
ATOM   2854 C CG  . PRO A 1 389 ? -20.425 -17.838 28.330 1.00  90.52 0 A 1
ATOM   2855 C CD  . PRO A 1 389 ? -20.814 -18.841 27.255 1.00  93.44 0 A 1
ATOM   2856 N N   . SER A 1 390 ? -25.073 -16.855 27.705 1.00  95.33 0 A 1
ATOM   2857 C CA  . SER A 1 390 ? -26.163 -16.117 27.041 1.00  95.21 0 A 1
ATOM   2858 C C   . SER A 1 390 ? -25.973 -14.597 27.037 1.00  96.23 0 A 1
ATOM   2859 O O   . SER A 1 390 ? -26.779 -13.877 26.454 1.00  95.00 0 A 1
ATOM   2860 C CB  . SER A 1 390 ? -27.494 -16.461 27.715 1.00  92.68 0 A 1
ATOM   2861 O OG  . SER A 1 390 ? -27.458 -16.108 29.083 1.00  82.80 0 A 1
ATOM   2862 N N   . THR A 1 391 ? -24.931 -14.107 27.705 1.00  96.68 0 A 1
ATOM   2863 C CA  . THR A 1 391 ? -24.527 -12.698 27.730 1.00  97.15 0 A 1
ATOM   2864 C C   . THR A 1 391 ? -23.837 -12.253 26.442 1.00  97.65 0 A 1
ATOM   2865 O O   . THR A 1 391 ? -23.686 -11.055 26.260 1.00  97.11 0 A 1
ATOM   2866 C CB  . THR A 1 391 ? -23.584 -12.443 28.907 1.00  96.62 0 A 1
ATOM   2867 C CG2 . THR A 1 391 ? -24.313 -12.546 30.244 1.00  92.46 0 A 1
ATOM   2868 O OG1 . THR A 1 391 ? -22.556 -13.419 28.922 1.00  93.28 0 A 1
ATOM   2869 N N   . LEU A 1 392 ? -23.411 -13.192 25.582 1.00  97.55 0 A 1
ATOM   2870 C CA  . LEU A 1 392 ? -22.650 -12.876 24.384 1.00  97.78 0 A 1
ATOM   2871 C C   . LEU A 1 392 ? -23.404 -11.906 23.461 1.00  97.98 0 A 1
ATOM   2872 O O   . LEU A 1 392 ? -24.540 -12.151 23.065 1.00  97.49 0 A 1
ATOM   2873 C CB  . LEU A 1 392 ? -22.281 -14.153 23.609 1.00  97.24 0 A 1
ATOM   2874 C CG  . LEU A 1 392 ? -21.114 -14.951 24.228 1.00  95.57 0 A 1
ATOM   2875 C CD1 . LEU A 1 392 ? -20.949 -16.271 23.481 1.00  94.11 0 A 1
ATOM   2876 C CD2 . LEU A 1 392 ? -19.783 -14.207 24.141 1.00  93.80 0 A 1
ATOM   2877 N N   . GLU A 1 393 ? -22.697 -10.835 23.095 1.00  97.92 0 A 1
ATOM   2878 C CA  . GLU A 1 393 ? -23.090 -9.842 22.095 1.00  98.05 0 A 1
ATOM   2879 C C   . GLU A 1 393 ? -22.336 -10.068 20.780 1.00  97.97 0 A 1
ATOM   2880 O O   . GLU A 1 393 ? -22.858 -9.784 19.709 1.00  97.25 0 A 1
ATOM   2881 C CB  . GLU A 1 393 ? -22.840 -8.435 22.657 1.00  98.03 0 A 1
ATOM   2882 C CG  . GLU A 1 393 ? -23.665 -8.165 23.928 1.00  97.58 0 A 1
ATOM   2883 C CD  . GLU A 1 393 ? -23.530 -6.751 24.507 1.00  97.26 0 A 1
ATOM   2884 O OE1 . GLU A 1 393 ? -24.492 -6.318 25.182 1.00  93.80 0 A 1
ATOM   2885 O OE2 . GLU A 1 393 ? -22.468 -6.123 24.314 1.00  94.51 -1 A 1
ATOM   2886 N N   . VAL A 1 394 ? -21.152 -10.673 20.873 1.00  97.40 0 A 1
ATOM   2887 C CA  . VAL A 1 394 ? -20.306 -11.000 19.722 1.00  97.40 0 A 1
ATOM   2888 C C   . VAL A 1 394 ? -19.839 -12.452 19.799 1.00  97.34 0 A 1
ATOM   2889 O O   . VAL A 1 394 ? -19.256 -12.878 20.792 1.00  96.88 0 A 1
ATOM   2890 C CB  . VAL A 1 394 ? -19.092 -10.060 19.617 1.00  96.85 0 A 1
ATOM   2891 C CG1 . VAL A 1 394 ? -18.266 -10.333 18.357 1.00  95.75 0 A 1
ATOM   2892 C CG2 . VAL A 1 394 ? -19.508 -8.584 19.611 1.00  96.14 0 A 1
ATOM   2893 N N   . LEU A 1 395 ? -20.046 -13.198 18.717 1.00  97.21 0 A 1
ATOM   2894 C CA  . LEU A 1 395 ? -19.464 -14.521 18.531 1.00  97.28 0 A 1
ATOM   2895 C C   . LEU A 1 395 ? -18.876 -14.622 17.123 1.00  97.32 0 A 1
ATOM   2896 O O   . LEU A 1 395 ? -19.605 -14.593 16.132 1.00  97.05 0 A 1
ATOM   2897 C CB  . LEU A 1 395 ? -20.526 -15.591 18.826 1.00  96.93 0 A 1
ATOM   2898 C CG  . LEU A 1 395 ? -20.025 -17.037 18.702 1.00  96.28 0 A 1
ATOM   2899 C CD1 . LEU A 1 395 ? -18.846 -17.356 19.627 1.00  95.09 0 A 1
ATOM   2900 C CD2 . LEU A 1 395 ? -21.162 -18.000 19.084 1.00  94.74 0 A 1
ATOM   2901 N N   . ARG A 1 396 ? -17.545 -14.747 17.053 1.00  96.69 0 A 1
ATOM   2902 C CA  . ARG A 1 396 ? -16.794 -14.926 15.818 1.00  96.73 0 A 1
ATOM   2903 C C   . ARG A 1 396 ? -16.329 -16.373 15.683 1.00  96.75 0 A 1
ATOM   2904 O O   . ARG A 1 396 ? -15.671 -16.907 16.585 1.00  96.36 0 A 1
ATOM   2905 C CB  . ARG A 1 396 ? -15.609 -13.961 15.758 1.00  96.35 0 A 1
ATOM   2906 C CG  . ARG A 1 396 ? -16.034 -12.488 15.601 1.00  94.66 0 A 1
ATOM   2907 C CD  . ARG A 1 396 ? -14.835 -11.532 15.616 1.00  93.20 0 A 1
ATOM   2908 N NE  . ARG A 1 396 ? -13.825 -11.846 14.603 1.00  90.25 0 A 1
ATOM   2909 C CZ  . ARG A 1 396 ? -13.773 -11.447 13.337 1.00  90.34 0 A 1
ATOM   2910 N NH1 . ARG A 1 396 ? -14.596 -10.578 12.837 1.00  80.68 1 A 1
ATOM   2911 N NH2 . ARG A 1 396 ? -12.884 -11.932 12.539 1.00  85.39 0 A 1
ATOM   2912 N N   . LEU A 1 397 ? -16.677 -16.997 14.571 1.00  97.42 0 A 1
ATOM   2913 C CA  . LEU A 1 397 ? -16.352 -18.379 14.208 1.00  97.49 0 A 1
ATOM   2914 C C   . LEU A 1 397 ? -15.887 -18.441 12.742 1.00  97.39 0 A 1
ATOM   2915 O O   . LEU A 1 397 ? -16.329 -19.292 11.964 1.00  96.51 0 A 1
ATOM   2916 C CB  . LEU A 1 397 ? -17.572 -19.294 14.463 1.00  97.19 0 A 1
ATOM   2917 C CG  . LEU A 1 397 ? -18.092 -19.373 15.911 1.00  96.51 0 A 1
ATOM   2918 C CD1 . LEU A 1 397 ? -19.319 -20.285 15.957 1.00  95.31 0 A 1
ATOM   2919 C CD2 . LEU A 1 397 ? -17.065 -19.950 16.871 1.00  94.90 0 A 1
ATOM   2920 N N   . GLU A 1 398 ? -15.035 -17.520 12.342 1.00  96.53 0 A 1
ATOM   2921 C CA  . GLU A 1 398 ? -14.453 -17.514 11.004 1.00  96.42 0 A 1
ATOM   2922 C C   . GLU A 1 398 ? -13.390 -18.609 10.863 1.00  96.69 0 A 1
ATOM   2923 O O   . GLU A 1 398 ? -12.756 -19.006 11.842 1.00  96.12 0 A 1
ATOM   2924 C CB  . GLU A 1 398 ? -13.840 -16.143 10.690 1.00  95.70 0 A 1
ATOM   2925 C CG  . GLU A 1 398 ? -14.882 -15.023 10.662 1.00  92.72 0 A 1
ATOM   2926 C CD  . GLU A 1 398 ? -14.293 -13.656 10.313 1.00  89.95 0 A 1
ATOM   2927 O OE1 . GLU A 1 398 ? -15.110 -12.724 10.126 1.00  83.10 0 A 1
ATOM   2928 O OE2 . GLU A 1 398 ? -13.053 -13.517 10.269 1.00  83.09 -1 A 1
ATOM   2929 N N   . HIS A 1 399 ? -13.181 -19.136  9.666 1.00  96.34 0 A 1
ATOM   2930 C CA  . HIS A 1 399 ? -12.145 -20.155  9.426 1.00  96.36 0 A 1
ATOM   2931 C C   . HIS A 1 399 ? -12.235 -21.404 10.326 1.00  96.78 0 A 1
ATOM   2932 O O   . HIS A 1 399 ? -11.220 -22.037 10.615 1.00  95.60 0 A 1
ATOM   2933 C CB  . HIS A 1 399 ? -10.751 -19.506  9.467 1.00  95.02 0 A 1
ATOM   2934 C CG  . HIS A 1 399 ? -10.545 -18.383  8.497 1.00  93.70 0 A 1
ATOM   2935 C CD2 . HIS A 1 399 ? -10.595 -17.039  8.758 1.00  84.32 0 A 1
ATOM   2936 N ND1 . HIS A 1 399 ? -10.199 -18.528  7.168 1.00  83.19 0 A 1
ATOM   2937 C CE1 . HIS A 1 399 ? -10.038 -17.301  6.645 1.00  85.18 0 A 1
ATOM   2938 N NE2 . HIS A 1 399 ? -10.261 -16.363  7.581 1.00  87.64 0 A 1
ATOM   2939 N N   . CYS A 1 400 ? -13.432 -21.788 10.777 1.00  97.27 0 A 1
ATOM   2940 C CA  . CYS A 1 400 ? -13.651 -22.917 11.684 1.00  97.38 0 A 1
ATOM   2941 C C   . CYS A 1 400 ? -14.043 -24.225 10.981 1.00  97.12 0 A 1
ATOM   2942 O O   . CYS A 1 400 ? -14.410 -25.203 11.637 1.00  94.63 0 A 1
ATOM   2943 C CB  . CYS A 1 400 ? -14.682 -22.511 12.744 1.00  97.32 0 A 1
ATOM   2944 S SG  . CYS A 1 400 ? -13.999 -21.244 13.858 1.00  96.87 0 A 1
ATOM   2945 N N   . ASP A 1 401 ? -13.999 -24.267  9.664 1.00  97.33 0 A 1
ATOM   2946 C CA  . ASP A 1 401 ? -14.401 -25.432  8.854 1.00  97.02 0 A 1
ATOM   2947 C C   . ASP A 1 401 ? -15.857 -25.902  9.098 1.00  97.23 0 A 1
ATOM   2948 O O   . ASP A 1 401 ? -16.186 -27.091  9.008 1.00  96.06 0 A 1
ATOM   2949 C CB  . ASP A 1 401 ? -13.322 -26.532  9.005 1.00  95.96 0 A 1
ATOM   2950 C CG  . ASP A 1 401 ? -13.415 -27.602  7.924 1.00  92.77 0 A 1
ATOM   2951 O OD1 . ASP A 1 401 ? -13.664 -27.267  6.748 1.00  87.83 0 A 1
ATOM   2952 O OD2 . ASP A 1 401 ? -13.272 -28.814  8.220 1.00  85.90 -1 A 1
ATOM   2953 N N   . ILE A 1 402 ? -16.754 -24.948  9.405 1.00  97.44 0 A 1
ATOM   2954 C CA  . ILE A 1 402 ? -18.169 -25.209  9.699 1.00  97.66 0 A 1
ATOM   2955 C C   . ILE A 1 402 ? -18.921 -25.468  8.389 1.00  97.78 0 A 1
ATOM   2956 O O   . ILE A 1 402 ? -18.790 -24.711  7.428 1.00  97.23 0 A 1
ATOM   2957 C CB  . ILE A 1 402 ? -18.775 -24.039 10.508 1.00  97.33 0 A 1
ATOM   2958 C CG1 . ILE A 1 402 ? -18.020 -23.842 11.844 1.00  96.04 0 A 1
ATOM   2959 C CG2 . ILE A 1 402 ? -20.277 -24.303 10.783 1.00  95.97 0 A 1
ATOM   2960 C CD1 . ILE A 1 402 ? -18.418 -22.573 12.604 1.00  93.66 0 A 1
ATOM   2961 N N   . SER A 1 403 ? -19.722 -26.544  8.348 1.00  97.62 0 A 1
ATOM   2962 C CA  . SER A 1 403 ? -20.436 -26.975  7.139 1.00  97.35 0 A 1
ATOM   2963 C C   . SER A 1 403 ? -21.938 -26.696  7.144 1.00  97.55 0 A 1
ATOM   2964 O O   . SER A 1 403 ? -22.579 -26.777  6.099 1.00  96.23 0 A 1
ATOM   2965 C CB  . SER A 1 403 ? -20.203 -28.472  6.904 1.00  95.93 0 A 1
ATOM   2966 O OG  . SER A 1 403 ? -20.651 -29.246  7.998 1.00  88.74 0 A 1
ATOM   2967 N N   . GLU A 1 404 ? -22.502 -26.406  8.310 1.00  96.78 0 A 1
ATOM   2968 C CA  . GLU A 1 404 ? -23.925 -26.143  8.496 1.00  96.42 0 A 1
ATOM   2969 C C   . GLU A 1 404 ? -24.099 -24.897  9.352 1.00  96.97 0 A 1
ATOM   2970 O O   . GLU A 1 404 ? -23.284 -24.633 10.230 1.00  95.74 0 A 1
ATOM   2971 C CB  . GLU A 1 404 ? -24.621 -27.342  9.170 1.00  93.88 0 A 1
ATOM   2972 C CG  . GLU A 1 404 ? -24.684 -28.573  8.275 1.00  81.96 0 A 1
ATOM   2973 C CD  . GLU A 1 404 ? -25.397 -29.767  8.916 1.00  80.05 0 A 1
ATOM   2974 O OE1 . GLU A 1 404 ? -25.430 -30.845  8.266 1.00  72.80 0 A 1
ATOM   2975 O OE2 . GLU A 1 404 ? -25.882 -29.646 10.068 1.00  73.00 -1 A 1
ATOM   2976 N N   . PHE A 1 405 ? -25.177 -24.137  9.127 1.00  96.75 0 A 1
ATOM   2977 C CA  . PHE A 1 405 ? -25.431 -22.930  9.906 1.00  97.04 0 A 1
ATOM   2978 C C   . PHE A 1 405 ? -25.549 -23.272 11.404 1.00  96.91 0 A 1
ATOM   2979 O O   . PHE A 1 405 ? -26.411 -24.078 11.773 1.00  96.08 0 A 1
ATOM   2980 C CB  . PHE A 1 405 ? -26.667 -22.201  9.377 1.00  96.77 0 A 1
ATOM   2981 C CG  . PHE A 1 405 ? -26.680 -20.754  9.798 1.00  97.10 0 A 1
ATOM   2982 C CD1 . PHE A 1 405 ? -27.050 -20.387 11.107 1.00  96.00 0 A 1
ATOM   2983 C CD2 . PHE A 1 405 ? -26.220 -19.760  8.913 1.00  95.77 0 A 1
ATOM   2984 C CE1 . PHE A 1 405 ? -26.944 -19.060 11.532 1.00  94.98 0 A 1
ATOM   2985 C CE2 . PHE A 1 405 ? -26.119 -18.422  9.329 1.00  94.70 0 A 1
ATOM   2986 C CZ  . PHE A 1 405 ? -26.472 -18.079 10.639 1.00  95.42 0 A 1
ATOM   2987 N N   . PRO A 1 406 ? -24.724 -22.693 12.289 1.00  97.38 0 A 1
ATOM   2988 C CA  . PRO A 1 406 ? -24.675 -23.103 13.682 1.00  97.09 0 A 1
ATOM   2989 C C   . PRO A 1 406 ? -25.959 -22.740 14.438 1.00  96.80 0 A 1
ATOM   2990 O O   . PRO A 1 406 ? -26.254 -21.568 14.655 1.00  95.80 0 A 1
ATOM   2991 C CB  . PRO A 1 406 ? -23.443 -22.426 14.291 1.00  96.25 0 A 1
ATOM   2992 C CG  . PRO A 1 406 ? -22.591 -22.031 13.090 1.00  94.05 0 A 1
ATOM   2993 C CD  . PRO A 1 406 ? -23.628 -21.792 11.995 1.00  96.74 0 A 1
ATOM   2994 N N   . ASN A 1 407 ? -26.700 -23.741 14.908 1.00  96.51 0 A 1
ATOM   2995 C CA  . ASN A 1 407 ? -27.945 -23.511 15.653 1.00  96.16 0 A 1
ATOM   2996 C C   . ASN A 1 407 ? -27.726 -22.891 17.043 1.00  96.27 0 A 1
ATOM   2997 O O   . ASN A 1 407 ? -28.673 -22.346 17.604 1.00  94.10 0 A 1
ATOM   2998 C CB  . ASN A 1 407 ? -28.727 -24.825 15.742 1.00  94.58 0 A 1
ATOM   2999 C CG  . ASN A 1 407 ? -29.416 -25.173 14.436 1.00  91.97 0 A 1
ATOM   3000 N ND2 . ASN A 1 407 ? -29.264 -26.387 13.962 1.00  80.28 0 A 1
ATOM   3001 O OD1 . ASN A 1 407 ? -30.126 -24.377 13.853 1.00  81.93 0 A 1
ATOM   3002 N N   . VAL A 1 408 ? -26.505 -22.932 17.582 1.00  96.01 0 A 1
ATOM   3003 C CA  . VAL A 1 408 ? -26.152 -22.298 18.863 1.00  95.58 0 A 1
ATOM   3004 C C   . VAL A 1 408 ? -26.494 -20.805 18.875 1.00  95.71 0 A 1
ATOM   3005 O O   . VAL A 1 408 ? -26.957 -20.293 19.888 1.00  94.74 0 A 1
ATOM   3006 C CB  . VAL A 1 408 ? -24.675 -22.557 19.198 1.00  94.32 0 A 1
ATOM   3007 C CG1 . VAL A 1 408 ? -23.678 -21.875 18.241 1.00  91.39 0 A 1
ATOM   3008 C CG2 . VAL A 1 408 ? -24.352 -22.136 20.626 1.00  90.67 0 A 1
ATOM   3009 N N   . PHE A 1 409 ? -26.378 -20.115 17.740 1.00  96.10 0 A 1
ATOM   3010 C CA  . PHE A 1 409 ? -26.715 -18.688 17.625 1.00  96.38 0 A 1
ATOM   3011 C C   . PHE A 1 409 ? -28.198 -18.408 17.921 1.00  96.10 0 A 1
ATOM   3012 O O   . PHE A 1 409 ? -28.535 -17.331 18.402 1.00  95.03 0 A 1
ATOM   3013 C CB  . PHE A 1 409 ? -26.357 -18.195 16.226 1.00  96.07 0 A 1
ATOM   3014 C CG  . PHE A 1 409 ? -24.867 -18.081 15.975 1.00  96.31 0 A 1
ATOM   3015 C CD1 . PHE A 1 409 ? -24.193 -16.884 16.278 1.00  93.73 0 A 1
ATOM   3016 C CD2 . PHE A 1 409 ? -24.141 -19.134 15.417 1.00  93.55 0 A 1
ATOM   3017 C CE1 . PHE A 1 409 ? -22.824 -16.748 16.038 1.00  92.10 0 A 1
ATOM   3018 C CE2 . PHE A 1 409 ? -22.764 -19.013 15.180 1.00  92.50 0 A 1
ATOM   3019 C CZ  . PHE A 1 409 ? -22.101 -17.814 15.484 1.00  93.87 0 A 1
ATOM   3020 N N   . LYS A 1 410 ? -29.089 -19.366 17.691 1.00  95.98 0 A 1
ATOM   3021 C CA  . LYS A 1 410 ? -30.538 -19.194 17.866 1.00  95.57 0 A 1
ATOM   3022 C C   . LYS A 1 410 ? -30.941 -18.879 19.312 1.00  95.08 0 A 1
ATOM   3023 O O   . LYS A 1 410 ? -31.989 -18.272 19.529 1.00  92.92 0 A 1
ATOM   3024 C CB  . LYS A 1 410 ? -31.232 -20.466 17.354 1.00  94.61 0 A 1
ATOM   3025 C CG  . LYS A 1 410 ? -32.751 -20.316 17.253 1.00  91.23 0 A 1
ATOM   3026 C CD  . LYS A 1 410 ? -33.352 -21.575 16.622 1.00  90.18 0 A 1
ATOM   3027 C CE  . LYS A 1 410 ? -34.864 -21.419 16.473 1.00  83.46 0 A 1
ATOM   3028 N NZ  . LYS A 1 410 ? -35.436 -22.571 15.746 1.00  77.09 1 A 1
ATOM   3029 N N   . THR A 1 411 ? -30.142 -19.297 20.288 1.00  94.37 0 A 1
ATOM   3030 C CA  . THR A 1 411 ? -30.414 -19.064 21.716 1.00  92.98 0 A 1
ATOM   3031 C C   . THR A 1 411 ? -29.745 -17.804 22.261 1.00  93.69 0 A 1
ATOM   3032 O O   . THR A 1 411 ? -30.054 -17.382 23.376 1.00  91.65 0 A 1
ATOM   3033 C CB  . THR A 1 411 ? -30.007 -20.287 22.557 1.00  90.14 0 A 1
ATOM   3034 C CG2 . THR A 1 411 ? -30.782 -21.543 22.152 1.00  80.28 0 A 1
ATOM   3035 O OG1 . THR A 1 411 ? -28.638 -20.583 22.391 1.00  82.64 0 A 1
ATOM   3036 N N   . LEU A 1 412 ? -28.880 -17.167 21.489 1.00  95.54 0 A 1
ATOM   3037 C CA  . LEU A 1 412 ? -28.102 -16.008 21.910 1.00  96.06 0 A 1
ATOM   3038 C C   . LEU A 1 412 ? -28.830 -14.698 21.568 1.00  96.57 0 A 1
ATOM   3039 O O   . LEU A 1 412 ? -28.459 -13.957 20.656 1.00  95.74 0 A 1
ATOM   3040 C CB  . LEU A 1 412 ? -26.689 -16.098 21.305 1.00  95.67 0 A 1
ATOM   3041 C CG  . LEU A 1 412 ? -25.868 -17.319 21.770 1.00  94.78 0 A 1
ATOM   3042 C CD1 . LEU A 1 412 ? -24.502 -17.304 21.074 1.00  92.75 0 A 1
ATOM   3043 C CD2 . LEU A 1 412 ? -25.631 -17.320 23.281 1.00  92.42 0 A 1
ATOM   3044 N N   . HIS A 1 413 ? -29.882 -14.391 22.327 1.00  96.60 0 A 1
ATOM   3045 C CA  . HIS A 1 413 ? -30.747 -13.231 22.065 1.00  96.47 0 A 1
ATOM   3046 C C   . HIS A 1 413 ? -30.088 -11.852 22.262 1.00  97.08 0 A 1
ATOM   3047 O O   . HIS A 1 413 ? -30.699 -10.835 21.934 1.00  95.50 0 A 1
ATOM   3048 C CB  . HIS A 1 413 ? -32.004 -13.339 22.927 1.00  94.39 0 A 1
ATOM   3049 C CG  . HIS A 1 413 ? -32.812 -14.575 22.657 1.00  89.17 0 A 1
ATOM   3050 C CD2 . HIS A 1 413 ? -33.188 -15.540 23.563 1.00  74.29 0 A 1
ATOM   3051 N ND1 . HIS A 1 413 ? -33.307 -14.973 21.435 1.00  73.74 0 A 1
ATOM   3052 C CE1 . HIS A 1 413 ? -33.951 -16.140 21.599 1.00  72.50 0 A 1
ATOM   3053 N NE2 . HIS A 1 413 ? -33.912 -16.512 22.880 1.00  73.79 0 A 1
ATOM   3054 N N   . ASN A 1 414 ? -28.868 -11.808 22.825 1.00  97.56 0 A 1
ATOM   3055 C CA  . ASN A 1 414 ? -28.119 -10.571 23.003 1.00  97.81 0 A 1
ATOM   3056 C C   . ASN A 1 414 ? -27.141 -10.283 21.852 1.00  98.11 0 A 1
ATOM   3057 O O   . ASN A 1 414 ? -26.533 -9.217 21.869 1.00  97.40 0 A 1
ATOM   3058 C CB  . ASN A 1 414 ? -27.412 -10.599 24.371 1.00  97.52 0 A 1
ATOM   3059 C CG  . ASN A 1 414 ? -28.381 -10.488 25.532 1.00  96.52 0 A 1
ATOM   3060 N ND2 . ASN A 1 414 ? -28.166 -11.265 26.572 1.00  86.41 0 A 1
ATOM   3061 O OD1 . ASN A 1 414 ? -29.325 -9.715 25.532 1.00  87.62 0 A 1
ATOM   3062 N N   . LEU A 1 415 ? -27.008 -11.184 20.892 1.00  97.96 0 A 1
ATOM   3063 C CA  . LEU A 1 415 ? -26.062 -11.017 19.792 1.00  98.09 0 A 1
ATOM   3064 C C   . LEU A 1 415 ? -26.336 -9.738 18.993 1.00  98.21 0 A 1
ATOM   3065 O O   . LEU A 1 415 ? -27.441 -9.518 18.502 1.00  97.80 0 A 1
ATOM   3066 C CB  . LEU A 1 415 ? -26.082 -12.234 18.855 1.00  97.18 0 A 1
ATOM   3067 C CG  . LEU A 1 415 ? -25.324 -13.458 19.402 1.00  92.41 0 A 1
ATOM   3068 C CD1 . LEU A 1 415 ? -25.568 -14.638 18.470 1.00  89.94 0 A 1
ATOM   3069 C CD2 . LEU A 1 415 ? -23.821 -13.227 19.488 1.00  89.55 0 A 1
ATOM   3070 N N   . GLU A 1 416 ? -25.286 -8.951 18.838 1.00  98.02 0 A 1
ATOM   3071 C CA  . GLU A 1 416 ? -25.225 -7.766 17.984 1.00  97.92 0 A 1
ATOM   3072 C C   . GLU A 1 416 ? -24.409 -8.037 16.716 1.00  97.88 0 A 1
ATOM   3073 O O   . GLU A 1 416 ? -24.757 -7.546 15.643 1.00  97.14 0 A 1
ATOM   3074 C CB  . GLU A 1 416 ? -24.633 -6.583 18.765 1.00  97.38 0 A 1
ATOM   3075 C CG  . GLU A 1 416 ? -25.475 -6.202 19.983 1.00  91.45 0 A 1
ATOM   3076 C CD  . GLU A 1 416 ? -25.064 -4.868 20.649 1.00  91.61 0 A 1
ATOM   3077 O OE1 . GLU A 1 416 ? -25.765 -4.493 21.621 1.00  83.50 0 A 1
ATOM   3078 O OE2 . GLU A 1 416 ? -24.125 -4.206 20.162 1.00  86.24 -1 A 1
ATOM   3079 N N   . TYR A 1 417 ? -23.363 -8.848 16.843 1.00  97.71 0 A 1
ATOM   3080 C CA  . TYR A 1 417 ? -22.420 -9.118 15.761 1.00  97.50 0 A 1
ATOM   3081 C C   . TYR A 1 417 ? -22.114 -10.616 15.628 1.00  97.67 0 A 1
ATOM   3082 O O   . TYR A 1 417 ? -21.684 -11.278 16.571 1.00  97.11 0 A 1
ATOM   3083 C CB  . TYR A 1 417 ? -21.171 -8.262 16.001 1.00  96.92 0 A 1
ATOM   3084 C CG  . TYR A 1 417 ? -19.955 -8.562 15.147 1.00  96.95 0 A 1
ATOM   3085 C CD1 . TYR A 1 417 ? -18.676 -8.394 15.726 1.00  95.75 0 A 1
ATOM   3086 C CD2 . TYR A 1 417 ? -20.051 -8.974 13.802 1.00  95.94 0 A 1
ATOM   3087 C CE1 . TYR A 1 417 ? -17.525 -8.647 14.982 1.00  95.38 0 A 1
ATOM   3088 C CE2 . TYR A 1 417 ? -18.901 -9.244 13.058 1.00  95.15 0 A 1
ATOM   3089 C CZ  . TYR A 1 417 ? -17.631 -9.082 13.651 1.00  95.41 0 A 1
ATOM   3090 O OH  . TYR A 1 417 ? -16.498 -9.345 12.954 1.00  93.96 0 A 1
ATOM   3091 N N   . ILE A 1 418 ? -22.328 -11.133 14.433 1.00  97.31 0 A 1
ATOM   3092 C CA  . ILE A 1 418 ? -22.037 -12.510 14.046 1.00  97.32 0 A 1
ATOM   3093 C C   . ILE A 1 418 ? -21.025 -12.495 12.897 1.00  97.26 0 A 1
ATOM   3094 O O   . ILE A 1 418 ? -21.281 -11.871 11.864 1.00  96.85 0 A 1
ATOM   3095 C CB  . ILE A 1 418 ? -23.333 -13.250 13.644 1.00  97.33 0 A 1
ATOM   3096 C CG1 . ILE A 1 418 ? -24.260 -13.419 14.869 1.00  94.85 0 A 1
ATOM   3097 C CG2 . ILE A 1 418 ? -23.014 -14.616 13.013 1.00  94.86 0 A 1
ATOM   3098 C CD1 . ILE A 1 418 ? -25.652 -13.976 14.532 1.00  93.92 0 A 1
ATOM   3099 N N   . ALA A 1 419 ? -19.945 -13.250 13.058 1.00  96.88 0 A 1
ATOM   3100 C CA  . ALA A 1 419 ? -18.980 -13.506 11.995 1.00  96.87 0 A 1
ATOM   3101 C C   . ALA A 1 419 ? -18.844 -15.015 11.745 1.00  96.99 0 A 1
ATOM   3102 O O   . ALA A 1 419 ? -18.509 -15.778 12.655 1.00  96.49 0 A 1
ATOM   3103 C CB  . ALA A 1 419 ? -17.659 -12.846 12.355 1.00  96.03 0 A 1
ATOM   3104 N N   . LEU A 1 420 ? -19.127 -15.430 10.520 1.00  97.08 0 A 1
ATOM   3105 C CA  . LEU A 1 420 ? -19.069 -16.818 10.056 1.00  97.20 0 A 1
ATOM   3106 C C   . LEU A 1 420 ? -18.345 -16.944  8.706 1.00  97.04 0 A 1
ATOM   3107 O O   . LEU A 1 420 ? -18.500 -17.952  8.016 1.00  96.32 0 A 1
ATOM   3108 C CB  . LEU A 1 420 ? -20.501 -17.400  9.981 1.00  97.32 0 A 1
ATOM   3109 C CG  . LEU A 1 420 ? -21.166 -17.678 11.341 1.00  97.12 0 A 1
ATOM   3110 C CD1 . LEU A 1 420 ? -22.637 -18.046 11.135 1.00  96.49 0 A 1
ATOM   3111 C CD2 . LEU A 1 420 ? -20.495 -18.858 12.048 1.00  96.15 0 A 1
ATOM   3112 N N   . SER A 1 421 ? -17.576 -15.940  8.320 1.00  96.31 0 A 1
ATOM   3113 C CA  . SER A 1 421 ? -16.854 -15.901  7.052 1.00  96.17 0 A 1
ATOM   3114 C C   . SER A 1 421 ? -15.807 -17.015  6.949 1.00  96.00 0 A 1
ATOM   3115 O O   . SER A 1 421 ? -15.379 -17.578  7.957 1.00  95.36 0 A 1
ATOM   3116 C CB  . SER A 1 421 ? -16.201 -14.523  6.863 1.00  95.36 0 A 1
ATOM   3117 O OG  . SER A 1 421 ? -17.187 -13.508  6.929 1.00  91.52 0 A 1
ATOM   3118 N N   . ASN A 1 422 ? -15.396 -17.361  5.742 1.00  95.95 0 A 1
ATOM   3119 C CA  . ASN A 1 422 ? -14.369 -18.365  5.490 1.00  95.76 0 A 1
ATOM   3120 C C   . ASN A 1 422 ? -14.662 -19.726  6.143 1.00  96.25 0 A 1
ATOM   3121 O O   . ASN A 1 422 ? -13.802 -20.355  6.768 1.00  95.70 0 A 1
ATOM   3122 C CB  . ASN A 1 422 ? -12.984 -17.796  5.844 1.00  94.61 0 A 1
ATOM   3123 C CG  . ASN A 1 422 ? -12.593 -16.635  4.954 1.00  92.31 0 A 1
ATOM   3124 N ND2 . ASN A 1 422 ? -12.829 -15.405  5.366 1.00  84.17 0 A 1
ATOM   3125 O OD1 . ASN A 1 422 ? -12.068 -16.819  3.877 1.00  85.23 0 A 1
ATOM   3126 N N   . ASN A 1 423 ? -15.897 -20.191  5.984 1.00  97.15 0 A 1
ATOM   3127 C CA  . ASN A 1 423 ? -16.318 -21.543  6.335 1.00  97.55 0 A 1
ATOM   3128 C C   . ASN A 1 423 ? -16.739 -22.294  5.060 1.00  97.40 0 A 1
ATOM   3129 O O   . ASN A 1 423 ? -16.382 -21.924  3.941 1.00  94.86 0 A 1
ATOM   3130 C CB  . ASN A 1 423 ? -17.400 -21.450  7.434 1.00  97.52 0 A 1
ATOM   3131 C CG  . ASN A 1 423 ? -16.814 -21.207  8.812 1.00  97.53 0 A 1
ATOM   3132 N ND2 . ASN A 1 423 ? -16.968 -20.029  9.371 1.00  94.04 0 A 1
ATOM   3133 O OD1 . ASN A 1 423 ? -16.247 -22.109  9.410 1.00  94.24 0 A 1
ATOM   3134 N N   . ARG A 1 424 ? -17.484 -23.358  5.207 1.00  97.67 0 A 1
ATOM   3135 C CA  . ARG A 1 424 ? -18.111 -24.080  4.093 1.00  97.50 0 A 1
ATOM   3136 C C   . ARG A 1 424 ? -19.605 -24.288  4.331 1.00  97.82 0 A 1
ATOM   3137 O O   . ARG A 1 424 ? -20.145 -25.338  4.004 1.00  96.88 0 A 1
ATOM   3138 C CB  . ARG A 1 424 ? -17.319 -25.363  3.783 1.00  96.29 0 A 1
ATOM   3139 C CG  . ARG A 1 424 ? -17.216 -26.287  5.012 1.00  93.35 0 A 1
ATOM   3140 C CD  . ARG A 1 424 ? -16.520 -27.595  4.620 1.00  91.62 0 A 1
ATOM   3141 N NE  . ARG A 1 424 ? -16.427 -28.508  5.778 1.00  85.28 0 A 1
ATOM   3142 C CZ  . ARG A 1 424 ? -15.432 -29.317  6.048 1.00  80.29 0 A 1
ATOM   3143 N NH1 . ARG A 1 424 ? -14.479 -29.538  5.209 1.00  70.18 1 A 1
ATOM   3144 N NH2 . ARG A 1 424 ? -15.364 -29.898  7.200 1.00  72.54 0 A 1
ATOM   3145 N N   . ILE A 1 425 ? -20.246 -23.295  4.938 1.00  98.13 0 A 1
ATOM   3146 C CA  . ILE A 1 425 ? -21.666 -23.342  5.276 1.00  98.25 0 A 1
ATOM   3147 C C   . ILE A 1 425 ? -22.473 -23.395  3.977 1.00  98.17 0 A 1
ATOM   3148 O O   . ILE A 1 425 ? -22.345 -22.518  3.118 1.00  97.77 0 A 1
ATOM   3149 C CB  . ILE A 1 425 ? -22.095 -22.169  6.177 1.00  98.12 0 A 1
ATOM   3150 C CG1 . ILE A 1 425 ? -21.260 -22.136  7.480 1.00  97.43 0 A 1
ATOM   3151 C CG2 . ILE A 1 425 ? -23.596 -22.290  6.515 1.00  97.36 0 A 1
ATOM   3152 C CD1 . ILE A 1 425 ? -21.467 -20.871  8.319 1.00  95.83 0 A 1
ATOM   3153 N N   . SER A 1 426 ? -23.290 -24.426  3.852 1.00  98.12 0 A 1
ATOM   3154 C CA  . SER A 1 426 ? -24.144 -24.672  2.696 1.00  97.86 0 A 1
ATOM   3155 C C   . SER A 1 426 ? -25.624 -24.586  3.073 1.00  97.77 0 A 1
ATOM   3156 O O   . SER A 1 426 ? -25.987 -24.482  4.244 1.00  96.16 0 A 1
ATOM   3157 C CB  . SER A 1 426 ? -23.773 -26.018  2.067 1.00  96.53 0 A 1
ATOM   3158 O OG  . SER A 1 426 ? -24.027 -27.090  2.948 1.00  90.03 0 A 1
ATOM   3159 N N   . GLY A 1 427 ? -26.494 -24.651  2.074 1.00  97.04 0 A 1
ATOM   3160 C CA  . GLY A 1 427 ? -27.934 -24.511  2.271 1.00  96.94 0 A 1
ATOM   3161 C C   . GLY A 1 427 ? -28.371 -23.049  2.249 1.00  97.52 0 A 1
ATOM   3162 O O   . GLY A 1 427 ? -27.870 -22.255  1.463 1.00  96.57 0 A 1
ATOM   3163 N N   . LYS A 1 428 ? -29.356 -22.716  3.085 1.00  97.53 0 A 1
ATOM   3164 C CA  . LYS A 1 428 ? -29.967 -21.385  3.114 1.00  97.50 0 A 1
ATOM   3165 C C   . LYS A 1 428 ? -29.811 -20.729  4.483 1.00  97.76 0 A 1
ATOM   3166 O O   . LYS A 1 428 ? -29.697 -21.414  5.494 1.00  97.12 0 A 1
ATOM   3167 C CB  . LYS A 1 428 ? -31.448 -21.477  2.716 1.00  96.90 0 A 1
ATOM   3168 C CG  . LYS A 1 428 ? -31.634 -21.931  1.261 1.00  95.35 0 A 1
ATOM   3169 C CD  . LYS A 1 428 ? -33.116 -21.883  0.876 1.00  92.49 0 A 1
ATOM   3170 C CE  . LYS A 1 428 ? -33.288 -22.284 -0.585 1.00  86.44 0 A 1
ATOM   3171 N NZ  . LYS A 1 428 ? -34.689 -22.101 -1.027 1.00  78.04 1 A 1
ATOM   3172 N N   . PHE A 1 429 ? -29.846 -19.397  4.509 1.00  97.89 0 A 1
ATOM   3173 C CA  . PHE A 1 429 ? -29.926 -18.653  5.766 1.00  97.85 0 A 1
ATOM   3174 C C   . PHE A 1 429 ? -31.219 -18.999  6.500 1.00  97.79 0 A 1
ATOM   3175 O O   . PHE A 1 429 ? -32.296 -18.857  5.912 1.00  97.02 0 A 1
ATOM   3176 C CB  . PHE A 1 429 ? -29.884 -17.146  5.492 1.00  97.52 0 A 1
ATOM   3177 C CG  . PHE A 1 429 ? -28.565 -16.668  4.960 1.00  97.28 0 A 1
ATOM   3178 C CD1 . PHE A 1 429 ? -27.491 -16.469  5.839 1.00  95.28 0 A 1
ATOM   3179 C CD2 . PHE A 1 429 ? -28.400 -16.434  3.581 1.00  95.38 0 A 1
ATOM   3180 C CE1 . PHE A 1 429 ? -26.252 -16.038  5.350 1.00  94.31 0 A 1
ATOM   3181 C CE2 . PHE A 1 429 ? -27.155 -15.999  3.083 1.00  94.23 0 A 1
ATOM   3182 C CZ  . PHE A 1 429 ? -26.083 -15.810  3.967 1.00  94.79 0 A 1
ATOM   3183 N N   . PRO A 1 430 ? -31.160 -19.420  7.776 1.00  97.83 0 A 1
ATOM   3184 C CA  . PRO A 1 430 ? -32.355 -19.729  8.542 1.00  97.70 0 A 1
ATOM   3185 C C   . PRO A 1 430 ? -33.139 -18.446  8.859 1.00  97.83 0 A 1
ATOM   3186 O O   . PRO A 1 430 ? -32.557 -17.432  9.254 1.00  97.24 0 A 1
ATOM   3187 C CB  . PRO A 1 430 ? -31.847 -20.442  9.790 1.00  96.98 0 A 1
ATOM   3188 C CG  . PRO A 1 430 ? -30.444 -19.861  9.994 1.00  95.58 0 A 1
ATOM   3189 C CD  . PRO A 1 430 ? -29.957 -19.623  8.571 1.00  97.29 0 A 1
ATOM   3190 N N   . GLU A 1 431 ? -34.456 -18.505  8.781 1.00  97.30 0 A 1
ATOM   3191 C CA  . GLU A 1 431 ? -35.336 -17.353  9.035 1.00  97.28 0 A 1
ATOM   3192 C C   . GLU A 1 431 ? -35.136 -16.740 10.434 1.00  97.47 0 A 1
ATOM   3193 O O   . GLU A 1 431 ? -35.193 -15.521 10.610 1.00  96.72 0 A 1
ATOM   3194 C CB  . GLU A 1 431 ? -36.790 -17.800  8.838 1.00  96.08 0 A 1
ATOM   3195 C CG  . GLU A 1 431 ? -37.798 -16.651  9.000 1.00  93.82 0 A 1
ATOM   3196 C CD  . GLU A 1 431 ? -39.247 -17.085  8.741 1.00  93.18 0 A 1
ATOM   3197 O OE1 . GLU A 1 431 ? -39.995 -16.301  8.118 1.00  87.54 0 A 1
ATOM   3198 O OE2 . GLU A 1 431 ? -39.629 -18.199  9.175 1.00  88.44 -1 A 1
ATOM   3199 N N   . TRP A 1 432 ? -34.854 -17.576 11.441 1.00  97.50 0 A 1
ATOM   3200 C CA  . TRP A 1 432 ? -34.664 -17.121 12.821 1.00  97.50 0 A 1
ATOM   3201 C C   . TRP A 1 432 ? -33.457 -16.193 13.008 1.00  97.71 0 A 1
ATOM   3202 O O   . TRP A 1 432 ? -33.467 -15.409 13.955 1.00  97.17 0 A 1
ATOM   3203 C CB  . TRP A 1 432 ? -34.558 -18.333 13.755 1.00  97.19 0 A 1
ATOM   3204 C CG  . TRP A 1 432 ? -33.401 -19.257 13.519 1.00  97.09 0 A 1
ATOM   3205 C CD1 . TRP A 1 432 ? -33.486 -20.477 12.946 1.00  95.87 0 A 1
ATOM   3206 C CD2 . TRP A 1 432 ? -31.982 -19.057 13.825 1.00  96.78 0 A 1
ATOM   3207 C CE2 . TRP A 1 432 ? -31.269 -20.197 13.385 1.00  96.34 0 A 1
ATOM   3208 C CE3 . TRP A 1 432 ? -31.237 -18.023 14.420 1.00  96.04 0 A 1
ATOM   3209 N NE1 . TRP A 1 432 ? -32.219 -21.049 12.870 1.00  95.59 0 A 1
ATOM   3210 C CZ2 . TRP A 1 432 ? -29.861 -20.302 13.501 1.00  95.25 0 A 1
ATOM   3211 C CZ3 . TRP A 1 432 ? -29.835 -18.117 14.536 1.00  95.51 0 A 1
ATOM   3212 C CH2 . TRP A 1 432 ? -29.163 -19.243 14.067 1.00  95.09 0 A 1
ATOM   3213 N N   . LEU A 1 433 ? -32.459 -16.246 12.128 1.00  97.84 0 A 1
ATOM   3214 C CA  . LEU A 1 433 ? -31.284 -15.377 12.179 1.00  98.03 0 A 1
ATOM   3215 C C   . LEU A 1 433 ? -31.707 -13.905 12.148 1.00  98.18 0 A 1
ATOM   3216 O O   . LEU A 1 433 ? -31.321 -13.116 13.003 1.00  97.79 0 A 1
ATOM   3217 C CB  . LEU A 1 433 ? -30.368 -15.728 10.991 1.00  97.77 0 A 1
ATOM   3218 C CG  . LEU A 1 433 ? -29.130 -14.819 10.855 1.00  97.30 0 A 1
ATOM   3219 C CD1 . LEU A 1 433 ? -28.196 -14.940 12.055 1.00  96.33 0 A 1
ATOM   3220 C CD2 . LEU A 1 433 ? -28.354 -15.206  9.592 1.00  96.09 0 A 1
ATOM   3221 N N   . TRP A 1 434 ? -32.595 -13.581 11.221 1.00  98.14 0 A 1
ATOM   3222 C CA  . TRP A 1 434 ? -33.089 -12.215 11.028 1.00  98.06 0 A 1
ATOM   3223 C C   . TRP A 1 434 ? -34.027 -11.738 12.139 1.00  97.84 0 A 1
ATOM   3224 O O   . TRP A 1 434 ? -34.287 -10.541 12.259 1.00  96.98 0 A 1
ATOM   3225 C CB  . TRP A 1 434 ? -33.790 -12.161  9.670 1.00  97.87 0 A 1
ATOM   3226 C CG  . TRP A 1 434 ? -33.038 -12.825  8.564 1.00  97.97 0 A 1
ATOM   3227 C CD1 . TRP A 1 434 ? -33.470 -13.873  7.826 1.00  97.26 0 A 1
ATOM   3228 C CD2 . TRP A 1 434 ? -31.679 -12.539  8.082 1.00  97.94 0 A 1
ATOM   3229 C CE2 . TRP A 1 434 ? -31.375 -13.466  7.053 1.00  97.61 0 A 1
ATOM   3230 C CE3 . TRP A 1 434 ? -30.699 -11.589  8.429 1.00  97.49 0 A 1
ATOM   3231 N NE1 . TRP A 1 434 ? -32.496 -14.259  6.926 1.00  97.13 0 A 1
ATOM   3232 C CZ2 . TRP A 1 434 ? -30.137 -13.445  6.381 1.00  96.96 0 A 1
ATOM   3233 C CZ3 . TRP A 1 434 ? -29.460 -11.575  7.767 1.00  96.53 0 A 1
ATOM   3234 C CH2 . TRP A 1 434 ? -29.178 -12.496  6.756 1.00  96.41 0 A 1
ATOM   3235 N N   . SER A 1 435 ? -34.528 -12.664 12.970 1.00  97.74 0 A 1
ATOM   3236 C CA  . SER A 1 435 ? -35.405 -12.386 14.109 1.00  97.36 0 A 1
ATOM   3237 C C   . SER A 1 435 ? -34.650 -12.117 15.414 1.00  97.52 0 A 1
ATOM   3238 O O   . SER A 1 435 ? -35.284 -11.795 16.417 1.00  96.08 0 A 1
ATOM   3239 C CB  . SER A 1 435 ? -36.389 -13.545 14.313 1.00  95.56 0 A 1
ATOM   3240 O OG  . SER A 1 435 ? -37.131 -13.783 13.131 1.00  82.85 0 A 1
ATOM   3241 N N   . LEU A 1 436 ? -33.311 -12.238 15.431 1.00  97.72 0 A 1
ATOM   3242 C CA  . LEU A 1 436 ? -32.513 -11.899 16.605 1.00  97.95 0 A 1
ATOM   3243 C C   . LEU A 1 436 ? -32.654 -10.398 16.910 1.00  98.06 0 A 1
ATOM   3244 O O   . LEU A 1 436 ? -32.357 -9.563 16.058 1.00  97.49 0 A 1
ATOM   3245 C CB  . LEU A 1 436 ? -31.038 -12.290 16.388 1.00  97.72 0 A 1
ATOM   3246 C CG  . LEU A 1 436 ? -30.779 -13.816 16.345 1.00  96.79 0 A 1
ATOM   3247 C CD1 . LEU A 1 436 ? -29.304 -14.070 16.018 1.00  95.19 0 A 1
ATOM   3248 C CD2 . LEU A 1 436 ? -31.082 -14.499 17.670 1.00  94.64 0 A 1
ATOM   3249 N N   . PRO A 1 437 ? -33.113 -10.021 18.120 1.00  98.09 0 A 1
ATOM   3250 C CA  . PRO A 1 437 ? -33.668 -8.686 18.357 1.00  97.85 0 A 1
ATOM   3251 C C   . PRO A 1 437 ? -32.630 -7.563 18.408 1.00  97.95 0 A 1
ATOM   3252 O O   . PRO A 1 437 ? -32.996 -6.401 18.239 1.00  96.39 0 A 1
ATOM   3253 C CB  . PRO A 1 437 ? -34.420 -8.809 19.690 1.00  96.81 0 A 1
ATOM   3254 C CG  . PRO A 1 437 ? -33.698 -9.957 20.405 1.00  95.14 0 A 1
ATOM   3255 C CD  . PRO A 1 437 ? -33.345 -10.890 19.255 1.00  97.28 0 A 1
ATOM   3256 N N   . ARG A 1 438 ? -31.350 -7.886 18.649 1.00  98.06 0 A 1
ATOM   3257 C CA  . ARG A 1 438 ? -30.252 -6.914 18.739 1.00  98.03 0 A 1
ATOM   3258 C C   . ARG A 1 438 ? -29.265 -7.018 17.570 1.00  98.24 0 A 1
ATOM   3259 O O   . ARG A 1 438 ? -28.338 -6.226 17.505 1.00  97.13 0 A 1
ATOM   3260 C CB  . ARG A 1 438 ? -29.533 -7.039 20.091 1.00  97.25 0 A 1
ATOM   3261 C CG  . ARG A 1 438 ? -30.462 -6.755 21.282 1.00  94.18 0 A 1
ATOM   3262 C CD  . ARG A 1 438 ? -29.705 -6.793 22.624 1.00  89.45 0 A 1
ATOM   3263 N NE  . ARG A 1 438 ? -28.802 -5.644 22.784 1.00  79.09 0 A 1
ATOM   3264 C CZ  . ARG A 1 438 ? -27.829 -5.521 23.689 1.00  70.77 0 A 1
ATOM   3265 N NH1 . ARG A 1 438 ? -27.639 -6.410 24.611 1.00  64.84 1 A 1
ATOM   3266 N NH2 . ARG A 1 438 ? -27.031 -4.501 23.663 1.00  62.70 0 A 1
ATOM   3267 N N   . LEU A 1 439 ? -29.469 -7.957 16.663 1.00  98.26 0 A 1
ATOM   3268 C CA  . LEU A 1 439 ? -28.520 -8.243 15.593 1.00  98.42 0 A 1
ATOM   3269 C C   . LEU A 1 439 ? -28.349 -7.029 14.673 1.00  98.41 0 A 1
ATOM   3270 O O   . LEU A 1 439 ? -29.303 -6.580 14.048 1.00  98.01 0 A 1
ATOM   3271 C CB  . LEU A 1 439 ? -28.977 -9.490 14.835 1.00  98.21 0 A 1
ATOM   3272 C CG  . LEU A 1 439 ? -27.949 -10.019 13.823 1.00  97.87 0 A 1
ATOM   3273 C CD1 . LEU A 1 439 ? -26.675 -10.508 14.513 1.00  97.30 0 A 1
ATOM   3274 C CD2 . LEU A 1 439 ? -28.563 -11.190 13.056 1.00  97.10 0 A 1
ATOM   3275 N N   . SER A 1 440 ? -27.132 -6.517 14.600 1.00  98.25 0 A 1
ATOM   3276 C CA  . SER A 1 440 ? -26.769 -5.335 13.820 1.00  98.07 0 A 1
ATOM   3277 C C   . SER A 1 440 ? -25.854 -5.677 12.643 1.00  98.10 0 A 1
ATOM   3278 O O   . SER A 1 440 ? -26.045 -5.159 11.548 1.00  97.30 0 A 1
ATOM   3279 C CB  . SER A 1 440 ? -26.108 -4.313 14.748 1.00  96.93 0 A 1
ATOM   3280 O OG  . SER A 1 440 ? -25.693 -3.173 14.030 1.00  84.04 0 A 1
ATOM   3281 N N   . SER A 1 441 ? -24.867 -6.553 12.860 1.00  97.50 0 A 1
ATOM   3282 C CA  . SER A 1 441 ? -23.815 -6.849 11.891 1.00  97.43 0 A 1
ATOM   3283 C C   . SER A 1 441 ? -23.685 -8.351 11.648 1.00  97.52 0 A 1
ATOM   3284 O O   . SER A 1 441 ? -23.522 -9.127 12.585 1.00  96.97 0 A 1
ATOM   3285 C CB  . SER A 1 441 ? -22.479 -6.253 12.350 1.00  96.84 0 A 1
ATOM   3286 O OG  . SER A 1 441 ? -22.609 -4.861 12.534 1.00  93.50 0 A 1
ATOM   3287 N N   . VAL A 1 442 ? -23.736 -8.750 10.380 1.00  97.36 0 A 1
ATOM   3288 C CA  . VAL A 1 442 ? -23.629 -10.146  9.954 1.00  97.45 0 A 1
ATOM   3289 C C   . VAL A 1 442 ? -22.621 -10.245  8.816 1.00  97.14 0 A 1
ATOM   3290 O O   . VAL A 1 442 ? -22.851 -9.704  7.730 1.00  96.70 0 A 1
ATOM   3291 C CB  . VAL A 1 442 ? -24.992 -10.710  9.511 1.00  97.46 0 A 1
ATOM   3292 C CG1 . VAL A 1 442 ? -24.890 -12.171  9.079 1.00  96.91 0 A 1
ATOM   3293 C CG2 . VAL A 1 442 ? -26.032 -10.642 10.639 1.00  97.12 0 A 1
ATOM   3294 N N   . PHE A 1 443 ? -21.538 -10.976  9.052 1.00  96.91 0 A 1
ATOM   3295 C CA  . PHE A 1 443 ? -20.509 -11.290  8.073 1.00  96.72 0 A 1
ATOM   3296 C C   . PHE A 1 443 ? -20.491 -12.792  7.823 1.00  96.80 0 A 1
ATOM   3297 O O   . PHE A 1 443 ? -20.190 -13.573  8.721 1.00  96.36 0 A 1
ATOM   3298 C CB  . PHE A 1 443 ? -19.143 -10.782  8.547 1.00  96.13 0 A 1
ATOM   3299 C CG  . PHE A 1 443 ? -19.052 -9.277  8.592 1.00  95.67 0 A 1
ATOM   3300 C CD1 . PHE A 1 443 ? -18.489 -8.566  7.519 1.00  93.85 0 A 1
ATOM   3301 C CD2 . PHE A 1 443 ? -19.573 -8.567  9.694 1.00  93.80 0 A 1
ATOM   3302 C CE1 . PHE A 1 443 ? -18.441 -7.169  7.531 1.00  92.50 0 A 1
ATOM   3303 C CE2 . PHE A 1 443 ? -19.540 -7.166  9.714 1.00  92.44 0 A 1
ATOM   3304 C CZ  . PHE A 1 443 ? -18.975 -6.474  8.633 1.00  92.64 0 A 1
ATOM   3305 N N   . ILE A 1 444 ? -20.856 -13.197  6.623 1.00  96.95 0 A 1
ATOM   3306 C CA  . ILE A 1 444 ? -20.890 -14.592  6.185 1.00  97.17 0 A 1
ATOM   3307 C C   . ILE A 1 444 ? -20.372 -14.659  4.741 1.00  96.83 0 A 1
ATOM   3308 O O   . ILE A 1 444 ? -21.067 -15.120  3.835 1.00  96.03 0 A 1
ATOM   3309 C CB  . ILE A 1 444 ? -22.287 -15.249  6.389 1.00  96.76 0 A 1
ATOM   3310 C CG1 . ILE A 1 444 ? -22.903 -14.908  7.769 1.00  90.83 0 A 1
ATOM   3311 C CG2 . ILE A 1 444 ? -22.145 -16.777  6.248 1.00  90.02 0 A 1
ATOM   3312 C CD1 . ILE A 1 444 ? -24.241 -15.587  8.090 1.00  80.56 0 A 1
ATOM   3313 N N   . THR A 1 445 ? -19.184 -14.145  4.525 1.00  96.30 0 A 1
ATOM   3314 C CA  . THR A 1 445 ? -18.493 -14.197  3.232 1.00  96.08 0 A 1
ATOM   3315 C C   . THR A 1 445 ? -17.798 -15.546  3.053 1.00  96.19 0 A 1
ATOM   3316 O O   . THR A 1 445 ? -17.645 -16.303  4.009 1.00  95.65 0 A 1
ATOM   3317 C CB  . THR A 1 445 ? -17.488 -13.044  3.071 1.00  95.00 0 A 1
ATOM   3318 C CG2 . THR A 1 445 ? -18.106 -11.685  3.408 1.00  88.36 0 A 1
ATOM   3319 O OG1 . THR A 1 445 ? -16.366 -13.211  3.899 1.00  88.72 0 A 1
ATOM   3320 N N   . ASP A 1 446 ? -17.385 -15.863  1.839 1.00  96.06 0 A 1
ATOM   3321 C CA  . ASP A 1 446 ? -16.586 -17.062  1.555 1.00  95.93 0 A 1
ATOM   3322 C C   . ASP A 1 446 ? -17.210 -18.360  2.118 1.00  96.44 0 A 1
ATOM   3323 O O   . ASP A 1 446 ? -16.596 -19.114  2.875 1.00  95.97 0 A 1
ATOM   3324 C CB  . ASP A 1 446 ? -15.127 -16.849  1.984 1.00  94.79 0 A 1
ATOM   3325 C CG  . ASP A 1 446 ? -14.502 -15.641  1.284 1.00  91.90 0 A 1
ATOM   3326 O OD1 . ASP A 1 446 ? -14.043 -15.821  0.133 1.00  86.31 0 A 1
ATOM   3327 O OD2 . ASP A 1 446 ? -14.502 -14.554  1.899 1.00  85.85 -1 A 1
ATOM   3328 N N   . ASN A 1 447 ? -18.464 -18.601  1.752 1.00  96.93 0 A 1
ATOM   3329 C CA  . ASN A 1 447 ? -19.242 -19.781  2.122 1.00  97.46 0 A 1
ATOM   3330 C C   . ASN A 1 447 ? -19.935 -20.383  0.879 1.00  97.36 0 A 1
ATOM   3331 O O   . ASN A 1 447 ? -19.580 -20.088 -0.266 1.00  95.76 0 A 1
ATOM   3332 C CB  . ASN A 1 447 ? -20.205 -19.388  3.272 1.00  97.53 0 A 1
ATOM   3333 C CG  . ASN A 1 447 ? -19.564 -19.494  4.636 1.00  97.59 0 A 1
ATOM   3334 N ND2 . ASN A 1 447 ? -19.156 -18.398  5.235 1.00  94.41 0 A 1
ATOM   3335 O OD1 . ASN A 1 447 ? -19.459 -20.574  5.201 1.00  93.87 0 A 1
ATOM   3336 N N   . LEU A 1 448 ? -20.910 -21.257  1.098 1.00  98.05 0 A 1
ATOM   3337 C CA  . LEU A 1 448 ? -21.634 -21.970  0.032 1.00  98.01 0 A 1
ATOM   3338 C C   . LEU A 1 448 ? -23.155 -21.785  0.147 1.00  98.11 0 A 1
ATOM   3339 O O   . LEU A 1 448 ? -23.928 -22.659 -0.250 1.00  97.25 0 A 1
ATOM   3340 C CB  . LEU A 1 448 ? -21.224 -23.458  0.049 1.00  97.64 0 A 1
ATOM   3341 C CG  . LEU A 1 448 ? -19.719 -23.736 -0.144 1.00  96.33 0 A 1
ATOM   3342 C CD1 . LEU A 1 448 ? -19.451 -25.230  0.069 1.00  92.36 0 A 1
ATOM   3343 C CD2 . LEU A 1 448 ? -19.245 -23.371 -1.546 1.00  91.65 0 A 1
ATOM   3344 N N   . LEU A 1 449 ? -23.600 -20.661  0.712 1.00  98.09 0 A 1
ATOM   3345 C CA  . LEU A 1 449 ? -25.019 -20.362  0.899 1.00  98.10 0 A 1
ATOM   3346 C C   . LEU A 1 449 ? -25.688 -20.057 -0.441 1.00  98.12 0 A 1
ATOM   3347 O O   . LEU A 1 449 ? -25.132 -19.360 -1.292 1.00  97.29 0 A 1
ATOM   3348 C CB  . LEU A 1 449 ? -25.178 -19.213  1.908 1.00  97.89 0 A 1
ATOM   3349 C CG  . LEU A 1 449 ? -24.828 -19.656  3.340 1.00  96.91 0 A 1
ATOM   3350 C CD1 . LEU A 1 449 ? -24.486 -18.452  4.208 1.00  94.11 0 A 1
ATOM   3351 C CD2 . LEU A 1 449 ? -26.005 -20.397  3.997 1.00  93.33 0 A 1
ATOM   3352 N N   . THR A 1 450 ? -26.902 -20.579 -0.628 1.00  97.94 0 A 1
ATOM   3353 C CA  . THR A 1 450 ? -27.642 -20.530 -1.905 1.00  97.77 0 A 1
ATOM   3354 C C   . THR A 1 450 ? -28.887 -19.644 -1.871 1.00  97.40 0 A 1
ATOM   3355 O O   . THR A 1 450 ? -29.452 -19.332 -2.918 1.00  95.79 0 A 1
ATOM   3356 C CB  . THR A 1 450 ? -28.052 -21.945 -2.350 1.00  97.04 0 A 1
ATOM   3357 C CG2 . THR A 1 450 ? -26.848 -22.841 -2.618 1.00  93.02 0 A 1
ATOM   3358 O OG1 . THR A 1 450 ? -28.837 -22.571 -1.361 1.00  93.76 0 A 1
ATOM   3359 N N   . GLY A 1 451 ? -29.352 -19.247 -0.692 1.00  97.39 0 A 1
ATOM   3360 C CA  . GLY A 1 451 ? -30.554 -18.434 -0.579 1.00  97.02 0 A 1
ATOM   3361 C C   . GLY A 1 451 ? -31.015 -18.237  0.860 1.00  97.64 0 A 1
ATOM   3362 O O   . GLY A 1 451 ? -30.306 -18.534  1.814 1.00  96.85 0 A 1
ATOM   3363 N N   . PHE A 1 452 ? -32.240 -17.760  0.996 1.00  97.35 0 A 1
ATOM   3364 C CA  . PHE A 1 452 ? -32.860 -17.401  2.262 1.00  97.14 0 A 1
ATOM   3365 C C   . PHE A 1 452 ? -34.065 -18.313  2.532 1.00  96.80 0 A 1
ATOM   3366 O O   . PHE A 1 452 ? -34.846 -18.594  1.616 1.00  95.51 0 A 1
ATOM   3367 C CB  . PHE A 1 452 ? -33.249 -15.917  2.241 1.00  96.85 0 A 1
ATOM   3368 C CG  . PHE A 1 452 ? -32.091 -14.973  1.999 1.00  97.20 0 A 1
ATOM   3369 C CD1 . PHE A 1 452 ? -31.468 -14.311  3.077 1.00  95.78 0 A 1
ATOM   3370 C CD2 . PHE A 1 452 ? -31.586 -14.762  0.693 1.00  95.75 0 A 1
ATOM   3371 C CE1 . PHE A 1 452 ? -30.361 -13.469  2.863 1.00  94.96 0 A 1
ATOM   3372 C CE2 . PHE A 1 452 ? -30.474 -13.929  0.475 1.00  95.10 0 A 1
ATOM   3373 C CZ  . PHE A 1 452 ? -29.865 -13.289  1.558 1.00  95.61 0 A 1
ATOM   3374 N N   . GLU A 1 453 ? -34.211 -18.778  3.775 1.00  96.39 0 A 1
ATOM   3375 C CA  . GLU A 1 453 ? -35.417 -19.464  4.239 1.00  95.89 0 A 1
ATOM   3376 C C   . GLU A 1 453 ? -36.452 -18.464  4.769 1.00  95.38 0 A 1
ATOM   3377 O O   . GLU A 1 453 ? -36.126 -17.341  5.151 1.00  91.01 0 A 1
ATOM   3378 C CB  . GLU A 1 453 ? -35.076 -20.517  5.302 1.00  93.57 0 A 1
ATOM   3379 C CG  . GLU A 1 453 ? -34.306 -21.698  4.718 1.00  84.50 0 A 1
ATOM   3380 C CD  . GLU A 1 453 ? -34.065 -22.836  5.728 1.00  83.22 0 A 1
ATOM   3381 O OE1 . GLU A 1 453 ? -33.770 -23.957  5.253 1.00  76.07 0 A 1
ATOM   3382 O OE2 . GLU A 1 453 ? -34.198 -22.600  6.947 1.00  77.59 -1 A 1
ATOM   3383 N N   . GLY A 1 454 ? -37.701 -18.906  4.805 1.00  92.85 0 A 1
ATOM   3384 C CA  . GLY A 1 454 ? -38.787 -18.138  5.392 1.00  92.26 0 A 1
ATOM   3385 C C   . GLY A 1 454 ? -39.334 -17.020  4.501 1.00  92.75 0 A 1
ATOM   3386 O O   . GLY A 1 454 ? -39.214 -17.035  3.270 1.00  87.13 0 A 1
ATOM   3387 N N   . SER A 1 455 ? -39.998 -16.064  5.143 1.00  92.73 0 A 1
ATOM   3388 C CA  . SER A 1 455 ? -40.667 -14.963  4.451 1.00  92.62 0 A 1
ATOM   3389 C C   . SER A 1 455 ? -39.723 -13.774  4.253 1.00  93.07 0 A 1
ATOM   3390 O O   . SER A 1 455 ? -38.892 -13.452  5.101 1.00  88.98 0 A 1
ATOM   3391 C CB  . SER A 1 455 ? -41.940 -14.553  5.190 1.00  88.79 0 A 1
ATOM   3392 O OG  . SER A 1 455 ? -41.672 -13.724  6.297 1.00  80.74 0 A 1
ATOM   3393 N N   . SER A 1 456 ? -39.920 -13.064  3.157 1.00  92.61 0 A 1
ATOM   3394 C CA  . SER A 1 456 ? -39.169 -11.827  2.897 1.00  93.06 0 A 1
ATOM   3395 C C   . SER A 1 456 ? -39.426 -10.741  3.949 1.00  94.86 0 A 1
ATOM   3396 O O   . SER A 1 456 ? -38.556 -9.919  4.192 1.00  92.96 0 A 1
ATOM   3397 C CB  . SER A 1 456 ? -39.509 -11.295  1.504 1.00  88.68 0 A 1
ATOM   3398 O OG  . SER A 1 456 ? -40.896 -11.040  1.382 1.00  76.02 0 A 1
ATOM   3399 N N   . GLU A 1 457 ? -40.585 -10.743  4.601 1.00  94.58 0 A 1
ATOM   3400 C CA  . GLU A 1 457 ? -40.919 -9.770  5.642 1.00  95.49 0 A 1
ATOM   3401 C C   . GLU A 1 457 ? -40.005 -9.857  6.868 1.00  96.53 0 A 1
ATOM   3402 O O   . GLU A 1 457 ? -39.710 -8.827  7.467 1.00  95.08 0 A 1
ATOM   3403 C CB  . GLU A 1 457 ? -42.371 -9.940  6.109 1.00  93.32 0 A 1
ATOM   3404 C CG  . GLU A 1 457 ? -43.387 -9.445  5.074 1.00  81.51 0 A 1
ATOM   3405 C CD  . GLU A 1 457 ? -44.824 -9.425  5.613 1.00  71.01 0 A 1
ATOM   3406 O OE1 . GLU A 1 457 ? -45.649 -8.697  5.014 1.00  62.03 0 A 1
ATOM   3407 O OE2 . GLU A 1 457 ? -45.100 -10.134  6.608 1.00  62.53 -1 A 1
ATOM   3408 N N   . VAL A 1 458 ? -39.546 -11.060  7.231 1.00  96.54 0 A 1
ATOM   3409 C CA  . VAL A 1 458 ? -38.672 -11.226  8.393 1.00  96.83 0 A 1
ATOM   3410 C C   . VAL A 1 458 ? -37.320 -10.570  8.144 1.00  97.33 0 A 1
ATOM   3411 O O   . VAL A 1 458 ? -36.840 -9.828  8.996 1.00  96.46 0 A 1
ATOM   3412 C CB  . VAL A 1 458 ? -38.517 -12.709  8.779 1.00  95.33 0 A 1
ATOM   3413 C CG1 . VAL A 1 458 ? -37.627 -12.877 10.004 1.00  88.01 0 A 1
ATOM   3414 C CG2 . VAL A 1 458 ? -39.885 -13.307  9.132 1.00  88.13 0 A 1
ATOM   3415 N N   . LEU A 1 459 ? -36.760 -10.746  6.958 1.00  96.90 0 A 1
ATOM   3416 C CA  . LEU A 1 459 ? -35.525 -10.051  6.573 1.00  97.21 0 A 1
ATOM   3417 C C   . LEU A 1 459 ? -35.725 -8.526  6.499 1.00  97.64 0 A 1
ATOM   3418 O O   . LEU A 1 459 ? -34.894 -7.776  6.998 1.00  97.24 0 A 1
ATOM   3419 C CB  . LEU A 1 459 ? -35.014 -10.635  5.244 1.00  96.76 0 A 1
ATOM   3420 C CG  . LEU A 1 459 ? -33.711 -9.985  4.735 1.00  95.96 0 A 1
ATOM   3421 C CD1 . LEU A 1 459 ? -32.545 -10.157  5.707 1.00  94.12 0 A 1
ATOM   3422 C CD2 . LEU A 1 459 ? -33.300 -10.617  3.409 1.00  93.56 0 A 1
ATOM   3423 N N   . VAL A 1 460 ? -36.836 -8.065  5.940 1.00  97.65 0 A 1
ATOM   3424 C CA  . VAL A 1 460 ? -37.145 -6.623  5.834 1.00  97.80 0 A 1
ATOM   3425 C C   . VAL A 1 460 ? -37.238 -5.958  7.208 1.00  97.97 0 A 1
ATOM   3426 O O   . VAL A 1 460 ? -36.775 -4.820  7.376 1.00  97.33 0 A 1
ATOM   3427 C CB  . VAL A 1 460 ? -38.450 -6.419  5.032 1.00  97.14 0 A 1
ATOM   3428 C CG1 . VAL A 1 460 ? -39.021 -5.006  5.137 1.00  94.36 0 A 1
ATOM   3429 C CG2 . VAL A 1 460 ? -38.207 -6.692  3.545 1.00  94.98 0 A 1
ATOM   3430 N N   . ASN A 1 461 ? -37.827 -6.649  8.202 1.00  97.86 0 A 1
ATOM   3431 C CA  . ASN A 1 461 ? -38.012 -6.142  9.558 1.00  97.77 0 A 1
ATOM   3432 C C   . ASN A 1 461 ? -36.820 -6.438 10.494 1.00  97.88 0 A 1
ATOM   3433 O O   . ASN A 1 461 ? -36.873 -6.075 11.669 1.00  96.50 0 A 1
ATOM   3434 C CB  . ASN A 1 461 ? -39.336 -6.676 10.115 1.00  97.08 0 A 1
ATOM   3435 C CG  . ASN A 1 461 ? -40.532 -6.131  9.363 1.00  94.79 0 A 1
ATOM   3436 N ND2 . ASN A 1 461 ? -41.501 -6.970  9.067 1.00  82.40 0 A 1
ATOM   3437 O OD1 . ASN A 1 461 ? -40.631 -4.956  9.044 1.00  84.55 0 A 1
ATOM   3438 N N   . SER A 1 462 ? -35.775 -7.073 10.003 1.00  97.70 0 A 1
ATOM   3439 C CA  . SER A 1 462 ? -34.566 -7.319 10.774 1.00  97.90 0 A 1
ATOM   3440 C C   . SER A 1 462 ? -33.914 -6.014 11.239 1.00  98.07 0 A 1
ATOM   3441 O O   . SER A 1 462 ? -33.952 -4.994 10.546 1.00  97.44 0 A 1
ATOM   3442 C CB  . SER A 1 462 ? -33.577 -8.127  9.928 1.00  97.34 0 A 1
ATOM   3443 O OG  . SER A 1 462 ? -32.414 -8.408 10.682 1.00  94.20 0 A 1
ATOM   3444 N N   . SER A 1 463 ? -33.264 -6.060 12.402 1.00  98.21 0 A 1
ATOM   3445 C CA  . SER A 1 463 ? -32.439 -4.966 12.942 1.00  98.24 0 A 1
ATOM   3446 C C   . SER A 1 463 ? -31.080 -4.816 12.253 1.00  98.33 0 A 1
ATOM   3447 O O   . SER A 1 463 ? -30.338 -3.890 12.583 1.00  97.69 0 A 1
ATOM   3448 C CB  . SER A 1 463 ? -32.263 -5.163 14.448 1.00  97.72 0 A 1
ATOM   3449 O OG  . SER A 1 463 ? -31.807 -6.467 14.738 1.00  95.32 0 A 1
ATOM   3450 N N   . VAL A 1 464 ? -30.747 -5.705 11.326 1.00  98.31 0 A 1
ATOM   3451 C CA  . VAL A 1 464 ? -29.439 -5.737 10.659 1.00  98.45 0 A 1
ATOM   3452 C C   . VAL A 1 464 ? -29.184 -4.452  9.866 1.00  98.46 0 A 1
ATOM   3453 O O   . VAL A 1 464 ? -29.985 -4.046  9.015 1.00  98.13 0 A 1
ATOM   3454 C CB  . VAL A 1 464 ? -29.290 -6.992  9.778 1.00  98.18 0 A 1
ATOM   3455 C CG1 . VAL A 1 464 ? -28.011 -6.990  8.941 1.00  96.73 0 A 1
ATOM   3456 C CG2 . VAL A 1 464 ? -29.247 -8.246 10.656 1.00  96.91 0 A 1
ATOM   3457 N N   . GLN A 1 465 ? -28.025 -3.839 10.128 1.00  98.24 0 A 1
ATOM   3458 C CA  . GLN A 1 465 ? -27.543 -2.629  9.467 1.00  98.13 0 A 1
ATOM   3459 C C   . GLN A 1 465 ? -26.357 -2.909  8.536 1.00  98.02 0 A 1
ATOM   3460 O O   . GLN A 1 465 ? -26.204 -2.238  7.523 1.00  97.38 0 A 1
ATOM   3461 C CB  . GLN A 1 465 ? -27.125 -1.596 10.515 1.00  97.70 0 A 1
ATOM   3462 C CG  . GLN A 1 465 ? -28.295 -1.163 11.415 1.00  94.99 0 A 1
ATOM   3463 C CD  . GLN A 1 465 ? -27.884 -0.109 12.442 1.00  92.28 0 A 1
ATOM   3464 N NE2 . GLN A 1 465 ? -28.699  0.112 13.443 1.00  77.62 0 A 1
ATOM   3465 O OE1 . GLN A 1 465 ? -26.846  0.530 12.370 1.00  81.58 0 A 1
ATOM   3466 N N   . ILE A 1 466 ? -25.526 -3.876  8.895 1.00  97.49 0 A 1
ATOM   3467 C CA  . ILE A 1 466 ? -24.362 -4.293  8.110 1.00  97.36 0 A 1
ATOM   3468 C C   . ILE A 1 466 ? -24.544 -5.758  7.738 1.00  97.33 0 A 1
ATOM   3469 O O   . ILE A 1 466 ? -24.670 -6.611  8.613 1.00  96.92 0 A 1
ATOM   3470 C CB  . ILE A 1 466 ? -23.047 -4.042  8.885 1.00  96.71 0 A 1
ATOM   3471 C CG1 . ILE A 1 466 ? -22.885 -2.546  9.247 1.00  95.49 0 A 1
ATOM   3472 C CG2 . ILE A 1 466 ? -21.849 -4.529  8.038 1.00  95.86 0 A 1
ATOM   3473 C CD1 . ILE A 1 466 ? -21.672 -2.228 10.133 1.00  90.68 0 A 1
ATOM   3474 N N   . LEU A 1 467 ? -24.557 -6.041  6.441 1.00  97.21 0 A 1
ATOM   3475 C CA  . LEU A 1 467 ? -24.722 -7.390  5.915 1.00  97.36 0 A 1
ATOM   3476 C C   . LEU A 1 467 ? -23.736 -7.620  4.771 1.00  97.10 0 A 1
ATOM   3477 O O   . LEU A 1 467 ? -23.872 -7.014  3.706 1.00  96.79 0 A 1
ATOM   3478 C CB  . LEU A 1 467 ? -26.187 -7.573  5.499 1.00  97.48 0 A 1
ATOM   3479 C CG  . LEU A 1 467 ? -26.547 -8.984  4.979 1.00  97.27 0 A 1
ATOM   3480 C CD1 . LEU A 1 467 ? -26.269 -10.069  6.014 1.00  96.61 0 A 1
ATOM   3481 C CD2 . LEU A 1 467 ? -28.034 -9.026  4.635 1.00  96.50 0 A 1
ATOM   3482 N N   . SER A 1 468 ? -22.777 -8.500  5.008 1.00  96.87 0 A 1
ATOM   3483 C CA  . SER A 1 468 ? -21.775 -8.900  4.020 1.00  96.67 0 A 1
ATOM   3484 C C   . SER A 1 468 ? -21.940 -10.380  3.686 1.00  96.76 0 A 1
ATOM   3485 O O   . SER A 1 468 ? -21.855 -11.238  4.567 1.00  96.17 0 A 1
ATOM   3486 C CB  . SER A 1 468 ? -20.370 -8.600  4.531 1.00  95.83 0 A 1
ATOM   3487 O OG  . SER A 1 468 ? -19.448 -8.824  3.495 1.00  88.28 0 A 1
ATOM   3488 N N   . LEU A 1 469 ? -22.216 -10.655  2.416 1.00  96.92 0 A 1
ATOM   3489 C CA  . LEU A 1 469 ? -22.564 -11.976  1.892 1.00  97.00 0 A 1
ATOM   3490 C C   . LEU A 1 469 ? -21.682 -12.373  0.699 1.00  96.96 0 A 1
ATOM   3491 O O   . LEU A 1 469 ? -22.073 -13.238 -0.095 1.00  96.03 0 A 1
ATOM   3492 C CB  . LEU A 1 469 ? -24.054 -12.000  1.493 1.00  96.75 0 A 1
ATOM   3493 C CG  . LEU A 1 469 ? -25.064 -11.649  2.595 1.00  96.11 0 A 1
ATOM   3494 C CD1 . LEU A 1 469 ? -26.482 -11.770  2.033 1.00  94.56 0 A 1
ATOM   3495 C CD2 . LEU A 1 469 ? -24.952 -12.575  3.804 1.00  94.27 0 A 1
ATOM   3496 N N   . ASP A 1 470 ? -20.535 -11.748  0.551 1.00  96.52 0 A 1
ATOM   3497 C CA  . ASP A 1 470 ? -19.662 -11.917 -0.606 1.00  96.34 0 A 1
ATOM   3498 C C   . ASP A 1 470 ? -19.242 -13.372 -0.798 1.00  96.42 0 A 1
ATOM   3499 O O   . ASP A 1 470 ? -19.175 -14.143  0.158 1.00  95.93 0 A 1
ATOM   3500 C CB  . ASP A 1 470 ? -18.402 -11.043 -0.479 1.00  95.77 0 A 1
ATOM   3501 C CG  . ASP A 1 470 ? -18.683 -9.562 -0.244 1.00  95.09 0 A 1
ATOM   3502 O OD1 . ASP A 1 470 ? -19.821 -9.087 -0.462 1.00  92.83 0 A 1
ATOM   3503 O OD2 . ASP A 1 470 ? -17.754 -8.868  0.195 1.00  92.16 -1 A 1
ATOM   3504 N N   . THR A 1 471 ? -18.936 -13.759 -2.030 1.00  96.19 0 A 1
ATOM   3505 C CA  . THR A 1 471 ? -18.359 -15.069 -2.356 1.00  96.07 0 A 1
ATOM   3506 C C   . THR A 1 471 ? -19.170 -16.233 -1.764 1.00  96.46 0 A 1
ATOM   3507 O O   . THR A 1 471 ? -18.681 -17.082 -1.028 1.00  95.67 0 A 1
ATOM   3508 C CB  . THR A 1 471 ? -16.865 -15.113 -2.007 1.00  94.88 0 A 1
ATOM   3509 C CG2 . THR A 1 471 ? -16.144 -16.229 -2.752 1.00  89.87 0 A 1
ATOM   3510 O OG1 . THR A 1 471 ? -16.229 -13.909 -2.401 1.00  91.05 0 A 1
ATOM   3511 N N   . ASN A 1 472 ? -20.446 -16.247 -2.101 1.00  97.27 0 A 1
ATOM   3512 C CA  . ASN A 1 472 ? -21.354 -17.345 -1.815 1.00  97.47 0 A 1
ATOM   3513 C C   . ASN A 1 472 ? -21.906 -17.928 -3.131 1.00  97.23 0 A 1
ATOM   3514 O O   . ASN A 1 472 ? -21.402 -17.674 -4.230 1.00  92.89 0 A 1
ATOM   3515 C CB  . ASN A 1 472 ? -22.442 -16.854 -0.827 1.00  97.29 0 A 1
ATOM   3516 C CG  . ASN A 1 472 ? -22.002 -16.967  0.616 1.00  97.37 0 A 1
ATOM   3517 N ND2 . ASN A 1 472 ? -21.563 -15.888  1.226 1.00  93.52 0 A 1
ATOM   3518 O OD1 . ASN A 1 472 ? -22.085 -18.033  1.216 1.00  93.19 0 A 1
ATOM   3519 N N   . SER A 1 473 ? -22.948 -18.734 -3.049 1.00  97.96 0 A 1
ATOM   3520 C CA  . SER A 1 473 ? -23.673 -19.260 -4.206 1.00  97.70 0 A 1
ATOM   3521 C C   . SER A 1 473 ? -25.125 -18.772 -4.248 1.00  97.96 0 A 1
ATOM   3522 O O   . SER A 1 473 ? -26.009 -19.493 -4.704 1.00  96.27 0 A 1
ATOM   3523 C CB  . SER A 1 473 ? -23.560 -20.788 -4.257 1.00  96.98 0 A 1
ATOM   3524 O OG  . SER A 1 473 ? -22.217 -21.172 -4.515 1.00  92.12 0 A 1
ATOM   3525 N N   . LEU A 1 474 ? -25.363 -17.550 -3.752 1.00  98.03 0 A 1
ATOM   3526 C CA  . LEU A 1 474 ? -26.694 -16.949 -3.706 1.00  98.13 0 A 1
ATOM   3527 C C   . LEU A 1 474 ? -27.215 -16.691 -5.120 1.00  98.07 0 A 1
ATOM   3528 O O   . LEU A 1 474 ? -26.537 -16.069 -5.942 1.00  97.37 0 A 1
ATOM   3529 C CB  . LEU A 1 474 ? -26.660 -15.654 -2.880 1.00  98.01 0 A 1
ATOM   3530 C CG  . LEU A 1 474 ? -26.287 -15.861 -1.399 1.00  97.51 0 A 1
ATOM   3531 C CD1 . LEU A 1 474 ? -26.042 -14.513 -0.722 1.00  96.75 0 A 1
ATOM   3532 C CD2 . LEU A 1 474 ? -27.393 -16.584 -0.627 1.00  96.30 0 A 1
ATOM   3533 N N   . GLU A 1 475 ? -28.418 -17.159 -5.390 1.00  97.58 0 A 1
ATOM   3534 C CA  . GLU A 1 475 ? -29.029 -17.131 -6.715 1.00  96.98 0 A 1
ATOM   3535 C C   . GLU A 1 475 ? -30.467 -16.590 -6.682 1.00  97.11 0 A 1
ATOM   3536 O O   . GLU A 1 475 ? -31.092 -16.429 -5.625 1.00  95.22 0 A 1
ATOM   3537 C CB  . GLU A 1 475 ? -28.934 -18.525 -7.364 1.00  93.73 0 A 1
ATOM   3538 C CG  . GLU A 1 475 ? -29.720 -19.622 -6.637 1.00  83.70 0 A 1
ATOM   3539 C CD  . GLU A 1 475 ? -29.658 -21.000 -7.337 1.00  85.11 0 A 1
ATOM   3540 O OE1 . GLU A 1 475 ? -30.431 -21.890 -6.916 1.00  78.37 0 A 1
ATOM   3541 O OE2 . GLU A 1 475 ? -28.871 -21.157 -8.294 1.00  79.40 -1 A 1
ATOM   3542 N N   . GLY A 1 476 ? -31.012 -16.321 -7.863 1.00  96.47 0 A 1
ATOM   3543 C CA  . GLY A 1 476 ? -32.345 -15.755 -8.023 1.00  96.24 0 A 1
ATOM   3544 C C   . GLY A 1 476 ? -32.348 -14.227 -7.896 1.00  97.15 0 A 1
ATOM   3545 O O   . GLY A 1 476 ? -31.347 -13.561 -8.129 1.00  96.16 0 A 1
ATOM   3546 N N   . ALA A 1 477 ? -33.521 -13.678 -7.569 1.00  96.79 0 A 1
ATOM   3547 C CA  . ALA A 1 477 ? -33.668 -12.241 -7.381 1.00  96.63 0 A 1
ATOM   3548 C C   . ALA A 1 477 ? -33.074 -11.794 -6.041 1.00  97.04 0 A 1
ATOM   3549 O O   . ALA A 1 477 ? -33.181 -12.511 -5.043 1.00  96.22 0 A 1
ATOM   3550 C CB  . ALA A 1 477 ? -35.152 -11.872 -7.494 1.00  95.42 0 A 1
ATOM   3551 N N   . LEU A 1 478 ? -32.516 -10.589 -6.001 1.00  97.18 0 A 1
ATOM   3552 C CA  . LEU A 1 478 ? -32.078 -9.983 -4.746 1.00  97.34 0 A 1
ATOM   3553 C C   . LEU A 1 478 ? -33.269 -9.859 -3.784 1.00  97.34 0 A 1
ATOM   3554 O O   . LEU A 1 478 ? -34.305 -9.300 -4.169 1.00  96.69 0 A 1
ATOM   3555 C CB  . LEU A 1 478 ? -31.441 -8.613 -5.033 1.00  96.97 0 A 1
ATOM   3556 C CG  . LEU A 1 478 ? -30.741 -7.982 -3.805 1.00  96.45 0 A 1
ATOM   3557 C CD1 . LEU A 1 478 ? -29.444 -8.705 -3.459 1.00  94.79 0 A 1
ATOM   3558 C CD2 . LEU A 1 478 ? -30.403 -6.529 -4.095 1.00  94.19 0 A 1
ATOM   3559 N N   . PRO A 1 479 ? -33.173 -10.349 -2.533 1.00  97.07 0 A 1
ATOM   3560 C CA  . PRO A 1 479 ? -34.252 -10.211 -1.564 1.00  96.61 0 A 1
ATOM   3561 C C   . PRO A 1 479 ? -34.483 -8.739 -1.195 1.00  96.97 0 A 1
ATOM   3562 O O   . PRO A 1 479 ? -33.619 -7.880 -1.342 1.00  96.25 0 A 1
ATOM   3563 C CB  . PRO A 1 479 ? -33.821 -11.053 -0.356 1.00  95.30 0 A 1
ATOM   3564 C CG  . PRO A 1 479 ? -32.295 -10.984 -0.422 1.00  93.75 0 A 1
ATOM   3565 C CD  . PRO A 1 479 ? -32.018 -10.994 -1.923 1.00  96.05 0 A 1
ATOM   3566 N N   . HIS A 1 480 ? -35.649 -8.445 -0.656 1.00  97.23 0 A 1
ATOM   3567 C CA  . HIS A 1 480 ? -35.882 -7.146 -0.032 1.00  97.26 0 A 1
ATOM   3568 C C   . HIS A 1 480 ? -35.011 -7.016  1.223 1.00  97.68 0 A 1
ATOM   3569 O O   . HIS A 1 480 ? -35.170 -7.774  2.169 1.00  97.01 0 A 1
ATOM   3570 C CB  . HIS A 1 480 ? -37.365 -6.956  0.282 1.00  96.48 0 A 1
ATOM   3571 C CG  . HIS A 1 480 ? -38.225 -6.893 -0.939 1.00  94.39 0 A 1
ATOM   3572 C CD2 . HIS A 1 480 ? -39.282 -7.721 -1.264 1.00  82.24 0 A 1
ATOM   3573 N ND1 . HIS A 1 480 ? -38.108 -5.998 -1.979 1.00  82.37 0 A 1
ATOM   3574 C CE1 . HIS A 1 480 ? -39.060 -6.270 -2.893 1.00  84.14 0 A 1
ATOM   3575 N NE2 . HIS A 1 480 ? -39.791 -7.304 -2.488 1.00  85.99 0 A 1
ATOM   3576 N N   . LEU A 1 481 ? -34.100 -6.047  1.227 1.00  97.58 0 A 1
ATOM   3577 C CA  . LEU A 1 481 ? -33.140 -5.831  2.304 1.00  97.94 0 A 1
ATOM   3578 C C   . LEU A 1 481 ? -33.808 -5.271  3.571 1.00  98.18 0 A 1
ATOM   3579 O O   . LEU A 1 481 ? -34.881 -4.658  3.459 1.00  97.65 0 A 1
ATOM   3580 C CB  . LEU A 1 481 ? -32.018 -4.901  1.812 1.00  97.50 0 A 1
ATOM   3581 C CG  . LEU A 1 481 ? -31.247 -5.412  0.580 1.00  96.91 0 A 1
ATOM   3582 C CD1 . LEU A 1 481 ? -30.160 -4.400  0.225 1.00  95.61 0 A 1
ATOM   3583 C CD2 . LEU A 1 481 ? -30.593 -6.775  0.823 1.00  95.16 0 A 1
ATOM   3584 N N   . PRO A 1 482 ? -33.188 -5.400  4.753 1.00  98.19 0 A 1
ATOM   3585 C CA  . PRO A 1 482 ? -33.662 -4.775  5.985 1.00  98.18 0 A 1
ATOM   3586 C C   . PRO A 1 482 ? -33.934 -3.276  5.815 1.00  98.19 0 A 1
ATOM   3587 O O   . PRO A 1 482 ? -33.205 -2.579  5.101 1.00  97.77 0 A 1
ATOM   3588 C CB  . PRO A 1 482 ? -32.579 -5.043  7.031 1.00  97.78 0 A 1
ATOM   3589 C CG  . PRO A 1 482 ? -31.918 -6.332  6.532 1.00  96.66 0 A 1
ATOM   3590 C CD  . PRO A 1 482 ? -31.996 -6.196  5.015 1.00  97.91 0 A 1
ATOM   3591 N N   . LEU A 1 483 ? -34.958 -2.757  6.476 1.00  97.91 0 A 1
ATOM   3592 C CA  . LEU A 1 483 ? -35.297 -1.319  6.407 1.00  97.71 0 A 1
ATOM   3593 C C   . LEU A 1 483 ? -34.166 -0.431  6.931 1.00  97.58 0 A 1
ATOM   3594 O O   . LEU A 1 483 ? -33.978  0.682  6.445 1.00  96.26 0 A 1
ATOM   3595 C CB  . LEU A 1 483 ? -36.585 -1.065  7.214 1.00  97.21 0 A 1
ATOM   3596 C CG  . LEU A 1 483 ? -37.870 -1.617  6.566 1.00  95.21 0 A 1
ATOM   3597 C CD1 . LEU A 1 483 ? -39.026 -1.547  7.550 1.00  92.28 0 A 1
ATOM   3598 C CD2 . LEU A 1 483 ? -38.260 -0.825  5.315 1.00  91.96 0 A 1
ATOM   3599 N N   . SER A 1 484 ? -33.416 -0.942  7.911 1.00  97.25 0 A 1
ATOM   3600 C CA  . SER A 1 484 ? -32.301 -0.281  8.584 1.00  96.73 0 A 1
ATOM   3601 C C   . SER A 1 484 ? -30.951 -0.453  7.885 1.00  97.15 0 A 1
ATOM   3602 O O   . SER A 1 484 ? -29.954  0.025  8.410 1.00  95.36 0 A 1
ATOM   3603 C CB  . SER A 1 484 ? -32.214 -0.819 10.021 1.00  94.31 0 A 1
ATOM   3604 O OG  . SER A 1 484 ? -32.265 -2.237 10.007 1.00  82.37 0 A 1
ATOM   3605 N N   . ILE A 1 485 ? -30.886 -1.128  6.752 1.00  98.12 0 A 1
ATOM   3606 C CA  . ILE A 1 485 ? -29.612 -1.458  6.108 1.00  98.25 0 A 1
ATOM   3607 C C   . ILE A 1 485 ? -28.816 -0.195  5.755 1.00  98.12 0 A 1
ATOM   3608 O O   . ILE A 1 485 ? -29.346  0.748  5.165 1.00  97.86 0 A 1
ATOM   3609 C CB  . ILE A 1 485 ? -29.823 -2.403  4.901 1.00  97.98 0 A 1
ATOM   3610 C CG1 . ILE A 1 485 ? -28.548 -3.149  4.483 1.00  96.53 0 A 1
ATOM   3611 C CG2 . ILE A 1 485 ? -30.422 -1.671  3.673 1.00  96.97 0 A 1
ATOM   3612 C CD1 . ILE A 1 485 ? -28.137 -4.248  5.473 1.00  95.60 0 A 1
ATOM   3613 N N   . ASN A 1 486 ? -27.568 -0.185  6.163 1.00  98.00 0 A 1
ATOM   3614 C CA  . ASN A 1 486 ? -26.612  0.888  5.903 1.00  97.89 0 A 1
ATOM   3615 C C   . ASN A 1 486 ? -25.482  0.426  4.978 1.00  97.73 0 A 1
ATOM   3616 O O   . ASN A 1 486 ? -25.076  1.153  4.082 1.00  97.03 0 A 1
ATOM   3617 C CB  . ASN A 1 486 ? -26.104  1.390  7.261 1.00  97.08 0 A 1
ATOM   3618 C CG  . ASN A 1 486 ? -24.982  2.407  7.087 1.00  93.09 0 A 1
ATOM   3619 N ND2 . ASN A 1 486 ? -25.299  3.640  6.771 1.00  78.41 0 A 1
ATOM   3620 O OD1 . ASN A 1 486 ? -23.811  2.094  7.237 1.00  78.11 0 A 1
ATOM   3621 N N   . TYR A 1 487 ? -25.005 -0.796  5.184 1.00  97.33 0 A 1
ATOM   3622 C CA  . TYR A 1 487 ? -23.993 -1.437  4.351 1.00  97.30 0 A 1
ATOM   3623 C C   . TYR A 1 487 ? -24.516 -2.785  3.865 1.00  97.35 0 A 1
ATOM   3624 O O   . TYR A 1 487 ? -24.897 -3.630  4.674 1.00  97.08 0 A 1
ATOM   3625 C CB  . TYR A 1 487 ? -22.704 -1.589  5.162 1.00  96.84 0 A 1
ATOM   3626 C CG  . TYR A 1 487 ? -21.581 -2.295  4.431 1.00  96.47 0 A 1
ATOM   3627 C CD1 . TYR A 1 487 ? -21.579 -3.695  4.310 1.00  95.58 0 A 1
ATOM   3628 C CD2 . TYR A 1 487 ? -20.542 -1.548  3.856 1.00  95.46 0 A 1
ATOM   3629 C CE1 . TYR A 1 487 ? -20.556 -4.350  3.609 1.00  94.56 0 A 1
ATOM   3630 C CE2 . TYR A 1 487 ? -19.510 -2.190  3.161 1.00  94.34 0 A 1
ATOM   3631 C CZ  . TYR A 1 487 ? -19.518 -3.589  3.030 1.00  94.09 0 A 1
ATOM   3632 O OH  . TYR A 1 487 ? -18.523 -4.218  2.339 1.00  92.39 0 A 1
ATOM   3633 N N   . PHE A 1 488 ? -24.519 -2.989  2.559 1.00  97.46 0 A 1
ATOM   3634 C CA  . PHE A 1 488 ? -24.851 -4.266  1.956 1.00  97.54 0 A 1
ATOM   3635 C C   . PHE A 1 488 ? -23.845 -4.621  0.871 1.00  97.39 0 A 1
ATOM   3636 O O   . PHE A 1 488 ? -23.701 -3.870 -0.106 1.00  97.07 0 A 1
ATOM   3637 C CB  . PHE A 1 488 ? -26.277 -4.248  1.396 1.00  97.62 0 A 1
ATOM   3638 C CG  . PHE A 1 488 ? -26.698 -5.580  0.812 1.00  97.91 0 A 1
ATOM   3639 C CD1 . PHE A 1 488 ? -26.777 -5.761 -0.579 1.00  97.59 0 A 1
ATOM   3640 C CD2 . PHE A 1 488 ? -26.956 -6.672  1.660 1.00  97.63 0 A 1
ATOM   3641 C CE1 . PHE A 1 488 ? -27.122 -7.013 -1.112 1.00  97.44 0 A 1
ATOM   3642 C CE2 . PHE A 1 488 ? -27.297 -7.925  1.131 1.00  97.46 0 A 1
ATOM   3643 C CZ  . PHE A 1 488 ? -27.380 -8.097 -0.259 1.00  97.62 0 A 1
ATOM   3644 N N   . SER A 1 489 ? -23.198 -5.764  1.032 1.00  97.11 0 A 1
ATOM   3645 C CA  . SER A 1 489 ? -22.292 -6.330  0.041 1.00  96.89 0 A 1
ATOM   3646 C C   . SER A 1 489 ? -22.682 -7.776 -0.271 1.00  97.04 0 A 1
ATOM   3647 O O   . SER A 1 489 ? -22.946 -8.563  0.631 1.00  96.58 0 A 1
ATOM   3648 C CB  . SER A 1 489 ? -20.849 -6.248  0.508 1.00  95.80 0 A 1
ATOM   3649 O OG  . SER A 1 489 ? -20.025 -6.544 -0.586 1.00  87.84 0 A 1
ATOM   3650 N N   . ALA A 1 490 ? -22.757 -8.085 -1.557 1.00  97.17 0 A 1
ATOM   3651 C CA  . ALA A 1 490 ? -23.040 -9.417 -2.076 1.00  97.36 0 A 1
ATOM   3652 C C   . ALA A 1 490 ? -22.191 -9.686 -3.333 1.00  97.32 0 A 1
ATOM   3653 O O   . ALA A 1 490 ? -22.700 -10.198 -4.333 1.00  96.88 0 A 1
ATOM   3654 C CB  . ALA A 1 490 ? -24.549 -9.560 -2.303 1.00  97.26 0 A 1
ATOM   3655 N N   . ILE A 1 491 ? -20.940 -9.315 -3.278 1.00  96.50 0 A 1
ATOM   3656 C CA  . ILE A 1 491 ? -19.955 -9.493 -4.346 1.00  96.46 0 A 1
ATOM   3657 C C   . ILE A 1 491 ? -19.824 -10.985 -4.671 1.00  96.40 0 A 1
ATOM   3658 O O   . ILE A 1 491 ? -19.900 -11.831 -3.785 1.00  96.02 0 A 1
ATOM   3659 C CB  . ILE A 1 491 ? -18.583 -8.897 -3.933 1.00  95.87 0 A 1
ATOM   3660 C CG1 . ILE A 1 491 ? -18.689 -7.390 -3.597 1.00  94.43 0 A 1
ATOM   3661 C CG2 . ILE A 1 491 ? -17.525 -9.111 -5.031 1.00  94.27 0 A 1
ATOM   3662 C CD1 . ILE A 1 491 ? -17.465 -6.836 -2.854 1.00  91.21 0 A 1
ATOM   3663 N N   . ASP A 1 492 ? -19.616 -11.309 -5.929 1.00  96.57 0 A 1
ATOM   3664 C CA  . ASP A 1 492 ? -19.339 -12.671 -6.382 1.00  96.46 0 A 1
ATOM   3665 C C   . ASP A 1 492 ? -20.376 -13.701 -5.907 1.00  96.83 0 A 1
ATOM   3666 O O   . ASP A 1 492 ? -20.118 -14.645 -5.167 1.00  96.24 0 A 1
ATOM   3667 C CB  . ASP A 1 492 ? -17.878 -13.038 -6.079 1.00  95.39 0 A 1
ATOM   3668 C CG  . ASP A 1 492 ? -17.421 -14.311 -6.806 1.00  91.46 0 A 1
ATOM   3669 O OD1 . ASP A 1 492 ? -17.994 -14.608 -7.891 1.00  85.02 0 A 1
ATOM   3670 O OD2 . ASP A 1 492 ? -16.480 -14.964 -6.305 1.00  81.97 -1 A 1
ATOM   3671 N N   . ASN A 1 493 ? -21.596 -13.476 -6.365 1.00  97.59 0 A 1
ATOM   3672 C CA  . ASN A 1 493 ? -22.715 -14.386 -6.194 1.00  97.80 0 A 1
ATOM   3673 C C   . ASN A 1 493 ? -23.368 -14.682 -7.553 1.00  97.72 0 A 1
ATOM   3674 O O   . ASN A 1 493 ? -22.800 -14.430 -8.621 1.00  96.01 0 A 1
ATOM   3675 C CB  . ASN A 1 493 ? -23.681 -13.797 -5.142 1.00  97.73 0 A 1
ATOM   3676 C CG  . ASN A 1 493 ? -23.265 -14.118 -3.716 1.00  97.76 0 A 1
ATOM   3677 N ND2 . ASN A 1 493 ? -22.666 -13.193 -3.022 1.00  94.79 0 A 1
ATOM   3678 O OD1 . ASN A 1 493 ? -23.525 -15.209 -3.226 1.00  94.52 0 A 1
ATOM   3679 N N   . ARG A 1 494 ? -24.572 -15.223 -7.540 1.00  98.06 0 A 1
ATOM   3680 C CA  . ARG A 1 494 ? -25.343 -15.564 -8.748 1.00  97.84 0 A 1
ATOM   3681 C C   . ARG A 1 494 ? -26.702 -14.865 -8.789 1.00  98.07 0 A 1
ATOM   3682 O O   . ARG A 1 494 ? -27.633 -15.365 -9.414 1.00  96.81 0 A 1
ATOM   3683 C CB  . ARG A 1 494 ? -25.469 -17.086 -8.876 1.00  96.45 0 A 1
ATOM   3684 C CG  . ARG A 1 494 ? -24.103 -17.781 -8.888 1.00  91.65 0 A 1
ATOM   3685 C CD  . ARG A 1 494 ? -24.282 -19.292 -9.010 1.00  86.97 0 A 1
ATOM   3686 N NE  . ARG A 1 494 ? -23.005 -19.984 -8.852 1.00  76.49 0 A 1
ATOM   3687 C CZ  . ARG A 1 494 ? -22.828 -21.289 -8.755 1.00  67.49 0 A 1
ATOM   3688 N NH1 . ARG A 1 494 ? -23.831 -22.118 -8.871 1.00  61.19 1 A 1
ATOM   3689 N NH2 . ARG A 1 494 ? -21.645 -21.766 -8.526 1.00  58.60 0 A 1
ATOM   3690 N N   . PHE A 1 495 ? -26.826 -13.728 -8.107 1.00  98.38 0 A 1
ATOM   3691 C CA  . PHE A 1 495 ? -28.048 -12.940 -8.178 1.00  98.38 0 A 1
ATOM   3692 C C   . PHE A 1 495 ? -28.303 -12.451 -9.605 1.00  98.39 0 A 1
ATOM   3693 O O   . PHE A 1 495 ? -27.377 -12.075 -10.326 1.00  97.56 0 A 1
ATOM   3694 C CB  . PHE A 1 495 ? -27.989 -11.757 -7.211 1.00  98.27 0 A 1
ATOM   3695 C CG  . PHE A 1 495 ? -28.133 -12.127 -5.759 1.00  98.35 0 A 1
ATOM   3696 C CD1 . PHE A 1 495 ? -29.320 -12.727 -5.294 1.00  97.85 0 A 1
ATOM   3697 C CD2 . PHE A 1 495 ? -27.101 -11.827 -4.846 1.00  97.77 0 A 1
ATOM   3698 C CE1 . PHE A 1 495 ? -29.484 -13.029 -3.935 1.00  97.41 0 A 1
ATOM   3699 C CE2 . PHE A 1 495 ? -27.262 -12.124 -3.485 1.00  97.37 0 A 1
ATOM   3700 C CZ  . PHE A 1 495 ? -28.448 -12.727 -3.026 1.00  97.55 0 A 1
ATOM   3701 N N   . GLY A 1 496 ? -29.568 -12.444 -10.003 1.00  98.13 0 A 1
ATOM   3702 C CA  . GLY A 1 496 ? -29.987 -12.053 -11.336 1.00  97.86 0 A 1
ATOM   3703 C C   . GLY A 1 496 ? -31.299 -11.276 -11.352 1.00  98.04 0 A 1
ATOM   3704 O O   . GLY A 1 496 ? -31.910 -11.004 -10.318 1.00  95.93 0 A 1
ATOM   3705 N N   . GLY A 1 497 ? -31.746 -10.953 -12.555 1.00  97.66 0 A 1
ATOM   3706 C CA  . GLY A 1 497 ? -32.898 -10.087 -12.765 1.00  97.55 0 A 1
ATOM   3707 C C   . GLY A 1 497 ? -32.558 -8.614 -12.552 1.00  98.02 0 A 1
ATOM   3708 O O   . GLY A 1 497 ? -31.389 -8.224 -12.555 1.00  96.84 0 A 1
ATOM   3709 N N   . ASP A 1 498 ? -33.587 -7.800 -12.386 1.00  97.60 0 A 1
ATOM   3710 C CA  . ASP A 1 498 ? -33.412 -6.372 -12.152 1.00  97.56 0 A 1
ATOM   3711 C C   . ASP A 1 498 ? -32.946 -6.086 -10.722 1.00  97.81 0 A 1
ATOM   3712 O O   . ASP A 1 498 ? -33.340 -6.758 -9.770 1.00  96.85 0 A 1
ATOM   3713 C CB  . ASP A 1 498 ? -34.726 -5.623 -12.427 1.00  95.86 0 A 1
ATOM   3714 C CG  . ASP A 1 498 ? -35.183 -5.735 -13.883 1.00  90.02 0 A 1
ATOM   3715 O OD1 . ASP A 1 498 ? -34.378 -5.410 -14.781 1.00  80.26 0 A 1
ATOM   3716 O OD2 . ASP A 1 498 ? -36.357 -6.125 -14.090 1.00  80.06 -1 A 1
ATOM   3717 N N   . ILE A 1 499 ? -32.168 -5.017 -10.539 1.00  97.80 0 A 1
ATOM   3718 C CA  . ILE A 1 499 ? -31.940 -4.448 -9.209 1.00  97.89 0 A 1
ATOM   3719 C C   . ILE A 1 499 ? -33.294 -3.951 -8.671 1.00  97.51 0 A 1
ATOM   3720 O O   . ILE A 1 499 ? -33.906 -3.062 -9.268 1.00  96.56 0 A 1
ATOM   3721 C CB  . ILE A 1 499 ? -30.888 -3.321 -9.235 1.00  97.70 0 A 1
ATOM   3722 C CG1 . ILE A 1 499 ? -29.532 -3.855 -9.758 1.00  96.93 0 A 1
ATOM   3723 C CG2 . ILE A 1 499 ? -30.723 -2.732 -7.816 1.00  97.01 0 A 1
ATOM   3724 C CD1 . ILE A 1 499 ? -28.472 -2.770 -9.977 1.00  95.51 0 A 1
ATOM   3725 N N   . PRO A 1 500 ? -33.798 -4.503 -7.548 1.00  96.94 0 A 1
ATOM   3726 C CA  . PRO A 1 500 ? -35.160 -4.245 -7.100 1.00  96.16 0 A 1
ATOM   3727 C C   . PRO A 1 500 ? -35.334 -2.786 -6.663 1.00  96.13 0 A 1
ATOM   3728 O O   . PRO A 1 500 ? -34.601 -2.274 -5.815 1.00  94.83 0 A 1
ATOM   3729 C CB  . PRO A 1 500 ? -35.415 -5.236 -5.970 1.00  94.54 0 A 1
ATOM   3730 C CG  . PRO A 1 500 ? -34.013 -5.537 -5.428 1.00  91.78 0 A 1
ATOM   3731 C CD  . PRO A 1 500 ? -33.144 -5.466 -6.674 1.00  95.52 0 A 1
ATOM   3732 N N   . LEU A 1 501 ? -36.380 -2.129 -7.148 1.00  95.20 0 A 1
ATOM   3733 C CA  . LEU A 1 501 ? -36.680 -0.733 -6.798 1.00  94.80 0 A 1
ATOM   3734 C C   . LEU A 1 501 ? -36.977 -0.513 -5.309 1.00  94.99 0 A 1
ATOM   3735 O O   . LEU A 1 501 ? -36.930  0.618 -4.839 1.00  91.94 0 A 1
ATOM   3736 C CB  . LEU A 1 501 ? -37.876 -0.236 -7.643 1.00  92.69 0 A 1
ATOM   3737 C CG  . LEU A 1 501 ? -37.613 -0.137 -9.160 1.00  89.31 0 A 1
ATOM   3738 C CD1 . LEU A 1 501 ? -38.895  0.322 -9.857 1.00  84.13 0 A 1
ATOM   3739 C CD2 . LEU A 1 501 ? -36.506  0.870 -9.491 1.00  83.97 0 A 1
ATOM   3740 N N   . SER A 1 502 ? -37.237 -1.582 -4.539 1.00  94.66 0 A 1
ATOM   3741 C CA  . SER A 1 502 ? -37.370 -1.499 -3.083 1.00  94.43 0 A 1
ATOM   3742 C C   . SER A 1 502 ? -36.111 -0.951 -2.400 1.00  95.29 0 A 1
ATOM   3743 O O   . SER A 1 502 ? -36.222 -0.345 -1.337 1.00  93.46 0 A 1
ATOM   3744 C CB  . SER A 1 502 ? -37.699 -2.874 -2.500 1.00  92.57 0 A 1
ATOM   3745 O OG  . SER A 1 502 ? -36.681 -3.804 -2.792 1.00  88.08 0 A 1
ATOM   3746 N N   . ILE A 1 503 ? -34.960 -1.096 -3.022 1.00  95.47 0 A 1
ATOM   3747 C CA  . ILE A 1 503 ? -33.692 -0.562 -2.516 1.00  95.85 0 A 1
ATOM   3748 C C   . ILE A 1 503 ? -33.705  0.970 -2.419 1.00  96.42 0 A 1
ATOM   3749 O O   . ILE A 1 503 ? -33.076  1.541 -1.536 1.00  95.40 0 A 1
ATOM   3750 C CB  . ILE A 1 503 ? -32.537 -1.107 -3.371 1.00  94.08 0 A 1
ATOM   3751 C CG1 . ILE A 1 503 ? -31.244 -1.198 -2.535 1.00  82.96 0 A 1
ATOM   3752 C CG2 . ILE A 1 503 ? -32.308 -0.290 -4.657 1.00  81.98 0 A 1
ATOM   3753 C CD1 . ILE A 1 503 ? -30.274 -2.221 -3.122 1.00  77.26 0 A 1
ATOM   3754 N N   . CYS A 1 504 ? -34.501  1.640 -3.246 1.00  95.00 0 A 1
ATOM   3755 C CA  . CYS A 1 504 ? -34.677  3.091 -3.219 1.00  94.41 0 A 1
ATOM   3756 C C   . CYS A 1 504 ? -35.312  3.601 -1.918 1.00  94.65 0 A 1
ATOM   3757 O O   . CYS A 1 504 ? -35.156  4.771 -1.576 1.00  92.45 0 A 1
ATOM   3758 C CB  . CYS A 1 504 ? -35.558  3.525 -4.397 1.00  92.78 0 A 1
ATOM   3759 S SG  . CYS A 1 504 ? -34.984  3.034 -6.058 1.00  90.34 0 A 1
ATOM   3760 N N   . ASN A 1 505 ? -36.008  2.732 -1.175 1.00  94.87 0 A 1
ATOM   3761 C CA  . ASN A 1 505 ? -36.653  3.069  0.093 1.00  95.03 0 A 1
ATOM   3762 C C   . ASN A 1 505 ? -35.748  2.807  1.310 1.00  96.02 0 A 1
ATOM   3763 O O   . ASN A 1 505 ? -36.192  2.942  2.444 1.00  93.64 0 A 1
ATOM   3764 C CB  . ASN A 1 505 ? -37.982  2.298  0.197 1.00  92.37 0 A 1
ATOM   3765 C CG  . ASN A 1 505 ? -38.960  2.625 -0.922 1.00  84.12 0 A 1
ATOM   3766 N ND2 . ASN A 1 505 ? -39.855  1.711 -1.220 1.00  71.10 0 A 1
ATOM   3767 O OD1 . ASN A 1 505 ? -38.949  3.672 -1.530 1.00  73.12 0 A 1
ATOM   3768 N N   . ARG A 1 506 ? -34.501  2.396  1.097 1.00  95.76 0 A 1
ATOM   3769 C CA  . ARG A 1 506 ? -33.514  2.169  2.155 1.00  96.51 0 A 1
ATOM   3770 C C   . ARG A 1 506 ? -32.729  3.456  2.413 1.00  96.37 0 A 1
ATOM   3771 O O   . ARG A 1 506 ? -31.615  3.633  1.947 1.00  94.73 0 A 1
ATOM   3772 C CB  . ARG A 1 506 ? -32.622  0.970  1.808 1.00  96.14 0 A 1
ATOM   3773 C CG  . ARG A 1 506 ? -33.400 -0.333  1.588 1.00  94.89 0 A 1
ATOM   3774 C CD  . ARG A 1 506 ? -34.260 -0.700  2.808 1.00  94.08 0 A 1
ATOM   3775 N NE  . ARG A 1 506 ? -34.981 -1.961  2.617 1.00  93.54 0 A 1
ATOM   3776 C CZ  . ARG A 1 506 ? -36.269 -2.129  2.350 1.00  94.51 0 A 1
ATOM   3777 N NH1 . ARG A 1 506 ? -37.066 -1.136  2.105 1.00  88.00 1 A 1
ATOM   3778 N NH2 . ARG A 1 506 ? -36.772 -3.321  2.332 1.00  89.93 0 A 1
ATOM   3779 N N   . SER A 1 507 ? -33.345  4.372  3.162 1.00  96.38 0 A 1
ATOM   3780 C CA  . SER A 1 507 ? -32.821  5.734  3.372 1.00  95.75 0 A 1
ATOM   3781 C C   . SER A 1 507 ? -31.501  5.807  4.138 1.00  95.94 0 A 1
ATOM   3782 O O   . SER A 1 507 ? -30.841  6.841  4.092 1.00  93.49 0 A 1
ATOM   3783 C CB  . SER A 1 507 ? -33.871  6.571  4.113 1.00  93.78 0 A 1
ATOM   3784 O OG  . SER A 1 507 ? -34.235  5.946  5.329 1.00  84.36 0 A 1
ATOM   3785 N N   . SER A 1 508 ? -31.146  4.747  4.854 1.00  96.54 0 A 1
ATOM   3786 C CA  . SER A 1 508 ? -29.878  4.668  5.590 1.00  96.87 0 A 1
ATOM   3787 C C   . SER A 1 508 ? -28.746  4.032  4.782 1.00  97.11 0 A 1
ATOM   3788 O O   . SER A 1 508 ? -27.645  3.914  5.306 1.00  95.93 0 A 1
ATOM   3789 C CB  . SER A 1 508 ? -30.081  3.889  6.898 1.00  95.87 0 A 1
ATOM   3790 O OG  . SER A 1 508 ? -31.101  4.496  7.682 1.00  87.30 0 A 1
ATOM   3791 N N   . LEU A 1 509 ? -28.989  3.593  3.560 1.00  97.44 0 A 1
ATOM   3792 C CA  . LEU A 1 509 ? -28.002  2.885  2.751 1.00  97.53 0 A 1
ATOM   3793 C C   . LEU A 1 509 ? -26.898  3.848  2.291 1.00  97.45 0 A 1
ATOM   3794 O O   . LEU A 1 509 ? -27.168  4.795  1.561 1.00  96.72 0 A 1
ATOM   3795 C CB  . LEU A 1 509 ? -28.712  2.199  1.574 1.00  97.45 0 A 1
ATOM   3796 C CG  . LEU A 1 509 ? -27.813  1.265  0.737 1.00  97.09 0 A 1
ATOM   3797 C CD1 . LEU A 1 509 ? -27.331  0.047  1.539 1.00  96.46 0 A 1
ATOM   3798 C CD2 . LEU A 1 509 ? -28.615  0.732 -0.456 1.00  96.13 0 A 1
ATOM   3799 N N   . ASP A 1 510 ? -25.666  3.547  2.705 1.00  97.66 0 A 1
ATOM   3800 C CA  . ASP A 1 510 ? -24.463  4.288  2.330 1.00  97.31 0 A 1
ATOM   3801 C C   . ASP A 1 510 ? -23.609  3.513  1.317 1.00  97.58 0 A 1
ATOM   3802 O O   . ASP A 1 510 ? -23.089  4.091  0.364 1.00  96.67 0 A 1
ATOM   3803 C CB  . ASP A 1 510 ? -23.611  4.559  3.579 1.00  96.55 0 A 1
ATOM   3804 C CG  . ASP A 1 510 ? -24.155  5.642  4.521 1.00  94.80 0 A 1
ATOM   3805 O OD1 . ASP A 1 510 ? -24.778  6.608  4.030 1.00  92.02 0 A 1
ATOM   3806 O OD2 . ASP A 1 510 ? -23.865  5.511  5.733 1.00  91.48 -1 A 1
ATOM   3807 N N   . VAL A 1 511 ? -23.473  2.205  1.518 1.00  97.23 0 A 1
ATOM   3808 C CA  . VAL A 1 511 ? -22.641  1.324  0.693 1.00  97.22 0 A 1
ATOM   3809 C C   . VAL A 1 511 ? -23.503  0.214  0.102 1.00  97.43 0 A 1
ATOM   3810 O O   . VAL A 1 511 ? -24.150 -0.534  0.834 1.00  97.19 0 A 1
ATOM   3811 C CB  . VAL A 1 511 ? -21.456  0.742  1.490 1.00  96.73 0 A 1
ATOM   3812 C CG1 . VAL A 1 511 ? -20.576 -0.155  0.615 1.00  95.67 0 A 1
ATOM   3813 C CG2 . VAL A 1 511 ? -20.573  1.860  2.074 1.00  95.88 0 A 1
ATOM   3814 N N   . LEU A 1 512 ? -23.475  0.105 -1.220 1.00  97.59 0 A 1
ATOM   3815 C CA  . LEU A 1 512 ? -24.087 -0.988 -1.964 1.00  97.78 0 A 1
ATOM   3816 C C   . LEU A 1 512 ? -23.062 -1.565 -2.939 1.00  97.60 0 A 1
ATOM   3817 O O   . LEU A 1 512 ? -22.675 -0.886 -3.894 1.00  97.28 0 A 1
ATOM   3818 C CB  . LEU A 1 512 ? -25.332 -0.468 -2.700 1.00  97.85 0 A 1
ATOM   3819 C CG  . LEU A 1 512 ? -26.041 -1.532 -3.563 1.00  97.73 0 A 1
ATOM   3820 C CD1 . LEU A 1 512 ? -26.609 -2.674 -2.710 1.00  97.31 0 A 1
ATOM   3821 C CD2 . LEU A 1 512 ? -27.188 -0.880 -4.330 1.00  97.18 0 A 1
ATOM   3822 N N   . ASP A 1 513 ? -22.694 -2.817 -2.715 1.00  97.48 0 A 1
ATOM   3823 C CA  . ASP A 1 513 ? -21.851 -3.571 -3.634 1.00  97.34 0 A 1
ATOM   3824 C C   . ASP A 1 513 ? -22.574 -4.830 -4.116 1.00  97.36 0 A 1
ATOM   3825 O O   . ASP A 1 513 ? -22.884 -5.731 -3.346 1.00  96.97 0 A 1
ATOM   3826 C CB  . ASP A 1 513 ? -20.476 -3.861 -3.022 1.00  97.00 0 A 1
ATOM   3827 C CG  . ASP A 1 513 ? -19.430 -4.118 -4.110 1.00  96.53 0 A 1
ATOM   3828 O OD1 . ASP A 1 513 ? -19.822 -4.582 -5.213 1.00  95.39 0 A 1
ATOM   3829 O OD2 . ASP A 1 513 ? -18.258 -3.744 -3.900 1.00  94.68 -1 A 1
ATOM   3830 N N   . LEU A 1 514 ? -22.898 -4.856 -5.400 1.00  97.76 0 A 1
ATOM   3831 C CA  . LEU A 1 514 ? -23.532 -5.966 -6.100 1.00  97.97 0 A 1
ATOM   3832 C C   . LEU A 1 514 ? -22.651 -6.458 -7.261 1.00  97.94 0 A 1
ATOM   3833 O O   . LEU A 1 514 ? -23.159 -7.055 -8.216 1.00  97.58 0 A 1
ATOM   3834 C CB  . LEU A 1 514 ? -24.933 -5.546 -6.600 1.00  98.02 0 A 1
ATOM   3835 C CG  . LEU A 1 514 ? -25.924 -5.070 -5.523 1.00  97.76 0 A 1
ATOM   3836 C CD1 . LEU A 1 514 ? -27.240 -4.670 -6.190 1.00  97.39 0 A 1
ATOM   3837 C CD2 . LEU A 1 514 ? -26.226 -6.157 -4.494 1.00  97.19 0 A 1
ATOM   3838 N N   . SER A 1 515 ? -21.363 -6.173 -7.207 1.00  97.52 0 A 1
ATOM   3839 C CA  . SER A 1 515 ? -20.416 -6.531 -8.257 1.00  97.42 0 A 1
ATOM   3840 C C   . SER A 1 515 ? -20.315 -8.045 -8.437 1.00  97.44 0 A 1
ATOM   3841 O O   . SER A 1 515 ? -20.600 -8.811 -7.527 1.00  96.88 0 A 1
ATOM   3842 C CB  . SER A 1 515 ? -19.032 -5.935 -7.952 1.00  97.04 0 A 1
ATOM   3843 O OG  . SER A 1 515 ? -19.138 -4.532 -7.830 1.00  94.32 0 A 1
ATOM   3844 N N   . TYR A 1 516 ? -19.942 -8.483 -9.624 1.00  97.54 0 A 1
ATOM   3845 C CA  . TYR A 1 516 ? -19.742 -9.900 -9.928 1.00  97.42 0 A 1
ATOM   3846 C C   . TYR A 1 516 ? -20.992 -10.749 -9.660 1.00  97.57 0 A 1
ATOM   3847 O O   . TYR A 1 516 ? -20.976 -11.745 -8.933 1.00  96.97 0 A 1
ATOM   3848 C CB  . TYR A 1 516 ? -18.466 -10.419 -9.255 1.00  96.97 0 A 1
ATOM   3849 C CG  . TYR A 1 516 ? -17.213 -9.675 -9.666 1.00  96.54 0 A 1
ATOM   3850 C CD1 . TYR A 1 516 ? -16.415 -10.166 -10.716 1.00  95.12 0 A 1
ATOM   3851 C CD2 . TYR A 1 516 ? -16.849 -8.470 -9.042 1.00  95.11 0 A 1
ATOM   3852 C CE1 . TYR A 1 516 ? -15.281 -9.470 -11.140 1.00  94.15 0 A 1
ATOM   3853 C CE2 . TYR A 1 516 ? -15.715 -7.757 -9.468 1.00  94.27 0 A 1
ATOM   3854 C CZ  . TYR A 1 516 ? -14.935 -8.263 -10.524 1.00  94.12 0 A 1
ATOM   3855 O OH  . TYR A 1 516 ? -13.830 -7.574 -10.955 1.00  92.29 0 A 1
ATOM   3856 N N   . ASN A 1 517 ? -22.107 -10.348 -10.280 1.00  98.09 0 A 1
ATOM   3857 C CA  . ASN A 1 517 ? -23.376 -11.062 -10.274 1.00  98.28 0 A 1
ATOM   3858 C C   . ASN A 1 517 ? -23.933 -11.165 -11.709 1.00  98.16 0 A 1
ATOM   3859 O O   . ASN A 1 517 ? -23.207 -11.001 -12.695 1.00  96.68 0 A 1
ATOM   3860 C CB  . ASN A 1 517 ? -24.323 -10.360 -9.272 1.00  98.14 0 A 1
ATOM   3861 C CG  . ASN A 1 517 ? -24.122 -10.840 -7.846 1.00  98.13 0 A 1
ATOM   3862 N ND2 . ASN A 1 517 ? -23.438 -10.086 -7.020 1.00  95.24 0 A 1
ATOM   3863 O OD1 . ASN A 1 517 ? -24.613 -11.896 -7.471 1.00  94.89 0 A 1
ATOM   3864 N N   . ASN A 1 518 ? -25.209 -11.445 -11.843 1.00  98.51 0 A 1
ATOM   3865 C CA  . ASN A 1 518 ? -25.904 -11.544 -13.127 1.00  98.31 0 A 1
ATOM   3866 C C   . ASN A 1 518 ? -27.066 -10.540 -13.240 1.00  98.51 0 A 1
ATOM   3867 O O   . ASN A 1 518 ? -28.047 -10.818 -13.928 1.00  97.39 0 A 1
ATOM   3868 C CB  . ASN A 1 518 ? -26.347 -13.005 -13.350 1.00  97.68 0 A 1
ATOM   3869 C CG  . ASN A 1 518 ? -25.189 -13.979 -13.443 1.00  95.18 0 A 1
ATOM   3870 N ND2 . ASN A 1 518 ? -25.182 -15.002 -12.623 1.00  83.34 0 A 1
ATOM   3871 O OD1 . ASN A 1 518 ? -24.314 -13.851 -14.267 1.00  85.81 0 A 1
ATOM   3872 N N   . PHE A 1 519 ? -26.979 -9.392 -12.538 1.00  98.55 0 A 1
ATOM   3873 C CA  . PHE A 1 519 ? -28.011 -8.364 -12.628 1.00  98.50 0 A 1
ATOM   3874 C C   . PHE A 1 519 ? -28.134 -7.823 -14.047 1.00  98.42 0 A 1
ATOM   3875 O O   . PHE A 1 519 ? -27.135 -7.598 -14.743 1.00  97.90 0 A 1
ATOM   3876 C CB  . PHE A 1 519 ? -27.768 -7.230 -11.628 1.00  98.51 0 A 1
ATOM   3877 C CG  . PHE A 1 519 ? -27.996 -7.617 -10.188 1.00  98.61 0 A 1
ATOM   3878 C CD1 . PHE A 1 519 ? -29.302 -7.855 -9.718 1.00  98.30 0 A 1
ATOM   3879 C CD2 . PHE A 1 519 ? -26.905 -7.738 -9.303 1.00  98.26 0 A 1
ATOM   3880 C CE1 . PHE A 1 519 ? -29.522 -8.235 -8.385 1.00  98.04 0 A 1
ATOM   3881 C CE2 . PHE A 1 519 ? -27.119 -8.118 -7.965 1.00  97.99 0 A 1
ATOM   3882 C CZ  . PHE A 1 519 ? -28.420 -8.369 -7.513 1.00  98.13 0 A 1
ATOM   3883 N N   . SER A 1 520 ? -29.377 -7.594 -14.472 1.00  98.47 0 A 1
ATOM   3884 C CA  . SER A 1 520 ? -29.747 -7.087 -15.787 1.00  98.01 0 A 1
ATOM   3885 C C   . SER A 1 520 ? -30.673 -5.871 -15.662 1.00  98.04 0 A 1
ATOM   3886 O O   . SER A 1 520 ? -30.978 -5.416 -14.556 1.00  95.29 0 A 1
ATOM   3887 C CB  . SER A 1 520 ? -30.373 -8.227 -16.606 1.00  96.68 0 A 1
ATOM   3888 O OG  . SER A 1 520 ? -31.543 -8.732 -15.993 1.00  92.66 0 A 1
ATOM   3889 N N   . GLY A 1 521 ? -31.126 -5.338 -16.789 1.00  97.66 0 A 1
ATOM   3890 C CA  . GLY A 1 521 ? -31.947 -4.139 -16.798 1.00  97.50 0 A 1
ATOM   3891 C C   . GLY A 1 521 ? -31.128 -2.866 -16.554 1.00  98.06 0 A 1
ATOM   3892 O O   . GLY A 1 521 ? -29.927 -2.812 -16.809 1.00  97.11 0 A 1
ATOM   3893 N N   . GLN A 1 522 ? -31.790 -1.814 -16.093 1.00  97.63 0 A 1
ATOM   3894 C CA  . GLN A 1 522 ? -31.191 -0.494 -15.940 1.00  97.41 0 A 1
ATOM   3895 C C   . GLN A 1 522 ? -30.749 -0.224 -14.500 1.00  97.66 0 A 1
ATOM   3896 O O   . GLN A 1 522 ? -31.371 -0.688 -13.550 1.00  96.68 0 A 1
ATOM   3897 C CB  . GLN A 1 522 ? -32.157  0.596 -16.414 1.00  95.81 0 A 1
ATOM   3898 C CG  . GLN A 1 522 ? -32.455  0.471 -17.917 1.00  89.32 0 A 1
ATOM   3899 C CD  . GLN A 1 522 ? -33.291  1.623 -18.472 1.00  82.84 0 A 1
ATOM   3900 N NE2 . GLN A 1 522 ? -33.575  1.606 -19.759 1.00  67.85 0 A 1
ATOM   3901 O OE1 . GLN A 1 522 ? -33.698  2.547 -17.800 1.00  72.55 0 A 1
ATOM   3902 N N   . ILE A 1 523 ? -29.745  0.618 -14.342 1.00  97.40 0 A 1
ATOM   3903 C CA  . ILE A 1 523 ? -29.350  1.137 -13.033 1.00  97.52 0 A 1
ATOM   3904 C C   . ILE A 1 523 ? -30.489  2.015 -12.487 1.00  97.19 0 A 1
ATOM   3905 O O   . ILE A 1 523 ? -30.845  3.012 -13.128 1.00  96.24 0 A 1
ATOM   3906 C CB  . ILE A 1 523 ? -28.031  1.932 -13.111 1.00  97.46 0 A 1
ATOM   3907 C CG1 . ILE A 1 523 ? -26.892  1.059 -13.679 1.00  96.76 0 A 1
ATOM   3908 C CG2 . ILE A 1 523 ? -27.661  2.476 -11.714 1.00  96.56 0 A 1
ATOM   3909 C CD1 . ILE A 1 523 ? -25.599  1.842 -13.966 1.00  95.27 0 A 1
ATOM   3910 N N   . PRO A 1 524 ? -31.044  1.714 -11.292 1.00  96.98 0 A 1
ATOM   3911 C CA  . PRO A 1 524 ? -32.079  2.544 -10.690 1.00  96.49 0 A 1
ATOM   3912 C C   . PRO A 1 524 ? -31.592  3.982 -10.443 1.00  96.01 0 A 1
ATOM   3913 O O   . PRO A 1 524 ? -30.605  4.177 -9.730 1.00  94.69 0 A 1
ATOM   3914 C CB  . PRO A 1 524 ? -32.468  1.842 -9.385 1.00  95.70 0 A 1
ATOM   3915 C CG  . PRO A 1 524 ? -32.107  0.378 -9.644 1.00  94.23 0 A 1
ATOM   3916 C CD  . PRO A 1 524 ? -30.860  0.493 -10.522 1.00  96.45 0 A 1
ATOM   3917 N N   . PRO A 1 525 ? -32.286  5.014 -10.932 1.00  94.15 0 A 1
ATOM   3918 C CA  . PRO A 1 525 ? -31.838  6.403 -10.769 1.00  92.72 0 A 1
ATOM   3919 C C   . PRO A 1 525 ? -31.770  6.900 -9.325 1.00  92.29 0 A 1
ATOM   3920 O O   . PRO A 1 525 ? -31.142  7.922 -9.056 1.00  88.99 0 A 1
ATOM   3921 C CB  . PRO A 1 525 ? -32.836  7.242 -11.568 1.00  90.89 0 A 1
ATOM   3922 C CG  . PRO A 1 525 ? -33.409  6.268 -12.592 1.00  88.90 0 A 1
ATOM   3923 C CD  . PRO A 1 525 ? -33.409  4.943 -11.841 1.00  92.61 0 A 1
ATOM   3924 N N   . CYS A 1 526 ? -32.439  6.212 -8.381 1.00  93.25 0 A 1
ATOM   3925 C CA  . CYS A 1 526 ? -32.449  6.549 -6.959 1.00  92.90 0 A 1
ATOM   3926 C C   . CYS A 1 526 ? -31.114  6.272 -6.258 1.00  93.56 0 A 1
ATOM   3927 O O   . CYS A 1 526 ? -30.878  6.803 -5.187 1.00  91.31 0 A 1
ATOM   3928 C CB  . CYS A 1 526 ? -33.573  5.768 -6.277 1.00  90.66 0 A 1
ATOM   3929 S SG  . CYS A 1 526 ? -33.259  3.980 -6.287 1.00  89.82 0 A 1
ATOM   3930 N N   . LEU A 1 527 ? -30.246  5.454 -6.842 1.00  93.54 0 A 1
ATOM   3931 C CA  . LEU A 1 527 ? -28.958  5.075 -6.262 1.00  93.54 0 A 1
ATOM   3932 C C   . LEU A 1 527 ? -27.908  6.201 -6.317 1.00  92.14 0 A 1
ATOM   3933 O O   . LEU A 1 527 ? -26.768  5.994 -5.931 1.00  87.02 0 A 1
ATOM   3934 C CB  . LEU A 1 527 ? -28.451  3.787 -6.928 1.00  93.08 0 A 1
ATOM   3935 C CG  . LEU A 1 527 ? -29.367  2.560 -6.756 1.00  94.01 0 A 1
ATOM   3936 C CD1 . LEU A 1 527 ? -28.739  1.343 -7.445 1.00  92.46 0 A 1
ATOM   3937 C CD2 . LEU A 1 527 ? -29.614  2.201 -5.293 1.00  92.47 0 A 1
ATOM   3938 N N   . SER A 1 528 ? -28.279  7.390 -6.736 1.00  91.42 0 A 1
ATOM   3939 C CA  . SER A 1 528 ? -27.382  8.547 -6.808 1.00  89.75 0 A 1
ATOM   3940 C C   . SER A 1 528 ? -26.965  9.124 -5.449 1.00  89.71 0 A 1
ATOM   3941 O O   . SER A 1 528 ? -26.080  9.962 -5.404 1.00  84.77 0 A 1
ATOM   3942 C CB  . SER A 1 528 ? -28.027  9.652 -7.654 1.00  85.41 0 A 1
ATOM   3943 O OG  . SER A 1 528 ? -29.268 10.060 -7.111 1.00  75.10 0 A 1
ATOM   3944 N N   . ASN A 1 529 ? -27.591  8.696 -4.347 1.00  90.91 0 A 1
ATOM   3945 C CA  . ASN A 1 529 ? -27.364  9.281 -3.017 1.00  90.53 0 A 1
ATOM   3946 C C   . ASN A 1 529 ? -26.397  8.479 -2.140 1.00  92.26 0 A 1
ATOM   3947 O O   . ASN A 1 529 ? -26.231  8.793 -0.968 1.00  88.63 0 A 1
ATOM   3948 C CB  . ASN A 1 529 ? -28.715  9.480 -2.305 1.00  85.02 0 A 1
ATOM   3949 C CG  . ASN A 1 529 ? -29.633 10.463 -2.999 1.00  76.73 0 A 1
ATOM   3950 N ND2 . ASN A 1 529 ? -30.810 10.657 -2.457 1.00  65.75 0 A 1
ATOM   3951 O OD1 . ASN A 1 529 ? -29.348 11.075 -4.011 1.00  64.14 0 A 1
ATOM   3952 N N   . LEU A 1 530 ? -25.782  7.421 -2.683 1.00  94.45 0 A 1
ATOM   3953 C CA  . LEU A 1 530 ? -24.894  6.530 -1.937 1.00  95.72 0 A 1
ATOM   3954 C C   . LEU A 1 530 ? -23.498  7.144 -1.771 1.00  96.53 0 A 1
ATOM   3955 O O   . LEU A 1 530 ? -23.074  7.986 -2.548 1.00  95.47 0 A 1
ATOM   3956 C CB  . LEU A 1 530 ? -24.831  5.168 -2.652 1.00  94.70 0 A 1
ATOM   3957 C CG  . LEU A 1 530 ? -26.194  4.453 -2.768 1.00  92.95 0 A 1
ATOM   3958 C CD1 . LEU A 1 530 ? -26.024  3.145 -3.528 1.00  87.73 0 A 1
ATOM   3959 C CD2 . LEU A 1 530 ? -26.804  4.129 -1.408 1.00  87.42 0 A 1
ATOM   3960 N N   . LEU A 1 531 ? -22.768  6.668 -0.755 1.00  97.11 0 A 1
ATOM   3961 C CA  . LEU A 1 531 ? -21.332  6.909 -0.605 1.00  97.32 0 A 1
ATOM   3962 C C   . LEU A 1 531 ? -20.527  6.038 -1.578 1.00  97.56 0 A 1
ATOM   3963 O O   . LEU A 1 531 ? -19.617  6.527 -2.240 1.00  96.73 0 A 1
ATOM   3964 C CB  . LEU A 1 531 ? -20.913  6.617  0.850 1.00  96.43 0 A 1
ATOM   3965 C CG  . LEU A 1 531 ? -21.324  7.709  1.856 1.00  90.15 0 A 1
ATOM   3966 C CD1 . LEU A 1 531 ? -21.268  7.170  3.280 1.00  85.46 0 A 1
ATOM   3967 C CD2 . LEU A 1 531 ? -20.363  8.894  1.794 1.00  85.37 0 A 1
ATOM   3968 N N   . TYR A 1 532 ? -20.892  4.769 -1.667 1.00  97.77 0 A 1
ATOM   3969 C CA  . TYR A 1 532 ? -20.244  3.780 -2.520 1.00  97.76 0 A 1
ATOM   3970 C C   . TYR A 1 532 ? -21.298  3.005 -3.312 1.00  97.70 0 A 1
ATOM   3971 O O   . TYR A 1 532 ? -22.197  2.399 -2.718 1.00  97.15 0 A 1
ATOM   3972 C CB  . TYR A 1 532 ? -19.385  2.822 -1.682 1.00  97.35 0 A 1
ATOM   3973 C CG  . TYR A 1 532 ? -18.189  3.473 -1.012 1.00  96.42 0 A 1
ATOM   3974 C CD1 . TYR A 1 532 ? -16.906  3.361 -1.583 1.00  93.90 0 A 1
ATOM   3975 C CD2 . TYR A 1 532 ? -18.348  4.209  0.175 1.00  94.09 0 A 1
ATOM   3976 C CE1 . TYR A 1 532 ? -15.805  3.996 -0.998 1.00  92.42 0 A 1
ATOM   3977 C CE2 . TYR A 1 532 ? -17.253  4.866  0.766 1.00  92.50 0 A 1
ATOM   3978 C CZ  . TYR A 1 532 ? -15.984  4.765  0.164 1.00  92.51 0 A 1
ATOM   3979 O OH  . TYR A 1 532 ? -14.930  5.441  0.714 1.00  89.93 0 A 1
ATOM   3980 N N   . LEU A 1 533 ? -21.187  3.005 -4.621 1.00  97.66 0 A 1
ATOM   3981 C CA  . LEU A 1 533 ? -22.016  2.196 -5.512 1.00  97.89 0 A 1
ATOM   3982 C C   . LEU A 1 533 ? -21.116  1.385 -6.439 1.00  97.85 0 A 1
ATOM   3983 O O   . LEU A 1 533 ? -20.495  1.931 -7.345 1.00  97.50 0 A 1
ATOM   3984 C CB  . LEU A 1 533 ? -22.991  3.094 -6.284 1.00  97.68 0 A 1
ATOM   3985 C CG  . LEU A 1 533 ? -23.882  2.321 -7.275 1.00  97.26 0 A 1
ATOM   3986 C CD1 . LEU A 1 533 ? -24.735  1.242 -6.596 1.00  96.22 0 A 1
ATOM   3987 C CD2 . LEU A 1 533 ? -24.838  3.293 -7.975 1.00  95.85 0 A 1
ATOM   3988 N N   . LYS A 1 534 ? -21.109  0.075 -6.226 1.00  97.89 0 A 1
ATOM   3989 C CA  . LYS A 1 534 ? -20.355 -0.885 -7.019 1.00  97.81 0 A 1
ATOM   3990 C C   . LYS A 1 534 ? -21.313 -1.883 -7.661 1.00  98.00 0 A 1
ATOM   3991 O O   . LYS A 1 534 ? -22.072 -2.575 -6.983 1.00  97.73 0 A 1
ATOM   3992 C CB  . LYS A 1 534 ? -19.321 -1.591 -6.135 1.00  97.20 0 A 1
ATOM   3993 C CG  . LYS A 1 534 ? -18.329 -0.653 -5.418 1.00  94.04 0 A 1
ATOM   3994 C CD  . LYS A 1 534 ? -17.290 -0.064 -6.361 1.00  86.68 0 A 1
ATOM   3995 C CE  . LYS A 1 534 ? -16.239  0.681 -5.536 1.00  84.64 0 A 1
ATOM   3996 N NZ  . LYS A 1 534 ? -14.950  0.864 -6.259 1.00  77.86 1 A 1
ATOM   3997 N N   . LEU A 1 535 ? -21.297 -1.929 -8.983 1.00  98.19 0 A 1
ATOM   3998 C CA  . LEU A 1 535 ? -22.148 -2.794 -9.808 1.00  98.28 0 A 1
ATOM   3999 C C   . LEU A 1 535 ? -21.322 -3.494 -10.896 1.00  98.22 0 A 1
ATOM   4000 O O   . LEU A 1 535 ? -21.853 -3.850 -11.953 1.00  97.85 0 A 1
ATOM   4001 C CB  . LEU A 1 535 ? -23.295 -1.961 -10.418 1.00  98.19 0 A 1
ATOM   4002 C CG  . LEU A 1 535 ? -24.211 -1.211 -9.427 1.00  97.87 0 A 1
ATOM   4003 C CD1 . LEU A 1 535 ? -25.231 -0.377 -10.197 1.00  97.40 0 A 1
ATOM   4004 C CD2 . LEU A 1 535 ? -24.980 -2.164 -8.521 1.00  97.15 0 A 1
ATOM   4005 N N   . ARG A 1 536 ? -20.014 -3.661 -10.674 1.00  98.02 0 A 1
ATOM   4006 C CA  . ARG A 1 536 ? -19.055 -4.176 -11.648 1.00  98.02 0 A 1
ATOM   4007 C C   . ARG A 1 536 ? -19.419 -5.582 -12.115 1.00  98.12 0 A 1
ATOM   4008 O O   . ARG A 1 536 ? -19.937 -6.380 -11.343 1.00  97.69 0 A 1
ATOM   4009 C CB  . ARG A 1 536 ? -17.639 -4.112 -11.043 1.00  97.65 0 A 1
ATOM   4010 C CG  . ARG A 1 536 ? -16.545 -4.449 -12.072 1.00  96.01 0 A 1
ATOM   4011 C CD  . ARG A 1 536 ? -15.146 -4.305 -11.464 1.00  95.31 0 A 1
ATOM   4012 N NE  . ARG A 1 536 ? -14.101 -4.484 -12.489 1.00  93.88 0 A 1
ATOM   4013 C CZ  . ARG A 1 536 ? -13.708 -3.569 -13.376 1.00  95.53 0 A 1
ATOM   4014 N NH1 . ARG A 1 536 ? -14.186 -2.361 -13.385 1.00  89.27 1 A 1
ATOM   4015 N NH2 . ARG A 1 536 ? -12.826 -3.857 -14.269 1.00  91.81 0 A 1
ATOM   4016 N N   . LYS A 1 537 ? -19.134 -5.901 -13.366 1.00  98.11 0 A 1
ATOM   4017 C CA  . LYS A 1 537 ? -19.262 -7.244 -13.947 1.00  98.02 0 A 1
ATOM   4018 C C   . LYS A 1 537 ? -20.655 -7.865 -13.739 1.00  98.15 0 A 1
ATOM   4019 O O   . LYS A 1 537 ? -20.813 -8.906 -13.119 1.00  97.48 0 A 1
ATOM   4020 C CB  . LYS A 1 537 ? -18.063 -8.106 -13.495 1.00  97.44 0 A 1
ATOM   4021 C CG  . LYS A 1 537 ? -17.658 -9.202 -14.506 1.00  94.22 0 A 1
ATOM   4022 C CD  . LYS A 1 537 ? -16.312 -9.825 -14.052 1.00  88.65 0 A 1
ATOM   4023 C CE  . LYS A 1 537 ? -15.692 -10.788 -15.056 1.00  83.40 0 A 1
ATOM   4024 N NZ  . LYS A 1 537 ? -14.326 -11.230 -14.627 1.00  74.03 1 A 1
ATOM   4025 N N   . ASN A 1 538 ? -21.646 -7.183 -14.280 1.00  98.38 0 A 1
ATOM   4026 C CA  . ASN A 1 538 ? -23.036 -7.618 -14.371 1.00  98.47 0 A 1
ATOM   4027 C C   . ASN A 1 538 ? -23.499 -7.594 -15.840 1.00  98.37 0 A 1
ATOM   4028 O O   . ASN A 1 538 ? -22.684 -7.567 -16.772 1.00  96.36 0 A 1
ATOM   4029 C CB  . ASN A 1 538 ? -23.876 -6.739 -13.417 1.00  98.32 0 A 1
ATOM   4030 C CG  . ASN A 1 538 ? -23.867 -7.255 -11.989 1.00  98.39 0 A 1
ATOM   4031 N ND2 . ASN A 1 538 ? -23.153 -6.619 -11.096 1.00  95.73 0 A 1
ATOM   4032 O OD1 . ASN A 1 538 ? -24.539 -8.225 -11.684 1.00  95.50 0 A 1
ATOM   4033 N N   . ASN A 1 539 ? -24.791 -7.602 -16.088 1.00  98.63 0 A 1
ATOM   4034 C CA  . ASN A 1 539 ? -25.392 -7.463 -17.419 1.00  98.45 0 A 1
ATOM   4035 C C   . ASN A 1 539 ? -26.268 -6.209 -17.533 1.00  98.54 0 A 1
ATOM   4036 O O   . ASN A 1 539 ? -27.255 -6.215 -18.276 1.00  97.39 0 A 1
ATOM   4037 C CB  . ASN A 1 539 ? -26.132 -8.766 -17.784 1.00  97.52 0 A 1
ATOM   4038 C CG  . ASN A 1 539 ? -25.195 -9.918 -18.082 1.00  92.65 0 A 1
ATOM   4039 N ND2 . ASN A 1 539 ? -25.232 -10.966 -17.286 1.00  78.50 0 A 1
ATOM   4040 O OD1 . ASN A 1 539 ? -24.461 -9.908 -19.058 1.00  81.70 0 A 1
ATOM   4041 N N   . LEU A 1 540 ? -25.926 -5.154 -16.795 1.00  98.66 0 A 1
ATOM   4042 C CA  . LEU A 1 540 ? -26.688 -3.908 -16.769 1.00  98.67 0 A 1
ATOM   4043 C C   . LEU A 1 540 ? -26.596 -3.178 -18.113 1.00  98.60 0 A 1
ATOM   4044 O O   . LEU A 1 540 ? -25.532 -3.107 -18.732 1.00  98.22 0 A 1
ATOM   4045 C CB  . LEU A 1 540 ? -26.205 -3.010 -15.618 1.00  98.45 0 A 1
ATOM   4046 C CG  . LEU A 1 540 ? -26.390 -3.631 -14.215 1.00  97.91 0 A 1
ATOM   4047 C CD1 . LEU A 1 540 ? -25.662 -2.779 -13.181 1.00  97.26 0 A 1
ATOM   4048 C CD2 . LEU A 1 540 ? -27.864 -3.720 -13.812 1.00  96.74 0 A 1
ATOM   4049 N N   . GLU A 1 541 ? -27.712 -2.612 -18.531 1.00  98.45 0 A 1
ATOM   4050 C CA  . GLU A 1 541 ? -27.872 -1.947 -19.822 1.00  98.15 0 A 1
ATOM   4051 C C   . GLU A 1 541 ? -28.515 -0.556 -19.693 1.00  98.12 0 A 1
ATOM   4052 O O   . GLU A 1 541 ? -28.847 -0.081 -18.595 1.00  96.12 0 A 1
ATOM   4053 C CB  . GLU A 1 541 ? -28.644 -2.871 -20.785 1.00  95.94 0 A 1
ATOM   4054 C CG  . GLU A 1 541 ? -30.073 -3.203 -20.327 1.00  85.75 0 A 1
ATOM   4055 C CD  . GLU A 1 541 ? -30.864 -4.066 -21.349 1.00  85.14 0 A 1
ATOM   4056 O OE1 . GLU A 1 541 ? -32.089 -4.202 -21.136 1.00  76.86 0 A 1
ATOM   4057 O OE2 . GLU A 1 541 ? -30.252 -4.548 -22.330 1.00  77.48 -1 A 1
ATOM   4058 N N   . GLY A 1 542 ? -28.674  0.123 -20.816 1.00  97.86 0 A 1
ATOM   4059 C CA  . GLY A 1 542 ? -29.144  1.500 -20.844 1.00  97.56 0 A 1
ATOM   4060 C C   . GLY A 1 542 ? -28.021  2.494 -20.551 1.00  97.95 0 A 1
ATOM   4061 O O   . GLY A 1 542 ? -26.841  2.210 -20.740 1.00  96.62 0 A 1
ATOM   4062 N N   . SER A 1 543 ? -28.397  3.689 -20.123 1.00  97.78 0 A 1
ATOM   4063 C CA  . SER A 1 543 ? -27.446  4.759 -19.799 1.00  97.30 0 A 1
ATOM   4064 C C   . SER A 1 543 ? -27.261  4.891 -18.289 1.00  97.65 0 A 1
ATOM   4065 O O   . SER A 1 543 ? -28.194  4.658 -17.521 1.00  96.20 0 A 1
ATOM   4066 C CB  . SER A 1 543 ? -27.913  6.089 -20.390 1.00  95.23 0 A 1
ATOM   4067 O OG  . SER A 1 543 ? -29.192  6.438 -19.913 1.00  82.71 0 A 1
ATOM   4068 N N   . ILE A 1 544 ? -26.095  5.369 -17.877 1.00  97.57 0 A 1
ATOM   4069 C CA  . ILE A 1 544 ? -25.862  5.760 -16.486 1.00  97.63 0 A 1
ATOM   4070 C C   . ILE A 1 544 ? -26.799  6.933 -16.139 1.00  97.45 0 A 1
ATOM   4071 O O   . ILE A 1 544 ? -26.835  7.916 -16.884 1.00  96.54 0 A 1
ATOM   4072 C CB  . ILE A 1 544 ? -24.378  6.125 -16.254 1.00  97.63 0 A 1
ATOM   4073 C CG1 . ILE A 1 544 ? -23.445  4.957 -16.653 1.00  96.86 0 A 1
ATOM   4074 C CG2 . ILE A 1 544 ? -24.155  6.497 -14.775 1.00  96.77 0 A 1
ATOM   4075 C CD1 . ILE A 1 544 ? -21.962  5.339 -16.687 1.00  95.09 0 A 1
ATOM   4076 N N   . PRO A 1 545 ? -27.553  6.865 -15.028 1.00  96.72 0 A 1
ATOM   4077 C CA  . PRO A 1 545 ? -28.456  7.941 -14.619 1.00  96.01 0 A 1
ATOM   4078 C C   . PRO A 1 545 ? -27.711  9.264 -14.389 1.00  96.00 0 A 1
ATOM   4079 O O   . PRO A 1 545 ? -26.751  9.319 -13.633 1.00  94.53 0 A 1
ATOM   4080 C CB  . PRO A 1 545 ? -29.132  7.441 -13.338 1.00  94.53 0 A 1
ATOM   4081 C CG  . PRO A 1 545 ? -29.055  5.920 -13.457 1.00  92.43 0 A 1
ATOM   4082 C CD  . PRO A 1 545 ? -27.718  5.702 -14.169 1.00  95.54 0 A 1
ATOM   4083 N N   . ASP A 1 546 ? -28.202 10.349 -14.995 1.00  94.70 0 A 1
ATOM   4084 C CA  . ASP A 1 546 ? -27.614 11.692 -14.860 1.00  94.51 0 A 1
ATOM   4085 C C   . ASP A 1 546 ? -28.423 12.555 -13.873 1.00  93.06 0 A 1
ATOM   4086 O O   . ASP A 1 546 ? -29.132 13.487 -14.257 1.00  86.97 0 A 1
ATOM   4087 C CB  . ASP A 1 546 ? -27.451 12.326 -16.252 1.00  93.06 0 A 1
ATOM   4088 C CG  . ASP A 1 546 ? -26.524 13.553 -16.254 1.00  93.93 0 A 1
ATOM   4089 O OD1 . ASP A 1 546 ? -25.777 13.751 -15.273 1.00  90.39 0 A 1
ATOM   4090 O OD2 . ASP A 1 546 ? -26.504 14.287 -17.266 1.00  90.11 -1 A 1
ATOM   4091 N N   . LYS A 1 547 ? -28.371 12.177 -12.582 1.00  92.40 0 A 1
ATOM   4092 C CA  . LYS A 1 547 ? -29.194 12.790 -11.519 1.00  91.07 0 A 1
ATOM   4093 C C   . LYS A 1 547 ? -28.406 13.170 -10.260 1.00  91.96 0 A 1
ATOM   4094 O O   . LYS A 1 547 ? -28.996 13.280 -9.189 1.00  85.84 0 A 1
ATOM   4095 C CB  . LYS A 1 547 ? -30.380 11.882 -11.171 1.00  85.07 0 A 1
ATOM   4096 C CG  . LYS A 1 547 ? -31.406 11.783 -12.301 1.00  77.24 0 A 1
ATOM   4097 C CD  . LYS A 1 547 ? -32.677 11.126 -11.759 1.00  69.08 0 A 1
ATOM   4098 C CE  . LYS A 1 547 ? -33.748 11.045 -12.835 1.00  61.48 0 A 1
ATOM   4099 N NZ  . LYS A 1 547 ? -34.987 10.459 -12.285 1.00  53.17 1 A 1
ATOM   4100 N N   . TYR A 1 548 ? -27.112 13.382 -10.364 1.00  92.51 0 A 1
ATOM   4101 C CA  . TYR A 1 548 ? -26.281 13.795 -9.245 1.00  93.72 0 A 1
ATOM   4102 C C   . TYR A 1 548 ? -26.516 15.278 -8.929 1.00  93.78 0 A 1
ATOM   4103 O O   . TYR A 1 548 ? -26.333 16.156 -9.776 1.00  91.31 0 A 1
ATOM   4104 C CB  . TYR A 1 548 ? -24.817 13.483 -9.528 1.00  93.49 0 A 1
ATOM   4105 C CG  . TYR A 1 548 ? -24.574 12.012 -9.769 1.00  94.12 0 A 1
ATOM   4106 C CD1 . TYR A 1 548 ? -24.553 11.102 -8.695 1.00  90.65 0 A 1
ATOM   4107 C CD2 . TYR A 1 548 ? -24.419 11.519 -11.087 1.00  91.01 0 A 1
ATOM   4108 C CE1 . TYR A 1 548 ? -24.388  9.727 -8.917 1.00  89.36 0 A 1
ATOM   4109 C CE2 . TYR A 1 548 ? -24.253 10.141 -11.320 1.00  89.56 0 A 1
ATOM   4110 C CZ  . TYR A 1 548 ? -24.239  9.252 -10.232 1.00  90.67 0 A 1
ATOM   4111 O OH  . TYR A 1 548 ? -24.104  7.907 -10.465 1.00  88.47 0 A 1
ATOM   4112 N N   . TYR A 1 549 ? -26.969 15.569 -7.695 1.00  93.96 0 A 1
ATOM   4113 C CA  . TYR A 1 549 ? -27.170 16.931 -7.193 1.00  93.37 0 A 1
ATOM   4114 C C   . TYR A 1 549 ? -25.880 17.482 -6.573 1.00  94.36 0 A 1
ATOM   4115 O O   . TYR A 1 549 ? -24.931 16.743 -6.316 1.00  92.71 0 A 1
ATOM   4116 C CB  . TYR A 1 549 ? -28.368 16.957 -6.229 1.00  90.00 0 A 1
ATOM   4117 C CG  . TYR A 1 549 ? -28.202 16.104 -4.994 1.00  78.80 0 A 1
ATOM   4118 C CD1 . TYR A 1 549 ? -28.570 14.743 -5.017 1.00  68.34 0 A 1
ATOM   4119 C CD2 . TYR A 1 549 ? -27.657 16.640 -3.815 1.00  69.18 0 A 1
ATOM   4120 C CE1 . TYR A 1 549 ? -28.380 13.930 -3.887 1.00  56.79 0 A 1
ATOM   4121 C CE2 . TYR A 1 549 ? -27.455 15.831 -2.683 1.00  57.25 0 A 1
ATOM   4122 C CZ  . TYR A 1 549 ? -27.814 14.481 -2.724 1.00  56.22 0 A 1
ATOM   4123 O OH  . TYR A 1 549 ? -27.594 13.680 -1.631 1.00  48.75 0 A 1
ATOM   4124 N N   . VAL A 1 550 ? -25.851 18.792 -6.331 1.00  92.92 0 A 1
ATOM   4125 C CA  . VAL A 1 550 ? -24.705 19.459 -5.699 1.00  92.46 0 A 1
ATOM   4126 C C   . VAL A 1 550 ? -24.452 18.854 -4.316 1.00  91.28 0 A 1
ATOM   4127 O O   . VAL A 1 550 ? -25.390 18.673 -3.547 1.00  86.57 0 A 1
ATOM   4128 C CB  . VAL A 1 550 ? -24.930 20.982 -5.610 1.00  90.83 0 A 1
ATOM   4129 C CG1 . VAL A 1 550 ? -23.743 21.698 -4.955 1.00  84.02 0 A 1
ATOM   4130 C CG2 . VAL A 1 550 ? -25.110 21.585 -7.007 1.00  85.34 0 A 1
ATOM   4131 N N   . ASP A 1 551 ? -23.186 18.558 -4.017 1.00  88.23 0 A 1
ATOM   4132 C CA  . ASP A 1 551 ? -22.711 17.936 -2.776 1.00  88.12 0 A 1
ATOM   4133 C C   . ASP A 1 551 ? -23.297 16.536 -2.502 1.00  89.83 0 A 1
ATOM   4134 O O   . ASP A 1 551 ? -23.398 16.102 -1.358 1.00  85.41 0 A 1
ATOM   4135 C CB  . ASP A 1 551 ? -22.820 18.900 -1.582 1.00  82.94 0 A 1
ATOM   4136 C CG  . ASP A 1 551 ? -22.032 20.194 -1.815 1.00  77.52 0 A 1
ATOM   4137 O OD1 . ASP A 1 551 ? -20.886 20.103 -2.335 1.00  70.26 0 A 1
ATOM   4138 O OD2 . ASP A 1 551 ? -22.566 21.270 -1.465 1.00  69.43 -1 A 1
ATOM   4139 N N   . THR A 1 552 ? -23.643 15.801 -3.557 1.00  92.95 0 A 1
ATOM   4140 C CA  . THR A 1 552 ? -23.879 14.357 -3.430 1.00  93.62 0 A 1
ATOM   4141 C C   . THR A 1 552 ? -22.683 13.695 -2.737 1.00  95.08 0 A 1
ATOM   4142 O O   . THR A 1 552 ? -21.541 13.969 -3.109 1.00  93.82 0 A 1
ATOM   4143 C CB  . THR A 1 552 ? -24.111 13.713 -4.807 1.00  91.18 0 A 1
ATOM   4144 C CG2 . THR A 1 552 ? -24.224 12.187 -4.770 1.00  76.35 0 A 1
ATOM   4145 O OG1 . THR A 1 552 ? -25.335 14.166 -5.334 1.00  77.95 0 A 1
ATOM   4146 N N   . PRO A 1 553 ? -22.932 12.801 -1.755 1.00  95.31 0 A 1
ATOM   4147 C CA  . PRO A 1 553 ? -21.863 12.228 -0.934 1.00  95.56 0 A 1
ATOM   4148 C C   . PRO A 1 553 ? -20.999 11.185 -1.655 1.00  96.50 0 A 1
ATOM   4149 O O   . PRO A 1 553 ? -20.043 10.692 -1.065 1.00  95.52 0 A 1
ATOM   4150 C CB  . PRO A 1 553 ? -22.592 11.643  0.275 1.00  93.86 0 A 1
ATOM   4151 C CG  . PRO A 1 553 ? -23.950 11.241 -0.290 1.00  91.15 0 A 1
ATOM   4152 C CD  . PRO A 1 553 ? -24.232 12.370 -1.276 1.00  93.65 0 A 1
ATOM   4153 N N   . LEU A 1 554 ? -21.302 10.847 -2.902 1.00  96.91 0 A 1
ATOM   4154 C CA  . LEU A 1 554 ? -20.677  9.779 -3.673 1.00  97.33 0 A 1
ATOM   4155 C C   . LEU A 1 554 ? -19.144  9.912 -3.685 1.00  97.52 0 A 1
ATOM   4156 O O   . LEU A 1 554 ? -18.586 10.895 -4.177 1.00  97.32 0 A 1
ATOM   4157 C CB  . LEU A 1 554 ? -21.247  9.789 -5.101 1.00  97.09 0 A 1
ATOM   4158 C CG  . LEU A 1 554 ? -20.813  8.589 -5.972 1.00  96.64 0 A 1
ATOM   4159 C CD1 . LEU A 1 554 ? -21.465  7.295 -5.495 1.00  95.87 0 A 1
ATOM   4160 C CD2 . LEU A 1 554 ? -21.240  8.821 -7.428 1.00  95.36 0 A 1
ATOM   4161 N N   . ARG A 1 555 ? -18.473  8.886 -3.154 1.00  97.89 0 A 1
ATOM   4162 C CA  . ARG A 1 555 ? -17.013  8.770 -3.125 1.00  97.88 0 A 1
ATOM   4163 C C   . ARG A 1 555 ? -16.491  7.805 -4.179 1.00  98.06 0 A 1
ATOM   4164 O O   . ARG A 1 555 ? -15.430  8.050 -4.752 1.00  97.40 0 A 1
ATOM   4165 C CB  . ARG A 1 555 ? -16.536  8.317 -1.740 1.00  96.97 0 A 1
ATOM   4166 C CG  . ARG A 1 555 ? -16.886  9.318 -0.640 1.00  89.84 0 A 1
ATOM   4167 C CD  . ARG A 1 555 ? -16.327  8.832  0.693 1.00  88.86 0 A 1
ATOM   4168 N NE  . ARG A 1 555 ? -16.820  9.644  1.820 1.00  80.57 0 A 1
ATOM   4169 C CZ  . ARG A 1 555 ? -16.603  9.394  3.102 1.00  73.68 0 A 1
ATOM   4170 N NH1 . ARG A 1 555 ? -15.833  8.409  3.489 1.00  69.07 1 A 1
ATOM   4171 N NH2 . ARG A 1 555 ? -17.166 10.122  4.012 1.00  65.48 0 A 1
ATOM   4172 N N   . SER A 1 556 ? -17.227  6.723 -4.405 1.00  98.14 0 A 1
ATOM   4173 C CA  . SER A 1 556 ? -16.825  5.687 -5.343 1.00  98.14 0 A 1
ATOM   4174 C C   . SER A 1 556 ? -17.997  5.180 -6.164 1.00  98.00 0 A 1
ATOM   4175 O O   . SER A 1 556 ? -19.079  4.909 -5.641 1.00  97.31 0 A 1
ATOM   4176 C CB  . SER A 1 556 ? -16.138  4.544 -4.602 1.00  97.61 0 A 1
ATOM   4177 O OG  . SER A 1 556 ? -15.623  3.661 -5.555 1.00  94.43 0 A 1
ATOM   4178 N N   . PHE A 1 557 ? -17.760  5.065 -7.461 1.00  98.19 0 A 1
ATOM   4179 C CA  . PHE A 1 557 ? -18.727  4.591 -8.435 1.00  98.26 0 A 1
ATOM   4180 C C   . PHE A 1 557 ? -18.030  3.660 -9.426 1.00  98.32 0 A 1
ATOM   4181 O O   . PHE A 1 557 ? -17.178  4.102 -10.197 1.00  98.09 0 A 1
ATOM   4182 C CB  . PHE A 1 557 ? -19.343  5.811 -9.133 1.00  97.98 0 A 1
ATOM   4183 C CG  . PHE A 1 557 ? -20.414  5.458 -10.136 1.00  97.95 0 A 1
ATOM   4184 C CD1 . PHE A 1 557 ? -20.118  5.364 -11.513 1.00  96.84 0 A 1
ATOM   4185 C CD2 . PHE A 1 557 ? -21.738  5.241 -9.709 1.00  96.89 0 A 1
ATOM   4186 C CE1 . PHE A 1 557 ? -21.123  5.064 -12.436 1.00  95.93 0 A 1
ATOM   4187 C CE2 . PHE A 1 557 ? -22.754  4.936 -10.634 1.00  95.91 0 A 1
ATOM   4188 C CZ  . PHE A 1 557 ? -22.446  4.850 -11.999 1.00  96.20 0 A 1
ATOM   4189 N N   . ASP A 1 558 ? -18.423  2.396 -9.417 1.00  98.26 0 A 1
ATOM   4190 C CA  . ASP A 1 558 ? -17.895  1.388 -10.334 1.00  98.39 0 A 1
ATOM   4191 C C   . ASP A 1 558 ? -19.031  0.618 -11.005 1.00  98.36 0 A 1
ATOM   4192 O O   . ASP A 1 558 ? -19.801 -0.091 -10.358 1.00  97.95 0 A 1
ATOM   4193 C CB  . ASP A 1 558 ? -16.911  0.462 -9.607 1.00  98.08 0 A 1
ATOM   4194 C CG  . ASP A 1 558 ? -16.137 -0.465 -10.560 1.00  97.68 0 A 1
ATOM   4195 O OD1 . ASP A 1 558 ? -16.455 -0.510 -11.772 1.00  96.27 0 A 1
ATOM   4196 O OD2 . ASP A 1 558 ? -15.193 -1.117 -10.090 1.00  95.41 -1 A 1
ATOM   4197 N N   . VAL A 1 559 ? -19.137  0.779 -12.300 1.00  98.40 0 A 1
ATOM   4198 C CA  . VAL A 1 559 ? -20.084  0.060 -13.160 1.00  98.57 0 A 1
ATOM   4199 C C   . VAL A 1 559 ? -19.363 -0.622 -14.325 1.00  98.69 0 A 1
ATOM   4200 O O   . VAL A 1 559 ? -19.971 -0.896 -15.361 1.00  98.30 0 A 1
ATOM   4201 C CB  . VAL A 1 559 ? -21.240  0.968 -13.634 1.00  98.20 0 A 1
ATOM   4202 C CG1 . VAL A 1 559 ? -22.074  1.484 -12.457 1.00  97.10 0 A 1
ATOM   4203 C CG2 . VAL A 1 559 ? -20.743  2.168 -14.445 1.00  97.01 0 A 1
ATOM   4204 N N   . GLY A 1 560 ? -18.075 -0.876 -14.174 1.00  98.50 0 A 1
ATOM   4205 C CA  . GLY A 1 560 ? -17.257 -1.549 -15.176 1.00  98.62 0 A 1
ATOM   4206 C C   . GLY A 1 560 ? -17.778 -2.945 -15.542 1.00  98.67 0 A 1
ATOM   4207 O O   . GLY A 1 560 ? -18.504 -3.570 -14.781 1.00  98.21 0 A 1
ATOM   4208 N N   . TYR A 1 561 ? -17.409 -3.425 -16.710 1.00  98.55 0 A 1
ATOM   4209 C CA  . TYR A 1 561 ? -17.864 -4.723 -17.227 1.00  98.54 0 A 1
ATOM   4210 C C   . TYR A 1 561 ? -19.397 -4.901 -17.201 1.00  98.57 0 A 1
ATOM   4211 O O   . TYR A 1 561 ? -19.935 -5.825 -16.600 1.00  97.83 0 A 1
ATOM   4212 C CB  . TYR A 1 561 ? -17.128 -5.874 -16.526 1.00  98.21 0 A 1
ATOM   4213 C CG  . TYR A 1 561 ? -15.738 -6.139 -17.051 1.00  97.95 0 A 1
ATOM   4214 C CD1 . TYR A 1 561 ? -15.552 -7.008 -18.142 1.00  96.74 0 A 1
ATOM   4215 C CD2 . TYR A 1 561 ? -14.612 -5.566 -16.426 1.00  96.76 0 A 1
ATOM   4216 C CE1 . TYR A 1 561 ? -14.266 -7.323 -18.599 1.00  96.01 0 A 1
ATOM   4217 C CE2 . TYR A 1 561 ? -13.320 -5.868 -16.878 1.00  95.98 0 A 1
ATOM   4218 C CZ  . TYR A 1 561 ? -13.153 -6.753 -17.963 1.00  96.01 0 A 1
ATOM   4219 O OH  . TYR A 1 561 ? -11.891 -7.071 -18.398 1.00  94.49 0 A 1
ATOM   4220 N N   . ASN A 1 562 ? -20.105 -4.015 -17.897 1.00  98.52 0 A 1
ATOM   4221 C CA  . ASN A 1 562 ? -21.537 -4.093 -18.130 1.00  98.63 0 A 1
ATOM   4222 C C   . ASN A 1 562 ? -21.853 -3.867 -19.615 1.00  98.66 0 A 1
ATOM   4223 O O   . ASN A 1 562 ? -20.969 -3.962 -20.478 1.00  97.32 0 A 1
ATOM   4224 C CB  . ASN A 1 562 ? -22.237 -3.107 -17.160 1.00  98.51 0 A 1
ATOM   4225 C CG  . ASN A 1 562 ? -22.475 -3.711 -15.790 1.00  98.57 0 A 1
ATOM   4226 N ND2 . ASN A 1 562 ? -21.744 -3.292 -14.784 1.00  96.18 0 A 1
ATOM   4227 O OD1 . ASN A 1 562 ? -23.357 -4.537 -15.622 1.00  96.19 0 A 1
ATOM   4228 N N   . ARG A 1 563 ? -23.084 -3.568 -19.939 1.00  98.61 0 A 1
ATOM   4229 C CA  . ARG A 1 563 ? -23.552 -3.255 -21.305 1.00  98.52 0 A 1
ATOM   4230 C C   . ARG A 1 563 ? -24.076 -1.826 -21.420 1.00  98.69 0 A 1
ATOM   4231 O O   . ARG A 1 563 ? -24.964 -1.546 -22.227 1.00  97.66 0 A 1
ATOM   4232 C CB  . ARG A 1 563 ? -24.583 -4.289 -21.763 1.00  97.81 0 A 1
ATOM   4233 C CG  . ARG A 1 563 ? -24.031 -5.721 -21.706 1.00  94.96 0 A 1
ATOM   4234 C CD  . ARG A 1 563 ? -25.091 -6.689 -22.210 1.00  90.70 0 A 1
ATOM   4235 N NE  . ARG A 1 563 ? -24.643 -8.078 -22.043 1.00  79.98 0 A 1
ATOM   4236 C CZ  . ARG A 1 563 ? -25.305 -9.161 -22.425 1.00  71.87 0 A 1
ATOM   4237 N NH1 . ARG A 1 563 ? -26.446 -9.071 -23.062 1.00  65.18 1 A 1
ATOM   4238 N NH2 . ARG A 1 563 ? -24.829 -10.326 -22.150 1.00  63.66 0 A 1
ATOM   4239 N N   . LEU A 1 564 ? -23.550 -0.930 -20.588 1.00  98.67 0 A 1
ATOM   4240 C CA  . LEU A 1 564 ? -24.002  0.450 -20.514 1.00  98.63 0 A 1
ATOM   4241 C C   . LEU A 1 564 ? -23.605  1.223 -21.778 1.00  98.60 0 A 1
ATOM   4242 O O   . LEU A 1 564 ? -22.519  1.052 -22.331 1.00  98.00 0 A 1
ATOM   4243 C CB  . LEU A 1 564 ? -23.449  1.121 -19.244 1.00  98.42 0 A 1
ATOM   4244 C CG  . LEU A 1 564 ? -23.883  0.432 -17.937 1.00  97.97 0 A 1
ATOM   4245 C CD1 . LEU A 1 564 ? -23.095  1.005 -16.774 1.00  97.38 0 A 1
ATOM   4246 C CD2 . LEU A 1 564 ? -25.373  0.624 -17.652 1.00  96.90 0 A 1
ATOM   4247 N N   . THR A 1 565 ? -24.505  2.093 -22.208 1.00  98.42 0 A 1
ATOM   4248 C CA  . THR A 1 565 ? -24.353  2.913 -23.412 1.00  98.25 0 A 1
ATOM   4249 C C   . THR A 1 565 ? -24.660  4.379 -23.118 1.00  97.90 0 A 1
ATOM   4250 O O   . THR A 1 565 ? -24.960  4.761 -21.979 1.00  95.25 0 A 1
ATOM   4251 C CB  . THR A 1 565 ? -25.242  2.372 -24.554 1.00  97.41 0 A 1
ATOM   4252 C CG2 . THR A 1 565 ? -24.894  0.950 -24.975 1.00  93.15 0 A 1
ATOM   4253 O OG1 . THR A 1 565 ? -26.598  2.385 -24.178 1.00  93.22 0 A 1
ATOM   4254 N N   . GLY A 1 566 ? -24.623  5.223 -24.137 1.00  97.64 0 A 1
ATOM   4255 C CA  . GLY A 1 566 ? -24.884  6.650 -23.980 1.00  97.49 0 A 1
ATOM   4256 C C   . GLY A 1 566 ? -23.625  7.426 -23.602 1.00  97.91 0 A 1
ATOM   4257 O O   . GLY A 1 566 ? -22.532  7.118 -24.076 1.00  96.74 0 A 1
ATOM   4258 N N   . LYS A 1 567 ? -23.796  8.467 -22.796 1.00  97.77 0 A 1
ATOM   4259 C CA  . LYS A 1 567 ? -22.721  9.371 -22.390 1.00  97.66 0 A 1
ATOM   4260 C C   . LYS A 1 567 ? -22.424  9.238 -20.906 1.00  97.87 0 A 1
ATOM   4261 O O   . LYS A 1 567 ? -23.302  8.872 -20.123 1.00  96.29 0 A 1
ATOM   4262 C CB  . LYS A 1 567 ? -23.083 10.826 -22.734 1.00  96.47 0 A 1
ATOM   4263 C CG  . LYS A 1 567 ? -23.181 11.038 -24.250 1.00  92.36 0 A 1
ATOM   4264 C CD  . LYS A 1 567 ? -23.310 12.523 -24.554 1.00  86.24 0 A 1
ATOM   4265 C CE  . LYS A 1 567 ? -23.255 12.726 -26.054 1.00  77.59 0 A 1
ATOM   4266 N NZ  . LYS A 1 567 ? -23.068 14.163 -26.390 1.00  67.03 1 A 1
ATOM   4267 N N   . LEU A 1 568 ? -21.214  9.606 -20.524 1.00  97.65 0 A 1
ATOM   4268 C CA  . LEU A 1 568 ? -20.875  9.770 -19.119 1.00  97.56 0 A 1
ATOM   4269 C C   . LEU A 1 568 ? -21.679 10.945 -18.520 1.00  97.56 0 A 1
ATOM   4270 O O   . LEU A 1 568 ? -21.716 12.024 -19.123 1.00  96.32 0 A 1
ATOM   4271 C CB  . LEU A 1 568 ? -19.351  9.979 -19.001 1.00  96.42 0 A 1
ATOM   4272 C CG  . LEU A 1 568 ? -18.837  9.815 -17.560 1.00  92.89 0 A 1
ATOM   4273 C CD1 . LEU A 1 568 ? -18.847  8.352 -17.116 1.00  90.80 0 A 1
ATOM   4274 C CD2 . LEU A 1 568 ? -17.396 10.309 -17.478 1.00  90.42 0 A 1
ATOM   4275 N N   . PRO A 1 569 ? -22.328 10.778 -17.348 1.00  97.59 0 A 1
ATOM   4276 C CA  . PRO A 1 569 ? -23.177 11.812 -16.761 1.00  97.15 0 A 1
ATOM   4277 C C   . PRO A 1 569 ? -22.417 13.107 -16.481 1.00  97.29 0 A 1
ATOM   4278 O O   . PRO A 1 569 ? -21.445 13.123 -15.731 1.00  96.26 0 A 1
ATOM   4279 C CB  . PRO A 1 569 ? -23.723 11.215 -15.464 1.00  95.81 0 A 1
ATOM   4280 C CG  . PRO A 1 569 ? -23.664  9.713 -15.700 1.00  93.21 0 A 1
ATOM   4281 C CD  . PRO A 1 569 ? -22.431  9.543 -16.587 1.00  96.42 0 A 1
ATOM   4282 N N   . ARG A 1 570 ? -22.892 14.217 -17.029 1.00  96.68 0 A 1
ATOM   4283 C CA  . ARG A 1 570 ? -22.253 15.512 -16.762 1.00  96.45 0 A 1
ATOM   4284 C C   . ARG A 1 570 ? -22.488 15.987 -15.332 1.00  96.69 0 A 1
ATOM   4285 O O   . ARG A 1 570 ? -21.656 16.729 -14.807 1.00  94.55 0 A 1
ATOM   4286 C CB  . ARG A 1 570 ? -22.693 16.546 -17.801 1.00  95.06 0 A 1
ATOM   4287 C CG  . ARG A 1 570 ? -21.722 17.737 -17.783 1.00  83.32 0 A 1
ATOM   4288 C CD  . ARG A 1 570 ? -22.063 18.729 -18.891 1.00  74.39 0 A 1
ATOM   4289 N NE  . ARG A 1 570 ? -21.090 19.831 -18.899 1.00  65.94 0 A 1
ATOM   4290 C CZ  . ARG A 1 570 ? -21.218 20.983 -19.522 1.00  56.77 0 A 1
ATOM   4291 N NH1 . ARG A 1 570 ? -22.282 21.271 -20.226 1.00  49.28 1 A 1
ATOM   4292 N NH2 . ARG A 1 570 ? -20.270 21.873 -19.439 1.00  51.44 0 A 1
ATOM   4293 N N   . SER A 1 571 ? -23.562 15.559 -14.676 1.00  97.09 0 A 1
ATOM   4294 C CA  . SER A 1 571 ? -23.837 15.887 -13.274 1.00  96.76 0 A 1
ATOM   4295 C C   . SER A 1 571 ? -22.825 15.290 -12.294 1.00  97.00 0 A 1
ATOM   4296 O O   . SER A 1 571 ? -22.759 15.767 -11.168 1.00  95.98 0 A 1
ATOM   4297 C CB  . SER A 1 571 ? -25.265 15.497 -12.888 1.00  95.55 0 A 1
ATOM   4298 O OG  . SER A 1 571 ? -25.436 14.099 -12.925 1.00  92.26 0 A 1
ATOM   4299 N N   . LEU A 1 572 ? -21.954 14.379 -12.724 1.00  96.91 0 A 1
ATOM   4300 C CA  . LEU A 1 572 ? -20.812 13.928 -11.914 1.00  97.00 0 A 1
ATOM   4301 C C   . LEU A 1 572 ? -19.913 15.084 -11.449 1.00  97.18 0 A 1
ATOM   4302 O O   . LEU A 1 572 ? -19.242 14.954 -10.441 1.00  96.19 0 A 1
ATOM   4303 C CB  . LEU A 1 572 ? -19.963 12.923 -12.715 1.00  96.75 0 A 1
ATOM   4304 C CG  . LEU A 1 572 ? -20.598 11.533 -12.912 1.00  95.91 0 A 1
ATOM   4305 C CD1 . LEU A 1 572 ? -19.732 10.716 -13.863 1.00  94.76 0 A 1
ATOM   4306 C CD2 . LEU A 1 572 ? -20.716 10.764 -11.599 1.00  94.28 0 A 1
ATOM   4307 N N   . ILE A 1 573 ? -19.953 16.237 -12.110 1.00  97.02 0 A 1
ATOM   4308 C CA  . ILE A 1 573 ? -19.260 17.452 -11.654 1.00  96.72 0 A 1
ATOM   4309 C C   . ILE A 1 573 ? -19.737 17.931 -10.272 1.00  96.71 0 A 1
ATOM   4310 O O   . ILE A 1 573 ? -19.008 18.642 -9.587 1.00  95.14 0 A 1
ATOM   4311 C CB  . ILE A 1 573 ? -19.409 18.563 -12.717 1.00  95.53 0 A 1
ATOM   4312 C CG1 . ILE A 1 573 ? -18.322 19.635 -12.542 1.00  86.70 0 A 1
ATOM   4313 C CG2 . ILE A 1 573 ? -20.817 19.187 -12.713 1.00  85.14 0 A 1
ATOM   4314 C CD1 . ILE A 1 573 ? -18.268 20.652 -13.690 1.00  78.48 0 A 1
ATOM   4315 N N   . ASN A 1 574 ? -20.934 17.534 -9.844 1.00  96.80 0 A 1
ATOM   4316 C CA  . ASN A 1 574 ? -21.498 17.872 -8.542 1.00  96.64 0 A 1
ATOM   4317 C C   . ASN A 1 574 ? -21.010 16.940 -7.422 1.00  96.66 0 A 1
ATOM   4318 O O   . ASN A 1 574 ? -21.200 17.252 -6.250 1.00  95.07 0 A 1
ATOM   4319 C CB  . ASN A 1 574 ? -23.029 17.836 -8.639 1.00  96.14 0 A 1
ATOM   4320 C CG  . ASN A 1 574 ? -23.604 18.831 -9.637 1.00  95.49 0 A 1
ATOM   4321 N ND2 . ASN A 1 574 ? -24.699 18.477 -10.268 1.00  89.16 0 A 1
ATOM   4322 O OD1 . ASN A 1 574 ? -23.113 19.925 -9.847 1.00  90.11 0 A 1
ATOM   4323 N N   . CYS A 1 575 ? -20.367 15.824 -7.746 1.00  96.78 0 A 1
ATOM   4324 C CA  . CYS A 1 575 ? -19.887 14.843 -6.776 1.00  96.71 0 A 1
ATOM   4325 C C   . CYS A 1 575 ? -18.535 15.277 -6.204 1.00  96.99 0 A 1
ATOM   4326 O O   . CYS A 1 575 ? -17.501 14.656 -6.459 1.00  95.87 0 A 1
ATOM   4327 C CB  . CYS A 1 575 ? -19.830 13.450 -7.430 1.00  96.39 0 A 1
ATOM   4328 S SG  . CYS A 1 575 ? -21.449 12.971 -8.097 1.00  95.36 0 A 1
ATOM   4329 N N   . SER A 1 576 ? -18.529 16.339 -5.399 1.00  95.88 0 A 1
ATOM   4330 C CA  . SER A 1 576 ? -17.303 16.949 -4.858 1.00  95.09 0 A 1
ATOM   4331 C C   . SER A 1 576 ? -16.455 16.014 -3.981 1.00  95.21 0 A 1
ATOM   4332 O O   . SER A 1 576 ? -15.278 16.292 -3.737 1.00  93.04 0 A 1
ATOM   4333 C CB  . SER A 1 576 ? -17.690 18.207 -4.060 1.00  92.71 0 A 1
ATOM   4334 O OG  . SER A 1 576 ? -18.591 17.878 -3.021 1.00  82.84 0 A 1
ATOM   4335 N N   . ALA A 1 577 ? -17.021 14.895 -3.505 1.00  95.77 0 A 1
ATOM   4336 C CA  . ALA A 1 577 ? -16.336 13.878 -2.711 1.00  96.12 0 A 1
ATOM   4337 C C   . ALA A 1 577 ? -15.777 12.700 -3.544 1.00  96.79 0 A 1
ATOM   4338 O O   . ALA A 1 577 ? -15.124 11.832 -2.957 1.00  96.05 0 A 1
ATOM   4339 C CB  . ALA A 1 577 ? -17.290 13.406 -1.607 1.00  95.33 0 A 1
ATOM   4340 N N   . LEU A 1 578 ? -16.018 12.657 -4.851 1.00  97.42 0 A 1
ATOM   4341 C CA  . LEU A 1 578 ? -15.677 11.524 -5.705 1.00  97.71 0 A 1
ATOM   4342 C C   . LEU A 1 578 ? -14.159 11.305 -5.766 1.00  97.73 0 A 1
ATOM   4343 O O   . LEU A 1 578 ? -13.402 12.214 -6.093 1.00  97.41 0 A 1
ATOM   4344 C CB  . LEU A 1 578 ? -16.286 11.730 -7.104 1.00  97.66 0 A 1
ATOM   4345 C CG  . LEU A 1 578 ? -16.263 10.488 -8.020 1.00  97.16 0 A 1
ATOM   4346 C CD1 . LEU A 1 578 ? -17.191  9.386 -7.510 1.00  96.44 0 A 1
ATOM   4347 C CD2 . LEU A 1 578 ? -16.745 10.875 -9.420 1.00  95.96 0 A 1
ATOM   4348 N N   . GLN A 1 579 ? -13.752 10.075 -5.457 1.00  97.87 0 A 1
ATOM   4349 C CA  . GLN A 1 579 ? -12.353  9.631 -5.441 1.00  97.81 0 A 1
ATOM   4350 C C   . GLN A 1 579 ? -12.068  8.579 -6.514 1.00  97.95 0 A 1
ATOM   4351 O O   . GLN A 1 579 ? -10.994  8.580 -7.108 1.00  97.44 0 A 1
ATOM   4352 C CB  . GLN A 1 579 ? -12.006  9.062 -4.057 1.00  97.01 0 A 1
ATOM   4353 C CG  . GLN A 1 579 ? -12.151 10.102 -2.943 1.00  94.93 0 A 1
ATOM   4354 C CD  . GLN A 1 579 ? -11.800  9.562 -1.552 1.00  93.12 0 A 1
ATOM   4355 N NE2 . GLN A 1 579 ? -12.102 10.295 -0.507 1.00  81.62 0 A 1
ATOM   4356 O OE1 . GLN A 1 579 ? -11.268  8.486 -1.376 1.00  85.56 0 A 1
ATOM   4357 N N   . PHE A 1 580 ? -13.038  7.701 -6.759 1.00  98.35 0 A 1
ATOM   4358 C CA  . PHE A 1 580 ? -12.927  6.581 -7.675 1.00  98.37 0 A 1
ATOM   4359 C C   . PHE A 1 580 ? -14.097  6.579 -8.671 1.00  98.36 0 A 1
ATOM   4360 O O   . PHE A 1 580 ? -15.266  6.613 -8.264 1.00  98.04 0 A 1
ATOM   4361 C CB  . PHE A 1 580 ? -12.873  5.284 -6.849 1.00  98.17 0 A 1
ATOM   4362 C CG  . PHE A 1 580 ? -12.587  4.030 -7.638 1.00  98.11 0 A 1
ATOM   4363 C CD1 . PHE A 1 580 ? -13.574  3.454 -8.461 1.00  97.41 0 A 1
ATOM   4364 C CD2 . PHE A 1 580 ? -11.337  3.399 -7.525 1.00  97.35 0 A 1
ATOM   4365 C CE1 . PHE A 1 580 ? -13.311  2.271 -9.174 1.00  96.75 0 A 1
ATOM   4366 C CE2 . PHE A 1 580 ? -11.070  2.208 -8.225 1.00  96.58 0 A 1
ATOM   4367 C CZ  . PHE A 1 580 ? -12.053  1.649 -9.053 1.00  96.62 0 A 1
ATOM   4368 N N   . LEU A 1 581 ? -13.798  6.546 -9.958 1.00  98.53 0 A 1
ATOM   4369 C CA  . LEU A 1 581 ? -14.791  6.442 -11.024 1.00  98.65 0 A 1
ATOM   4370 C C   . LEU A 1 581 ? -14.337  5.407 -12.053 1.00  98.66 0 A 1
ATOM   4371 O O   . LEU A 1 581 ? -13.355  5.624 -12.762 1.00  98.35 0 A 1
ATOM   4372 C CB  . LEU A 1 581 ? -14.986  7.835 -11.663 1.00  98.46 0 A 1
ATOM   4373 C CG  . LEU A 1 581 ? -15.964  7.849 -12.851 1.00  97.91 0 A 1
ATOM   4374 C CD1 . LEU A 1 581 ? -17.382  7.425 -12.462 1.00  96.25 0 A 1
ATOM   4375 C CD2 . LEU A 1 581 ? -16.047  9.269 -13.424 1.00  95.78 0 A 1
ATOM   4376 N N   . SER A 1 582 ? -15.103  4.322 -12.168 1.00  98.65 0 A 1
ATOM   4377 C CA  . SER A 1 582 ? -14.876  3.288 -13.167 1.00  98.68 0 A 1
ATOM   4378 C C   . SER A 1 582 ? -16.129  3.020 -13.995 1.00  98.62 0 A 1
ATOM   4379 O O   . SER A 1 582 ? -17.219  2.775 -13.471 1.00  98.28 0 A 1
ATOM   4380 C CB  . SER A 1 582 ? -14.382  1.995 -12.533 1.00  97.98 0 A 1
ATOM   4381 O OG  . SER A 1 582 ? -14.066  1.107 -13.583 1.00  89.70 0 A 1
ATOM   4382 N N   . VAL A 1 583 ? -15.962  3.091 -15.304 1.00  98.62 0 A 1
ATOM   4383 C CA  . VAL A 1 583 ? -16.976  2.744 -16.304 1.00  98.62 0 A 1
ATOM   4384 C C   . VAL A 1 583 ? -16.366  1.883 -17.419 1.00  98.73 0 A 1
ATOM   4385 O O   . VAL A 1 583 ? -16.893  1.843 -18.530 1.00  98.03 0 A 1
ATOM   4386 C CB  . VAL A 1 583 ? -17.681  4.002 -16.865 1.00  98.17 0 A 1
ATOM   4387 C CG1 . VAL A 1 583 ? -18.339  4.854 -15.774 1.00  96.62 0 A 1
ATOM   4388 C CG2 . VAL A 1 583 ? -16.723  4.909 -17.649 1.00  96.62 0 A 1
ATOM   4389 N N   . ASP A 1 584 ? -15.242  1.239 -17.152 1.00  98.78 0 A 1
ATOM   4390 C CA  . ASP A 1 584 ? -14.506  0.442 -18.125 1.00  98.69 0 A 1
ATOM   4391 C C   . ASP A 1 584 ? -15.315 -0.744 -18.660 1.00  98.71 0 A 1
ATOM   4392 O O   . ASP A 1 584 ? -16.264 -1.207 -18.030 1.00  98.31 0 A 1
ATOM   4393 C CB  . ASP A 1 584 ? -13.153  0.008 -17.534 1.00  98.21 0 A 1
ATOM   4394 C CG  . ASP A 1 584 ? -13.305 -0.971 -16.368 1.00  97.80 0 A 1
ATOM   4395 O OD1 . ASP A 1 584 ? -13.851 -0.569 -15.328 1.00  95.63 0 A 1
ATOM   4396 O OD2 . ASP A 1 584 ? -12.882 -2.142 -16.502 1.00  94.27 -1 A 1
ATOM   4397 N N   . HIS A 1 585 ? -14.966 -1.231 -19.843 1.00  98.66 0 A 1
ATOM   4398 C CA  . HIS A 1 585 ? -15.622 -2.375 -20.474 1.00  98.62 0 A 1
ATOM   4399 C C   . HIS A 1 585 ? -17.150 -2.219 -20.603 1.00  98.66 0 A 1
ATOM   4400 O O   . HIS A 1 585 ? -17.938 -3.055 -20.168 1.00  98.01 0 A 1
ATOM   4401 C CB  . HIS A 1 585 ? -15.189 -3.680 -19.784 1.00  98.24 0 A 1
ATOM   4402 C CG  . HIS A 1 585 ? -13.709 -3.920 -19.830 1.00  97.80 0 A 1
ATOM   4403 C CD2 . HIS A 1 585 ? -13.031 -4.751 -20.693 1.00  92.35 0 A 1
ATOM   4404 N ND1 . HIS A 1 585 ? -12.753 -3.335 -19.028 1.00  89.22 0 A 1
ATOM   4405 C CE1 . HIS A 1 585 ? -11.547 -3.800 -19.397 1.00  92.84 0 A 1
ATOM   4406 N NE2 . HIS A 1 585 ? -11.669 -4.665 -20.404 1.00  94.42 0 A 1
ATOM   4407 N N   . ASN A 1 586 ? -17.560 -1.120 -21.238 1.00  98.41 0 A 1
ATOM   4408 C CA  . ASN A 1 586 ? -18.943 -0.812 -21.584 1.00  98.55 0 A 1
ATOM   4409 C C   . ASN A 1 586 ? -19.046 -0.368 -23.052 1.00  98.38 0 A 1
ATOM   4410 O O   . ASN A 1 586 ? -18.102 -0.503 -23.839 1.00  95.13 0 A 1
ATOM   4411 C CB  . ASN A 1 586 ? -19.464  0.238 -20.570 1.00  98.30 0 A 1
ATOM   4412 C CG  . ASN A 1 586 ? -19.989 -0.404 -19.291 1.00  98.51 0 A 1
ATOM   4413 N ND2 . ASN A 1 586 ? -19.279 -0.293 -18.203 1.00  95.78 0 A 1
ATOM   4414 O OD1 . ASN A 1 586 ? -21.076 -0.963 -19.281 1.00  96.00 0 A 1
ATOM   4415 N N   . GLY A 1 587 ? -20.177  0.167 -23.448 1.00  98.53 0 A 1
ATOM   4416 C CA  . GLY A 1 587 ? -20.423  0.764 -24.768 1.00  98.28 0 A 1
ATOM   4417 C C   . GLY A 1 587 ? -20.587  2.287 -24.713 1.00  98.48 0 A 1
ATOM   4418 O O   . GLY A 1 587 ? -21.357  2.840 -25.502 1.00  96.68 0 A 1
ATOM   4419 N N   . ILE A 1 588 ? -19.945  2.957 -23.779 1.00  98.61 0 A 1
ATOM   4420 C CA  . ILE A 1 588 ? -20.082  4.405 -23.595 1.00  98.59 0 A 1
ATOM   4421 C C   . ILE A 1 588 ? -19.432  5.133 -24.769 1.00  98.53 0 A 1
ATOM   4422 O O   . ILE A 1 588 ? -18.247  4.949 -25.057 1.00  98.04 0 A 1
ATOM   4423 C CB  . ILE A 1 588 ? -19.523  4.864 -22.225 1.00  98.10 0 A 1
ATOM   4424 C CG1 . ILE A 1 588 ? -20.356  4.226 -21.095 1.00  95.83 0 A 1
ATOM   4425 C CG2 . ILE A 1 588 ? -19.550  6.407 -22.109 1.00  97.12 0 A 1
ATOM   4426 C CD1 . ILE A 1 588 ? -19.785  4.462 -19.695 1.00  86.66 0 A 1
ATOM   4427 N N   . LYS A 1 589 ? -20.197  5.988 -25.406 1.00  98.54 0 A 1
ATOM   4428 C CA  . LYS A 1 589 ? -19.753  6.799 -26.538 1.00  98.34 0 A 1
ATOM   4429 C C   . LYS A 1 589 ? -19.796  8.270 -26.170 1.00  98.23 0 A 1
ATOM   4430 O O   . LYS A 1 589 ? -20.845  8.919 -26.255 1.00  96.37 0 A 1
ATOM   4431 C CB  . LYS A 1 589 ? -20.588  6.446 -27.764 1.00  97.72 0 A 1
ATOM   4432 C CG  . LYS A 1 589 ? -20.037  7.144 -29.016 1.00  92.26 0 A 1
ATOM   4433 C CD  . LYS A 1 589 ? -20.802  6.642 -30.239 1.00  89.02 0 A 1
ATOM   4434 C CE  . LYS A 1 589 ? -20.197  7.237 -31.507 1.00  78.52 0 A 1
ATOM   4435 N NZ  . LYS A 1 589 ? -20.806  6.591 -32.696 1.00  68.69 1 A 1
ATOM   4436 N N   . ASP A 1 590 ? -18.649  8.802 -25.772 1.00  98.22 0 A 1
ATOM   4437 C CA  . ASP A 1 590 ? -18.508 10.201 -25.374 1.00  98.21 0 A 1
ATOM   4438 C C   . ASP A 1 590 ? -17.115 10.734 -25.723 1.00  98.36 0 A 1
ATOM   4439 O O   . ASP A 1 590 ? -16.227  9.992 -26.162 1.00  97.64 0 A 1
ATOM   4440 C CB  . ASP A 1 590 ? -18.820 10.341 -23.866 1.00  97.51 0 A 1
ATOM   4441 C CG  . ASP A 1 590 ? -19.385 11.709 -23.485 1.00  97.36 0 A 1
ATOM   4442 O OD1 . ASP A 1 590 ? -19.416 12.629 -24.346 1.00  95.62 0 A 1
ATOM   4443 O OD2 . ASP A 1 590 ? -19.881 11.853 -22.347 1.00  95.06 -1 A 1
ATOM   4444 N N   . THR A 1 591 ? -16.923 12.030 -25.538 1.00  98.07 0 A 1
ATOM   4445 C CA  . THR A 1 591 ? -15.588 12.633 -25.527 1.00  97.95 0 A 1
ATOM   4446 C C   . THR A 1 591 ? -14.943 12.460 -24.156 1.00  98.04 0 A 1
ATOM   4447 O O   . THR A 1 591 ? -15.643 12.267 -23.162 1.00  97.28 0 A 1
ATOM   4448 C CB  . THR A 1 591 ? -15.640 14.114 -25.908 1.00  96.93 0 A 1
ATOM   4449 C CG2 . THR A 1 591 ? -16.064 14.308 -27.365 1.00  90.73 0 A 1
ATOM   4450 O OG1 . THR A 1 591 ? -16.573 14.811 -25.114 1.00  91.52 0 A 1
ATOM   4451 N N   . PHE A 1 592 ? -13.620 12.598 -24.071 1.00  97.75 0 A 1
ATOM   4452 C CA  . PHE A 1 592 ? -12.933 12.571 -22.779 1.00  97.70 0 A 1
ATOM   4453 C C   . PHE A 1 592 ? -13.542 13.602 -21.804 1.00  97.86 0 A 1
ATOM   4454 O O   . PHE A 1 592 ? -13.736 14.765 -22.187 1.00  97.44 0 A 1
ATOM   4455 C CB  . PHE A 1 592 ? -11.434 12.813 -22.968 1.00  97.49 0 A 1
ATOM   4456 C CG  . PHE A 1 592 ? -10.668 12.726 -21.663 1.00  97.69 0 A 1
ATOM   4457 C CD1 . PHE A 1 592 ? -10.369 13.880 -20.932 1.00  97.07 0 A 1
ATOM   4458 C CD2 . PHE A 1 592 ? -10.305 11.465 -21.144 1.00  97.07 0 A 1
ATOM   4459 C CE1 . PHE A 1 592 ? -9.701 13.790 -19.699 1.00  96.53 0 A 1
ATOM   4460 C CE2 . PHE A 1 592 ? -9.637 11.375 -19.914 1.00  96.44 0 A 1
ATOM   4461 C CZ  . PHE A 1 592 ? -9.335 12.527 -19.186 1.00  96.68 0 A 1
ATOM   4462 N N   . PRO A 1 593 ? -13.838 13.224 -20.558 1.00  97.65 0 A 1
ATOM   4463 C CA  . PRO A 1 593 ? -14.579 14.059 -19.624 1.00  97.59 0 A 1
ATOM   4464 C C   . PRO A 1 593 ? -13.695 15.104 -18.929 1.00  97.31 0 A 1
ATOM   4465 O O   . PRO A 1 593 ? -13.495 15.062 -17.711 1.00  96.32 0 A 1
ATOM   4466 C CB  . PRO A 1 593 ? -15.238 13.063 -18.665 1.00  97.35 0 A 1
ATOM   4467 C CG  . PRO A 1 593 ? -14.220 11.932 -18.589 1.00  96.94 0 A 1
ATOM   4468 C CD  . PRO A 1 593 ? -13.713 11.868 -20.031 1.00  97.67 0 A 1
ATOM   4469 N N   . PHE A 1 594 ? -13.204 16.092 -19.668 1.00  97.04 0 A 1
ATOM   4470 C CA  . PHE A 1 594 ? -12.359 17.169 -19.109 1.00  96.61 0 A 1
ATOM   4471 C C   . PHE A 1 594 ? -13.017 17.927 -17.942 1.00  96.38 0 A 1
ATOM   4472 O O   . PHE A 1 594 ? -12.315 18.466 -17.084 1.00  95.38 0 A 1
ATOM   4473 C CB  . PHE A 1 594 ? -11.998 18.178 -20.204 1.00  96.12 0 A 1
ATOM   4474 C CG  . PHE A 1 594 ? -11.093 17.636 -21.277 1.00  96.08 0 A 1
ATOM   4475 C CD1 . PHE A 1 594 ? -9.743 17.377 -20.995 1.00  94.85 0 A 1
ATOM   4476 C CD2 . PHE A 1 594 ? -11.592 17.381 -22.571 1.00  94.91 0 A 1
ATOM   4477 C CE1 . PHE A 1 594 ? -8.894 16.850 -21.986 1.00  93.90 0 A 1
ATOM   4478 C CE2 . PHE A 1 594 ? -10.754 16.855 -23.566 1.00  93.83 0 A 1
ATOM   4479 C CZ  . PHE A 1 594 ? -9.404 16.585 -23.269 1.00  94.27 0 A 1
ATOM   4480 N N   . TYR A 1 595 ? -14.350 17.950 -17.864 1.00  96.05 0 A 1
ATOM   4481 C CA  . TYR A 1 595 ? -15.086 18.602 -16.778 1.00  95.95 0 A 1
ATOM   4482 C C   . TYR A 1 595 ? -14.829 17.943 -15.409 1.00  96.03 0 A 1
ATOM   4483 O O   . TYR A 1 595 ? -14.922 18.624 -14.394 1.00  95.16 0 A 1
ATOM   4484 C CB  . TYR A 1 595 ? -16.579 18.644 -17.113 1.00  95.55 0 A 1
ATOM   4485 C CG  . TYR A 1 595 ? -17.226 17.289 -17.307 1.00  95.79 0 A 1
ATOM   4486 C CD1 . TYR A 1 595 ? -17.311 16.707 -18.593 1.00  94.82 0 A 1
ATOM   4487 C CD2 . TYR A 1 595 ? -17.761 16.586 -16.205 1.00  94.96 0 A 1
ATOM   4488 C CE1 . TYR A 1 595 ? -17.902 15.456 -18.776 1.00  93.55 0 A 1
ATOM   4489 C CE2 . TYR A 1 595 ? -18.351 15.331 -16.377 1.00  93.72 0 A 1
ATOM   4490 C CZ  . TYR A 1 595 ? -18.431 14.766 -17.664 1.00  94.27 0 A 1
ATOM   4491 O OH  . TYR A 1 595 ? -19.008 13.543 -17.837 1.00  92.91 0 A 1
ATOM   4492 N N   . LEU A 1 596 ? -14.431 16.672 -15.365 1.00  96.65 0 A 1
ATOM   4493 C CA  . LEU A 1 596 ? -14.103 15.966 -14.120 1.00  96.79 0 A 1
ATOM   4494 C C   . LEU A 1 596 ? -12.842 16.514 -13.439 1.00  96.59 0 A 1
ATOM   4495 O O   . LEU A 1 596 ? -12.651 16.281 -12.257 1.00  95.36 0 A 1
ATOM   4496 C CB  . LEU A 1 596 ? -13.953 14.460 -14.388 1.00  96.50 0 A 1
ATOM   4497 C CG  . LEU A 1 596 ? -15.216 13.736 -14.883 1.00  95.83 0 A 1
ATOM   4498 C CD1 . LEU A 1 596 ? -14.910 12.239 -15.044 1.00  94.80 0 A 1
ATOM   4499 C CD2 . LEU A 1 596 ? -16.401 13.874 -13.925 1.00  94.40 0 A 1
ATOM   4500 N N   . LYS A 1 597 ? -12.048 17.319 -14.133 1.00  95.74 0 A 1
ATOM   4501 C CA  . LYS A 1 597 ? -10.919 18.045 -13.519 1.00  94.77 0 A 1
ATOM   4502 C C   . LYS A 1 597 ? -11.350 18.965 -12.369 1.00  94.53 0 A 1
ATOM   4503 O O   . LYS A 1 597 ? -10.522 19.320 -11.535 1.00  91.80 0 A 1
ATOM   4504 C CB  . LYS A 1 597 ? -10.159 18.772 -14.639 1.00  91.83 0 A 1
ATOM   4505 C CG  . LYS A 1 597 ? -9.820 20.240 -14.360 1.00  83.61 0 A 1
ATOM   4506 C CD  . LYS A 1 597 ? -8.945 20.815 -15.481 1.00  83.23 0 A 1
ATOM   4507 C CE  . LYS A 1 597 ? -8.494 22.231 -15.129 1.00  74.23 0 A 1
ATOM   4508 N NZ  . LYS A 1 597 ? -7.431 22.669 -16.039 1.00  68.60 1 A 1
ATOM   4509 N N   . ALA A 1 598 ? -12.623 19.350 -12.310 1.00  93.91 0 A 1
ATOM   4510 C CA  . ALA A 1 598 ? -13.163 20.151 -11.217 1.00  93.53 0 A 1
ATOM   4511 C C   . ALA A 1 598 ? -13.329 19.362 -9.903 1.00  94.24 0 A 1
ATOM   4512 O O   . ALA A 1 598 ? -13.563 19.974 -8.862 1.00  92.25 0 A 1
ATOM   4513 C CB  . ALA A 1 598 ? -14.496 20.752 -11.680 1.00  91.65 0 A 1
ATOM   4514 N N   . LEU A 1 599 ? -13.208 18.033 -9.926 1.00  95.57 0 A 1
ATOM   4515 C CA  . LEU A 1 599 ? -13.347 17.179 -8.751 1.00  96.03 0 A 1
ATOM   4516 C C   . LEU A 1 599 ? -12.044 17.173 -7.946 1.00  95.70 0 A 1
ATOM   4517 O O   . LEU A 1 599 ? -11.042 16.630 -8.406 1.00  94.35 0 A 1
ATOM   4518 C CB  . LEU A 1 599 ? -13.759 15.762 -9.169 1.00  96.08 0 A 1
ATOM   4519 C CG  . LEU A 1 599 ? -15.079 15.680 -9.959 1.00  95.43 0 A 1
ATOM   4520 C CD1 . LEU A 1 599 ? -15.386 14.222 -10.278 1.00  93.88 0 A 1
ATOM   4521 C CD2 . LEU A 1 599 ? -16.262 16.262 -9.189 1.00  93.23 0 A 1
ATOM   4522 N N   . PRO A 1 600 ? -12.039 17.737 -6.715 1.00  93.91 0 A 1
ATOM   4523 C CA  . PRO A 1 600 ? -10.803 17.978 -5.989 1.00  92.70 0 A 1
ATOM   4524 C C   . PRO A 1 600 ? -10.166 16.722 -5.391 1.00  92.63 0 A 1
ATOM   4525 O O   . PRO A 1 600 ? -9.045 16.792 -4.900 1.00  90.73 0 A 1
ATOM   4526 C CB  . PRO A 1 600 ? -11.201 18.976 -4.892 1.00  91.16 0 A 1
ATOM   4527 C CG  . PRO A 1 600 ? -12.661 18.636 -4.621 1.00  89.91 0 A 1
ATOM   4528 C CD  . PRO A 1 600 ? -13.184 18.278 -6.010 1.00  92.20 0 A 1
ATOM   4529 N N   . LYS A 1 601 ? -10.882 15.588 -5.377 1.00  94.83 0 A 1
ATOM   4530 C CA  . LYS A 1 601 ? -10.445 14.335 -4.742 1.00  94.96 0 A 1
ATOM   4531 C C   . LYS A 1 601 ? -10.381 13.150 -5.705 1.00  96.03 0 A 1
ATOM   4532 O O   . LYS A 1 601 ? -10.115 12.043 -5.248 1.00  95.13 0 A 1
ATOM   4533 C CB  . LYS A 1 601 ? -11.347 14.017 -3.541 1.00  93.31 0 A 1
ATOM   4534 C CG  . LYS A 1 601 ? -11.281 15.101 -2.444 1.00  90.45 0 A 1
ATOM   4535 C CD  . LYS A 1 601 ? -12.056 14.633 -1.210 1.00  81.53 0 A 1
ATOM   4536 C CE  . LYS A 1 601 ? -11.939 15.688 -0.108 1.00  73.28 0 A 1
ATOM   4537 N NZ  . LYS A 1 601 ? -12.595 15.230  1.139 1.00  63.85 1 A 1
ATOM   4538 N N   . LEU A 1 602 ? -10.635 13.342 -6.988 1.00  96.62 0 A 1
ATOM   4539 C CA  . LEU A 1 602 ? -10.645 12.249 -7.959 1.00  97.18 0 A 1
ATOM   4540 C C   . LEU A 1 602 ? -9.222 11.708 -8.158 1.00  96.98 0 A 1
ATOM   4541 O O   . LEU A 1 602 ? -8.366 12.390 -8.711 1.00  96.45 0 A 1
ATOM   4542 C CB  . LEU A 1 602 ? -11.272 12.721 -9.279 1.00  97.47 0 A 1
ATOM   4543 C CG  . LEU A 1 602 ? -11.425 11.589 -10.324 1.00  97.36 0 A 1
ATOM   4544 C CD1 . LEU A 1 602 ? -12.413 10.518 -9.876 1.00  96.97 0 A 1
ATOM   4545 C CD2 . LEU A 1 602 ? -11.927 12.174 -11.640 1.00  96.57 0 A 1
ATOM   4546 N N   . GLN A 1 603 ? -9.001 10.458 -7.718 1.00  97.55 0 A 1
ATOM   4547 C CA  . GLN A 1 603 ? -7.703  9.778 -7.759 1.00  97.16 0 A 1
ATOM   4548 C C   . GLN A 1 603 ? -7.626  8.723 -8.859 1.00  97.49 0 A 1
ATOM   4549 O O   . GLN A 1 603 ? -6.553  8.514 -9.429 1.00  96.77 0 A 1
ATOM   4550 C CB  . GLN A 1 603 ? -7.416  9.120 -6.406 1.00  95.98 0 A 1
ATOM   4551 C CG  . GLN A 1 603 ? -7.364 10.117 -5.239 1.00  93.46 0 A 1
ATOM   4552 C CD  . GLN A 1 603 ? -7.021  9.451 -3.913 1.00  92.91 0 A 1
ATOM   4553 N NE2 . GLN A 1 603 ? -7.593  9.896 -2.826 1.00  82.50 0 A 1
ATOM   4554 O OE1 . GLN A 1 603 ? -6.229  8.521 -3.847 1.00  85.28 0 A 1
ATOM   4555 N N   . VAL A 1 604 ? -8.747  8.051 -9.126 1.00  97.87 0 A 1
ATOM   4556 C CA  . VAL A 1 604 ? -8.817  6.913 -10.042 1.00  98.11 0 A 1
ATOM   4557 C C   . VAL A 1 604 ? -9.890  7.167 -11.089 1.00  98.27 0 A 1
ATOM   4558 O O   . VAL A 1 604 ? -11.049  7.415 -10.754 1.00  97.89 0 A 1
ATOM   4559 C CB  . VAL A 1 604 ? -9.087  5.600 -9.278 1.00  97.83 0 A 1
ATOM   4560 C CG1 . VAL A 1 604 ? -9.041  4.397 -10.225 1.00  97.07 0 A 1
ATOM   4561 C CG2 . VAL A 1 604 ? -8.055  5.361 -8.162 1.00  97.17 0 A 1
ATOM   4562 N N   . LEU A 1 605 ? -9.515  7.091 -12.365 1.00  98.33 0 A 1
ATOM   4563 C CA  . LEU A 1 605 ? -10.407  7.261 -13.505 1.00  98.40 0 A 1
ATOM   4564 C C   . LEU A 1 605 ? -10.176  6.129 -14.516 1.00  98.47 0 A 1
ATOM   4565 O O   . LEU A 1 605 ? -9.165  6.119 -15.216 1.00  98.09 0 A 1
ATOM   4566 C CB  . LEU A 1 605 ? -10.177  8.652 -14.117 1.00  98.23 0 A 1
ATOM   4567 C CG  . LEU A 1 605 ? -11.077  8.974 -15.326 1.00  97.78 0 A 1
ATOM   4568 C CD1 . LEU A 1 605 ? -12.569  8.932 -14.968 1.00  96.87 0 A 1
ATOM   4569 C CD2 . LEU A 1 605 ? -10.758 10.376 -15.841 1.00  96.68 0 A 1
ATOM   4570 N N   . LEU A 1 606 ? -11.128  5.203 -14.590 1.00  98.65 0 A 1
ATOM   4571 C CA  . LEU A 1 606 ? -11.070  4.010 -15.430 1.00  98.60 0 A 1
ATOM   4572 C C   . LEU A 1 606 ? -12.132  4.100 -16.528 1.00  98.65 0 A 1
ATOM   4573 O O   . LEU A 1 606 ? -13.331  3.993 -16.268 1.00  98.22 0 A 1
ATOM   4574 C CB  . LEU A 1 606 ? -11.231  2.740 -14.584 1.00  98.35 0 A 1
ATOM   4575 C CG  . LEU A 1 606 ? -10.355  2.663 -13.319 1.00  97.41 0 A 1
ATOM   4576 C CD1 . LEU A 1 606 ? -10.622  1.364 -12.576 1.00  95.85 0 A 1
ATOM   4577 C CD2 . LEU A 1 606 ? -8.861  2.730 -13.640 1.00  95.44 0 A 1
ATOM   4578 N N   . LEU A 1 607 ? -11.683  4.314 -17.754 1.00  98.60 0 A 1
ATOM   4579 C CA  . LEU A 1 607 ? -12.521  4.526 -18.937 1.00  98.67 0 A 1
ATOM   4580 C C   . LEU A 1 607 ? -12.217  3.512 -20.054 1.00  98.64 0 A 1
ATOM   4581 O O   . LEU A 1 607 ? -12.750  3.641 -21.157 1.00  97.77 0 A 1
ATOM   4582 C CB  . LEU A 1 607 ? -12.340  5.969 -19.441 1.00  98.46 0 A 1
ATOM   4583 C CG  . LEU A 1 607 ? -12.579  7.101 -18.428 1.00  97.89 0 A 1
ATOM   4584 C CD1 . LEU A 1 607 ? -12.349  8.461 -19.104 1.00  96.97 0 A 1
ATOM   4585 C CD2 . LEU A 1 607 ? -14.005  7.107 -17.879 1.00  96.54 0 A 1
ATOM   4586 N N   . SER A 1 608 ? -11.356  2.532 -19.791 1.00  98.67 0 A 1
ATOM   4587 C CA  . SER A 1 608 ? -10.875  1.578 -20.790 1.00  98.69 0 A 1
ATOM   4588 C C   . SER A 1 608 ? -12.004  0.807 -21.484 1.00  98.61 0 A 1
ATOM   4589 O O   . SER A 1 608 ? -13.083  0.640 -20.928 1.00  98.04 0 A 1
ATOM   4590 C CB  . SER A 1 608 ? -9.905  0.578 -20.148 1.00  98.07 0 A 1
ATOM   4591 O OG  . SER A 1 608 ? -8.737  1.239 -19.704 1.00  94.20 0 A 1
ATOM   4592 N N   . SER A 1 609 ? -11.749  0.321 -22.689 1.00  98.69 0 A 1
ATOM   4593 C CA  . SER A 1 609 ? -12.684 -0.544 -23.426 1.00  98.62 0 A 1
ATOM   4594 C C   . SER A 1 609 ? -14.104  0.039 -23.553 1.00  98.68 0 A 1
ATOM   4595 O O   . SER A 1 609 ? -15.098 -0.587 -23.195 1.00  97.73 0 A 1
ATOM   4596 C CB  . SER A 1 609 ? -12.672 -1.964 -22.848 1.00  98.11 0 A 1
ATOM   4597 O OG  . SER A 1 609 ? -11.371 -2.496 -22.911 1.00  92.65 0 A 1
ATOM   4598 N N   . ASN A 1 610 ? -14.186  1.252 -24.079 1.00  98.55 0 A 1
ATOM   4599 C CA  . ASN A 1 610 ? -15.414  1.958 -24.415 1.00  98.57 0 A 1
ATOM   4600 C C   . ASN A 1 610 ? -15.342  2.524 -25.841 1.00  98.48 0 A 1
ATOM   4601 O O   . ASN A 1 610 ? -14.517  2.109 -26.660 1.00  96.34 0 A 1
ATOM   4602 C CB  . ASN A 1 610 ? -15.666  3.038 -23.333 1.00  98.31 0 A 1
ATOM   4603 C CG  . ASN A 1 610 ? -16.396  2.505 -22.122 1.00  98.48 0 A 1
ATOM   4604 N ND2 . ASN A 1 610 ? -15.731  2.361 -20.997 1.00  95.70 0 A 1
ATOM   4605 O OD1 . ASN A 1 610 ? -17.592  2.257 -22.172 1.00  95.76 0 A 1
ATOM   4606 N N   . GLU A 1 611 ? -16.180  3.486 -26.155 1.00  98.56 0 A 1
ATOM   4607 C CA  . GLU A 1 611 ? -16.135  4.254 -27.404 1.00  98.46 0 A 1
ATOM   4608 C C   . GLU A 1 611 ? -15.806  5.744 -27.174 1.00  98.44 0 A 1
ATOM   4609 O O   . GLU A 1 611 ? -16.378  6.618 -27.838 1.00  97.30 0 A 1
ATOM   4610 C CB  . GLU A 1 611 ? -17.422  4.078 -28.234 1.00  97.56 0 A 1
ATOM   4611 C CG  . GLU A 1 611 ? -17.765  2.644 -28.643 1.00  93.38 0 A 1
ATOM   4612 C CD  . GLU A 1 611 ? -18.431  2.605 -30.022 1.00  85.23 0 A 1
ATOM   4613 O OE1 . GLU A 1 611 ? -18.165  1.642 -30.769 1.00  78.09 0 A 1
ATOM   4614 O OE2 . GLU A 1 611 ? -19.036  3.596 -30.473 1.00  78.24 -1 A 1
ATOM   4615 N N   . PHE A 1 612 ? -14.894  6.032 -26.236 1.00  98.47 0 A 1
ATOM   4616 C CA  . PHE A 1 612 ? -14.401  7.398 -26.088 1.00  98.59 0 A 1
ATOM   4617 C C   . PHE A 1 612 ? -13.637  7.831 -27.340 1.00  98.46 0 A 1
ATOM   4618 O O   . PHE A 1 612 ? -12.804  7.089 -27.883 1.00  97.90 0 A 1
ATOM   4619 C CB  . PHE A 1 612 ? -13.550  7.561 -24.814 1.00  98.48 0 A 1
ATOM   4620 C CG  . PHE A 1 612 ? -14.369  7.575 -23.544 1.00  98.56 0 A 1
ATOM   4621 C CD1 . PHE A 1 612 ? -15.025  8.755 -23.134 1.00  98.10 0 A 1
ATOM   4622 C CD2 . PHE A 1 612 ? -14.521  6.401 -22.778 1.00  98.00 0 A 1
ATOM   4623 C CE1 . PHE A 1 612 ? -15.812  8.766 -21.971 1.00  97.68 0 A 1
ATOM   4624 C CE2 . PHE A 1 612 ? -15.311  6.406 -21.619 1.00  97.62 0 A 1
ATOM   4625 C CZ  . PHE A 1 612 ? -15.964  7.588 -21.215 1.00  97.91 0 A 1
ATOM   4626 N N   . TYR A 1 613 ? -13.929  9.042 -27.824 1.00  98.39 0 A 1
ATOM   4627 C CA  . TYR A 1 613 ? -13.398  9.586 -29.069 1.00  98.28 0 A 1
ATOM   4628 C C   . TYR A 1 613 ? -12.979 11.055 -28.932 1.00  98.14 0 A 1
ATOM   4629 O O   . TYR A 1 613 ? -13.288 11.720 -27.944 1.00  97.01 0 A 1
ATOM   4630 C CB  . TYR A 1 613 ? -14.428  9.394 -30.199 1.00  97.84 0 A 1
ATOM   4631 C CG  . TYR A 1 613 ? -15.689 10.219 -30.052 1.00  97.89 0 A 1
ATOM   4632 C CD1 . TYR A 1 613 ? -16.790  9.724 -29.327 1.00  96.93 0 A 1
ATOM   4633 C CD2 . TYR A 1 613 ? -15.776 11.507 -30.620 1.00  96.70 0 A 1
ATOM   4634 C CE1 . TYR A 1 613 ? -17.948 10.501 -29.155 1.00  95.78 0 A 1
ATOM   4635 C CE2 . TYR A 1 613 ? -16.927 12.296 -30.457 1.00  95.84 0 A 1
ATOM   4636 C CZ  . TYR A 1 613 ? -18.014 11.782 -29.716 1.00  95.99 0 A 1
ATOM   4637 O OH  . TYR A 1 613 ? -19.138 12.556 -29.528 1.00  94.46 0 A 1
ATOM   4638 N N   . GLY A 1 614 ? -12.326 11.557 -29.966 1.00  97.65 0 A 1
ATOM   4639 C CA  . GLY A 1 614 ? -11.809 12.924 -29.967 1.00  97.36 0 A 1
ATOM   4640 C C   . GLY A 1 614 ? -10.456 13.036 -29.265 1.00  97.70 0 A 1
ATOM   4641 O O   . GLY A 1 614 ? -9.837 12.014 -28.964 1.00  96.55 0 A 1
ATOM   4642 N N   . PRO A 1 615 ? -9.974 14.258 -29.046 1.00  97.12 0 A 1
ATOM   4643 C CA  . PRO A 1 615 ? -8.662 14.480 -28.459 1.00  96.77 0 A 1
ATOM   4644 C C   . PRO A 1 615 ? -8.645 14.138 -26.961 1.00  96.89 0 A 1
ATOM   4645 O O   . PRO A 1 615 ? -9.617 14.371 -26.248 1.00  95.53 0 A 1
ATOM   4646 C CB  . PRO A 1 615 ? -8.343 15.956 -28.724 1.00  94.89 0 A 1
ATOM   4647 C CG  . PRO A 1 615 ? -9.728 16.610 -28.756 1.00  91.28 0 A 1
ATOM   4648 C CD  . PRO A 1 615 ? -10.608 15.528 -29.379 1.00  95.33 0 A 1
ATOM   4649 N N   . LEU A 1 616 ? -7.492 13.644 -26.496 1.00  95.82 0 A 1
ATOM   4650 C CA  . LEU A 1 616 ? -7.171 13.526 -25.077 1.00  95.32 0 A 1
ATOM   4651 C C   . LEU A 1 616 ? -6.486 14.794 -24.546 1.00  94.87 0 A 1
ATOM   4652 O O   . LEU A 1 616 ? -6.529 15.068 -23.348 1.00  90.59 0 A 1
ATOM   4653 C CB  . LEU A 1 616 ? -6.302 12.270 -24.880 1.00  93.31 0 A 1
ATOM   4654 C CG  . LEU A 1 616 ? -5.969 11.955 -23.412 1.00  92.81 0 A 1
ATOM   4655 C CD1 . LEU A 1 616 ? -7.216 11.681 -22.560 1.00  90.62 0 A 1
ATOM   4656 C CD2 . LEU A 1 616 ? -5.097 10.696 -23.337 1.00  90.60 0 A 1
ATOM   4657 N N   . SER A 1 617 ? -5.889 15.584 -25.427 1.00  94.64 0 A 1
ATOM   4658 C CA  . SER A 1 617 ? -5.305 16.867 -25.035 1.00  93.95 0 A 1
ATOM   4659 C C   . SER A 1 617 ? -6.394 17.866 -24.633 1.00  94.37 0 A 1
ATOM   4660 O O   . SER A 1 617 ? -7.398 17.994 -25.344 1.00  91.16 0 A 1
ATOM   4661 C CB  . SER A 1 617 ? -4.435 17.448 -26.149 1.00  90.42 0 A 1
ATOM   4662 O OG  . SER A 1 617 ? -5.205 17.741 -27.294 1.00  77.96 0 A 1
ATOM   4663 N N   . PRO A 1 618 ? -6.203 18.624 -23.531 1.00  92.76 0 A 1
ATOM   4664 C CA  . PRO A 1 618 ? -7.119 19.689 -23.150 1.00  91.51 0 A 1
ATOM   4665 C C   . PRO A 1 618 ? -7.319 20.714 -24.276 1.00  91.38 0 A 1
ATOM   4666 O O   . PRO A 1 618 ? -6.400 20.953 -25.063 1.00  88.26 0 A 1
ATOM   4667 C CB  . PRO A 1 618 ? -6.493 20.348 -21.910 1.00  88.77 0 A 1
ATOM   4668 C CG  . PRO A 1 618 ? -5.594 19.259 -21.341 1.00  87.50 0 A 1
ATOM   4669 C CD  . PRO A 1 618 ? -5.118 18.517 -22.581 1.00  91.00 0 A 1
ATOM   4670 N N   . PRO A 1 619 ? -8.474 21.388 -24.329 1.00  89.63 0 A 1
ATOM   4671 C CA  . PRO A 1 619 ? -8.744 22.378 -25.383 1.00  87.99 0 A 1
ATOM   4672 C C   . PRO A 1 619 ? -7.715 23.515 -25.483 1.00  87.98 0 A 1
ATOM   4673 O O   . PRO A 1 619 ? -7.534 24.099 -26.549 1.00  81.03 0 A 1
ATOM   4674 C CB  . PRO A 1 619 ? -10.129 22.941 -25.051 1.00  84.27 0 A 1
ATOM   4675 C CG  . PRO A 1 619 ? -10.796 21.817 -24.269 1.00  82.40 0 A 1
ATOM   4676 C CD  . PRO A 1 619 ? -9.640 21.179 -23.504 1.00  86.53 0 A 1
ATOM   4677 N N   . ASN A 1 620 ? -7.057 23.819 -24.376 1.00  87.98 0 A 1
ATOM   4678 C CA  . ASN A 1 620 ? -6.009 24.836 -24.301 1.00  86.66 0 A 1
ATOM   4679 C C   . ASN A 1 620 ? -4.598 24.294 -24.604 1.00  87.72 0 A 1
ATOM   4680 O O   . ASN A 1 620 ? -3.634 25.041 -24.449 1.00  81.86 0 A 1
ATOM   4681 C CB  . ASN A 1 620 ? -6.079 25.520 -22.922 1.00  81.52 0 A 1
ATOM   4682 C CG  . ASN A 1 620 ? -5.788 24.583 -21.761 1.00  73.68 0 A 1
ATOM   4683 N ND2 . ASN A 1 620 ? -5.234 25.093 -20.679 1.00  65.15 0 A 1
ATOM   4684 O OD1 . ASN A 1 620 ? -6.059 23.406 -21.786 1.00  62.56 0 A 1
ATOM   4685 N N   . GLN A 1 621 ? -4.458 23.023 -24.973 1.00  86.78 0 A 1
ATOM   4686 C CA  . GLN A 1 621 ? -3.169 22.348 -25.210 1.00  87.08 0 A 1
ATOM   4687 C C   . GLN A 1 621 ? -2.159 22.501 -24.055 1.00  88.98 0 A 1
ATOM   4688 O O   . GLN A 1 621 ? -0.964 22.608 -24.278 1.00  81.60 0 A 1
ATOM   4689 C CB  . GLN A 1 621 ? -2.581 22.717 -26.573 1.00  80.54 0 A 1
ATOM   4690 C CG  . GLN A 1 621 ? -3.487 22.302 -27.738 1.00  72.43 0 A 1
ATOM   4691 C CD  . GLN A 1 621 ? -2.699 21.972 -29.012 1.00  66.00 0 A 1
ATOM   4692 N NE2 . GLN A 1 621 ? -3.338 21.402 -30.006 1.00  57.69 0 A 1
ATOM   4693 O OE1 . GLN A 1 621 ? -1.513 22.186 -29.133 1.00  59.05 0 A 1
ATOM   4694 N N   . GLY A 1 622 ? -2.669 22.514 -22.816 1.00  87.69 0 A 1
ATOM   4695 C CA  . GLY A 1 622 ? -1.848 22.578 -21.619 1.00  89.95 0 A 1
ATOM   4696 C C   . GLY A 1 622 ? -1.910 21.285 -20.797 1.00  93.14 0 A 1
ATOM   4697 O O   . GLY A 1 622 ? -2.424 20.269 -21.275 1.00  90.24 0 A 1
ATOM   4698 N N   . PRO A 1 623 ? -1.459 21.327 -19.541 1.00  92.31 0 A 1
ATOM   4699 C CA  . PRO A 1 623 ? -1.544 20.197 -18.628 1.00  92.97 0 A 1
ATOM   4700 C C   . PRO A 1 623 ? -2.972 19.662 -18.491 1.00  93.59 0 A 1
ATOM   4701 O O   . PRO A 1 623 ? -3.931 20.437 -18.467 1.00  91.12 0 A 1
ATOM   4702 C CB  . PRO A 1 623 ? -1.031 20.707 -17.275 1.00  90.41 0 A 1
ATOM   4703 C CG  . PRO A 1 623 ? -0.159 21.897 -17.649 1.00  88.25 0 A 1
ATOM   4704 C CD  . PRO A 1 623 ? -0.838 22.468 -18.892 1.00  91.24 0 A 1
ATOM   4705 N N   . LEU A 1 624 ? -3.125 18.341 -18.291 1.00  92.61 0 A 1
ATOM   4706 C CA  . LEU A 1 624 ? -4.425 17.727 -18.030 1.00  92.67 0 A 1
ATOM   4707 C C   . LEU A 1 624 ? -5.101 18.352 -16.798 1.00  91.66 0 A 1
ATOM   4708 O O   . LEU A 1 624 ? -6.295 18.673 -16.824 1.00  86.38 0 A 1
ATOM   4709 C CB  . LEU A 1 624 ? -4.242 16.201 -17.880 1.00  91.96 0 A 1
ATOM   4710 C CG  . LEU A 1 624 ? -5.571 15.440 -17.695 1.00  92.84 0 A 1
ATOM   4711 C CD1 . LEU A 1 624 ? -6.467 15.532 -18.929 1.00  90.71 0 A 1
ATOM   4712 C CD2 . LEU A 1 624 ? -5.298 13.968 -17.419 1.00  90.42 0 A 1
ATOM   4713 N N   . GLY A 1 625 ? -4.333 18.618 -15.744 1.00  89.32 0 A 1
ATOM   4714 C CA  . GLY A 1 625 ? -4.712 19.480 -14.625 1.00  88.82 0 A 1
ATOM   4715 C C   . GLY A 1 625 ? -5.769 18.904 -13.687 1.00  90.81 0 A 1
ATOM   4716 O O   . GLY A 1 625 ? -6.545 19.662 -13.110 1.00  85.39 0 A 1
ATOM   4717 N N   . PHE A 1 626 ? -5.823 17.578 -13.538 1.00  92.67 0 A 1
ATOM   4718 C CA  . PHE A 1 626 ? -6.580 16.905 -12.485 1.00  93.94 0 A 1
ATOM   4719 C C   . PHE A 1 626 ? -5.747 16.932 -11.188 1.00  93.87 0 A 1
ATOM   4720 O O   . PHE A 1 626 ? -4.618 16.453 -11.205 1.00  91.32 0 A 1
ATOM   4721 C CB  . PHE A 1 626 ? -6.886 15.460 -12.889 1.00  93.85 0 A 1
ATOM   4722 C CG  . PHE A 1 626 ? -8.019 15.296 -13.883 1.00  95.12 0 A 1
ATOM   4723 C CD1 . PHE A 1 626 ? -9.183 14.616 -13.494 1.00  92.82 0 A 1
ATOM   4724 C CD2 . PHE A 1 626 ? -7.910 15.779 -15.189 1.00  92.48 0 A 1
ATOM   4725 C CE1 . PHE A 1 626 ? -10.228 14.419 -14.407 1.00  91.13 0 A 1
ATOM   4726 C CE2 . PHE A 1 626 ? -8.957 15.592 -16.108 1.00  91.26 0 A 1
ATOM   4727 C CZ  . PHE A 1 626 ? -10.114 14.908 -15.720 1.00  93.24 0 A 1
ATOM   4728 N N   . PRO A 1 627 ? -6.270 17.467 -10.072 1.00  92.60 0 A 1
ATOM   4729 C CA  . PRO A 1 627 ? -5.436 17.780 -8.911 1.00  91.23 0 A 1
ATOM   4730 C C   . PRO A 1 627 ? -4.911 16.557 -8.152 1.00  91.10 0 A 1
ATOM   4731 O O   . PRO A 1 627 ? -3.788 16.596 -7.653 1.00  87.57 0 A 1
ATOM   4732 C CB  . PRO A 1 627 ? -6.319 18.669 -8.027 1.00  88.93 0 A 1
ATOM   4733 C CG  . PRO A 1 627 ? -7.747 18.313 -8.439 1.00  87.84 0 A 1
ATOM   4734 C CD  . PRO A 1 627 ? -7.613 17.991 -9.918 1.00  91.02 0 A 1
ATOM   4735 N N   . GLU A 1 628 ? -5.702 15.485 -8.069 1.00  94.51 0 A 1
ATOM   4736 C CA  . GLU A 1 628 ? -5.369 14.287 -7.279 1.00  94.90 0 A 1
ATOM   4737 C C   . GLU A 1 628 ? -5.271 13.004 -8.126 1.00  95.64 0 A 1
ATOM   4738 O O   . GLU A 1 628 ? -5.090 11.914 -7.578 1.00  94.45 0 A 1
ATOM   4739 C CB  . GLU A 1 628 ? -6.404 14.125 -6.153 1.00  93.46 0 A 1
ATOM   4740 C CG  . GLU A 1 628 ? -6.373 15.252 -5.104 1.00  90.21 0 A 1
ATOM   4741 C CD  . GLU A 1 628 ? -5.094 15.237 -4.255 1.00  89.24 0 A 1
ATOM   4742 O OE1 . GLU A 1 628 ? -4.527 16.323 -4.018 1.00  80.67 0 A 1
ATOM   4743 O OE2 . GLU A 1 628 ? -4.678 14.137 -3.835 1.00  81.30 -1 A 1
ATOM   4744 N N   . LEU A 1 629 ? -5.404 13.101 -9.454 1.00  95.77 0 A 1
ATOM   4745 C CA  . LEU A 1 629 ? -5.428 11.931 -10.335 1.00  96.08 0 A 1
ATOM   4746 C C   . LEU A 1 629 ? -4.058 11.247 -10.349 1.00  95.92 0 A 1
ATOM   4747 O O   . LEU A 1 629 ? -3.040 11.870 -10.629 1.00  95.07 0 A 1
ATOM   4748 C CB  . LEU A 1 629 ? -5.859 12.355 -11.741 1.00  96.01 0 A 1
ATOM   4749 C CG  . LEU A 1 629 ? -6.141 11.184 -12.704 1.00  95.70 0 A 1
ATOM   4750 C CD1 . LEU A 1 629 ? -7.407 10.421 -12.311 1.00  94.37 0 A 1
ATOM   4751 C CD2 . LEU A 1 629 ? -6.353 11.728 -14.110 1.00  93.63 0 A 1
ATOM   4752 N N   . ARG A 1 630 ? -4.073  9.931 -10.077 1.00  96.73 0 A 1
ATOM   4753 C CA  . ARG A 1 630 ? -2.870  9.090 -10.046 1.00  96.68 0 A 1
ATOM   4754 C C   . ARG A 1 630 ? -3.008  7.776 -10.820 1.00  97.09 0 A 1
ATOM   4755 O O   . ARG A 1 630 ? -2.006  7.195 -11.189 1.00  96.46 0 A 1
ATOM   4756 C CB  . ARG A 1 630 ? -2.467  8.847 -8.583 1.00  95.14 0 A 1
ATOM   4757 C CG  . ARG A 1 630 ? -3.535  8.090 -7.788 1.00  93.84 0 A 1
ATOM   4758 C CD  . ARG A 1 630 ? -3.110  7.951 -6.328 1.00  93.23 0 A 1
ATOM   4759 N NE  . ARG A 1 630 ? -4.121  7.240 -5.541 1.00  91.97 0 A 1
ATOM   4760 C CZ  . ARG A 1 630 ? -4.225  5.925 -5.389 1.00  93.71 0 A 1
ATOM   4761 N NH1 . ARG A 1 630 ? -3.407  5.087 -5.956 1.00  85.97 1 A 1
ATOM   4762 N NH2 . ARG A 1 630 ? -5.161  5.440 -4.631 1.00  88.10 0 A 1
ATOM   4763 N N   . ILE A 1 631 ? -4.241  7.335 -11.064 1.00  97.49 0 A 1
ATOM   4764 C CA  . ILE A 1 631 ? -4.529  6.162 -11.893 1.00  97.60 0 A 1
ATOM   4765 C C   . ILE A 1 631 ? -5.445  6.617 -13.033 1.00  97.67 0 A 1
ATOM   4766 O O   . ILE A 1 631 ? -6.582  7.017 -12.789 1.00  97.34 0 A 1
ATOM   4767 C CB  . ILE A 1 631 ? -5.133  5.014 -11.055 1.00  97.47 0 A 1
ATOM   4768 C CG1 . ILE A 1 631 ? -4.144  4.560 -9.947 1.00  96.75 0 A 1
ATOM   4769 C CG2 . ILE A 1 631 ? -5.503  3.835 -11.967 1.00  97.04 0 A 1
ATOM   4770 C CD1 . ILE A 1 631 ? -4.698  3.510 -8.970 1.00  94.72 0 A 1
ATOM   4771 N N   . LEU A 1 632 ? -4.934  6.570 -14.248 1.00  97.80 0 A 1
ATOM   4772 C CA  . LEU A 1 632 ? -5.679  6.893 -15.460 1.00  97.86 0 A 1
ATOM   4773 C C   . LEU A 1 632 ? -5.577  5.722 -16.431 1.00  97.94 0 A 1
ATOM   4774 O O   . LEU A 1 632 ? -4.531  5.491 -17.035 1.00  97.63 0 A 1
ATOM   4775 C CB  . LEU A 1 632 ? -5.155  8.198 -16.080 1.00  97.57 0 A 1
ATOM   4776 C CG  . LEU A 1 632 ? -5.820  8.575 -17.423 1.00  97.19 0 A 1
ATOM   4777 C CD1 . LEU A 1 632 ? -7.333  8.795 -17.288 1.00  96.02 0 A 1
ATOM   4778 C CD2 . LEU A 1 632 ? -5.199  9.860 -17.976 1.00  95.55 0 A 1
ATOM   4779 N N   . GLU A 1 633 ? -6.691  5.035 -16.631 1.00  98.21 0 A 1
ATOM   4780 C CA  . GLU A 1 633 ? -6.806  3.984 -17.631 1.00  98.36 0 A 1
ATOM   4781 C C   . GLU A 1 633 ? -7.888  4.346 -18.635 1.00  98.48 0 A 1
ATOM   4782 O O   . GLU A 1 633 ? -9.064  4.500 -18.291 1.00  98.07 0 A 1
ATOM   4783 C CB  . GLU A 1 633 ? -7.076  2.621 -16.996 1.00  97.66 0 A 1
ATOM   4784 C CG  . GLU A 1 633 ? -5.959  2.149 -16.060 1.00  93.91 0 A 1
ATOM   4785 C CD  . GLU A 1 633 ? -6.150  0.687 -15.618 1.00  89.20 0 A 1
ATOM   4786 O OE1 . GLU A 1 633 ? -5.329  0.237 -14.787 1.00  81.50 0 A 1
ATOM   4787 O OE2 . GLU A 1 633 ? -7.077  0.016 -16.128 1.00  82.31 -1 A 1
ATOM   4788 N N   . ILE A 1 634 ? -7.491  4.461 -19.894 1.00  98.29 0 A 1
ATOM   4789 C CA  . ILE A 1 634 ? -8.397  4.771 -21.004 1.00  98.26 0 A 1
ATOM   4790 C C   . ILE A 1 634 ? -8.034  3.951 -22.254 1.00  98.49 0 A 1
ATOM   4791 O O   . ILE A 1 634 ? -8.254  4.365 -23.388 1.00  97.81 0 A 1
ATOM   4792 C CB  . ILE A 1 634 ? -8.508  6.299 -21.196 1.00  97.16 0 A 1
ATOM   4793 C CG1 . ILE A 1 634 ? -9.719  6.670 -22.067 1.00  81.36 0 A 1
ATOM   4794 C CG2 . ILE A 1 634 ? -7.197  6.924 -21.708 1.00  81.71 0 A 1
ATOM   4795 C CD1 . ILE A 1 634 ? -10.137  8.134 -21.938 1.00  79.04 0 A 1
ATOM   4796 N N   . ALA A 1 635 ? -7.474  2.771 -22.027 1.00  98.38 0 A 1
ATOM   4797 C CA  . ALA A 1 635 ? -7.061  1.849 -23.071 1.00  98.42 0 A 1
ATOM   4798 C C   . ALA A 1 635 ? -8.241  1.371 -23.935 1.00  98.59 0 A 1
ATOM   4799 O O   . ALA A 1 635 ? -9.381  1.331 -23.492 1.00  97.92 0 A 1
ATOM   4800 C CB  . ALA A 1 635 ? -6.357  0.662 -22.408 1.00  97.73 0 A 1
ATOM   4801 N N   . GLY A 1 636 ? -7.959  0.981 -25.167 1.00  98.43 0 A 1
ATOM   4802 C CA  . GLY A 1 636 ? -8.966  0.364 -26.025 1.00  98.42 0 A 1
ATOM   4803 C C   . GLY A 1 636 ? -10.146  1.285 -26.356 1.00  98.52 0 A 1
ATOM   4804 O O   . GLY A 1 636 ? -11.299  0.870 -26.288 1.00  97.18 0 A 1
ATOM   4805 N N   . ASN A 1 637 ? -9.869  2.528 -26.709 1.00  98.42 0 A 1
ATOM   4806 C CA  . ASN A 1 637 ? -10.851  3.525 -27.131 1.00  98.44 0 A 1
ATOM   4807 C C   . ASN A 1 637 ? -10.561  4.043 -28.552 1.00  98.38 0 A 1
ATOM   4808 O O   . ASN A 1 637 ? -9.866  3.404 -29.350 1.00  96.20 0 A 1
ATOM   4809 C CB  . ASN A 1 637 ? -10.930  4.619 -26.041 1.00  98.19 0 A 1
ATOM   4810 C CG  . ASN A 1 637 ? -11.836  4.229 -24.886 1.00  98.34 0 A 1
ATOM   4811 N ND2 . ASN A 1 637 ? -11.290  3.839 -23.764 1.00  95.33 0 A 1
ATOM   4812 O OD1 . ASN A 1 637 ? -13.050  4.299 -24.999 1.00  95.38 0 A 1
ATOM   4813 N N   . LYS A 1 638 ? -11.106  5.198 -28.897 1.00  98.35 0 A 1
ATOM   4814 C CA  . LYS A 1 638 ? -10.926  5.842 -30.212 1.00  98.14 0 A 1
ATOM   4815 C C   . LYS A 1 638 ? -10.370  7.264 -30.082 1.00  98.12 0 A 1
ATOM   4816 O O   . LYS A 1 638 ? -10.683  8.128 -30.902 1.00  96.33 0 A 1
ATOM   4817 C CB  . LYS A 1 638 ? -12.243  5.780 -31.014 1.00  96.88 0 A 1
ATOM   4818 C CG  . LYS A 1 638 ? -12.720  4.336 -31.280 1.00  93.71 0 A 1
ATOM   4819 C CD  . LYS A 1 638 ? -14.109  4.299 -31.951 1.00  86.07 0 A 1
ATOM   4820 C CE  . LYS A 1 638 ? -14.585  2.840 -32.025 1.00  78.25 0 A 1
ATOM   4821 N NZ  . LYS A 1 638 ? -16.053  2.714 -32.256 1.00  65.88 1 A 1
ATOM   4822 N N   . LEU A 1 639 ? -9.576  7.506 -29.042 1.00  98.22 0 A 1
ATOM   4823 C CA  . LEU A 1 639 ? -8.945  8.805 -28.803 1.00  98.28 0 A 1
ATOM   4824 C C   . LEU A 1 639 ? -7.902  9.114 -29.877 1.00  98.25 0 A 1
ATOM   4825 O O   . LEU A 1 639 ? -7.201  8.219 -30.351 1.00  97.51 0 A 1
ATOM   4826 C CB  . LEU A 1 639 ? -8.316  8.850 -27.406 1.00  97.91 0 A 1
ATOM   4827 C CG  . LEU A 1 639 ? -9.325  8.695 -26.261 1.00  96.93 0 A 1
ATOM   4828 C CD1 . LEU A 1 639 ? -8.550  8.558 -24.962 1.00  95.08 0 A 1
ATOM   4829 C CD2 . LEU A 1 639 ? -10.274  9.888 -26.137 1.00  94.43 0 A 1
ATOM   4830 N N   . THR A 1 640 ? -7.817 10.378 -30.244 1.00  97.84 0 A 1
ATOM   4831 C CA  . THR A 1 640 ? -6.998 10.873 -31.350 1.00  97.68 0 A 1
ATOM   4832 C C   . THR A 1 640 ? -6.188 12.100 -30.939 1.00  97.33 0 A 1
ATOM   4833 O O   . THR A 1 640 ? -6.373 12.658 -29.853 1.00  95.35 0 A 1
ATOM   4834 C CB  . THR A 1 640 ? -7.881 11.217 -32.574 1.00  96.81 0 A 1
ATOM   4835 C CG2 . THR A 1 640 ? -8.564 10.001 -33.183 1.00  92.65 0 A 1
ATOM   4836 O OG1 . THR A 1 640 ? -8.889 12.146 -32.238 1.00  92.76 0 A 1
ATOM   4837 N N   . GLY A 1 641 ? -5.331 12.559 -31.853 1.00  96.51 0 A 1
ATOM   4838 C CA  . GLY A 1 641 ? -4.519 13.753 -31.666 1.00  96.10 0 A 1
ATOM   4839 C C   . GLY A 1 641 ? -3.258 13.486 -30.849 1.00  97.15 0 A 1
ATOM   4840 O O   . GLY A 1 641 ? -3.001 12.367 -30.404 1.00  95.87 0 A 1
ATOM   4841 N N   . SER A 1 642 ? -2.476 14.529 -30.659 1.00  96.93 0 A 1
ATOM   4842 C CA  . SER A 1 642 ? -1.242 14.495 -29.888 1.00  96.86 0 A 1
ATOM   4843 C C   . SER A 1 642 ? -1.468 14.908 -28.435 1.00  97.01 0 A 1
ATOM   4844 O O   . SER A 1 642 ? -2.452 15.578 -28.101 1.00  95.50 0 A 1
ATOM   4845 C CB  . SER A 1 642 ? -0.181 15.382 -30.541 1.00  95.16 0 A 1
ATOM   4846 O OG  . SER A 1 642 ? -0.656 16.707 -30.699 1.00  86.06 0 A 1
ATOM   4847 N N   . LEU A 1 643 ? -0.543 14.534 -27.563 1.00  96.91 0 A 1
ATOM   4848 C CA  . LEU A 1 643 ? -0.465 15.040 -26.199 1.00  97.19 0 A 1
ATOM   4849 C C   . LEU A 1 643 ?  0.490 16.237 -26.152 1.00  97.18 0 A 1
ATOM   4850 O O   . LEU A 1 643 ?  1.573 16.158 -26.740 1.00  96.13 0 A 1
ATOM   4851 C CB  . LEU A 1 643 ? -0.024 13.914 -25.248 1.00  96.70 0 A 1
ATOM   4852 C CG  . LEU A 1 643 ? -0.915 12.652 -25.273 1.00  95.78 0 A 1
ATOM   4853 C CD1 . LEU A 1 643 ? -0.387 11.628 -24.262 1.00  93.86 0 A 1
ATOM   4854 C CD2 . LEU A 1 643 ? -2.375 12.960 -24.925 1.00  93.34 0 A 1
ATOM   4855 N N   . PRO A 1 644 ?  0.139 17.340 -25.476 1.00  96.43 0 A 1
ATOM   4856 C CA  . PRO A 1 644 ?  1.064 18.451 -25.321 1.00  96.11 0 A 1
ATOM   4857 C C   . PRO A 1 644 ?  2.259 18.057 -24.430 1.00  96.46 0 A 1
ATOM   4858 O O   . PRO A 1 644 ?  2.101 17.214 -23.536 1.00  95.81 0 A 1
ATOM   4859 C CB  . PRO A 1 644 ?  0.228 19.583 -24.717 1.00  94.84 0 A 1
ATOM   4860 C CG  . PRO A 1 644 ? -0.855 18.842 -23.937 1.00  92.24 0 A 1
ATOM   4861 C CD  . PRO A 1 644 ? -1.110 17.594 -24.773 1.00  95.32 0 A 1
ATOM   4862 N N   . PRO A 1 645 ?  3.438 18.658 -24.596 1.00  95.83 0 A 1
ATOM   4863 C CA  . PRO A 1 645 ?  4.645 18.306 -23.830 1.00  95.59 0 A 1
ATOM   4864 C C   . PRO A 1 645 ?  4.480 18.394 -22.306 1.00  95.82 0 A 1
ATOM   4865 O O   . PRO A 1 645 ?  5.114 17.647 -21.563 1.00  94.65 0 A 1
ATOM   4866 C CB  . PRO A 1 645 ?  5.726 19.274 -24.314 1.00  94.07 0 A 1
ATOM   4867 C CG  . PRO A 1 645 ?  5.285 19.637 -25.729 1.00  90.95 0 A 1
ATOM   4868 C CD  . PRO A 1 645 ?  3.760 19.636 -25.625 1.00  94.45 0 A 1
ATOM   4869 N N   . ASP A 1 646 ?  3.614 19.280 -21.832 1.00  95.67 0 A 1
ATOM   4870 C CA  . ASP A 1 646 ?  3.319 19.539 -20.424 1.00  95.05 0 A 1
ATOM   4871 C C   . ASP A 1 646 ?  2.089 18.780 -19.891 1.00  95.52 0 A 1
ATOM   4872 O O   . ASP A 1 646 ?  1.619 19.064 -18.794 1.00  93.52 0 A 1
ATOM   4873 C CB  . ASP A 1 646 ?  3.228 21.063 -20.205 1.00  92.46 0 A 1
ATOM   4874 C CG  . ASP A 1 646 ?  2.064 21.737 -20.941 1.00  88.36 0 A 1
ATOM   4875 O OD1 . ASP A 1 646 ?  1.540 21.158 -21.917 1.00  78.88 0 A 1
ATOM   4876 O OD2 . ASP A 1 646 ?  1.705 22.869 -20.543 1.00  81.21 -1 A 1
ATOM   4877 N N   . PHE A 1 647 ?  1.580 17.778 -20.622 1.00  96.09 0 A 1
ATOM   4878 C CA  . PHE A 1 647 ?  0.355 17.040 -20.278 1.00  96.16 0 A 1
ATOM   4879 C C   . PHE A 1 647 ?  0.357 16.473 -18.845 1.00  96.19 0 A 1
ATOM   4880 O O   . PHE A 1 647 ? -0.678 16.483 -18.175 1.00  95.38 0 A 1
ATOM   4881 C CB  . PHE A 1 647 ?  0.165 15.918 -21.297 1.00  96.13 0 A 1
ATOM   4882 C CG  . PHE A 1 647 ? -1.139 15.162 -21.152 1.00  96.47 0 A 1
ATOM   4883 C CD1 . PHE A 1 647 ? -1.181 13.911 -20.503 1.00  95.27 0 A 1
ATOM   4884 C CD2 . PHE A 1 647 ? -2.330 15.690 -21.689 1.00  95.24 0 A 1
ATOM   4885 C CE1 . PHE A 1 647 ? -2.387 13.198 -20.402 1.00  94.57 0 A 1
ATOM   4886 C CE2 . PHE A 1 647 ? -3.534 14.986 -21.592 1.00  94.56 0 A 1
ATOM   4887 C CZ  . PHE A 1 647 ? -3.565 13.737 -20.950 1.00  95.22 0 A 1
ATOM   4888 N N   . PHE A 1 648 ?  1.512 16.014 -18.363 1.00  96.21 0 A 1
ATOM   4889 C CA  . PHE A 1 648 ?  1.692 15.397 -17.052 1.00  96.46 0 A 1
ATOM   4890 C C   . PHE A 1 648 ?  2.246 16.352 -15.979 1.00  96.15 0 A 1
ATOM   4891 O O   . PHE A 1 648 ?  2.654 15.911 -14.901 1.00  94.48 0 A 1
ATOM   4892 C CB  . PHE A 1 648 ?  2.546 14.136 -17.211 1.00  96.28 0 A 1
ATOM   4893 C CG  . PHE A 1 648 ?  1.948 13.099 -18.135 1.00  96.66 0 A 1
ATOM   4894 C CD1 . PHE A 1 648 ?  0.869 12.316 -17.704 1.00  95.77 0 A 1
ATOM   4895 C CD2 . PHE A 1 648 ?  2.462 12.919 -19.427 1.00  95.72 0 A 1
ATOM   4896 C CE1 . PHE A 1 648 ?  0.311 11.338 -18.547 1.00  95.13 0 A 1
ATOM   4897 C CE2 . PHE A 1 648 ?  1.908 11.938 -20.275 1.00  95.19 0 A 1
ATOM   4898 C CZ  . PHE A 1 648 ?  0.835 11.148 -19.834 1.00  95.46 0 A 1
ATOM   4899 N N   . VAL A 1 649 ?  2.245 17.656 -16.227 1.00  95.33 0 A 1
ATOM   4900 C CA  . VAL A 1 649 ?  2.619 18.661 -15.222 1.00  94.61 0 A 1
ATOM   4901 C C   . VAL A 1 649 ?  1.541 18.748 -14.141 1.00  92.97 0 A 1
ATOM   4902 O O   . VAL A 1 649 ?  0.348 18.664 -14.416 1.00  88.53 0 A 1
ATOM   4903 C CB  . VAL A 1 649 ?  2.901 20.022 -15.894 1.00  93.67 0 A 1
ATOM   4904 C CG1 . VAL A 1 649 ?  3.156 21.143 -14.883 1.00  87.83 0 A 1
ATOM   4905 C CG2 . VAL A 1 649 ?  4.151 19.927 -16.774 1.00  89.68 0 A 1
ATOM   4906 N N   . ASN A 1 650 ?  1.963 18.946 -12.888 1.00  90.93 0 A 1
ATOM   4907 C CA  . ASN A 1 650 ?  1.115 19.070 -11.697 1.00  90.04 0 A 1
ATOM   4908 C C   . ASN A 1 650 ?  0.307 17.812 -11.318 1.00  90.43 0 A 1
ATOM   4909 O O   . ASN A 1 650 ? -0.651 17.913 -10.554 1.00  85.98 0 A 1
ATOM   4910 C CB  . ASN A 1 650 ?  0.236 20.331 -11.769 1.00  86.10 0 A 1
ATOM   4911 C CG  . ASN A 1 650 ?  1.033 21.620 -11.946 1.00  80.32 0 A 1
ATOM   4912 N ND2 . ASN A 1 650 ?  0.475 22.582 -12.635 1.00  70.58 0 A 1
ATOM   4913 O OD1 . ASN A 1 650 ?  2.120 21.784 -11.442 1.00  71.68 0 A 1
ATOM   4914 N N   . TRP A 1 651 ?  0.688 16.642 -11.804 1.00  91.09 0 A 1
ATOM   4915 C CA  . TRP A 1 651 ?  0.122 15.403 -11.283 1.00  91.80 0 A 1
ATOM   4916 C C   . TRP A 1 651 ?  0.635 15.125 -9.870 1.00  91.21 0 A 1
ATOM   4917 O O   . TRP A 1 651 ?  1.823 15.302 -9.586 1.00  87.11 0 A 1
ATOM   4918 C CB  . TRP A 1 651 ?  0.446 14.226 -12.208 1.00  90.92 0 A 1
ATOM   4919 C CG  . TRP A 1 651 ? -0.386 14.142 -13.438 1.00  91.20 0 A 1
ATOM   4920 C CD1 . TRP A 1 651 ? -0.586 15.123 -14.347 1.00  84.85 0 A 1
ATOM   4921 C CD2 . TRP A 1 651 ? -1.147 12.986 -13.934 1.00  89.96 0 A 1
ATOM   4922 C CE2 . TRP A 1 651 ? -1.759 13.353 -15.159 1.00  88.33 0 A 1
ATOM   4923 C CE3 . TRP A 1 651 ? -1.341 11.678 -13.455 1.00  87.68 0 A 1
ATOM   4924 N NE1 . TRP A 1 651 ? -1.402 14.664 -15.371 1.00  84.97 0 A 1
ATOM   4925 C CZ2 . TRP A 1 651 ? -2.537 12.434 -15.906 1.00  87.96 0 A 1
ATOM   4926 C CZ3 . TRP A 1 651 ? -2.118 10.768 -14.198 1.00  84.33 0 A 1
ATOM   4927 C CH2 . TRP A 1 651 ? -2.703 11.140 -15.403 1.00  85.48 0 A 1
ATOM   4928 N N   . LYS A 1 652 ? -0.234 14.580 -9.008 1.00  89.93 0 A 1
ATOM   4929 C CA  . LYS A 1 652 ?  0.156 14.153 -7.651 1.00  88.64 0 A 1
ATOM   4930 C C   . LYS A 1 652 ?  1.295 13.128 -7.676 1.00  89.35 0 A 1
ATOM   4931 O O   . LYS A 1 652 ?  2.190 13.173 -6.835 1.00  84.42 0 A 1
ATOM   4932 C CB  . LYS A 1 652 ? -1.080 13.605 -6.942 1.00  83.56 0 A 1
ATOM   4933 C CG  . LYS A 1 652 ? -0.796 13.391 -5.450 1.00  76.77 0 A 1
ATOM   4934 C CD  . LYS A 1 652 ? -2.046 12.909 -4.730 1.00  71.76 0 A 1
ATOM   4935 C CE  . LYS A 1 652 ? -1.803 12.898 -3.217 1.00  65.69 0 A 1
ATOM   4936 N NZ  . LYS A 1 652 ? -3.058 12.638 -2.481 1.00  58.13 1 A 1
ATOM   4937 N N   . ALA A 1 653 ?  1.314 12.273 -8.690 1.00  88.52 0 A 1
ATOM   4938 C CA  . ALA A 1 653 ?  2.366 11.284 -8.924 1.00  89.01 0 A 1
ATOM   4939 C C   . ALA A 1 653 ?  3.767 11.870 -9.200 1.00  90.18 0 A 1
ATOM   4940 O O   . ALA A 1 653 ?  4.729 11.115 -9.284 1.00  87.45 0 A 1
ATOM   4941 C CB  . ALA A 1 653 ?  1.900 10.386 -10.077 1.00  87.21 0 A 1
ATOM   4942 N N   . SER A 1 654 ?  3.911 13.190 -9.312 1.00  88.21 0 A 1
ATOM   4943 C CA  . SER A 1 654 ?  5.225 13.839 -9.377 1.00  86.11 0 A 1
ATOM   4944 C C   . SER A 1 654 ?  6.004 13.768 -8.057 1.00  86.56 0 A 1
ATOM   4945 O O   . SER A 1 654 ?  7.230 13.842 -8.058 1.00  83.91 0 A 1
ATOM   4946 C CB  . SER A 1 654 ?  5.084 15.299 -9.817 1.00  83.28 0 A 1
ATOM   4947 O OG  . SER A 1 654 ?  4.359 16.045 -8.872 1.00  74.22 0 A 1
ATOM   4948 N N   . SER A 1 655 ?  5.302 13.578 -6.936 1.00  87.26 0 A 1
ATOM   4949 C CA  . SER A 1 655 ?  5.933 13.354 -5.646 1.00  85.18 0 A 1
ATOM   4950 C C   . SER A 1 655 ?  6.429 11.912 -5.533 1.00  84.71 0 A 1
ATOM   4951 O O   . SER A 1 655 ?  5.658 10.965 -5.664 1.00  80.85 0 A 1
ATOM   4952 C CB  . SER A 1 655 ?  4.961 13.657 -4.505 1.00  80.89 0 A 1
ATOM   4953 O OG  . SER A 1 655 ?  5.633 13.461 -3.277 1.00  74.25 0 A 1
ATOM   4954 N N   . HIS A 1 656 ?  7.710 11.749 -5.228 1.00  79.92 0 A 1
ATOM   4955 C CA  . HIS A 1 656 ?  8.282 10.426 -4.962 1.00  77.84 0 A 1
ATOM   4956 C C   . HIS A 1 656 ?  7.651  9.750 -3.737 1.00  79.95 0 A 1
ATOM   4957 O O   . HIS A 1 656 ?  7.536  8.525 -3.701 1.00  76.44 0 A 1
ATOM   4958 C CB  . HIS A 1 656 ?  9.796 10.578 -4.788 1.00  73.50 0 A 1
ATOM   4959 C CG  . HIS A 1 656 ? 10.498  9.252 -4.675 1.00  69.31 0 A 1
ATOM   4960 C CD2 . HIS A 1 656 ? 11.112  8.556 -5.695 1.00  58.87 0 A 1
ATOM   4961 N ND1 . HIS A 1 656 ? 10.604  8.476 -3.543 1.00  58.94 0 A 1
ATOM   4962 C CE1 . HIS A 1 656 ? 11.263  7.351 -3.860 1.00  55.62 0 A 1
ATOM   4963 N NE2 . HIS A 1 656 ? 11.589  7.367 -5.168 1.00  56.45 0 A 1
ATOM   4964 N N   . THR A 1 657 ?  7.198 10.545 -2.765 1.00  80.17 0 A 1
ATOM   4965 C CA  . THR A 1 657 ?  6.559 10.108 -1.515 1.00  78.71 0 A 1
ATOM   4966 C C   . THR A 1 657 ?  5.032 10.238 -1.581 1.00  80.04 0 A 1
ATOM   4967 O O   . THR A 1 657 ?  4.378 10.489 -0.578 1.00  76.16 0 A 1
ATOM   4968 C CB  . THR A 1 657 ?  7.130 10.900 -0.320 1.00  74.74 0 A 1
ATOM   4969 C CG2 . THR A 1 657 ?  8.634 10.671 -0.151 1.00  69.26 0 A 1
ATOM   4970 O OG1 . THR A 1 657 ?  6.947 12.277 -0.518 1.00  70.04 0 A 1
ATOM   4971 N N   . MET A 1 658 ?  4.443 10.114 -2.777 1.00  84.40 0 A 1
ATOM   4972 C CA  . MET A 1 658 ?  3.002 10.240 -2.954 1.00  85.45 0 A 1
ATOM   4973 C C   . MET A 1 658 ?  2.256  9.272 -2.036 1.00  84.90 0 A 1
ATOM   4974 O O   . MET A 1 658 ?  2.397  8.062 -2.176 1.00  81.84 0 A 1
ATOM   4975 C CB  . MET A 1 658 ?  2.628  9.970 -4.418 1.00  84.10 0 A 1
ATOM   4976 C CG  . MET A 1 658 ?  1.123 10.106 -4.660 1.00  83.39 0 A 1
ATOM   4977 S SD  . MET A 1 658 ?  0.549  9.560 -6.298 1.00  80.70 0 A 1
ATOM   4978 C CE  . MET A 1 658 ?  0.716  7.771 -6.092 1.00  73.94 0 A 1
ATOM   4979 N N   . ASN A 1 659 ?  1.417  9.817 -1.163 1.00  83.62 0 A 1
ATOM   4980 C CA  . ASN A 1 659 ?  0.574  9.060 -0.230 1.00  82.97 0 A 1
ATOM   4981 C C   . ASN A 1 659 ?  1.339  8.058  0.660 1.00  81.52 0 A 1
ATOM   4982 O O   . ASN A 1 659 ?  0.715  7.145  1.195 1.00  76.70 0 A 1
ATOM   4983 C CB  . ASN A 1 659 ? -0.576  8.387 -0.998 1.00  80.67 0 A 1
ATOM   4984 C CG  . ASN A 1 659 ? -1.503  9.322 -1.748 1.00  79.65 0 A 1
ATOM   4985 N ND2 . ASN A 1 659 ? -2.191  8.783 -2.737 1.00  72.72 0 A 1
ATOM   4986 O OD1 . ASN A 1 659 ? -1.662 10.502 -1.472 1.00  74.70 0 A 1
ATOM   4987 N N   . GLU A 1 660 ?  2.648  8.199  0.820 1.00  77.69 0 A 1
ATOM   4988 C CA  . GLU A 1 660 ?  3.476  7.279  1.626 1.00  75.32 0 A 1
ATOM   4989 C C   . GLU A 1 660 ?  3.016  7.202  3.092 1.00  75.07 0 A 1
ATOM   4990 O O   . GLU A 1 660 ?  3.229  6.226  3.795 1.00  70.62 0 A 1
ATOM   4991 C CB  . GLU A 1 660 ?  4.935  7.755  1.527 1.00  70.65 0 A 1
ATOM   4992 C CG  . GLU A 1 660 ?  5.953  6.625  1.648 1.00  64.09 0 A 1
ATOM   4993 C CD  . GLU A 1 660 ?  7.363  7.091  1.267 1.00  58.89 0 A 1
ATOM   4994 O OE1 . GLU A 1 660 ?  8.061  6.346  0.536 1.00  53.48 0 A 1
ATOM   4995 O OE2 . GLU A 1 660 ?  7.740  8.227  1.629 1.00  56.27 -1 A 1
ATOM   4996 N N   . ASP A 1 661 ?  2.316  8.234  3.488 1.00  72.35 0 A 1
ATOM   4997 C CA  . ASP A 1 661 ?  1.837  8.574  4.808 1.00  70.66 0 A 1
ATOM   4998 C C   . ASP A 1 661 ?  0.386  8.145  5.066 1.00  71.68 0 A 1
ATOM   4999 O O   . ASP A 1 661 ? -0.113  8.202  6.195 1.00  68.15 0 A 1
ATOM   5000 C CB  . ASP A 1 661 ?  1.945 10.084  4.856 1.00  65.69 0 A 1
ATOM   5001 C CG  . ASP A 1 661 ?  3.356 10.633  4.652 1.00  59.12 0 A 1
ATOM   5002 O OD1 . ASP A 1 661 ?  4.312 10.024  5.174 1.00  53.79 0 A 1
ATOM   5003 O OD2 . ASP A 1 661 ?  3.470 11.724  4.038 1.00  53.29 -1 A 1
ATOM   5004 N N   . LEU A 1 662 ? -0.330  7.749  4.004 1.00  75.61 0 A 1
ATOM   5005 C CA  . LEU A 1 662 ? -1.668  7.200  4.112 1.00  76.40 0 A 1
ATOM   5006 C C   . LEU A 1 662 ? -1.588  5.694  4.422 1.00  78.83 0 A 1
ATOM   5007 O O   . LEU A 1 662 ? -0.563  5.056  4.218 1.00  73.95 0 A 1
ATOM   5008 C CB  . LEU A 1 662 ? -2.478  7.484  2.836 1.00  72.00 0 A 1
ATOM   5009 C CG  . LEU A 1 662 ? -2.757  8.979  2.571 1.00  69.81 0 A 1
ATOM   5010 C CD1 . LEU A 1 662 ? -3.560  9.121  1.276 1.00  65.90 0 A 1
ATOM   5011 C CD2 . LEU A 1 662 ? -3.575  9.638  3.686 1.00  65.78 0 A 1
ATOM   5012 N N   . GLY A 1 663 ? -2.705  5.132  4.880 1.00  79.74 0 A 1
ATOM   5013 C CA  . GLY A 1 663 ? -2.840  3.675  4.955 1.00  82.67 0 A 1
ATOM   5014 C C   . GLY A 1 663 ? -2.506  3.015  3.606 1.00  86.09 0 A 1
ATOM   5015 O O   . GLY A 1 663 ? -2.631  3.638  2.551 1.00  84.58 0 A 1
ATOM   5016 N N   . LEU A 1 664 ? -2.109  1.759  3.642 1.00  86.50 0 A 1
ATOM   5017 C CA  . LEU A 1 664 ? -1.605  1.040  2.467 1.00  89.30 0 A 1
ATOM   5018 C C   . LEU A 1 664 ? -2.603  1.016  1.300 1.00  91.47 0 A 1
ATOM   5019 O O   . LEU A 1 664 ? -2.205  1.157  0.139 1.00  90.99 0 A 1
ATOM   5020 C CB  . LEU A 1 664 ? -1.219 -0.375  2.927 1.00  87.35 0 A 1
ATOM   5021 C CG  . LEU A 1 664 ? -0.587 -1.251  1.826 1.00  84.27 0 A 1
ATOM   5022 C CD1 . LEU A 1 664 ?  0.688 -0.625  1.247 1.00  81.71 0 A 1
ATOM   5023 C CD2 . LEU A 1 664 ? -0.217 -2.618  2.407 1.00  81.31 0 A 1
ATOM   5024 N N   . TYR A 1 665 ? -3.896  0.912  1.600 1.00  92.25 0 A 1
ATOM   5025 C CA  . TYR A 1 665 ? -4.979  0.772  0.634 1.00  92.90 0 A 1
ATOM   5026 C C   . TYR A 1 665 ? -5.983  1.924  0.712 1.00  93.46 0 A 1
ATOM   5027 O O   . TYR A 1 665 ? -6.197  2.516  1.774 1.00  92.70 0 A 1
ATOM   5028 C CB  . TYR A 1 665 ? -5.676 -0.565  0.852 1.00  92.69 0 A 1
ATOM   5029 C CG  . TYR A 1 665 ? -4.755 -1.764  0.838 1.00  92.77 0 A 1
ATOM   5030 C CD1 . TYR A 1 665 ? -4.077 -2.127 -0.344 1.00  91.39 0 A 1
ATOM   5031 C CD2 . TYR A 1 665 ? -4.555 -2.523  2.009 1.00  91.27 0 A 1
ATOM   5032 C CE1 . TYR A 1 665 ? -3.220 -3.241 -0.368 1.00  90.28 0 A 1
ATOM   5033 C CE2 . TYR A 1 665 ? -3.705 -3.641  1.997 1.00  90.38 0 A 1
ATOM   5034 C CZ  . TYR A 1 665 ? -3.037 -4.000  0.803 1.00  91.03 0 A 1
ATOM   5035 O OH  . TYR A 1 665 ? -2.218 -5.093  0.777 1.00  89.35 0 A 1
ATOM   5036 N N   . MET A 1 666 ? -6.656  2.197 -0.406 1.00  93.37 0 A 1
ATOM   5037 C CA  . MET A 1 666 ? -7.885  2.993 -0.385 1.00  94.14 0 A 1
ATOM   5038 C C   . MET A 1 666 ? -8.986  2.188  0.308 1.00  94.39 0 A 1
ATOM   5039 O O   . MET A 1 666 ? -9.469  1.197 -0.234 1.00  93.52 0 A 1
ATOM   5040 C CB  . MET A 1 666 ? -8.331  3.366 -1.804 1.00  94.09 0 A 1
ATOM   5041 C CG  . MET A 1 666 ? -7.454  4.441 -2.428 1.00  90.12 0 A 1
ATOM   5042 S SD  . MET A 1 666 ? -8.020  5.040 -4.050 1.00  90.62 0 A 1
ATOM   5043 C CE  . MET A 1 666 ? -9.521  5.935 -3.590 1.00  83.59 0 A 1
ATOM   5044 N N   . VAL A 1 667 ? -9.395  2.651  1.490 1.00  93.16 0 A 1
ATOM   5045 C CA  . VAL A 1 667 ? -10.373  1.943  2.318 1.00  93.02 0 A 1
ATOM   5046 C C   . VAL A 1 667 ? -11.475  2.869  2.822 1.00  93.50 0 A 1
ATOM   5047 O O   . VAL A 1 667 ? -11.295  4.077  3.008 1.00  92.68 0 A 1
ATOM   5048 C CB  . VAL A 1 667 ? -9.712  1.184  3.488 1.00  91.02 0 A 1
ATOM   5049 C CG1 . VAL A 1 667 ? -8.737  0.126  2.984 1.00  84.79 0 A 1
ATOM   5050 C CG2 . VAL A 1 667 ? -8.977  2.107  4.467 1.00  84.77 0 A 1
ATOM   5051 N N   . TYR A 1 668 ? -12.630  2.266  3.083 1.00  93.40 0 A 1
ATOM   5052 C CA  . TYR A 1 668 ? -13.666  2.803  3.938 1.00  93.69 0 A 1
ATOM   5053 C C   . TYR A 1 668 ? -13.769  1.911  5.170 1.00  93.54 0 A 1
ATOM   5054 O O   . TYR A 1 668 ? -13.991  0.711  5.051 1.00  92.93 0 A 1
ATOM   5055 C CB  . TYR A 1 668 ? -14.980  2.849  3.158 1.00  93.65 0 A 1
ATOM   5056 C CG  . TYR A 1 668 ? -16.191  3.156  4.002 1.00  94.29 0 A 1
ATOM   5057 C CD1 . TYR A 1 668 ? -17.118  2.134  4.317 1.00  92.59 0 A 1
ATOM   5058 C CD2 . TYR A 1 668 ? -16.413  4.458  4.480 1.00  92.74 0 A 1
ATOM   5059 C CE1 . TYR A 1 668 ? -18.244  2.420  5.085 1.00  92.05 0 A 1
ATOM   5060 C CE2 . TYR A 1 668 ? -17.549  4.749  5.255 1.00  91.92 0 A 1
ATOM   5061 C CZ  . TYR A 1 668 ? -18.468  3.728  5.554 1.00  92.68 0 A 1
ATOM   5062 O OH  . TYR A 1 668 ? -19.572  4.017  6.302 1.00  91.20 0 A 1
ATOM   5063 N N   . SER A 1 669 ? -13.605  2.487  6.358 1.00  92.60 0 A 1
ATOM   5064 C CA  . SER A 1 669 ? -13.678  1.751  7.613 1.00  92.28 0 A 1
ATOM   5065 C C   . SER A 1 669 ? -14.883  2.195  8.439 1.00  92.80 0 A 1
ATOM   5066 O O   . SER A 1 669 ? -15.250  3.378  8.451 1.00  91.82 0 A 1
ATOM   5067 C CB  . SER A 1 669 ? -12.367  1.876  8.393 1.00  89.56 0 A 1
ATOM   5068 O OG  . SER A 1 669 ? -12.426  1.058  9.546 1.00  76.47 0 A 1
ATOM   5069 N N   . LYS A 1 670 ? -15.505  1.228  9.114 1.00  92.74 0 A 1
ATOM   5070 C CA  . LYS A 1 670 ? -16.632  1.462 10.010 1.00  93.10 0 A 1
ATOM   5071 C C   . LYS A 1 670 ? -16.518  0.554 11.241 1.00  93.50 0 A 1
ATOM   5072 O O   . LYS A 1 670 ? -16.276 -0.638 11.109 1.00  92.45 0 A 1
ATOM   5073 C CB  . LYS A 1 670 ? -17.935  1.234  9.227 1.00  92.28 0 A 1
ATOM   5074 C CG  . LYS A 1 670 ? -19.174  1.620 10.055 1.00  88.26 0 A 1
ATOM   5075 C CD  . LYS A 1 670 ? -20.439  1.572  9.202 1.00  86.12 0 A 1
ATOM   5076 C CE  . LYS A 1 670 ? -21.613  2.049 10.049 1.00  80.05 0 A 1
ATOM   5077 N NZ  . LYS A 1 670 ? -22.848  2.214  9.240 1.00  72.25 1 A 1
ATOM   5078 N N   . VAL A 1 671 ? -16.753  1.114 12.424 1.00  92.72 0 A 1
ATOM   5079 C CA  . VAL A 1 671 ? -16.816  0.333 13.666 1.00  92.96 0 A 1
ATOM   5080 C C   . VAL A 1 671 ? -18.011 -0.615 13.611 1.00  93.71 0 A 1
ATOM   5081 O O   . VAL A 1 671 ? -19.122 -0.191 13.280 1.00  93.51 0 A 1
ATOM   5082 C CB  . VAL A 1 671 ? -16.912  1.244 14.898 1.00  91.55 0 A 1
ATOM   5083 C CG1 . VAL A 1 671 ? -16.915  0.429 16.199 1.00  87.81 0 A 1
ATOM   5084 C CG2 . VAL A 1 671 ? -15.752  2.237 14.970 1.00  88.56 0 A 1
ATOM   5085 N N   . ILE A 1 672 ? -17.771 -1.883 13.942 1.00  94.29 0 A 1
ATOM   5086 C CA  . ILE A 1 672 ? -18.814 -2.899 14.098 1.00  94.44 0 A 1
ATOM   5087 C C   . ILE A 1 672 ? -19.154 -3.030 15.582 1.00  94.62 0 A 1
ATOM   5088 O O   . ILE A 1 672 ? -20.297 -2.841 15.980 1.00  93.74 0 A 1
ATOM   5089 C CB  . ILE A 1 672 ? -18.356 -4.259 13.518 1.00  93.77 0 A 1
ATOM   5090 C CG1 . ILE A 1 672 ? -17.963 -4.157 12.027 1.00  90.09 0 A 1
ATOM   5091 C CG2 . ILE A 1 672 ? -19.478 -5.303 13.706 1.00  90.14 0 A 1
ATOM   5092 C CD1 . ILE A 1 672 ? -17.189 -5.395 11.561 1.00  86.36 0 A 1
ATOM   5093 N N   . PHE A 1 673 ? -18.145 -3.342 16.398 1.00  93.89 0 A 1
ATOM   5094 C CA  . PHE A 1 673 ? -18.262 -3.527 17.840 1.00  93.96 0 A 1
ATOM   5095 C C   . PHE A 1 673 ? -16.893 -3.361 18.504 1.00  93.56 0 A 1
ATOM   5096 O O   . PHE A 1 673 ? -15.962 -4.120 18.206 1.00  91.65 0 A 1
ATOM   5097 C CB  . PHE A 1 673 ? -18.834 -4.922 18.111 1.00  93.40 0 A 1
ATOM   5098 C CG  . PHE A 1 673 ? -19.137 -5.176 19.565 1.00  93.87 0 A 1
ATOM   5099 C CD1 . PHE A 1 673 ? -18.120 -5.594 20.453 1.00  92.10 0 A 1
ATOM   5100 C CD2 . PHE A 1 673 ? -20.445 -4.987 20.056 1.00  91.91 0 A 1
ATOM   5101 C CE1 . PHE A 1 673 ? -18.402 -5.812 21.804 1.00  90.90 0 A 1
ATOM   5102 C CE2 . PHE A 1 673 ? -20.733 -5.213 21.414 1.00  90.54 0 A 1
ATOM   5103 C CZ  . PHE A 1 673 ? -19.713 -5.627 22.285 1.00  90.82 0 A 1
ATOM   5104 N N   . GLY A 1 674 ? -16.762 -2.416 19.418 1.00  91.59 0 A 1
ATOM   5105 C CA  . GLY A 1 674 ? -15.517 -2.178 20.139 1.00  90.74 0 A 1
ATOM   5106 C C   . GLY A 1 674 ? -14.330 -1.979 19.199 1.00  90.96 0 A 1
ATOM   5107 O O   . GLY A 1 674 ? -14.304 -1.033 18.415 1.00  87.96 0 A 1
ATOM   5108 N N   . ASN A 1 675 ? -13.369 -2.901 19.268 1.00  91.02 0 A 1
ATOM   5109 C CA  . ASN A 1 675 ? -12.162 -2.901 18.441 1.00  91.34 0 A 1
ATOM   5110 C C   . ASN A 1 675 ? -12.321 -3.684 17.121 1.00  92.76 0 A 1
ATOM   5111 O O   . ASN A 1 675 ? -11.336 -3.876 16.411 1.00  90.55 0 A 1
ATOM   5112 C CB  . ASN A 1 675 ? -11.007 -3.463 19.269 1.00  88.62 0 A 1
ATOM   5113 C CG  . ASN A 1 675 ? -10.703 -2.622 20.492 1.00  85.58 0 A 1
ATOM   5114 N ND2 . ASN A 1 675 ? -10.560 -3.244 21.645 1.00  75.90 0 A 1
ATOM   5115 O OD1 . ASN A 1 675 ? -10.583 -1.414 20.450 1.00  76.74 0 A 1
ATOM   5116 N N   . TYR A 1 676 ? -13.516 -4.145 16.795 1.00  92.48 0 A 1
ATOM   5117 C CA  . TYR A 1 676 ? -13.784 -4.809 15.531 1.00  93.92 0 A 1
ATOM   5118 C C   . TYR A 1 676 ? -14.363 -3.826 14.526 1.00  94.23 0 A 1
ATOM   5119 O O   . TYR A 1 676 ? -15.359 -3.149 14.790 1.00  93.25 0 A 1
ATOM   5120 C CB  . TYR A 1 676 ? -14.685 -6.035 15.727 1.00  94.37 0 A 1
ATOM   5121 C CG  . TYR A 1 676 ? -13.978 -7.184 16.413 1.00  94.72 0 A 1
ATOM   5122 C CD1 . TYR A 1 676 ? -13.378 -8.210 15.654 1.00  93.21 0 A 1
ATOM   5123 C CD2 . TYR A 1 676 ? -13.885 -7.221 17.822 1.00  93.31 0 A 1
ATOM   5124 C CE1 . TYR A 1 676 ? -12.707 -9.272 16.292 1.00  92.82 0 A 1
ATOM   5125 C CE2 . TYR A 1 676 ? -13.216 -8.280 18.460 1.00  93.03 0 A 1
ATOM   5126 C CZ  . TYR A 1 676 ? -12.635 -9.302 17.687 1.00  93.91 0 A 1
ATOM   5127 O OH  . TYR A 1 676 ? -11.977 -10.334 18.317 1.00  92.90 0 A 1
ATOM   5128 N N   . HIS A 1 677 ? -13.730 -3.766 13.367 1.00  93.20 0 A 1
ATOM   5129 C CA  . HIS A 1 677 ? -14.074 -2.851 12.290 1.00  93.02 0 A 1
ATOM   5130 C C   . HIS A 1 677 ? -14.370 -3.617 11.003 1.00  93.57 0 A 1
ATOM   5131 O O   . HIS A 1 677 ? -13.761 -4.650 10.721 1.00  92.64 0 A 1
ATOM   5132 C CB  . HIS A 1 677 ? -12.953 -1.827 12.084 1.00  91.04 0 A 1
ATOM   5133 C CG  . HIS A 1 677 ? -12.818 -0.867 13.240 1.00  87.59 0 A 1
ATOM   5134 C CD2 . HIS A 1 677 ? -12.369 -1.134 14.498 1.00  76.16 0 A 1
ATOM   5135 N ND1 . HIS A 1 677 ? -13.139  0.480 13.209 1.00  74.73 0 A 1
ATOM   5136 C CE1 . HIS A 1 677 ? -12.890  0.996 14.428 1.00  73.15 0 A 1
ATOM   5137 N NE2 . HIS A 1 677 ? -12.427  0.044 15.242 1.00  75.82 0 A 1
ATOM   5138 N N   . LEU A 1 678 ? -15.285 -3.069 10.217 1.00  93.85 0 A 1
ATOM   5139 C CA  . LEU A 1 678 ? -15.415 -3.361  8.804 1.00  94.10 0 A 1
ATOM   5140 C C   . LEU A 1 678 ? -14.386 -2.498  8.057 1.00  94.18 0 A 1
ATOM   5141 O O   . LEU A 1 678 ? -14.417 -1.278  8.168 1.00  93.30 0 A 1
ATOM   5142 C CB  . LEU A 1 678 ? -16.845 -3.023  8.368 1.00  93.81 0 A 1
ATOM   5143 C CG  . LEU A 1 678 ? -17.068 -2.881  6.850 1.00  93.15 0 A 1
ATOM   5144 C CD1 . LEU A 1 678 ? -16.801 -4.173  6.090 1.00  89.82 0 A 1
ATOM   5145 C CD2 . LEU A 1 678 ? -18.515 -2.457  6.607 1.00  89.47 0 A 1
ATOM   5146 N N   . THR A 1 679 ? -13.564 -3.141  7.263 1.00  93.78 0 A 1
ATOM   5147 C CA  . THR A 1 679 ? -12.713 -2.479  6.274 1.00  93.31 0 A 1
ATOM   5148 C C   . THR A 1 679 ? -13.180 -2.881  4.882 1.00  93.89 0 A 1
ATOM   5149 O O   . THR A 1 679 ? -13.087 -4.044  4.516 1.00  93.34 0 A 1
ATOM   5150 C CB  . THR A 1 679 ? -11.238 -2.828  6.495 1.00  91.74 0 A 1
ATOM   5151 C CG2 . THR A 1 679 ? -10.331 -2.026  5.578 1.00  85.90 0 A 1
ATOM   5152 O OG1 . THR A 1 679 ? -10.863 -2.507  7.814 1.00  86.60 0 A 1
ATOM   5153 N N   . TYR A 1 680 ? -13.694 -1.916  4.139 1.00  93.88 0 A 1
ATOM   5154 C CA  . TYR A 1 680 ? -14.098 -2.083  2.748 1.00  94.24 0 A 1
ATOM   5155 C C   . TYR A 1 680 ? -13.035 -1.475  1.829 1.00  94.20 0 A 1
ATOM   5156 O O   . TYR A 1 680 ? -12.708 -0.296  1.963 1.00  93.70 0 A 1
ATOM   5157 C CB  . TYR A 1 680 ? -15.471 -1.439  2.546 1.00  94.31 0 A 1
ATOM   5158 C CG  . TYR A 1 680 ? -15.927 -1.414  1.107 1.00  95.02 0 A 1
ATOM   5159 C CD1 . TYR A 1 680 ? -15.744 -0.253  0.332 1.00  93.36 0 A 1
ATOM   5160 C CD2 . TYR A 1 680 ? -16.524 -2.552  0.534 1.00  93.54 0 A 1
ATOM   5161 C CE1 . TYR A 1 680 ? -16.169 -0.225 -1.005 1.00  92.62 0 A 1
ATOM   5162 C CE2 . TYR A 1 680 ? -16.953 -2.531 -0.807 1.00  92.59 0 A 1
ATOM   5163 C CZ  . TYR A 1 680 ? -16.774 -1.356 -1.566 1.00  93.48 0 A 1
ATOM   5164 O OH  . TYR A 1 680 ? -17.192 -1.319 -2.868 1.00  91.98 0 A 1
ATOM   5165 N N   . TYR A 1 681 ? -12.498 -2.282  0.937 1.00  94.90 0 A 1
ATOM   5166 C CA  . TYR A 1 681 ? -11.395 -1.918  0.059 1.00  94.87 0 A 1
ATOM   5167 C C   . TYR A 1 681 ? -11.917 -1.451 -1.306 1.00  95.44 0 A 1
ATOM   5168 O O   . TYR A 1 681 ? -12.791 -2.071 -1.905 1.00  95.10 0 A 1
ATOM   5169 C CB  . TYR A 1 681 ? -10.433 -3.099 -0.087 1.00  93.50 0 A 1
ATOM   5170 C CG  . TYR A 1 681 ? -9.784 -3.533  1.208 1.00  92.71 0 A 1
ATOM   5171 C CD1 . TYR A 1 681 ? -8.559 -2.965  1.636 1.00  90.75 0 A 1
ATOM   5172 C CD2 . TYR A 1 681 ? -10.395 -4.507  2.023 1.00  90.76 0 A 1
ATOM   5173 C CE1 . TYR A 1 681 ? -7.967 -3.348  2.841 1.00  89.31 0 A 1
ATOM   5174 C CE2 . TYR A 1 681 ? -9.809 -4.899  3.241 1.00  89.30 0 A 1
ATOM   5175 C CZ  . TYR A 1 681 ? -8.593 -4.311  3.647 1.00  89.38 0 A 1
ATOM   5176 O OH  . TYR A 1 681 ? -8.030 -4.683  4.835 1.00  86.77 0 A 1
ATOM   5177 N N   . GLU A 1 682 ? -11.332 -0.371 -1.825 1.00  95.25 0 A 1
ATOM   5178 C CA  . GLU A 1 682 ? -11.422 -0.088 -3.248 1.00  95.89 0 A 1
ATOM   5179 C C   . GLU A 1 682 ? -10.609 -1.130 -4.022 1.00  95.82 0 A 1
ATOM   5180 O O   . GLU A 1 682 ? -9.471 -1.435 -3.647 1.00  95.09 0 A 1
ATOM   5181 C CB  . GLU A 1 682 ? -10.884  1.317 -3.549 1.00  95.82 0 A 1
ATOM   5182 C CG  . GLU A 1 682 ? -11.816  2.447 -3.065 1.00  92.72 0 A 1
ATOM   5183 C CD  . GLU A 1 682 ? -13.104  2.578 -3.878 1.00  94.17 0 A 1
ATOM   5184 O OE1 . GLU A 1 682 ? -13.899  3.513 -3.602 1.00  89.13 0 A 1
ATOM   5185 O OE2 . GLU A 1 682 ? -13.347  1.784 -4.802 1.00  91.20 -1 A 1
ATOM   5186 N N   . THR A 1 683 ? -11.174 -1.635 -5.111 1.00  96.08 0 A 1
ATOM   5187 C CA  . THR A 1 683 ? -10.521 -2.648 -5.948 1.00  96.29 0 A 1
ATOM   5188 C C   . THR A 1 683 ? -10.425 -2.208 -7.398 1.00  96.79 0 A 1
ATOM   5189 O O   . THR A 1 683 ? -11.221 -1.399 -7.885 1.00  96.24 0 A 1
ATOM   5190 C CB  . THR A 1 683 ? -11.199 -4.020 -5.838 1.00  94.95 0 A 1
ATOM   5191 C CG2 . THR A 1 683 ? -11.198 -4.529 -4.401 1.00  89.48 0 A 1
ATOM   5192 O OG1 . THR A 1 683 ? -12.540 -3.969 -6.275 1.00  89.53 0 A 1
ATOM   5193 N N   . ILE A 1 684 ? -9.428 -2.738 -8.094 1.00  96.43 0 A 1
ATOM   5194 C CA  . ILE A 1 684 ? -9.146 -2.460 -9.498 1.00  96.56 0 A 1
ATOM   5195 C C   . ILE A 1 684 ? -8.633 -3.723 -10.184 1.00  96.41 0 A 1
ATOM   5196 O O   . ILE A 1 684 ? -7.977 -4.560 -9.562 1.00  95.48 0 A 1
ATOM   5197 C CB  . ILE A 1 684 ? -8.155 -1.283 -9.605 1.00  95.68 0 A 1
ATOM   5198 C CG1 . ILE A 1 684 ? -8.050 -0.766 -11.053 1.00  86.29 0 A 1
ATOM   5199 C CG2 . ILE A 1 684 ? -6.767 -1.641 -9.042 1.00  86.35 0 A 1
ATOM   5200 C CD1 . ILE A 1 684 ? -7.237  0.528 -11.191 1.00  84.50 0 A 1
ATOM   5201 N N   . ASP A 1 685 ? -8.890 -3.838 -11.486 1.00  96.59 0 A 1
ATOM   5202 C CA  . ASP A 1 685 ? -8.230 -4.845 -12.313 1.00  96.42 0 A 1
ATOM   5203 C C   . ASP A 1 685 ? -6.870 -4.306 -12.754 1.00  96.44 0 A 1
ATOM   5204 O O   . ASP A 1 685 ? -6.779 -3.337 -13.511 1.00  95.06 0 A 1
ATOM   5205 C CB  . ASP A 1 685 ? -9.097 -5.222 -13.518 1.00  95.98 0 A 1
ATOM   5206 C CG  . ASP A 1 685 ? -10.468 -5.802 -13.162 1.00  95.33 0 A 1
ATOM   5207 O OD1 . ASP A 1 685 ? -10.693 -6.223 -12.005 1.00  92.63 0 A 1
ATOM   5208 O OD2 . ASP A 1 685 ? -11.348 -5.779 -14.048 1.00  92.15 -1 A 1
ATOM   5209 N N   . LEU A 1 686 ? -5.806 -4.932 -12.275 1.00  95.99 0 A 1
ATOM   5210 C CA  . LEU A 1 686 ? -4.438 -4.538 -12.598 1.00  95.70 0 A 1
ATOM   5211 C C   . LEU A 1 686 ? -4.024 -5.158 -13.932 1.00  95.68 0 A 1
ATOM   5212 O O   . LEU A 1 686 ? -4.057 -6.370 -14.104 1.00  93.71 0 A 1
ATOM   5213 C CB  . LEU A 1 686 ? -3.486 -4.942 -11.461 1.00  94.24 0 A 1
ATOM   5214 C CG  . LEU A 1 686 ? -3.752 -4.233 -10.125 1.00  90.19 0 A 1
ATOM   5215 C CD1 . LEU A 1 686 ? -2.826 -4.798 -9.048 1.00  87.22 0 A 1
ATOM   5216 C CD2 . LEU A 1 686 ? -3.506 -2.723 -10.215 1.00  87.04 0 A 1
ATOM   5217 N N   . ARG A 1 687 ? -3.585 -4.313 -14.870 1.00  95.58 0 A 1
ATOM   5218 C CA  . ARG A 1 687 ? -3.113 -4.715 -16.201 1.00  95.03 0 A 1
ATOM   5219 C C   . ARG A 1 687 ? -1.734 -4.125 -16.471 1.00  95.24 0 A 1
ATOM   5220 O O   . ARG A 1 687 ? -1.602 -3.077 -17.081 1.00  92.50 0 A 1
ATOM   5221 C CB  . ARG A 1 687 ? -4.136 -4.298 -17.266 1.00  93.06 0 A 1
ATOM   5222 C CG  . ARG A 1 687 ? -5.447 -5.082 -17.137 1.00  83.32 0 A 1
ATOM   5223 C CD  . ARG A 1 687 ? -6.457 -4.620 -18.198 1.00  78.91 0 A 1
ATOM   5224 N NE  . ARG A 1 687 ? -6.866 -3.227 -17.923 1.00  69.99 0 A 1
ATOM   5225 C CZ  . ARG A 1 687 ? -7.487 -2.417 -18.759 1.00  61.05 0 A 1
ATOM   5226 N NH1 . ARG A 1 687 ? -7.880 -2.810 -19.942 1.00  55.92 1 A 1
ATOM   5227 N NH2 . ARG A 1 687 ? -7.717 -1.176 -18.408 1.00  54.12 0 A 1
ATOM   5228 N N   . TYR A 1 688 ? -0.711 -4.817 -15.988 1.00  95.69 0 A 1
ATOM   5229 C CA  . TYR A 1 688 ?  0.679 -4.428 -16.190 1.00  95.98 0 A 1
ATOM   5230 C C   . TYR A 1 688 ?  1.590 -5.660 -16.170 1.00  96.70 0 A 1
ATOM   5231 O O   . TYR A 1 688 ?  1.139 -6.768 -15.876 1.00  94.98 0 A 1
ATOM   5232 C CB  . TYR A 1 688 ?  1.092 -3.372 -15.135 1.00  93.01 0 A 1
ATOM   5233 C CG  . TYR A 1 688 ?  1.133 -3.867 -13.704 1.00  92.63 0 A 1
ATOM   5234 C CD1 . TYR A 1 688 ? -0.058 -4.058 -12.972 1.00  85.77 0 A 1
ATOM   5235 C CD2 . TYR A 1 688 ?  2.366 -4.115 -13.083 1.00  85.98 0 A 1
ATOM   5236 C CE1 . TYR A 1 688 ? -0.019 -4.504 -11.647 1.00  81.95 0 A 1
ATOM   5237 C CE2 . TYR A 1 688 ?  2.417 -4.563 -11.749 1.00  83.71 0 A 1
ATOM   5238 C CZ  . TYR A 1 688 ?  1.221 -4.759 -11.034 1.00  81.79 0 A 1
ATOM   5239 O OH  . TYR A 1 688 ?  1.273 -5.208 -9.742 1.00  79.07 0 A 1
ATOM   5240 N N   . LYS A 1 689 ?  2.849 -5.508 -16.544 1.00  95.33 0 A 1
ATOM   5241 C CA  . LYS A 1 689 ?  3.826 -6.600 -16.692 1.00  95.60 0 A 1
ATOM   5242 C C   . LYS A 1 689 ?  3.375 -7.723 -17.647 1.00  95.73 0 A 1
ATOM   5243 O O   . LYS A 1 689 ?  3.802 -8.865 -17.523 1.00  92.32 0 A 1
ATOM   5244 C CB  . LYS A 1 689 ?  4.244 -7.144 -15.304 1.00  94.36 0 A 1
ATOM   5245 C CG  . LYS A 1 689 ?  4.857 -6.085 -14.376 1.00  93.93 0 A 1
ATOM   5246 C CD  . LYS A 1 689 ?  5.115 -6.679 -12.983 1.00  92.44 0 A 1
ATOM   5247 C CE  . LYS A 1 689 ?  5.724 -5.635 -12.047 1.00  90.59 0 A 1
ATOM   5248 N NZ  . LYS A 1 689 ?  5.842 -6.132 -10.656 1.00  88.77 1 A 1
ATOM   5249 N N   . GLY A 1 690 ?  2.505 -7.399 -18.589 1.00  94.26 0 A 1
ATOM   5250 C CA  . GLY A 1 690 ?  1.911 -8.383 -19.506 1.00  93.14 0 A 1
ATOM   5251 C C   . GLY A 1 690 ?  0.889 -9.325 -18.857 1.00  93.95 0 A 1
ATOM   5252 O O   . GLY A 1 690 ?  0.514 -10.326 -19.472 1.00  90.93 0 A 1
ATOM   5253 N N   . LEU A 1 691 ?  0.450 -9.030 -17.648 1.00  94.18 0 A 1
ATOM   5254 C CA  . LEU A 1 691 ? -0.488 -9.829 -16.857 1.00  94.24 0 A 1
ATOM   5255 C C   . LEU A 1 691 ? -1.772 -9.035 -16.577 1.00  95.15 0 A 1
ATOM   5256 O O   . LEU A 1 691 ? -1.796 -7.807 -16.680 1.00  93.63 0 A 1
ATOM   5257 C CB  . LEU A 1 691 ?  0.205 -10.264 -15.552 1.00  92.04 0 A 1
ATOM   5258 C CG  . LEU A 1 691 ?  1.437 -11.161 -15.763 1.00  84.62 0 A 1
ATOM   5259 C CD1 . LEU A 1 691 ?  2.211 -11.284 -14.458 1.00  78.39 0 A 1
ATOM   5260 C CD2 . LEU A 1 691 ?  1.053 -12.557 -16.250 1.00  78.91 0 A 1
ATOM   5261 N N   . SER A 1 692 ? -2.830 -9.764 -16.214 1.00  94.67 0 A 1
ATOM   5262 C CA  . SER A 1 692 ? -4.082 -9.191 -15.729 1.00  94.28 0 A 1
ATOM   5263 C C   . SER A 1 692 ? -4.452 -9.869 -14.416 1.00  94.43 0 A 1
ATOM   5264 O O   . SER A 1 692 ? -4.469 -11.097 -14.357 1.00  92.48 0 A 1
ATOM   5265 C CB  . SER A 1 692 ? -5.191 -9.367 -16.765 1.00  91.93 0 A 1
ATOM   5266 O OG  . SER A 1 692 ? -6.334 -8.621 -16.408 1.00  78.42 0 A 1
ATOM   5267 N N   . MET A 1 693 ? -4.735 -9.078 -13.388 1.00  94.57 0 A 1
ATOM   5268 C CA  . MET A 1 693 ? -5.187 -9.544 -12.082 1.00  94.24 0 A 1
ATOM   5269 C C   . MET A 1 693 ? -6.476 -8.812 -11.741 1.00  94.75 0 A 1
ATOM   5270 O O   . MET A 1 693 ? -6.485 -7.580 -11.672 1.00  93.90 0 A 1
ATOM   5271 C CB  . MET A 1 693 ? -4.106 -9.292 -11.020 1.00  93.07 0 A 1
ATOM   5272 C CG  . MET A 1 693 ? -2.833 -10.103 -11.264 1.00  88.15 0 A 1
ATOM   5273 S SD  . MET A 1 693 ? -1.440 -9.740 -10.162 1.00  82.61 0 A 1
ATOM   5274 C CE  . MET A 1 693 ? -0.975 -8.109 -10.778 1.00  69.85 0 A 1
ATOM   5275 N N   . GLU A 1 694 ? -7.564 -9.549 -11.580 1.00  93.48 0 A 1
ATOM   5276 C CA  . GLU A 1 694 ? -8.871 -8.970 -11.278 1.00  93.23 0 A 1
ATOM   5277 C C   . GLU A 1 694 ? -9.047 -8.727 -9.776 1.00  93.13 0 A 1
ATOM   5278 O O   . GLU A 1 694 ? -8.580 -9.513 -8.956 1.00  91.20 0 A 1
ATOM   5279 C CB  . GLU A 1 694 ? -10.009 -9.868 -11.810 1.00  91.54 0 A 1
ATOM   5280 C CG  . GLU A 1 694 ? -10.048 -10.012 -13.338 1.00  82.47 0 A 1
ATOM   5281 C CD  . GLU A 1 694 ? -11.336 -10.706 -13.857 1.00  81.57 0 A 1
ATOM   5282 O OE1 . GLU A 1 694 ? -11.513 -10.850 -15.082 1.00  74.49 0 A 1
ATOM   5283 O OE2 . GLU A 1 694 ? -12.241 -11.069 -13.068 1.00  76.53 -1 A 1
ATOM   5284 N N   . GLN A 1 695 ? -9.793 -7.678 -9.443 1.00  93.19 0 A 1
ATOM   5285 C CA  . GLN A 1 695 ? -10.264 -7.409 -8.090 1.00  93.44 0 A 1
ATOM   5286 C C   . GLN A 1 695 ? -9.133 -7.248 -7.059 1.00  93.71 0 A 1
ATOM   5287 O O   . GLN A 1 695 ? -9.169 -7.815 -5.965 1.00  92.07 0 A 1
ATOM   5288 C CB  . GLN A 1 695 ? -11.285 -8.468 -7.653 1.00  91.90 0 A 1
ATOM   5289 C CG  . GLN A 1 695 ? -12.525 -8.583 -8.534 1.00  85.33 0 A 1
ATOM   5290 C CD  . GLN A 1 695 ? -13.537 -9.557 -7.905 1.00  79.95 0 A 1
ATOM   5291 N NE2 . GLN A 1 695 ? -14.081 -10.488 -8.647 1.00  67.77 0 A 1
ATOM   5292 O OE1 . GLN A 1 695 ? -13.854 -9.493 -6.730 1.00  71.36 0 A 1
ATOM   5293 N N   . GLU A 1 696 ? -8.132 -6.470 -7.397 1.00  94.42 0 A 1
ATOM   5294 C CA  . GLU A 1 696 ? -7.012 -6.223 -6.499 1.00  94.86 0 A 1
ATOM   5295 C C   . GLU A 1 696 ? -7.170 -4.910 -5.724 1.00  95.36 0 A 1
ATOM   5296 O O   . GLU A 1 696 ? -7.655 -3.911 -6.254 1.00  94.62 0 A 1
ATOM   5297 C CB  . GLU A 1 696 ? -5.705 -6.276 -7.284 1.00  94.24 0 A 1
ATOM   5298 C CG  . GLU A 1 696 ? -5.425 -7.678 -7.861 1.00  91.85 0 A 1
ATOM   5299 C CD  . GLU A 1 696 ? -5.174 -8.760 -6.804 1.00  90.30 0 A 1
ATOM   5300 O OE1 . GLU A 1 696 ? -5.066 -9.943 -7.196 1.00  82.59 0 A 1
ATOM   5301 O OE2 . GLU A 1 696 ? -4.990 -8.427 -5.612 1.00  83.56 -1 A 1
ATOM   5302 N N   . ASN A 1 697 ? -6.727 -4.909 -4.471 1.00  94.42 0 A 1
ATOM   5303 C CA  . ASN A 1 697 ? -6.826 -3.724 -3.627 1.00  94.48 0 A 1
ATOM   5304 C C   . ASN A 1 697 ? -6.034 -2.550 -4.218 1.00  95.08 0 A 1
ATOM   5305 O O   . ASN A 1 697 ? -4.867 -2.681 -4.578 1.00  94.34 0 A 1
ATOM   5306 C CB  . ASN A 1 697 ? -6.318 -4.045 -2.215 1.00  93.44 0 A 1
ATOM   5307 C CG  . ASN A 1 697 ? -7.196 -5.004 -1.435 1.00  91.62 0 A 1
ATOM   5308 N ND2 . ASN A 1 697 ? -6.682 -5.532 -0.336 1.00  85.20 0 A 1
ATOM   5309 O OD1 . ASN A 1 697 ? -8.328 -5.298 -1.763 1.00  85.81 0 A 1
ATOM   5310 N N   . VAL A 1 698 ? -6.646 -1.372 -4.246 1.00  95.16 0 A 1
ATOM   5311 C CA  . VAL A 1 698 ? -5.990 -0.165 -4.741 1.00  95.62 0 A 1
ATOM   5312 C C   . VAL A 1 698 ? -5.007  0.361 -3.704 1.00  95.24 0 A 1
ATOM   5313 O O   . VAL A 1 698 ? -5.396  0.952 -2.693 1.00  94.45 0 A 1
ATOM   5314 C CB  . VAL A 1 698 ? -6.999  0.920 -5.152 1.00  95.65 0 A 1
ATOM   5315 C CG1 . VAL A 1 698 ? -6.279  2.139 -5.737 1.00  94.31 0 A 1
ATOM   5316 C CG2 . VAL A 1 698 ? -7.967  0.413 -6.217 1.00  94.62 0 A 1
ATOM   5317 N N   . LEU A 1 699 ? -3.718  0.213 -3.996 1.00  95.32 0 A 1
ATOM   5318 C CA  . LEU A 1 699 ? -2.640  0.798 -3.207 1.00  95.24 0 A 1
ATOM   5319 C C   . LEU A 1 699 ? -2.682  2.329 -3.281 1.00  95.40 0 A 1
ATOM   5320 O O   . LEU A 1 699 ? -2.748  2.912 -4.369 1.00  94.45 0 A 1
ATOM   5321 C CB  . LEU A 1 699 ? -1.294  0.267 -3.711 1.00  94.27 0 A 1
ATOM   5322 C CG  . LEU A 1 699 ? -1.039 -1.213 -3.367 1.00  90.96 0 A 1
ATOM   5323 C CD1 . LEU A 1 699 ?  0.090 -1.770 -4.219 1.00  85.65 0 A 1
ATOM   5324 C CD2 . LEU A 1 699 ? -0.640 -1.369 -1.896 1.00  85.16 0 A 1
ATOM   5325 N N   . THR A 1 700 ? -2.587  3.001 -2.144 1.00  94.52 0 A 1
ATOM   5326 C CA  . THR A 1 700 ? -2.608  4.472 -2.080 1.00  94.13 0 A 1
ATOM   5327 C C   . THR A 1 700 ? -1.378  5.109 -2.734 1.00  93.97 0 A 1
ATOM   5328 O O   . THR A 1 700 ? -1.489  6.187 -3.313 1.00  91.84 0 A 1
ATOM   5329 C CB  . THR A 1 700 ? -2.703  4.965 -0.635 1.00  92.74 0 A 1
ATOM   5330 C CG2 . THR A 1 700 ? -4.049  4.594  0.002 1.00  85.91 0 A 1
ATOM   5331 O OG1 . THR A 1 700 ? -1.669  4.403  0.119 1.00  86.21 0 A 1
ATOM   5332 N N   . SER A 1 701 ? -0.246  4.416 -2.699 1.00  92.96 0 A 1
ATOM   5333 C CA  . SER A 1 701 ?  1.018  4.833 -3.306 1.00  91.87 0 A 1
ATOM   5334 C C   . SER A 1 701 ?  1.159  4.470 -4.786 1.00  92.13 0 A 1
ATOM   5335 O O   . SER A 1 701 ?  2.134  4.865 -5.421 1.00  89.52 0 A 1
ATOM   5336 C CB  . SER A 1 701 ?  2.184  4.243 -2.500 1.00  88.93 0 A 1
ATOM   5337 O OG  . SER A 1 701 ?  2.078  2.836 -2.476 1.00  82.59 0 A 1
ATOM   5338 N N   . SER A 1 702 ?  0.208  3.740 -5.358 1.00  91.77 0 A 1
ATOM   5339 C CA  . SER A 1 702 ?  0.264  3.329 -6.759 1.00  92.11 0 A 1
ATOM   5340 C C   . SER A 1 702 ? -0.171  4.455 -7.700 1.00  94.03 0 A 1
ATOM   5341 O O   . SER A 1 702 ? -1.220  5.070 -7.511 1.00  92.77 0 A 1
ATOM   5342 C CB  . SER A 1 702 ? -0.596  2.084 -6.985 1.00  88.43 0 A 1
ATOM   5343 O OG  . SER A 1 702 ? -0.453  1.638 -8.319 1.00  80.30 0 A 1
ATOM   5344 N N   . ALA A 1 703 ?  0.629  4.693 -8.735 1.00  95.77 0 A 1
ATOM   5345 C CA  . ALA A 1 703 ?  0.252  5.496 -9.887 1.00  96.32 0 A 1
ATOM   5346 C C   . ALA A 1 703 ?  0.459  4.678 -11.163 1.00  96.90 0 A 1
ATOM   5347 O O   . ALA A 1 703 ?  1.535  4.112 -11.371 1.00  96.56 0 A 1
ATOM   5348 C CB  . ALA A 1 703 ?  1.055  6.792 -9.894 1.00  95.78 0 A 1
ATOM   5349 N N   . THR A 1 704 ? -0.554  4.639 -12.012 1.00  97.41 0 A 1
ATOM   5350 C CA  . THR A 1 704 ? -0.507  3.916 -13.286 1.00  97.46 0 A 1
ATOM   5351 C C   . THR A 1 704 ? -1.153  4.737 -14.395 1.00  97.62 0 A 1
ATOM   5352 O O   . THR A 1 704 ? -2.108  5.483 -14.165 1.00  97.03 0 A 1
ATOM   5353 C CB  . THR A 1 704 ? -1.162  2.524 -13.201 1.00  96.55 0 A 1
ATOM   5354 C CG2 . THR A 1 704 ? -0.517  1.625 -12.144 1.00  87.57 0 A 1
ATOM   5355 O OG1 . THR A 1 704 ? -2.527  2.624 -12.875 1.00  86.84 0 A 1
ATOM   5356 N N   . ILE A 1 705 ? -0.627  4.611 -15.606 1.00  97.94 0 A 1
ATOM   5357 C CA  . ILE A 1 705 ? -1.179  5.256 -16.798 1.00  97.98 0 A 1
ATOM   5358 C C   . ILE A 1 705 ? -1.261  4.220 -17.909 1.00  98.12 0 A 1
ATOM   5359 O O   . ILE A 1 705 ? -0.236  3.700 -18.353 1.00  97.87 0 A 1
ATOM   5360 C CB  . ILE A 1 705 ? -0.343  6.493 -17.204 1.00  97.52 0 A 1
ATOM   5361 C CG1 . ILE A 1 705 ? -0.430  7.566 -16.099 1.00  95.90 0 A 1
ATOM   5362 C CG2 . ILE A 1 705 ? -0.832  7.063 -18.553 1.00  96.67 0 A 1
ATOM   5363 C CD1 . ILE A 1 705 ?  0.485  8.766 -16.328 1.00  89.85 0 A 1
ATOM   5364 N N   . ASP A 1 706 ? -2.466  3.980 -18.388 1.00  98.39 0 A 1
ATOM   5365 C CA  . ASP A 1 706 ? -2.725  3.136 -19.549 1.00  98.33 0 A 1
ATOM   5366 C C   . ASP A 1 706 ? -3.530  3.920 -20.591 1.00  98.30 0 A 1
ATOM   5367 O O   . ASP A 1 706 ? -4.723  4.190 -20.432 1.00  97.96 0 A 1
ATOM   5368 C CB  . ASP A 1 706 ? -3.385  1.814 -19.129 1.00  98.21 0 A 1
ATOM   5369 C CG  . ASP A 1 706 ? -3.507  0.811 -20.287 1.00  97.85 0 A 1
ATOM   5370 O OD1 . ASP A 1 706 ? -3.146  1.156 -21.437 1.00  96.21 0 A 1
ATOM   5371 O OD2 . ASP A 1 706 ? -3.990 -0.321 -20.050 1.00  95.40 -1 A 1
ATOM   5372 N N   . LEU A 1 707 ? -2.856  4.303 -21.654 1.00  98.49 0 A 1
ATOM   5373 C CA  . LEU A 1 707 ? -3.424  4.966 -22.820 1.00  98.49 0 A 1
ATOM   5374 C C   . LEU A 1 707 ? -3.385  4.053 -24.063 1.00  98.52 0 A 1
ATOM   5375 O O   . LEU A 1 707 ? -3.593  4.527 -25.180 1.00  97.75 0 A 1
ATOM   5376 C CB  . LEU A 1 707 ? -2.687  6.298 -23.088 1.00  98.05 0 A 1
ATOM   5377 C CG  . LEU A 1 707 ? -2.530  7.254 -21.891 1.00  97.16 0 A 1
ATOM   5378 C CD1 . LEU A 1 707 ? -1.846  8.551 -22.347 1.00  95.78 0 A 1
ATOM   5379 C CD2 . LEU A 1 707 ? -3.865  7.636 -21.268 1.00  95.57 0 A 1
ATOM   5380 N N   . SER A 1 708 ? -3.098  2.771 -23.880 1.00  98.51 0 A 1
ATOM   5381 C CA  . SER A 1 708 ? -2.871  1.831 -24.968 1.00  98.59 0 A 1
ATOM   5382 C C   . SER A 1 708 ? -4.105  1.605 -25.843 1.00  98.60 0 A 1
ATOM   5383 O O   . SER A 1 708 ? -5.241  1.871 -25.447 1.00  98.10 0 A 1
ATOM   5384 C CB  . SER A 1 708 ? -2.338  0.504 -24.419 1.00  98.11 0 A 1
ATOM   5385 O OG  . SER A 1 708 ? -3.321 -0.184 -23.672 1.00  97.05 0 A 1
ATOM   5386 N N   . GLY A 1 709 ? -3.899  1.107 -27.051 1.00  98.59 0 A 1
ATOM   5387 C CA  . GLY A 1 709 ? -5.009  0.747 -27.927 1.00  98.58 0 A 1
ATOM   5388 C C   . GLY A 1 709 ? -5.904  1.924 -28.321 1.00  98.58 0 A 1
ATOM   5389 O O   . GLY A 1 709 ? -7.124  1.798 -28.386 1.00  97.35 0 A 1
ATOM   5390 N N   . ASN A 1 710 ? -5.307  3.086 -28.573 1.00  98.21 0 A 1
ATOM   5391 C CA  . ASN A 1 710 ? -5.975  4.278 -29.084 1.00  98.30 0 A 1
ATOM   5392 C C   . ASN A 1 710 ? -5.411  4.676 -30.459 1.00  98.37 0 A 1
ATOM   5393 O O   . ASN A 1 710 ? -4.822  3.865 -31.180 1.00  96.72 0 A 1
ATOM   5394 C CB  . ASN A 1 710 ? -5.897  5.386 -28.008 1.00  98.14 0 A 1
ATOM   5395 C CG  . ASN A 1 710 ? -6.972  5.223 -26.958 1.00  98.27 0 A 1
ATOM   5396 N ND2 . ASN A 1 710 ? -6.634  4.725 -25.789 1.00  94.56 0 A 1
ATOM   5397 O OD1 . ASN A 1 710 ? -8.125  5.558 -27.181 1.00  94.44 0 A 1
ATOM   5398 N N   . ARG A 1 711 ? -5.607  5.925 -30.851 1.00  98.34 0 A 1
ATOM   5399 C CA  . ARG A 1 711 ? -5.074  6.511 -32.092 1.00  98.02 0 A 1
ATOM   5400 C C   . ARG A 1 711 ? -4.272  7.777 -31.800 1.00  98.18 0 A 1
ATOM   5401 O O   . ARG A 1 711 ? -4.325  8.732 -32.571 1.00  96.70 0 A 1
ATOM   5402 C CB  . ARG A 1 711 ? -6.212  6.778 -33.085 1.00  96.90 0 A 1
ATOM   5403 C CG  . ARG A 1 711 ? -7.033  5.518 -33.408 1.00  94.13 0 A 1
ATOM   5404 C CD  . ARG A 1 711 ? -8.124  5.882 -34.408 1.00  89.92 0 A 1
ATOM   5405 N NE  . ARG A 1 711 ? -9.005  4.739 -34.676 1.00  83.36 0 A 1
ATOM   5406 C CZ  . ARG A 1 711 ? -10.057  4.743 -35.464 1.00  73.71 0 A 1
ATOM   5407 N NH1 . ARG A 1 711 ? -10.416  5.815 -36.114 1.00  68.64 1 A 1
ATOM   5408 N NH2 . ARG A 1 711 ? -10.763  3.663 -35.601 1.00  67.77 0 A 1
ATOM   5409 N N   . LEU A 1 712 ? -3.593  7.781 -30.654 1.00  98.24 0 A 1
ATOM   5410 C CA  . LEU A 1 712 ? -2.764  8.901 -30.233 1.00  98.38 0 A 1
ATOM   5411 C C   . LEU A 1 712 ? -1.513  8.988 -31.113 1.00  98.39 0 A 1
ATOM   5412 O O   . LEU A 1 712 ? -0.904  7.964 -31.435 1.00  97.68 0 A 1
ATOM   5413 C CB  . LEU A 1 712 ? -2.393  8.768 -28.743 1.00  98.11 0 A 1
ATOM   5414 C CG  . LEU A 1 712 ? -3.603  8.756 -27.784 1.00  97.57 0 A 1
ATOM   5415 C CD1 . LEU A 1 712 ? -3.138  8.453 -26.368 1.00  96.86 0 A 1
ATOM   5416 C CD2 . LEU A 1 712 ? -4.333 10.101 -27.779 1.00  96.36 0 A 1
ATOM   5417 N N   . GLU A 1 713 ? -1.151 10.198 -31.480 1.00  98.19 0 A 1
ATOM   5418 C CA  . GLU A 1 713 ? -0.059 10.507 -32.396 1.00  97.75 0 A 1
ATOM   5419 C C   . GLU A 1 713 ?  0.869 11.585 -31.818 1.00  97.82 0 A 1
ATOM   5420 O O   . GLU A 1 713 ?  0.670 12.060 -30.692 1.00  96.02 0 A 1
ATOM   5421 C CB  . GLU A 1 713 ? -0.652 10.883 -33.771 1.00  94.96 0 A 1
ATOM   5422 C CG  . GLU A 1 713 ? -1.482 12.181 -33.768 1.00  88.34 0 A 1
ATOM   5423 C CD  . GLU A 1 713 ? -2.146 12.522 -35.131 1.00  90.08 0 A 1
ATOM   5424 O OE1 . GLU A 1 713 ? -2.789 13.596 -35.193 1.00  82.73 0 A 1
ATOM   5425 O OE2 . GLU A 1 713 ? -2.038 11.712 -36.074 1.00  83.45 -1 A 1
ATOM   5426 N N   . GLY A 1 714 ?  1.875 11.966 -32.579 1.00  97.76 0 A 1
[truncated: 192,000 more chars]
