# Supplementary material for: β-sheet stabilization of the island domain underlies ligand-induced LRR-RP activation of plant immune signaling
Source: Nat Commun. 2025 Dec 8;16:10958. doi: 10.1038/s41467-025-66119-7 (PMC12686451; doi:10.1038/s41467-025-66119-7)
Supplement: Supplementary file 3 — Supplementary Dataset 1 [file 41467_2025_66119_MOESM3_ESM.zip › AF3_RLP42_pg13_model_0.cif]

# generated by PyMOL 3.1.4.1
#
data_AF3_RLP42_pg13_model_0
_entry.id AF3_RLP42_pg13_model_0
#
loop_
_atom_site.group_PDB
_atom_site.id
_atom_site.type_symbol
_atom_site.label_atom_id
_atom_site.label_alt_id
_atom_site.label_comp_id
_atom_site.label_asym_id
_atom_site.label_entity_id
_atom_site.label_seq_id
_atom_site.pdbx_PDB_ins_code
_atom_site.Cartn_x
_atom_site.Cartn_y
_atom_site.Cartn_z
_atom_site.occupancy
_atom_site.B_iso_or_equiv
_atom_site.pdbx_formal_charge
_atom_site.auth_asym_id
_atom_site.pdbx_PDB_model_num
ATOM   1   N N   . PHE A 1 25 ?  1.591 -21.455 14.608 1.00  44.38 0 A 1
ATOM   2   C CA  . PHE A 1 25 ?  2.259 -22.217 15.684 1.00  46.67 0 A 1
ATOM   3   C C   . PHE A 1 25 ?  1.619 -21.864 17.026 1.00  48.08 0 A 1
ATOM   4   O O   . PHE A 1 25 ?  1.841 -20.782 17.546 1.00  46.12 0 A 1
ATOM   5   C CB  . PHE A 1 25 ?  3.760 -21.947 15.680 1.00  44.70 0 A 1
ATOM   6   C CG  . PHE A 1 25 ?  4.491 -22.731 14.614 1.00  42.60 0 A 1
ATOM   7   C CD1 . PHE A 1 25 ?  5.005 -24.003 14.919 1.00  39.27 0 A 1
ATOM   8   C CD2 . PHE A 1 25 ?  4.626 -22.223 13.314 1.00  38.80 0 A 1
ATOM   9   C CE1 . PHE A 1 25 ?  5.647 -24.758 13.927 1.00  35.51 0 A 1
ATOM   10  C CE2 . PHE A 1 25 ?  5.265 -22.985 12.319 1.00  35.66 0 A 1
ATOM   11  C CZ  . PHE A 1 25 ?  5.775 -24.257 12.618 1.00  35.38 0 A 1
ATOM   12  N N   . THR A 1 26 ?  0.815 -22.780 17.580 1.00  46.65 0 A 1
ATOM   13  C CA  . THR A 1 26 ?  0.431 -22.721 18.987 1.00  47.65 0 A 1
ATOM   14  C C   . THR A 1 26 ?  1.636 -23.210 19.791 1.00  47.71 0 A 1
ATOM   15  O O   . THR A 1 26 ?  1.937 -24.397 19.785 1.00  45.27 0 A 1
ATOM   16  C CB  . THR A 1 26 ? -0.801 -23.597 19.263 1.00  45.06 0 A 1
ATOM   17  C CG2 . THR A 1 26 ? -2.085 -22.910 18.786 1.00  39.06 0 A 1
ATOM   18  O OG1 . THR A 1 26 ? -0.703 -24.816 18.577 1.00  41.64 0 A 1
ATOM   19  N N   . PHE A 1 27 ?  2.338 -22.291 20.434 1.00  49.82 0 A 1
ATOM   20  C CA  . PHE A 1 27 ?  3.365 -22.678 21.392 1.00  49.97 0 A 1
ATOM   21  C C   . PHE A 1 27 ?  2.648 -23.394 22.549 1.00  50.29 0 A 1
ATOM   22  O O   . PHE A 1 27 ?  1.890 -22.771 23.289 1.00  47.92 0 A 1
ATOM   23  C CB  . PHE A 1 27 ?  4.162 -21.452 21.853 1.00  46.81 0 A 1
ATOM   24  C CG  . PHE A 1 27 ?  5.066 -20.884 20.777 1.00  44.69 0 A 1
ATOM   25  C CD1 . PHE A 1 27 ?  6.311 -21.487 20.522 1.00  41.29 0 A 1
ATOM   26  C CD2 . PHE A 1 27 ?  4.668 -19.778 20.015 1.00  40.92 0 A 1
ATOM   27  C CE1 . PHE A 1 27 ?  7.144 -20.987 19.515 1.00  38.47 0 A 1
ATOM   28  C CE2 . PHE A 1 27 ?  5.506 -19.273 18.995 1.00  38.27 0 A 1
ATOM   29  C CZ  . PHE A 1 27 ?  6.743 -19.878 18.748 1.00  37.52 0 A 1
ATOM   30  N N   . ASN A 1 28 ?  2.849 -24.713 22.671 1.00  48.10 0 A 1
ATOM   31  C CA  . ASN A 1 28 ?  2.459 -25.434 23.868 1.00  47.80 0 A 1
ATOM   32  C C   . ASN A 1 28 ?  3.273 -24.850 25.013 1.00  48.52 0 A 1
ATOM   33  O O   . ASN A 1 28 ?  4.481 -25.074 25.089 1.00  45.24 0 A 1
ATOM   34  C CB  . ASN A 1 28 ?  2.727 -26.946 23.700 1.00  43.40 0 A 1
ATOM   35  C CG  . ASN A 1 28 ?  1.584 -27.700 23.036 1.00  38.73 0 A 1
ATOM   36  N ND2 . ASN A 1 28 ?  1.843 -28.900 22.567 1.00  34.74 0 A 1
ATOM   37  O OD1 . ASN A 1 28 ?  0.460 -27.253 22.959 1.00  35.98 0 A 1
ATOM   38  N N   . ASN A 1 29 ?  2.608 -24.085 25.882 1.00  50.01 0 A 1
ATOM   39  C CA  . ASN A 1 29 ?  3.194 -23.575 27.107 1.00  50.05 0 A 1
ATOM   40  C C   . ASN A 1 29 ?  3.310 -24.745 28.096 1.00  50.77 0 A 1
ATOM   41  O O   . ASN A 1 29 ?  2.288 -25.100 28.690 1.00  48.08 0 A 1
ATOM   42  C CB  . ASN A 1 29 ?  2.305 -22.445 27.673 1.00  46.09 0 A 1
ATOM   43  C CG  . ASN A 1 29 ?  2.642 -21.069 27.132 1.00  41.85 0 A 1
ATOM   44  N ND2 . ASN A 1 29 ?  1.756 -20.109 27.311 1.00  37.88 0 A 1
ATOM   45  O OD1 . ASN A 1 29 ?  3.698 -20.826 26.592 1.00  38.73 0 A 1
ATOM   46  N N   . PRO A 1 30 ?  4.491 -25.344 28.330 1.00  48.55 0 A 1
ATOM   47  C CA  . PRO A 1 30 ?  4.692 -26.298 29.416 1.00  47.72 0 A 1
ATOM   48  C C   . PRO A 1 30 ?  4.802 -25.579 30.767 1.00  48.54 0 A 1
ATOM   49  O O   . PRO A 1 30 ?  5.502 -26.032 31.663 1.00  46.09 0 A 1
ATOM   50  C CB  . PRO A 1 30 ?  5.970 -27.050 29.011 1.00  43.93 0 A 1
ATOM   51  C CG  . PRO A 1 30 ?  6.795 -25.963 28.336 1.00  42.76 0 A 1
ATOM   52  C CD  . PRO A 1 30 ?  5.757 -25.084 27.656 1.00  44.31 0 A 1
ATOM   53  N N   . ALA A 1 31 ?  4.203 -24.390 30.856 1.00  49.88 0 A 1
ATOM   54  C CA  . ALA A 1 31 ?  4.564 -23.416 31.865 1.00  49.24 0 A 1
ATOM   55  C C   . ALA A 1 31 ?  4.119 -23.878 33.256 1.00  50.66 0 A 1
ATOM   56  O O   . ALA A 1 31 ?  2.930 -24.000 33.545 1.00  47.12 0 A 1
ATOM   57  C CB  . ALA A 1 31 ?  3.970 -22.078 31.453 1.00  44.63 0 A 1
ATOM   58  N N   . GLU A 1 32 ?  5.104 -24.066 34.135 1.00  52.34 0 A 1
ATOM   59  C CA  . GLU A 1 32 ?  4.896 -24.125 35.577 1.00  52.03 0 A 1
ATOM   60  C C   . GLU A 1 32 ?  4.268 -22.801 36.047 1.00  53.85 0 A 1
ATOM   61  O O   . GLU A 1 32 ?  4.530 -21.737 35.490 1.00  49.88 0 A 1
ATOM   62  C CB  . GLU A 1 32 ?  6.219 -24.423 36.288 1.00  47.49 0 A 1
ATOM   63  C CG  . GLU A 1 32 ?  6.756 -25.821 35.926 1.00  42.79 0 A 1
ATOM   64  C CD  . GLU A 1 32 ?  8.051 -26.190 36.667 1.00  39.40 0 A 1
ATOM   65  O OE1 . GLU A 1 32 ?  8.313 -27.403 36.791 1.00  36.72 0 A 1
ATOM   66  O OE2 . GLU A 1 32 ?  8.758 -25.269 37.133 1.00  37.63 -1 A 1
ATOM   67  N N   . GLY A 1 33 ?  3.380 -22.886 37.031 1.00  54.29 0 A 1
ATOM   68  C CA  . GLY A 1 33 ?  2.547 -21.751 37.421 1.00  54.58 0 A 1
ATOM   69  C C   . GLY A 1 33 ?  3.348 -20.575 38.018 1.00  57.41 0 A 1
ATOM   70  O O   . GLY A 1 33 ?  4.444 -20.767 38.542 1.00  54.76 0 A 1
ATOM   71  N N   . PRO A 1 34 ?  2.750 -19.369 38.075 1.00  58.69 0 A 1
ATOM   72  C CA  . PRO A 1 34 ?  3.425 -18.156 38.551 1.00  57.46 0 A 1
ATOM   73  C C   . PRO A 1 34 ?  3.821 -18.193 40.033 1.00  60.53 0 A 1
ATOM   74  O O   . PRO A 1 34 ?  4.620 -17.379 40.478 1.00  56.83 0 A 1
ATOM   75  C CB  . PRO A 1 34 ?  2.418 -17.024 38.254 1.00  53.19 0 A 1
ATOM   76  C CG  . PRO A 1 34 ?  1.060 -17.719 38.247 1.00  51.65 0 A 1
ATOM   77  C CD  . PRO A 1 34 ?  1.386 -19.085 37.661 1.00  53.51 0 A 1
ATOM   78  N N   . GLY A 1 35 ?  3.282 -19.131 40.821 1.00  62.81 0 A 1
ATOM   79  C CA  . GLY A 1 35 ?  3.456 -19.190 42.277 1.00  62.86 0 A 1
ATOM   80  C C   . GLY A 1 35 ?  4.873 -19.480 42.783 1.00  67.81 0 A 1
ATOM   81  O O   . GLY A 1 35 ?  5.113 -19.348 43.984 1.00  62.72 0 A 1
ATOM   82  N N   . ALA A 1 36 ?  5.805 -19.877 41.918 1.00  73.74 0 A 1
ATOM   83  C CA  . ALA A 1 36 ?  7.149 -20.294 42.312 1.00  76.30 0 A 1
ATOM   84  C C   . ALA A 1 36 ?  8.222 -19.190 42.218 1.00  81.25 0 A 1
ATOM   85  O O   . ALA A 1 36 ?  9.389 -19.447 42.494 1.00  76.32 0 A 1
ATOM   86  C CB  . ALA A 1 36 ?  7.507 -21.525 41.485 1.00  67.66 0 A 1
ATOM   87  N N   . CYS A 1 37 ?  7.861 -17.990 41.831 1.00  82.36 0 A 1
ATOM   88  C CA  . CYS A 1 37 ?  8.831 -16.916 41.608 1.00  83.95 0 A 1
ATOM   89  C C   . CYS A 1 37 ?  9.492 -16.421 42.912 1.00  84.76 0 A 1
ATOM   90  O O   . CYS A 1 37 ?  8.816 -16.111 43.893 1.00  81.72 0 A 1
ATOM   91  C CB  . CYS A 1 37 ?  8.172 -15.767 40.847 1.00  82.53 0 A 1
ATOM   92  S SG  . CYS A 1 37 ?  7.593 -16.214 39.183 1.00  80.98 0 A 1
ATOM   93  N N   . GLY A 1 38 ? 10.809 -16.293 42.891 1.00  85.79 0 A 1
ATOM   94  C CA  . GLY A 1 38 ? 11.561 -15.747 44.020 1.00  85.80 0 A 1
ATOM   95  C C   . GLY A 1 38 ? 11.267 -14.263 44.262 1.00  86.61 0 A 1
ATOM   96  O O   . GLY A 1 38 ? 11.005 -13.518 43.320 1.00  84.50 0 A 1
ATOM   97  N N   . PRO A 1 39 ? 11.370 -13.787 45.506 1.00  85.17 0 A 1
ATOM   98  C CA  . PRO A 1 39 ? 11.015 -12.408 45.867 1.00  85.15 0 A 1
ATOM   99  C C   . PRO A 1 39 ? 11.808 -11.355 45.095 1.00  85.87 0 A 1
ATOM   100 O O   . PRO A 1 39 ? 11.270 -10.314 44.735 1.00  83.67 0 A 1
ATOM   101 C CB  . PRO A 1 39 ? 11.241 -12.316 47.383 1.00  82.77 0 A 1
ATOM   102 C CG  . PRO A 1 39 ? 12.225 -13.450 47.681 1.00  80.40 0 A 1
ATOM   103 C CD  . PRO A 1 39 ? 11.841 -14.514 46.665 1.00  83.27 0 A 1
ATOM   104 N N   . HIS A 1 40 ? 13.059 -11.634 44.764 1.00  85.70 0 A 1
ATOM   105 C CA  . HIS A 1 40 ? 13.887 -10.713 43.986 1.00  86.00 0 A 1
ATOM   106 C C   . HIS A 1 40 ? 13.453 -10.642 42.516 1.00  87.65 0 A 1
ATOM   107 O O   . HIS A 1 40 ? 13.480 -9.575 41.909 1.00  85.35 0 A 1
ATOM   108 C CB  . HIS A 1 40 ? 15.355 -11.136 44.128 1.00  82.95 0 A 1
ATOM   109 C CG  . HIS A 1 40 ? 16.317 -10.039 43.759 1.00  73.73 0 A 1
ATOM   110 C CD2 . HIS A 1 40 ? 17.352 -9.565 44.542 1.00  60.75 0 A 1
ATOM   111 N ND1 . HIS A 1 40 ? 16.324 -9.275 42.620 1.00  62.88 0 A 1
ATOM   112 C CE1 . HIS A 1 40 ? 17.305 -8.374 42.701 1.00  55.18 0 A 1
ATOM   113 N NE2 . HIS A 1 40 ? 17.961 -8.519 43.849 1.00  56.31 0 A 1
ATOM   114 N N   . GLN A 1 41 ? 12.998 -11.775 41.961 1.00  86.07 0 A 1
ATOM   115 C CA  . GLN A 1 41 ? 12.482 -11.838 40.590 1.00  87.11 0 A 1
ATOM   116 C C   . GLN A 1 41 ? 11.124 -11.140 40.471 1.00  88.11 0 A 1
ATOM   117 O O   . GLN A 1 41 ? 10.889 -10.383 39.541 1.00  86.45 0 A 1
ATOM   118 C CB  . GLN A 1 41 ? 12.363 -13.311 40.166 1.00  85.90 0 A 1
ATOM   119 C CG  . GLN A 1 41 ? 13.719 -14.012 40.093 1.00  83.37 0 A 1
ATOM   120 C CD  . GLN A 1 41 ? 14.553 -13.544 38.898 1.00  84.19 0 A 1
ATOM   121 N NE2 . GLN A 1 41 ? 15.750 -13.051 39.107 1.00  72.79 0 A 1
ATOM   122 O OE1 . GLN A 1 41 ? 14.132 -13.627 37.768 1.00  74.70 0 A 1
ATOM   123 N N   . ILE A 1 42 ? 10.267 -11.329 41.481 1.00  86.38 0 A 1
ATOM   124 C CA  . ILE A 1 42 ?  9.015 -10.607 41.664 1.00  85.56 0 A 1
ATOM   125 C C   . ILE A 1 42 ?  9.239 -9.089 41.652 1.00  86.99 0 A 1
ATOM   126 O O   . ILE A 1 42 ?  8.551 -8.354 40.942 1.00  86.11 0 A 1
ATOM   127 C CB  . ILE A 1 42 ?  8.376 -11.119 42.978 1.00  82.83 0 A 1
ATOM   128 C CG1 . ILE A 1 42 ?  7.718 -12.495 42.722 1.00  77.65 0 A 1
ATOM   129 C CG2 . ILE A 1 42 ?  7.397 -10.129 43.614 1.00  74.41 0 A 1
ATOM   130 C CD1 . ILE A 1 42 ?  7.148 -13.172 43.978 1.00  67.37 0 A 1
ATOM   131 N N   . GLN A 1 43 ? 10.228 -8.621 42.417 1.00  86.95 0 A 1
ATOM   132 C CA  . GLN A 1 43 ? 10.557 -7.198 42.486 1.00  87.79 0 A 1
ATOM   133 C C   . GLN A 1 43 ? 11.068 -6.670 41.136 1.00  88.68 0 A 1
ATOM   134 O O   . GLN A 1 43 ? 10.613 -5.620 40.687 1.00  88.14 0 A 1
ATOM   135 C CB  . GLN A 1 43 ? 11.561 -6.985 43.626 1.00  86.44 0 A 1
ATOM   136 C CG  . GLN A 1 43 ? 11.734 -5.488 43.948 1.00  78.19 0 A 1
ATOM   137 C CD  . GLN A 1 43 ? 12.667 -5.246 45.142 1.00  73.00 0 A 1
ATOM   138 N NE2 . GLN A 1 43 ? 12.760 -4.027 45.614 1.00  61.87 0 A 1
ATOM   139 O OE1 . GLN A 1 43 ? 13.325 -6.135 45.658 1.00  65.65 0 A 1
ATOM   140 N N   . ALA A 1 44 ? 11.934 -7.420 40.468 1.00  88.76 0 A 1
ATOM   141 C CA  . ALA A 1 44 ? 12.445 -7.061 39.151 1.00  89.05 0 A 1
ATOM   142 C C   . ALA A 1 44 ? 11.331 -7.007 38.089 1.00  90.23 0 A 1
ATOM   143 O O   . ALA A 1 44 ? 11.312 -6.096 37.259 1.00  89.23 0 A 1
ATOM   144 C CB  . ALA A 1 44 ? 13.551 -8.053 38.769 1.00  87.69 0 A 1
ATOM   145 N N   . PHE A 1 45 ? 10.359 -7.935 38.145 1.00  89.17 0 A 1
ATOM   146 C CA  . PHE A 1 45 ?  9.200 -7.913 37.254 1.00  89.24 0 A 1
ATOM   147 C C   . PHE A 1 45 ?  8.295 -6.704 37.503 1.00  89.83 0 A 1
ATOM   148 O O   . PHE A 1 45 ?  7.873 -6.040 36.559 1.00  89.69 0 A 1
ATOM   149 C CB  . PHE A 1 45 ?  8.410 -9.215 37.409 1.00  88.54 0 A 1
ATOM   150 C CG  . PHE A 1 45 ?  7.156 -9.227 36.563 1.00  88.30 0 A 1
ATOM   151 C CD1 . PHE A 1 45 ?  5.881 -9.235 37.161 1.00  84.84 0 A 1
ATOM   152 C CD2 . PHE A 1 45 ?  7.260 -9.195 35.155 1.00  84.68 0 A 1
ATOM   153 C CE1 . PHE A 1 45 ?  4.728 -9.245 36.366 1.00  84.02 0 A 1
ATOM   154 C CE2 . PHE A 1 45 ?  6.102 -9.208 34.359 1.00  82.99 0 A 1
ATOM   155 C CZ  . PHE A 1 45 ?  4.832 -9.242 34.966 1.00  84.25 0 A 1
ATOM   156 N N   . THR A 1 46 ?  8.036 -6.381 38.774 1.00  89.39 0 A 1
ATOM   157 C CA  . THR A 1 46 ?  7.279 -5.173 39.134 1.00  88.68 0 A 1
ATOM   158 C C   . THR A 1 46 ?  7.995 -3.921 38.633 1.00  89.54 0 A 1
ATOM   159 O O   . THR A 1 46 ?  7.357 -3.029 38.070 1.00  88.84 0 A 1
ATOM   160 C CB  . THR A 1 46 ?  7.078 -5.085 40.652 1.00  86.84 0 A 1
ATOM   161 C CG2 . THR A 1 46 ?  6.141 -3.945 41.044 1.00  77.73 0 A 1
ATOM   162 O OG1 . THR A 1 46 ?  6.489 -6.267 41.135 1.00  80.63 0 A 1
ATOM   163 N N   . GLN A 1 47 ?  9.313 -3.864 38.776 1.00  90.53 0 A 1
ATOM   164 C CA  . GLN A 1 47 ? 10.130 -2.766 38.282 1.00  90.94 0 A 1
ATOM   165 C C   . GLN A 1 47 ? 10.055 -2.664 36.750 1.00  91.49 0 A 1
ATOM   166 O O   . GLN A 1 47 ?  9.839 -1.567 36.237 1.00  90.35 0 A 1
ATOM   167 C CB  . GLN A 1 47 ? 11.560 -2.953 38.794 1.00  89.92 0 A 1
ATOM   168 C CG  . GLN A 1 47 ? 12.393 -1.670 38.645 1.00  79.59 0 A 1
ATOM   169 C CD  . GLN A 1 47 ? 13.771 -1.790 39.300 1.00  76.44 0 A 1
ATOM   170 N NE2 . GLN A 1 47 ? 14.517 -0.716 39.360 1.00  64.98 0 A 1
ATOM   171 O OE1 . GLN A 1 47 ? 14.202 -2.826 39.777 1.00  68.53 0 A 1
ATOM   172 N N   . PHE A 1 48 ? 10.113 -3.795 36.034 1.00  90.78 0 A 1
ATOM   173 C CA  . PHE A 1 48 ?  9.957 -3.846 34.580 1.00  91.32 0 A 1
ATOM   174 C C   . PHE A 1 48 ?  8.597 -3.301 34.121 1.00  91.53 0 A 1
ATOM   175 O O   . PHE A 1 48 ?  8.555 -2.429 33.264 1.00  90.98 0 A 1
ATOM   176 C CB  . PHE A 1 48 ? 10.154 -5.287 34.086 1.00  91.35 0 A 1
ATOM   177 C CG  . PHE A 1 48 ?  9.859 -5.461 32.611 1.00  92.13 0 A 1
ATOM   178 C CD1 . PHE A 1 48 ?  8.785 -6.267 32.181 1.00  89.86 0 A 1
ATOM   179 C CD2 . PHE A 1 48 ? 10.637 -4.785 31.647 1.00  90.03 0 A 1
ATOM   180 C CE1 . PHE A 1 48 ?  8.503 -6.394 30.816 1.00  89.53 0 A 1
ATOM   181 C CE2 . PHE A 1 48 ? 10.350 -4.906 30.291 1.00  89.08 0 A 1
ATOM   182 C CZ  . PHE A 1 48 ?  9.281 -5.710 29.862 1.00  90.34 0 A 1
ATOM   183 N N   . LYS A 1 49 ?  7.489 -3.733 34.749 1.00  91.29 0 A 1
ATOM   184 C CA  . LYS A 1 49 ?  6.155 -3.211 34.419 1.00  90.96 0 A 1
ATOM   185 C C   . LYS A 1 49 ?  6.044 -1.705 34.670 1.00  90.94 0 A 1
ATOM   186 O O   . LYS A 1 49 ?  5.414 -1.017 33.877 1.00  89.44 0 A 1
ATOM   187 C CB  . LYS A 1 49 ?  5.067 -3.975 35.182 1.00  89.49 0 A 1
ATOM   188 C CG  . LYS A 1 49 ?  4.867 -5.393 34.625 1.00  84.50 0 A 1
ATOM   189 C CD  . LYS A 1 49 ?  3.685 -6.128 35.275 1.00  82.30 0 A 1
ATOM   190 C CE  . LYS A 1 49 ?  2.343 -5.568 34.787 1.00  74.60 0 A 1
ATOM   191 N NZ  . LYS A 1 49 ?  1.201 -6.402 35.254 1.00  69.71 1 A 1
ATOM   192 N N   . ASN A 1 50 ?  6.683 -1.196 35.713 1.00  91.69 0 A 1
ATOM   193 C CA  . ASN A 1 50 ?  6.674  0.232 36.044 1.00  91.34 0 A 1
ATOM   194 C C   . ASN A 1 50 ?  7.473  1.109 35.070 1.00  91.43 0 A 1
ATOM   195 O O   . ASN A 1 50 ?  7.383  2.331 35.152 1.00  89.30 0 A 1
ATOM   196 C CB  . ASN A 1 50 ?  7.175  0.412 37.482 1.00  89.99 0 A 1
ATOM   197 C CG  . ASN A 1 50 ?  6.204 -0.085 38.545 1.00  84.85 0 A 1
ATOM   198 N ND2 . ASN A 1 50 ?  6.676 -0.233 39.764 1.00  74.64 0 A 1
ATOM   199 O OD1 . ASN A 1 50 ?  5.027 -0.306 38.339 1.00  76.61 0 A 1
ATOM   200 N N   . GLU A 1 51 ?  8.236  0.517 34.140 1.00  91.39 0 A 1
ATOM   201 C CA  . GLU A 1 51 ?  8.908  1.263 33.066 1.00  91.58 0 A 1
ATOM   202 C C   . GLU A 1 51 ?  7.937  1.730 31.968 1.00  91.81 0 A 1
ATOM   203 O O   . GLU A 1 51 ?  8.304  2.581 31.156 1.00  89.48 0 A 1
ATOM   204 C CB  . GLU A 1 51 ? 10.035  0.416 32.451 1.00  90.47 0 A 1
ATOM   205 C CG  . GLU A 1 51 ? 11.170  0.096 33.427 1.00  88.91 0 A 1
ATOM   206 C CD  . GLU A 1 51 ? 12.184 -0.907 32.862 1.00  90.36 0 A 1
ATOM   207 O OE1 . GLU A 1 51 ? 12.778 -1.675 33.644 1.00  83.84 0 A 1
ATOM   208 O OE2 . GLU A 1 51 ? 12.433 -0.914 31.630 1.00  86.23 -1 A 1
ATOM   209 N N   . PHE A 1 52 ?  6.705  1.194 31.955 1.00  91.69 0 A 1
ATOM   210 C CA  . PHE A 1 52 ?  5.726  1.395 30.893 1.00  91.69 0 A 1
ATOM   211 C C   . PHE A 1 52 ?  4.383  1.898 31.408 1.00  91.31 0 A 1
ATOM   212 O O   . PHE A 1 52 ?  4.008  1.702 32.572 1.00  88.23 0 A 1
ATOM   213 C CB  . PHE A 1 52 ?  5.543  0.083 30.119 1.00  91.17 0 A 1
ATOM   214 C CG  . PHE A 1 52 ?  6.830 -0.504 29.587 1.00  92.28 0 A 1
ATOM   215 C CD1 . PHE A 1 52 ?  7.389 -0.041 28.381 1.00  89.68 0 A 1
ATOM   216 C CD2 . PHE A 1 52 ?  7.515 -1.483 30.325 1.00  90.19 0 A 1
ATOM   217 C CE1 . PHE A 1 52 ?  8.613 -0.542 27.921 1.00  88.94 0 A 1
ATOM   218 C CE2 . PHE A 1 52 ?  8.746 -1.988 29.868 1.00  89.18 0 A 1
ATOM   219 C CZ  . PHE A 1 52 ?  9.292 -1.511 28.672 1.00  90.05 0 A 1
ATOM   220 N N   . ASP A 1 53 ?  3.601  2.476 30.523 1.00  90.63 0 A 1
ATOM   221 C CA  . ASP A 1 53 ?  2.159  2.581 30.707 1.00  89.78 0 A 1
ATOM   222 C C   . ASP A 1 53 ?  1.546  1.179 30.601 1.00  89.04 0 A 1
ATOM   223 O O   . ASP A 1 53 ?  1.622  0.518 29.564 1.00  87.58 0 A 1
ATOM   224 C CB  . ASP A 1 53 ?  1.574  3.550 29.677 1.00  88.30 0 A 1
ATOM   225 C CG  . ASP A 1 53 ?  0.070  3.775 29.832 1.00  85.09 0 A 1
ATOM   226 O OD1 . ASP A 1 53 ? -0.601  3.134 30.675 1.00  78.48 0 A 1
ATOM   227 O OD2 . ASP A 1 53 ? -0.467  4.641 29.104 1.00  76.72 -1 A 1
ATOM   228 N N   . THR A 1 54 ?  0.924  0.731 31.693 1.00  89.24 0 A 1
ATOM   229 C CA  . THR A 1 54 ?  0.366 -0.615 31.850 1.00  88.16 0 A 1
ATOM   230 C C   . THR A 1 54 ? -1.159 -0.619 31.941 1.00  87.23 0 A 1
ATOM   231 O O   . THR A 1 54 ? -1.735 -1.629 32.336 1.00  83.26 0 A 1
ATOM   232 C CB  . THR A 1 54 ?  0.982 -1.349 33.049 1.00  86.34 0 A 1
ATOM   233 C CG2 . THR A 1 54 ?  2.472 -1.600 32.862 1.00  80.28 0 A 1
ATOM   234 O OG1 . THR A 1 54 ?  0.812 -0.623 34.241 1.00  80.77 0 A 1
ATOM   235 N N   . ARG A 1 55 ? -1.836  0.460 31.566 1.00  86.96 0 A 1
ATOM   236 C CA  . ARG A 1 55 ? -3.309  0.558 31.670 1.00  85.52 0 A 1
ATOM   237 C C   . ARG A 1 55 ? -4.046 -0.568 30.939 1.00  85.52 0 A 1
ATOM   238 O O   . ARG A 1 55 ? -5.106 -0.977 31.394 1.00  82.74 0 A 1
ATOM   239 C CB  . ARG A 1 55 ? -3.775  1.921 31.135 1.00  84.05 0 A 1
ATOM   240 C CG  . ARG A 1 55 ? -3.483  3.048 32.134 1.00  78.68 0 A 1
ATOM   241 C CD  . ARG A 1 55 ? -3.947  4.413 31.600 1.00  75.18 0 A 1
ATOM   242 N NE  . ARG A 1 55 ? -3.103  4.891 30.504 1.00  67.65 0 A 1
ATOM   243 C CZ  . ARG A 1 55 ? -3.342  5.942 29.720 1.00  61.12 0 A 1
ATOM   244 N NH1 . ARG A 1 55 ? -4.414  6.663 29.853 1.00  55.85 1 A 1
ATOM   245 N NH2 . ARG A 1 55 ? -2.492  6.281 28.796 1.00  55.48 0 A 1
ATOM   246 N N   . ALA A 1 56 ? -3.471 -1.080 29.858 1.00  85.53 0 A 1
ATOM   247 C CA  . ALA A 1 56 ? -4.024 -2.190 29.090 1.00  84.89 0 A 1
ATOM   248 C C   . ALA A 1 56 ? -3.700 -3.589 29.666 1.00  85.40 0 A 1
ATOM   249 O O   . ALA A 1 56 ? -4.187 -4.595 29.154 1.00  81.91 0 A 1
ATOM   250 C CB  . ALA A 1 56 ? -3.548 -2.037 27.647 1.00  82.89 0 A 1
ATOM   251 N N   . CYS A 1 57 ? -2.889 -3.685 30.700 1.00  86.67 0 A 1
ATOM   252 C CA  . CYS A 1 57 ? -2.520 -4.955 31.304 1.00  85.48 0 A 1
ATOM   253 C C   . CYS A 1 57 ? -3.593 -5.469 32.278 1.00  84.10 0 A 1
ATOM   254 O O   . CYS A 1 57 ? -4.366 -4.695 32.842 1.00  79.25 0 A 1
ATOM   255 C CB  . CYS A 1 57 ? -1.160 -4.832 31.992 1.00  83.98 0 A 1
ATOM   256 S SG  . CYS A 1 57 ?  0.204 -4.305 30.918 1.00  82.09 0 A 1
ATOM   257 N N   . ASN A 1 58 ? -3.591 -6.778 32.525 1.00  82.64 0 A 1
ATOM   258 C CA  . ASN A 1 58 ? -4.440 -7.351 33.559 1.00  80.56 0 A 1
ATOM   259 C C   . ASN A 1 58 ? -3.920 -6.947 34.949 1.00  79.31 0 A 1
ATOM   260 O O   . ASN A 1 58 ? -2.878 -7.414 35.402 1.00  74.74 0 A 1
ATOM   261 C CB  . ASN A 1 58 ? -4.523 -8.873 33.367 1.00  75.66 0 A 1
ATOM   262 C CG  . ASN A 1 58 ? -5.524 -9.503 34.322 1.00  71.95 0 A 1
ATOM   263 N ND2 . ASN A 1 58 ? -5.748 -10.797 34.218 1.00  64.34 0 A 1
ATOM   264 O OD1 . ASN A 1 58 ? -6.115 -8.853 35.155 1.00  64.62 0 A 1
ATOM   265 N N   . HIS A 1 59 ? -4.673 -6.088 35.633 1.00  79.99 0 A 1
ATOM   266 C CA  . HIS A 1 59 ? -4.353 -5.635 36.985 1.00  77.88 0 A 1
ATOM   267 C C   . HIS A 1 59 ? -4.973 -6.504 38.085 1.00  77.58 0 A 1
ATOM   268 O O   . HIS A 1 59 ? -4.589 -6.361 39.245 1.00  71.89 0 A 1
ATOM   269 C CB  . HIS A 1 59 ? -4.762 -4.168 37.149 1.00  74.17 0 A 1
ATOM   270 C CG  . HIS A 1 59 ? -3.966 -3.233 36.275 1.00  70.70 0 A 1
ATOM   271 C CD2 . HIS A 1 59 ? -4.428 -2.575 35.173 1.00  61.92 0 A 1
ATOM   272 N ND1 . HIS A 1 59 ? -2.630 -2.907 36.434 1.00  61.17 0 A 1
ATOM   273 C CE1 . HIS A 1 59 ? -2.300 -2.071 35.435 1.00  60.41 0 A 1
ATOM   274 N NE2 . HIS A 1 59 ? -3.361 -1.841 34.654 1.00  60.05 0 A 1
ATOM   275 N N   . SER A 1 60 ? -5.920 -7.408 37.757 1.00  78.38 0 A 1
ATOM   276 C CA  . SER A 1 60 ? -6.528 -8.310 38.744 1.00  77.94 0 A 1
ATOM   277 C C   . SER A 1 60 ? -5.576 -9.423 39.183 1.00  78.36 0 A 1
ATOM   278 O O   . SER A 1 60 ? -5.612 -9.838 40.337 1.00  73.01 0 A 1
ATOM   279 C CB  . SER A 1 60 ? -7.835 -8.902 38.217 1.00  74.67 0 A 1
ATOM   280 O OG  . SER A 1 60 ? -7.647 -9.755 37.109 1.00  67.45 0 A 1
ATOM   281 N N   . ASP A 1 61 ? -4.704 -9.862 38.280 1.00  78.23 0 A 1
ATOM   282 C CA  . ASP A 1 61 ? -3.584 -10.744 38.572 1.00  78.00 0 A 1
ATOM   283 C C   . ASP A 1 61 ? -2.275 -10.054 38.164 1.00  78.15 0 A 1
ATOM   284 O O   . ASP A 1 61 ? -1.898 -10.061 36.989 1.00  74.67 0 A 1
ATOM   285 C CB  . ASP A 1 61 ? -3.786 -12.096 37.877 1.00  73.67 0 A 1
ATOM   286 C CG  . ASP A 1 61 ? -2.632 -13.062 38.159 1.00  69.54 0 A 1
ATOM   287 O OD1 . ASP A 1 61 ? -1.724 -12.696 38.948 1.00  64.97 0 A 1
ATOM   288 O OD2 . ASP A 1 61 ? -2.651 -14.150 37.552 1.00  64.47 -1 A 1
ATOM   289 N N   . PRO A 1 62 ? -1.571 -9.441 39.140 1.00  74.79 0 A 1
ATOM   290 C CA  . PRO A 1 62 ? -0.343 -8.700 38.840 1.00  73.66 0 A 1
ATOM   291 C C   . PRO A 1 62 ?  0.806 -9.589 38.355 1.00  75.76 0 A 1
ATOM   292 O O   . PRO A 1 62 ?  1.759 -9.071 37.779 1.00  72.76 0 A 1
ATOM   293 C CB  . PRO A 1 62 ? -0.009 -7.952 40.135 1.00  69.90 0 A 1
ATOM   294 C CG  . PRO A 1 62 ? -0.640 -8.816 41.220 1.00  67.89 0 A 1
ATOM   295 C CD  . PRO A 1 62 ? -1.892 -9.363 40.544 1.00  70.53 0 A 1
ATOM   296 N N   . TRP A 1 63 ?  0.729 -10.900 38.570 1.00  78.40 0 A 1
ATOM   297 C CA  . TRP A 1 63 ?  1.714 -11.899 38.152 1.00  77.93 0 A 1
ATOM   298 C C   . TRP A 1 63 ?  1.358 -12.580 36.834 1.00  79.60 0 A 1
ATOM   299 O O   . TRP A 1 63 ?  2.097 -13.442 36.370 1.00  75.45 0 A 1
ATOM   300 C CB  . TRP A 1 63 ?  1.907 -12.927 39.274 1.00  74.48 0 A 1
ATOM   301 C CG  . TRP A 1 63 ?  2.222 -12.315 40.603 1.00  72.41 0 A 1
ATOM   302 C CD1 . TRP A 1 63 ?  1.429 -12.326 41.690 1.00  63.90 0 A 1
ATOM   303 C CD2 . TRP A 1 63 ?  3.356 -11.457 40.932 1.00  68.27 0 A 1
ATOM   304 C CE2 . TRP A 1 63 ?  3.110 -10.910 42.215 1.00  63.45 0 A 1
ATOM   305 C CE3 . TRP A 1 63 ?  4.487 -11.032 40.220 1.00  60.30 0 A 1
ATOM   306 N NE1 . TRP A 1 63 ?  1.960 -11.511 42.662 1.00  60.60 0 A 1
ATOM   307 C CZ2 . TRP A 1 63 ?  3.936 -9.896 42.736 1.00  59.68 0 A 1
ATOM   308 C CZ3 . TRP A 1 63 ?  5.323 -10.037 40.761 1.00  54.13 0 A 1
ATOM   309 C CH2 . TRP A 1 63 ?  5.027 -9.453 41.991 1.00  54.54 0 A 1
ATOM   310 N N   . ASN A 1 64 ?  0.229 -12.207 36.219 1.00  81.71 0 A 1
ATOM   311 C CA  . ASN A 1 64 ? -0.156 -12.739 34.929 1.00  81.02 0 A 1
ATOM   312 C C   . ASN A 1 64 ?  0.935 -12.444 33.882 1.00  81.62 0 A 1
ATOM   313 O O   . ASN A 1 64 ?  1.410 -11.318 33.746 1.00  78.19 0 A 1
ATOM   314 C CB  . ASN A 1 64 ? -1.517 -12.159 34.532 1.00  76.99 0 A 1
ATOM   315 C CG  . ASN A 1 64 ? -2.102 -12.853 33.320 1.00  72.29 0 A 1
ATOM   316 N ND2 . ASN A 1 64 ? -3.057 -12.231 32.670 1.00  63.98 0 A 1
ATOM   317 O OD1 . ASN A 1 64 ? -1.744 -13.944 32.934 1.00  64.65 0 A 1
ATOM   318 N N   . GLY A 1 65 ?  1.299 -13.496 33.158 1.00  84.09 0 A 1
ATOM   319 C CA  . GLY A 1 65 ?  2.339 -13.435 32.136 1.00  86.13 0 A 1
ATOM   320 C C   . GLY A 1 65 ?  3.757 -13.729 32.625 1.00  88.50 0 A 1
ATOM   321 O O   . GLY A 1 65 ?  4.697 -13.545 31.855 1.00  86.72 0 A 1
ATOM   322 N N   . VAL A 1 66 ?  3.935 -14.216 33.861 1.00  88.48 0 A 1
ATOM   323 C CA  . VAL A 1 66 ?  5.244 -14.629 34.391 1.00  89.19 0 A 1
ATOM   324 C C   . VAL A 1 66 ?  5.200 -16.081 34.844 1.00  89.53 0 A 1
ATOM   325 O O   . VAL A 1 66 ?  4.273 -16.501 35.542 1.00  88.06 0 A 1
ATOM   326 C CB  . VAL A 1 66 ?  5.708 -13.715 35.532 1.00  87.37 0 A 1
ATOM   327 C CG1 . VAL A 1 66 ?  7.058 -14.137 36.116 1.00  76.59 0 A 1
ATOM   328 C CG2 . VAL A 1 66 ?  5.879 -12.301 35.014 1.00  78.39 0 A 1
ATOM   329 N N   . TRP A 1 67 ?  6.230 -16.834 34.493 1.00  89.91 0 A 1
ATOM   330 C CA  . TRP A 1 67 ?  6.472 -18.190 34.979 1.00  89.98 0 A 1
ATOM   331 C C   . TRP A 1 67 ?  7.914 -18.291 35.470 1.00  90.43 0 A 1
ATOM   332 O O   . TRP A 1 67 ?  8.830 -17.742 34.854 1.00  89.17 0 A 1
ATOM   333 C CB  . TRP A 1 67 ?  6.184 -19.215 33.887 1.00  87.97 0 A 1
ATOM   334 C CG  . TRP A 1 67 ?  4.764 -19.249 33.426 1.00  84.42 0 A 1
ATOM   335 C CD1 . TRP A 1 67 ?  3.834 -20.145 33.819 1.00  77.08 0 A 1
ATOM   336 C CD2 . TRP A 1 67 ?  4.088 -18.359 32.487 1.00  81.33 0 A 1
ATOM   337 C CE2 . TRP A 1 67 ?  2.742 -18.794 32.354 1.00  77.69 0 A 1
ATOM   338 C CE3 . TRP A 1 67 ?  4.485 -17.237 31.736 1.00  74.13 0 A 1
ATOM   339 N NE1 . TRP A 1 67 ?  2.631 -19.883 33.179 1.00  74.69 0 A 1
ATOM   340 C CZ2 . TRP A 1 67 ?  1.821 -18.142 31.498 1.00  73.23 0 A 1
ATOM   341 C CZ3 . TRP A 1 67 ?  3.564 -16.580 30.886 1.00  67.56 0 A 1
ATOM   342 C CH2 . TRP A 1 67 ?  2.254 -17.024 30.776 1.00  68.71 0 A 1
ATOM   343 N N   . CYS A 1 68 ?  8.082 -19.023 36.583 1.00  88.41 0 A 1
ATOM   344 C CA  . CYS A 1 68 ?  9.369 -19.214 37.221 1.00  88.52 0 A 1
ATOM   345 C C   . CYS A 1 68 ?  9.687 -20.700 37.390 1.00  88.45 0 A 1
ATOM   346 O O   . CYS A 1 68 ?  8.783 -21.536 37.466 1.00  86.21 0 A 1
ATOM   347 C CB  . CYS A 1 68 ?  9.390 -18.458 38.547 1.00  86.88 0 A 1
ATOM   348 S SG  . CYS A 1 68 ?  9.207 -16.649 38.369 1.00  83.88 0 A 1
ATOM   349 N N   . ASP A 1 69 ? 10.964 -21.001 37.461 1.00  88.16 0 A 1
ATOM   350 C CA  . ASP A 1 69 ? 11.456 -22.336 37.788 1.00  87.62 0 A 1
ATOM   351 C C   . ASP A 1 69 ? 11.148 -22.653 39.266 1.00  87.06 0 A 1
ATOM   352 O O   . ASP A 1 69 ? 11.493 -21.874 40.162 1.00  84.52 0 A 1
ATOM   353 C CB  . ASP A 1 69 ? 12.950 -22.395 37.476 1.00  86.17 0 A 1
ATOM   354 C CG  . ASP A 1 69 ? 13.562 -23.752 37.770 1.00  85.03 0 A 1
ATOM   355 O OD1 . ASP A 1 69 ? 13.770 -24.044 38.969 1.00  79.46 0 A 1
ATOM   356 O OD2 . ASP A 1 69 ? 13.885 -24.483 36.818 1.00  78.85 -1 A 1
ATOM   357 N N   . ASN A 1 70 ? 10.519 -23.801 39.518 1.00  85.64 0 A 1
ATOM   358 C CA  . ASN A 1 70 ? 10.097 -24.197 40.861 1.00  84.19 0 A 1
ATOM   359 C C   . ASN A 1 70 ? 11.257 -24.395 41.843 1.00  84.25 0 A 1
ATOM   360 O O   . ASN A 1 70 ? 11.071 -24.286 43.057 1.00  79.46 0 A 1
ATOM   361 C CB  . ASN A 1 70 ?  9.275 -25.491 40.755 1.00  79.72 0 A 1
ATOM   362 C CG  . ASN A 1 70 ?  7.826 -25.244 40.385 1.00  73.16 0 A 1
ATOM   363 N ND2 . ASN A 1 70 ?  7.228 -26.125 39.619 1.00  64.29 0 A 1
ATOM   364 O OD1 . ASN A 1 70 ?  7.202 -24.298 40.804 1.00  65.33 0 A 1
ATOM   365 N N   . SER A 1 71 ? 12.448 -24.721 41.339 1.00  85.49 0 A 1
ATOM   366 C CA  . SER A 1 71 ? 13.609 -25.037 42.170 1.00  85.13 0 A 1
ATOM   367 C C   . SER A 1 71 ? 14.471 -23.817 42.485 1.00  85.34 0 A 1
ATOM   368 O O   . SER A 1 71 ? 14.972 -23.684 43.600 1.00  80.84 0 A 1
ATOM   369 C CB  . SER A 1 71 ? 14.437 -26.139 41.499 1.00  82.40 0 A 1
ATOM   370 O OG  . SER A 1 71 ? 15.125 -25.692 40.355 1.00  73.74 0 A 1
ATOM   371 N N   . THR A 1 72 ? 14.600 -22.899 41.515 1.00  85.87 0 A 1
ATOM   372 C CA  . THR A 1 72 ? 15.466 -21.719 41.630 1.00  85.87 0 A 1
ATOM   373 C C   . THR A 1 72 ? 14.701 -20.426 41.908 1.00  86.30 0 A 1
ATOM   374 O O   . THR A 1 72 ? 15.289 -19.450 42.370 1.00  82.47 0 A 1
ATOM   375 C CB  . THR A 1 72 ? 16.316 -21.538 40.371 1.00  83.98 0 A 1
ATOM   376 C CG2 . THR A 1 72 ? 17.171 -22.765 40.044 1.00  77.40 0 A 1
ATOM   377 O OG1 . THR A 1 72 ? 15.494 -21.279 39.260 1.00  78.74 0 A 1
ATOM   378 N N   . GLY A 1 73 ? 13.396 -20.417 41.617 1.00  86.59 0 A 1
ATOM   379 C CA  . GLY A 1 73 ? 12.566 -19.217 41.671 1.00  86.92 0 A 1
ATOM   380 C C   . GLY A 1 73 ? 12.861 -18.195 40.576 1.00  88.41 0 A 1
ATOM   381 O O   . GLY A 1 73 ? 12.322 -17.089 40.616 1.00  85.76 0 A 1
ATOM   382 N N   . ALA A 1 74 ? 13.715 -18.532 39.603 1.00  89.65 0 A 1
ATOM   383 C CA  . ALA A 1 74 ? 14.092 -17.631 38.526 1.00  90.59 0 A 1
ATOM   384 C C   . ALA A 1 74 ? 12.985 -17.534 37.460 1.00  91.00 0 A 1
ATOM   385 O O   . ALA A 1 74 ? 12.392 -18.542 37.086 1.00  89.38 0 A 1
ATOM   386 C CB  . ALA A 1 74 ? 15.415 -18.098 37.918 1.00  89.07 0 A 1
ATOM   387 N N   . VAL A 1 75 ? 12.747 -16.347 36.941 1.00  90.94 0 A 1
ATOM   388 C CA  . VAL A 1 75 ? 11.817 -16.146 35.822 1.00  91.49 0 A 1
ATOM   389 C C   . VAL A 1 75 ? 12.366 -16.850 34.576 1.00  91.95 0 A 1
ATOM   390 O O   . VAL A 1 75 ? 13.450 -16.524 34.098 1.00  91.26 0 A 1
ATOM   391 C CB  . VAL A 1 75 ? 11.566 -14.652 35.544 1.00  90.40 0 A 1
ATOM   392 C CG1 . VAL A 1 75 ? 10.669 -14.433 34.324 1.00  86.11 0 A 1
ATOM   393 C CG2 . VAL A 1 75 ? 10.884 -13.974 36.741 1.00  86.77 0 A 1
ATOM   394 N N   . THR A 1 76 ? 11.596 -17.811 34.062 1.00  91.40 0 A 1
ATOM   395 C CA  . THR A 1 76 ? 11.944 -18.599 32.868 1.00  91.54 0 A 1
ATOM   396 C C   . THR A 1 76 ? 11.104 -18.216 31.650 1.00  92.10 0 A 1
ATOM   397 O O   . THR A 1 76 ? 11.567 -18.350 30.527 1.00  91.15 0 A 1
ATOM   398 C CB  . THR A 1 76 ? 11.791 -20.095 33.131 1.00  90.12 0 A 1
ATOM   399 C CG2 . THR A 1 76 ? 12.788 -20.596 34.173 1.00  81.94 0 A 1
ATOM   400 O OG1 . THR A 1 76 ? 10.492 -20.386 33.600 1.00  82.63 0 A 1
ATOM   401 N N   . MET A 1 77 ?  9.885 -17.719 31.872 1.00  93.21 0 A 1
ATOM   402 C CA  . MET A 1 77 ?  9.021 -17.249 30.807 1.00  92.83 0 A 1
ATOM   403 C C   . MET A 1 77 ?  8.344 -15.936 31.170 1.00  92.90 0 A 1
ATOM   404 O O   . MET A 1 77 ?  7.874 -15.749 32.296 1.00  92.07 0 A 1
ATOM   405 C CB  . MET A 1 77 ?  8.008 -18.345 30.433 1.00  91.06 0 A 1
ATOM   406 C CG  . MET A 1 77 ?  7.202 -17.979 29.186 1.00  77.41 0 A 1
ATOM   407 S SD  . MET A 1 77 ?  6.159 -19.318 28.569 1.00  74.27 0 A 1
ATOM   408 C CE  . MET A 1 77 ?  4.556 -18.651 29.018 1.00  64.71 0 A 1
ATOM   409 N N   . LEU A 1 78 ?  8.261 -15.043 30.185 1.00  92.51 0 A 1
ATOM   410 C CA  . LEU A 1 78 ?  7.571 -13.769 30.299 1.00  92.64 0 A 1
ATOM   411 C C   . LEU A 1 78 ?  6.722 -13.541 29.047 1.00  92.98 0 A 1
ATOM   412 O O   . LEU A 1 78 ?  7.239 -13.567 27.933 1.00  91.80 0 A 1
ATOM   413 C CB  . LEU A 1 78 ?  8.631 -12.680 30.564 1.00  91.07 0 A 1
ATOM   414 C CG  . LEU A 1 78 ?  8.031 -11.340 31.020 1.00  85.33 0 A 1
ATOM   415 C CD1 . LEU A 1 78 ?  8.864 -10.761 32.164 1.00  80.43 0 A 1
ATOM   416 C CD2 . LEU A 1 78 ?  8.021 -10.310 29.898 1.00  80.29 0 A 1
ATOM   417 N N   . GLN A 1 79 ?  5.409 -13.355 29.244 1.00  92.35 0 A 1
ATOM   418 C CA  . GLN A 1 79 ?  4.445 -13.134 28.173 1.00  91.81 0 A 1
ATOM   419 C C   . GLN A 1 79 ?  3.556 -11.933 28.496 1.00  91.89 0 A 1
ATOM   420 O O   . GLN A 1 79 ?  2.665 -12.016 29.331 1.00  90.45 0 A 1
ATOM   421 C CB  . GLN A 1 79 ?  3.635 -14.419 27.930 1.00  89.60 0 A 1
ATOM   422 C CG  . GLN A 1 79 ?  2.599 -14.231 26.813 1.00  80.86 0 A 1
ATOM   423 C CD  . GLN A 1 79 ?  1.834 -15.512 26.462 1.00  78.55 0 A 1
ATOM   424 N NE2 . GLN A 1 79 ?  0.939 -15.453 25.511 1.00  68.24 0 A 1
ATOM   425 O OE1 . GLN A 1 79 ?  2.025 -16.574 27.018 1.00  72.69 0 A 1
ATOM   426 N N   . LEU A 1 80 ?  3.771 -10.829 27.795 1.00  91.85 0 A 1
ATOM   427 C CA  . LEU A 1 80 ?  2.957 -9.624 27.922 1.00  92.00 0 A 1
ATOM   428 C C   . LEU A 1 80 ?  2.542 -9.161 26.526 1.00  92.48 0 A 1
ATOM   429 O O   . LEU A 1 80 ?  3.293 -8.475 25.836 1.00  90.94 0 A 1
ATOM   430 C CB  . LEU A 1 80 ?  3.734 -8.543 28.691 1.00  90.90 0 A 1
ATOM   431 C CG  . LEU A 1 80 ?  4.003 -8.872 30.174 1.00  88.68 0 A 1
ATOM   432 C CD1 . LEU A 1 80 ?  4.936 -7.826 30.767 1.00  83.31 0 A 1
ATOM   433 C CD2 . LEU A 1 80 ?  2.724 -8.882 31.008 1.00  82.54 0 A 1
ATOM   434 N N   . ARG A 1 81 ?  1.346 -9.568 26.107 1.00  91.50 0 A 1
ATOM   435 C CA  . ARG A 1 81 ?  0.792 -9.241 24.792 1.00  91.24 0 A 1
ATOM   436 C C   . ARG A 1 81 ? -0.101 -8.006 24.879 1.00  90.81 0 A 1
ATOM   437 O O   . ARG A 1 81 ? -0.973 -7.970 25.737 1.00  87.93 0 A 1
ATOM   438 C CB  . ARG A 1 81 ?  0.037 -10.455 24.242 1.00  89.10 0 A 1
ATOM   439 C CG  . ARG A 1 81 ? -0.575 -10.185 22.858 1.00  79.27 0 A 1
ATOM   440 C CD  . ARG A 1 81 ? -1.283 -11.416 22.300 1.00  77.77 0 A 1
ATOM   441 N NE  . ARG A 1 81 ? -1.842 -11.137 20.967 1.00  68.01 0 A 1
ATOM   442 C CZ  . ARG A 1 81 ? -2.448 -11.992 20.167 1.00  60.54 0 A 1
ATOM   443 N NH1 . ARG A 1 81 ? -2.653 -13.224 20.532 1.00  55.28 1 A 1
ATOM   444 N NH2 . ARG A 1 81 ? -2.858 -11.604 18.984 1.00  52.94 0 A 1
ATOM   445 N N   . ALA A 1 82 ?  0.059 -7.066 23.964 1.00  90.01 0 A 1
ATOM   446 C CA  . ALA A 1 82 ? -0.823 -5.905 23.794 1.00  90.16 0 A 1
ATOM   447 C C   . ALA A 1 82 ? -1.114 -5.132 25.096 1.00  90.00 0 A 1
ATOM   448 O O   . ALA A 1 82 ? -2.252 -4.768 25.386 1.00  86.75 0 A 1
ATOM   449 C CB  . ALA A 1 82 ? -2.089 -6.347 23.038 1.00  88.53 0 A 1
ATOM   450 N N   . CYS A 1 83 ? -0.094 -4.954 25.923 1.00  89.84 0 A 1
ATOM   451 C CA  . CYS A 1 83 ? -0.227 -4.506 27.304 1.00  89.41 0 A 1
ATOM   452 C C   . CYS A 1 83 ?  0.647 -3.287 27.620 1.00  90.98 0 A 1
ATOM   453 O O   . CYS A 1 83 ?  0.207 -2.380 28.324 1.00  87.31 0 A 1
ATOM   454 C CB  . CYS A 1 83 ?  0.084 -5.732 28.187 1.00  84.70 0 A 1
ATOM   455 S SG  . CYS A 1 83 ?  0.727 -5.534 29.869 1.00  79.92 0 A 1
ATOM   456 N N   . LEU A 1 84 ?  1.870 -3.253 27.088 1.00  90.43 0 A 1
ATOM   457 C CA  . LEU A 1 84 ?  2.874 -2.248 27.412 1.00  91.31 0 A 1
ATOM   458 C C   . LEU A 1 84 ?  2.892 -1.129 26.369 1.00  91.31 0 A 1
ATOM   459 O O   . LEU A 1 84 ?  2.911 -1.406 25.169 1.00  89.55 0 A 1
ATOM   460 C CB  . LEU A 1 84 ?  4.254 -2.919 27.533 1.00  90.87 0 A 1
ATOM   461 C CG  . LEU A 1 84 ?  4.339 -4.100 28.513 1.00  90.77 0 A 1
ATOM   462 C CD1 . LEU A 1 84 ?  5.741 -4.699 28.484 1.00  88.12 0 A 1
ATOM   463 C CD2 . LEU A 1 84 ?  4.018 -3.685 29.950 1.00  87.82 0 A 1
ATOM   464 N N   . SER A 1 85 ?  2.945  0.114 26.829 1.00  90.91 0 A 1
ATOM   465 C CA  . SER A 1 85 ?  3.206  1.278 25.978 1.00  90.35 0 A 1
ATOM   466 C C   . SER A 1 85 ?  4.348  2.118 26.552 1.00  90.21 0 A 1
ATOM   467 O O   . SER A 1 85 ?  4.322  2.486 27.724 1.00  88.03 0 A 1
ATOM   468 C CB  . SER A 1 85 ?  1.951  2.144 25.808 1.00  88.29 0 A 1
ATOM   469 O OG  . SER A 1 85 ?  0.945  1.413 25.140 1.00  79.01 0 A 1
ATOM   470 N N   . GLY A 1 86 ?  5.349  2.400 25.734 1.00  90.60 0 A 1
ATOM   471 C CA  . GLY A 1 86 ?  6.511  3.190 26.128 1.00  90.35 0 A 1
ATOM   472 C C   . GLY A 1 86 ?  7.808  2.667 25.521 1.00  91.01 0 A 1
ATOM   473 O O   . GLY A 1 86 ?  7.835  1.664 24.819 1.00  89.09 0 A 1
ATOM   474 N N   . THR A 1 87 ?  8.901  3.350 25.791 1.00  90.05 0 A 1
ATOM   475 C CA  . THR A 1 87 ? 10.208  3.001 25.215 1.00  89.58 0 A 1
ATOM   476 C C   . THR A 1 87 ? 10.895  1.896 26.016 1.00  90.34 0 A 1
ATOM   477 O O   . THR A 1 87 ? 11.174  2.078 27.198 1.00  88.96 0 A 1
ATOM   478 C CB  . THR A 1 87 ? 11.109  4.239 25.141 1.00  86.54 0 A 1
ATOM   479 C CG2 . THR A 1 87 ? 12.391  3.986 24.352 1.00  75.56 0 A 1
ATOM   480 O OG1 . THR A 1 87 ? 10.440  5.300 24.507 1.00  77.25 0 A 1
ATOM   481 N N   . LEU A 1 88 ? 11.232  0.789 25.357 1.00  88.78 0 A 1
ATOM   482 C CA  . LEU A 1 88 ? 12.079 -0.255 25.939 1.00  89.82 0 A 1
ATOM   483 C C   . LEU A 1 88 ? 13.544  0.192 25.939 1.00  89.80 0 A 1
ATOM   484 O O   . LEU A 1 88 ? 14.240  0.116 24.925 1.00  87.79 0 A 1
ATOM   485 C CB  . LEU A 1 88 ? 11.845 -1.578 25.190 1.00  88.94 0 A 1
ATOM   486 C CG  . LEU A 1 88 ? 12.620 -2.768 25.791 1.00  89.55 0 A 1
ATOM   487 C CD1 . LEU A 1 88 ? 12.163 -3.116 27.206 1.00  85.24 0 A 1
ATOM   488 C CD2 . LEU A 1 88 ? 12.407 -4.001 24.917 1.00  84.55 0 A 1
ATOM   489 N N   . LYS A 1 89 ? 14.012  0.668 27.085 1.00  90.41 0 A 1
ATOM   490 C CA  . LYS A 1 89 ? 15.348  1.251 27.229 1.00  90.00 0 A 1
ATOM   491 C C   . LYS A 1 89 ? 16.430  0.174 27.404 1.00  90.91 0 A 1
ATOM   492 O O   . LYS A 1 89 ? 16.175 -0.874 27.982 1.00  89.66 0 A 1
ATOM   493 C CB  . LYS A 1 89 ? 15.365  2.254 28.385 1.00  87.49 0 A 1
ATOM   494 C CG  . LYS A 1 89 ? 14.441  3.456 28.117 1.00  81.33 0 A 1
ATOM   495 C CD  . LYS A 1 89 ? 14.452  4.431 29.293 1.00  75.39 0 A 1
ATOM   496 C CE  . LYS A 1 89 ? 13.450  5.556 29.029 1.00  65.38 0 A 1
ATOM   497 N NZ  . LYS A 1 89 ? 13.309  6.459 30.193 1.00  57.62 1 A 1
ATOM   498 N N   . PRO A 1 90 ? 17.671  0.465 27.015 1.00  90.06 0 A 1
ATOM   499 C CA  . PRO A 1 90 ? 18.791 -0.459 27.233 1.00  89.80 0 A 1
ATOM   500 C C   . PRO A 1 90 ? 19.054 -0.797 28.709 1.00  90.48 0 A 1
ATOM   501 O O   . PRO A 1 90 ? 19.630 -1.835 29.004 1.00  87.72 0 A 1
ATOM   502 C CB  . PRO A 1 90 ? 20.017  0.244 26.633 1.00  87.65 0 A 1
ATOM   503 C CG  . PRO A 1 90 ? 19.420  1.172 25.580 1.00  85.15 0 A 1
ATOM   504 C CD  . PRO A 1 90 ? 18.089  1.599 26.208 1.00  88.19 0 A 1
ATOM   505 N N   . ASN A 1 91 ? 18.657  0.064 29.641 1.00  90.08 0 A 1
ATOM   506 C CA  . ASN A 1 91 ? 18.801 -0.158 31.080 1.00  89.96 0 A 1
ATOM   507 C C   . ASN A 1 91 ? 17.564 -0.816 31.722 1.00  90.70 0 A 1
ATOM   508 O O   . ASN A 1 91 ? 17.475 -0.814 32.948 1.00  87.60 0 A 1
ATOM   509 C CB  . ASN A 1 91 ? 19.203  1.160 31.772 1.00  87.11 0 A 1
ATOM   510 C CG  . ASN A 1 91 ? 18.104  2.223 31.716 1.00  82.29 0 A 1
ATOM   511 N ND2 . ASN A 1 91 ? 18.000  3.045 32.736 1.00  72.66 0 A 1
ATOM   512 O OD1 . ASN A 1 91 ? 17.373  2.347 30.762 1.00  70.72 0 A 1
ATOM   513 N N   . SER A 1 92 ? 16.637 -1.356 30.926 1.00  90.40 0 A 1
ATOM   514 C CA  . SER A 1 92 ? 15.447 -2.039 31.420 1.00  91.40 0 A 1
ATOM   515 C C   . SER A 1 92 ? 15.791 -3.210 32.341 1.00  91.75 0 A 1
ATOM   516 O O   . SER A 1 92 ? 16.730 -3.973 32.087 1.00  90.30 0 A 1
ATOM   517 C CB  . SER A 1 92 ? 14.611 -2.541 30.241 1.00  90.97 0 A 1
ATOM   518 O OG  . SER A 1 92 ? 13.472 -3.237 30.708 1.00  88.79 0 A 1
ATOM   519 N N   . SER A 1 93 ? 14.960 -3.407 33.377 1.00  91.14 0 A 1
ATOM   520 C CA  . SER A 1 93 ? 15.018 -4.563 34.272 1.00  90.99 0 A 1
ATOM   521 C C   . SER A 1 93 ? 14.773 -5.887 33.548 1.00  91.73 0 A 1
ATOM   522 O O   . SER A 1 93 ? 15.161 -6.931 34.060 1.00  89.36 0 A 1
ATOM   523 C CB  . SER A 1 93 ? 13.992 -4.401 35.401 1.00  88.81 0 A 1
ATOM   524 O OG  . SER A 1 93 ? 14.279 -3.223 36.138 1.00  76.97 0 A 1
ATOM   525 N N   . LEU A 1 94 ? 14.214 -5.860 32.318 1.00  91.63 0 A 1
ATOM   526 C CA  . LEU A 1 94 ? 14.085 -7.042 31.459 1.00  92.38 0 A 1
ATOM   527 C C   . LEU A 1 94 ? 15.417 -7.800 31.319 1.00  92.79 0 A 1
ATOM   528 O O   . LEU A 1 94 ? 15.450 -9.027 31.379 1.00  91.64 0 A 1
ATOM   529 C CB  . LEU A 1 94 ? 13.593 -6.579 30.078 1.00  91.55 0 A 1
ATOM   530 C CG  . LEU A 1 94 ? 13.475 -7.704 29.037 1.00  92.00 0 A 1
ATOM   531 C CD1 . LEU A 1 94 ? 12.429 -8.734 29.447 1.00  89.17 0 A 1
ATOM   532 C CD2 . LEU A 1 94 ? 13.068 -7.110 27.687 1.00  88.74 0 A 1
ATOM   533 N N   . PHE A 1 95 ? 16.506 -7.067 31.172 1.00  92.86 0 A 1
ATOM   534 C CA  . PHE A 1 95 ? 17.828 -7.650 30.938 1.00  92.30 0 A 1
ATOM   535 C C   . PHE A 1 95 ? 18.488 -8.224 32.199 1.00  91.51 0 A 1
ATOM   536 O O   . PHE A 1 95 ? 19.607 -8.726 32.122 1.00  88.50 0 A 1
ATOM   537 C CB  . PHE A 1 95 ? 18.709 -6.614 30.234 1.00  92.03 0 A 1
ATOM   538 C CG  . PHE A 1 95 ? 18.106 -6.076 28.955 1.00  92.87 0 A 1
ATOM   539 C CD1 . PHE A 1 95 ? 17.876 -6.935 27.858 1.00  91.29 0 A 1
ATOM   540 C CD2 . PHE A 1 95 ? 17.729 -4.725 28.860 1.00  91.33 0 A 1
ATOM   541 C CE1 . PHE A 1 95 ? 17.272 -6.453 26.683 1.00  90.57 0 A 1
ATOM   542 C CE2 . PHE A 1 95 ? 17.124 -4.236 27.687 1.00  90.61 0 A 1
ATOM   543 C CZ  . PHE A 1 95 ? 16.892 -5.100 26.606 1.00  91.67 0 A 1
ATOM   544 N N   . GLN A 1 96 ? 17.793 -8.197 33.347 1.00  90.31 0 A 1
ATOM   545 C CA  . GLN A 1 96 ? 18.208 -8.882 34.572 1.00  89.56 0 A 1
ATOM   546 C C   . GLN A 1 96 ? 17.724 -10.345 34.614 1.00  90.30 0 A 1
ATOM   547 O O   . GLN A 1 96 ? 18.256 -11.141 35.393 1.00  87.40 0 A 1
ATOM   548 C CB  . GLN A 1 96 ? 17.700 -8.118 35.810 1.00  86.29 0 A 1
ATOM   549 C CG  . GLN A 1 96 ? 18.161 -6.652 35.830 1.00  79.29 0 A 1
ATOM   550 C CD  . GLN A 1 96 ? 17.692 -5.891 37.078 1.00  75.20 0 A 1
ATOM   551 N NE2 . GLN A 1 96 ? 17.866 -4.590 37.104 1.00  64.72 0 A 1
ATOM   552 O OE1 . GLN A 1 96 ? 17.177 -6.446 38.028 1.00  67.56 0 A 1
ATOM   553 N N   . PHE A 1 97 ? 16.769 -10.726 33.780 1.00  91.99 0 A 1
ATOM   554 C CA  . PHE A 1 97 ? 16.214 -12.078 33.724 1.00  92.16 0 A 1
ATOM   555 C C   . PHE A 1 97 ? 17.101 -13.037 32.912 1.00  92.00 0 A 1
ATOM   556 O O   . PHE A 1 97 ? 16.710 -13.564 31.879 1.00  89.71 0 A 1
ATOM   557 C CB  . PHE A 1 97 ? 14.772 -12.024 33.202 1.00  91.55 0 A 1
ATOM   558 C CG  . PHE A 1 97 ? 13.827 -11.194 34.039 1.00  92.04 0 A 1
ATOM   559 C CD1 . PHE A 1 97 ? 13.586 -11.521 35.384 1.00  89.09 0 A 1
ATOM   560 C CD2 . PHE A 1 97 ? 13.159 -10.097 33.463 1.00  89.41 0 A 1
ATOM   561 C CE1 . PHE A 1 97 ? 12.692 -10.765 36.150 1.00  87.88 0 A 1
ATOM   562 C CE2 . PHE A 1 97 ? 12.264 -9.337 34.221 1.00  87.89 0 A 1
ATOM   563 C CZ  . PHE A 1 97 ? 12.025 -9.666 35.568 1.00  88.78 0 A 1
ATOM   564 N N   . HIS A 1 98 ? 18.302 -13.310 33.411 1.00  91.88 0 A 1
ATOM   565 C CA  . HIS A 1 98 ? 19.301 -14.121 32.715 1.00  90.96 0 A 1
ATOM   566 C C   . HIS A 1 98 ? 18.881 -15.582 32.463 1.00  91.73 0 A 1
ATOM   567 O O   . HIS A 1 98 ? 19.505 -16.262 31.653 1.00  88.41 0 A 1
ATOM   568 C CB  . HIS A 1 98 ? 20.614 -14.088 33.495 1.00  87.96 0 A 1
ATOM   569 C CG  . HIS A 1 98 ? 21.182 -12.698 33.633 1.00  83.06 0 A 1
ATOM   570 C CD2 . HIS A 1 98 ? 21.471 -12.033 34.794 1.00  69.53 0 A 1
ATOM   571 N ND1 . HIS A 1 98 ? 21.492 -11.838 32.589 1.00  70.02 0 A 1
ATOM   572 C CE1 . HIS A 1 98 ? 21.948 -10.695 33.112 1.00  68.44 0 A 1
ATOM   573 N NE2 . HIS A 1 98 ? 21.958 -10.774 34.449 1.00  68.90 0 A 1
ATOM   574 N N   . HIS A 1 99 ? 17.826 -16.067 33.147 1.00  91.88 0 A 1
ATOM   575 C CA  . HIS A 1 99 ? 17.301 -17.426 33.012 1.00  92.26 0 A 1
ATOM   576 C C   . HIS A 1 99 ? 16.076 -17.525 32.088 1.00  92.71 0 A 1
ATOM   577 O O   . HIS A 1 99 ? 15.495 -18.602 31.973 1.00  90.67 0 A 1
ATOM   578 C CB  . HIS A 1 99 ? 17.032 -18.004 34.405 1.00  91.02 0 A 1
ATOM   579 C CG  . HIS A 1 99 ? 18.279 -18.128 35.226 1.00  89.00 0 A 1
ATOM   580 C CD2 . HIS A 1 99 ? 18.662 -17.345 36.297 1.00  77.42 0 A 1
ATOM   581 N ND1 . HIS A 1 99 ? 19.288 -19.043 35.024 1.00  77.01 0 A 1
ATOM   582 C CE1 . HIS A 1 99 ? 20.249 -18.825 35.942 1.00  78.27 0 A 1
ATOM   583 N NE2 . HIS A 1 99 ? 19.898 -17.796 36.734 1.00  80.04 0 A 1
ATOM   584 N N   . LEU A 1 100 ? 15.684 -16.430 31.420 1.00  92.65 0 A 1
ATOM   585 C CA  . LEU A 1 100 ? 14.587 -16.450 30.456 1.00  93.36 0 A 1
ATOM   586 C C   . LEU A 1 100 ? 14.857 -17.457 29.334 1.00  93.84 0 A 1
ATOM   587 O O   . LEU A 1 100 ? 15.866 -17.372 28.631 1.00  92.30 0 A 1
ATOM   588 C CB  . LEU A 1 100 ? 14.359 -15.044 29.849 1.00  91.86 0 A 1
ATOM   589 C CG  . LEU A 1 100 ? 13.402 -14.153 30.664 1.00  88.69 0 A 1
ATOM   590 C CD1 . LEU A 1 100 ? 13.448 -12.730 30.102 1.00  86.53 0 A 1
ATOM   591 C CD2 . LEU A 1 100 ? 11.961 -14.639 30.568 1.00  86.04 0 A 1
ATOM   592 N N   . ARG A 1 101 ? 13.882 -18.369 29.146 1.00  94.56 0 A 1
ATOM   593 C CA  . ARG A 1 101 ? 13.837 -19.329 28.032 1.00  94.47 0 A 1
ATOM   594 C C   . ARG A 1 101 ? 12.827 -18.897 26.973 1.00  94.78 0 A 1
ATOM   595 O O   . ARG A 1 101 ? 13.040 -19.135 25.798 1.00  93.40 0 A 1
ATOM   596 C CB  . ARG A 1 101 ? 13.512 -20.724 28.567 1.00  93.17 0 A 1
ATOM   597 C CG  . ARG A 1 101 ? 14.597 -21.230 29.538 1.00  88.19 0 A 1
ATOM   598 C CD  . ARG A 1 101 ? 14.262 -22.619 30.098 1.00  83.73 0 A 1
ATOM   599 N NE  . ARG A 1 101 ? 14.341 -23.657 29.063 1.00  73.54 0 A 1
ATOM   600 C CZ  . ARG A 1 101 ? 13.950 -24.929 29.183 1.00  66.21 0 A 1
ATOM   601 N NH1 . ARG A 1 101 ? 13.442 -25.383 30.297 1.00  60.17 1 A 1
ATOM   602 N NH2 . ARG A 1 101 ? 14.082 -25.745 28.196 1.00  57.17 0 A 1
ATOM   603 N N   . SER A 1 102 ? 11.741 -18.237 27.394 1.00  94.55 0 A 1
ATOM   604 C CA  . SER A 1 102 ? 10.709 -17.726 26.499 1.00  94.38 0 A 1
ATOM   605 C C   . SER A 1 102 ? 10.383 -16.266 26.822 1.00  94.51 0 A 1
ATOM   606 O O   . SER A 1 102 ? 10.040 -15.931 27.954 1.00  93.14 0 A 1
ATOM   607 C CB  . SER A 1 102 ?  9.468 -18.609 26.590 1.00  92.66 0 A 1
ATOM   608 O OG  . SER A 1 102 ?  8.521 -18.230 25.613 1.00  80.55 0 A 1
ATOM   609 N N   . LEU A 1 103 ? 10.480 -15.409 25.818 1.00  94.57 0 A 1
ATOM   610 C CA  . LEU A 1 103 ? 10.106 -14.004 25.907 1.00  95.02 0 A 1
ATOM   611 C C   . LEU A 1 103 ?  9.129 -13.660 24.787 1.00  95.17 0 A 1
ATOM   612 O O   . LEU A 1 103 ?  9.512 -13.602 23.615 1.00  94.23 0 A 1
ATOM   613 C CB  . LEU A 1 103 ? 11.377 -13.139 25.871 1.00  94.78 0 A 1
ATOM   614 C CG  . LEU A 1 103 ? 11.107 -11.627 25.937 1.00  94.28 0 A 1
ATOM   615 C CD1 . LEU A 1 103 ? 10.372 -11.215 27.217 1.00  91.89 0 A 1
ATOM   616 C CD2 . LEU A 1 103 ? 12.435 -10.872 25.898 1.00  91.62 0 A 1
ATOM   617 N N   . LEU A 1 104 ?  7.870 -13.435 25.159 1.00  94.99 0 A 1
ATOM   618 C CA  . LEU A 1 104 ?  6.770 -13.140 24.245 1.00  94.53 0 A 1
ATOM   619 C C   . LEU A 1 104 ?  6.218 -11.752 24.560 1.00  94.18 0 A 1
ATOM   620 O O   . LEU A 1 104 ?  5.453 -11.580 25.516 1.00  92.59 0 A 1
ATOM   621 C CB  . LEU A 1 104 ?  5.697 -14.242 24.363 1.00  93.32 0 A 1
ATOM   622 C CG  . LEU A 1 104 ?  6.188 -15.675 24.072 1.00  90.24 0 A 1
ATOM   623 C CD1 . LEU A 1 104 ?  5.058 -16.670 24.329 1.00  85.29 0 A 1
ATOM   624 C CD2 . LEU A 1 104 ?  6.644 -15.842 22.624 1.00  85.15 0 A 1
ATOM   625 N N   . LEU A 1 105 ?  6.606 -10.769 23.752 1.00  93.74 0 A 1
ATOM   626 C CA  . LEU A 1 105 ?  6.186 -9.362 23.858 1.00  93.98 0 A 1
ATOM   627 C C   . LEU A 1 105 ?  5.468 -8.859 22.588 1.00  94.05 0 A 1
ATOM   628 O O   . LEU A 1 105 ?  5.725 -7.724 22.165 1.00  92.30 0 A 1
ATOM   629 C CB  . LEU A 1 105 ?  7.400 -8.486 24.235 1.00  93.20 0 A 1
ATOM   630 C CG  . LEU A 1 105 ?  8.096 -8.824 25.571 1.00  92.65 0 A 1
ATOM   631 C CD1 . LEU A 1 105 ?  9.292 -7.901 25.756 1.00  90.82 0 A 1
ATOM   632 C CD2 . LEU A 1 105 ?  7.166 -8.649 26.766 1.00  90.35 0 A 1
ATOM   633 N N   . PRO A 1 106 ?  4.580 -9.655 21.931 1.00  94.09 0 A 1
ATOM   634 C CA  . PRO A 1 106 ?  3.928 -9.225 20.705 1.00  94.03 0 A 1
ATOM   635 C C   . PRO A 1 106 ?  2.858 -8.155 20.961 1.00  93.55 0 A 1
ATOM   636 O O   . PRO A 1 106 ?  2.249 -8.099 22.031 1.00  91.99 0 A 1
ATOM   637 C CB  . PRO A 1 106 ?  3.325 -10.496 20.105 1.00  93.20 0 A 1
ATOM   638 C CG  . PRO A 1 106 ?  2.970 -11.307 21.350 1.00  91.90 0 A 1
ATOM   639 C CD  . PRO A 1 106 ?  4.121 -10.982 22.298 1.00  93.62 0 A 1
ATOM   640 N N   . HIS A 1 107 ?  2.586 -7.364 19.942 1.00  93.01 0 A 1
ATOM   641 C CA  . HIS A 1 107 ?  1.528 -6.341 19.943 1.00  92.97 0 A 1
ATOM   642 C C   . HIS A 1 107 ?  1.635 -5.299 21.072 1.00  92.53 0 A 1
ATOM   643 O O   . HIS A 1 107 ?  0.622 -4.747 21.501 1.00  89.17 0 A 1
ATOM   644 C CB  . HIS A 1 107 ?  0.139 -6.997 19.882 1.00  91.87 0 A 1
ATOM   645 C CG  . HIS A 1 107 ? -0.077 -7.904 18.708 1.00  90.66 0 A 1
ATOM   646 C CD2 . HIS A 1 107 ? -0.054 -9.274 18.698 1.00  79.30 0 A 1
ATOM   647 N ND1 . HIS A 1 107 ? -0.357 -7.506 17.414 1.00  79.37 0 A 1
ATOM   648 C CE1 . HIS A 1 107 ? -0.502 -8.606 16.656 1.00  80.43 0 A 1
ATOM   649 N NE2 . HIS A 1 107 ? -0.330 -9.697 17.404 1.00  82.32 0 A 1
ATOM   650 N N   . ASN A 1 108 ?  2.834 -5.032 21.553 1.00  92.09 0 A 1
ATOM   651 C CA  . ASN A 1 108 ?  3.086 -3.911 22.450 1.00  91.75 0 A 1
ATOM   652 C C   . ASN A 1 108 ?  3.372 -2.639 21.645 1.00  90.49 0 A 1
ATOM   653 O O   . ASN A 1 108 ?  3.655 -2.686 20.451 1.00  86.23 0 A 1
ATOM   654 C CB  . ASN A 1 108 ?  4.204 -4.268 23.436 1.00  91.72 0 A 1
ATOM   655 C CG  . ASN A 1 108 ?  3.752 -5.334 24.417 1.00  92.42 0 A 1
ATOM   656 N ND2 . ASN A 1 108 ?  4.293 -6.523 24.324 1.00  86.11 0 A 1
ATOM   657 O OD1 . ASN A 1 108 ?  2.911 -5.111 25.273 1.00  86.83 0 A 1
ATOM   658 N N   . ASN A 1 109 ?  3.306 -1.502 22.309 1.00  91.22 0 A 1
ATOM   659 C CA  . ASN A 1 109 ?  3.556 -0.205 21.691 1.00  90.02 0 A 1
ATOM   660 C C   . ASN A 1 109 ?  4.918  0.340 22.126 1.00  89.74 0 A 1
ATOM   661 O O   . ASN A 1 109 ?  5.010  1.327 22.854 1.00  87.18 0 A 1
ATOM   662 C CB  . ASN A 1 109 ?  2.360  0.712 22.002 1.00  87.33 0 A 1
ATOM   663 C CG  . ASN A 1 109 ?  2.417  2.004 21.211 1.00  81.30 0 A 1
ATOM   664 N ND2 . ASN A 1 109 ?  1.677  3.008 21.615 1.00  70.70 0 A 1
ATOM   665 O OD1 . ASN A 1 109 ?  3.106  2.133 20.216 1.00  72.62 0 A 1
ATOM   666 N N   . PHE A 1 110 ?  5.982 -0.327 21.672 1.00  88.85 0 A 1
ATOM   667 C CA  . PHE A 1 110 ?  7.356  0.127 21.876 1.00  87.64 0 A 1
ATOM   668 C C   . PHE A 1 110 ?  7.784  1.156 20.816 1.00  83.75 0 A 1
ATOM   669 O O   . PHE A 1 110 ?  8.919  1.143 20.344 1.00  76.19 0 A 1
ATOM   670 C CB  . PHE A 1 110 ?  8.315 -1.072 21.948 1.00  87.98 0 A 1
ATOM   671 C CG  . PHE A 1 110 ?  8.010 -2.071 23.034 1.00  90.41 0 A 1
ATOM   672 C CD1 . PHE A 1 110 ?  7.899 -1.658 24.378 1.00  87.65 0 A 1
ATOM   673 C CD2 . PHE A 1 110 ?  7.862 -3.434 22.720 1.00  88.33 0 A 1
ATOM   674 C CE1 . PHE A 1 110 ?  7.653 -2.587 25.397 1.00  87.48 0 A 1
ATOM   675 C CE2 . PHE A 1 110 ?  7.620 -4.371 23.732 1.00  87.56 0 A 1
ATOM   676 C CZ  . PHE A 1 110 ?  7.504 -3.952 25.074 1.00  89.20 0 A 1
ATOM   677 N N   . THR A 1 111 ?  6.856  2.032 20.423 1.00  79.18 0 A 1
ATOM   678 C CA  . THR A 1 111 ?  7.074  3.034 19.375 1.00  74.63 0 A 1
ATOM   679 C C   . THR A 1 111 ?  8.366  3.810 19.575 1.00  74.59 0 A 1
ATOM   680 O O   . THR A 1 111 ?  8.725  4.190 20.688 1.00  66.83 0 A 1
ATOM   681 C CB  . THR A 1 111 ?  5.905  4.032 19.270 1.00  67.15 0 A 1
ATOM   682 C CG2 . THR A 1 111 ?  4.900  3.587 18.226 1.00  56.64 0 A 1
ATOM   683 O OG1 . THR A 1 111 ?  5.202  4.183 20.487 1.00  59.10 0 A 1
ATOM   684 N N   . SER A 1 112 ?  9.050  4.056 18.464 1.00  72.06 0 A 1
ATOM   685 C CA  . SER A 1 112 ? 10.323  4.777 18.422 1.00  70.58 0 A 1
ATOM   686 C C   . SER A 1 112 ? 11.484  4.083 19.159 1.00  73.91 0 A 1
ATOM   687 O O   . SER A 1 112 ? 12.525  4.702 19.395 1.00  67.85 0 A 1
ATOM   688 C CB  . SER A 1 112 ? 10.162  6.234 18.878 1.00  62.53 0 A 1
ATOM   689 O OG  . SER A 1 112 ?  8.990  6.804 18.341 1.00  56.89 0 A 1
ATOM   690 N N   . SER A 1 113 ? 11.346  2.799 19.518 1.00  80.62 0 A 1
ATOM   691 C CA  . SER A 1 113 ? 12.434  2.012 20.086 1.00  81.45 0 A 1
ATOM   692 C C   . SER A 1 113 ? 13.185  1.255 18.989 1.00  85.08 0 A 1
ATOM   693 O O   . SER A 1 113 ? 12.582  0.565 18.173 1.00  82.60 0 A 1
ATOM   694 C CB  . SER A 1 113 ? 11.942  1.029 21.147 1.00  75.44 0 A 1
ATOM   695 O OG  . SER A 1 113 ? 11.166  1.695 22.125 1.00  69.21 0 A 1
ATOM   696 N N   . SER A 1 114 ? 14.507  1.312 19.026 1.00  87.77 0 A 1
ATOM   697 C CA  . SER A 1 114 ? 15.324  0.297 18.381 1.00  88.96 0 A 1
ATOM   698 C C   . SER A 1 114 ? 15.422 -0.952 19.271 1.00  90.22 0 A 1
ATOM   699 O O   . SER A 1 114 ? 15.337 -0.863 20.498 1.00  88.24 0 A 1
ATOM   700 C CB  . SER A 1 114 ? 16.709  0.846 18.033 1.00  85.39 0 A 1
ATOM   701 O OG  . SER A 1 114 ? 17.376  1.319 19.183 1.00  73.73 0 A 1
ATOM   702 N N   . ILE A 1 115 ? 15.623 -2.121 18.668 1.00  92.34 0 A 1
ATOM   703 C CA  . ILE A 1 115 ? 15.915 -3.334 19.440 1.00  93.19 0 A 1
ATOM   704 C C   . ILE A 1 115 ? 17.277 -3.149 20.120 1.00  93.06 0 A 1
ATOM   705 O O   . ILE A 1 115 ? 18.296 -2.962 19.460 1.00  91.61 0 A 1
ATOM   706 C CB  . ILE A 1 115 ? 15.857 -4.585 18.558 1.00  92.70 0 A 1
ATOM   707 C CG1 . ILE A 1 115 ? 14.447 -4.768 17.955 1.00  89.88 0 A 1
ATOM   708 C CG2 . ILE A 1 115 ? 16.244 -5.820 19.394 1.00  89.89 0 A 1
ATOM   709 C CD1 . ILE A 1 115 ? 14.322 -5.946 16.989 1.00  87.87 0 A 1
ATOM   710 N N   . SER A 1 116 ? 17.299 -3.223 21.449 1.00  92.50 0 A 1
ATOM   711 C CA  . SER A 1 116 ? 18.542 -3.052 22.192 1.00  92.54 0 A 1
ATOM   712 C C   . SER A 1 116 ? 19.513 -4.210 21.957 1.00  93.25 0 A 1
ATOM   713 O O   . SER A 1 116 ? 19.137 -5.378 22.009 1.00  92.63 0 A 1
ATOM   714 C CB  . SER A 1 116 ? 18.241 -2.918 23.683 1.00  90.78 0 A 1
ATOM   715 O OG  . SER A 1 116 ? 19.440 -2.710 24.402 1.00  85.22 0 A 1
ATOM   716 N N   . SER A 1 117 ? 20.791 -3.899 21.823 1.00  92.81 0 A 1
ATOM   717 C CA  . SER A 1 117 ? 21.850 -4.918 21.767 1.00  92.86 0 A 1
ATOM   718 C C   . SER A 1 117 ? 21.911 -5.799 23.017 1.00  93.15 0 A 1
ATOM   719 O O   . SER A 1 117 ? 22.392 -6.936 22.952 1.00  91.08 0 A 1
ATOM   720 C CB  . SER A 1 117 ? 23.205 -4.235 21.550 1.00  90.97 0 A 1
ATOM   721 O OG  . SER A 1 117 ? 23.466 -3.319 22.604 1.00  81.45 0 A 1
ATOM   722 N N   . LYS A 1 118 ? 21.344 -5.339 24.139 1.00  93.41 0 A 1
ATOM   723 C CA  . LYS A 1 118 ? 21.286 -6.109 25.382 1.00  93.58 0 A 1
ATOM   724 C C   . LYS A 1 118 ? 20.404 -7.356 25.312 1.00  94.15 0 A 1
ATOM   725 O O   . LYS A 1 118 ? 20.572 -8.225 26.157 1.00  91.96 0 A 1
ATOM   726 C CB  . LYS A 1 118 ? 20.826 -5.225 26.541 1.00  92.43 0 A 1
ATOM   727 C CG  . LYS A 1 118 ? 21.887 -4.192 26.937 1.00  89.28 0 A 1
ATOM   728 C CD  . LYS A 1 118 ? 21.542 -3.705 28.334 1.00  82.47 0 A 1
ATOM   729 C CE  . LYS A 1 118 ? 22.566 -2.733 28.895 1.00  76.86 0 A 1
ATOM   730 N NZ  . LYS A 1 118 ? 22.165 -2.354 30.283 1.00  67.65 1 A 1
ATOM   731 N N   . PHE A 1 119 ? 19.522 -7.507 24.307 1.00  93.48 0 A 1
ATOM   732 C CA  . PHE A 1 119 ? 18.842 -8.786 24.069 1.00  93.62 0 A 1
ATOM   733 C C   . PHE A 1 119 ? 19.853 -9.936 23.912 1.00  93.59 0 A 1
ATOM   734 O O   . PHE A 1 119 ? 19.589 -11.036 24.375 1.00  91.69 0 A 1
ATOM   735 C CB  . PHE A 1 119 ? 17.957 -8.692 22.837 1.00  93.14 0 A 1
ATOM   736 C CG  . PHE A 1 119 ? 16.584 -8.121 23.128 1.00  93.77 0 A 1
ATOM   737 C CD1 . PHE A 1 119 ? 15.572 -8.964 23.619 1.00  91.40 0 A 1
ATOM   738 C CD2 . PHE A 1 119 ? 16.309 -6.763 22.910 1.00  91.28 0 A 1
ATOM   739 C CE1 . PHE A 1 119 ? 14.294 -8.457 23.887 1.00  90.24 0 A 1
ATOM   740 C CE2 . PHE A 1 119 ? 15.033 -6.249 23.173 1.00  90.08 0 A 1
ATOM   741 C CZ  . PHE A 1 119 ? 14.019 -7.094 23.663 1.00  91.45 0 A 1
ATOM   742 N N   . GLY A 1 120 ? 21.029 -9.668 23.364 1.00  92.74 0 A 1
ATOM   743 C CA  . GLY A 1 120 ? 22.106 -10.659 23.249 1.00  91.91 0 A 1
ATOM   744 C C   . GLY A 1 120 ? 22.637 -11.192 24.582 1.00  92.24 0 A 1
ATOM   745 O O   . GLY A 1 120 ? 23.345 -12.205 24.585 1.00  89.82 0 A 1
ATOM   746 N N   . MET A 1 121 ? 22.296 -10.568 25.721 1.00  92.48 0 A 1
ATOM   747 C CA  . MET A 1 121 ? 22.632 -11.070 27.062 1.00  91.92 0 A 1
ATOM   748 C C   . MET A 1 121 ? 21.689 -12.174 27.540 1.00  92.56 0 A 1
ATOM   749 O O   . MET A 1 121 ? 22.047 -12.939 28.436 1.00  89.77 0 A 1
ATOM   750 C CB  . MET A 1 121 ? 22.621 -9.918 28.082 1.00  89.22 0 A 1
ATOM   751 C CG  . MET A 1 121 ? 23.605 -8.791 27.745 1.00  82.60 0 A 1
ATOM   752 S SD  . MET A 1 121 ? 23.630 -7.420 28.948 1.00  75.48 0 A 1
ATOM   753 C CE  . MET A 1 121 ? 24.206 -8.278 30.425 1.00  64.58 0 A 1
ATOM   754 N N   . LEU A 1 122 ? 20.490 -12.281 26.956 1.00  92.90 0 A 1
ATOM   755 C CA  . LEU A 1 122 ? 19.472 -13.277 27.306 1.00  93.52 0 A 1
ATOM   756 C C   . LEU A 1 122 ? 19.761 -14.621 26.598 1.00  93.65 0 A 1
ATOM   757 O O   . LEU A 1 122 ? 18.924 -15.176 25.892 1.00  91.16 0 A 1
ATOM   758 C CB  . LEU A 1 122 ? 18.071 -12.715 26.994 1.00  93.22 0 A 1
ATOM   759 C CG  . LEU A 1 122 ? 17.720 -11.378 27.691 1.00  93.01 0 A 1
ATOM   760 C CD1 . LEU A 1 122 ? 16.320 -10.937 27.260 1.00  90.28 0 A 1
ATOM   761 C CD2 . LEU A 1 122 ? 17.744 -11.495 29.212 1.00  89.94 0 A 1
ATOM   762 N N   . ASN A 1 123 ? 20.954 -15.129 26.793 1.00  92.92 0 A 1
ATOM   763 C CA  . ASN A 1 123 ? 21.528 -16.231 26.008 1.00  91.99 0 A 1
ATOM   764 C C   . ASN A 1 123 ? 20.910 -17.614 26.271 1.00  92.88 0 A 1
ATOM   765 O O   . ASN A 1 123 ? 21.304 -18.586 25.625 1.00  88.90 0 A 1
ATOM   766 C CB  . ASN A 1 123 ? 23.055 -16.232 26.217 1.00  87.32 0 A 1
ATOM   767 C CG  . ASN A 1 123 ? 23.480 -16.509 27.652 1.00  84.44 0 A 1
ATOM   768 N ND2 . ASN A 1 123 ? 24.763 -16.677 27.868 1.00  73.39 0 A 1
ATOM   769 O OD1 . ASN A 1 123 ? 22.707 -16.575 28.588 1.00  70.80 0 A 1
ATOM   770 N N   . ASN A 1 124 ? 19.926 -17.710 27.179 1.00  93.53 0 A 1
ATOM   771 C CA  . ASN A 1 124 ? 19.130 -18.918 27.405 1.00  93.88 0 A 1
ATOM   772 C C   . ASN A 1 124 ? 17.795 -18.915 26.641 1.00  94.42 0 A 1
ATOM   773 O O   . ASN A 1 124 ? 17.038 -19.879 26.749 1.00  92.44 0 A 1
ATOM   774 C CB  . ASN A 1 124 ? 18.920 -19.108 28.921 1.00  92.96 0 A 1
ATOM   775 C CG  . ASN A 1 124 ? 20.215 -19.404 29.657 1.00  91.29 0 A 1
ATOM   776 N ND2 . ASN A 1 124 ? 20.533 -18.616 30.652 1.00  79.93 0 A 1
ATOM   777 O OD1 . ASN A 1 124 ? 20.943 -20.332 29.355 1.00  81.05 0 A 1
ATOM   778 N N   . LEU A 1 125 ? 17.493 -17.856 25.880 1.00  94.46 0 A 1
ATOM   779 C CA  . LEU A 1 125 ? 16.253 -17.770 25.120 1.00  94.96 0 A 1
ATOM   780 C C   . LEU A 1 125 ? 16.163 -18.871 24.062 1.00  95.10 0 A 1
ATOM   781 O O   . LEU A 1 125 ? 17.054 -19.048 23.231 1.00  93.88 0 A 1
ATOM   782 C CB  . LEU A 1 125 ? 16.093 -16.386 24.459 1.00  94.16 0 A 1
ATOM   783 C CG  . LEU A 1 125 ? 15.665 -15.263 25.416 1.00  91.54 0 A 1
ATOM   784 C CD1 . LEU A 1 125 ? 15.651 -13.932 24.649 1.00  90.32 0 A 1
ATOM   785 C CD2 . LEU A 1 125 ? 14.264 -15.477 25.982 1.00  90.09 0 A 1
ATOM   786 N N   . GLU A 1 126 ? 15.028 -19.589 24.107 1.00  95.63 0 A 1
ATOM   787 C CA  . GLU A 1 126 ? 14.619 -20.598 23.125 1.00  95.57 0 A 1
ATOM   788 C C   . GLU A 1 126 ? 13.538 -20.046 22.190 1.00  95.55 0 A 1
ATOM   789 O O   . GLU A 1 126 ? 13.494 -20.404 21.015 1.00  93.97 0 A 1
ATOM   790 C CB  . GLU A 1 126 ? 14.103 -21.838 23.860 1.00  94.48 0 A 1
ATOM   791 C CG  . GLU A 1 126 ? 15.189 -22.527 24.702 1.00  91.95 0 A 1
ATOM   792 C CD  . GLU A 1 126 ? 14.657 -23.691 25.554 1.00  90.83 0 A 1
ATOM   793 O OE1 . GLU A 1 126 ? 15.431 -24.196 26.399 1.00  84.13 0 A 1
ATOM   794 O OE2 . GLU A 1 126 ? 13.472 -24.083 25.449 1.00  85.55 -1 A 1
ATOM   795 N N   . VAL A 1 127 ? 12.695 -19.152 22.714 1.00  95.83 0 A 1
ATOM   796 C CA  . VAL A 1 127 ? 11.626 -18.501 21.960 1.00  95.83 0 A 1
ATOM   797 C C   . VAL A 1 127 ? 11.667 -16.997 22.219 1.00  95.74 0 A 1
ATOM   798 O O   . VAL A 1 127 ? 11.647 -16.571 23.372 1.00  94.77 0 A 1
ATOM   799 C CB  . VAL A 1 127 ? 10.248 -19.088 22.322 1.00  94.61 0 A 1
ATOM   800 C CG1 . VAL A 1 127 ?  9.136 -18.429 21.499 1.00  90.68 0 A 1
ATOM   801 C CG2 . VAL A 1 127 ? 10.188 -20.605 22.086 1.00  91.46 0 A 1
ATOM   802 N N   . LEU A 1 128 ? 11.674 -16.209 21.145 1.00  95.42 0 A 1
ATOM   803 C CA  . LEU A 1 128 ? 11.584 -14.757 21.213 1.00  95.72 0 A 1
ATOM   804 C C   . LEU A 1 128 ? 10.572 -14.246 20.186 1.00  95.99 0 A 1
ATOM   805 O O   . LEU A 1 128 ? 10.765 -14.440 18.988 1.00  95.22 0 A 1
ATOM   806 C CB  . LEU A 1 128 ? 12.990 -14.165 20.993 1.00  95.51 0 A 1
ATOM   807 C CG  . LEU A 1 128 ? 13.049 -12.629 20.966 1.00  95.05 0 A 1
ATOM   808 C CD1 . LEU A 1 128 ? 12.538 -11.983 22.258 1.00  92.72 0 A 1
ATOM   809 C CD2 . LEU A 1 128 ? 14.497 -12.180 20.769 1.00  92.25 0 A 1
ATOM   810 N N   . SER A 1 129 ?  9.533 -13.572 20.670 1.00  95.99 0 A 1
ATOM   811 C CA  . SER A 1 129 ?  8.626 -12.808 19.813 1.00  95.76 0 A 1
ATOM   812 C C   . SER A 1 129 ?  8.609 -11.343 20.223 1.00  95.47 0 A 1
ATOM   813 O O   . SER A 1 129 ?  8.329 -11.011 21.382 1.00  94.38 0 A 1
ATOM   814 C CB  . SER A 1 129 ?  7.215 -13.398 19.808 1.00  94.99 0 A 1
ATOM   815 O OG  . SER A 1 129 ?  6.366 -12.596 19.002 1.00  87.90 0 A 1
ATOM   816 N N   . LEU A 1 130 ?  8.894 -10.479 19.260 1.00  95.17 0 A 1
ATOM   817 C CA  . LEU A 1 130 ?  8.793 -9.027 19.351 1.00  94.86 0 A 1
ATOM   818 C C   . LEU A 1 130 ?  7.862 -8.475 18.262 1.00  94.44 0 A 1
ATOM   819 O O   . LEU A 1 130 ?  7.985 -7.315 17.878 1.00  91.79 0 A 1
ATOM   820 C CB  . LEU A 1 130 ? 10.205 -8.405 19.263 1.00  94.24 0 A 1
ATOM   821 C CG  . LEU A 1 130 ? 11.205 -8.832 20.358 1.00  94.00 0 A 1
ATOM   822 C CD1 . LEU A 1 130 ? 12.558 -8.163 20.101 1.00  92.32 0 A 1
ATOM   823 C CD2 . LEU A 1 130 ? 10.740 -8.427 21.752 1.00  91.84 0 A 1
ATOM   824 N N   . SER A 1 131 ?  6.949 -9.303 17.746 1.00  94.57 0 A 1
ATOM   825 C CA  . SER A 1 131 ?  6.117 -8.945 16.595 1.00  94.35 0 A 1
ATOM   826 C C   . SER A 1 131 ?  5.176 -7.776 16.881 1.00  93.63 0 A 1
ATOM   827 O O   . SER A 1 131 ?  4.766 -7.540 18.017 1.00  91.82 0 A 1
ATOM   828 C CB  . SER A 1 131 ?  5.344 -10.161 16.084 1.00  93.15 0 A 1
ATOM   829 O OG  . SER A 1 131 ?  4.392 -10.610 17.015 1.00  83.37 0 A 1
ATOM   830 N N   . SER A 1 132 ?  4.828 -7.036 15.845 1.00  92.73 0 A 1
ATOM   831 C CA  . SER A 1 132 ?  3.837 -5.955 15.872 1.00  92.18 0 A 1
ATOM   832 C C   . SER A 1 132 ?  4.017 -4.960 17.027 1.00  91.69 0 A 1
ATOM   833 O O   . SER A 1 132 ?  3.051 -4.584 17.685 1.00  89.00 0 A 1
ATOM   834 C CB  . SER A 1 132 ?  2.412 -6.528 15.859 1.00  90.41 0 A 1
ATOM   835 O OG  . SER A 1 132 ?  2.218 -7.397 14.775 1.00  83.39 0 A 1
ATOM   836 N N   . SER A 1 133 ?  5.264 -4.580 17.306 1.00  91.79 0 A 1
ATOM   837 C CA  . SER A 1 133 ?  5.601 -3.774 18.489 1.00  91.40 0 A 1
ATOM   838 C C   . SER A 1 133 ?  6.253 -2.423 18.167 1.00  90.49 0 A 1
ATOM   839 O O   . SER A 1 133 ?  6.651 -1.704 19.083 1.00  86.56 0 A 1
ATOM   840 C CB  . SER A 1 133 ?  6.433 -4.605 19.465 1.00  90.73 0 A 1
ATOM   841 O OG  . SER A 1 133 ?  5.657 -5.684 19.960 1.00  86.90 0 A 1
ATOM   842 N N   . GLY A 1 134 ?  6.329 -2.056 16.884 1.00  89.14 0 A 1
ATOM   843 C CA  . GLY A 1 134 ?  6.830 -0.754 16.436 1.00  87.76 0 A 1
ATOM   844 C C   . GLY A 1 134 ?  8.347 -0.574 16.542 1.00  88.42 0 A 1
ATOM   845 O O   . GLY A 1 134 ?  8.814  0.554 16.668 1.00  85.84 0 A 1
ATOM   846 N N   . PHE A 1 135 ?  9.111 -1.673 16.519 1.00  90.62 0 A 1
ATOM   847 C CA  . PHE A 1 135 ? 10.572 -1.596 16.521 1.00  91.35 0 A 1
ATOM   848 C C   . PHE A 1 135 ? 11.118 -1.056 15.197 1.00  90.62 0 A 1
ATOM   849 O O   . PHE A 1 135 ? 10.667 -1.446 14.126 1.00  88.99 0 A 1
ATOM   850 C CB  . PHE A 1 135 ? 11.189 -2.957 16.838 1.00  91.97 0 A 1
ATOM   851 C CG  . PHE A 1 135 ? 11.060 -3.367 18.285 1.00  92.91 0 A 1
ATOM   852 C CD1 . PHE A 1 135 ? 11.814 -2.706 19.274 1.00  91.36 0 A 1
ATOM   853 C CD2 . PHE A 1 135 ? 10.196 -4.408 18.655 1.00  91.42 0 A 1
ATOM   854 C CE1 . PHE A 1 135 ? 11.715 -3.086 20.622 1.00  90.66 0 A 1
ATOM   855 C CE2 . PHE A 1 135 ? 10.089 -4.798 20.007 1.00  90.68 0 A 1
ATOM   856 C CZ  . PHE A 1 135 ? 10.850 -4.134 20.981 1.00  91.69 0 A 1
ATOM   857 N N   . LEU A 1 136 ? 12.134 -0.218 15.302 1.00  90.52 0 A 1
ATOM   858 C CA  . LEU A 1 136 ? 12.770  0.493 14.205 1.00  89.33 0 A 1
ATOM   859 C C   . LEU A 1 136 ? 14.225  0.054 14.010 1.00  89.88 0 A 1
ATOM   860 O O   . LEU A 1 136 ? 14.836 -0.576 14.878 1.00  87.08 0 A 1
ATOM   861 C CB  . LEU A 1 136 ? 12.721  2.008 14.503 1.00  84.54 0 A 1
ATOM   862 C CG  . LEU A 1 136 ? 11.328  2.608 14.748 1.00  79.69 0 A 1
ATOM   863 C CD1 . LEU A 1 136 ? 11.477  4.064 15.193 1.00  72.58 0 A 1
ATOM   864 C CD2 . LEU A 1 136 ? 10.458  2.587 13.493 1.00  71.43 0 A 1
ATOM   865 N N   . ALA A 1 137 ? 14.802  0.487 12.896 1.00  89.06 0 A 1
ATOM   866 C CA  . ALA A 1 137 ? 16.220  0.338 12.575 1.00  89.92 0 A 1
ATOM   867 C C   . ALA A 1 137 ? 16.673 -1.128 12.444 1.00  91.07 0 A 1
ATOM   868 O O   . ALA A 1 137 ? 15.876 -2.035 12.196 1.00  89.47 0 A 1
ATOM   869 C CB  . ALA A 1 137 ? 17.049  1.195 13.551 1.00  87.10 0 A 1
ATOM   870 N N   . GLN A 1 138 ? 17.966 -1.363 12.543 1.00  92.23 0 A 1
ATOM   871 C CA  . GLN A 1 138 ? 18.563 -2.678 12.310 1.00  93.04 0 A 1
ATOM   872 C C   . GLN A 1 138 ? 18.470 -3.573 13.549 1.00  93.89 0 A 1
ATOM   873 O O   . GLN A 1 138 ? 18.631 -3.123 14.682 1.00  92.25 0 A 1
ATOM   874 C CB  . GLN A 1 138 ? 20.012 -2.536 11.853 1.00  90.58 0 A 1
ATOM   875 C CG  . GLN A 1 138 ? 20.120 -1.821 10.494 1.00  82.80 0 A 1
ATOM   876 C CD  . GLN A 1 138 ? 21.552 -1.750  9.965 1.00  78.98 0 A 1
ATOM   877 N NE2 . GLN A 1 138 ? 21.760 -1.137  8.823 1.00  65.89 0 A 1
ATOM   878 O OE1 . GLN A 1 138 ? 22.496 -2.241 10.552 1.00  70.69 0 A 1
ATOM   879 N N   . VAL A 1 139 ? 18.295 -4.879 13.314 1.00  93.96 0 A 1
ATOM   880 C CA  . VAL A 1 139 ? 18.427 -5.884 14.371 1.00  94.60 0 A 1
ATOM   881 C C   . VAL A 1 139 ? 19.895 -5.955 14.804 1.00  94.56 0 A 1
ATOM   882 O O   . VAL A 1 139 ? 20.774 -6.165 13.958 1.00  93.30 0 A 1
ATOM   883 C CB  . VAL A 1 139 ? 17.922 -7.259 13.921 1.00  94.27 0 A 1
ATOM   884 C CG1 . VAL A 1 139 ? 17.967 -8.255 15.084 1.00  91.77 0 A 1
ATOM   885 C CG2 . VAL A 1 139 ? 16.479 -7.186 13.422 1.00  92.28 0 A 1
ATOM   886 N N   . PRO A 1 140 ? 20.195 -5.810 16.105 1.00  94.99 0 A 1
ATOM   887 C CA  . PRO A 1 140 ? 21.565 -5.836 16.589 1.00  94.44 0 A 1
ATOM   888 C C   . PRO A 1 140 ? 22.273 -7.158 16.287 1.00  94.35 0 A 1
ATOM   889 O O   . PRO A 1 140 ? 21.728 -8.239 16.518 1.00  92.95 0 A 1
ATOM   890 C CB  . PRO A 1 140 ? 21.485 -5.601 18.099 1.00  92.78 0 A 1
ATOM   891 C CG  . PRO A 1 140 ? 20.158 -4.872 18.275 1.00  90.26 0 A 1
ATOM   892 C CD  . PRO A 1 140 ? 19.286 -5.476 17.182 1.00  93.63 0 A 1
ATOM   893 N N   . PHE A 1 141 ? 23.535 -7.084 15.883 1.00  93.72 0 A 1
ATOM   894 C CA  . PHE A 1 141 ? 24.346 -8.284 15.641 1.00  92.87 0 A 1
ATOM   895 C C   . PHE A 1 141 ? 24.496 -9.181 16.883 1.00  92.81 0 A 1
ATOM   896 O O   . PHE A 1 141 ? 24.698 -10.390 16.763 1.00  90.45 0 A 1
ATOM   897 C CB  . PHE A 1 141 ? 25.711 -7.860 15.103 1.00  90.07 0 A 1
ATOM   898 C CG  . PHE A 1 141 ? 26.524 -9.020 14.587 1.00  84.99 0 A 1
ATOM   899 C CD1 . PHE A 1 141 ? 27.535 -9.602 15.381 1.00  76.32 0 A 1
ATOM   900 C CD2 . PHE A 1 141 ? 26.253 -9.555 13.309 1.00  74.70 0 A 1
ATOM   901 C CE1 . PHE A 1 141 ? 28.275 -10.697 14.902 1.00  68.40 0 A 1
ATOM   902 C CE2 . PHE A 1 141 ? 26.983 -10.645 12.829 1.00  66.78 0 A 1
ATOM   903 C CZ  . PHE A 1 141 ? 27.997 -11.215 13.626 1.00  67.93 0 A 1
ATOM   904 N N   . SER A 1 142 ? 24.302 -8.631 18.090 1.00  93.34 0 A 1
ATOM   905 C CA  . SER A 1 142 ? 24.312 -9.396 19.339 1.00  92.93 0 A 1
ATOM   906 C C   . SER A 1 142 ? 23.218 -10.469 19.421 1.00  93.31 0 A 1
ATOM   907 O O   . SER A 1 142 ? 23.361 -11.390 20.227 1.00  91.41 0 A 1
ATOM   908 C CB  . SER A 1 142 ? 24.205 -8.455 20.541 1.00  90.96 0 A 1
ATOM   909 O OG  . SER A 1 142 ? 22.973 -7.766 20.525 1.00  84.64 0 A 1
ATOM   910 N N   . PHE A 1 143 ? 22.173 -10.432 18.589 1.00  92.97 0 A 1
ATOM   911 C CA  . PHE A 1 143 ? 21.205 -11.523 18.459 1.00  93.44 0 A 1
ATOM   912 C C   . PHE A 1 143 ? 21.872 -12.851 18.079 1.00  93.36 0 A 1
ATOM   913 O O   . PHE A 1 143 ? 21.399 -13.908 18.474 1.00  90.71 0 A 1
ATOM   914 C CB  . PHE A 1 143 ? 20.131 -11.167 17.427 1.00  92.61 0 A 1
ATOM   915 C CG  . PHE A 1 143 ? 18.906 -10.498 18.012 1.00  93.55 0 A 1
ATOM   916 C CD1 . PHE A 1 143 ? 17.632 -11.082 17.827 1.00  88.61 0 A 1
ATOM   917 C CD2 . PHE A 1 143 ? 19.008 -9.315 18.760 1.00  88.15 0 A 1
ATOM   918 C CE1 . PHE A 1 143 ? 16.493 -10.495 18.383 1.00  86.74 0 A 1
ATOM   919 C CE2 . PHE A 1 143 ? 17.867 -8.725 19.323 1.00  86.63 0 A 1
ATOM   920 C CZ  . PHE A 1 143 ? 16.604 -9.313 19.136 1.00  89.42 0 A 1
ATOM   921 N N   . SER A 1 144 ? 23.012 -12.804 17.407 1.00  93.65 0 A 1
ATOM   922 C CA  . SER A 1 144 ? 23.789 -14.004 17.092 1.00  92.77 0 A 1
ATOM   923 C C   . SER A 1 144 ? 24.302 -14.771 18.329 1.00  92.70 0 A 1
ATOM   924 O O   . SER A 1 144 ? 24.665 -15.943 18.217 1.00  89.64 0 A 1
ATOM   925 C CB  . SER A 1 144 ? 24.951 -13.660 16.162 1.00  90.45 0 A 1
ATOM   926 O OG  . SER A 1 144 ? 25.947 -12.891 16.801 1.00  78.88 0 A 1
ATOM   927 N N   . ASN A 1 145 ? 24.269 -14.157 19.514 1.00  93.34 0 A 1
ATOM   928 C CA  . ASN A 1 145 ? 24.603 -14.805 20.779 1.00  93.04 0 A 1
ATOM   929 C C   . ASN A 1 145 ? 23.472 -15.708 21.298 1.00  93.49 0 A 1
ATOM   930 O O   . ASN A 1 145 ? 23.716 -16.546 22.176 1.00  90.90 0 A 1
ATOM   931 C CB  . ASN A 1 145 ? 24.940 -13.736 21.837 1.00  91.32 0 A 1
ATOM   932 C CG  . ASN A 1 145 ? 26.130 -12.860 21.480 1.00  88.29 0 A 1
ATOM   933 N ND2 . ASN A 1 145 ? 26.221 -11.713 22.114 1.00  78.74 0 A 1
ATOM   934 O OD1 . ASN A 1 145 ? 26.980 -13.182 20.675 1.00  80.26 0 A 1
ATOM   935 N N   . LEU A 1 146 ? 22.245 -15.571 20.784 1.00  93.84 0 A 1
ATOM   936 C CA  . LEU A 1 146 ? 21.058 -16.313 21.224 1.00  94.37 0 A 1
ATOM   937 C C   . LEU A 1 146 ? 21.029 -17.732 20.629 1.00  94.39 0 A 1
ATOM   938 O O   . LEU A 1 146 ? 20.054 -18.173 20.019 1.00  91.85 0 A 1
ATOM   939 C CB  . LEU A 1 146 ? 19.787 -15.498 20.905 1.00  94.06 0 A 1
ATOM   940 C CG  . LEU A 1 146 ? 19.756 -14.060 21.463 1.00  93.85 0 A 1
ATOM   941 C CD1 . LEU A 1 146 ? 18.429 -13.394 21.095 1.00  91.08 0 A 1
ATOM   942 C CD2 . LEU A 1 146 ? 19.899 -14.025 22.983 1.00  90.60 0 A 1
ATOM   943 N N   . SER A 1 147 ? 22.104 -18.474 20.831 1.00  94.77 0 A 1
ATOM   944 C CA  . SER A 1 147 ? 22.366 -19.761 20.169 1.00  94.05 0 A 1
ATOM   945 C C   . SER A 1 147 ? 21.393 -20.892 20.528 1.00  94.23 0 A 1
ATOM   946 O O   . SER A 1 147 ? 21.447 -21.963 19.926 1.00  91.54 0 A 1
ATOM   947 C CB  . SER A 1 147 ? 23.805 -20.195 20.483 1.00  91.95 0 A 1
ATOM   948 O OG  . SER A 1 147 ? 23.972 -20.397 21.873 1.00  85.15 0 A 1
ATOM   949 N N   . MET A 1 148 ? 20.501 -20.666 21.521 1.00  94.68 0 A 1
ATOM   950 C CA  . MET A 1 148 ? 19.461 -21.611 21.926 1.00  94.91 0 A 1
ATOM   951 C C   . MET A 1 148 ? 18.114 -21.358 21.241 1.00  95.50 0 A 1
ATOM   952 O O   . MET A 1 148 ? 17.220 -22.196 21.394 1.00  93.87 0 A 1
ATOM   953 C CB  . MET A 1 148 ? 19.300 -21.605 23.447 1.00  93.77 0 A 1
ATOM   954 C CG  . MET A 1 148 ? 20.537 -22.113 24.190 1.00  90.66 0 A 1
ATOM   955 S SD  . MET A 1 148 ? 21.034 -23.821 23.777 1.00  84.72 0 A 1
ATOM   956 C CE  . MET A 1 148 ? 22.044 -24.181 25.231 1.00  72.74 0 A 1
ATOM   957 N N   . LEU A 1 149 ? 17.963 -20.278 20.488 1.00  94.81 0 A 1
ATOM   958 C CA  . LEU A 1 149 ? 16.703 -19.948 19.835 1.00  95.26 0 A 1
ATOM   959 C C   . LEU A 1 149 ? 16.248 -21.058 18.886 1.00  95.55 0 A 1
ATOM   960 O O   . LEU A 1 149 ? 16.958 -21.462 17.965 1.00  94.46 0 A 1
ATOM   961 C CB  . LEU A 1 149 ? 16.789 -18.614 19.073 1.00  94.26 0 A 1
ATOM   962 C CG  . LEU A 1 149 ? 16.672 -17.355 19.951 1.00  91.07 0 A 1
ATOM   963 C CD1 . LEU A 1 149 ? 16.855 -16.117 19.066 1.00  89.27 0 A 1
ATOM   964 C CD2 . LEU A 1 149 ? 15.304 -17.232 20.623 1.00  88.37 0 A 1
ATOM   965 N N   . SER A 1 150 ? 15.017 -21.524 19.127 1.00  96.11 0 A 1
ATOM   966 C CA  . SER A 1 150 ? 14.266 -22.396 18.236 1.00  95.79 0 A 1
ATOM   967 C C   . SER A 1 150 ? 13.251 -21.616 17.397 1.00  96.08 0 A 1
ATOM   968 O O   . SER A 1 150 ? 12.977 -21.999 16.264 1.00  94.50 0 A 1
ATOM   969 C CB  . SER A 1 150 ? 13.553 -23.475 19.055 1.00  93.89 0 A 1
ATOM   970 O OG  . SER A 1 150 ? 12.850 -24.364 18.212 1.00  82.30 0 A 1
ATOM   971 N N   . ALA A 1 151 ? 12.696 -20.537 17.951 1.00  96.07 0 A 1
ATOM   972 C CA  . ALA A 1 151 ? 11.736 -19.685 17.267 1.00  96.11 0 A 1
ATOM   973 C C   . ALA A 1 151 ? 12.066 -18.203 17.478 1.00  96.15 0 A 1
ATOM   974 O O   . ALA A 1 151 ? 12.280 -17.769 18.610 1.00  95.17 0 A 1
ATOM   975 C CB  . ALA A 1 151 ? 10.329 -20.040 17.732 1.00  95.28 0 A 1
ATOM   976 N N   . LEU A 1 152 ? 12.072 -17.452 16.385 1.00  96.08 0 A 1
ATOM   977 C CA  . LEU A 1 152 ? 12.256 -16.012 16.362 1.00  96.32 0 A 1
ATOM   978 C C   . LEU A 1 152 ? 11.180 -15.379 15.483 1.00  96.54 0 A 1
ATOM   979 O O   . LEU A 1 152 ? 11.147 -15.630 14.280 1.00  95.88 0 A 1
ATOM   980 C CB  . LEU A 1 152 ? 13.674 -15.696 15.868 1.00  96.07 0 A 1
ATOM   981 C CG  . LEU A 1 152 ? 13.984 -14.190 15.742 1.00  95.65 0 A 1
ATOM   982 C CD1 . LEU A 1 152 ? 13.829 -13.449 17.063 1.00  93.85 0 A 1
ATOM   983 C CD2 . LEU A 1 152 ? 15.432 -14.023 15.272 1.00  93.52 0 A 1
ATOM   984 N N   . ASP A 1 153 ? 10.340 -14.560 16.101 1.00  96.39 0 A 1
ATOM   985 C CA  . ASP A 1 153 ?  9.315 -13.775 15.419 1.00  96.23 0 A 1
ATOM   986 C C   . ASP A 1 153 ?  9.604 -12.285 15.613 1.00  96.08 0 A 1
ATOM   987 O O   . ASP A 1 153 ?  9.543 -11.751 16.727 1.00  95.06 0 A 1
ATOM   988 C CB  . ASP A 1 153 ?  7.934 -14.204 15.916 1.00  95.83 0 A 1
ATOM   989 C CG  . ASP A 1 153 ?  6.778 -13.452 15.254 1.00  94.36 0 A 1
ATOM   990 O OD1 . ASP A 1 153 ?  7.036 -12.680 14.305 1.00  90.94 0 A 1
ATOM   991 O OD2 . ASP A 1 153 ?  5.646 -13.614 15.748 1.00  89.71 -1 A 1
ATOM   992 N N   . LEU A 1 154 ?  9.962 -11.626 14.518 1.00  96.19 0 A 1
ATOM   993 C CA  . LEU A 1 154 ? 10.199 -10.186 14.419 1.00  95.89 0 A 1
ATOM   994 C C   . LEU A 1 154 ?  9.221 -9.530 13.430 1.00  94.90 0 A 1
ATOM   995 O O   . LEU A 1 154 ?  9.457 -8.397 13.014 1.00  92.42 0 A 1
ATOM   996 C CB  . LEU A 1 154 ? 11.660 -9.928 14.008 1.00  95.70 0 A 1
ATOM   997 C CG  . LEU A 1 154 ? 12.733 -10.449 14.980 1.00  95.45 0 A 1
ATOM   998 C CD1 . LEU A 1 154 ? 14.117 -10.118 14.425 1.00  94.15 0 A 1
ATOM   999 C CD2 . LEU A 1 154 ? 12.628 -9.810 16.363 1.00  93.60 0 A 1
ATOM   1000 N N   . SER A 1 155 ?  8.152 -10.232 13.056 1.00  94.94 0 A 1
ATOM   1001 C CA  . SER A 1 155 ?  7.220 -9.775 12.029 1.00  94.60 0 A 1
ATOM   1002 C C   . SER A 1 155 ?  6.498 -8.480 12.416 1.00  93.62 0 A 1
ATOM   1003 O O   . SER A 1 155 ?  6.365 -8.138 13.591 1.00  92.23 0 A 1
ATOM   1004 C CB  . SER A 1 155 ?  6.215 -10.886 11.701 1.00  94.18 0 A 1
ATOM   1005 O OG  . SER A 1 155 ?  5.363 -11.143 12.794 1.00  91.67 0 A 1
ATOM   1006 N N   . LYS A 1 156 ?  6.016 -7.751 11.405 1.00  92.60 0 A 1
ATOM   1007 C CA  . LYS A 1 156 ?  5.177 -6.555 11.568 1.00  91.95 0 A 1
ATOM   1008 C C   . LYS A 1 156 ?  5.819 -5.476 12.445 1.00  91.38 0 A 1
ATOM   1009 O O   . LYS A 1 156 ?  5.239 -5.000 13.418 1.00  89.06 0 A 1
ATOM   1010 C CB  . LYS A 1 156 ?  3.763 -6.941 12.027 1.00  90.60 0 A 1
ATOM   1011 C CG  . LYS A 1 156 ?  3.094 -7.939 11.078 1.00  87.54 0 A 1
ATOM   1012 C CD  . LYS A 1 156 ?  1.650 -8.223 11.493 1.00  81.93 0 A 1
ATOM   1013 C CE  . LYS A 1 156 ?  1.099 -9.241 10.496 1.00  75.38 0 A 1
ATOM   1014 N NZ  . LYS A 1 156 ? -0.363 -9.418 10.596 1.00  66.01 1 A 1
ATOM   1015 N N   . ASN A 1 157 ?  7.038 -5.110 12.081 1.00  90.86 0 A 1
ATOM   1016 C CA  . ASN A 1 157 ?  7.775 -3.984 12.641 1.00  90.62 0 A 1
ATOM   1017 C C   . ASN A 1 157 ?  8.264 -3.074 11.500 1.00  88.61 0 A 1
ATOM   1018 O O   . ASN A 1 157 ?  7.916 -3.281 10.343 1.00  85.01 0 A 1
ATOM   1019 C CB  . ASN A 1 157 ?  8.914 -4.528 13.532 1.00  91.79 0 A 1
ATOM   1020 C CG  . ASN A 1 157 ?  8.440 -5.084 14.858 1.00  92.65 0 A 1
ATOM   1021 N ND2 . ASN A 1 157 ?  8.449 -6.385 15.023 1.00  88.98 0 A 1
ATOM   1022 O OD1 . ASN A 1 157 ?  8.105 -4.354 15.779 1.00  88.85 0 A 1
ATOM   1023 N N   . GLU A 1 158 ?  9.097 -2.109 11.824 1.00  89.31 0 A 1
ATOM   1024 C CA  . GLU A 1 158 ?  9.749 -1.198 10.868 1.00  88.45 0 A 1
ATOM   1025 C C   . GLU A 1 158 ? 11.263 -1.473 10.789 1.00  89.56 0 A 1
ATOM   1026 O O   . GLU A 1 158 ? 12.103 -0.572 10.764 1.00  87.91 0 A 1
ATOM   1027 C CB  . GLU A 1 158 ?  9.444  0.260 11.273 1.00  85.82 0 A 1
ATOM   1028 C CG  . GLU A 1 158 ?  7.942  0.612 11.365 1.00  82.60 0 A 1
ATOM   1029 C CD  . GLU A 1 158 ?  7.225  0.621 10.018 1.00  76.39 0 A 1
ATOM   1030 O OE1 . GLU A 1 158 ?  6.035  0.254  9.996 1.00  69.76 0 A 1
ATOM   1031 O OE2 . GLU A 1 158 ?  7.847  1.057  9.031 1.00  67.44 -1 A 1
ATOM   1032 N N   . LEU A 1 159 ? 11.626 -2.767 10.837 1.00  91.13 0 A 1
ATOM   1033 C CA  . LEU A 1 159 ? 13.024 -3.204 10.871 1.00  92.21 0 A 1
ATOM   1034 C C   . LEU A 1 159 ? 13.662 -3.102  9.486 1.00  91.53 0 A 1
ATOM   1035 O O   . LEU A 1 159 ? 13.063 -3.464  8.476 1.00  90.40 0 A 1
ATOM   1036 C CB  . LEU A 1 159 ? 13.146 -4.623 11.430 1.00  93.36 0 A 1
ATOM   1037 C CG  . LEU A 1 159 ? 12.676 -4.768 12.886 1.00  93.49 0 A 1
ATOM   1038 C CD1 . LEU A 1 159 ? 12.637 -6.254 13.267 1.00  92.84 0 A 1
ATOM   1039 C CD2 . LEU A 1 159 ? 13.616 -4.058 13.865 1.00  92.56 0 A 1
ATOM   1040 N N   . THR A 1 160 ? 14.924 -2.678  9.468 1.00  91.84 0 A 1
ATOM   1041 C CA  . THR A 1 160 ? 15.701 -2.444  8.242 1.00  91.25 0 A 1
ATOM   1042 C C   . THR A 1 160 ? 17.003 -3.246  8.227 1.00  91.61 0 A 1
ATOM   1043 O O   . THR A 1 160 ? 17.370 -3.913  9.202 1.00  90.56 0 A 1
ATOM   1044 C CB  . THR A 1 160 ? 15.989 -0.941  8.064 1.00  88.98 0 A 1
ATOM   1045 C CG2 . THR A 1 160 ? 14.736 -0.076  7.989 1.00  83.02 0 A 1
ATOM   1046 O OG1 . THR A 1 160 ? 16.776 -0.463  9.125 1.00  83.49 0 A 1
ATOM   1047 N N   . GLY A 1 161 ? 17.723 -3.164  7.117 1.00  91.53 0 A 1
ATOM   1048 C CA  . GLY A 1 161 ? 19.031 -3.789  6.956 1.00  91.30 0 A 1
ATOM   1049 C C   . GLY A 1 161 ? 18.950 -5.242  6.481 1.00  92.06 0 A 1
ATOM   1050 O O   . GLY A 1 161 ? 18.021 -5.625  5.767 1.00  90.52 0 A 1
ATOM   1051 N N   . SER A 1 162 ? 19.952 -6.036  6.826 1.00  91.60 0 A 1
ATOM   1052 C CA  . SER A 1 162 ? 20.083 -7.423  6.364 1.00  91.97 0 A 1
ATOM   1053 C C   . SER A 1 162 ? 19.770 -8.437  7.463 1.00  92.94 0 A 1
ATOM   1054 O O   . SER A 1 162 ? 19.749 -8.119  8.650 1.00  91.65 0 A 1
ATOM   1055 C CB  . SER A 1 162 ? 21.493 -7.649  5.805 1.00  89.32 0 A 1
ATOM   1056 O OG  . SER A 1 162 ? 22.457 -7.663  6.842 1.00  81.44 0 A 1
ATOM   1057 N N   . LEU A 1 163 ? 19.616 -9.703  7.067 1.00  92.28 0 A 1
ATOM   1058 C CA  . LEU A 1 163 ? 19.395 -10.829  7.983 1.00  92.97 0 A 1
ATOM   1059 C C   . LEU A 1 163 ? 20.689 -11.362  8.630 1.00  92.61 0 A 1
ATOM   1060 O O   . LEU A 1 163 ? 20.735 -12.506  9.093 1.00  89.56 0 A 1
ATOM   1061 C CB  . LEU A 1 163 ? 18.614 -11.938  7.248 1.00  92.30 0 A 1
ATOM   1062 C CG  . LEU A 1 163 ? 17.252 -11.499  6.664 1.00  92.53 0 A 1
ATOM   1063 C CD1 . LEU A 1 163 ? 16.598 -12.686  5.964 1.00  90.59 0 A 1
ATOM   1064 C CD2 . LEU A 1 163 ? 16.294 -10.991  7.749 1.00  90.31 0 A 1
ATOM   1065 N N   . SER A 1 164 ? 21.751 -10.561  8.694 1.00  92.13 0 A 1
ATOM   1066 C CA  . SER A 1 164 ? 23.050 -10.993  9.236 1.00  91.56 0 A 1
ATOM   1067 C C   . SER A 1 164 ? 23.013 -11.407 10.715 1.00  92.32 0 A 1
ATOM   1068 O O   . SER A 1 164 ? 23.855 -12.184 11.158 1.00  89.70 0 A 1
ATOM   1069 C CB  . SER A 1 164 ? 24.087 -9.894  9.038 1.00  88.61 0 A 1
ATOM   1070 O OG  . SER A 1 164 ? 23.699 -8.689  9.669 1.00  77.73 0 A 1
ATOM   1071 N N   . PHE A 1 165 ? 22.003 -10.944 11.455 1.00  92.65 0 A 1
ATOM   1072 C CA  . PHE A 1 165 ? 21.803 -11.265 12.871 1.00  93.44 0 A 1
ATOM   1073 C C   . PHE A 1 165 ? 21.452 -12.734 13.137 1.00  94.14 0 A 1
ATOM   1074 O O   . PHE A 1 165 ? 21.597 -13.187 14.265 1.00  92.89 0 A 1
ATOM   1075 C CB  . PHE A 1 165 ? 20.726 -10.335 13.446 1.00  93.12 0 A 1
ATOM   1076 C CG  . PHE A 1 165 ? 19.345 -10.548 12.859 1.00  94.80 0 A 1
ATOM   1077 C CD1 . PHE A 1 165 ? 18.894 -9.754 11.787 1.00  93.37 0 A 1
ATOM   1078 C CD2 . PHE A 1 165 ? 18.499 -11.538 13.378 1.00  93.48 0 A 1
ATOM   1079 C CE1 . PHE A 1 165 ? 17.619 -9.951 11.243 1.00  92.41 0 A 1
ATOM   1080 C CE2 . PHE A 1 165 ? 17.223 -11.745 12.838 1.00  92.31 0 A 1
ATOM   1081 C CZ  . PHE A 1 165 ? 16.783 -10.950 11.770 1.00  93.28 0 A 1
ATOM   1082 N N   . VAL A 1 166 ? 21.024 -13.496 12.124 1.00  93.60 0 A 1
ATOM   1083 C CA  . VAL A 1 166 ? 20.709 -14.932 12.291 1.00  93.47 0 A 1
ATOM   1084 C C   . VAL A 1 166 ? 21.955 -15.820 12.396 1.00  92.74 0 A 1
ATOM   1085 O O   . VAL A 1 166 ? 21.855 -17.032 12.596 1.00  89.92 0 A 1
ATOM   1086 C CB  . VAL A 1 166 ? 19.741 -15.475 11.218 1.00  92.38 0 A 1
ATOM   1087 C CG1 . VAL A 1 166 ? 18.505 -14.603 11.069 1.00  87.39 0 A 1
ATOM   1088 C CG2 . VAL A 1 166 ? 20.399 -15.670  9.851 1.00  88.17 0 A 1
ATOM   1089 N N   . ARG A 1 167 ? 23.130 -15.224 12.305 1.00  92.68 0 A 1
ATOM   1090 C CA  . ARG A 1 167 ? 24.399 -15.940 12.440 1.00  91.33 0 A 1
ATOM   1091 C C   . ARG A 1 167 ? 24.455 -16.697 13.765 1.00  89.72 0 A 1
ATOM   1092 O O   . ARG A 1 167 ? 24.134 -16.155 14.811 1.00  81.39 0 A 1
ATOM   1093 C CB  . ARG A 1 167 ? 25.547 -14.931 12.298 1.00  88.58 0 A 1
ATOM   1094 C CG  . ARG A 1 167 ? 26.904 -15.641 12.231 1.00  80.38 0 A 1
ATOM   1095 C CD  . ARG A 1 167 ? 28.018 -14.621 12.062 1.00  76.86 0 A 1
ATOM   1096 N NE  . ARG A 1 167 ? 29.323 -15.284 12.006 1.00  66.32 0 A 1
ATOM   1097 C CZ  . ARG A 1 167 ? 30.490 -14.696 11.780 1.00  59.41 0 A 1
ATOM   1098 N NH1 . ARG A 1 167 ? 30.566 -13.404 11.604 1.00  54.38 1 A 1
ATOM   1099 N NH2 . ARG A 1 167 ? 31.578 -15.400 11.731 1.00  51.16 0 A 1
ATOM   1100 N N   . ASN A 1 168 ? 24.915 -17.950 13.716 1.00  90.99 0 A 1
ATOM   1101 C CA  . ASN A 1 168 ? 25.018 -18.876 14.851 1.00  90.63 0 A 1
ATOM   1102 C C   . ASN A 1 168 ? 23.689 -19.387 15.434 1.00  91.98 0 A 1
ATOM   1103 O O   . ASN A 1 168 ? 23.736 -20.223 16.347 1.00  88.22 0 A 1
ATOM   1104 C CB  . ASN A 1 168 ? 25.942 -18.312 15.948 1.00  86.56 0 A 1
ATOM   1105 C CG  . ASN A 1 168 ? 27.322 -17.917 15.481 1.00  80.40 0 A 1
ATOM   1106 N ND2 . ASN A 1 168 ? 27.900 -16.925 16.124 1.00  70.21 0 A 1
ATOM   1107 O OD1 . ASN A 1 168 ? 27.906 -18.495 14.579 1.00  71.63 0 A 1
ATOM   1108 N N   . LEU A 1 169 ? 22.519 -18.999 14.911 1.00  92.96 0 A 1
ATOM   1109 C CA  . LEU A 1 169 ? 21.212 -19.478 15.381 1.00  93.85 0 A 1
ATOM   1110 C C   . LEU A 1 169 ? 20.885 -20.892 14.847 1.00  93.94 0 A 1
ATOM   1111 O O   . LEU A 1 169 ? 19.810 -21.162 14.326 1.00  91.33 0 A 1
ATOM   1112 C CB  . LEU A 1 169 ? 20.114 -18.453 15.066 1.00  93.60 0 A 1
ATOM   1113 C CG  . LEU A 1 169 ? 20.369 -17.014 15.577 1.00  93.55 0 A 1
ATOM   1114 C CD1 . LEU A 1 169 ? 19.118 -16.165 15.352 1.00  90.24 0 A 1
ATOM   1115 C CD2 . LEU A 1 169 ? 20.721 -16.959 17.058 1.00  90.04 0 A 1
ATOM   1116 N N   . ARG A 1 170 ? 21.824 -21.822 14.994 1.00  94.60 0 A 1
ATOM   1117 C CA  . ARG A 1 170 ? 21.783 -23.156 14.357 1.00  94.04 0 A 1
ATOM   1118 C C   . ARG A 1 170 ? 20.620 -24.050 14.801 1.00  94.60 0 A 1
ATOM   1119 O O   . ARG A 1 170 ? 20.361 -25.052 14.154 1.00  91.50 0 A 1
ATOM   1120 C CB  . ARG A 1 170 ? 23.103 -23.895 14.604 1.00  91.44 0 A 1
ATOM   1121 C CG  . ARG A 1 170 ? 24.276 -23.203 13.920 1.00  84.08 0 A 1
ATOM   1122 C CD  . ARG A 1 170 ? 25.539 -24.050 14.094 1.00  75.27 0 A 1
ATOM   1123 N NE  . ARG A 1 170 ? 26.673 -23.445 13.396 1.00  67.03 0 A 1
ATOM   1124 C CZ  . ARG A 1 170 ? 27.895 -23.945 13.278 1.00  59.02 0 A 1
ATOM   1125 N NH1 . ARG A 1 170 ? 28.223 -25.071 13.853 1.00  53.94 1 A 1
ATOM   1126 N NH2 . ARG A 1 170 ? 28.784 -23.315 12.568 1.00  52.37 0 A 1
ATOM   1127 N N   . LYS A 1 171 ? 19.950 -23.728 15.930 1.00  95.12 0 A 1
ATOM   1128 C CA  . LYS A 1 171 ? 18.788 -24.469 16.432 1.00  95.47 0 A 1
ATOM   1129 C C   . LYS A 1 171 ? 17.454 -23.920 15.913 1.00  96.05 0 A 1
ATOM   1130 O O   . LYS A 1 171 ? 16.415 -24.486 16.240 1.00  94.46 0 A 1
ATOM   1131 C CB  . LYS A 1 171 ? 18.788 -24.495 17.967 1.00  94.46 0 A 1
ATOM   1132 C CG  . LYS A 1 171 ? 19.966 -25.290 18.539 1.00  91.20 0 A 1
ATOM   1133 C CD  . LYS A 1 171 ? 19.806 -25.384 20.057 1.00  85.75 0 A 1
ATOM   1134 C CE  . LYS A 1 171 ? 20.917 -26.214 20.690 1.00  77.14 0 A 1
ATOM   1135 N NZ  . LYS A 1 171 ? 20.709 -26.323 22.143 1.00  67.66 1 A 1
ATOM   1136 N N   . LEU A 1 172 ? 17.481 -22.837 15.147 1.00  95.48 0 A 1
ATOM   1137 C CA  . LEU A 1 172 ? 16.292 -22.138 14.702 1.00  96.08 0 A 1
ATOM   1138 C C   . LEU A 1 172 ? 15.438 -23.039 13.798 1.00  96.31 0 A 1
ATOM   1139 O O   . LEU A 1 172 ? 15.937 -23.611 12.823 1.00  95.31 0 A 1
ATOM   1140 C CB  . LEU A 1 172 ? 16.702 -20.825 14.016 1.00  95.31 0 A 1
ATOM   1141 C CG  . LEU A 1 172 ? 15.628 -19.737 14.078 1.00  92.12 0 A 1
ATOM   1142 C CD1 . LEU A 1 172 ? 15.459 -19.172 15.486 1.00  90.10 0 A 1
ATOM   1143 C CD2 . LEU A 1 172 ? 16.038 -18.568 13.174 1.00  89.17 0 A 1
ATOM   1144 N N   . ARG A 1 173 ? 14.160 -23.191 14.168 1.00  96.95 0 A 1
ATOM   1145 C CA  . ARG A 1 173 ? 13.142 -23.945 13.425 1.00  96.95 0 A 1
ATOM   1146 C C   . ARG A 1 173 ? 12.127 -23.025 12.776 1.00  96.95 0 A 1
ATOM   1147 O O   . ARG A 1 173 ? 11.644 -23.335 11.700 1.00  95.79 0 A 1
ATOM   1148 C CB  . ARG A 1 173 ? 12.432 -24.939 14.347 1.00  96.18 0 A 1
ATOM   1149 C CG  . ARG A 1 173 ? 13.388 -25.980 14.952 1.00  93.06 0 A 1
ATOM   1150 C CD  . ARG A 1 173 ? 12.636 -26.973 15.839 1.00  89.76 0 A 1
ATOM   1151 N NE  . ARG A 1 173 ? 11.773 -27.856 15.041 1.00  80.17 0 A 1
ATOM   1152 C CZ  . ARG A 1 173 ? 10.731 -28.566 15.475 1.00  72.10 0 A 1
ATOM   1153 N NH1 . ARG A 1 173 ? 10.366 -28.544 16.724 1.00  64.53 1 A 1
ATOM   1154 N NH2 . ARG A 1 173 ? 10.059 -29.307 14.653 1.00  63.73 0 A 1
ATOM   1155 N N   . VAL A 1 174 ? 11.830 -21.910 13.425 1.00  96.70 0 A 1
ATOM   1156 C CA  . VAL A 1 174 ? 10.868 -20.916 12.958 1.00  96.65 0 A 1
ATOM   1157 C C   . VAL A 1 174 ? 11.561 -19.566 12.882 1.00  96.50 0 A 1
ATOM   1158 O O   . VAL A 1 174 ? 12.116 -19.109 13.887 1.00  95.70 0 A 1
ATOM   1159 C CB  . VAL A 1 174 ?  9.639 -20.852 13.887 1.00  95.87 0 A 1
ATOM   1160 C CG1 . VAL A 1 174 ?  8.619 -19.813 13.409 1.00  93.48 0 A 1
ATOM   1161 C CG2 . VAL A 1 174 ?  8.935 -22.212 13.971 1.00  94.20 0 A 1
ATOM   1162 N N   . LEU A 1 175 ? 11.534 -18.945 11.705 1.00  96.68 0 A 1
ATOM   1163 C CA  . LEU A 1 175 ? 11.981 -17.575 11.494 1.00  96.77 0 A 1
ATOM   1164 C C   . LEU A 1 175 ? 10.893 -16.817 10.747 1.00  96.80 0 A 1
ATOM   1165 O O   . LEU A 1 175 ? 10.642 -17.108  9.574 1.00  96.15 0 A 1
ATOM   1166 C CB  . LEU A 1 175 ? 13.317 -17.578 10.735 1.00  96.51 0 A 1
ATOM   1167 C CG  . LEU A 1 175 ? 13.868 -16.171 10.420 1.00  96.13 0 A 1
ATOM   1168 C CD1 . LEU A 1 175 ? 14.133 -15.341 11.677 1.00  94.45 0 A 1
ATOM   1169 C CD2 . LEU A 1 175 ? 15.191 -16.303  9.665 1.00  94.12 0 A 1
ATOM   1170 N N   . ASP A 1 176 ? 10.288 -15.862 11.431 1.00  96.16 0 A 1
ATOM   1171 C CA  . ASP A 1 176 ?  9.356 -14.924 10.824 1.00  96.00 0 A 1
ATOM   1172 C C   . ASP A 1 176 ?  9.918 -13.508 10.912 1.00  95.95 0 A 1
ATOM   1173 O O   . ASP A 1 176 ? 10.128 -12.966 11.999 1.00  95.01 0 A 1
ATOM   1174 C CB  . ASP A 1 176 ?  7.958 -15.053 11.456 1.00  95.50 0 A 1
ATOM   1175 C CG  . ASP A 1 176 ?  6.879 -14.480 10.540 1.00  94.55 0 A 1
ATOM   1176 O OD1 . ASP A 1 176 ?  7.193 -13.564  9.749 1.00  91.32 0 A 1
ATOM   1177 O OD2 . ASP A 1 176 ?  5.746 -15.019 10.547 1.00  90.29 -1 A 1
ATOM   1178 N N   . VAL A 1 177 ? 10.222 -12.934  9.754 1.00  96.16 0 A 1
ATOM   1179 C CA  . VAL A 1 177 ? 10.674 -11.545  9.592 1.00  95.68 0 A 1
ATOM   1180 C C   . VAL A 1 177 ?  9.782 -10.793  8.611 1.00  94.62 0 A 1
ATOM   1181 O O   . VAL A 1 177 ? 10.175 -9.759  8.077 1.00  93.01 0 A 1
ATOM   1182 C CB  . VAL A 1 177 ? 12.171 -11.468  9.195 1.00  95.12 0 A 1
ATOM   1183 C CG1 . VAL A 1 177 ? 13.078 -12.058 10.279 1.00  92.82 0 A 1
ATOM   1184 C CG2 . VAL A 1 177 ? 12.469 -12.177  7.875 1.00  92.67 0 A 1
ATOM   1185 N N   . SER A 1 178 ?  8.580 -11.314  8.373 1.00  94.42 0 A 1
ATOM   1186 C CA  . SER A 1 178 ?  7.622 -10.750  7.434 1.00  93.92 0 A 1
ATOM   1187 C C   . SER A 1 178 ?  7.132 -9.367  7.859 1.00  92.96 0 A 1
ATOM   1188 O O   . SER A 1 178 ?  7.181 -9.006  9.037 1.00  91.82 0 A 1
ATOM   1189 C CB  . SER A 1 178 ?  6.448 -11.709  7.231 1.00  93.59 0 A 1
ATOM   1190 O OG  . SER A 1 178 ?  5.700 -11.887  8.421 1.00  92.19 0 A 1
ATOM   1191 N N   . TYR A 1 179 ?  6.658 -8.585  6.898 1.00  91.20 0 A 1
ATOM   1192 C CA  . TYR A 1 179 ?  6.136 -7.239  7.147 1.00  90.54 0 A 1
ATOM   1193 C C   . TYR A 1 179 ?  7.134 -6.326  7.874 1.00  90.36 0 A 1
ATOM   1194 O O   . TYR A 1 179 ?  6.876 -5.815  8.957 1.00  89.17 0 A 1
ATOM   1195 C CB  . TYR A 1 179 ?  4.773 -7.301  7.852 1.00  89.04 0 A 1
ATOM   1196 C CG  . TYR A 1 179 ?  3.716 -7.997  7.044 1.00  86.93 0 A 1
ATOM   1197 C CD1 . TYR A 1 179 ?  2.963 -7.267  6.114 1.00  84.86 0 A 1
ATOM   1198 C CD2 . TYR A 1 179 ?  3.509 -9.382  7.188 1.00  85.37 0 A 1
ATOM   1199 C CE1 . TYR A 1 179 ?  2.040 -7.902  5.293 1.00  83.99 0 A 1
ATOM   1200 C CE2 . TYR A 1 179 ?  2.581 -10.035  6.360 1.00  83.51 0 A 1
ATOM   1201 C CZ  . TYR A 1 179 ?  1.860 -9.288  5.398 1.00  84.06 0 A 1
ATOM   1202 O OH  . TYR A 1 179 ?  1.012 -9.912  4.543 1.00  81.94 0 A 1
ATOM   1203 N N   . ASN A 1 180 ?  8.296 -6.175  7.261 1.00  90.37 0 A 1
ATOM   1204 C CA  . ASN A 1 180 ?  9.357 -5.269  7.678 1.00  90.75 0 A 1
ATOM   1205 C C   . ASN A 1 180 ?  9.949 -4.577  6.448 1.00  88.99 0 A 1
ATOM   1206 O O   . ASN A 1 180 ?  9.400 -4.662  5.348 1.00  85.81 0 A 1
ATOM   1207 C CB  . ASN A 1 180 ? 10.406 -6.074  8.470 1.00  92.43 0 A 1
ATOM   1208 C CG  . ASN A 1 180 ? 10.044 -6.289  9.926 1.00  93.17 0 A 1
ATOM   1209 N ND2 . ASN A 1 180 ?  9.631 -7.479 10.288 1.00  91.16 0 A 1
ATOM   1210 O OD1 . ASN A 1 180 ? 10.171 -5.397 10.757 1.00  90.58 0 A 1
ATOM   1211 N N   . HIS A 1 181 ? 11.089 -3.941  6.616 1.00  88.94 0 A 1
ATOM   1212 C CA  . HIS A 1 181 ? 11.837 -3.264  5.559 1.00  88.41 0 A 1
ATOM   1213 C C   . HIS A 1 181 ? 13.251 -3.844  5.407 1.00  89.60 0 A 1
ATOM   1214 O O   . HIS A 1 181 ? 14.214 -3.127  5.123 1.00  88.36 0 A 1
ATOM   1215 C CB  . HIS A 1 181 ? 11.842 -1.750  5.827 1.00  86.00 0 A 1
ATOM   1216 C CG  . HIS A 1 181 ? 10.462 -1.201  6.070 1.00  83.72 0 A 1
ATOM   1217 C CD2 . HIS A 1 181 ? 10.055 -0.517  7.181 1.00  75.26 0 A 1
ATOM   1218 N ND1 . HIS A 1 181 ?  9.363 -1.322  5.233 1.00  76.17 0 A 1
ATOM   1219 C CE1 . HIS A 1 181 ?  8.333 -0.722  5.832 1.00  75.35 0 A 1
ATOM   1220 N NE2 . HIS A 1 181 ?  8.711 -0.218  7.008 1.00  76.30 0 A 1
ATOM   1221 N N   . PHE A 1 182 ? 13.386 -5.160  5.628 1.00  91.87 0 A 1
ATOM   1222 C CA  . PHE A 1 182 ? 14.646 -5.847  5.341 1.00  92.79 0 A 1
ATOM   1223 C C   . PHE A 1 182 ? 14.953 -5.766  3.848 1.00  91.78 0 A 1
ATOM   1224 O O   . PHE A 1 182 ? 14.073 -5.942  3.010 1.00  90.12 0 A 1
ATOM   1225 C CB  . PHE A 1 182 ? 14.614 -7.299  5.811 1.00  93.85 0 A 1
ATOM   1226 C CG  . PHE A 1 182 ? 14.601 -7.467  7.309 1.00  94.70 0 A 1
ATOM   1227 C CD1 . PHE A 1 182 ? 15.733 -7.126  8.071 1.00  94.02 0 A 1
ATOM   1228 C CD2 . PHE A 1 182 ? 13.448 -7.962  7.962 1.00  93.88 0 A 1
ATOM   1229 C CE1 . PHE A 1 182 ? 15.716 -7.267  9.474 1.00  93.82 0 A 1
ATOM   1230 C CE2 . PHE A 1 182 ? 13.429 -8.108  9.362 1.00  93.88 0 A 1
ATOM   1231 C CZ  . PHE A 1 182 ? 14.561 -7.754 10.113 1.00  94.67 0 A 1
ATOM   1232 N N   . SER A 1 183 ? 16.213 -5.509  3.516 1.00  92.85 0 A 1
ATOM   1233 C CA  . SER A 1 183 ? 16.631 -5.218  2.152 1.00  91.80 0 A 1
ATOM   1234 C C   . SER A 1 183 ? 18.019 -5.763  1.836 1.00  91.61 0 A 1
ATOM   1235 O O   . SER A 1 183 ? 18.701 -6.378  2.670 1.00  88.62 0 A 1
ATOM   1236 C CB  . SER A 1 183 ? 16.541 -3.694  1.908 1.00  88.25 0 A 1
ATOM   1237 O OG  . SER A 1 183 ? 17.457 -2.998  2.726 1.00  82.31 0 A 1
ATOM   1238 N N   . GLY A 1 184 ? 18.443 -5.528  0.606 1.00  88.52 0 A 1
ATOM   1239 C CA  . GLY A 1 184 ? 19.738 -5.950  0.099 1.00  88.09 0 A 1
ATOM   1240 C C   . GLY A 1 184 ? 19.690 -7.325 -0.568 1.00  90.04 0 A 1
ATOM   1241 O O   . GLY A 1 184 ? 18.641 -7.924 -0.779 1.00  87.93 0 A 1
ATOM   1242 N N   . ILE A 1 185 ? 20.880 -7.805 -0.938 1.00  90.02 0 A 1
ATOM   1243 C CA  . ILE A 1 185 ? 21.045 -9.073 -1.644 1.00  90.81 0 A 1
ATOM   1244 C C   . ILE A 1 185 ? 21.080 -10.209 -0.622 1.00  91.11 0 A 1
ATOM   1245 O O   . ILE A 1 185 ? 21.884 -10.188  0.311 1.00  88.26 0 A 1
ATOM   1246 C CB  . ILE A 1 185 ? 22.301 -9.029 -2.545 1.00  87.97 0 A 1
ATOM   1247 C CG1 . ILE A 1 185 ? 22.182 -7.881 -3.575 1.00  81.77 0 A 1
ATOM   1248 C CG2 . ILE A 1 185 ? 22.494 -10.381 -3.255 1.00  81.16 0 A 1
ATOM   1249 C CD1 . ILE A 1 185 ? 23.447 -7.639 -4.406 1.00  73.15 0 A 1
ATOM   1250 N N   . LEU A 1 186 ? 20.243 -11.238 -0.833 1.00  91.41 0 A 1
ATOM   1251 C CA  . LEU A 1 186 ? 20.416 -12.522 -0.170 1.00  91.48 0 A 1
ATOM   1252 C C   . LEU A 1 186 ? 21.668 -13.197 -0.735 1.00  90.95 0 A 1
ATOM   1253 O O   . LEU A 1 186 ? 21.625 -13.904 -1.744 1.00  87.49 0 A 1
ATOM   1254 C CB  . LEU A 1 186 ? 19.160 -13.400 -0.338 1.00  89.40 0 A 1
ATOM   1255 C CG  . LEU A 1 186 ? 17.929 -12.915  0.451 1.00  88.26 0 A 1
ATOM   1256 C CD1 . LEU A 1 186 ? 16.769 -13.876  0.192 1.00  85.03 0 A 1
ATOM   1257 C CD2 . LEU A 1 186 ? 18.175 -12.873  1.960 1.00  84.79 0 A 1
ATOM   1258 N N   . ASN A 1 187 ? 22.795 -12.926 -0.103 1.00  90.44 0 A 1
ATOM   1259 C CA  . ASN A 1 187 ? 24.063 -13.490 -0.533 1.00  89.54 0 A 1
ATOM   1260 C C   . ASN A 1 187 ? 24.059 -15.020 -0.359 1.00  90.79 0 A 1
ATOM   1261 O O   . ASN A 1 187 ? 23.627 -15.499  0.689 1.00  89.00 0 A 1
ATOM   1262 C CB  . ASN A 1 187 ? 25.211 -12.820  0.260 1.00  85.11 0 A 1
ATOM   1263 C CG  . ASN A 1 187 ? 26.062 -11.914 -0.605 1.00  78.03 0 A 1
ATOM   1264 N ND2 . ASN A 1 187 ? 26.501 -10.796 -0.082 1.00  68.02 0 A 1
ATOM   1265 O OD1 . ASN A 1 187 ? 26.375 -12.196 -1.746 1.00  69.08 0 A 1
ATOM   1266 N N   . PRO A 1 188 ? 24.617 -15.781 -1.297 1.00  88.88 0 A 1
ATOM   1267 C CA  . PRO A 1 188 ? 24.816 -17.231 -1.156 1.00  87.72 0 A 1
ATOM   1268 C C   . PRO A 1 188 ? 25.493 -17.642  0.156 1.00  88.18 0 A 1
ATOM   1269 O O   . PRO A 1 188 ? 25.104 -18.607  0.809 1.00  84.76 0 A 1
ATOM   1270 C CB  . PRO A 1 188 ? 25.682 -17.607 -2.363 1.00  84.94 0 A 1
ATOM   1271 C CG  . PRO A 1 188 ? 25.301 -16.593 -3.425 1.00  83.20 0 A 1
ATOM   1272 C CD  . PRO A 1 188 ? 25.056 -15.323 -2.611 1.00  87.34 0 A 1
ATOM   1273 N N   . ASN A 1 189 ? 26.444 -16.825  0.599 1.00  90.16 0 A 1
ATOM   1274 C CA  . ASN A 1 189 ? 27.176 -17.029  1.850 1.00  89.65 0 A 1
ATOM   1275 C C   . ASN A 1 189 ? 26.425 -16.511  3.093 1.00  89.62 0 A 1
ATOM   1276 O O   . ASN A 1 189 ? 27.030 -16.392  4.170 1.00  85.30 0 A 1
ATOM   1277 C CB  . ASN A 1 189 ? 28.565 -16.377  1.719 1.00  86.90 0 A 1
ATOM   1278 C CG  . ASN A 1 189 ? 29.395 -16.952  0.582 1.00  79.98 0 A 1
ATOM   1279 N ND2 . ASN A 1 189 ? 30.345 -16.184  0.089 1.00  68.52 0 A 1
ATOM   1280 O OD1 . ASN A 1 189 ? 29.234 -18.060  0.133 1.00  69.37 0 A 1
ATOM   1281 N N   . SER A 1 190 ? 25.150 -16.150  2.970 1.00  88.72 0 A 1
ATOM   1282 C CA  . SER A 1 190 ? 24.351 -15.712  4.105 1.00  88.84 0 A 1
ATOM   1283 C C   . SER A 1 190 ? 24.217 -16.841  5.121 1.00  90.35 0 A 1
ATOM   1284 O O   . SER A 1 190 ? 23.904 -17.984  4.778 1.00  88.84 0 A 1
ATOM   1285 C CB  . SER A 1 190 ? 22.965 -15.245  3.667 1.00  86.12 0 A 1
ATOM   1286 O OG  . SER A 1 190 ? 22.200 -14.861  4.797 1.00  80.02 0 A 1
ATOM   1287 N N   . SER A 1 191 ? 24.379 -16.491  6.400 1.00  90.44 0 A 1
ATOM   1288 C CA  . SER A 1 191 ? 24.150 -17.406  7.518 1.00  91.18 0 A 1
ATOM   1289 C C   . SER A 1 191 ? 22.729 -17.971  7.570 1.00  92.90 0 A 1
ATOM   1290 O O   . SER A 1 191 ? 22.512 -18.982  8.238 1.00  91.19 0 A 1
ATOM   1291 C CB  . SER A 1 191 ? 24.482 -16.701  8.830 1.00  88.26 0 A 1
ATOM   1292 O OG  . SER A 1 191 ? 23.879 -15.421  8.913 1.00  77.93 0 A 1
ATOM   1293 N N   . LEU A 1 192 ? 21.768 -17.375  6.847 1.00  92.50 0 A 1
ATOM   1294 C CA  . LEU A 1 192 ? 20.426 -17.919  6.672 1.00  93.65 0 A 1
ATOM   1295 C C   . LEU A 1 192 ? 20.465 -19.359  6.138 1.00  94.39 0 A 1
ATOM   1296 O O   . LEU A 1 192 ? 19.762 -20.221  6.649 1.00  93.56 0 A 1
ATOM   1297 C CB  . LEU A 1 192 ? 19.656 -16.991  5.717 1.00  92.98 0 A 1
ATOM   1298 C CG  . LEU A 1 192 ? 18.206 -17.429  5.419 1.00  92.58 0 A 1
ATOM   1299 C CD1 . LEU A 1 192 ? 17.338 -17.385  6.669 1.00  89.85 0 A 1
ATOM   1300 C CD2 . LEU A 1 192 ? 17.595 -16.493  4.377 1.00  89.30 0 A 1
ATOM   1301 N N   . PHE A 1 193 ? 21.329 -19.630  5.183 1.00  94.58 0 A 1
ATOM   1302 C CA  . PHE A 1 193 ? 21.453 -20.948  4.533 1.00  94.51 0 A 1
ATOM   1303 C C   . PHE A 1 193 ? 22.229 -21.982  5.358 1.00  93.98 0 A 1
ATOM   1304 O O   . PHE A 1 193 ? 22.335 -23.144  4.956 1.00  91.24 0 A 1
ATOM   1305 C CB  . PHE A 1 193 ? 22.050 -20.757  3.137 1.00  93.96 0 A 1
ATOM   1306 C CG  . PHE A 1 193 ? 21.278 -19.765  2.297 1.00  94.69 0 A 1
ATOM   1307 C CD1 . PHE A 1 193 ? 19.925 -19.994  1.971 1.00  93.02 0 A 1
ATOM   1308 C CD2 . PHE A 1 193 ? 21.892 -18.568  1.876 1.00  92.93 0 A 1
ATOM   1309 C CE1 . PHE A 1 193 ? 19.191 -19.047  1.254 1.00  92.05 0 A 1
ATOM   1310 C CE2 . PHE A 1 193 ? 21.154 -17.608  1.153 1.00  92.11 0 A 1
ATOM   1311 C CZ  . PHE A 1 193 ? 19.805 -17.850  0.850 1.00  92.85 0 A 1
ATOM   1312 N N   . GLU A 1 194 ? 22.712 -21.597  6.538 1.00  94.28 0 A 1
ATOM   1313 C CA  . GLU A 1 194 ? 23.295 -22.504  7.533 1.00  93.60 0 A 1
ATOM   1314 C C   . GLU A 1 194 ? 22.268 -22.987  8.573 1.00  94.08 0 A 1
ATOM   1315 O O   . GLU A 1 194 ? 22.583 -23.808  9.443 1.00  91.30 0 A 1
ATOM   1316 C CB  . GLU A 1 194 ? 24.492 -21.847  8.241 1.00  92.00 0 A 1
ATOM   1317 C CG  . GLU A 1 194 ? 25.631 -21.417  7.301 1.00  87.47 0 A 1
ATOM   1318 C CD  . GLU A 1 194 ? 26.874 -20.920  8.058 1.00  79.20 0 A 1
ATOM   1319 O OE1 . GLU A 1 194 ? 27.841 -20.523  7.379 1.00  71.00 0 A 1
ATOM   1320 O OE2 . GLU A 1 194 ? 26.899 -20.972  9.315 1.00  70.83 -1 A 1
ATOM   1321 N N   . LEU A 1 195 ? 21.020 -22.505  8.496 1.00  94.27 0 A 1
ATOM   1322 C CA  . LEU A 1 195 ? 19.948 -22.829  9.431 1.00  94.74 0 A 1
ATOM   1323 C C   . LEU A 1 195 ? 19.238 -24.144  9.048 1.00  94.83 0 A 1
ATOM   1324 O O   . LEU A 1 195 ? 18.031 -24.193  8.810 1.00  92.90 0 A 1
ATOM   1325 C CB  . LEU A 1 195 ? 18.972 -21.644  9.564 1.00  94.51 0 A 1
ATOM   1326 C CG  . LEU A 1 195 ? 19.606 -20.290  9.954 1.00  93.99 0 A 1
ATOM   1327 C CD1 . LEU A 1 195 ? 18.502 -19.249 10.120 1.00  91.09 0 A 1
ATOM   1328 C CD2 . LEU A 1 195 ? 20.401 -20.360 11.251 1.00  90.83 0 A 1
ATOM   1329 N N   . HIS A 1 196 ? 19.979 -25.245  9.057 1.00  95.15 0 A 1
ATOM   1330 C CA  . HIS A 1 196 ? 19.512 -26.559  8.578 1.00  94.48 0 A 1
ATOM   1331 C C   . HIS A 1 196 ? 18.352 -27.193  9.366 1.00  95.14 0 A 1
ATOM   1332 O O   . HIS A 1 196 ? 17.931 -28.310  9.057 1.00  92.55 0 A 1
ATOM   1333 C CB  . HIS A 1 196 ? 20.692 -27.533  8.567 1.00  91.93 0 A 1
ATOM   1334 C CG  . HIS A 1 196 ? 21.889 -27.060  7.791 1.00  87.74 0 A 1
ATOM   1335 C CD2 . HIS A 1 196 ? 23.159 -26.889  8.270 1.00  73.35 0 A 1
ATOM   1336 N ND1 . HIS A 1 196 ? 21.910 -26.702  6.455 1.00  73.54 0 A 1
ATOM   1337 C CE1 . HIS A 1 196 ? 23.157 -26.321  6.148 1.00  73.08 0 A 1
ATOM   1338 N NE2 . HIS A 1 196 ? 23.953 -26.435  7.221 1.00  73.87 0 A 1
ATOM   1339 N N   . HIS A 1 197 ? 17.857 -26.531 10.425 1.00  95.37 0 A 1
ATOM   1340 C CA  . HIS A 1 197 ? 16.707 -26.983 11.216 1.00  95.85 0 A 1
ATOM   1341 C C   . HIS A 1 197 ? 15.420 -26.201 10.931 1.00  96.51 0 A 1
ATOM   1342 O O   . HIS A 1 197 ? 14.394 -26.550 11.521 1.00  94.99 0 A 1
ATOM   1343 C CB  . HIS A 1 197 ? 17.074 -26.988 12.701 1.00  94.78 0 A 1
ATOM   1344 C CG  . HIS A 1 197 ? 18.079 -28.051 13.040 1.00  93.33 0 A 1
ATOM   1345 C CD2 . HIS A 1 197 ? 19.378 -27.876 13.430 1.00  80.38 0 A 1
ATOM   1346 N ND1 . HIS A 1 197 ? 17.855 -29.415 12.988 1.00  79.90 0 A 1
ATOM   1347 C CE1 . HIS A 1 197 ? 18.987 -30.034 13.331 1.00  81.36 0 A 1
ATOM   1348 N NE2 . HIS A 1 197 ? 19.944 -29.139 13.613 1.00  84.22 0 A 1
ATOM   1349 N N   . LEU A 1 198 ? 15.461 -25.206 10.046 1.00  96.02 0 A 1
ATOM   1350 C CA  . LEU A 1 198 ? 14.281 -24.432  9.680 1.00  96.55 0 A 1
ATOM   1351 C C   . LEU A 1 198 ? 13.195 -25.328  9.078 1.00  96.93 0 A 1
ATOM   1352 O O   . LEU A 1 198 ? 13.451 -26.106  8.164 1.00  96.01 0 A 1
ATOM   1353 C CB  . LEU A 1 198 ? 14.639 -23.304  8.697 1.00  95.62 0 A 1
ATOM   1354 C CG  . LEU A 1 198 ? 15.282 -22.065  9.344 1.00  92.16 0 A 1
ATOM   1355 C CD1 . LEU A 1 198 ? 15.710 -21.089  8.249 1.00  90.64 0 A 1
ATOM   1356 C CD2 . LEU A 1 198 ? 14.313 -21.327 10.266 1.00  89.60 0 A 1
ATOM   1357 N N   . ILE A 1 199 ? 11.980 -25.186  9.625 1.00  97.15 0 A 1
ATOM   1358 C CA  . ILE A 1 199 ? 10.744 -25.768  9.100 1.00  96.99 0 A 1
ATOM   1359 C C   . ILE A 1 199 ?  9.805 -24.687  8.564 1.00  97.18 0 A 1
ATOM   1360 O O   . ILE A 1 199 ?  9.044 -24.945  7.651 1.00  95.88 0 A 1
ATOM   1361 C CB  . ILE A 1 199 ? 10.045 -26.654 10.156 1.00  95.70 0 A 1
ATOM   1362 C CG1 . ILE A 1 199 ?  9.621 -25.853 11.418 1.00  86.92 0 A 1
ATOM   1363 C CG2 . ILE A 1 199 ? 10.952 -27.840 10.528 1.00  86.31 0 A 1
ATOM   1364 C CD1 . ILE A 1 199 ?  8.748 -26.643 12.387 1.00  83.09 0 A 1
ATOM   1365 N N   . TYR A 1 200 ?  9.894 -23.466  9.102 1.00  97.12 0 A 1
ATOM   1366 C CA  . TYR A 1 200 ?  9.107 -22.318  8.685 1.00  97.03 0 A 1
ATOM   1367 C C   . TYR A 1 200 ? 10.025 -21.119  8.447 1.00  97.07 0 A 1
ATOM   1368 O O   . TYR A 1 200 ? 10.780 -20.727  9.352 1.00  96.42 0 A 1
ATOM   1369 C CB  . TYR A 1 200 ?  8.047 -22.025  9.748 1.00  96.44 0 A 1
ATOM   1370 C CG  . TYR A 1 200 ?  7.148 -20.852  9.434 1.00  96.08 0 A 1
ATOM   1371 C CD1 . TYR A 1 200 ?  7.526 -19.539  9.794 1.00  94.74 0 A 1
ATOM   1372 C CD2 . TYR A 1 200 ?  5.919 -21.072  8.790 1.00  94.73 0 A 1
ATOM   1373 C CE1 . TYR A 1 200 ?  6.680 -18.456  9.509 1.00  93.81 0 A 1
ATOM   1374 C CE2 . TYR A 1 200 ?  5.060 -19.990  8.506 1.00  93.62 0 A 1
ATOM   1375 C CZ  . TYR A 1 200 ?  5.442 -18.685  8.862 1.00  93.40 0 A 1
ATOM   1376 O OH  . TYR A 1 200 ?  4.609 -17.632  8.588 1.00  91.61 0 A 1
ATOM   1377 N N   . LEU A 1 201 ?  9.973 -20.554  7.246 1.00  96.76 0 A 1
ATOM   1378 C CA  . LEU A 1 201 ? 10.681 -19.338  6.876 1.00  96.83 0 A 1
ATOM   1379 C C   . LEU A 1 201 ?  9.724 -18.388  6.171 1.00  96.70 0 A 1
ATOM   1380 O O   . LEU A 1 201 ?  9.256 -18.692  5.069 1.00  96.11 0 A 1
ATOM   1381 C CB  . LEU A 1 201 ? 11.888 -19.695  5.996 1.00  96.61 0 A 1
ATOM   1382 C CG  . LEU A 1 201 ? 12.686 -18.478  5.483 1.00  96.27 0 A 1
ATOM   1383 C CD1 . LEU A 1 201 ? 13.233 -17.616  6.620 1.00  94.81 0 A 1
ATOM   1384 C CD2 . LEU A 1 201 ? 13.863 -18.965  4.643 1.00  94.54 0 A 1
ATOM   1385 N N   . ASN A 1 202 ?  9.476 -17.249  6.795 1.00  96.36 0 A 1
ATOM   1386 C CA  . ASN A 1 202 ?  8.633 -16.208  6.234 1.00  96.09 0 A 1
ATOM   1387 C C   . ASN A 1 202 ?  9.423 -14.908  6.051 1.00  95.75 0 A 1
ATOM   1388 O O   . ASN A 1 202 ?  9.837 -14.267  7.022 1.00  95.00 0 A 1
ATOM   1389 C CB  . ASN A 1 202 ?  7.383 -16.047  7.116 1.00  95.30 0 A 1
ATOM   1390 C CG  . ASN A 1 202 ?  6.338 -15.165  6.480 1.00  94.31 0 A 1
ATOM   1391 N ND2 . ASN A 1 202 ?  5.242 -14.931  7.168 1.00  89.36 0 A 1
ATOM   1392 O OD1 . ASN A 1 202 ?  6.481 -14.683  5.372 1.00  90.47 0 A 1
ATOM   1393 N N   . LEU A 1 203 ?  9.631 -14.537  4.793 1.00  95.68 0 A 1
ATOM   1394 C CA  . LEU A 1 203 ? 10.249 -13.289  4.363 1.00  94.97 0 A 1
ATOM   1395 C C   . LEU A 1 203 ?  9.231 -12.336  3.713 1.00  93.41 0 A 1
ATOM   1396 O O   . LEU A 1 203 ?  9.635 -11.323  3.150 1.00  90.84 0 A 1
ATOM   1397 C CB  . LEU A 1 203 ? 11.406 -13.579  3.382 1.00  94.95 0 A 1
ATOM   1398 C CG  . LEU A 1 203 ? 12.480 -14.581  3.849 1.00  94.33 0 A 1
ATOM   1399 C CD1 . LEU A 1 203 ? 13.595 -14.666  2.807 1.00  91.73 0 A 1
ATOM   1400 C CD2 . LEU A 1 203 ? 13.124 -14.174  5.169 1.00  91.35 0 A 1
ATOM   1401 N N   . ARG A 1 204 ?  7.936 -12.642  3.769 1.00  93.47 0 A 1
ATOM   1402 C CA  . ARG A 1 204 ?  6.872 -11.913  3.072 1.00  92.52 0 A 1
ATOM   1403 C C   . ARG A 1 204 ?  6.941 -10.413  3.340 1.00  91.80 0 A 1
ATOM   1404 O O   . ARG A 1 204 ?  7.099 -9.997  4.479 1.00  90.90 0 A 1
ATOM   1405 C CB  . ARG A 1 204 ?  5.509 -12.483  3.490 1.00  91.17 0 A 1
ATOM   1406 C CG  . ARG A 1 204 ?  4.315 -11.744  2.859 1.00  88.54 0 A 1
ATOM   1407 C CD  . ARG A 1 204 ?  2.964 -12.214  3.414 1.00  85.97 0 A 1
ATOM   1408 N NE  . ARG A 1 204 ?  2.651 -13.588  3.004 1.00  81.99 0 A 1
ATOM   1409 C CZ  . ARG A 1 204 ?  1.477 -14.193  3.099 1.00  78.41 0 A 1
ATOM   1410 N NH1 . ARG A 1 204 ?  0.437 -13.595  3.598 1.00  73.77 1 A 1
ATOM   1411 N NH2 . ARG A 1 204 ?  1.328 -15.402  2.694 1.00  73.79 0 A 1
ATOM   1412 N N   . TYR A 1 205 ?  6.726 -9.629  2.290 1.00  90.50 0 A 1
ATOM   1413 C CA  . TYR A 1 205 ?  6.561 -8.185  2.391 1.00  89.70 0 A 1
ATOM   1414 C C   . TYR A 1 205 ?  7.753 -7.480  3.057 1.00  90.14 0 A 1
ATOM   1415 O O   . TYR A 1 205 ?  7.657 -6.867  4.117 1.00  89.32 0 A 1
ATOM   1416 C CB  . TYR A 1 205 ?  5.194 -7.859  3.013 1.00  86.99 0 A 1
ATOM   1417 C CG  . TYR A 1 205 ?  4.692 -6.466  2.723 1.00  83.82 0 A 1
ATOM   1418 C CD1 . TYR A 1 205 ?  4.798 -5.444  3.679 1.00  79.85 0 A 1
ATOM   1419 C CD2 . TYR A 1 205 ?  4.092 -6.193  1.486 1.00  78.20 0 A 1
ATOM   1420 C CE1 . TYR A 1 205 ?  4.296 -4.160  3.411 1.00  74.36 0 A 1
ATOM   1421 C CE2 . TYR A 1 205 ?  3.584 -4.912  1.206 1.00  72.95 0 A 1
ATOM   1422 C CZ  . TYR A 1 205 ?  3.682 -3.895  2.171 1.00  73.54 0 A 1
ATOM   1423 O OH  . TYR A 1 205 ?  3.178 -2.654  1.900 1.00  70.14 0 A 1
ATOM   1424 N N   . ASN A 1 206 ?  8.901 -7.624  2.413 1.00  90.45 0 A 1
ATOM   1425 C CA  . ASN A 1 206 ? 10.129 -6.886  2.682 1.00  90.99 0 A 1
ATOM   1426 C C   . ASN A 1 206 ? 10.638 -6.273  1.366 1.00  89.17 0 A 1
ATOM   1427 O O   . ASN A 1 206 ?  9.951 -6.322  0.347 1.00  85.70 0 A 1
ATOM   1428 C CB  . ASN A 1 206 ? 11.150 -7.828  3.353 1.00  92.66 0 A 1
ATOM   1429 C CG  . ASN A 1 206 ? 10.891 -8.062  4.827 1.00  93.41 0 A 1
ATOM   1430 N ND2 . ASN A 1 206 ? 10.281 -9.166  5.183 1.00  91.08 0 A 1
ATOM   1431 O OD1 . ASN A 1 206 ? 11.276 -7.273  5.672 1.00  90.77 0 A 1
ATOM   1432 N N   . ASN A 1 207 ? 11.862 -5.740  1.366 1.00  90.22 0 A 1
ATOM   1433 C CA  . ASN A 1 207 ? 12.406 -4.969  0.244 1.00  89.43 0 A 1
ATOM   1434 C C   . ASN A 1 207 ? 13.675 -5.591 -0.347 1.00  90.21 0 A 1
ATOM   1435 O O   . ASN A 1 207 ? 14.709 -4.935 -0.489 1.00  87.75 0 A 1
ATOM   1436 C CB  . ASN A 1 207 ? 12.596 -3.517  0.692 1.00  85.62 0 A 1
ATOM   1437 C CG  . ASN A 1 207 ? 11.278 -2.896  1.119 1.00  79.25 0 A 1
ATOM   1438 N ND2 . ASN A 1 207 ? 11.323 -2.014  2.075 1.00  69.09 0 A 1
ATOM   1439 O OD1 . ASN A 1 207 ? 10.226 -3.222  0.617 1.00  70.98 0 A 1
ATOM   1440 N N   . PHE A 1 208 ? 13.602 -6.859 -0.703 1.00  90.75 0 A 1
ATOM   1441 C CA  . PHE A 1 208 ? 14.697 -7.556 -1.368 1.00  91.21 0 A 1
ATOM   1442 C C   . PHE A 1 208 ? 14.746 -7.288 -2.887 1.00  89.49 0 A 1
ATOM   1443 O O   . PHE A 1 208 ? 15.122 -8.161 -3.661 1.00  82.91 0 A 1
ATOM   1444 C CB  . PHE A 1 208 ? 14.656 -9.050 -1.010 1.00  91.54 0 A 1
ATOM   1445 C CG  . PHE A 1 208 ? 14.821 -9.341  0.459 1.00  92.92 0 A 1
ATOM   1446 C CD1 . PHE A 1 208 ? 16.066 -9.145  1.094 1.00  90.59 0 A 1
ATOM   1447 C CD2 . PHE A 1 208 ? 13.730 -9.826  1.215 1.00  90.74 0 A 1
ATOM   1448 C CE1 . PHE A 1 208 ? 16.228 -9.431  2.460 1.00  89.65 0 A 1
ATOM   1449 C CE2 . PHE A 1 208 ? 13.882 -10.113  2.580 1.00  89.85 0 A 1
ATOM   1450 C CZ  . PHE A 1 208 ? 15.134 -9.915  3.197 1.00  91.17 0 A 1
ATOM   1451 N N   . THR A 1 209 ? 14.399 -6.064 -3.306 1.00  88.96 0 A 1
ATOM   1452 C CA  . THR A 1 209 ? 14.210 -5.651 -4.707 1.00  84.90 0 A 1
ATOM   1453 C C   . THR A 1 209 ? 15.435 -5.873 -5.599 1.00  82.78 0 A 1
ATOM   1454 O O   . THR A 1 209 ? 15.315 -6.095 -6.798 1.00  75.47 0 A 1
ATOM   1455 C CB  . THR A 1 209 ? 13.856 -4.154 -4.771 1.00  80.28 0 A 1
ATOM   1456 C CG2 . THR A 1 209 ? 12.537 -3.830 -4.082 1.00  71.46 0 A 1
ATOM   1457 O OG1 . THR A 1 209 ? 14.857 -3.391 -4.123 1.00  73.56 0 A 1
ATOM   1458 N N   . SER A 1 210 ? 16.633 -5.857 -5.026 1.00  85.59 0 A 1
ATOM   1459 C CA  . SER A 1 210 ? 17.895 -6.067 -5.738 1.00  84.96 0 A 1
ATOM   1460 C C   . SER A 1 210 ? 18.427 -7.506 -5.659 1.00  86.83 0 A 1
ATOM   1461 O O   . SER A 1 210 ? 19.584 -7.752 -5.989 1.00  81.23 0 A 1
ATOM   1462 C CB  . SER A 1 210 ? 18.933 -5.053 -5.238 1.00  79.05 0 A 1
ATOM   1463 O OG  . SER A 1 210 ? 19.190 -5.215 -3.858 1.00  70.64 0 A 1
ATOM   1464 N N   . SER A 1 211 ? 17.600 -8.457 -5.205 1.00  89.02 0 A 1
ATOM   1465 C CA  . SER A 1 211 ? 18.014 -9.837 -4.965 1.00  91.35 0 A 1
ATOM   1466 C C   . SER A 1 211 ? 17.320 -10.838 -5.889 1.00  93.09 0 A 1
ATOM   1467 O O   . SER A 1 211 ? 16.134 -10.733 -6.194 1.00  91.24 0 A 1
ATOM   1468 C CB  . SER A 1 211 ? 17.769 -10.211 -3.502 1.00  89.30 0 A 1
ATOM   1469 O OG  . SER A 1 211 ? 18.494 -11.379 -3.165 1.00  85.45 0 A 1
ATOM   1470 N N   . SER A 1 212 ? 18.054 -11.861 -6.281 1.00  94.12 0 A 1
ATOM   1471 C CA  . SER A 1 212 ? 17.480 -13.123 -6.746 1.00  94.48 0 A 1
ATOM   1472 C C   . SER A 1 212 ? 17.382 -14.119 -5.586 1.00  94.92 0 A 1
ATOM   1473 O O   . SER A 1 212 ? 17.962 -13.894 -4.515 1.00  93.05 0 A 1
ATOM   1474 C CB  . SER A 1 212 ? 18.319 -13.684 -7.900 1.00  92.30 0 A 1
ATOM   1475 O OG  . SER A 1 212 ? 19.659 -13.915 -7.493 1.00  83.85 0 A 1
ATOM   1476 N N   . LEU A 1 213 ? 16.668 -15.237 -5.783 1.00  94.83 0 A 1
ATOM   1477 C CA  . LEU A 1 213 ? 16.717 -16.358 -4.847 1.00  95.28 0 A 1
ATOM   1478 C C   . LEU A 1 213 ? 17.989 -17.182 -5.082 1.00  95.65 0 A 1
ATOM   1479 O O   . LEU A 1 213 ? 18.139 -17.761 -6.158 1.00  94.22 0 A 1
ATOM   1480 C CB  . LEU A 1 213 ? 15.463 -17.239 -4.968 1.00  93.36 0 A 1
ATOM   1481 C CG  . LEU A 1 213 ? 14.168 -16.615 -4.440 1.00  90.52 0 A 1
ATOM   1482 C CD1 . LEU A 1 213 ? 13.034 -17.637 -4.595 1.00  86.90 0 A 1
ATOM   1483 C CD2 . LEU A 1 213 ? 14.246 -16.247 -2.961 1.00  86.70 0 A 1
ATOM   1484 N N   . PRO A 1 214 ? 18.891 -17.297 -4.097 1.00  95.17 0 A 1
ATOM   1485 C CA  . PRO A 1 214 ? 20.094 -18.100 -4.228 1.00  94.96 0 A 1
ATOM   1486 C C   . PRO A 1 214 ? 19.807 -19.600 -4.355 1.00  95.56 0 A 1
ATOM   1487 O O   . PRO A 1 214 ? 18.828 -20.121 -3.821 1.00  94.69 0 A 1
ATOM   1488 C CB  . PRO A 1 214 ? 20.935 -17.800 -2.987 1.00  92.79 0 A 1
ATOM   1489 C CG  . PRO A 1 214 ? 20.411 -16.443 -2.503 1.00  89.43 0 A 1
ATOM   1490 C CD  . PRO A 1 214 ? 18.937 -16.522 -2.866 1.00  93.07 0 A 1
ATOM   1491 N N   . TYR A 1 215 ? 20.718 -20.322 -4.996 1.00  95.02 0 A 1
ATOM   1492 C CA  . TYR A 1 215 ? 20.673 -21.792 -5.069 1.00  94.90 0 A 1
ATOM   1493 C C   . TYR A 1 215 ? 20.706 -22.451 -3.684 1.00  95.26 0 A 1
ATOM   1494 O O   . TYR A 1 215 ? 20.117 -23.510 -3.478 1.00  93.23 0 A 1
ATOM   1495 C CB  . TYR A 1 215 ? 21.857 -22.284 -5.908 1.00  92.90 0 A 1
ATOM   1496 C CG  . TYR A 1 215 ? 21.665 -22.110 -7.392 1.00  87.07 0 A 1
ATOM   1497 C CD1 . TYR A 1 215 ? 21.102 -23.153 -8.158 1.00  79.28 0 A 1
ATOM   1498 C CD2 . TYR A 1 215 ? 22.038 -20.913 -8.041 1.00  77.82 0 A 1
ATOM   1499 C CE1 . TYR A 1 215 ? 20.904 -23.009 -9.539 1.00  71.13 0 A 1
ATOM   1500 C CE2 . TYR A 1 215 ? 21.835 -20.754 -9.422 1.00  70.03 0 A 1
ATOM   1501 C CZ  . TYR A 1 215 ? 21.270 -21.805 -10.162 1.00  69.45 0 A 1
ATOM   1502 O OH  . TYR A 1 215 ? 21.064 -21.655 -11.509 1.00  64.74 0 A 1
ATOM   1503 N N   . GLU A 1 216 ? 21.320 -21.787 -2.722 1.00  94.71 0 A 1
ATOM   1504 C CA  . GLU A 1 216 ? 21.506 -22.212 -1.342 1.00  94.99 0 A 1
ATOM   1505 C C   . GLU A 1 216 ? 20.189 -22.379 -0.568 1.00  95.12 0 A 1
ATOM   1506 O O   . GLU A 1 216 ? 20.184 -23.056  0.461 1.00  93.85 0 A 1
ATOM   1507 C CB  . GLU A 1 216 ? 22.437 -21.222 -0.630 1.00  94.31 0 A 1
ATOM   1508 C CG  . GLU A 1 216 ? 23.911 -21.274 -1.076 1.00  90.37 0 A 1
ATOM   1509 C CD  . GLU A 1 216 ? 24.201 -20.740 -2.490 1.00  88.89 0 A 1
ATOM   1510 O OE1 . GLU A 1 216 ? 25.299 -21.048 -3.002 1.00  80.10 0 A 1
ATOM   1511 O OE2 . GLU A 1 216 ? 23.339 -20.052 -3.082 1.00  81.81 -1 A 1
ATOM   1512 N N   . PHE A 1 217 ? 19.044 -21.879 -1.070 1.00  94.82 0 A 1
ATOM   1513 C CA  . PHE A 1 217 ? 17.733 -22.255 -0.522 1.00  94.95 0 A 1
ATOM   1514 C C   . PHE A 1 217 ? 17.534 -23.777 -0.481 1.00  95.07 0 A 1
ATOM   1515 O O   . PHE A 1 217 ? 16.920 -24.287  0.451 1.00  93.47 0 A 1
ATOM   1516 C CB  . PHE A 1 217 ? 16.609 -21.597 -1.330 1.00  94.05 0 A 1
ATOM   1517 C CG  . PHE A 1 217 ? 16.170 -20.271 -0.751 1.00  94.36 0 A 1
ATOM   1518 C CD1 . PHE A 1 217 ? 15.241 -20.250  0.309 1.00  92.17 0 A 1
ATOM   1519 C CD2 . PHE A 1 217 ? 16.687 -19.065 -1.237 1.00  91.95 0 A 1
ATOM   1520 C CE1 . PHE A 1 217 ? 14.831 -19.030  0.869 1.00  90.68 0 A 1
ATOM   1521 C CE2 . PHE A 1 217 ? 16.285 -17.839 -0.674 1.00  90.36 0 A 1
ATOM   1522 C CZ  . PHE A 1 217 ? 15.362 -17.814  0.383 1.00  91.30 0 A 1
ATOM   1523 N N   . GLY A 1 218 ? 18.116 -24.513 -1.414 1.00  94.69 0 A 1
ATOM   1524 C CA  . GLY A 1 218 ? 18.089 -25.976 -1.434 1.00  94.10 0 A 1
ATOM   1525 C C   . GLY A 1 218 ? 18.764 -26.651 -0.235 1.00  94.59 0 A 1
ATOM   1526 O O   . GLY A 1 218 ? 18.522 -27.841  0.001 1.00  92.63 0 A 1
ATOM   1527 N N   . ASN A 1 219 ? 19.551 -25.914  0.555 1.00  94.64 0 A 1
ATOM   1528 C CA  . ASN A 1 219 ? 20.174 -26.418  1.776 1.00  94.37 0 A 1
ATOM   1529 C C   . ASN A 1 219 ? 19.169 -26.544  2.931 1.00  94.78 0 A 1
ATOM   1530 O O   . ASN A 1 219 ? 19.386 -27.328  3.860 1.00  92.62 0 A 1
ATOM   1531 C CB  . ASN A 1 219 ? 21.338 -25.499  2.182 1.00  92.42 0 A 1
ATOM   1532 C CG  . ASN A 1 219 ? 22.456 -25.417  1.158 1.00  90.41 0 A 1
ATOM   1533 N ND2 . ASN A 1 219 ? 23.306 -24.421  1.281 1.00  82.85 0 A 1
ATOM   1534 O OD1 . ASN A 1 219 ? 22.605 -26.241  0.278 1.00  83.82 0 A 1
ATOM   1535 N N   . LEU A 1 220 ? 18.061 -25.801  2.879 1.00  95.21 0 A 1
ATOM   1536 C CA  . LEU A 1 220 ? 17.038 -25.754  3.924 1.00  95.76 0 A 1
ATOM   1537 C C   . LEU A 1 220 ? 16.027 -26.904  3.774 1.00  96.00 0 A 1
ATOM   1538 O O   . LEU A 1 220 ? 14.808 -26.713  3.787 1.00  94.28 0 A 1
ATOM   1539 C CB  . LEU A 1 220 ? 16.379 -24.355  3.928 1.00  95.57 0 A 1
ATOM   1540 C CG  . LEU A 1 220 ? 17.345 -23.164  4.083 1.00  95.13 0 A 1
ATOM   1541 C CD1 . LEU A 1 220 ? 16.549 -21.857  4.080 1.00  93.30 0 A 1
ATOM   1542 C CD2 . LEU A 1 220 ? 18.145 -23.236  5.387 1.00  92.81 0 A 1
ATOM   1543 N N   . ASN A 1 221 ? 16.518 -28.124  3.658 1.00  95.86 0 A 1
ATOM   1544 C CA  . ASN A 1 221 ? 15.750 -29.308  3.251 1.00  95.10 0 A 1
ATOM   1545 C C   . ASN A 1 221 ? 14.715 -29.831  4.264 1.00  95.91 0 A 1
ATOM   1546 O O   . ASN A 1 221 ? 14.093 -30.873  4.033 1.00  93.15 0 A 1
ATOM   1547 C CB  . ASN A 1 221 ? 16.741 -30.405  2.831 1.00  91.51 0 A 1
ATOM   1548 C CG  . ASN A 1 221 ? 17.612 -30.939  3.956 1.00  88.15 0 A 1
ATOM   1549 N ND2 . ASN A 1 221 ? 18.627 -31.702  3.603 1.00  76.74 0 A 1
ATOM   1550 O OD1 . ASN A 1 221 ? 17.434 -30.713  5.135 1.00  74.11 0 A 1
ATOM   1551 N N   . LYS A 1 222 ? 14.545 -29.138  5.400 1.00  96.49 0 A 1
ATOM   1552 C CA  . LYS A 1 222 ? 13.498 -29.417  6.393 1.00  96.63 0 A 1
ATOM   1553 C C   . LYS A 1 222 ? 12.315 -28.453  6.303 1.00  97.23 0 A 1
ATOM   1554 O O   . LYS A 1 222 ? 11.382 -28.628  7.079 1.00  95.94 0 A 1
ATOM   1555 C CB  . LYS A 1 222 ? 14.081 -29.424  7.807 1.00  95.81 0 A 1
ATOM   1556 C CG  . LYS A 1 222 ? 15.086 -30.566  7.995 1.00  92.58 0 A 1
ATOM   1557 C CD  . LYS A 1 222 ? 15.448 -30.672  9.479 1.00  83.55 0 A 1
ATOM   1558 C CE  . LYS A 1 222 ? 16.450 -31.799  9.663 1.00  76.97 0 A 1
ATOM   1559 N NZ  . LYS A 1 222 ? 16.823 -31.933 11.086 1.00  66.02 1 A 1
ATOM   1560 N N   . LEU A 1 223 ? 12.368 -27.469  5.413 1.00  96.70 0 A 1
ATOM   1561 C CA  . LEU A 1 223 ? 11.283 -26.513  5.260 1.00  97.19 0 A 1
ATOM   1562 C C   . LEU A 1 223 ?  9.971 -27.209  4.909 1.00  97.24 0 A 1
ATOM   1563 O O   . LEU A 1 223 ?  9.913 -28.034  3.998 1.00  96.39 0 A 1
ATOM   1564 C CB  . LEU A 1 223 ? 11.622 -25.441  4.206 1.00  96.69 0 A 1
ATOM   1565 C CG  . LEU A 1 223 ? 12.587 -24.342  4.689 1.00  94.71 0 A 1
ATOM   1566 C CD1 . LEU A 1 223 ? 12.946 -23.419  3.522 1.00  93.60 0 A 1
ATOM   1567 C CD2 . LEU A 1 223 ? 11.976 -23.475  5.791 1.00  93.15 0 A 1
ATOM   1568 N N   . GLU A 1 224 ?  8.924 -26.857  5.656 1.00  97.00 0 A 1
ATOM   1569 C CA  . GLU A 1 224 ?  7.538 -27.231  5.424 1.00  96.87 0 A 1
ATOM   1570 C C   . GLU A 1 224 ?  6.763 -26.054  4.804 1.00  96.79 0 A 1
ATOM   1571 O O   . GLU A 1 224 ?  5.956 -26.265  3.911 1.00  95.28 0 A 1
ATOM   1572 C CB  . GLU A 1 224 ?  6.888 -27.683  6.746 1.00  96.34 0 A 1
ATOM   1573 C CG  . GLU A 1 224 ?  7.545 -28.948  7.336 1.00  95.15 0 A 1
ATOM   1574 C CD  . GLU A 1 224 ?  6.982 -29.379  8.705 1.00  94.83 0 A 1
ATOM   1575 O OE1 . GLU A 1 224 ?  7.616 -30.273  9.323 1.00  89.91 0 A 1
ATOM   1576 O OE2 . GLU A 1 224 ?  5.962 -28.824  9.149 1.00  91.34 -1 A 1
ATOM   1577 N N   . VAL A 1 225 ?  7.093 -24.836  5.228 1.00  96.50 0 A 1
ATOM   1578 C CA  . VAL A 1 225 ?  6.522 -23.607  4.671 1.00  96.43 0 A 1
ATOM   1579 C C   . VAL A 1 225 ?  7.648 -22.651  4.281 1.00  96.31 0 A 1
ATOM   1580 O O   . VAL A 1 225 ?  8.503 -22.323  5.108 1.00  95.84 0 A 1
ATOM   1581 C CB  . VAL A 1 225 ?  5.548 -22.937  5.657 1.00  95.76 0 A 1
ATOM   1582 C CG1 . VAL A 1 225 ?  4.923 -21.674  5.060 1.00  94.24 0 A 1
ATOM   1583 C CG2 . VAL A 1 225 ?  4.413 -23.886  6.061 1.00  94.78 0 A 1
ATOM   1584 N N   . LEU A 1 226 ?  7.637 -22.208  3.024 1.00  96.47 0 A 1
ATOM   1585 C CA  . LEU A 1 226 ?  8.507 -21.154  2.515 1.00  96.36 0 A 1
ATOM   1586 C C   . LEU A 1 226 ?  7.647 -20.043  1.921 1.00  96.10 0 A 1
ATOM   1587 O O   . LEU A 1 226 ?  6.932 -20.271  0.943 1.00  95.45 0 A 1
ATOM   1588 C CB  . LEU A 1 226 ?  9.484 -21.735  1.491 1.00  96.29 0 A 1
ATOM   1589 C CG  . LEU A 1 226 ? 10.399 -20.683  0.809 1.00  95.99 0 A 1
ATOM   1590 C CD1 . LEU A 1 226 ? 11.261 -19.921  1.815 1.00  94.62 0 A 1
ATOM   1591 C CD2 . LEU A 1 226 ? 11.330 -21.378 -0.181 1.00  94.36 0 A 1
ATOM   1592 N N   . ASP A 1 227 ?  7.772 -18.864  2.479 1.00  95.67 0 A 1
ATOM   1593 C CA  . ASP A 1 227 ?  7.104 -17.669  1.985 1.00  95.34 0 A 1
ATOM   1594 C C   . ASP A 1 227 ?  8.118 -16.561  1.698 1.00  95.15 0 A 1
ATOM   1595 O O   . ASP A 1 227 ?  8.810 -16.073  2.592 1.00  94.43 0 A 1
ATOM   1596 C CB  . ASP A 1 227 ?  6.028 -17.237  2.986 1.00  94.42 0 A 1
ATOM   1597 C CG  . ASP A 1 227 ?  5.064 -16.202  2.407 1.00  93.33 0 A 1
ATOM   1598 O OD1 . ASP A 1 227 ?  5.391 -15.519  1.416 1.00  91.00 0 A 1
ATOM   1599 O OD2 . ASP A 1 227 ?  3.946 -16.103  2.942 1.00  89.94 -1 A 1
ATOM   1600 N N   . VAL A 1 228 ?  8.206 -16.177  0.424 1.00  95.26 0 A 1
ATOM   1601 C CA  . VAL A 1 228 ?  9.034 -15.066 -0.062 1.00  94.75 0 A 1
ATOM   1602 C C   . VAL A 1 228 ?  8.195 -14.057 -0.842 1.00  93.73 0 A 1
ATOM   1603 O O   . VAL A 1 228 ?  8.720 -13.319 -1.675 1.00  92.32 0 A 1
ATOM   1604 C CB  . VAL A 1 228 ? 10.259 -15.563 -0.865 1.00  94.57 0 A 1
ATOM   1605 C CG1 . VAL A 1 228 ? 11.146 -16.499 -0.044 1.00  92.88 0 A 1
ATOM   1606 C CG2 . VAL A 1 228 ?  9.868 -16.285 -2.159 1.00  93.13 0 A 1
ATOM   1607 N N   . SER A 1 229 ?  6.889 -14.042 -0.614 1.00  93.15 0 A 1
ATOM   1608 C CA  . SER A 1 229 ?  5.958 -13.219 -1.376 1.00  92.45 0 A 1
ATOM   1609 C C   . SER A 1 229 ?  6.216 -11.719 -1.216 1.00  91.82 0 A 1
ATOM   1610 O O   . SER A 1 229 ?  6.678 -11.260 -0.177 1.00  90.55 0 A 1
ATOM   1611 C CB  . SER A 1 229 ?  4.514 -13.568 -1.023 1.00  90.76 0 A 1
ATOM   1612 O OG  . SER A 1 229 ?  4.219 -13.370  0.337 1.00  80.44 0 A 1
ATOM   1613 N N   . SER A 1 230 ?  5.896 -10.949 -2.253 1.00  91.49 0 A 1
ATOM   1614 C CA  . SER A 1 230 ?  5.938 -9.486 -2.254 1.00  90.34 0 A 1
ATOM   1615 C C   . SER A 1 230 ?  7.284 -8.885 -1.828 1.00  90.16 0 A 1
ATOM   1616 O O   . SER A 1 230 ?  7.369 -8.147 -0.853 1.00  88.35 0 A 1
ATOM   1617 C CB  . SER A 1 230 ?  4.766 -8.938 -1.442 1.00  88.11 0 A 1
ATOM   1618 O OG  . SER A 1 230 ?  4.548 -7.581 -1.743 1.00  82.12 0 A 1
ATOM   1619 N N   . ASN A 1 231 ?  8.336 -9.248 -2.554 1.00  92.29 0 A 1
ATOM   1620 C CA  . ASN A 1 231 ?  9.694 -8.772 -2.296 1.00  91.88 0 A 1
ATOM   1621 C C   . ASN A 1 231 ? 10.414 -8.237 -3.546 1.00  89.50 0 A 1
ATOM   1622 O O   . ASN A 1 231 ? 11.574 -7.853 -3.442 1.00  82.07 0 A 1
ATOM   1623 C CB  . ASN A 1 231 ? 10.492 -9.904 -1.644 1.00  91.97 0 A 1
ATOM   1624 C CG  . ASN A 1 231 ? 10.301 -9.963 -0.144 1.00  92.79 0 A 1
ATOM   1625 N ND2 . ASN A 1 231 ?  9.624 -10.961  0.353 1.00  88.42 0 A 1
ATOM   1626 O OD1 . ASN A 1 231 ? 10.799 -9.125  0.593 1.00  87.77 0 A 1
ATOM   1627 N N   . SER A 1 232 ?  9.761 -8.275 -4.717 1.00  91.68 0 A 1
ATOM   1628 C CA  . SER A 1 232 ? 10.393 -7.977 -6.010 1.00  91.47 0 A 1
ATOM   1629 C C   . SER A 1 232 ? 11.650 -8.822 -6.297 1.00  92.82 0 A 1
ATOM   1630 O O   . SER A 1 232 ? 12.570 -8.370 -6.964 1.00  90.80 0 A 1
ATOM   1631 C CB  . SER A 1 232 ? 10.641 -6.470 -6.177 1.00  88.07 0 A 1
ATOM   1632 O OG  . SER A 1 232 ?  9.442 -5.745 -5.982 1.00  79.44 0 A 1
ATOM   1633 N N   . PHE A 1 233 ? 11.686 -10.066 -5.796 1.00  94.57 0 A 1
ATOM   1634 C CA  . PHE A 1 233 ? 12.739 -11.009 -6.186 1.00  95.19 0 A 1
ATOM   1635 C C   . PHE A 1 233 ? 12.719 -11.221 -7.695 1.00  95.12 0 A 1
ATOM   1636 O O   . PHE A 1 233 ? 11.673 -11.487 -8.278 1.00  94.31 0 A 1
ATOM   1637 C CB  . PHE A 1 233 ? 12.575 -12.354 -5.473 1.00  95.25 0 A 1
ATOM   1638 C CG  . PHE A 1 233 ? 12.997 -12.372 -4.022 1.00  95.51 0 A 1
ATOM   1639 C CD1 . PHE A 1 233 ? 14.349 -12.171 -3.695 1.00  94.48 0 A 1
ATOM   1640 C CD2 . PHE A 1 233 ? 12.067 -12.620 -3.005 1.00  94.25 0 A 1
ATOM   1641 C CE1 . PHE A 1 233 ? 14.765 -12.190 -2.349 1.00  93.66 0 A 1
ATOM   1642 C CE2 . PHE A 1 233 ? 12.469 -12.645 -1.665 1.00  93.61 0 A 1
ATOM   1643 C CZ  . PHE A 1 233 ? 13.816 -12.422 -1.323 1.00  94.19 0 A 1
ATOM   1644 N N   . PHE A 1 234 ? 13.892 -11.166 -8.335 1.00  95.79 0 A 1
ATOM   1645 C CA  . PHE A 1 234 ? 14.023 -11.293 -9.780 1.00  95.69 0 A 1
ATOM   1646 C C   . PHE A 1 234 ? 14.796 -12.540 -10.210 1.00  95.96 0 A 1
ATOM   1647 O O   . PHE A 1 234 ? 15.395 -13.257 -9.400 1.00  94.69 0 A 1
ATOM   1648 C CB  . PHE A 1 234 ? 14.626 -9.996 -10.350 1.00  94.13 0 A 1
ATOM   1649 C CG  . PHE A 1 234 ? 16.098 -9.813 -10.047 1.00  92.98 0 A 1
ATOM   1650 C CD1 . PHE A 1 234 ? 16.492 -9.110 -8.895 1.00  88.28 0 A 1
ATOM   1651 C CD2 . PHE A 1 234 ? 17.075 -10.346 -10.904 1.00  87.42 0 A 1
ATOM   1652 C CE1 . PHE A 1 234 ? 17.864 -8.957 -8.598 1.00  84.05 0 A 1
ATOM   1653 C CE2 . PHE A 1 234 ? 18.441 -10.194 -10.609 1.00  84.28 0 A 1
ATOM   1654 C CZ  . PHE A 1 234 ? 18.830 -9.503 -9.455 1.00  83.17 0 A 1
ATOM   1655 N N   . GLY A 1 235 ? 14.805 -12.794 -11.509 1.00  95.75 0 A 1
ATOM   1656 C CA  . GLY A 1 235 ? 15.503 -13.923 -12.104 1.00  95.80 0 A 1
ATOM   1657 C C   . GLY A 1 235 ? 14.686 -15.210 -12.053 1.00  96.68 0 A 1
ATOM   1658 O O   . GLY A 1 235 ? 13.477 -15.199 -11.875 1.00  95.72 0 A 1
ATOM   1659 N N   . GLN A 1 236 ? 15.356 -16.345 -12.261 1.00  96.59 0 A 1
ATOM   1660 C CA  . GLN A 1 236 ? 14.691 -17.642 -12.233 1.00  96.52 0 A 1
ATOM   1661 C C   . GLN A 1 236 ? 14.624 -18.187 -10.809 1.00  96.95 0 A 1
ATOM   1662 O O   . GLN A 1 236 ? 15.560 -18.048 -10.028 1.00  95.64 0 A 1
ATOM   1663 C CB  . GLN A 1 236 ? 15.392 -18.642 -13.165 1.00  94.82 0 A 1
ATOM   1664 C CG  . GLN A 1 236 ? 15.228 -18.240 -14.632 1.00  84.32 0 A 1
ATOM   1665 C CD  . GLN A 1 236 ? 15.757 -19.293 -15.607 1.00  78.05 0 A 1
ATOM   1666 N NE2 . GLN A 1 236 ? 15.550 -19.106 -16.893 1.00  65.05 0 A 1
ATOM   1667 O OE1 . GLN A 1 236 ? 16.348 -20.294 -15.254 1.00  69.89 0 A 1
ATOM   1668 N N   . VAL A 1 237 ? 13.527 -18.892 -10.508 1.00  96.58 0 A 1
ATOM   1669 C CA  . VAL A 1 237 ? 13.450 -19.701 -9.289 1.00  96.60 0 A 1
ATOM   1670 C C   . VAL A 1 237 ? 14.503 -20.810 -9.379 1.00  96.57 0 A 1
ATOM   1671 O O   . VAL A 1 237 ? 14.525 -21.557 -10.361 1.00  95.59 0 A 1
ATOM   1672 C CB  . VAL A 1 237 ? 12.043 -20.285 -9.110 1.00  96.17 0 A 1
ATOM   1673 C CG1 . VAL A 1 237 ? 11.964 -21.154 -7.859 1.00  94.00 0 A 1
ATOM   1674 C CG2 . VAL A 1 237 ? 11.006 -19.160 -8.955 1.00  94.39 0 A 1
ATOM   1675 N N   . PRO A 1 238 ? 15.392 -20.938 -8.386 1.00  96.40 0 A 1
ATOM   1676 C CA  . PRO A 1 238 ? 16.486 -21.898 -8.458 1.00  96.07 0 A 1
ATOM   1677 C C   . PRO A 1 238 ? 15.952 -23.337 -8.490 1.00  96.15 0 A 1
ATOM   1678 O O   . PRO A 1 238 ? 15.083 -23.702 -7.687 1.00  95.18 0 A 1
ATOM   1679 C CB  . PRO A 1 238 ? 17.360 -21.615 -7.236 1.00  94.58 0 A 1
ATOM   1680 C CG  . PRO A 1 238 ? 16.404 -20.964 -6.244 1.00  92.48 0 A 1
ATOM   1681 C CD  . PRO A 1 238 ? 15.457 -20.181 -7.149 1.00  95.28 0 A 1
ATOM   1682 N N   . PRO A 1 239 ? 16.493 -24.219 -9.345 1.00  95.76 0 A 1
ATOM   1683 C CA  . PRO A 1 239 ? 16.044 -25.608 -9.452 1.00  95.26 0 A 1
ATOM   1684 C C   . PRO A 1 239 ? 16.254 -26.409 -8.157 1.00  95.33 0 A 1
ATOM   1685 O O   . PRO A 1 239 ? 15.597 -27.422 -7.938 1.00  93.50 0 A 1
ATOM   1686 C CB  . PRO A 1 239 ? 16.838 -26.194 -10.620 1.00  93.89 0 A 1
ATOM   1687 C CG  . PRO A 1 239 ? 18.096 -25.337 -10.671 1.00  91.47 0 A 1
ATOM   1688 C CD  . PRO A 1 239 ? 17.589 -23.954 -10.264 1.00  94.62 0 A 1
ATOM   1689 N N   . THR A 1 240 ? 17.109 -25.925 -7.252 1.00  95.77 0 A 1
ATOM   1690 C CA  . THR A 1 240 ? 17.348 -26.515 -5.932 1.00  95.55 0 A 1
ATOM   1691 C C   . THR A 1 240 ? 16.131 -26.452 -5.006 1.00  95.65 0 A 1
ATOM   1692 O O   . THR A 1 240 ? 16.113 -27.198 -4.022 1.00  94.32 0 A 1
ATOM   1693 C CB  . THR A 1 240 ? 18.537 -25.844 -5.241 1.00  94.56 0 A 1
ATOM   1694 C CG2 . THR A 1 240 ? 19.840 -26.120 -5.990 1.00  89.47 0 A 1
ATOM   1695 O OG1 . THR A 1 240 ? 18.346 -24.447 -5.204 1.00  89.87 0 A 1
ATOM   1696 N N   . ILE A 1 241 ? 15.093 -25.674 -5.307 1.00  95.85 0 A 1
ATOM   1697 C CA  . ILE A 1 241 ? 13.811 -25.758 -4.583 1.00  95.70 0 A 1
ATOM   1698 C C   . ILE A 1 241 ? 13.231 -27.178 -4.629 1.00  95.92 0 A 1
ATOM   1699 O O   . ILE A 1 241 ? 12.600 -27.612 -3.671 1.00  94.81 0 A 1
ATOM   1700 C CB  . ILE A 1 241 ? 12.823 -24.684 -5.098 1.00  94.04 0 A 1
ATOM   1701 C CG1 . ILE A 1 241 ? 13.257 -23.326 -4.472 1.00  85.77 0 A 1
ATOM   1702 C CG2 . ILE A 1 241 ? 11.349 -24.993 -4.774 1.00  83.37 0 A 1
ATOM   1703 C CD1 . ILE A 1 241 ? 12.282 -22.169 -4.658 1.00  73.09 0 A 1
ATOM   1704 N N   . SER A 1 242 ? 13.527 -27.959 -5.666 1.00  95.89 0 A 1
ATOM   1705 C CA  . SER A 1 242 ? 13.129 -29.366 -5.749 1.00  95.16 0 A 1
ATOM   1706 C C   . SER A 1 242 ? 13.714 -30.268 -4.650 1.00  95.26 0 A 1
ATOM   1707 O O   . SER A 1 242 ? 13.208 -31.368 -4.431 1.00  93.03 0 A 1
ATOM   1708 C CB  . SER A 1 242 ? 13.468 -29.932 -7.128 1.00  93.13 0 A 1
ATOM   1709 O OG  . SER A 1 242 ? 14.859 -30.072 -7.321 1.00  80.54 0 A 1
ATOM   1710 N N   . ASN A 1 243 ? 14.733 -29.802 -3.911 1.00  95.11 0 A 1
ATOM   1711 C CA  . ASN A 1 243 ? 15.311 -30.516 -2.773 1.00  94.73 0 A 1
ATOM   1712 C C   . ASN A 1 243 ? 14.458 -30.376 -1.496 1.00  95.38 0 A 1
ATOM   1713 O O   . ASN A 1 243 ? 14.660 -31.134 -0.549 1.00  93.55 0 A 1
ATOM   1714 C CB  . ASN A 1 243 ? 16.733 -29.995 -2.495 1.00  93.02 0 A 1
ATOM   1715 C CG  . ASN A 1 243 ? 17.707 -30.164 -3.653 1.00  90.12 0 A 1
ATOM   1716 N ND2 . ASN A 1 243 ? 18.826 -29.473 -3.580 1.00  81.30 0 A 1
ATOM   1717 O OD1 . ASN A 1 243 ? 17.507 -30.905 -4.585 1.00  82.85 0 A 1
ATOM   1718 N N   . LEU A 1 244 ? 13.528 -29.426 -1.463 1.00  96.02 0 A 1
ATOM   1719 C CA  . LEU A 1 244 ? 12.711 -29.118 -0.288 1.00  96.59 0 A 1
ATOM   1720 C C   . LEU A 1 244 ? 11.513 -30.080 -0.174 1.00  96.68 0 A 1
ATOM   1721 O O   . LEU A 1 244 ? 10.350 -29.675 -0.125 1.00  95.05 0 A 1
ATOM   1722 C CB  . LEU A 1 244 ? 12.290 -27.634 -0.304 1.00  96.39 0 A 1
ATOM   1723 C CG  . LEU A 1 244 ? 13.429 -26.611 -0.471 1.00  95.39 0 A 1
ATOM   1724 C CD1 . LEU A 1 244 ? 12.866 -25.192 -0.378 1.00  92.76 0 A 1
ATOM   1725 C CD2 . LEU A 1 244 ? 14.516 -26.765  0.589 1.00  92.33 0 A 1
ATOM   1726 N N   . THR A 1 245 ? 11.799 -31.385 -0.114 1.00  96.98 0 A 1
ATOM   1727 C CA  . THR A 1 245 ? 10.792 -32.466 -0.217 1.00  96.61 0 A 1
ATOM   1728 C C   . THR A 1 245 ?  9.781 -32.522  0.931 1.00  96.78 0 A 1
ATOM   1729 O O   . THR A 1 245 ?  8.850 -33.329  0.884 1.00  94.96 0 A 1
ATOM   1730 C CB  . THR A 1 245 ? 11.475 -33.831 -0.317 1.00  95.31 0 A 1
ATOM   1731 C CG2 . THR A 1 245 ? 12.368 -33.949 -1.552 1.00  88.42 0 A 1
ATOM   1732 O OG1 . THR A 1 245 ? 12.280 -34.060  0.820 1.00  90.00 0 A 1
ATOM   1733 N N   . GLN A 1 246 ?  9.957 -31.704  1.990 1.00  97.05 0 A 1
ATOM   1734 C CA  . GLN A 1 246 ?  9.015 -31.594  3.094 1.00  97.15 0 A 1
ATOM   1735 C C   . GLN A 1 246 ?  8.008 -30.453  2.913 1.00  97.34 0 A 1
ATOM   1736 O O   . GLN A 1 246 ?  7.087 -30.357  3.728 1.00  95.94 0 A 1
ATOM   1737 C CB  . GLN A 1 246 ?  9.760 -31.454  4.438 1.00  96.62 0 A 1
ATOM   1738 C CG  . GLN A 1 246 ? 10.736 -32.602  4.745 1.00  95.21 0 A 1
ATOM   1739 C CD  . GLN A 1 246 ? 10.093 -33.987  4.642 1.00  93.17 0 A 1
ATOM   1740 N NE2 . GLN A 1 246 ? 10.674 -34.866  3.853 1.00  80.70 0 A 1
ATOM   1741 O OE1 . GLN A 1 246 ?  9.080 -34.308  5.236 1.00  84.23 0 A 1
ATOM   1742 N N   . LEU A 1 247 ?  8.155 -29.618  1.875 1.00  97.08 0 A 1
ATOM   1743 C CA  . LEU A 1 247 ?  7.253 -28.494  1.645 1.00  97.22 0 A 1
ATOM   1744 C C   . LEU A 1 247 ?  5.801 -28.953  1.498 1.00  97.27 0 A 1
ATOM   1745 O O   . LEU A 1 247 ?  5.486 -29.813  0.676 1.00  96.32 0 A 1
ATOM   1746 C CB  . LEU A 1 247 ?  7.665 -27.673  0.408 1.00  96.50 0 A 1
ATOM   1747 C CG  . LEU A 1 247 ?  8.830 -26.690  0.628 1.00  93.41 0 A 1
ATOM   1748 C CD1 . LEU A 1 247 ?  9.192 -26.041 -0.703 1.00  91.83 0 A 1
ATOM   1749 C CD2 . LEU A 1 247 ?  8.481 -25.571  1.603 1.00  91.14 0 A 1
ATOM   1750 N N   . THR A 1 248 ?  4.943 -28.326  2.288 1.00  96.87 0 A 1
ATOM   1751 C CA  . THR A 1 248 ?  3.485 -28.381  2.168 1.00  96.58 0 A 1
ATOM   1752 C C   . THR A 1 248 ?  2.942 -27.123  1.498 1.00  96.10 0 A 1
ATOM   1753 O O   . THR A 1 248 ?  1.961 -27.200  0.771 1.00  94.81 0 A 1
ATOM   1754 C CB  . THR A 1 248 ?  2.822 -28.580  3.539 1.00  95.87 0 A 1
ATOM   1755 C CG2 . THR A 1 248 ?  3.253 -29.892  4.183 1.00  88.93 0 A 1
ATOM   1756 O OG1 . THR A 1 248 ?  3.162 -27.545  4.432 1.00  89.54 0 A 1
ATOM   1757 N N   . GLU A 1 249 ?  3.619 -25.995  1.687 1.00  96.20 0 A 1
ATOM   1758 C CA  . GLU A 1 249 ?  3.189 -24.696  1.177 1.00  96.28 0 A 1
ATOM   1759 C C   . GLU A 1 249 ?  4.380 -23.918  0.600 1.00  96.37 0 A 1
ATOM   1760 O O   . GLU A 1 249 ?  5.420 -23.769  1.252 1.00  95.51 0 A 1
ATOM   1761 C CB  . GLU A 1 249 ?  2.502 -23.883  2.285 1.00  95.23 0 A 1
ATOM   1762 C CG  . GLU A 1 249 ?  1.301 -24.608  2.932 1.00  93.83 0 A 1
ATOM   1763 C CD  . GLU A 1 249 ?  0.679 -23.829  4.097 1.00  92.97 0 A 1
ATOM   1764 O OE1 . GLU A 1 249 ? -0.091 -24.458  4.857 1.00  88.01 0 A 1
ATOM   1765 O OE2 . GLU A 1 249 ?  0.989 -22.628  4.262 1.00  88.82 -1 A 1
ATOM   1766 N N   . LEU A 1 250 ?  4.231 -23.431 -0.629 1.00  96.01 0 A 1
ATOM   1767 C CA  . LEU A 1 250 ?  5.221 -22.614 -1.313 1.00  96.09 0 A 1
ATOM   1768 C C   . LEU A 1 250 ?  4.572 -21.339 -1.845 1.00  95.54 0 A 1
ATOM   1769 O O   . LEU A 1 250 ?  3.783 -21.391 -2.791 1.00  94.77 0 A 1
ATOM   1770 C CB  . LEU A 1 250 ?  5.876 -23.443 -2.430 1.00  96.11 0 A 1
ATOM   1771 C CG  . LEU A 1 250 ?  6.938 -22.685 -3.253 1.00  95.84 0 A 1
ATOM   1772 C CD1 . LEU A 1 250 ?  8.099 -22.181 -2.392 1.00  94.49 0 A 1
ATOM   1773 C CD2 . LEU A 1 250 ?  7.512 -23.608 -4.324 1.00  94.30 0 A 1
ATOM   1774 N N   . TYR A 1 251 ?  4.947 -20.215 -1.253 1.00  95.88 0 A 1
ATOM   1775 C CA  . TYR A 1 251 ?  4.441 -18.888 -1.596 1.00  95.48 0 A 1
ATOM   1776 C C   . TYR A 1 251 ?  5.542 -18.050 -2.244 1.00  95.11 0 A 1
ATOM   1777 O O   . TYR A 1 251 ?  6.491 -17.624 -1.583 1.00  94.41 0 A 1
ATOM   1778 C CB  . TYR A 1 251 ?  3.881 -18.204 -0.344 1.00  94.74 0 A 1
ATOM   1779 C CG  . TYR A 1 251 ?  2.779 -18.959  0.360 1.00  94.56 0 A 1
ATOM   1780 C CD1 . TYR A 1 251 ?  1.454 -18.866 -0.102 1.00  92.97 0 A 1
ATOM   1781 C CD2 . TYR A 1 251 ?  3.067 -19.744  1.490 1.00  93.11 0 A 1
ATOM   1782 C CE1 . TYR A 1 251 ?  0.419 -19.544  0.557 1.00  92.25 0 A 1
ATOM   1783 C CE2 . TYR A 1 251 ?  2.034 -20.429  2.157 1.00  92.46 0 A 1
ATOM   1784 C CZ  . TYR A 1 251 ?  0.707 -20.326  1.690 1.00  92.60 0 A 1
ATOM   1785 O OH  . TYR A 1 251 ? -0.307 -20.988  2.321 1.00  91.17 0 A 1
ATOM   1786 N N   . LEU A 1 252 ?  5.384 -17.780 -3.543 1.00  94.69 0 A 1
ATOM   1787 C CA  . LEU A 1 252 ?  6.249 -16.921 -4.358 1.00  94.51 0 A 1
ATOM   1788 C C   . LEU A 1 252 ?  5.502 -15.741 -5.023 1.00  93.97 0 A 1
ATOM   1789 O O   . LEU A 1 252 ?  6.073 -15.151 -5.944 1.00  92.94 0 A 1
ATOM   1790 C CB  . LEU A 1 252 ?  6.979 -17.771 -5.429 1.00  94.78 0 A 1
ATOM   1791 C CG  . LEU A 1 252 ?  7.659 -19.070 -4.964 1.00  94.05 0 A 1
ATOM   1792 C CD1 . LEU A 1 252 ?  8.313 -19.774 -6.157 1.00  90.92 0 A 1
ATOM   1793 C CD2 . LEU A 1 252 ?  8.765 -18.830 -3.945 1.00  90.59 0 A 1
ATOM   1794 N N   . PRO A 1 253 ?  4.244 -15.394 -4.666 1.00  93.05 0 A 1
ATOM   1795 C CA  . PRO A 1 253 ?  3.496 -14.387 -5.415 1.00  92.48 0 A 1
ATOM   1796 C C   . PRO A 1 253 ?  4.101 -12.983 -5.287 1.00  91.76 0 A 1
ATOM   1797 O O   . PRO A 1 253 ?  4.830 -12.691 -4.340 1.00  90.98 0 A 1
ATOM   1798 C CB  . PRO A 1 253 ?  2.073 -14.422 -4.863 1.00  91.90 0 A 1
ATOM   1799 C CG  . PRO A 1 253 ?  2.290 -14.853 -3.425 1.00  90.75 0 A 1
ATOM   1800 C CD  . PRO A 1 253 ?  3.434 -15.873 -3.566 1.00  92.26 0 A 1
ATOM   1801 N N   . LEU A 1 254 ?  3.734 -12.117 -6.217 1.00  91.26 0 A 1
ATOM   1802 C CA  . LEU A 1 254 ?  4.105 -10.699 -6.226 1.00  90.56 0 A 1
ATOM   1803 C C   . LEU A 1 254 ?  5.616 -10.479 -6.141 1.00  90.82 0 A 1
ATOM   1804 O O   . LEU A 1 254 ?  6.127 -9.779 -5.265 1.00  89.97 0 A 1
ATOM   1805 C CB  . LEU A 1 254 ?  3.307 -9.936 -5.155 1.00  88.48 0 A 1
ATOM   1806 C CG  . LEU A 1 254 ?  1.788 -9.923 -5.366 1.00  85.95 0 A 1
ATOM   1807 C CD1 . LEU A 1 254 ?  1.117 -9.308 -4.135 1.00  84.13 0 A 1
ATOM   1808 C CD2 . LEU A 1 254 ?  1.392 -9.099 -6.582 1.00  83.82 0 A 1
ATOM   1809 N N   . ASN A 1 255 ?  6.320 -11.101 -7.070 1.00  92.74 0 A 1
ATOM   1810 C CA  . ASN A 1 255 ?  7.738 -10.906 -7.316 1.00  93.48 0 A 1
ATOM   1811 C C   . ASN A 1 255 ?  7.965 -10.657 -8.820 1.00  93.19 0 A 1
ATOM   1812 O O   . ASN A 1 255 ?  7.011 -10.609 -9.603 1.00  91.42 0 A 1
ATOM   1813 C CB  . ASN A 1 255 ?  8.513 -12.129 -6.779 1.00  94.20 0 A 1
ATOM   1814 C CG  . ASN A 1 255 ?  8.647 -12.145 -5.266 1.00  94.39 0 A 1
ATOM   1815 N ND2 . ASN A 1 255 ?  7.908 -12.981 -4.588 1.00  92.34 0 A 1
ATOM   1816 O OD1 . ASN A 1 255 ?  9.449 -11.439 -4.696 1.00  92.25 0 A 1
ATOM   1817 N N   . ASP A 1 256 ?  9.215 -10.561 -9.244 1.00  94.71 0 A 1
ATOM   1818 C CA  . ASP A 1 256 ?  9.619 -10.393 -10.642 1.00  94.98 0 A 1
ATOM   1819 C C   . ASP A 1 256 ? 10.280 -11.660 -11.213 1.00  95.77 0 A 1
ATOM   1820 O O   . ASP A 1 256 ? 11.202 -11.603 -12.026 1.00  94.49 0 A 1
ATOM   1821 C CB  . ASP A 1 256 ? 10.488 -9.128 -10.784 1.00  93.62 0 A 1
ATOM   1822 C CG  . ASP A 1 256 ?  9.708 -7.847 -10.467 1.00  90.23 0 A 1
ATOM   1823 O OD1 . ASP A 1 256 ?  8.629 -7.673 -11.083 1.00  84.44 0 A 1
ATOM   1824 O OD2 . ASP A 1 256 ? 10.194 -7.063 -9.634 1.00  83.34 -1 A 1
ATOM   1825 N N   . PHE A 1 257 ?  9.815 -12.840 -10.765 1.00  96.44 0 A 1
ATOM   1826 C CA  . PHE A 1 257 ? 10.357 -14.109 -11.256 1.00  96.82 0 A 1
ATOM   1827 C C   . PHE A 1 257 ? 10.083 -14.307 -12.747 1.00  96.98 0 A 1
ATOM   1828 O O   . PHE A 1 257 ?  8.972 -14.122 -13.236 1.00  96.21 0 A 1
ATOM   1829 C CB  . PHE A 1 257 ?  9.832 -15.299 -10.457 1.00  96.74 0 A 1
ATOM   1830 C CG  . PHE A 1 257 ? 10.330 -15.378 -9.038 1.00  96.90 0 A 1
ATOM   1831 C CD1 . PHE A 1 257 ? 11.713 -15.446 -8.777 1.00  96.21 0 A 1
ATOM   1832 C CD2 . PHE A 1 257 ?  9.421 -15.389 -7.968 1.00  95.98 0 A 1
ATOM   1833 C CE1 . PHE A 1 257 ? 12.183 -15.494 -7.457 1.00  95.58 0 A 1
ATOM   1834 C CE2 . PHE A 1 257 ?  9.882 -15.436 -6.642 1.00  95.54 0 A 1
ATOM   1835 C CZ  . PHE A 1 257 ? 11.263 -15.479 -6.385 1.00  95.93 0 A 1
ATOM   1836 N N   . THR A 1 258 ? 11.103 -14.781 -13.453 1.00  97.26 0 A 1
ATOM   1837 C CA  . THR A 1 258 ? 11.091 -15.035 -14.890 1.00  97.12 0 A 1
ATOM   1838 C C   . THR A 1 258 ? 11.434 -16.494 -15.211 1.00  96.96 0 A 1
ATOM   1839 O O   . THR A 1 258 ? 11.817 -17.278 -14.343 1.00  95.44 0 A 1
ATOM   1840 C CB  . THR A 1 258 ? 12.049 -14.084 -15.625 1.00  96.15 0 A 1
ATOM   1841 C CG2 . THR A 1 258 ? 11.641 -12.618 -15.514 1.00  90.02 0 A 1
ATOM   1842 O OG1 . THR A 1 258 ? 13.353 -14.196 -15.121 1.00  90.09 0 A 1
ATOM   1843 N N   . GLY A 1 259 ? 11.317 -16.860 -16.495 1.00  96.54 0 A 1
ATOM   1844 C CA  . GLY A 1 259 ? 11.613 -18.211 -16.957 1.00  96.42 0 A 1
ATOM   1845 C C   . GLY A 1 259 ? 10.462 -19.185 -16.738 1.00  97.16 0 A 1
ATOM   1846 O O   . GLY A 1 259 ?  9.312 -18.795 -16.535 1.00  95.86 0 A 1
ATOM   1847 N N   . SER A 1 260 ? 10.755 -20.481 -16.817 1.00  96.64 0 A 1
ATOM   1848 C CA  . SER A 1 260 ?  9.754 -21.533 -16.648 1.00  96.45 0 A 1
ATOM   1849 C C   . SER A 1 260 ?  9.302 -21.668 -15.197 1.00  96.93 0 A 1
ATOM   1850 O O   . SER A 1 260 ? 10.046 -21.334 -14.268 1.00  95.50 0 A 1
ATOM   1851 C CB  . SER A 1 260 ? 10.292 -22.868 -17.160 1.00  94.54 0 A 1
ATOM   1852 O OG  . SER A 1 260 ? 11.528 -23.184 -16.542 1.00  82.16 0 A 1
ATOM   1853 N N   . LEU A 1 261 ?  8.115 -22.245 -15.000 1.00  96.33 0 A 1
ATOM   1854 C CA  . LEU A 1 261 ?  7.607 -22.598 -13.676 1.00  96.29 0 A 1
ATOM   1855 C C   . LEU A 1 261 ?  8.628 -23.448 -12.892 1.00  95.85 0 A 1
ATOM   1856 O O   . LEU A 1 261 ?  9.322 -24.281 -13.484 1.00  93.73 0 A 1
ATOM   1857 C CB  . LEU A 1 261 ?  6.286 -23.376 -13.812 1.00  95.23 0 A 1
ATOM   1858 C CG  . LEU A 1 261 ?  5.094 -22.536 -14.315 1.00  94.42 0 A 1
ATOM   1859 C CD1 . LEU A 1 261 ?  3.873 -23.434 -14.469 1.00  92.12 0 A 1
ATOM   1860 C CD2 . LEU A 1 261 ?  4.732 -21.402 -13.350 1.00  91.78 0 A 1
ATOM   1861 N N   . PRO A 1 262 ?  8.704 -23.279 -11.561 1.00  95.39 0 A 1
ATOM   1862 C CA  . PRO A 1 262 ?  9.614 -24.062 -10.733 1.00  94.47 0 A 1
ATOM   1863 C C   . PRO A 1 262 ?  9.295 -25.556 -10.793 1.00  94.26 0 A 1
ATOM   1864 O O   . PRO A 1 262 ?  8.144 -25.986 -10.865 1.00  91.98 0 A 1
ATOM   1865 C CB  . PRO A 1 262 ?  9.465 -23.485 -9.318 1.00  92.75 0 A 1
ATOM   1866 C CG  . PRO A 1 262 ?  8.064 -22.873 -9.315 1.00  91.70 0 A 1
ATOM   1867 C CD  . PRO A 1 262 ?  7.919 -22.368 -10.746 1.00  94.59 0 A 1
ATOM   1868 N N   . LEU A 1 263 ? 10.338 -26.372 -10.712 1.00  91.67 0 A 1
ATOM   1869 C CA  . LEU A 1 263 ? 10.231 -27.826 -10.739 1.00  90.69 0 A 1
ATOM   1870 C C   . LEU A 1 263 ?  9.777 -28.353 -9.373 1.00  91.36 0 A 1
ATOM   1871 O O   . LEU A 1 263 ? 10.588 -28.695 -8.517 1.00  87.56 0 A 1
ATOM   1872 C CB  . LEU A 1 263 ? 11.581 -28.427 -11.165 1.00  85.71 0 A 1
ATOM   1873 C CG  . LEU A 1 263 ? 12.007 -28.110 -12.612 1.00  78.23 0 A 1
ATOM   1874 C CD1 . LEU A 1 263 ? 13.420 -28.650 -12.852 1.00  69.82 0 A 1
ATOM   1875 C CD2 . LEU A 1 263 ? 11.076 -28.737 -13.644 1.00  70.78 0 A 1
ATOM   1876 N N   . VAL A 1 264 ?  8.457 -28.450 -9.189 1.00  93.46 0 A 1
ATOM   1877 C CA  . VAL A 1 264 ?  7.841 -28.878 -7.917 1.00  93.65 0 A 1
ATOM   1878 C C   . VAL A 1 264 ?  7.388 -30.341 -7.887 1.00  93.59 0 A 1
ATOM   1879 O O   . VAL A 1 264 ?  6.904 -30.817 -6.864 1.00  91.04 0 A 1
ATOM   1880 C CB  . VAL A 1 264 ?  6.678 -27.949 -7.523 1.00  92.33 0 A 1
ATOM   1881 C CG1 . VAL A 1 264 ?  7.162 -26.504 -7.353 1.00  88.89 0 A 1
ATOM   1882 C CG2 . VAL A 1 264 ?  5.538 -27.981 -8.548 1.00  89.52 0 A 1
ATOM   1883 N N   . GLN A 1 265 ?  7.577 -31.094 -8.965 1.00  92.74 0 A 1
ATOM   1884 C CA  . GLN A 1 265 ?  7.095 -32.480 -9.096 1.00  91.25 0 A 1
ATOM   1885 C C   . GLN A 1 265 ?  7.607 -33.449 -8.014 1.00  91.78 0 A 1
ATOM   1886 O O   . GLN A 1 265 ?  6.935 -34.429 -7.695 1.00  89.00 0 A 1
ATOM   1887 C CB  . GLN A 1 265 ?  7.445 -32.975 -10.509 1.00  87.33 0 A 1
ATOM   1888 C CG  . GLN A 1 265 ?  8.967 -33.014 -10.766 1.00  74.55 0 A 1
ATOM   1889 C CD  . GLN A 1 265 ?  9.352 -33.112 -12.248 1.00  69.77 0 A 1
ATOM   1890 N NE2 . GLN A 1 265 ? 10.630 -33.192 -12.549 1.00  59.19 0 A 1
ATOM   1891 O OE1 . GLN A 1 265 ?  8.536 -33.100 -13.140 1.00  61.89 0 A 1
ATOM   1892 N N   . ASN A 1 266 ?  8.759 -33.163 -7.409 1.00  92.35 0 A 1
ATOM   1893 C CA  . ASN A 1 266 ?  9.334 -33.955 -6.319 1.00  92.14 0 A 1
ATOM   1894 C C   . ASN A 1 266 ?  8.769 -33.581 -4.930 1.00  93.79 0 A 1
ATOM   1895 O O   . ASN A 1 266 ?  9.037 -34.282 -3.951 1.00  91.28 0 A 1
ATOM   1896 C CB  . ASN A 1 266 ? 10.863 -33.804 -6.343 1.00  88.28 0 A 1
ATOM   1897 C CG  . ASN A 1 266 ? 11.509 -34.372 -7.593 1.00  83.52 0 A 1
ATOM   1898 N ND2 . ASN A 1 266 ? 12.707 -33.922 -7.892 1.00  71.77 0 A 1
ATOM   1899 O OD1 . ASN A 1 266 ? 10.976 -35.196 -8.300 1.00  71.67 0 A 1
ATOM   1900 N N   . LEU A 1 267 ?  8.011 -32.499 -4.832 1.00  94.34 0 A 1
ATOM   1901 C CA  . LEU A 1 267 ?  7.441 -31.999 -3.584 1.00  95.15 0 A 1
ATOM   1902 C C   . LEU A 1 267 ?  6.117 -32.715 -3.284 1.00  95.25 0 A 1
ATOM   1903 O O   . LEU A 1 267 ?  5.040 -32.137 -3.311 1.00  93.55 0 A 1
ATOM   1904 C CB  . LEU A 1 267 ?  7.294 -30.465 -3.633 1.00  95.19 0 A 1
ATOM   1905 C CG  . LEU A 1 267 ?  8.546 -29.687 -4.071 1.00  94.49 0 A 1
ATOM   1906 C CD1 . LEU A 1 267 ?  8.280 -28.180 -3.963 1.00  91.55 0 A 1
ATOM   1907 C CD2 . LEU A 1 267 ?  9.770 -30.010 -3.222 1.00  91.17 0 A 1
ATOM   1908 N N   . THR A 1 268 ?  6.196 -34.021 -3.005 1.00  94.97 0 A 1
ATOM   1909 C CA  . THR A 1 268 ?  5.024 -34.910 -2.901 1.00  94.25 0 A 1
ATOM   1910 C C   . THR A 1 268 ?  4.063 -34.565 -1.765 1.00  94.54 0 A 1
ATOM   1911 O O   . THR A 1 268 ?  2.958 -35.112 -1.726 1.00  92.32 0 A 1
ATOM   1912 C CB  . THR A 1 268 ?  5.448 -36.370 -2.748 1.00  92.07 0 A 1
ATOM   1913 C CG2 . THR A 1 268 ?  6.248 -36.867 -3.947 1.00  81.65 0 A 1
ATOM   1914 O OG1 . THR A 1 268 ?  6.259 -36.525 -1.596 1.00  84.36 0 A 1
ATOM   1915 N N   . LYS A 1 269 ?  4.457 -33.688 -0.832 1.00  96.09 0 A 1
ATOM   1916 C CA  . LYS A 1 269 ?  3.612 -33.193  0.268 1.00  96.49 0 A 1
ATOM   1917 C C   . LYS A 1 269 ?  2.952 -31.848 -0.036 1.00  96.70 0 A 1
ATOM   1918 O O   . LYS A 1 269 ?  2.169 -31.382  0.789 1.00  95.52 0 A 1
ATOM   1919 C CB  . LYS A 1 269 ?  4.435 -33.095  1.552 1.00  96.20 0 A 1
ATOM   1920 C CG  . LYS A 1 269 ?  4.931 -34.454  2.051 1.00  94.99 0 A 1
ATOM   1921 C CD  . LYS A 1 269 ?  5.623 -34.228  3.403 1.00  91.63 0 A 1
ATOM   1922 C CE  . LYS A 1 269 ?  6.054 -35.539  4.039 1.00  84.65 0 A 1
ATOM   1923 N NZ  . LYS A 1 269 ?  6.636 -35.258  5.373 1.00  75.61 1 A 1
ATOM   1924 N N   . LEU A 1 270 ?  3.273 -31.226 -1.166 1.00  96.32 0 A 1
ATOM   1925 C CA  . LEU A 1 270 ?  2.825 -29.881 -1.489 1.00  96.57 0 A 1
ATOM   1926 C C   . LEU A 1 270 ?  1.293 -29.833 -1.618 1.00  96.20 0 A 1
ATOM   1927 O O   . LEU A 1 270 ?  0.714 -30.600 -2.389 1.00  95.49 0 A 1
ATOM   1928 C CB  . LEU A 1 270 ?  3.539 -29.395 -2.758 1.00  96.56 0 A 1
ATOM   1929 C CG  . LEU A 1 270 ?  3.472 -27.872 -2.969 1.00  96.01 0 A 1
ATOM   1930 C CD1 . LEU A 1 270 ?  4.338 -27.120 -1.967 1.00  94.81 0 A 1
ATOM   1931 C CD2 . LEU A 1 270 ?  3.985 -27.524 -4.368 1.00  94.39 0 A 1
ATOM   1932 N N   . SER A 1 271 ?  0.683 -28.954 -0.847 1.00  96.79 0 A 1
ATOM   1933 C CA  . SER A 1 271 ? -0.757 -28.679 -0.844 1.00  96.41 0 A 1
ATOM   1934 C C   . SER A 1 271 ? -1.085 -27.363 -1.553 1.00  96.25 0 A 1
ATOM   1935 O O   . SER A 1 271 ? -2.072 -27.294 -2.278 1.00  94.97 0 A 1
ATOM   1936 C CB  . SER A 1 271 ? -1.262 -28.647  0.596 1.00  95.40 0 A 1
ATOM   1937 O OG  . SER A 1 271 ? -2.649 -28.387  0.641 1.00  85.73 0 A 1
ATOM   1938 N N   . ILE A 1 272 ? -0.245 -26.335 -1.372 1.00  95.47 0 A 1
ATOM   1939 C CA  . ILE A 1 272 ? -0.457 -24.994 -1.918 1.00  95.32 0 A 1
ATOM   1940 C C   . ILE A 1 272 ?  0.765 -24.577 -2.734 1.00  95.74 0 A 1
ATOM   1941 O O   . ILE A 1 272 ?  1.893 -24.587 -2.237 1.00  95.37 0 A 1
ATOM   1942 C CB  . ILE A 1 272 ? -0.794 -23.976 -0.801 1.00  94.16 0 A 1
ATOM   1943 C CG1 . ILE A 1 272 ? -2.028 -24.433  0.014 1.00  92.30 0 A 1
ATOM   1944 C CG2 . ILE A 1 272 ? -1.016 -22.574 -1.417 1.00  92.93 0 A 1
ATOM   1945 C CD1 . ILE A 1 272 ? -2.399 -23.511  1.185 1.00  87.16 0 A 1
ATOM   1946 N N   . LEU A 1 273 ?  0.527 -24.187 -3.985 1.00  95.43 0 A 1
ATOM   1947 C CA  . LEU A 1 273 ?  1.517 -23.578 -4.864 1.00  95.68 0 A 1
ATOM   1948 C C   . LEU A 1 273 ?  1.001 -22.207 -5.317 1.00  95.30 0 A 1
ATOM   1949 O O   . LEU A 1 273 ?  0.122 -22.122 -6.174 1.00  94.71 0 A 1
ATOM   1950 C CB  . LEU A 1 273 ?  1.799 -24.517 -6.046 1.00  95.93 0 A 1
ATOM   1951 C CG  . LEU A 1 273 ?  2.815 -23.953 -7.052 1.00  95.82 0 A 1
ATOM   1952 C CD1 . LEU A 1 273 ?  4.189 -23.747 -6.420 1.00  94.55 0 A 1
ATOM   1953 C CD2 . LEU A 1 273 ?  2.959 -24.922 -8.227 1.00  94.39 0 A 1
ATOM   1954 N N   . HIS A 1 274 ?  1.576 -21.153 -4.762 1.00  94.54 0 A 1
ATOM   1955 C CA  . HIS A 1 274 ?  1.170 -19.784 -5.059 1.00  94.16 0 A 1
ATOM   1956 C C   . HIS A 1 274 ?  2.250 -19.056 -5.861 1.00  94.30 0 A 1
ATOM   1957 O O   . HIS A 1 274 ?  3.310 -18.738 -5.332 1.00  94.14 0 A 1
ATOM   1958 C CB  . HIS A 1 274 ?  0.787 -19.073 -3.756 1.00  93.24 0 A 1
ATOM   1959 C CG  . HIS A 1 274 ? -0.183 -17.940 -3.984 1.00  91.45 0 A 1
ATOM   1960 C CD2 . HIS A 1 274 ? -1.336 -17.705 -3.280 1.00  82.27 0 A 1
ATOM   1961 N ND1 . HIS A 1 274 ? -0.136 -17.006 -5.002 1.00  82.71 0 A 1
ATOM   1962 C CE1 . HIS A 1 274 ? -1.239 -16.239 -4.911 1.00  82.02 0 A 1
ATOM   1963 N NE2 . HIS A 1 274 ? -1.980 -16.634 -3.874 1.00  83.44 0 A 1
ATOM   1964 N N   . LEU A 1 275 ?  1.978 -18.784 -7.137 1.00  94.47 0 A 1
ATOM   1965 C CA  . LEU A 1 275 ?  2.904 -18.142 -8.080 1.00  94.59 0 A 1
ATOM   1966 C C   . LEU A 1 275 ?  2.296 -16.897 -8.749 1.00  94.19 0 A 1
ATOM   1967 O O   . LEU A 1 275 ?  2.832 -16.411 -9.745 1.00  93.12 0 A 1
ATOM   1968 C CB  . LEU A 1 275 ?  3.353 -19.175 -9.138 1.00  94.88 0 A 1
ATOM   1969 C CG  . LEU A 1 275 ?  3.994 -20.463 -8.596 1.00  94.00 0 A 1
ATOM   1970 C CD1 . LEU A 1 275 ?  4.371 -21.379 -9.756 1.00  90.10 0 A 1
ATOM   1971 C CD2 . LEU A 1 275 ?  5.271 -20.204 -7.799 1.00  89.79 0 A 1
ATOM   1972 N N   . PHE A 1 276 ?  1.212 -16.368 -8.201 1.00  92.83 0 A 1
ATOM   1973 C CA  . PHE A 1 276 ?  0.488 -15.216 -8.745 1.00  92.13 0 A 1
ATOM   1974 C C   . PHE A 1 276 ?  1.391 -13.991 -8.943 1.00  92.14 0 A 1
ATOM   1975 O O   . PHE A 1 276 ?  2.267 -13.715 -8.128 1.00  91.85 0 A 1
ATOM   1976 C CB  . PHE A 1 276 ? -0.673 -14.872 -7.803 1.00  90.57 0 A 1
ATOM   1977 C CG  . PHE A 1 276 ? -1.286 -13.506 -8.034 1.00  89.68 0 A 1
ATOM   1978 C CD1 . PHE A 1 276 ? -0.914 -12.413 -7.233 1.00  88.10 0 A 1
ATOM   1979 C CD2 . PHE A 1 276 ? -2.218 -13.312 -9.071 1.00  87.64 0 A 1
ATOM   1980 C CE1 . PHE A 1 276 ? -1.467 -11.136 -7.472 1.00  86.62 0 A 1
ATOM   1981 C CE2 . PHE A 1 276 ? -2.769 -12.051 -9.309 1.00  85.71 0 A 1
ATOM   1982 C CZ  . PHE A 1 276 ? -2.401 -10.956 -8.512 1.00  85.55 0 A 1
ATOM   1983 N N   . GLY A 1 277 ?  1.140 -13.224 -9.994 1.00  91.36 0 A 1
ATOM   1984 C CA  . GLY A 1 277 ?  1.754 -11.905 -10.154 1.00  91.33 0 A 1
ATOM   1985 C C   . GLY A 1 277 ?  3.271 -11.935 -10.304 1.00  91.45 0 A 1
ATOM   1986 O O   . GLY A 1 277 ?  3.965 -11.213 -9.596 1.00  90.30 0 A 1
ATOM   1987 N N   . ASN A 1 278 ?  3.759 -12.764 -11.211 1.00  93.89 0 A 1
ATOM   1988 C CA  . ASN A 1 278 ?  5.161 -12.841 -11.609 1.00  94.79 0 A 1
ATOM   1989 C C   . ASN A 1 278 ?  5.283 -12.706 -13.141 1.00  94.86 0 A 1
ATOM   1990 O O   . ASN A 1 278 ?  4.328 -12.337 -13.829 1.00  93.29 0 A 1
ATOM   1991 C CB  . ASN A 1 278 ?  5.762 -14.156 -11.067 1.00  95.22 0 A 1
ATOM   1992 C CG  . ASN A 1 278 ?  6.137 -14.085 -9.604 1.00  95.26 0 A 1
ATOM   1993 N ND2 . ASN A 1 278 ?  5.326 -14.625 -8.726 1.00  92.76 0 A 1
ATOM   1994 O OD1 . ASN A 1 278 ?  7.188 -13.577 -9.256 1.00  92.54 0 A 1
ATOM   1995 N N   . HIS A 1 279 ?  6.442 -13.053 -13.690 1.00  96.73 0 A 1
ATOM   1996 C CA  . HIS A 1 279 ?  6.708 -13.077 -15.132 1.00  97.13 0 A 1
ATOM   1997 C C   . HIS A 1 279 ?  7.088 -14.485 -15.618 1.00  97.60 0 A 1
ATOM   1998 O O   . HIS A 1 279 ?  7.892 -14.646 -16.544 1.00  96.36 0 A 1
ATOM   1999 C CB  . HIS A 1 279 ?  7.759 -12.013 -15.480 1.00  96.38 0 A 1
ATOM   2000 C CG  . HIS A 1 279 ?  7.376 -10.620 -15.030 1.00  95.02 0 A 1
ATOM   2001 C CD2 . HIS A 1 279 ?  8.019 -9.859 -14.098 1.00  83.31 0 A 1
ATOM   2002 N ND1 . HIS A 1 279 ?  6.283 -9.898 -15.463 1.00  82.87 0 A 1
ATOM   2003 C CE1 . HIS A 1 279 ?  6.277 -8.730 -14.803 1.00  84.41 0 A 1
ATOM   2004 N NE2 . HIS A 1 279 ?  7.316 -8.664 -13.972 1.00  87.00 0 A 1
ATOM   2005 N N   . PHE A 1 280 ?  6.512 -15.532 -14.994 1.00  97.59 0 A 1
ATOM   2006 C CA  . PHE A 1 280 ?  6.730 -16.900 -15.443 1.00  97.66 0 A 1
ATOM   2007 C C   . PHE A 1 280 ?  6.211 -17.104 -16.868 1.00  97.46 0 A 1
ATOM   2008 O O   . PHE A 1 280 ?  5.125 -16.666 -17.222 1.00  96.44 0 A 1
ATOM   2009 C CB  . PHE A 1 280 ?  6.073 -17.912 -14.491 1.00  97.52 0 A 1
ATOM   2010 C CG  . PHE A 1 280 ?  6.743 -18.023 -13.138 1.00  97.74 0 A 1
ATOM   2011 C CD1 . PHE A 1 280 ?  8.047 -18.520 -13.036 1.00  97.16 0 A 1
ATOM   2012 C CD2 . PHE A 1 280 ?  6.049 -17.641 -11.975 1.00  97.00 0 A 1
ATOM   2013 C CE1 . PHE A 1 280 ?  8.672 -18.627 -11.785 1.00  96.62 0 A 1
ATOM   2014 C CE2 . PHE A 1 280 ?  6.664 -17.746 -10.716 1.00  96.60 0 A 1
ATOM   2015 C CZ  . PHE A 1 280 ?  7.980 -18.230 -10.618 1.00  96.90 0 A 1
ATOM   2016 N N   . SER A 1 281 ?  6.987 -17.825 -17.668 1.00  97.69 0 A 1
ATOM   2017 C CA  . SER A 1 281 ?  6.702 -18.094 -19.077 1.00  97.33 0 A 1
ATOM   2018 C C   . SER A 1 281 ?  6.837 -19.581 -19.404 1.00  97.11 0 A 1
ATOM   2019 O O   . SER A 1 281 ?  7.251 -20.398 -18.572 1.00  94.93 0 A 1
ATOM   2020 C CB  . SER A 1 281 ?  7.603 -17.216 -19.949 1.00  95.86 0 A 1
ATOM   2021 O OG  . SER A 1 281 ?  8.971 -17.537 -19.763 1.00  89.59 0 A 1
ATOM   2022 N N   . GLY A 1 282 ?  6.485 -19.955 -20.643 1.00  96.42 0 A 1
ATOM   2023 C CA  . GLY A 1 282 ?  6.457 -21.350 -21.057 1.00  96.05 0 A 1
ATOM   2024 C C   . GLY A 1 282 ?  5.116 -22.019 -20.747 1.00  96.50 0 A 1
ATOM   2025 O O   . GLY A 1 282 ?  4.083 -21.358 -20.659 1.00  94.93 0 A 1
ATOM   2026 N N   . THR A 1 283 ?  5.124 -23.340 -20.636 1.00  96.14 0 A 1
ATOM   2027 C CA  . THR A 1 283 ?  3.915 -24.160 -20.494 1.00  95.83 0 A 1
ATOM   2028 C C   . THR A 1 283 ?  3.697 -24.617 -19.057 1.00  96.00 0 A 1
ATOM   2029 O O   . THR A 1 283 ?  4.649 -24.811 -18.304 1.00  94.89 0 A 1
ATOM   2030 C CB  . THR A 1 283 ?  3.964 -25.382 -21.422 1.00  94.20 0 A 1
ATOM   2031 C CG2 . THR A 1 283 ?  4.015 -24.991 -22.898 1.00  84.50 0 A 1
ATOM   2032 O OG1 . THR A 1 283 ?  5.108 -26.158 -21.160 1.00  85.84 0 A 1
ATOM   2033 N N   . ILE A 1 284 ?  2.441 -24.873 -18.704 1.00  95.71 0 A 1
ATOM   2034 C CA  . ILE A 1 284 ?  2.069 -25.502 -17.439 1.00  95.68 0 A 1
ATOM   2035 C C   . ILE A 1 284 ?  2.293 -27.013 -17.562 1.00  94.96 0 A 1
ATOM   2036 O O   . ILE A 1 284 ?  1.675 -27.650 -18.420 1.00  93.63 0 A 1
ATOM   2037 C CB  . ILE A 1 284 ?  0.622 -25.157 -17.061 1.00  95.39 0 A 1
ATOM   2038 C CG1 . ILE A 1 284 ?  0.458 -23.627 -16.920 1.00  94.25 0 A 1
ATOM   2039 C CG2 . ILE A 1 284 ?  0.234 -25.867 -15.754 1.00  94.16 0 A 1
ATOM   2040 C CD1 . ILE A 1 284 ? -0.988 -23.160 -16.751 1.00  92.01 0 A 1
ATOM   2041 N N   . PRO A 1 285 ?  3.151 -27.626 -16.728 1.00  94.33 0 A 1
ATOM   2042 C CA  . PRO A 1 285 ?  3.406 -29.059 -16.804 1.00  93.47 0 A 1
ATOM   2043 C C   . PRO A 1 285 ?  2.186 -29.861 -16.322 1.00  93.11 0 A 1
ATOM   2044 O O   . PRO A 1 285 ?  1.647 -29.603 -15.247 1.00  91.67 0 A 1
ATOM   2045 C CB  . PRO A 1 285 ?  4.647 -29.286 -15.943 1.00  91.97 0 A 1
ATOM   2046 C CG  . PRO A 1 285 ?  4.592 -28.150 -14.921 1.00  89.36 0 A 1
ATOM   2047 C CD  . PRO A 1 285 ?  3.956 -27.003 -15.697 1.00  93.15 0 A 1
ATOM   2048 N N   . SER A 1 286 ?  1.819 -30.908 -17.059 1.00  91.97 0 A 1
ATOM   2049 C CA  . SER A 1 286 ?  0.697 -31.788 -16.711 1.00  90.98 0 A 1
ATOM   2050 C C   . SER A 1 286 ?  0.874 -32.519 -15.373 1.00  91.16 0 A 1
ATOM   2051 O O   . SER A 1 286 ? -0.109 -32.916 -14.749 1.00  89.03 0 A 1
ATOM   2052 C CB  . SER A 1 286 ?  0.481 -32.807 -17.824 1.00  88.47 0 A 1
ATOM   2053 O OG  . SER A 1 286 ?  1.652 -33.564 -18.051 1.00  76.46 0 A 1
ATOM   2054 N N   . SER A 1 287 ?  2.119 -32.650 -14.900 1.00  91.03 0 A 1
ATOM   2055 C CA  . SER A 1 287 ?  2.437 -33.238 -13.600 1.00  90.86 0 A 1
ATOM   2056 C C   . SER A 1 287 ?  1.775 -32.516 -12.425 1.00  91.31 0 A 1
ATOM   2057 O O   . SER A 1 287 ?  1.453 -33.182 -11.440 1.00  90.21 0 A 1
ATOM   2058 C CB  . SER A 1 287 ?  3.960 -33.276 -13.390 1.00  89.44 0 A 1
ATOM   2059 O OG  . SER A 1 287 ?  4.536 -31.999 -13.546 1.00  83.34 0 A 1
ATOM   2060 N N   . LEU A 1 288 ?  1.501 -31.217 -12.528 1.00  91.91 0 A 1
ATOM   2061 C CA  . LEU A 1 288 ?  0.808 -30.470 -11.475 1.00  92.58 0 A 1
ATOM   2062 C C   . LEU A 1 288 ? -0.577 -31.050 -11.173 1.00  92.47 0 A 1
ATOM   2063 O O   . LEU A 1 288 ? -0.964 -31.169 -10.015 1.00  90.86 0 A 1
ATOM   2064 C CB  . LEU A 1 288 ?  0.677 -28.988 -11.869 1.00  92.00 0 A 1
ATOM   2065 C CG  . LEU A 1 288 ?  1.997 -28.186 -11.825 1.00  90.54 0 A 1
ATOM   2066 C CD1 . LEU A 1 288 ?  1.742 -26.750 -12.299 1.00  88.22 0 A 1
ATOM   2067 C CD2 . LEU A 1 288 ?  2.576 -28.113 -10.419 1.00  87.94 0 A 1
ATOM   2068 N N   . PHE A 1 289 ? -1.297 -31.519 -12.190 1.00  92.37 0 A 1
ATOM   2069 C CA  . PHE A 1 289 ? -2.649 -32.074 -12.043 1.00  91.97 0 A 1
ATOM   2070 C C   . PHE A 1 289 ? -2.683 -33.516 -11.511 1.00  91.06 0 A 1
ATOM   2071 O O   . PHE A 1 289 ? -3.763 -34.072 -11.290 1.00  88.36 0 A 1
ATOM   2072 C CB  . PHE A 1 289 ? -3.379 -31.947 -13.377 1.00  91.58 0 A 1
ATOM   2073 C CG  . PHE A 1 289 ? -3.405 -30.525 -13.909 1.00  92.28 0 A 1
ATOM   2074 C CD1 . PHE A 1 289 ? -4.203 -29.550 -13.281 1.00  90.06 0 A 1
ATOM   2075 C CD2 . PHE A 1 289 ? -2.590 -30.161 -14.990 1.00  90.30 0 A 1
ATOM   2076 C CE1 . PHE A 1 289 ? -4.185 -28.217 -13.720 1.00  89.06 0 A 1
ATOM   2077 C CE2 . PHE A 1 289 ? -2.564 -28.826 -15.433 1.00  89.33 0 A 1
ATOM   2078 C CZ  . PHE A 1 289 ? -3.357 -27.856 -14.793 1.00  90.36 0 A 1
ATOM   2079 N N   . THR A 1 290 ? -1.522 -34.123 -11.293 1.00  90.78 0 A 1
ATOM   2080 C CA  . THR A 1 290 ? -1.380 -35.485 -10.748 1.00  89.89 0 A 1
ATOM   2081 C C   . THR A 1 290 ? -0.731 -35.524 -9.371 1.00  89.97 0 A 1
ATOM   2082 O O   . THR A 1 290 ? -0.582 -36.592 -8.788 1.00  87.56 0 A 1
ATOM   2083 C CB  . THR A 1 290 ? -0.629 -36.406 -11.718 1.00  87.28 0 A 1
ATOM   2084 C CG2 . THR A 1 290 ? -1.335 -36.524 -13.065 1.00  79.12 0 A 1
ATOM   2085 O OG1 . THR A 1 290 ?  0.674 -35.937 -11.975 1.00  81.48 0 A 1
ATOM   2086 N N   . MET A 1 291 ? -0.353 -34.357 -8.814 1.00  90.35 0 A 1
ATOM   2087 C CA  . MET A 1 291 ?  0.263 -34.290 -7.486 1.00  91.20 0 A 1
ATOM   2088 C C   . MET A 1 291 ? -0.732 -34.693 -6.394 1.00  91.21 0 A 1
ATOM   2089 O O   . MET A 1 291 ? -1.868 -34.236 -6.377 1.00  90.09 0 A 1
ATOM   2090 C CB  . MET A 1 291 ?  0.856 -32.898 -7.239 1.00  91.48 0 A 1
ATOM   2091 C CG  . MET A 1 291 ?  2.092 -32.682 -8.111 1.00  89.71 0 A 1
ATOM   2092 S SD  . MET A 1 291 ?  2.963 -31.110 -7.865 1.00  88.72 0 A 1
ATOM   2093 C CE  . MET A 1 291 ?  3.564 -31.322 -6.176 1.00  81.19 0 A 1
ATOM   2094 N N   . PRO A 1 292 ? -0.329 -35.559 -5.442 1.00  91.53 0 A 1
ATOM   2095 C CA  . PRO A 1 292 ? -1.269 -36.288 -4.604 1.00  90.99 0 A 1
ATOM   2096 C C   . PRO A 1 292 ? -1.963 -35.445 -3.523 1.00  91.02 0 A 1
ATOM   2097 O O   . PRO A 1 292 ? -3.028 -35.839 -3.047 1.00  88.78 0 A 1
ATOM   2098 C CB  . PRO A 1 292 ? -0.444 -37.420 -3.972 1.00  88.97 0 A 1
ATOM   2099 C CG  . PRO A 1 292 ?  0.986 -36.876 -3.996 1.00  87.61 0 A 1
ATOM   2100 C CD  . PRO A 1 292 ?  1.019 -36.077 -5.283 1.00  90.26 0 A 1
ATOM   2101 N N   . PHE A 1 293 ? -1.351 -34.328 -3.096 1.00  93.26 0 A 1
ATOM   2102 C CA  . PHE A 1 293 ? -1.888 -33.462 -2.041 1.00  93.87 0 A 1
ATOM   2103 C C   . PHE A 1 293 ? -2.160 -32.033 -2.503 1.00  94.44 0 A 1
ATOM   2104 O O   . PHE A 1 293 ? -2.660 -31.247 -1.711 1.00  92.97 0 A 1
ATOM   2105 C CB  . PHE A 1 293 ? -0.956 -33.481 -0.825 1.00  92.94 0 A 1
ATOM   2106 C CG  . PHE A 1 293 ? -0.893 -34.823 -0.138 1.00  92.24 0 A 1
ATOM   2107 C CD1 . PHE A 1 293 ? -1.950 -35.241  0.699 1.00  87.72 0 A 1
ATOM   2108 C CD2 . PHE A 1 293 ?  0.201 -35.677 -0.325 1.00  87.63 0 A 1
ATOM   2109 C CE1 . PHE A 1 293 ? -1.921 -36.491  1.325 1.00  85.31 0 A 1
ATOM   2110 C CE2 . PHE A 1 293 ?  0.242 -36.937  0.301 1.00  85.54 0 A 1
ATOM   2111 C CZ  . PHE A 1 293 ? -0.819 -37.341  1.121 1.00  86.35 0 A 1
ATOM   2112 N N   . LEU A 1 294 ? -1.857 -31.705 -3.755 1.00  94.10 0 A 1
ATOM   2113 C CA  . LEU A 1 294 ? -2.015 -30.358 -4.275 1.00  94.68 0 A 1
ATOM   2114 C C   . LEU A 1 294 ? -3.505 -30.019 -4.425 1.00  94.59 0 A 1
ATOM   2115 O O   . LEU A 1 294 ? -4.194 -30.616 -5.257 1.00  93.70 0 A 1
ATOM   2116 C CB  . LEU A 1 294 ? -1.222 -30.237 -5.577 1.00  94.38 0 A 1
ATOM   2117 C CG  . LEU A 1 294 ? -0.995 -28.790 -6.056 1.00  93.53 0 A 1
ATOM   2118 C CD1 . LEU A 1 294 ? -0.182 -27.962 -5.063 1.00  92.32 0 A 1
ATOM   2119 C CD2 . LEU A 1 294 ? -0.216 -28.840 -7.368 1.00  91.67 0 A 1
ATOM   2120 N N   . SER A 1 295 ? -3.976 -29.109 -3.597 1.00  95.49 0 A 1
ATOM   2121 C CA  . SER A 1 295 ? -5.364 -28.646 -3.574 1.00  95.37 0 A 1
ATOM   2122 C C   . SER A 1 295 ? -5.525 -27.262 -4.185 1.00  95.54 0 A 1
ATOM   2123 O O   . SER A 1 295 ? -6.594 -26.972 -4.723 1.00  94.27 0 A 1
ATOM   2124 C CB  . SER A 1 295 ? -5.903 -28.651 -2.148 1.00  93.97 0 A 1
ATOM   2125 O OG  . SER A 1 295 ? -5.175 -27.776 -1.313 1.00  84.94 0 A 1
ATOM   2126 N N   . SER A 1 296 ? -4.486 -26.417 -4.143 1.00  95.17 0 A 1
ATOM   2127 C CA  . SER A 1 296 ? -4.556 -25.032 -4.580 1.00  95.17 0 A 1
ATOM   2128 C C   . SER A 1 296 ? -3.377 -24.660 -5.468 1.00  95.30 0 A 1
ATOM   2129 O O   . SER A 1 296 ? -2.216 -24.812 -5.080 1.00  94.66 0 A 1
ATOM   2130 C CB  . SER A 1 296 ? -4.638 -24.089 -3.368 1.00  94.26 0 A 1
ATOM   2131 O OG  . SER A 1 296 ? -5.703 -24.446 -2.521 1.00  88.85 0 A 1
ATOM   2132 N N   . ILE A 1 297 ? -3.671 -24.162 -6.665 1.00  95.38 0 A 1
ATOM   2133 C CA  . ILE A 1 297 ? -2.696 -23.675 -7.636 1.00  95.10 0 A 1
ATOM   2134 C C   . ILE A 1 297 ? -3.098 -22.266 -8.072 1.00  94.93 0 A 1
ATOM   2135 O O   . ILE A 1 297 ? -4.142 -22.087 -8.703 1.00  94.19 0 A 1
ATOM   2136 C CB  . ILE A 1 297 ? -2.583 -24.614 -8.858 1.00  94.51 0 A 1
ATOM   2137 C CG1 . ILE A 1 297 ? -2.192 -26.051 -8.456 1.00  87.62 0 A 1
ATOM   2138 C CG2 . ILE A 1 297 ? -1.552 -24.047 -9.845 1.00  87.46 0 A 1
ATOM   2139 C CD1 . ILE A 1 297 ? -2.157 -27.040 -9.632 1.00  86.17 0 A 1
ATOM   2140 N N   . TYR A 1 298 ? -2.239 -21.311 -7.803 1.00  94.73 0 A 1
ATOM   2141 C CA  . TYR A 1 298 ? -2.398 -19.933 -8.239 1.00  94.51 0 A 1
ATOM   2142 C C   . TYR A 1 298 ? -1.292 -19.598 -9.241 1.00  94.55 0 A 1
ATOM   2143 O O   . TYR A 1 298 ? -0.130 -19.457 -8.871 1.00  93.97 0 A 1
ATOM   2144 C CB  . TYR A 1 298 ? -2.397 -18.995 -7.028 1.00  93.87 0 A 1
ATOM   2145 C CG  . TYR A 1 298 ? -3.374 -19.377 -5.943 1.00  93.36 0 A 1
ATOM   2146 C CD1 . TYR A 1 298 ? -4.715 -18.946 -6.004 1.00  91.67 0 A 1
ATOM   2147 C CD2 . TYR A 1 298 ? -2.962 -20.169 -4.854 1.00  91.65 0 A 1
ATOM   2148 C CE1 . TYR A 1 298 ? -5.623 -19.292 -4.988 1.00  90.53 0 A 1
ATOM   2149 C CE2 . TYR A 1 298 ? -3.864 -20.519 -3.834 1.00  90.73 0 A 1
ATOM   2150 C CZ  . TYR A 1 298 ? -5.197 -20.080 -3.903 1.00  90.65 0 A 1
ATOM   2151 O OH  . TYR A 1 298 ? -6.087 -20.411 -2.911 1.00  88.54 0 A 1
ATOM   2152 N N   . LEU A 1 299 ? -1.651 -19.525 -10.521 1.00  94.35 0 A 1
ATOM   2153 C CA  . LEU A 1 299 ? -0.762 -19.218 -11.644 1.00  94.60 0 A 1
ATOM   2154 C C   . LEU A 1 299 ? -1.175 -17.950 -12.385 1.00  94.41 0 A 1
ATOM   2155 O O   . LEU A 1 299 ? -0.514 -17.559 -13.349 1.00  93.57 0 A 1
ATOM   2156 C CB  . LEU A 1 299 ? -0.730 -20.410 -12.617 1.00  94.83 0 A 1
ATOM   2157 C CG  . LEU A 1 299 ? -0.217 -21.734 -12.029 1.00  94.25 0 A 1
ATOM   2158 C CD1 . LEU A 1 299 ? -0.263 -22.827 -13.091 1.00  92.64 0 A 1
ATOM   2159 C CD2 . LEU A 1 299 ?  1.218 -21.630 -11.538 1.00  92.25 0 A 1
ATOM   2160 N N   . ASN A 1 300 ? -2.256 -17.326 -11.968 1.00  93.96 0 A 1
ATOM   2161 C CA  . ASN A 1 300 ? -2.811 -16.146 -12.598 1.00  93.63 0 A 1
ATOM   2162 C C   . ASN A 1 300 ? -1.837 -14.958 -12.574 1.00  93.74 0 A 1
ATOM   2163 O O   . ASN A 1 300 ? -0.962 -14.852 -11.719 1.00  93.20 0 A 1
ATOM   2164 C CB  . ASN A 1 300 ? -4.197 -15.820 -12.009 1.00  92.86 0 A 1
ATOM   2165 C CG  . ASN A 1 300 ? -4.251 -15.666 -10.495 1.00  92.75 0 A 1
ATOM   2166 N ND2 . ASN A 1 300 ? -5.102 -14.775 -10.015 1.00  87.64 0 A 1
ATOM   2167 O OD1 . ASN A 1 300 ? -3.611 -16.360 -9.737 1.00  87.98 0 A 1
ATOM   2168 N N   . LYS A 1 301 ? -1.992 -14.064 -13.563 1.00  93.09 0 A 1
ATOM   2169 C CA  . LYS A 1 301 ? -1.139 -12.886 -13.765 1.00  93.04 0 A 1
ATOM   2170 C C   . LYS A 1 301 ?  0.344 -13.249 -13.957 1.00  93.58 0 A 1
ATOM   2171 O O   . LYS A 1 301 ?  1.217 -12.812 -13.211 1.00  92.76 0 A 1
ATOM   2172 C CB  . LYS A 1 301 ? -1.439 -11.855 -12.671 1.00  91.51 0 A 1
ATOM   2173 C CG  . LYS A 1 301 ? -1.035 -10.425 -13.049 1.00  85.86 0 A 1
ATOM   2174 C CD  . LYS A 1 301 ? -1.398 -9.485 -11.885 1.00  79.54 0 A 1
ATOM   2175 C CE  . LYS A 1 301 ? -1.065 -8.040 -12.215 1.00  71.45 0 A 1
ATOM   2176 N NZ  . LYS A 1 301 ? -1.365 -7.154 -11.064 1.00  63.09 1 A 1
ATOM   2177 N N   . ASN A 1 302 ?  0.597 -14.062 -14.986 1.00  94.47 0 A 1
ATOM   2178 C CA  . ASN A 1 302 ?  1.922 -14.440 -15.469 1.00  95.37 0 A 1
ATOM   2179 C C   . ASN A 1 302 ?  1.981 -14.341 -17.009 1.00  95.37 0 A 1
ATOM   2180 O O   . ASN A 1 302 ?  1.091 -13.766 -17.636 1.00  92.60 0 A 1
ATOM   2181 C CB  . ASN A 1 302 ?  2.259 -15.850 -14.930 1.00  95.78 0 A 1
ATOM   2182 C CG  . ASN A 1 302 ?  2.826 -15.823 -13.528 1.00  95.98 0 A 1
ATOM   2183 N ND2 . ASN A 1 302 ?  2.057 -16.191 -12.531 1.00  93.47 0 A 1
ATOM   2184 O OD1 . ASN A 1 302 ?  3.985 -15.488 -13.326 1.00  93.24 0 A 1
ATOM   2185 N N   . ASN A 1 303 ?  3.006 -14.915 -17.639 1.00  97.12 0 A 1
ATOM   2186 C CA  . ASN A 1 303 ?  3.171 -14.981 -19.097 1.00  97.26 0 A 1
ATOM   2187 C C   . ASN A 1 303 ?  3.146 -16.434 -19.612 1.00  97.33 0 A 1
ATOM   2188 O O   . ASN A 1 303 ?  3.860 -16.792 -20.556 1.00  95.61 0 A 1
ATOM   2189 C CB  . ASN A 1 303 ?  4.439 -14.211 -19.502 1.00  96.34 0 A 1
ATOM   2190 C CG  . ASN A 1 303 ?  4.346 -12.714 -19.234 1.00  93.64 0 A 1
ATOM   2191 N ND2 . ASN A 1 303 ?  5.402 -12.111 -18.750 1.00  81.77 0 A 1
ATOM   2192 O OD1 . ASN A 1 303 ?  3.342 -12.084 -19.483 1.00  83.59 0 A 1
ATOM   2193 N N   . LEU A 1 304 ?  2.352 -17.293 -18.970 1.00  96.84 0 A 1
ATOM   2194 C CA  . LEU A 1 304 ?  2.244 -18.704 -19.325 1.00  96.87 0 A 1
ATOM   2195 C C   . LEU A 1 304 ?  1.476 -18.883 -20.639 1.00  96.48 0 A 1
ATOM   2196 O O   . LEU A 1 304 ?  0.506 -18.178 -20.905 1.00  95.06 0 A 1
ATOM   2197 C CB  . LEU A 1 304 ?  1.585 -19.495 -18.182 1.00  96.82 0 A 1
ATOM   2198 C CG  . LEU A 1 304 ?  2.366 -19.435 -16.856 1.00  96.51 0 A 1
ATOM   2199 C CD1 . LEU A 1 304 ?  1.518 -20.033 -15.739 1.00  95.53 0 A 1
ATOM   2200 C CD2 . LEU A 1 304 ?  3.678 -20.213 -16.935 1.00  94.91 0 A 1
ATOM   2201 N N   . SER A 1 305 ?  1.904 -19.854 -21.446 1.00  96.52 0 A 1
ATOM   2202 C CA  . SER A 1 305 ?  1.367 -20.097 -22.782 1.00  95.86 0 A 1
ATOM   2203 C C   . SER A 1 305 ?  1.159 -21.583 -23.054 1.00  95.40 0 A 1
ATOM   2204 O O   . SER A 1 305 ?  1.501 -22.452 -22.245 1.00  92.15 0 A 1
ATOM   2205 C CB  . SER A 1 305 ?  2.284 -19.437 -23.819 1.00  94.05 0 A 1
ATOM   2206 O OG  . SER A 1 305 ?  3.569 -20.025 -23.812 1.00  87.38 0 A 1
ATOM   2207 N N   . GLY A 1 306 ?  0.592 -21.891 -24.217 1.00  93.11 0 A 1
ATOM   2208 C CA  . GLY A 1 306 ?  0.342 -23.265 -24.633 1.00  92.65 0 A 1
ATOM   2209 C C   . GLY A 1 306 ? -0.958 -23.850 -24.071 1.00  93.42 0 A 1
ATOM   2210 O O   . GLY A 1 306 ? -1.789 -23.152 -23.495 1.00  90.84 0 A 1
ATOM   2211 N N   . SER A 1 307 ? -1.141 -25.149 -24.313 1.00  92.76 0 A 1
ATOM   2212 C CA  . SER A 1 307 ? -2.294 -25.907 -23.834 1.00  92.32 0 A 1
ATOM   2213 C C   . SER A 1 307 ? -1.994 -26.587 -22.500 1.00  92.56 0 A 1
ATOM   2214 O O   . SER A 1 307 ? -0.839 -26.818 -22.145 1.00  89.85 0 A 1
ATOM   2215 C CB  . SER A 1 307 ? -2.729 -26.937 -24.878 1.00  89.46 0 A 1
ATOM   2216 O OG  . SER A 1 307 ? -1.648 -27.765 -25.260 1.00  79.31 0 A 1
ATOM   2217 N N   . ILE A 1 308 ? -3.064 -26.965 -21.790 1.00  91.68 0 A 1
ATOM   2218 C CA  . ILE A 1 308 ? -2.982 -27.799 -20.593 1.00  91.20 0 A 1
ATOM   2219 C C   . ILE A 1 308 ? -3.454 -29.204 -20.948 1.00  91.56 0 A 1
ATOM   2220 O O   . ILE A 1 308 ? -4.457 -29.379 -21.637 1.00  89.78 0 A 1
ATOM   2221 C CB  . ILE A 1 308 ? -3.787 -27.165 -19.440 1.00  88.14 0 A 1
ATOM   2222 C CG1 . ILE A 1 308 ? -3.150 -25.805 -19.044 1.00  76.94 0 A 1
ATOM   2223 C CG2 . ILE A 1 308 ? -3.845 -28.098 -18.228 1.00  73.40 0 A 1
ATOM   2224 C CD1 . ILE A 1 308 ? -3.971 -25.026 -18.022 1.00  73.49 0 A 1
ATOM   2225 N N   . GLU A 1 309 ? -2.773 -30.212 -20.424 1.00  89.87 0 A 1
ATOM   2226 C CA  . GLU A 1 309 ? -3.245 -31.593 -20.447 1.00  89.32 0 A 1
ATOM   2227 C C   . GLU A 1 309 ? -3.577 -32.043 -19.029 1.00  89.23 0 A 1
ATOM   2228 O O   . GLU A 1 309 ? -2.713 -32.134 -18.163 1.00  86.39 0 A 1
ATOM   2229 C CB  . GLU A 1 309 ? -2.220 -32.519 -21.103 1.00  86.46 0 A 1
ATOM   2230 C CG  . GLU A 1 309 ? -2.114 -32.290 -22.615 1.00  75.69 0 A 1
ATOM   2231 C CD  . GLU A 1 309 ? -1.220 -33.319 -23.316 1.00  68.29 0 A 1
ATOM   2232 O OE1 . GLU A 1 309 ? -1.216 -33.313 -24.571 1.00  60.42 0 A 1
ATOM   2233 O OE2 . GLU A 1 309 ? -0.562 -34.114 -22.620 1.00  60.93 -1 A 1
ATOM   2234 N N   . VAL A 1 310 ? -4.851 -32.371 -18.808 1.00  89.31 0 A 1
ATOM   2235 C CA  . VAL A 1 310 ? -5.302 -33.038 -17.591 1.00  88.64 0 A 1
ATOM   2236 C C   . VAL A 1 310 ? -5.442 -34.532 -17.891 1.00  87.64 0 A 1
ATOM   2237 O O   . VAL A 1 310 ? -6.293 -34.913 -18.701 1.00  84.67 0 A 1
ATOM   2238 C CB  . VAL A 1 310 ? -6.609 -32.439 -17.053 1.00  86.85 0 A 1
ATOM   2239 C CG1 . VAL A 1 310 ? -7.073 -33.166 -15.795 1.00  83.26 0 A 1
ATOM   2240 C CG2 . VAL A 1 310 ? -6.415 -30.957 -16.703 1.00  84.78 0 A 1
ATOM   2241 N N   . PRO A 1 311 ? -4.624 -35.394 -17.267 1.00  86.18 0 A 1
ATOM   2242 C CA  . PRO A 1 311 ? -4.709 -36.831 -17.477 1.00  83.64 0 A 1
ATOM   2243 C C   . PRO A 1 311 ? -6.086 -37.375 -17.083 1.00  82.05 0 A 1
ATOM   2244 O O   . PRO A 1 311 ? -6.639 -37.005 -16.055 1.00  74.28 0 A 1
ATOM   2245 C CB  . PRO A 1 311 ? -3.583 -37.442 -16.631 1.00  79.50 0 A 1
ATOM   2246 C CG  . PRO A 1 311 ? -2.615 -36.288 -16.408 1.00  77.37 0 A 1
ATOM   2247 C CD  . PRO A 1 311 ? -3.526 -35.068 -16.371 1.00  81.11 0 A 1
ATOM   2248 N N   . ASN A 1 312 ? -6.610 -38.333 -17.854 1.00  81.56 0 A 1
ATOM   2249 C CA  . ASN A 1 312 ? -7.842 -39.067 -17.509 1.00  78.29 0 A 1
ATOM   2250 C C   . ASN A 1 312 ? -7.602 -40.102 -16.380 1.00  75.23 0 A 1
ATOM   2251 O O   . ASN A 1 312 ? -8.173 -41.191 -16.412 1.00  66.35 0 A 1
ATOM   2252 C CB  . ASN A 1 312 ? -8.400 -39.751 -18.776 1.00  73.19 0 A 1
ATOM   2253 C CG  . ASN A 1 312 ? -8.966 -38.833 -19.843 1.00  68.99 0 A 1
ATOM   2254 N ND2 . ASN A 1 312 ? -9.193 -39.365 -21.025 1.00  61.38 0 A 1
ATOM   2255 O OD1 . ASN A 1 312 ? -9.228 -37.663 -19.675 1.00  62.93 0 A 1
ATOM   2256 N N   . SER A 1 313 ? -6.712 -39.827 -15.423 1.00  67.43 0 A 1
ATOM   2257 C CA  . SER A 1 313 ? -6.442 -40.769 -14.347 1.00  64.00 0 A 1
ATOM   2258 C C   . SER A 1 313 ? -7.665 -40.902 -13.440 1.00  64.75 0 A 1
ATOM   2259 O O   . SER A 1 313 ? -8.326 -39.929 -13.099 1.00  58.14 0 A 1
ATOM   2260 C CB  . SER A 1 313 ? -5.174 -40.392 -13.560 1.00  56.97 0 A 1
ATOM   2261 O OG  . SER A 1 313 ? -5.297 -39.133 -12.958 1.00  51.74 0 A 1
ATOM   2262 N N   . SER A 1 314 ? -7.953 -42.145 -13.027 1.00  51.31 0 A 1
ATOM   2263 C CA  . SER A 1 314 ? -9.078 -42.494 -12.155 1.00  49.07 0 A 1
ATOM   2264 C C   . SER A 1 314 ? -8.975 -41.917 -10.742 1.00  52.28 0 A 1
ATOM   2265 O O   . SER A 1 314 ? -9.982 -41.820 -10.040 1.00  48.88 0 A 1
ATOM   2266 C CB  . SER A 1 314 ? -9.156 -44.017 -12.046 1.00  42.46 0 A 1
ATOM   2267 O OG  . SER A 1 314 ? -7.898 -44.537 -11.663 1.00  40.22 0 A 1
ATOM   2268 N N   . SER A 1 315 ? -7.769 -41.571 -10.291 1.00  56.63 0 A 1
ATOM   2269 C CA  . SER A 1 315 ? -7.581 -40.850 -9.044 1.00  54.96 0 A 1
ATOM   2270 C C   . SER A 1 315 ? -8.121 -39.435 -9.227 1.00  58.65 0 A 1
ATOM   2271 O O   . SER A 1 315 ? -7.502 -38.625 -9.920 1.00  53.49 0 A 1
ATOM   2272 C CB  . SER A 1 315 ? -6.108 -40.843 -8.623 1.00  47.71 0 A 1
ATOM   2273 O OG  . SER A 1 315 ? -5.279 -40.334 -9.649 1.00  43.82 0 A 1
ATOM   2274 N N   . SER A 1 316 ? -9.250 -39.162 -8.608 1.00  62.71 0 A 1
ATOM   2275 C CA  . SER A 1 316 ? -9.827 -37.824 -8.563 1.00  62.38 0 A 1
ATOM   2276 C C   . SER A 1 316 ? -8.765 -36.836 -8.090 1.00  67.48 0 A 1
ATOM   2277 O O   . SER A 1 316 ? -8.279 -36.957 -6.960 1.00  61.35 0 A 1
ATOM   2278 C CB  . SER A 1 316 ? -11.028 -37.814 -7.609 1.00  53.37 0 A 1
ATOM   2279 O OG  . SER A 1 316 ? -10.655 -38.322 -6.340 1.00  47.83 0 A 1
ATOM   2280 N N   . SER A 1 317 ? -8.410 -35.887 -8.939 1.00  74.32 0 A 1
ATOM   2281 C CA  . SER A 1 317 ? -7.571 -34.763 -8.540 1.00  76.88 0 A 1
ATOM   2282 C C   . SER A 1 317 ? -8.173 -34.116 -7.296 1.00  80.68 0 A 1
ATOM   2283 O O   . SER A 1 317 ? -9.384 -33.899 -7.241 1.00  77.82 0 A 1
ATOM   2284 C CB  . SER A 1 317 ? -7.478 -33.745 -9.675 1.00  70.21 0 A 1
ATOM   2285 O OG  . SER A 1 317 ? -6.772 -32.605 -9.235 1.00  63.69 0 A 1
ATOM   2286 N N   . ARG A 1 318 ? -7.340 -33.823 -6.291 1.00  85.13 0 A 1
ATOM   2287 C CA  . ARG A 1 318 ? -7.763 -33.105 -5.082 1.00  87.68 0 A 1
ATOM   2288 C C   . ARG A 1 318 ? -7.865 -31.599 -5.300 1.00  90.60 0 A 1
ATOM   2289 O O   . ARG A 1 318 ? -8.104 -30.876 -4.345 1.00  88.56 0 A 1
ATOM   2290 C CB  . ARG A 1 318 ? -6.816 -33.415 -3.917 1.00  82.78 0 A 1
ATOM   2291 C CG  . ARG A 1 318 ? -6.908 -34.874 -3.471 1.00  74.57 0 A 1
ATOM   2292 C CD  . ARG A 1 318 ? -6.079 -35.057 -2.209 1.00  69.66 0 A 1
ATOM   2293 N NE  . ARG A 1 318 ? -6.144 -36.438 -1.715 1.00  62.50 0 A 1
ATOM   2294 C CZ  . ARG A 1 318 ? -5.742 -36.839 -0.521 1.00  55.66 0 A 1
ATOM   2295 N NH1 . ARG A 1 318 ? -5.227 -36.005  0.340 1.00  51.48 1 A 1
ATOM   2296 N NH2 . ARG A 1 318 ? -5.850 -38.090 -0.178 1.00  48.34 0 A 1
ATOM   2297 N N   . LEU A 1 319 ? -7.633 -31.160 -6.522 1.00  93.11 0 A 1
ATOM   2298 C CA  . LEU A 1 319 ? -7.566 -29.745 -6.838 1.00  93.88 0 A 1
ATOM   2299 C C   . LEU A 1 319 ? -8.935 -29.092 -6.615 1.00  94.36 0 A 1
ATOM   2300 O O   . LEU A 1 319 ? -9.916 -29.449 -7.266 1.00  93.63 0 A 1
ATOM   2301 C CB  . LEU A 1 319 ? -7.058 -29.579 -8.271 1.00  92.88 0 A 1
ATOM   2302 C CG  . LEU A 1 319 ? -6.497 -28.177 -8.565 1.00  88.35 0 A 1
ATOM   2303 C CD1 . LEU A 1 319 ? -5.193 -27.919 -7.814 1.00  86.58 0 A 1
ATOM   2304 C CD2 . LEU A 1 319 ? -6.208 -28.070 -10.059 1.00  85.82 0 A 1
ATOM   2305 N N   . GLU A 1 320 ? -8.971 -28.150 -5.678 1.00  95.50 0 A 1
ATOM   2306 C CA  . GLU A 1 320 ? -10.154 -27.367 -5.331 1.00  95.60 0 A 1
ATOM   2307 C C   . GLU A 1 320 ? -10.051 -25.936 -5.873 1.00  95.75 0 A 1
ATOM   2308 O O   . GLU A 1 320 ? -11.051 -25.399 -6.343 1.00  94.94 0 A 1
ATOM   2309 C CB  . GLU A 1 320 ? -10.376 -27.354 -3.812 1.00  95.05 0 A 1
ATOM   2310 C CG  . GLU A 1 320 ? -10.613 -28.754 -3.208 1.00  93.03 0 A 1
ATOM   2311 C CD  . GLU A 1 320 ? -11.181 -28.712 -1.778 1.00  92.06 0 A 1
ATOM   2312 O OE1 . GLU A 1 320 ? -11.773 -29.724 -1.334 1.00  86.05 0 A 1
ATOM   2313 O OE2 . GLU A 1 320 ? -11.199 -27.642 -1.128 1.00  87.12 -1 A 1
ATOM   2314 N N   . HIS A 1 321 ? -8.853 -25.356 -5.867 1.00  95.39 0 A 1
ATOM   2315 C CA  . HIS A 1 321 ? -8.629 -23.986 -6.321 1.00  95.39 0 A 1
ATOM   2316 C C   . HIS A 1 321 ? -7.675 -23.966 -7.516 1.00  95.27 0 A 1
ATOM   2317 O O   . HIS A 1 321 ? -6.552 -24.470 -7.432 1.00  94.50 0 A 1
ATOM   2318 C CB  . HIS A 1 321 ? -8.076 -23.131 -5.165 1.00  94.72 0 A 1
ATOM   2319 C CG  . HIS A 1 321 ? -8.827 -23.204 -3.857 1.00  93.19 0 A 1
ATOM   2320 C CD2 . HIS A 1 321 ? -10.139 -23.506 -3.643 1.00  81.36 0 A 1
ATOM   2321 N ND1 . HIS A 1 321 ? -8.271 -22.978 -2.614 1.00  80.62 0 A 1
ATOM   2322 C CE1 . HIS A 1 321 ? -9.231 -23.126 -1.690 1.00  82.96 0 A 1
ATOM   2323 N NE2 . HIS A 1 321 ? -10.380 -23.457 -2.268 1.00  85.70 0 A 1
ATOM   2324 N N   . LEU A 1 322 ? -8.116 -23.400 -8.629 1.00  94.90 0 A 1
ATOM   2325 C CA  . LEU A 1 322 ? -7.323 -23.288 -9.848 1.00  95.09 0 A 1
ATOM   2326 C C   . LEU A 1 322 ? -7.477 -21.896 -10.460 1.00  95.01 0 A 1
ATOM   2327 O O   . LEU A 1 322 ? -8.498 -21.580 -11.070 1.00  94.43 0 A 1
ATOM   2328 C CB  . LEU A 1 322 ? -7.740 -24.397 -10.824 1.00  94.94 0 A 1
ATOM   2329 C CG  . LEU A 1 322 ? -6.947 -24.407 -12.142 1.00  94.62 0 A 1
ATOM   2330 C CD1 . LEU A 1 322 ? -5.453 -24.631 -11.920 1.00  93.11 0 A 1
ATOM   2331 C CD2 . LEU A 1 322 ? -7.466 -25.536 -13.036 1.00  92.85 0 A 1
ATOM   2332 N N   . TYR A 1 323 ? -6.418 -21.100 -10.348 1.00  94.56 0 A 1
ATOM   2333 C CA  . TYR A 1 323 ? -6.360 -19.751 -10.885 1.00  94.45 0 A 1
ATOM   2334 C C   . TYR A 1 323 ? -5.358 -19.715 -12.043 1.00  94.43 0 A 1
ATOM   2335 O O   . TYR A 1 323 ? -4.153 -19.892 -11.845 1.00  94.00 0 A 1
ATOM   2336 C CB  . TYR A 1 323 ? -6.003 -18.769 -9.773 1.00  94.17 0 A 1
ATOM   2337 C CG  . TYR A 1 323 ? -7.095 -18.553 -8.746 1.00  93.81 0 A 1
ATOM   2338 C CD1 . TYR A 1 323 ? -7.860 -17.369 -8.768 1.00  92.47 0 A 1
ATOM   2339 C CD2 . TYR A 1 323 ? -7.357 -19.517 -7.753 1.00  92.30 0 A 1
ATOM   2340 C CE1 . TYR A 1 323 ? -8.861 -17.142 -7.820 1.00  91.38 0 A 1
ATOM   2341 C CE2 . TYR A 1 323 ? -8.367 -19.304 -6.800 1.00  91.49 0 A 1
ATOM   2342 C CZ  . TYR A 1 323 ? -9.117 -18.106 -6.831 1.00  91.79 0 A 1
ATOM   2343 O OH  . TYR A 1 323 ? -10.096 -17.879 -5.912 1.00  90.25 0 A 1
ATOM   2344 N N   . LEU A 1 324 ? -5.863 -19.523 -13.260 1.00  94.50 0 A 1
ATOM   2345 C CA  . LEU A 1 324 ? -5.103 -19.526 -14.507 1.00  94.70 0 A 1
ATOM   2346 C C   . LEU A 1 324 ? -5.235 -18.218 -15.299 1.00  94.67 0 A 1
ATOM   2347 O O   . LEU A 1 324 ? -4.573 -18.073 -16.328 1.00  93.39 0 A 1
ATOM   2348 C CB  . LEU A 1 324 ? -5.571 -20.710 -15.380 1.00  94.69 0 A 1
ATOM   2349 C CG  . LEU A 1 324 ? -5.350 -22.102 -14.773 1.00  94.20 0 A 1
ATOM   2350 C CD1 . LEU A 1 324 ? -5.875 -23.143 -15.748 1.00  92.58 0 A 1
ATOM   2351 C CD2 . LEU A 1 324 ? -3.880 -22.399 -14.515 1.00  92.14 0 A 1
ATOM   2352 N N   . GLY A 1 325 ? -6.060 -17.309 -14.855 1.00  94.07 0 A 1
ATOM   2353 C CA  . GLY A 1 325 ? -6.390 -16.070 -15.541 1.00  94.03 0 A 1
ATOM   2354 C C   . GLY A 1 325 ? -5.177 -15.164 -15.811 1.00  94.09 0 A 1
ATOM   2355 O O   . GLY A 1 325 ? -4.091 -15.349 -15.263 1.00  93.22 0 A 1
ATOM   2356 N N   . LYS A 1 326 ? -5.363 -14.186 -16.692 1.00  94.32 0 A 1
ATOM   2357 C CA  . LYS A 1 326 ? -4.320 -13.209 -17.052 1.00  94.20 0 A 1
ATOM   2358 C C   . LYS A 1 326 ? -2.992 -13.867 -17.470 1.00  94.77 0 A 1
ATOM   2359 O O   . LYS A 1 326 ? -1.917 -13.510 -16.990 1.00  93.56 0 A 1
ATOM   2360 C CB  . LYS A 1 326 ? -4.161 -12.158 -15.938 1.00  92.94 0 A 1
ATOM   2361 C CG  . LYS A 1 326 ? -5.445 -11.339 -15.742 1.00  89.49 0 A 1
ATOM   2362 C CD  . LYS A 1 326 ? -5.307 -10.349 -14.568 1.00  83.29 0 A 1
ATOM   2363 C CE  . LYS A 1 326 ? -6.604 -9.550 -14.478 1.00  76.77 0 A 1
ATOM   2364 N NZ  . LYS A 1 326 ? -6.683 -8.742 -13.240 1.00  67.48 1 A 1
ATOM   2365 N N   . ASN A 1 327 ? -3.092 -14.847 -18.365 1.00  94.58 0 A 1
ATOM   2366 C CA  . ASN A 1 327 ? -1.985 -15.530 -19.021 1.00  95.18 0 A 1
ATOM   2367 C C   . ASN A 1 327 ? -2.202 -15.553 -20.539 1.00  94.68 0 A 1
ATOM   2368 O O   . ASN A 1 327 ? -3.172 -14.992 -21.054 1.00  90.94 0 A 1
ATOM   2369 C CB  . ASN A 1 327 ? -1.848 -16.941 -18.412 1.00  95.38 0 A 1
ATOM   2370 C CG  . ASN A 1 327 ? -1.058 -16.956 -17.118 1.00  95.93 0 A 1
ATOM   2371 N ND2 . ASN A 1 327 ? -1.709 -17.131 -15.994 1.00  93.27 0 A 1
ATOM   2372 O OD1 . ASN A 1 327 ?  0.161 -16.856 -17.129 1.00  92.75 0 A 1
ATOM   2373 N N   . HIS A 1 328 ? -1.332 -16.235 -21.275 1.00  95.81 0 A 1
ATOM   2374 C CA  . HIS A 1 328 ? -1.439 -16.429 -22.727 1.00  95.50 0 A 1
ATOM   2375 C C   . HIS A 1 328 ? -1.774 -17.884 -23.088 1.00  95.36 0 A 1
ATOM   2376 O O   . HIS A 1 328 ? -1.240 -18.454 -24.047 1.00  91.84 0 A 1
ATOM   2377 C CB  . HIS A 1 328 ? -0.162 -15.904 -23.410 1.00  94.17 0 A 1
ATOM   2378 C CG  . HIS A 1 328 ?  0.142 -14.465 -23.085 1.00  92.46 0 A 1
ATOM   2379 C CD2 . HIS A 1 328 ?  1.275 -13.975 -22.497 1.00  80.67 0 A 1
ATOM   2380 N ND1 . HIS A 1 328 ? -0.697 -13.391 -23.301 1.00  80.38 0 A 1
ATOM   2381 C CE1 . HIS A 1 328 ? -0.077 -12.285 -22.855 1.00  81.64 0 A 1
ATOM   2382 N NE2 . HIS A 1 328 ?  1.127 -12.601 -22.363 1.00  83.42 0 A 1
ATOM   2383 N N   . LEU A 1 329 ? -2.650 -18.517 -22.296 1.00  94.12 0 A 1
ATOM   2384 C CA  . LEU A 1 329 ? -3.011 -19.922 -22.450 1.00  93.99 0 A 1
ATOM   2385 C C   . LEU A 1 329 ? -3.909 -20.151 -23.671 1.00  92.36 0 A 1
ATOM   2386 O O   . LEU A 1 329 ? -4.727 -19.311 -24.038 1.00  87.41 0 A 1
ATOM   2387 C CB  . LEU A 1 329 ? -3.650 -20.431 -21.149 1.00  93.43 0 A 1
ATOM   2388 C CG  . LEU A 1 329 ? -2.712 -20.374 -19.920 1.00  94.18 0 A 1
ATOM   2389 C CD1 . LEU A 1 329 ? -3.494 -20.677 -18.649 1.00  92.55 0 A 1
ATOM   2390 C CD2 . LEU A 1 329 ? -1.562 -21.378 -20.032 1.00  92.17 0 A 1
ATOM   2391 N N   . GLY A 1 330 ? -3.747 -21.306 -24.295 1.00  89.89 0 A 1
ATOM   2392 C CA  . GLY A 1 330 ? -4.521 -21.718 -25.461 1.00  88.12 0 A 1
ATOM   2393 C C   . GLY A 1 330 ? -5.727 -22.592 -25.095 1.00  88.55 0 A 1
ATOM   2394 O O   . GLY A 1 330 ? -6.621 -22.195 -24.359 1.00  82.57 0 A 1
ATOM   2395 N N   . LYS A 1 331 ? -5.764 -23.825 -25.616 1.00  88.56 0 A 1
ATOM   2396 C CA  . LYS A 1 331 ? -6.883 -24.757 -25.419 1.00  88.36 0 A 1
ATOM   2397 C C   . LYS A 1 331 ? -6.827 -25.396 -24.028 1.00  89.48 0 A 1
ATOM   2398 O O   . LYS A 1 331 ? -6.157 -26.399 -23.838 1.00  85.03 0 A 1
ATOM   2399 C CB  . LYS A 1 331 ? -6.884 -25.829 -26.508 1.00  83.51 0 A 1
ATOM   2400 C CG  . LYS A 1 331 ? -7.205 -25.260 -27.894 1.00  75.49 0 A 1
ATOM   2401 C CD  . LYS A 1 331 ? -7.276 -26.401 -28.914 1.00  67.83 0 A 1
ATOM   2402 C CE  . LYS A 1 331 ? -7.609 -25.850 -30.293 1.00  58.49 0 A 1
ATOM   2403 N NZ  . LYS A 1 331 ? -7.760 -26.940 -31.295 1.00  50.94 1 A 1
ATOM   2404 N N   . ILE A 1 332 ? -7.560 -24.826 -23.083 1.00  89.87 0 A 1
ATOM   2405 C CA  . ILE A 1 332 ? -7.577 -25.307 -21.696 1.00  90.53 0 A 1
ATOM   2406 C C   . ILE A 1 332 ? -8.970 -25.699 -21.181 1.00  91.93 0 A 1
ATOM   2407 O O   . ILE A 1 332 ? -9.063 -26.433 -20.204 1.00  90.54 0 A 1
ATOM   2408 C CB  . ILE A 1 332 ? -6.895 -24.289 -20.763 1.00  87.72 0 A 1
ATOM   2409 C CG1 . ILE A 1 332 ? -7.665 -22.951 -20.667 1.00  82.02 0 A 1
ATOM   2410 C CG2 . ILE A 1 332 ? -5.442 -24.051 -21.225 1.00  76.63 0 A 1
ATOM   2411 C CD1 . ILE A 1 332 ? -7.123 -22.051 -19.556 1.00  77.71 0 A 1
ATOM   2412 N N   . LEU A 1 333 ? -10.053 -25.289 -21.838 1.00  92.22 0 A 1
ATOM   2413 C CA  . LEU A 1 333 ? -11.417 -25.448 -21.329 1.00  92.07 0 A 1
ATOM   2414 C C   . LEU A 1 333 ? -11.837 -26.920 -21.174 1.00  91.70 0 A 1
ATOM   2415 O O   . LEU A 1 333 ? -12.269 -27.329 -20.093 1.00  89.93 0 A 1
ATOM   2416 C CB  . LEU A 1 333 ? -12.398 -24.700 -22.244 1.00  90.40 0 A 1
ATOM   2417 C CG  . LEU A 1 333 ? -12.201 -23.170 -22.302 1.00  89.19 0 A 1
ATOM   2418 C CD1 . LEU A 1 333 ? -13.139 -22.582 -23.352 1.00  85.09 0 A 1
ATOM   2419 C CD2 . LEU A 1 333 ? -12.491 -22.505 -20.955 1.00  85.17 0 A 1
ATOM   2420 N N   . GLU A 1 334 ? -11.675 -27.745 -22.206 1.00  91.22 0 A 1
ATOM   2421 C CA  . GLU A 1 334 ? -12.044 -29.165 -22.135 1.00  90.41 0 A 1
ATOM   2422 C C   . GLU A 1 334 ? -11.230 -29.957 -21.092 1.00  90.91 0 A 1
ATOM   2423 O O   . GLU A 1 334 ? -11.814 -30.770 -20.375 1.00  89.50 0 A 1
ATOM   2424 C CB  . GLU A 1 334 ? -11.884 -29.848 -23.495 1.00  88.55 0 A 1
ATOM   2425 C CG  . GLU A 1 334 ? -12.940 -29.487 -24.539 1.00  78.12 0 A 1
ATOM   2426 C CD  . GLU A 1 334 ? -12.744 -30.266 -25.850 1.00  66.92 0 A 1
ATOM   2427 O OE1 . GLU A 1 334 ? -13.685 -30.267 -26.664 1.00  59.52 0 A 1
ATOM   2428 O OE2 . GLU A 1 334 ? -11.652 -30.837 -26.051 1.00  60.00 -1 A 1
ATOM   2429 N N   . PRO A 1 335 ? -9.904 -29.779 -20.980 1.00  91.59 0 A 1
ATOM   2430 C CA  . PRO A 1 335 ? -9.131 -30.381 -19.898 1.00  91.77 0 A 1
ATOM   2431 C C   . PRO A 1 335 ? -9.629 -30.000 -18.502 1.00  91.91 0 A 1
ATOM   2432 O O   . PRO A 1 335 ? -9.777 -30.879 -17.658 1.00  90.72 0 A 1
ATOM   2433 C CB  . PRO A 1 335 ? -7.692 -29.913 -20.134 1.00  90.29 0 A 1
ATOM   2434 C CG  . PRO A 1 335 ? -7.623 -29.690 -21.638 1.00  87.82 0 A 1
ATOM   2435 C CD  . PRO A 1 335 ? -9.015 -29.183 -21.966 1.00  91.16 0 A 1
ATOM   2436 N N   . ILE A 1 336 ? -9.927 -28.727 -18.267 1.00  92.63 0 A 1
ATOM   2437 C CA  . ILE A 1 336 ? -10.356 -28.223 -16.955 1.00  92.88 0 A 1
ATOM   2438 C C   . ILE A 1 336 ? -11.715 -28.780 -16.538 1.00  92.78 0 A 1
ATOM   2439 O O   . ILE A 1 336 ? -11.899 -29.124 -15.373 1.00  91.42 0 A 1
ATOM   2440 C CB  . ILE A 1 336 ? -10.344 -26.680 -16.962 1.00  91.63 0 A 1
ATOM   2441 C CG1 . ILE A 1 336 ? -8.873 -26.213 -16.940 1.00  85.41 0 A 1
ATOM   2442 C CG2 . ILE A 1 336 ? -11.107 -26.090 -15.761 1.00  82.55 0 A 1
ATOM   2443 C CD1 . ILE A 1 336 ? -8.723 -24.731 -17.277 1.00  74.99 0 A 1
ATOM   2444 N N   . ALA A 1 337 ? -12.634 -28.997 -17.486 1.00  91.71 0 A 1
ATOM   2445 C CA  . ALA A 1 337 ? -13.948 -29.589 -17.206 1.00  90.79 0 A 1
ATOM   2446 C C   . ALA A 1 337 ? -13.878 -31.003 -16.584 1.00  90.52 0 A 1
ATOM   2447 O O   . ALA A 1 337 ? -14.867 -31.491 -16.041 1.00  88.67 0 A 1
ATOM   2448 C CB  . ALA A 1 337 ? -14.751 -29.582 -18.509 1.00  89.18 0 A 1
ATOM   2449 N N   . LYS A 1 338 ? -12.711 -31.665 -16.621 1.00  90.69 0 A 1
ATOM   2450 C CA  . LYS A 1 338 ? -12.470 -32.963 -15.970 1.00  90.36 0 A 1
ATOM   2451 C C   . LYS A 1 338 ? -12.164 -32.837 -14.471 1.00  90.69 0 A 1
ATOM   2452 O O   . LYS A 1 338 ? -12.241 -33.840 -13.754 1.00  88.99 0 A 1
ATOM   2453 C CB  . LYS A 1 338 ? -11.319 -33.707 -16.667 1.00  88.61 0 A 1
ATOM   2454 C CG  . LYS A 1 338 ? -11.543 -33.910 -18.166 1.00  84.80 0 A 1
ATOM   2455 C CD  . LYS A 1 338 ? -10.295 -34.550 -18.774 1.00  81.98 0 A 1
ATOM   2456 C CE  . LYS A 1 338 ? -10.409 -34.635 -20.287 1.00  74.41 0 A 1
ATOM   2457 N NZ  . LYS A 1 338 ? -9.169 -35.217 -20.865 1.00  68.38 1 A 1
ATOM   2458 N N   . LEU A 1 339 ? -11.813 -31.657 -13.988 1.00  91.94 0 A 1
ATOM   2459 C CA  . LEU A 1 339 ? -11.441 -31.394 -12.594 1.00  92.68 0 A 1
ATOM   2460 C C   . LEU A 1 339 ? -12.691 -31.193 -11.722 1.00  93.00 0 A 1
ATOM   2461 O O   . LEU A 1 339 ? -12.945 -30.114 -11.190 1.00  92.12 0 A 1
ATOM   2462 C CB  . LEU A 1 339 ? -10.462 -30.210 -12.536 1.00  92.68 0 A 1
ATOM   2463 C CG  . LEU A 1 339 ? -9.126 -30.422 -13.280 1.00  92.09 0 A 1
ATOM   2464 C CD1 . LEU A 1 339 ? -8.330 -29.122 -13.280 1.00  90.69 0 A 1
ATOM   2465 C CD2 . LEU A 1 339 ? -8.282 -31.509 -12.623 1.00  90.35 0 A 1
ATOM   2466 N N   . VAL A 1 340 ? -13.472 -32.258 -11.547 1.00  92.15 0 A 1
ATOM   2467 C CA  . VAL A 1 340 ? -14.825 -32.214 -10.966 1.00  91.71 0 A 1
ATOM   2468 C C   . VAL A 1 340 ? -14.903 -31.765 -9.497 1.00  92.29 0 A 1
ATOM   2469 O O   . VAL A 1 340 ? -15.999 -31.512 -9.008 1.00  90.71 0 A 1
ATOM   2470 C CB  . VAL A 1 340 ? -15.543 -33.565 -11.120 1.00  89.65 0 A 1
ATOM   2471 C CG1 . VAL A 1 340 ? -15.709 -33.927 -12.600 1.00  83.45 0 A 1
ATOM   2472 C CG2 . VAL A 1 340 ? -14.794 -34.714 -10.416 1.00  83.05 0 A 1
ATOM   2473 N N   . ASN A 1 341 ? -13.755 -31.675 -8.791 1.00  92.72 0 A 1
ATOM   2474 C CA  . ASN A 1 341 ? -13.689 -31.225 -7.397 1.00  93.14 0 A 1
ATOM   2475 C C   . ASN A 1 341 ? -13.414 -29.718 -7.268 1.00  94.26 0 A 1
ATOM   2476 O O   . ASN A 1 341 ? -13.320 -29.235 -6.136 1.00  93.51 0 A 1
ATOM   2477 C CB  . ASN A 1 341 ? -12.639 -32.052 -6.646 1.00  91.91 0 A 1
ATOM   2478 C CG  . ASN A 1 341 ? -13.004 -33.519 -6.508 1.00  89.82 0 A 1
ATOM   2479 N ND2 . ASN A 1 341 ? -12.010 -34.373 -6.464 1.00  78.82 0 A 1
ATOM   2480 O OD1 . ASN A 1 341 ? -14.151 -33.925 -6.426 1.00  80.53 0 A 1
ATOM   2481 N N   . LEU A 1 342 ? -13.282 -28.992 -8.378 1.00  94.36 0 A 1
ATOM   2482 C CA  . LEU A 1 342 ? -13.035 -27.558 -8.328 1.00  94.93 0 A 1
ATOM   2483 C C   . LEU A 1 342 ? -14.168 -26.826 -7.606 1.00  95.30 0 A 1
ATOM   2484 O O   . LEU A 1 342 ? -15.350 -27.020 -7.899 1.00  94.90 0 A 1
ATOM   2485 C CB  . LEU A 1 342 ? -12.843 -26.978 -9.747 1.00  94.68 0 A 1
ATOM   2486 C CG  . LEU A 1 342 ? -11.500 -27.338 -10.408 1.00  93.33 0 A 1
ATOM   2487 C CD1 . LEU A 1 342 ? -11.473 -26.783 -11.826 1.00  92.39 0 A 1
ATOM   2488 C CD2 . LEU A 1 342 ? -10.301 -26.767 -9.656 1.00  92.07 0 A 1
ATOM   2489 N N   . LYS A 1 343 ? -13.750 -25.952 -6.672 1.00  95.80 0 A 1
ATOM   2490 C CA  . LYS A 1 343 ? -14.595 -24.989 -5.967 1.00  96.05 0 A 1
ATOM   2491 C C   . LYS A 1 343 ? -14.378 -23.580 -6.495 1.00  96.19 0 A 1
ATOM   2492 O O   . LYS A 1 343 ? -15.338 -22.832 -6.639 1.00  95.53 0 A 1
ATOM   2493 C CB  . LYS A 1 343 ? -14.300 -25.043 -4.468 1.00  95.88 0 A 1
ATOM   2494 C CG  . LYS A 1 343 ? -14.694 -26.373 -3.824 1.00  94.11 0 A 1
ATOM   2495 C CD  . LYS A 1 343 ? -14.325 -26.335 -2.344 1.00  91.47 0 A 1
ATOM   2496 C CE  . LYS A 1 343 ? -14.612 -27.677 -1.679 1.00  83.84 0 A 1
ATOM   2497 N NZ  . LYS A 1 343 ? -13.827 -27.807 -0.436 1.00  75.32 1 A 1
ATOM   2498 N N   . GLU A 1 344 ? -13.131 -23.252 -6.822 1.00  95.53 0 A 1
ATOM   2499 C CA  . GLU A 1 344 ? -12.773 -21.936 -7.320 1.00  95.51 0 A 1
ATOM   2500 C C   . GLU A 1 344 ? -12.010 -22.068 -8.642 1.00  95.54 0 A 1
ATOM   2501 O O   . GLU A 1 344 ? -11.049 -22.834 -8.740 1.00  94.82 0 A 1
ATOM   2502 C CB  . GLU A 1 344 ? -11.950 -21.154 -6.290 1.00  94.76 0 A 1
ATOM   2503 C CG  . GLU A 1 344 ? -12.644 -21.023 -4.931 1.00  93.42 0 A 1
ATOM   2504 C CD  . GLU A 1 344 ? -11.830 -20.224 -3.900 1.00  92.34 0 A 1
ATOM   2505 O OE1 . GLU A 1 344 ? -12.253 -20.203 -2.731 1.00  88.16 0 A 1
ATOM   2506 O OE2 . GLU A 1 344 ? -10.767 -19.673 -4.269 1.00  88.57 -1 A 1
ATOM   2507 N N   . LEU A 1 345 ? -12.455 -21.344 -9.661 1.00  95.01 0 A 1
ATOM   2508 C CA  . LEU A 1 345 ? -11.889 -21.396 -11.005 1.00  95.20 0 A 1
ATOM   2509 C C   . LEU A 1 345 ? -11.785 -19.984 -11.593 1.00  95.24 0 A 1
ATOM   2510 O O   . LEU A 1 345 ? -12.798 -19.361 -11.903 1.00  94.98 0 A 1
ATOM   2511 C CB  . LEU A 1 345 ? -12.754 -22.328 -11.859 1.00  95.26 0 A 1
ATOM   2512 C CG  . LEU A 1 345 ? -12.269 -22.496 -13.310 1.00  95.06 0 A 1
ATOM   2513 C CD1 . LEU A 1 345 ? -10.850 -23.061 -13.387 1.00  93.96 0 A 1
ATOM   2514 C CD2 . LEU A 1 345 ? -13.202 -23.461 -14.039 1.00  93.84 0 A 1
ATOM   2515 N N   . ASP A 1 346 ? -10.551 -19.540 -11.801 1.00  94.85 0 A 1
ATOM   2516 C CA  . ASP A 1 346 ? -10.244 -18.321 -12.541 1.00  94.62 0 A 1
ATOM   2517 C C   . ASP A 1 346 ? -9.703 -18.683 -13.928 1.00  94.77 0 A 1
ATOM   2518 O O   . ASP A 1 346 ? -8.650 -19.318 -14.073 1.00  94.18 0 A 1
ATOM   2519 C CB  . ASP A 1 346 ? -9.279 -17.443 -11.733 1.00  94.03 0 A 1
ATOM   2520 C CG  . ASP A 1 346 ? -8.681 -16.280 -12.528 1.00  93.25 0 A 1
ATOM   2521 O OD1 . ASP A 1 346 ? -9.293 -15.846 -13.523 1.00  90.49 0 A 1
ATOM   2522 O OD2 . ASP A 1 346 ? -7.549 -15.861 -12.190 1.00  89.40 -1 A 1
ATOM   2523 N N   . LEU A 1 347 ? -10.449 -18.278 -14.949 1.00  95.39 0 A 1
ATOM   2524 C CA  . LEU A 1 347 ? -10.130 -18.389 -16.363 1.00  95.36 0 A 1
ATOM   2525 C C   . LEU A 1 347 ? -10.146 -17.010 -17.041 1.00  95.11 0 A 1
ATOM   2526 O O   . LEU A 1 347 ? -10.376 -16.928 -18.242 1.00  93.85 0 A 1
ATOM   2527 C CB  . LEU A 1 347 ? -11.122 -19.354 -17.038 1.00  95.11 0 A 1
ATOM   2528 C CG  . LEU A 1 347 ? -11.057 -20.807 -16.543 1.00  94.49 0 A 1
ATOM   2529 C CD1 . LEU A 1 347 ? -12.117 -21.635 -17.280 1.00  93.00 0 A 1
ATOM   2530 C CD2 . LEU A 1 347 ? -9.695 -21.437 -16.807 1.00  92.59 0 A 1
ATOM   2531 N N   . SER A 1 348 ? -9.926 -15.963 -16.290 1.00  94.64 0 A 1
ATOM   2532 C CA  . SER A 1 348 ? -10.017 -14.601 -16.800 1.00  94.47 0 A 1
ATOM   2533 C C   . SER A 1 348 ? -8.992 -14.303 -17.901 1.00  94.33 0 A 1
ATOM   2534 O O   . SER A 1 348 ? -7.867 -14.806 -17.893 1.00  93.33 0 A 1
ATOM   2535 C CB  . SER A 1 348 ? -9.932 -13.592 -15.646 1.00  93.54 0 A 1
ATOM   2536 O OG  . SER A 1 348 ? -8.707 -13.677 -14.956 1.00  90.71 0 A 1
ATOM   2537 N N   . PHE A 1 349 ? -9.396 -13.477 -18.857 1.00  95.29 0 A 1
ATOM   2538 C CA  . PHE A 1 349 ? -8.565 -13.014 -19.975 1.00  94.86 0 A 1
ATOM   2539 C C   . PHE A 1 349 ? -7.976 -14.139 -20.839 1.00  94.53 0 A 1
ATOM   2540 O O   . PHE A 1 349 ? -6.810 -14.093 -21.259 1.00  92.37 0 A 1
ATOM   2541 C CB  . PHE A 1 349 ? -7.534 -11.996 -19.484 1.00  93.67 0 A 1
ATOM   2542 C CG  . PHE A 1 349 ? -8.145 -10.746 -18.880 1.00  93.02 0 A 1
ATOM   2543 C CD1 . PHE A 1 349 ? -8.446 -9.643 -19.699 1.00  91.05 0 A 1
ATOM   2544 C CD2 . PHE A 1 349 ? -8.461 -10.689 -17.511 1.00  91.33 0 A 1
ATOM   2545 C CE1 . PHE A 1 349 ? -9.045 -8.491 -19.158 1.00  90.22 0 A 1
ATOM   2546 C CE2 . PHE A 1 349 ? -9.065 -9.543 -16.961 1.00  90.09 0 A 1
ATOM   2547 C CZ  . PHE A 1 349 ? -9.354 -8.445 -17.788 1.00  89.99 0 A 1
ATOM   2548 N N   . LEU A 1 350 ? -8.790 -15.155 -21.153 1.00  94.27 0 A 1
ATOM   2549 C CA  . LEU A 1 350 ? -8.423 -16.202 -22.097 1.00  93.42 0 A 1
ATOM   2550 C C   . LEU A 1 350 ? -8.632 -15.749 -23.539 1.00  92.65 0 A 1
ATOM   2551 O O   . LEU A 1 350 ? -9.709 -15.319 -23.950 1.00  88.86 0 A 1
ATOM   2552 C CB  . LEU A 1 350 ? -9.230 -17.480 -21.830 1.00  91.35 0 A 1
ATOM   2553 C CG  . LEU A 1 350 ? -8.854 -18.211 -20.537 1.00  85.59 0 A 1
ATOM   2554 C CD1 . LEU A 1 350 ? -9.785 -19.410 -20.389 1.00  80.64 0 A 1
ATOM   2555 C CD2 . LEU A 1 350 ? -7.420 -18.717 -20.550 1.00  79.61 0 A 1
ATOM   2556 N N   . ASN A 1 351 ? -7.610 -15.958 -24.366 1.00  91.63 0 A 1
ATOM   2557 C CA  . ASN A 1 351 ? -7.733 -15.792 -25.807 1.00  90.38 0 A 1
ATOM   2558 C C   . ASN A 1 351 ? -8.331 -17.055 -26.451 1.00  90.54 0 A 1
ATOM   2559 O O   . ASN A 1 351 ? -7.614 -17.965 -26.869 1.00  86.43 0 A 1
ATOM   2560 C CB  . ASN A 1 351 ? -6.370 -15.370 -26.394 1.00  86.04 0 A 1
ATOM   2561 C CG  . ASN A 1 351 ? -6.327 -13.909 -26.813 1.00  76.35 0 A 1
ATOM   2562 N ND2 . ASN A 1 351 ? -5.148 -13.336 -26.887 1.00  65.23 0 A 1
ATOM   2563 O OD1 . ASN A 1 351 ? -7.311 -13.282 -27.131 1.00  66.34 0 A 1
ATOM   2564 N N   . THR A 1 352 ? -9.660 -17.110 -26.529 1.00  91.01 0 A 1
ATOM   2565 C CA  . THR A 1 352 ? -10.364 -18.220 -27.171 1.00  91.00 0 A 1
ATOM   2566 C C   . THR A 1 352 ? -10.708 -17.906 -28.629 1.00  90.82 0 A 1
ATOM   2567 O O   . THR A 1 352 ? -10.979 -16.772 -29.007 1.00  88.84 0 A 1
ATOM   2568 C CB  . THR A 1 352 ? -11.611 -18.645 -26.383 1.00  89.96 0 A 1
ATOM   2569 C CG2 . THR A 1 352 ? -11.257 -19.083 -24.964 1.00  83.79 0 A 1
ATOM   2570 O OG1 . THR A 1 352 ? -12.545 -17.609 -26.301 1.00  83.79 0 A 1
ATOM   2571 N N   . SER A 1 353 ? -10.705 -18.942 -29.473 1.00  91.11 0 A 1
ATOM   2572 C CA  . SER A 1 353 ? -11.094 -18.820 -30.885 1.00  90.70 0 A 1
ATOM   2573 C C   . SER A 1 353 ? -12.611 -18.820 -31.098 1.00  91.25 0 A 1
ATOM   2574 O O   . SER A 1 353 ? -13.086 -18.476 -32.188 1.00  87.69 0 A 1
ATOM   2575 C CB  . SER A 1 353 ? -10.466 -19.949 -31.697 1.00  88.52 0 A 1
ATOM   2576 O OG  . SER A 1 353 ? -10.787 -21.211 -31.149 1.00  80.20 0 A 1
ATOM   2577 N N   . HIS A 1 354 ? -13.356 -19.249 -30.094 1.00  92.36 0 A 1
ATOM   2578 C CA  . HIS A 1 354 ? -14.816 -19.341 -30.081 1.00  92.47 0 A 1
ATOM   2579 C C   . HIS A 1 354 ? -15.344 -18.818 -28.742 1.00  93.64 0 A 1
ATOM   2580 O O   . HIS A 1 354 ? -14.631 -18.930 -27.747 1.00  92.09 0 A 1
ATOM   2581 C CB  . HIS A 1 354 ? -15.239 -20.800 -30.295 1.00  89.33 0 A 1
ATOM   2582 C CG  . HIS A 1 354 ? -14.806 -21.353 -31.623 1.00  80.37 0 A 1
ATOM   2583 C CD2 . HIS A 1 354 ? -13.961 -22.416 -31.861 1.00  67.89 0 A 1
ATOM   2584 N ND1 . HIS A 1 354 ? -15.144 -20.849 -32.856 1.00  66.72 0 A 1
ATOM   2585 C CE1 . HIS A 1 354 ? -14.517 -21.575 -33.800 1.00  62.56 0 A 1
ATOM   2586 N NE2 . HIS A 1 354 ? -13.793 -22.536 -33.229 1.00  64.28 0 A 1
ATOM   2587 N N   . PRO A 1 355 ? -16.564 -18.283 -28.717 1.00  93.57 0 A 1
ATOM   2588 C CA  . PRO A 1 355 ? -17.159 -17.830 -27.465 1.00  94.27 0 A 1
ATOM   2589 C C   . PRO A 1 355 ? -17.359 -19.003 -26.508 1.00  94.35 0 A 1
ATOM   2590 O O   . PRO A 1 355 ? -17.744 -20.103 -26.917 1.00  92.56 0 A 1
ATOM   2591 C CB  . PRO A 1 355 ? -18.480 -17.164 -27.858 1.00  92.68 0 A 1
ATOM   2592 C CG  . PRO A 1 355 ? -18.852 -17.852 -29.171 1.00  90.34 0 A 1
ATOM   2593 C CD  . PRO A 1 355 ? -17.501 -18.118 -29.815 1.00  92.90 0 A 1
ATOM   2594 N N   . ILE A 1 356 ? -17.103 -18.761 -25.221 1.00  94.55 0 A 1
ATOM   2595 C CA  . ILE A 1 356 ? -17.262 -19.747 -24.156 1.00  94.67 0 A 1
ATOM   2596 C C   . ILE A 1 356 ? -18.757 -19.940 -23.885 1.00  94.59 0 A 1
ATOM   2597 O O   . ILE A 1 356 ? -19.480 -18.982 -23.616 1.00  93.69 0 A 1
ATOM   2598 C CB  . ILE A 1 356 ? -16.493 -19.320 -22.887 1.00  94.22 0 A 1
ATOM   2599 C CG1 . ILE A 1 356 ? -14.989 -19.145 -23.206 1.00  92.04 0 A 1
ATOM   2600 C CG2 . ILE A 1 356 ? -16.699 -20.350 -21.763 1.00  92.24 0 A 1
ATOM   2601 C CD1 . ILE A 1 356 ? -14.152 -18.623 -22.034 1.00  89.48 0 A 1
ATOM   2602 N N   . ASP A 1 357 ? -19.209 -21.193 -23.944 1.00  94.17 0 A 1
ATOM   2603 C CA  . ASP A 1 357 ? -20.536 -21.581 -23.474 1.00  93.64 0 A 1
ATOM   2604 C C   . ASP A 1 357 ? -20.447 -21.979 -21.995 1.00  93.83 0 A 1
ATOM   2605 O O   . ASP A 1 357 ? -19.730 -22.909 -21.625 1.00  92.40 0 A 1
ATOM   2606 C CB  . ASP A 1 357 ? -21.089 -22.698 -24.360 1.00  91.93 0 A 1
ATOM   2607 C CG  . ASP A 1 357 ? -22.552 -23.037 -24.066 1.00  87.55 0 A 1
ATOM   2608 O OD1 . ASP A 1 357 ? -23.034 -22.761 -22.940 1.00  80.61 0 A 1
ATOM   2609 O OD2 . ASP A 1 357 ? -23.208 -23.605 -24.965 1.00  78.51 -1 A 1
ATOM   2610 N N   . LEU A 1 358 ? -21.205 -21.298 -21.149 1.00  93.48 0 A 1
ATOM   2611 C CA  . LEU A 1 358 ? -21.225 -21.536 -19.704 1.00  93.29 0 A 1
ATOM   2612 C C   . LEU A 1 358 ? -21.705 -22.948 -19.335 1.00  92.94 0 A 1
ATOM   2613 O O   . LEU A 1 358 ? -21.376 -23.447 -18.252 1.00  90.83 0 A 1
ATOM   2614 C CB  . LEU A 1 358 ? -22.100 -20.453 -19.043 1.00  91.86 0 A 1
ATOM   2615 C CG  . LEU A 1 358 ? -21.480 -19.037 -19.065 1.00  89.64 0 A 1
ATOM   2616 C CD1 . LEU A 1 358 ? -22.489 -17.999 -18.597 1.00  81.04 0 A 1
ATOM   2617 C CD2 . LEU A 1 358 ? -20.273 -18.935 -18.146 1.00  80.59 0 A 1
ATOM   2618 N N   . SER A 1 359 ? -22.404 -23.637 -20.222 1.00  92.55 0 A 1
ATOM   2619 C CA  . SER A 1 359 ? -22.791 -25.043 -20.038 1.00  91.59 0 A 1
ATOM   2620 C C   . SER A 1 359 ? -21.597 -25.986 -19.874 1.00  91.76 0 A 1
ATOM   2621 O O   . SER A 1 359 ? -21.724 -27.022 -19.223 1.00  89.54 0 A 1
ATOM   2622 C CB  . SER A 1 359 ? -23.668 -25.510 -21.203 1.00  89.03 0 A 1
ATOM   2623 O OG  . SER A 1 359 ? -22.924 -25.647 -22.387 1.00  78.02 0 A 1
ATOM   2624 N N   . LEU A 1 360 ? -20.412 -25.591 -20.344 1.00  92.13 0 A 1
ATOM   2625 C CA  . LEU A 1 360 ? -19.166 -26.333 -20.183 1.00  92.07 0 A 1
ATOM   2626 C C   . LEU A 1 360 ? -18.844 -26.610 -18.706 1.00  92.58 0 A 1
ATOM   2627 O O   . LEU A 1 360 ? -18.336 -27.673 -18.358 1.00  90.78 0 A 1
ATOM   2628 C CB  . LEU A 1 360 ? -18.045 -25.515 -20.837 1.00  90.02 0 A 1
ATOM   2629 C CG  . LEU A 1 360 ? -16.759 -26.328 -21.035 1.00  83.65 0 A 1
ATOM   2630 C CD1 . LEU A 1 360 ? -16.732 -26.978 -22.423 1.00  75.58 0 A 1
ATOM   2631 C CD2 . LEU A 1 360 ? -15.540 -25.413 -20.920 1.00  74.73 0 A 1
ATOM   2632 N N   . PHE A 1 361 ? -19.177 -25.679 -17.820 1.00  93.40 0 A 1
ATOM   2633 C CA  . PHE A 1 361 ? -18.903 -25.770 -16.385 1.00  93.94 0 A 1
ATOM   2634 C C   . PHE A 1 361 ? -19.946 -26.593 -15.609 1.00  93.52 0 A 1
ATOM   2635 O O   . PHE A 1 361 ? -19.776 -26.849 -14.424 1.00  91.81 0 A 1
ATOM   2636 C CB  . PHE A 1 361 ? -18.737 -24.363 -15.823 1.00  94.07 0 A 1
ATOM   2637 C CG  . PHE A 1 361 ? -17.723 -23.530 -16.573 1.00  94.72 0 A 1
ATOM   2638 C CD1 . PHE A 1 361 ? -16.354 -23.852 -16.513 1.00  93.58 0 A 1
ATOM   2639 C CD2 . PHE A 1 361 ? -18.143 -22.457 -17.372 1.00  93.51 0 A 1
ATOM   2640 C CE1 . PHE A 1 361 ? -15.414 -23.115 -17.247 1.00  92.69 0 A 1
ATOM   2641 C CE2 . PHE A 1 361 ? -17.208 -21.714 -18.113 1.00  92.96 0 A 1
ATOM   2642 C CZ  . PHE A 1 361 ? -15.844 -22.044 -18.056 1.00  93.45 0 A 1
ATOM   2643 N N   . SER A 1 362 ? -21.006 -27.087 -16.268 1.00  92.80 0 A 1
ATOM   2644 C CA  . SER A 1 362 ? -22.081 -27.859 -15.625 1.00  91.58 0 A 1
ATOM   2645 C C   . SER A 1 362 ? -21.615 -29.178 -14.968 1.00  91.21 0 A 1
ATOM   2646 O O   . SER A 1 362 ? -22.286 -29.711 -14.082 1.00  88.55 0 A 1
ATOM   2647 C CB  . SER A 1 362 ? -23.184 -28.156 -16.645 1.00  89.28 0 A 1
ATOM   2648 O OG  . SER A 1 362 ? -22.711 -29.025 -17.662 1.00  77.91 0 A 1
ATOM   2649 N N   . SER A 1 363 ? -20.450 -29.696 -15.377 1.00  90.34 0 A 1
ATOM   2650 C CA  . SER A 1 363 ? -19.790 -30.857 -14.761 1.00  89.95 0 A 1
ATOM   2651 C C   . SER A 1 363 ? -19.189 -30.552 -13.383 1.00  91.20 0 A 1
ATOM   2652 O O   . SER A 1 363 ? -19.052 -31.472 -12.570 1.00  89.78 0 A 1
ATOM   2653 C CB  . SER A 1 363 ? -18.693 -31.376 -15.706 1.00  87.36 0 A 1
ATOM   2654 O OG  . SER A 1 363 ? -17.759 -30.366 -15.996 1.00  82.07 0 A 1
ATOM   2655 N N   . LEU A 1 364 ? -18.890 -29.293 -13.082 1.00  92.27 0 A 1
ATOM   2656 C CA  . LEU A 1 364 ? -18.251 -28.833 -11.855 1.00  93.43 0 A 1
ATOM   2657 C C   . LEU A 1 364 ? -19.304 -28.624 -10.744 1.00  93.96 0 A 1
ATOM   2658 O O   . LEU A 1 364 ? -19.660 -27.510 -10.379 1.00  92.79 0 A 1
ATOM   2659 C CB  . LEU A 1 364 ? -17.414 -27.570 -12.136 1.00  93.62 0 A 1
ATOM   2660 C CG  . LEU A 1 364 ? -16.389 -27.691 -13.276 1.00  93.12 0 A 1
ATOM   2661 C CD1 . LEU A 1 364 ? -15.601 -26.391 -13.403 1.00  90.83 0 A 1
ATOM   2662 C CD2 . LEU A 1 364 ? -15.399 -28.833 -13.050 1.00  90.42 0 A 1
ATOM   2663 N N   . LYS A 1 365 ? -19.795 -29.731 -10.191 1.00  93.74 0 A 1
ATOM   2664 C CA  . LYS A 1 365 ? -20.926 -29.746 -9.239 1.00  93.49 0 A 1
ATOM   2665 C C   . LYS A 1 365 ? -20.659 -29.035 -7.910 1.00  94.28 0 A 1
ATOM   2666 O O   . LYS A 1 365 ? -21.608 -28.778 -7.180 1.00  91.82 0 A 1
ATOM   2667 C CB  . LYS A 1 365 ? -21.318 -31.206 -8.944 1.00  91.58 0 A 1
ATOM   2668 C CG  . LYS A 1 365 ? -21.841 -31.992 -10.154 1.00  87.76 0 A 1
ATOM   2669 C CD  . LYS A 1 365 ? -23.261 -31.570 -10.550 1.00  76.22 0 A 1
ATOM   2670 C CE  . LYS A 1 365 ? -23.743 -32.437 -11.704 1.00  69.91 0 A 1
ATOM   2671 N NZ  . LYS A 1 365 ? -25.097 -32.036 -12.172 1.00  60.39 1 A 1
ATOM   2672 N N   . SER A 1 366 ? -19.389 -28.782 -7.580 1.00  94.34 0 A 1
ATOM   2673 C CA  . SER A 1 366 ? -18.970 -28.129 -6.334 1.00  94.89 0 A 1
ATOM   2674 C C   . SER A 1 366 ? -18.507 -26.687 -6.538 1.00  95.81 0 A 1
ATOM   2675 O O   . SER A 1 366 ? -17.979 -26.100 -5.594 1.00  94.74 0 A 1
ATOM   2676 C CB  . SER A 1 366 ? -17.864 -28.946 -5.652 1.00  93.17 0 A 1
ATOM   2677 O OG  . SER A 1 366 ? -18.308 -30.270 -5.396 1.00  87.15 0 A 1
ATOM   2678 N N   . LEU A 1 367 ? -18.649 -26.142 -7.748 1.00  95.86 0 A 1
ATOM   2679 C CA  . LEU A 1 367 ? -18.120 -24.830 -8.090 1.00  96.41 0 A 1
ATOM   2680 C C   . LEU A 1 367 ? -18.852 -23.727 -7.318 1.00  96.69 0 A 1
ATOM   2681 O O   . LEU A 1 367 ? -20.077 -23.611 -7.398 1.00  96.06 0 A 1
ATOM   2682 C CB  . LEU A 1 367 ? -18.200 -24.636 -9.611 1.00  96.11 0 A 1
ATOM   2683 C CG  . LEU A 1 367 ? -17.309 -23.496 -10.149 1.00  95.21 0 A 1
ATOM   2684 C CD1 . LEU A 1 367 ? -15.826 -23.850 -10.047 1.00  93.61 0 A 1
ATOM   2685 C CD2 . LEU A 1 367 ? -17.634 -23.262 -11.618 1.00  93.24 0 A 1
ATOM   2686 N N   . LEU A 1 368 ? -18.074 -22.935 -6.576 1.00  96.67 0 A 1
ATOM   2687 C CA  . LEU A 1 368 ? -18.536 -21.792 -5.792 1.00  96.53 0 A 1
ATOM   2688 C C   . LEU A 1 368 ? -18.150 -20.475 -6.469 1.00  96.49 0 A 1
ATOM   2689 O O   . LEU A 1 368 ? -18.954 -19.556 -6.514 1.00  95.59 0 A 1
ATOM   2690 C CB  . LEU A 1 368 ? -17.935 -21.855 -4.376 1.00  96.14 0 A 1
ATOM   2691 C CG  . LEU A 1 368 ? -18.249 -23.128 -3.571 1.00  94.41 0 A 1
ATOM   2692 C CD1 . LEU A 1 368 ? -17.552 -23.063 -2.217 1.00  91.93 0 A 1
ATOM   2693 C CD2 . LEU A 1 368 ? -19.745 -23.318 -3.344 1.00  91.71 0 A 1
ATOM   2694 N N   . LEU A 1 369 ? -16.937 -20.411 -7.029 1.00  95.57 0 A 1
ATOM   2695 C CA  . LEU A 1 369 ? -16.412 -19.224 -7.702 1.00  95.42 0 A 1
ATOM   2696 C C   . LEU A 1 369 ? -16.053 -19.521 -9.153 1.00  95.55 0 A 1
ATOM   2697 O O   . LEU A 1 369 ? -15.332 -20.483 -9.440 1.00  95.28 0 A 1
ATOM   2698 C CB  . LEU A 1 369 ? -15.242 -18.653 -6.877 1.00  94.74 0 A 1
ATOM   2699 C CG  . LEU A 1 369 ? -14.592 -17.384 -7.465 1.00  93.81 0 A 1
ATOM   2700 C CD1 . LEU A 1 369 ? -14.009 -16.551 -6.333 1.00  90.09 0 A 1
ATOM   2701 C CD2 . LEU A 1 369 ? -13.448 -17.689 -8.439 1.00  88.68 0 A 1
ATOM   2702 N N   . LEU A 1 370 ? -16.512 -18.668 -10.052 1.00  95.44 0 A 1
ATOM   2703 C CA  . LEU A 1 370 ? -16.131 -18.665 -11.452 1.00  95.54 0 A 1
ATOM   2704 C C   . LEU A 1 370 ? -15.797 -17.236 -11.891 1.00  95.59 0 A 1
ATOM   2705 O O   . LEU A 1 370 ? -16.672 -16.359 -11.875 1.00  95.17 0 A 1
ATOM   2706 C CB  . LEU A 1 370 ? -17.271 -19.287 -12.266 1.00  95.49 0 A 1
ATOM   2707 C CG  . LEU A 1 370 ? -16.997 -19.423 -13.774 1.00  95.14 0 A 1
ATOM   2708 C CD1 . LEU A 1 370 ? -15.784 -20.303 -14.068 1.00  93.95 0 A 1
ATOM   2709 C CD2 . LEU A 1 370 ? -18.216 -20.060 -14.441 1.00  93.73 0 A 1
ATOM   2710 N N   . ASP A 1 371 ? -14.550 -17.024 -12.303 1.00  94.75 0 A 1
ATOM   2711 C CA  . ASP A 1 371 ? -14.108 -15.777 -12.921 1.00  94.73 0 A 1
ATOM   2712 C C   . ASP A 1 371 ? -13.846 -16.001 -14.412 1.00  94.66 0 A 1
ATOM   2713 O O   . ASP A 1 371 ? -12.966 -16.770 -14.794 1.00  94.16 0 A 1
ATOM   2714 C CB  . ASP A 1 371 ? -12.895 -15.185 -12.190 1.00  94.34 0 A 1
ATOM   2715 C CG  . ASP A 1 371 ? -12.662 -13.709 -12.543 1.00  93.85 0 A 1
ATOM   2716 O OD1 . ASP A 1 371 ? -13.257 -13.221 -13.528 1.00  92.23 0 A 1
ATOM   2717 O OD2 . ASP A 1 371 ? -11.963 -13.011 -11.770 1.00  91.68 -1 A 1
ATOM   2718 N N   . LEU A 1 372 ? -14.640 -15.341 -15.241 1.00  95.57 0 A 1
ATOM   2719 C CA  . LEU A 1 372 ? -14.543 -15.318 -16.693 1.00  95.57 0 A 1
ATOM   2720 C C   . LEU A 1 372 ? -14.351 -13.879 -17.196 1.00  95.40 0 A 1
ATOM   2721 O O   . LEU A 1 372 ? -14.721 -13.554 -18.325 1.00  94.39 0 A 1
ATOM   2722 C CB  . LEU A 1 372 ? -15.795 -15.965 -17.315 1.00  95.43 0 A 1
ATOM   2723 C CG  . LEU A 1 372 ? -16.080 -17.413 -16.884 1.00  94.86 0 A 1
ATOM   2724 C CD1 . LEU A 1 372 ? -17.405 -17.862 -17.508 1.00  93.39 0 A 1
ATOM   2725 C CD2 . LEU A 1 372 ? -14.996 -18.377 -17.341 1.00  92.90 0 A 1
ATOM   2726 N N   . SER A 1 373 ? -13.824 -13.011 -16.366 1.00  94.64 0 A 1
ATOM   2727 C CA  . SER A 1 373 ? -13.589 -11.620 -16.734 1.00  94.47 0 A 1
ATOM   2728 C C   . SER A 1 373 ? -12.628 -11.530 -17.925 1.00  94.21 0 A 1
ATOM   2729 O O   . SER A 1 373 ? -11.654 -12.262 -17.998 1.00  93.53 0 A 1
ATOM   2730 C CB  . SER A 1 373 ? -13.036 -10.836 -15.548 1.00  93.90 0 A 1
ATOM   2731 O OG  . SER A 1 373 ? -13.962 -10.863 -14.474 1.00  91.08 0 A 1
ATOM   2732 N N   . GLY A 1 374 ? -12.904 -10.643 -18.868 1.00  95.40 0 A 1
ATOM   2733 C CA  . GLY A 1 374 ? -12.090 -10.496 -20.074 1.00  95.32 0 A 1
ATOM   2734 C C   . GLY A 1 374 ? -12.231 -11.622 -21.102 1.00  95.40 0 A 1
ATOM   2735 O O   . GLY A 1 374 ? -11.535 -11.603 -22.121 1.00  93.68 0 A 1
ATOM   2736 N N   . ASP A 1 375 ? -13.120 -12.590 -20.878 1.00  95.65 0 A 1
ATOM   2737 C CA  . ASP A 1 375 ? -13.359 -13.682 -21.810 1.00  95.70 0 A 1
ATOM   2738 C C   . ASP A 1 375 ? -14.436 -13.343 -22.848 1.00  95.70 0 A 1
ATOM   2739 O O   . ASP A 1 375 ? -15.346 -12.535 -22.640 1.00  93.75 0 A 1
ATOM   2740 C CB  . ASP A 1 375 ? -13.711 -14.977 -21.061 1.00  94.90 0 A 1
ATOM   2741 C CG  . ASP A 1 375 ? -12.531 -15.587 -20.313 1.00  94.43 0 A 1
ATOM   2742 O OD1 . ASP A 1 375 ? -11.369 -15.321 -20.704 1.00  90.56 0 A 1
ATOM   2743 O OD2 . ASP A 1 375 ? -12.772 -16.429 -19.417 1.00  90.69 -1 A 1
ATOM   2744 N N   . TRP A 1 376 ? -14.365 -14.020 -23.998 1.00  95.59 0 A 1
ATOM   2745 C CA  . TRP A 1 376 ? -15.427 -13.965 -24.998 1.00  95.42 0 A 1
ATOM   2746 C C   . TRP A 1 376 ? -16.516 -14.981 -24.644 1.00  95.40 0 A 1
ATOM   2747 O O   . TRP A 1 376 ? -16.374 -16.178 -24.874 1.00  94.37 0 A 1
ATOM   2748 C CB  . TRP A 1 376 ? -14.855 -14.179 -26.398 1.00  94.35 0 A 1
ATOM   2749 C CG  . TRP A 1 376 ? -15.857 -14.031 -27.504 1.00  93.45 0 A 1
ATOM   2750 C CD1 . TRP A 1 376 ? -17.060 -13.412 -27.429 1.00  90.46 0 A 1
ATOM   2751 C CD2 . TRP A 1 376 ? -15.747 -14.514 -28.876 1.00  92.46 0 A 1
ATOM   2752 C CE2 . TRP A 1 376 ? -16.922 -14.151 -29.568 1.00  91.01 0 A 1
ATOM   2753 C CE3 . TRP A 1 376 ? -14.752 -15.223 -29.589 1.00  89.22 0 A 1
ATOM   2754 N NE1 . TRP A 1 376 ? -17.701 -13.495 -28.659 1.00  89.27 0 A 1
ATOM   2755 C CZ2 . TRP A 1 376 ? -17.128 -14.483 -30.930 1.00  88.18 0 A 1
ATOM   2756 C CZ3 . TRP A 1 376 ? -14.949 -15.546 -30.947 1.00  87.03 0 A 1
ATOM   2757 C CH2 . TRP A 1 376 ? -16.123 -15.175 -31.598 1.00  86.25 0 A 1
ATOM   2758 N N   . ILE A 1 377 ? -17.635 -14.502 -24.133 1.00  95.51 0 A 1
ATOM   2759 C CA  . ILE A 1 377 ? -18.743 -15.345 -23.665 1.00  95.65 0 A 1
ATOM   2760 C C   . ILE A 1 377 ? -19.870 -15.384 -24.696 1.00  95.60 0 A 1
ATOM   2761 O O   . ILE A 1 377 ? -20.262 -14.376 -25.287 1.00  94.23 0 A 1
ATOM   2762 C CB  . ILE A 1 377 ? -19.214 -14.886 -22.266 1.00  94.39 0 A 1
ATOM   2763 C CG1 . ILE A 1 377 ? -18.010 -14.899 -21.287 1.00  90.60 0 A 1
ATOM   2764 C CG2 . ILE A 1 377 ? -20.330 -15.807 -21.747 1.00  90.46 0 A 1
ATOM   2765 C CD1 . ILE A 1 377 ? -18.355 -14.347 -19.919 1.00  78.57 0 A 1
ATOM   2766 N N   . SER A 1 378 ? -20.422 -16.572 -24.894 1.00  94.97 0 A 1
ATOM   2767 C CA  . SER A 1 378 ? -21.610 -16.767 -25.715 1.00  94.47 0 A 1
ATOM   2768 C C   . SER A 1 378 ? -22.801 -16.013 -25.115 1.00  94.15 0 A 1
ATOM   2769 O O   . SER A 1 378 ? -23.272 -16.336 -24.029 1.00  92.55 0 A 1
ATOM   2770 C CB  . SER A 1 378 ? -21.937 -18.260 -25.810 1.00  93.18 0 A 1
ATOM   2771 O OG  . SER A 1 378 ? -23.139 -18.440 -26.535 1.00  87.26 0 A 1
ATOM   2772 N N   . LYS A 1 379 ? -23.366 -15.074 -25.871 1.00  93.42 0 A 1
ATOM   2773 C CA  . LYS A 1 379 ? -24.551 -14.323 -25.422 1.00  92.76 0 A 1
ATOM   2774 C C   . LYS A 1 379 ? -25.736 -15.230 -25.059 1.00  93.04 0 A 1
ATOM   2775 O O   . LYS A 1 379 ? -26.475 -14.922 -24.138 1.00  90.42 0 A 1
ATOM   2776 C CB  . LYS A 1 379 ? -24.994 -13.309 -26.488 1.00  90.19 0 A 1
ATOM   2777 C CG  . LYS A 1 379 ? -24.033 -12.116 -26.609 1.00  78.60 0 A 1
ATOM   2778 C CD  . LYS A 1 379 ? -24.648 -11.012 -27.476 1.00  71.50 0 A 1
ATOM   2779 C CE  . LYS A 1 379 ? -23.734 -9.789 -27.469 1.00  60.18 0 A 1
ATOM   2780 N NZ  . LYS A 1 379 ? -24.401 -8.575 -28.005 1.00  52.17 1 A 1
ATOM   2781 N N   . ALA A 1 380 ? -25.891 -16.353 -25.764 1.00  92.54 0 A 1
ATOM   2782 C CA  . ALA A 1 380 ? -26.953 -17.316 -25.475 1.00  91.93 0 A 1
ATOM   2783 C C   . ALA A 1 380 ? -26.816 -17.936 -24.073 1.00  91.85 0 A 1
ATOM   2784 O O   . ALA A 1 380 ? -27.823 -18.229 -23.437 1.00  88.60 0 A 1
ATOM   2785 C CB  . ALA A 1 380 ? -26.937 -18.386 -26.568 1.00  90.17 0 A 1
ATOM   2786 N N   . SER A 1 381 ? -25.588 -18.088 -23.578 1.00  91.08 0 A 1
ATOM   2787 C CA  . SER A 1 381 ? -25.327 -18.638 -22.245 1.00  90.93 0 A 1
ATOM   2788 C C   . SER A 1 381 ? -25.550 -17.640 -21.102 1.00  91.54 0 A 1
ATOM   2789 O O   . SER A 1 381 ? -25.528 -18.040 -19.938 1.00  88.54 0 A 1
ATOM   2790 C CB  . SER A 1 381 ? -23.922 -19.240 -22.181 1.00  88.37 0 A 1
ATOM   2791 O OG  . SER A 1 381 ? -22.915 -18.260 -22.275 1.00  82.24 0 A 1
ATOM   2792 N N   . LEU A 1 382 ? -25.814 -16.378 -21.403 1.00  91.88 0 A 1
ATOM   2793 C CA  . LEU A 1 382 ? -26.134 -15.346 -20.410 1.00  92.36 0 A 1
ATOM   2794 C C   . LEU A 1 382 ? -27.644 -15.182 -20.166 1.00  92.25 0 A 1
ATOM   2795 O O   . LEU A 1 382 ? -28.076 -14.272 -19.458 1.00  89.20 0 A 1
ATOM   2796 C CB  . LEU A 1 382 ? -25.468 -14.019 -20.831 1.00  91.45 0 A 1
ATOM   2797 C CG  . LEU A 1 382 ? -23.933 -14.055 -20.890 1.00  91.66 0 A 1
ATOM   2798 C CD1 . LEU A 1 382 ? -23.411 -12.708 -21.393 1.00  88.91 0 A 1
ATOM   2799 C CD2 . LEU A 1 382 ? -23.310 -14.330 -19.527 1.00  89.00 0 A 1
ATOM   2800 N N   . THR A 1 383 ? -28.448 -16.081 -20.742 1.00  91.88 0 A 1
ATOM   2801 C CA  . THR A 1 383 ? -29.913 -16.046 -20.617 1.00  90.62 0 A 1
ATOM   2802 C C   . THR A 1 383 ? -30.404 -16.921 -19.458 1.00  89.61 0 A 1
ATOM   2803 O O   . THR A 1 383 ? -29.651 -17.696 -18.868 1.00  85.03 0 A 1
ATOM   2804 C CB  . THR A 1 383 ? -30.588 -16.466 -21.932 1.00  88.13 0 A 1
ATOM   2805 C CG2 . THR A 1 383 ? -30.129 -15.631 -23.132 1.00  78.91 0 A 1
ATOM   2806 O OG1 . THR A 1 383 ? -30.349 -17.817 -22.211 1.00  79.88 0 A 1
ATOM   2807 N N   . LEU A 1 384 ? -31.689 -16.832 -19.148 1.00  88.02 0 A 1
ATOM   2808 C CA  . LEU A 1 384 ? -32.352 -17.635 -18.103 1.00  86.60 0 A 1
ATOM   2809 C C   . LEU A 1 384 ? -32.251 -19.151 -18.323 1.00  85.64 0 A 1
ATOM   2810 O O   . LEU A 1 384 ? -32.268 -19.899 -17.347 1.00  76.58 0 A 1
ATOM   2811 C CB  . LEU A 1 384 ? -33.837 -17.228 -18.067 1.00  81.78 0 A 1
ATOM   2812 C CG  . LEU A 1 384 ? -34.093 -15.983 -17.197 1.00  78.61 0 A 1
ATOM   2813 C CD1 . LEU A 1 384 ? -35.390 -15.281 -17.626 1.00  71.25 0 A 1
ATOM   2814 C CD2 . LEU A 1 384 ? -34.239 -16.363 -15.731 1.00  73.09 0 A 1
ATOM   2815 N N   . ASP A 1 385 ? -32.135 -19.599 -19.570 1.00  85.98 0 A 1
ATOM   2816 C CA  . ASP A 1 385 ? -32.097 -21.025 -19.927 1.00  85.09 0 A 1
ATOM   2817 C C   . ASP A 1 385 ? -30.676 -21.617 -19.855 1.00  85.23 0 A 1
ATOM   2818 O O   . ASP A 1 385 ? -30.459 -22.776 -20.222 1.00  77.59 0 A 1
ATOM   2819 C CB  . ASP A 1 385 ? -32.715 -21.208 -21.322 1.00  79.80 0 A 1
ATOM   2820 C CG  . ASP A 1 385 ? -34.172 -20.741 -21.402 1.00  73.47 0 A 1
ATOM   2821 O OD1 . ASP A 1 385 ? -34.927 -20.959 -20.431 1.00  65.30 0 A 1
ATOM   2822 O OD2 . ASP A 1 385 ? -34.529 -20.163 -22.453 1.00  65.70 -1 A 1
ATOM   2823 N N   . SER A 1 386 ? -29.707 -20.865 -19.401 1.00  83.72 0 A 1
ATOM   2824 C CA  . SER A 1 386 ? -28.323 -21.302 -19.311 1.00  83.66 0 A 1
ATOM   2825 C C   . SER A 1 386 ? -28.121 -22.377 -18.239 1.00  84.80 0 A 1
ATOM   2826 O O   . SER A 1 386 ? -28.585 -22.261 -17.102 1.00  79.04 0 A 1
ATOM   2827 C CB  . SER A 1 386 ? -27.413 -20.113 -19.036 1.00  77.84 0 A 1
ATOM   2828 O OG  . SER A 1 386 ? -26.065 -20.545 -19.040 1.00  70.35 0 A 1
ATOM   2829 N N   . TYR A 1 387 ? -27.326 -23.399 -18.575 1.00  87.08 0 A 1
ATOM   2830 C CA  . TYR A 1 387 ? -26.906 -24.431 -17.638 1.00  87.52 0 A 1
ATOM   2831 C C   . TYR A 1 387 ? -25.613 -24.008 -16.935 1.00  89.06 0 A 1
ATOM   2832 O O   . TYR A 1 387 ? -24.515 -24.348 -17.368 1.00  85.57 0 A 1
ATOM   2833 C CB  . TYR A 1 387 ? -26.753 -25.777 -18.365 1.00  81.79 0 A 1
ATOM   2834 C CG  . TYR A 1 387 ? -28.073 -26.427 -18.713 1.00  73.47 0 A 1
ATOM   2835 C CD1 . TYR A 1 387 ? -28.681 -27.306 -17.798 1.00  65.25 0 A 1
ATOM   2836 C CD2 . TYR A 1 387 ? -28.698 -26.156 -19.939 1.00  63.49 0 A 1
ATOM   2837 C CE1 . TYR A 1 387 ? -29.912 -27.919 -18.113 1.00  55.91 0 A 1
ATOM   2838 C CE2 . TYR A 1 387 ? -29.926 -26.756 -20.260 1.00  55.77 0 A 1
ATOM   2839 C CZ  . TYR A 1 387 ? -30.525 -27.638 -19.347 1.00  54.87 0 A 1
ATOM   2840 O OH  . TYR A 1 387 ? -31.727 -28.234 -19.656 1.00  47.68 0 A 1
ATOM   2841 N N   . ILE A 1 388 ? -25.750 -23.315 -15.818 1.00  89.95 0 A 1
ATOM   2842 C CA  . ILE A 1 388 ? -24.631 -22.961 -14.937 1.00  90.96 0 A 1
ATOM   2843 C C   . ILE A 1 388 ? -24.804 -23.700 -13.598 1.00  92.54 0 A 1
ATOM   2844 O O   . ILE A 1 388 ? -25.937 -23.921 -13.171 1.00  91.46 0 A 1
ATOM   2845 C CB  . ILE A 1 388 ? -24.543 -21.425 -14.766 1.00  87.60 0 A 1
ATOM   2846 C CG1 . ILE A 1 388 ? -24.310 -20.768 -16.139 1.00  75.03 0 A 1
ATOM   2847 C CG2 . ILE A 1 388 ? -23.419 -21.033 -13.807 1.00  72.80 0 A 1
ATOM   2848 C CD1 . ILE A 1 388 ? -24.213 -19.256 -16.082 1.00  69.60 0 A 1
ATOM   2849 N N   . PRO A 1 389 ? -23.710 -24.084 -12.914 1.00  92.72 0 A 1
ATOM   2850 C CA  . PRO A 1 389 ? -23.799 -24.660 -11.576 1.00  93.39 0 A 1
ATOM   2851 C C   . PRO A 1 389 ? -24.560 -23.727 -10.617 1.00  94.10 0 A 1
ATOM   2852 O O   . PRO A 1 389 ? -24.114 -22.633 -10.320 1.00  93.33 0 A 1
ATOM   2853 C CB  . PRO A 1 389 ? -22.351 -24.889 -11.128 1.00  91.59 0 A 1
ATOM   2854 C CG  . PRO A 1 389 ? -21.577 -24.996 -12.443 1.00  88.54 0 A 1
ATOM   2855 C CD  . PRO A 1 389 ? -22.323 -24.040 -13.362 1.00  91.37 0 A 1
ATOM   2856 N N   . SER A 1 390 ? -25.674 -24.206 -10.081 1.00  93.62 0 A 1
ATOM   2857 C CA  . SER A 1 390 ? -26.479 -23.442 -9.115 1.00  93.52 0 A 1
ATOM   2858 C C   . SER A 1 390 ? -25.812 -23.260 -7.752 1.00  94.61 0 A 1
ATOM   2859 O O   . SER A 1 390 ? -26.337 -22.565 -6.888 1.00  92.98 0 A 1
ATOM   2860 C CB  . SER A 1 390 ? -27.835 -24.134 -8.918 1.00  90.79 0 A 1
ATOM   2861 O OG  . SER A 1 390 ? -27.647 -25.453 -8.448 1.00  80.81 0 A 1
ATOM   2862 N N   . THR A 1 391 ? -24.658 -23.907 -7.539 1.00  95.19 0 A 1
ATOM   2863 C CA  . THR A 1 391 ? -23.808 -23.765 -6.358 1.00  95.79 0 A 1
ATOM   2864 C C   . THR A 1 391 ? -23.027 -22.455 -6.331 1.00  96.38 0 A 1
ATOM   2865 O O   . THR A 1 391 ? -22.495 -22.129 -5.281 1.00  95.51 0 A 1
ATOM   2866 C CB  . THR A 1 391 ? -22.799 -24.921 -6.296 1.00  95.19 0 A 1
ATOM   2867 C CG2 . THR A 1 391 ? -23.493 -26.251 -5.989 1.00  90.30 0 A 1
ATOM   2868 O OG1 . THR A 1 391 ? -22.158 -25.074 -7.548 1.00  91.02 0 A 1
ATOM   2869 N N   . LEU A 1 392 ? -22.939 -21.722 -7.454 1.00  96.39 0 A 1
ATOM   2870 C CA  . LEU A 1 392 ? -22.135 -20.514 -7.551 1.00  96.68 0 A 1
ATOM   2871 C C   . LEU A 1 392 ? -22.566 -19.458 -6.524 1.00  96.97 0 A 1
ATOM   2872 O O   . LEU A 1 392 ? -23.730 -19.064 -6.459 1.00  96.21 0 A 1
ATOM   2873 C CB  . LEU A 1 392 ? -22.195 -19.913 -8.967 1.00  95.98 0 A 1
ATOM   2874 C CG  . LEU A 1 392 ? -21.309 -20.640 -9.998 1.00  93.89 0 A 1
ATOM   2875 C CD1 . LEU A 1 392 ? -21.576 -20.073 -11.390 1.00  92.24 0 A 1
ATOM   2876 C CD2 . LEU A 1 392 ? -19.826 -20.463 -9.708 1.00  91.99 0 A 1
ATOM   2877 N N   . GLU A 1 393 ? -21.569 -18.999 -5.773 1.00  96.54 0 A 1
ATOM   2878 C CA  . GLU A 1 393 ? -21.641 -17.880 -4.834 1.00  96.79 0 A 1
ATOM   2879 C C   . GLU A 1 393 ? -21.003 -16.624 -5.447 1.00  96.58 0 A 1
ATOM   2880 O O   . GLU A 1 393 ? -21.412 -15.504 -5.148 1.00  95.66 0 A 1
ATOM   2881 C CB  . GLU A 1 393 ? -20.949 -18.280 -3.525 1.00  96.86 0 A 1
ATOM   2882 C CG  . GLU A 1 393 ? -21.667 -19.452 -2.838 1.00  96.44 0 A 1
ATOM   2883 C CD  . GLU A 1 393 ? -21.002 -19.942 -1.535 1.00  96.20 0 A 1
ATOM   2884 O OE1 . GLU A 1 393 ? -21.671 -20.739 -0.831 1.00  92.17 0 A 1
ATOM   2885 O OE2 . GLU A 1 393 ? -19.843 -19.580 -1.275 1.00  93.33 -1 A 1
ATOM   2886 N N   . VAL A 1 394 ? -20.051 -16.826 -6.374 1.00  95.52 0 A 1
ATOM   2887 C CA  . VAL A 1 394 ? -19.342 -15.749 -7.064 1.00  95.31 0 A 1
ATOM   2888 C C   . VAL A 1 394 ? -19.352 -15.982 -8.571 1.00  95.40 0 A 1
ATOM   2889 O O   . VAL A 1 394 ? -18.903 -17.027 -9.054 1.00  95.04 0 A 1
ATOM   2890 C CB  . VAL A 1 394 ? -17.894 -15.609 -6.556 1.00  94.42 0 A 1
ATOM   2891 C CG1 . VAL A 1 394 ? -17.180 -14.423 -7.214 1.00  92.91 0 A 1
ATOM   2892 C CG2 . VAL A 1 394 ? -17.841 -15.427 -5.038 1.00  93.35 0 A 1
ATOM   2893 N N   . LEU A 1 395 ? -19.798 -14.990 -9.329 1.00  95.30 0 A 1
ATOM   2894 C CA  . LEU A 1 395 ? -19.658 -14.957 -10.778 1.00  95.39 0 A 1
ATOM   2895 C C   . LEU A 1 395 ? -19.131 -13.589 -11.206 1.00  95.42 0 A 1
ATOM   2896 O O   . LEU A 1 395 ? -19.818 -12.570 -11.042 1.00  94.94 0 A 1
ATOM   2897 C CB  . LEU A 1 395 ? -20.990 -15.333 -11.426 1.00  95.16 0 A 1
ATOM   2898 C CG  . LEU A 1 395 ? -20.969 -15.389 -12.971 1.00  94.47 0 A 1
ATOM   2899 C CD1 . LEU A 1 395 ? -19.940 -16.371 -13.527 1.00  92.67 0 A 1
ATOM   2900 C CD2 . LEU A 1 395 ? -22.342 -15.835 -13.474 1.00  92.37 0 A 1
ATOM   2901 N N   . ARG A 1 396 ? -17.909 -13.576 -11.761 1.00  94.36 0 A 1
ATOM   2902 C CA  . ARG A 1 396 ? -17.256 -12.384 -12.295 1.00  94.32 0 A 1
ATOM   2903 C C   . ARG A 1 396 ? -17.264 -12.413 -13.819 1.00  94.56 0 A 1
ATOM   2904 O O   . ARG A 1 396 ? -16.798 -13.374 -14.429 1.00  94.24 0 A 1
ATOM   2905 C CB  . ARG A 1 396 ? -15.825 -12.252 -11.751 1.00  93.68 0 A 1
ATOM   2906 C CG  . ARG A 1 396 ? -15.772 -11.935 -10.255 1.00  91.02 0 A 1
ATOM   2907 C CD  . ARG A 1 396 ? -14.338 -11.860 -9.728 1.00  88.58 0 A 1
ATOM   2908 N NE  . ARG A 1 396 ? -13.517 -10.867 -10.414 1.00  84.72 0 A 1
ATOM   2909 C CZ  . ARG A 1 396 ? -13.232 -9.624 -10.061 1.00  82.87 0 A 1
ATOM   2910 N NH1 . ARG A 1 396 ? -13.612 -9.111 -8.931 1.00  72.51 1 A 1
ATOM   2911 N NH2 . ARG A 1 396 ? -12.556 -8.855 -10.856 1.00  76.77 0 A 1
ATOM   2912 N N   . LEU A 1 397 ? -17.792 -11.361 -14.423 1.00  95.31 0 A 1
ATOM   2913 C CA  . LEU A 1 397 ? -17.903 -11.158 -15.864 1.00  95.56 0 A 1
ATOM   2914 C C   . LEU A 1 397 ? -17.491 -9.717 -16.219 1.00  95.48 0 A 1
ATOM   2915 O O   . LEU A 1 397 ? -18.192 -9.013 -16.952 1.00  94.66 0 A 1
ATOM   2916 C CB  . LEU A 1 397 ? -19.337 -11.474 -16.339 1.00  95.48 0 A 1
ATOM   2917 C CG  . LEU A 1 397 ? -19.854 -12.901 -16.086 1.00  94.90 0 A 1
ATOM   2918 C CD1 . LEU A 1 397 ? -21.306 -13.012 -16.572 1.00  93.51 0 A 1
ATOM   2919 C CD2 . LEU A 1 397 ? -19.052 -13.952 -16.840 1.00  93.20 0 A 1
ATOM   2920 N N   . GLU A 1 398 ? -16.394 -9.257 -15.661 1.00  94.22 0 A 1
ATOM   2921 C CA  . GLU A 1 398 ? -15.824 -7.944 -15.979 1.00  94.12 0 A 1
ATOM   2922 C C   . GLU A 1 398 ? -15.163 -7.965 -17.368 1.00  94.37 0 A 1
ATOM   2923 O O   . GLU A 1 398 ? -14.695 -9.001 -17.825 1.00  93.87 0 A 1
ATOM   2924 C CB  . GLU A 1 398 ? -14.824 -7.509 -14.896 1.00  93.31 0 A 1
ATOM   2925 C CG  . GLU A 1 398 ? -15.491 -7.329 -13.526 1.00  90.68 0 A 1
ATOM   2926 C CD  . GLU A 1 398 ? -14.530 -6.900 -12.402 1.00  87.96 0 A 1
ATOM   2927 O OE1 . GLU A 1 398 ? -15.045 -6.604 -11.293 1.00  81.91 0 A 1
ATOM   2928 O OE2 . GLU A 1 398 ? -13.306 -6.923 -12.580 1.00  81.83 -1 A 1
ATOM   2929 N N   . HIS A 1 399 ? -15.137 -6.858 -18.082 1.00  95.13 0 A 1
ATOM   2930 C CA  . HIS A 1 399 ? -14.486 -6.777 -19.403 1.00  95.35 0 A 1
ATOM   2931 C C   . HIS A 1 399 ? -14.966 -7.812 -20.438 1.00  95.67 0 A 1
ATOM   2932 O O   . HIS A 1 399 ? -14.211 -8.209 -21.324 1.00  94.27 0 A 1
ATOM   2933 C CB  . HIS A 1 399 ? -12.960 -6.787 -19.236 1.00  94.17 0 A 1
ATOM   2934 C CG  . HIS A 1 399 ? -12.407 -5.689 -18.371 1.00  93.02 0 A 1
ATOM   2935 C CD2 . HIS A 1 399 ? -12.051 -5.775 -17.048 1.00  84.07 0 A 1
ATOM   2936 N ND1 . HIS A 1 399 ? -12.109 -4.411 -18.797 1.00  83.34 0 A 1
ATOM   2937 C CE1 . HIS A 1 399 ? -11.578 -3.740 -17.756 1.00  84.86 0 A 1
ATOM   2938 N NE2 . HIS A 1 399 ? -11.527 -4.542 -16.681 1.00  87.42 0 A 1
ATOM   2939 N N   . CYS A 1 400 ? -16.224 -8.259 -20.367 1.00  96.39 0 A 1
ATOM   2940 C CA  . CYS A 1 400 ? -16.778 -9.289 -21.259 1.00  96.29 0 A 1
ATOM   2941 C C   . CYS A 1 400 ? -17.563 -8.732 -22.463 1.00  95.83 0 A 1
ATOM   2942 O O   . CYS A 1 400 ? -18.246 -9.476 -23.165 1.00  92.33 0 A 1
ATOM   2943 C CB  . CYS A 1 400 ? -17.637 -10.248 -20.429 1.00  96.03 0 A 1
ATOM   2944 S SG  . CYS A 1 400 ? -16.606 -11.204 -19.282 1.00  95.42 0 A 1
ATOM   2945 N N   . ASP A 1 401 ? -17.502 -7.438 -22.695 1.00  96.24 0 A 1
ATOM   2946 C CA  . ASP A 1 401 ? -18.241 -6.760 -23.772 1.00  96.04 0 A 1
ATOM   2947 C C   . ASP A 1 401 ? -19.785 -6.967 -23.723 1.00  96.44 0 A 1
ATOM   2948 O O   . ASP A 1 401 ? -20.476 -6.982 -24.750 1.00  95.01 0 A 1
ATOM   2949 C CB  . ASP A 1 401 ? -17.598 -7.104 -25.133 1.00  94.77 0 A 1
ATOM   2950 C CG  . ASP A 1 401 ? -17.984 -6.104 -26.205 1.00  91.37 0 A 1
ATOM   2951 O OD1 . ASP A 1 401 ? -18.037 -4.895 -25.906 1.00  86.30 0 A 1
ATOM   2952 O OD2 . ASP A 1 401 ? -18.270 -6.481 -27.367 1.00  84.40 -1 A 1
ATOM   2953 N N   . ILE A 1 402 ? -20.328 -7.131 -22.523 1.00  96.51 0 A 1
ATOM   2954 C CA  . ILE A 1 402 ? -21.756 -7.365 -22.291 1.00  96.86 0 A 1
ATOM   2955 C C   . ILE A 1 402 ? -22.519 -6.051 -22.457 1.00  97.05 0 A 1
ATOM   2956 O O   . ILE A 1 402 ? -22.162 -5.028 -21.876 1.00  96.42 0 A 1
ATOM   2957 C CB  . ILE A 1 402 ? -21.988 -8.018 -20.905 1.00  96.34 0 A 1
ATOM   2958 C CG1 . ILE A 1 402 ? -21.226 -9.361 -20.790 1.00  94.81 0 A 1
ATOM   2959 C CG2 . ILE A 1 402 ? -23.494 -8.236 -20.664 1.00  95.00 0 A 1
ATOM   2960 C CD1 . ILE A 1 402 ? -21.228 -9.957 -19.385 1.00  91.68 0 A 1
ATOM   2961 N N   . SER A 1 403 ? -23.589 -6.087 -23.257 1.00  96.80 0 A 1
ATOM   2962 C CA  . SER A 1 403 ? -24.391 -4.892 -23.577 1.00  96.66 0 A 1
ATOM   2963 C C   . SER A 1 403 ? -25.747 -4.830 -22.871 1.00  96.97 0 A 1
ATOM   2964 O O   . SER A 1 403 ? -26.383 -3.779 -22.854 1.00  95.39 0 A 1
ATOM   2965 C CB  . SER A 1 403 ? -24.590 -4.801 -25.095 1.00  95.00 0 A 1
ATOM   2966 O OG  . SER A 1 403 ? -25.232 -5.957 -25.614 1.00  86.93 0 A 1
ATOM   2967 N N   . GLU A 1 404 ? -26.207 -5.947 -22.336 1.00  95.89 0 A 1
ATOM   2968 C CA  . GLU A 1 404 ? -27.494 -6.081 -21.667 1.00  95.40 0 A 1
ATOM   2969 C C   . GLU A 1 404 ? -27.290 -6.768 -20.318 1.00  96.05 0 A 1
ATOM   2970 O O   . GLU A 1 404 ? -26.437 -7.637 -20.197 1.00  94.40 0 A 1
ATOM   2971 C CB  . GLU A 1 404 ? -28.467 -6.908 -22.533 1.00  92.75 0 A 1
ATOM   2972 C CG  . GLU A 1 404 ? -28.870 -6.184 -23.816 1.00  80.81 0 A 1
ATOM   2973 C CD  . GLU A 1 404 ? -29.783 -7.024 -24.727 1.00  79.02 0 A 1
ATOM   2974 O OE1 . GLU A 1 404 ? -29.919 -6.632 -25.916 1.00  71.47 0 A 1
ATOM   2975 O OE2 . GLU A 1 404 ? -30.318 -8.060 -24.277 1.00  71.72 -1 A 1
ATOM   2976 N N   . PHE A 1 405 ? -28.079 -6.416 -19.315 1.00  96.05 0 A 1
ATOM   2977 C CA  . PHE A 1 405 ? -27.955 -7.040 -18.000 1.00  96.42 0 A 1
ATOM   2978 C C   . PHE A 1 405 ? -28.205 -8.560 -18.108 1.00  96.14 0 A 1
ATOM   2979 O O   . PHE A 1 405 ? -29.273 -8.972 -18.562 1.00  95.00 0 A 1
ATOM   2980 C CB  . PHE A 1 405 ? -28.892 -6.377 -16.985 1.00  96.11 0 A 1
ATOM   2981 C CG  . PHE A 1 405 ? -28.463 -6.664 -15.567 1.00  96.60 0 A 1
ATOM   2982 C CD1 . PHE A 1 405 ? -28.753 -7.897 -14.966 1.00  95.49 0 A 1
ATOM   2983 C CD2 . PHE A 1 405 ? -27.683 -5.720 -14.866 1.00  95.21 0 A 1
ATOM   2984 C CE1 . PHE A 1 405 ? -28.254 -8.200 -13.690 1.00  94.42 0 A 1
ATOM   2985 C CE2 . PHE A 1 405 ? -27.187 -6.010 -13.592 1.00  94.14 0 A 1
ATOM   2986 C CZ  . PHE A 1 405 ? -27.465 -7.260 -13.001 1.00  94.72 0 A 1
ATOM   2987 N N   . PRO A 1 406 ? -27.243 -9.419 -17.714 1.00  96.68 0 A 1
ATOM   2988 C CA  . PRO A 1 406 ? -27.337 -10.847 -17.955 1.00  96.29 0 A 1
ATOM   2989 C C   . PRO A 1 406 ? -28.381 -11.505 -17.042 1.00  95.93 0 A 1
ATOM   2990 O O   . PRO A 1 406 ? -28.202 -11.630 -15.830 1.00  94.57 0 A 1
ATOM   2991 C CB  . PRO A 1 406 ? -25.920 -11.383 -17.744 1.00  95.32 0 A 1
ATOM   2992 C CG  . PRO A 1 406 ? -25.273 -10.368 -16.813 1.00  93.26 0 A 1
ATOM   2993 C CD  . PRO A 1 406 ? -25.931 -9.053 -17.197 1.00  95.86 0 A 1
ATOM   2994 N N   . ASN A 1 407 ? -29.462 -12.003 -17.645 1.00  95.53 0 A 1
ATOM   2995 C CA  . ASN A 1 407 ? -30.571 -12.631 -16.915 1.00  95.06 0 A 1
ATOM   2996 C C   . ASN A 1 407 ? -30.193 -13.954 -16.225 1.00  95.15 0 A 1
ATOM   2997 O O   . ASN A 1 407 ? -30.917 -14.401 -15.335 1.00  92.50 0 A 1
ATOM   2998 C CB  . ASN A 1 407 ? -31.751 -12.835 -17.878 1.00  93.21 0 A 1
ATOM   2999 C CG  . ASN A 1 407 ? -32.486 -11.536 -18.164 1.00  90.53 0 A 1
ATOM   3000 N ND2 . ASN A 1 407 ? -32.882 -11.306 -19.399 1.00  79.16 0 A 1
ATOM   3001 O OD1 . ASN A 1 407 ? -32.749 -10.739 -17.285 1.00  80.32 0 A 1
ATOM   3002 N N   . VAL A 1 408 ? -29.062 -14.565 -16.597 1.00  94.60 0 A 1
ATOM   3003 C CA  . VAL A 1 408 ? -28.553 -15.789 -15.964 1.00  94.15 0 A 1
ATOM   3004 C C   . VAL A 1 408 ? -28.373 -15.632 -14.450 1.00  94.21 0 A 1
ATOM   3005 O O   . VAL A 1 408 ? -28.656 -16.572 -13.701 1.00  93.21 0 A 1
ATOM   3006 C CB  . VAL A 1 408 ? -27.249 -16.230 -16.656 1.00  92.86 0 A 1
ATOM   3007 C CG1 . VAL A 1 408 ? -26.041 -15.309 -16.385 1.00  89.28 0 A 1
ATOM   3008 C CG2 . VAL A 1 408 ? -26.903 -17.652 -16.259 1.00  88.48 0 A 1
ATOM   3009 N N   . PHE A 1 409 ? -28.011 -14.440 -13.970 1.00  94.93 0 A 1
ATOM   3010 C CA  . PHE A 1 409 ? -27.866 -14.170 -12.541 1.00  95.16 0 A 1
ATOM   3011 C C   . PHE A 1 409 ? -29.171 -14.386 -11.753 1.00  94.94 0 A 1
ATOM   3012 O O   . PHE A 1 409 ? -29.130 -14.767 -10.590 1.00  93.68 0 A 1
ATOM   3013 C CB  . PHE A 1 409 ? -27.369 -12.732 -12.338 1.00  94.77 0 A 1
ATOM   3014 C CG  . PHE A 1 409 ? -25.920 -12.528 -12.730 1.00  95.15 0 A 1
ATOM   3015 C CD1 . PHE A 1 409 ? -24.898 -12.917 -11.848 1.00  92.28 0 A 1
ATOM   3016 C CD2 . PHE A 1 409 ? -25.573 -11.940 -13.952 1.00  92.07 0 A 1
ATOM   3017 C CE1 . PHE A 1 409 ? -23.551 -12.729 -12.181 1.00  90.54 0 A 1
ATOM   3018 C CE2 . PHE A 1 409 ? -24.219 -11.747 -14.295 1.00  90.93 0 A 1
ATOM   3019 C CZ  . PHE A 1 409 ? -23.213 -12.142 -13.406 1.00  92.26 0 A 1
ATOM   3020 N N   . LYS A 1 410 ? -30.329 -14.231 -12.397 1.00  94.75 0 A 1
ATOM   3021 C CA  . LYS A 1 410 ? -31.642 -14.414 -11.757 1.00  94.48 0 A 1
ATOM   3022 C C   . LYS A 1 410 ? -31.886 -15.844 -11.266 1.00  93.86 0 A 1
ATOM   3023 O O   . LYS A 1 410 ? -32.692 -16.046 -10.357 1.00  91.62 0 A 1
ATOM   3024 C CB  . LYS A 1 410 ? -32.724 -13.965 -12.751 1.00  93.51 0 A 1
ATOM   3025 C CG  . LYS A 1 410 ? -34.110 -13.854 -12.109 1.00  89.92 0 A 1
ATOM   3026 C CD  . LYS A 1 410 ? -35.110 -13.297 -13.136 1.00  88.66 0 A 1
ATOM   3027 C CE  . LYS A 1 410 ? -36.490 -13.134 -12.487 1.00  81.58 0 A 1
ATOM   3028 N NZ  . LYS A 1 410 ? -37.426 -12.465 -13.408 1.00  75.26 1 A 1
ATOM   3029 N N   . THR A 1 411 ? -31.213 -16.845 -11.853 1.00  93.17 0 A 1
ATOM   3030 C CA  . THR A 1 411 ? -31.363 -18.262 -11.476 1.00  91.75 0 A 1
ATOM   3031 C C   . THR A 1 411 ? -30.382 -18.692 -10.382 1.00  92.28 0 A 1
ATOM   3032 O O   . THR A 1 411 ? -30.566 -19.748 -9.772 1.00  89.92 0 A 1
ATOM   3033 C CB  . THR A 1 411 ? -31.231 -19.184 -12.695 1.00  88.86 0 A 1
ATOM   3034 C CG2 . THR A 1 411 ? -32.193 -18.807 -13.817 1.00  79.29 0 A 1
ATOM   3035 O OG1 . THR A 1 411 ? -29.933 -19.151 -13.236 1.00  81.57 0 A 1
ATOM   3036 N N   . LEU A 1 412 ? -29.369 -17.870 -10.081 1.00  94.12 0 A 1
ATOM   3037 C CA  . LEU A 1 412 ? -28.295 -18.193 -9.153 1.00  94.55 0 A 1
ATOM   3038 C C   . LEU A 1 412 ? -28.631 -17.715 -7.731 1.00  94.99 0 A 1
ATOM   3039 O O   . LEU A 1 412 ? -28.106 -16.722 -7.236 1.00  93.78 0 A 1
ATOM   3040 C CB  . LEU A 1 412 ? -26.979 -17.627 -9.694 1.00  94.03 0 A 1
ATOM   3041 C CG  . LEU A 1 412 ? -26.523 -18.236 -11.043 1.00  93.12 0 A 1
ATOM   3042 C CD1 . LEU A 1 412 ? -25.242 -17.543 -11.513 1.00  90.84 0 A 1
ATOM   3043 C CD2 . LEU A 1 412 ? -26.245 -19.737 -10.934 1.00  90.60 0 A 1
ATOM   3044 N N   . HIS A 1 413 ? -29.514 -18.460 -7.051 1.00  95.31 0 A 1
ATOM   3045 C CA  . HIS A 1 413 ? -30.016 -18.080 -5.722 1.00  95.17 0 A 1
ATOM   3046 C C   . HIS A 1 413 ? -28.977 -18.128 -4.588 1.00  95.99 0 A 1
ATOM   3047 O O   . HIS A 1 413 ? -29.267 -17.658 -3.483 1.00  94.11 0 A 1
ATOM   3048 C CB  . HIS A 1 413 ? -31.213 -18.965 -5.361 1.00  92.91 0 A 1
ATOM   3049 C CG  . HIS A 1 413 ? -32.353 -18.855 -6.338 1.00  86.53 0 A 1
ATOM   3050 C CD2 . HIS A 1 413 ? -32.974 -19.878 -7.002 1.00  72.00 0 A 1
ATOM   3051 N ND1 . HIS A 1 413 ? -32.952 -17.686 -6.748 1.00  70.92 0 A 1
ATOM   3052 C CE1 . HIS A 1 413 ? -33.911 -17.999 -7.637 1.00  69.00 0 A 1
ATOM   3053 N NE2 . HIS A 1 413 ? -33.960 -19.323 -7.807 1.00  70.05 0 A 1
ATOM   3054 N N   . ASN A 1 414 ? -27.786 -18.706 -4.830 1.00  96.38 0 A 1
ATOM   3055 C CA  . ASN A 1 414 ? -26.694 -18.744 -3.857 1.00  96.82 0 A 1
ATOM   3056 C C   . ASN A 1 414 ? -25.693 -17.598 -4.043 1.00  97.24 0 A 1
ATOM   3057 O O   . ASN A 1 414 ? -24.767 -17.498 -3.239 1.00  96.13 0 A 1
ATOM   3058 C CB  . ASN A 1 414 ? -26.011 -20.120 -3.914 1.00  96.45 0 A 1
ATOM   3059 C CG  . ASN A 1 414 ? -26.896 -21.240 -3.393 1.00  95.28 0 A 1
ATOM   3060 N ND2 . ASN A 1 414 ? -26.892 -22.372 -4.062 1.00  84.66 0 A 1
ATOM   3061 O OD1 . ASN A 1 414 ? -27.594 -21.126 -2.397 1.00  85.91 0 A 1
ATOM   3062 N N   . LEU A 1 415 ? -25.857 -16.752 -5.051 1.00  96.96 0 A 1
ATOM   3063 C CA  . LEU A 1 415 ? -24.932 -15.654 -5.328 1.00  97.15 0 A 1
ATOM   3064 C C   . LEU A 1 415 ? -24.800 -14.706 -4.133 1.00  97.34 0 A 1
ATOM   3065 O O   . LEU A 1 415 ? -25.784 -14.156 -3.641 1.00  96.74 0 A 1
ATOM   3066 C CB  . LEU A 1 415 ? -25.381 -14.872 -6.573 1.00  96.12 0 A 1
ATOM   3067 C CG  . LEU A 1 415 ? -24.757 -15.413 -7.870 1.00  90.33 0 A 1
ATOM   3068 C CD1 . LEU A 1 415 ? -25.504 -14.812 -9.059 1.00  87.32 0 A 1
ATOM   3069 C CD2 . LEU A 1 415 ? -23.297 -15.040 -8.012 1.00  86.74 0 A 1
ATOM   3070 N N   . GLU A 1 416 ? -23.551 -14.509 -3.730 1.00  96.74 0 A 1
ATOM   3071 C CA  . GLU A 1 416 ? -23.139 -13.558 -2.707 1.00  96.62 0 A 1
ATOM   3072 C C   . GLU A 1 416 ? -22.412 -12.361 -3.325 1.00  96.37 0 A 1
ATOM   3073 O O   . GLU A 1 416 ? -22.550 -11.236 -2.849 1.00  95.31 0 A 1
ATOM   3074 C CB  . GLU A 1 416 ? -22.252 -14.258 -1.663 1.00  96.26 0 A 1
ATOM   3075 C CG  . GLU A 1 416 ? -22.988 -15.417 -0.969 1.00  92.23 0 A 1
ATOM   3076 C CD  . GLU A 1 416 ? -22.277 -15.976  0.268 1.00  92.52 0 A 1
ATOM   3077 O OE1 . GLU A 1 416 ? -22.918 -16.838  0.937 1.00  84.19 0 A 1
ATOM   3078 O OE2 . GLU A 1 416 ? -21.168 -15.505  0.597 1.00  87.40 -1 A 1
ATOM   3079 N N   . TYR A 1 417 ? -21.671 -12.602 -4.423 1.00  95.83 0 A 1
ATOM   3080 C CA  . TYR A 1 417 ? -20.842 -11.590 -5.059 1.00  95.42 0 A 1
ATOM   3081 C C   . TYR A 1 417 ? -20.993 -11.582 -6.590 1.00  95.58 0 A 1
ATOM   3082 O O   . TYR A 1 417 ? -20.800 -12.596 -7.263 1.00  95.01 0 A 1
ATOM   3083 C CB  . TYR A 1 417 ? -19.395 -11.805 -4.599 1.00  94.24 0 A 1
ATOM   3084 C CG  . TYR A 1 417 ? -18.350 -11.004 -5.333 1.00  93.14 0 A 1
ATOM   3085 C CD1 . TYR A 1 417 ? -17.150 -11.624 -5.721 1.00  89.86 0 A 1
ATOM   3086 C CD2 . TYR A 1 417 ? -18.557 -9.647 -5.630 1.00  89.17 0 A 1
ATOM   3087 C CE1 . TYR A 1 417 ? -16.170 -10.901 -6.418 1.00  87.75 0 A 1
ATOM   3088 C CE2 . TYR A 1 417 ? -17.590 -8.928 -6.346 1.00  86.77 0 A 1
ATOM   3089 C CZ  . TYR A 1 417 ? -16.405 -9.561 -6.734 1.00  86.16 0 A 1
ATOM   3090 O OH  . TYR A 1 417 ? -15.481 -8.867 -7.460 1.00  83.24 0 A 1
ATOM   3091 N N   . ILE A 1 418 ? -21.306 -10.423 -7.133 1.00  95.10 0 A 1
ATOM   3092 C CA  . ILE A 1 418 ? -21.431 -10.169 -8.566 1.00  95.21 0 A 1
ATOM   3093 C C   . ILE A 1 418 ? -20.440 -9.070 -8.962 1.00  94.95 0 A 1
ATOM   3094 O O   . ILE A 1 418 ? -20.455 -7.988 -8.376 1.00  94.39 0 A 1
ATOM   3095 C CB  . ILE A 1 418 ? -22.880 -9.776 -8.924 1.00  95.23 0 A 1
ATOM   3096 C CG1 . ILE A 1 418 ? -23.839 -10.957 -8.680 1.00  91.07 0 A 1
ATOM   3097 C CG2 . ILE A 1 418 ? -22.972 -9.286 -10.387 1.00  90.89 0 A 1
ATOM   3098 C CD1 . ILE A 1 418 ? -25.327 -10.603 -8.841 1.00  89.53 0 A 1
ATOM   3099 N N   . ALA A 1 419 ? -19.661 -9.333 -10.022 1.00  94.25 0 A 1
ATOM   3100 C CA  . ALA A 1 419 ? -18.858 -8.316 -10.687 1.00  94.16 0 A 1
ATOM   3101 C C   . ALA A 1 419 ? -19.204 -8.254 -12.180 1.00  94.35 0 A 1
ATOM   3102 O O   . ALA A 1 419 ? -19.110 -9.255 -12.889 1.00  94.08 0 A 1
ATOM   3103 C CB  . ALA A 1 419 ? -17.381 -8.598 -10.437 1.00  93.27 0 A 1
ATOM   3104 N N   . LEU A 1 420 ? -19.611 -7.081 -12.636 1.00  94.88 0 A 1
ATOM   3105 C CA  . LEU A 1 420 ? -19.974 -6.788 -14.027 1.00  95.22 0 A 1
ATOM   3106 C C   . LEU A 1 420 ? -19.322 -5.480 -14.520 1.00  95.00 0 A 1
ATOM   3107 O O   . LEU A 1 420 ? -19.816 -4.868 -15.464 1.00  94.30 0 A 1
ATOM   3108 C CB  . LEU A 1 420 ? -21.514 -6.724 -14.155 1.00  95.47 0 A 1
ATOM   3109 C CG  . LEU A 1 420 ? -22.238 -8.072 -14.043 1.00  95.24 0 A 1
ATOM   3110 C CD1 . LEU A 1 420 ? -23.750 -7.836 -14.017 1.00  94.49 0 A 1
ATOM   3111 C CD2 . LEU A 1 420 ? -21.933 -8.965 -15.235 1.00  94.19 0 A 1
ATOM   3112 N N   . SER A 1 421 ? -18.254 -5.047 -13.882 1.00  94.24 0 A 1
ATOM   3113 C CA  . SER A 1 421 ? -17.561 -3.800 -14.214 1.00  94.08 0 A 1
ATOM   3114 C C   . SER A 1 421 ? -16.933 -3.848 -15.616 1.00  94.10 0 A 1
ATOM   3115 O O   . SER A 1 421 ? -16.697 -4.919 -16.165 1.00  93.62 0 A 1
ATOM   3116 C CB  . SER A 1 421 ? -16.506 -3.485 -13.152 1.00  93.22 0 A 1
ATOM   3117 O OG  . SER A 1 421 ? -17.132 -3.360 -11.875 1.00  88.03 0 A 1
ATOM   3118 N N   . ASN A 1 422 ? -16.658 -2.694 -16.196 1.00  94.77 0 A 1
ATOM   3119 C CA  . ASN A 1 422 ? -16.007 -2.576 -17.503 1.00  94.86 0 A 1
ATOM   3120 C C   . ASN A 1 422 ? -16.715 -3.359 -18.624 1.00  95.25 0 A 1
ATOM   3121 O O   . ASN A 1 422 ? -16.097 -4.076 -19.409 1.00  94.55 0 A 1
ATOM   3122 C CB  . ASN A 1 422 ? -14.507 -2.901 -17.366 1.00  93.83 0 A 1
ATOM   3123 C CG  . ASN A 1 422 ? -13.765 -1.862 -16.554 1.00  91.48 0 A 1
ATOM   3124 N ND2 . ASN A 1 422 ? -13.605 -2.057 -15.263 1.00  83.77 0 A 1
ATOM   3125 O OD1 . ASN A 1 422 ? -13.335 -0.858 -17.081 1.00  84.70 0 A 1
ATOM   3126 N N   . ASN A 1 423 ? -18.047 -3.217 -18.698 1.00  95.96 0 A 1
ATOM   3127 C CA  . ASN A 1 423 ? -18.861 -3.718 -19.796 1.00  96.39 0 A 1
ATOM   3128 C C   . ASN A 1 423 ? -19.509 -2.542 -20.551 1.00  96.32 0 A 1
ATOM   3129 O O   . ASN A 1 423 ? -19.104 -1.387 -20.426 1.00  93.64 0 A 1
ATOM   3130 C CB  . ASN A 1 423 ? -19.861 -4.750 -19.236 1.00  96.43 0 A 1
ATOM   3131 C CG  . ASN A 1 423 ? -19.234 -6.111 -19.010 1.00  96.48 0 A 1
ATOM   3132 N ND2 . ASN A 1 423 ? -19.025 -6.513 -17.779 1.00  93.31 0 A 1
ATOM   3133 O OD1 . ASN A 1 423 ? -18.967 -6.832 -19.957 1.00  93.24 0 A 1
ATOM   3134 N N   . ARG A 1 424 ? -20.516 -2.827 -21.351 1.00  97.26 0 A 1
ATOM   3135 C CA  . ARG A 1 424 ? -21.333 -1.820 -22.045 1.00  97.12 0 A 1
ATOM   3136 C C   . ARG A 1 424 ? -22.806 -1.945 -21.673 1.00  97.42 0 A 1
ATOM   3137 O O   . ARG A 1 424 ? -23.679 -1.670 -22.497 1.00  96.23 0 A 1
ATOM   3138 C CB  . ARG A 1 424 ? -21.099 -1.910 -23.560 1.00  95.63 0 A 1
ATOM   3139 C CG  . ARG A 1 424 ? -19.631 -1.668 -23.932 1.00  92.48 0 A 1
ATOM   3140 C CD  . ARG A 1 424 ? -19.454 -1.664 -25.460 1.00  90.84 0 A 1
ATOM   3141 N NE  . ARG A 1 424 ? -19.722 -3.000 -26.016 1.00  84.81 0 A 1
ATOM   3142 C CZ  . ARG A 1 424 ? -19.986 -3.306 -27.279 1.00  80.21 0 A 1
ATOM   3143 N NH1 . ARG A 1 424 ? -20.045 -2.400 -28.202 1.00  69.97 1 A 1
ATOM   3144 N NH2 . ARG A 1 424 ? -20.187 -4.535 -27.620 1.00  72.10 0 A 1
ATOM   3145 N N   . ILE A 1 425 ? -23.090 -2.405 -20.446 1.00  97.64 0 A 1
ATOM   3146 C CA  . ILE A 1 425 ? -24.458 -2.619 -19.975 1.00  97.78 0 A 1
ATOM   3147 C C   . ILE A 1 425 ? -25.176 -1.274 -19.925 1.00  97.79 0 A 1
ATOM   3148 O O   . ILE A 1 425 ? -24.726 -0.338 -19.272 1.00  97.12 0 A 1
ATOM   3149 C CB  . ILE A 1 425 ? -24.491 -3.359 -18.618 1.00  97.52 0 A 1
ATOM   3150 C CG1 . ILE A 1 425 ? -23.732 -4.701 -18.687 1.00  96.56 0 A 1
ATOM   3151 C CG2 . ILE A 1 425 ? -25.956 -3.596 -18.197 1.00  96.57 0 A 1
ATOM   3152 C CD1 . ILE A 1 425 ? -23.547 -5.390 -17.337 1.00  94.39 0 A 1
ATOM   3153 N N   . SER A 1 426 ? -26.284 -1.206 -20.627 1.00  97.63 0 A 1
ATOM   3154 C CA  . SER A 1 426 ? -27.118 -0.017 -20.743 1.00  97.35 0 A 1
ATOM   3155 C C   . SER A 1 426 ? -28.526 -0.276 -20.200 1.00  97.27 0 A 1
ATOM   3156 O O   . SER A 1 426 ? -28.887 -1.407 -19.863 1.00  95.13 0 A 1
ATOM   3157 C CB  . SER A 1 426 ? -27.133  0.458 -22.205 1.00  95.64 0 A 1
ATOM   3158 O OG  . SER A 1 426 ? -27.721 -0.507 -23.054 1.00  88.53 0 A 1
ATOM   3159 N N   . GLY A 1 427 ? -29.329  0.769 -20.123 1.00  96.71 0 A 1
ATOM   3160 C CA  . GLY A 1 427 ? -30.664  0.688 -19.548 1.00  96.51 0 A 1
ATOM   3161 C C   . GLY A 1 427 ? -30.638  0.830 -18.028 1.00  97.30 0 A 1
ATOM   3162 O O   . GLY A 1 427 ? -29.873  1.623 -17.482 1.00  96.19 0 A 1
ATOM   3163 N N   . LYS A 1 428 ? -31.512  0.083 -17.350 1.00  97.40 0 A 1
ATOM   3164 C CA  . LYS A 1 428 ? -31.691  0.176 -15.903 1.00  97.51 0 A 1
ATOM   3165 C C   . LYS A 1 428 ? -31.324 -1.131 -15.203 1.00  97.69 0 A 1
ATOM   3166 O O   . LYS A 1 428 ? -31.458 -2.200 -15.787 1.00  96.93 0 A 1
ATOM   3167 C CB  . LYS A 1 428 ? -33.137  0.589 -15.575 1.00  97.05 0 A 1
ATOM   3168 C CG  . LYS A 1 428 ? -33.461  2.002 -16.068 1.00  95.64 0 A 1
ATOM   3169 C CD  . LYS A 1 428 ? -34.862  2.415 -15.592 1.00  93.23 0 A 1
ATOM   3170 C CE  . LYS A 1 428 ? -35.153  3.852 -16.017 1.00  87.54 0 A 1
ATOM   3171 N NZ  . LYS A 1 428 ? -36.417  4.335 -15.405 1.00  79.44 1 A 1
ATOM   3172 N N   . PHE A 1 429 ? -30.922 -1.039 -13.940 1.00  97.86 0 A 1
ATOM   3173 C CA  . PHE A 1 429 ? -30.782 -2.216 -13.087 1.00  97.85 0 A 1
ATOM   3174 C C   . PHE A 1 429 ? -32.141 -2.915 -12.930 1.00  97.89 0 A 1
ATOM   3175 O O   . PHE A 1 429 ? -33.107 -2.244 -12.553 1.00  97.11 0 A 1
ATOM   3176 C CB  . PHE A 1 429 ? -30.253 -1.818 -11.707 1.00  97.53 0 A 1
ATOM   3177 C CG  . PHE A 1 429 ? -28.828 -1.343 -11.715 1.00  97.31 0 A 1
ATOM   3178 C CD1 . PHE A 1 429 ? -27.782 -2.289 -11.774 1.00  95.41 0 A 1
ATOM   3179 C CD2 . PHE A 1 429 ? -28.522  0.025 -11.655 1.00  95.48 0 A 1
ATOM   3180 C CE1 . PHE A 1 429 ? -26.455 -1.864 -11.776 1.00  94.42 0 A 1
ATOM   3181 C CE2 . PHE A 1 429 ? -27.193  0.454 -11.661 1.00  94.36 0 A 1
ATOM   3182 C CZ  . PHE A 1 429 ? -26.153 -0.486 -11.725 1.00  94.78 0 A 1
ATOM   3183 N N   . PRO A 1 430 ? -32.226 -4.240 -13.171 1.00  97.63 0 A 1
ATOM   3184 C CA  . PRO A 1 430 ? -33.469 -4.970 -13.013 1.00  97.43 0 A 1
ATOM   3185 C C   . PRO A 1 430 ? -33.849 -5.082 -11.533 1.00  97.42 0 A 1
ATOM   3186 O O   . PRO A 1 430 ? -33.009 -5.355 -10.676 1.00  96.66 0 A 1
ATOM   3187 C CB  . PRO A 1 430 ? -33.220 -6.330 -13.665 1.00  96.49 0 A 1
ATOM   3188 C CG  . PRO A 1 430 ? -31.720 -6.537 -13.487 1.00  94.69 0 A 1
ATOM   3189 C CD  . PRO A 1 430 ? -31.155 -5.130 -13.603 1.00  96.87 0 A 1
ATOM   3190 N N   . GLU A 1 431 ? -35.132 -4.969 -11.230 1.00  97.03 0 A 1
ATOM   3191 C CA  . GLU A 1 431 ? -35.650 -5.012 -9.856 1.00  96.87 0 A 1
ATOM   3192 C C   . GLU A 1 431 ? -35.314 -6.329 -9.127 1.00  96.99 0 A 1
ATOM   3193 O O   . GLU A 1 431 ? -35.012 -6.338 -7.938 1.00  95.61 0 A 1
ATOM   3194 C CB  . GLU A 1 431 ? -37.171 -4.781 -9.916 1.00  95.01 0 A 1
ATOM   3195 C CG  . GLU A 1 431 ? -37.829 -4.730 -8.526 1.00  87.08 0 A 1
ATOM   3196 C CD  . GLU A 1 431 ? -39.311 -4.324 -8.554 1.00  87.20 0 A 1
ATOM   3197 O OE1 . GLU A 1 431 ? -39.862 -4.078 -7.450 1.00  80.76 0 A 1
ATOM   3198 O OE2 . GLU A 1 431 ? -39.902 -4.251 -9.658 1.00  83.11 -1 A 1
ATOM   3199 N N   . TRP A 1 432 ? -35.309 -7.462 -9.874 1.00  97.04 0 A 1
ATOM   3200 C CA  . TRP A 1 432 ? -35.027 -8.779 -9.298 1.00  96.94 0 A 1
ATOM   3201 C C   . TRP A 1 432 ? -33.600 -8.933 -8.763 1.00  97.13 0 A 1
ATOM   3202 O O   . TRP A 1 432 ? -33.385 -9.794 -7.909 1.00  96.24 0 A 1
ATOM   3203 C CB  . TRP A 1 432 ? -35.323 -9.862 -10.336 1.00  96.42 0 A 1
ATOM   3204 C CG  . TRP A 1 432 ? -34.503 -9.812 -11.598 1.00  96.28 0 A 1
ATOM   3205 C CD1 . TRP A 1 432 ? -34.949 -9.376 -12.804 1.00  94.98 0 A 1
ATOM   3206 C CD2 . TRP A 1 432 ? -33.109 -10.192 -11.804 1.00  95.88 0 A 1
ATOM   3207 C CE2 . TRP A 1 432 ? -32.777 -9.934 -13.155 1.00  95.38 0 A 1
ATOM   3208 C CE3 . TRP A 1 432 ? -32.095 -10.711 -10.976 1.00  95.15 0 A 1
ATOM   3209 N NE1 . TRP A 1 432 ? -33.919 -9.453 -13.731 1.00  94.54 0 A 1
ATOM   3210 C CZ2 . TRP A 1 432 ? -31.472 -10.153 -13.671 1.00  94.18 0 A 1
ATOM   3211 C CZ3 . TRP A 1 432 ? -30.796 -10.938 -11.481 1.00  94.57 0 A 1
ATOM   3212 C CH2 . TRP A 1 432 ? -30.501 -10.645 -12.807 1.00  94.08 0 A 1
ATOM   3213 N N   . LEU A 1 433 ? -32.645 -8.129 -9.214 1.00  97.12 0 A 1
ATOM   3214 C CA  . LEU A 1 433 ? -31.251 -8.177 -8.762 1.00  97.43 0 A 1
ATOM   3215 C C   . LEU A 1 433 ? -31.169 -7.980 -7.245 1.00  97.69 0 A 1
ATOM   3216 O O   . LEU A 1 433 ? -30.560 -8.778 -6.534 1.00  97.00 0 A 1
ATOM   3217 C CB  . LEU A 1 433 ? -30.457 -7.094 -9.509 1.00  97.06 0 A 1
ATOM   3218 C CG  . LEU A 1 433 ? -28.990 -6.956 -9.062 1.00  96.46 0 A 1
ATOM   3219 C CD1 . LEU A 1 433 ? -28.190 -8.235 -9.326 1.00  95.08 0 A 1
ATOM   3220 C CD2 . LEU A 1 433 ? -28.325 -5.813 -9.827 1.00  94.80 0 A 1
ATOM   3221 N N   . TRP A 1 434 ? -31.875 -6.988 -6.752 1.00  97.54 0 A 1
ATOM   3222 C CA  . TRP A 1 434 ? -31.870 -6.620 -5.334 1.00  97.58 0 A 1
ATOM   3223 C C   . TRP A 1 434 ? -32.618 -7.620 -4.447 1.00  97.23 0 A 1
ATOM   3224 O O   . TRP A 1 434 ? -32.455 -7.605 -3.227 1.00  95.98 0 A 1
ATOM   3225 C CB  . TRP A 1 434 ? -32.490 -5.228 -5.219 1.00  97.23 0 A 1
ATOM   3226 C CG  . TRP A 1 434 ? -31.997 -4.267 -6.247 1.00  97.40 0 A 1
ATOM   3227 C CD1 . TRP A 1 434 ? -32.737 -3.700 -7.226 1.00  96.38 0 A 1
ATOM   3228 C CD2 . TRP A 1 434 ? -30.618 -3.802 -6.477 1.00  97.46 0 A 1
ATOM   3229 C CE2 . TRP A 1 434 ? -30.626 -2.940 -7.606 1.00  97.07 0 A 1
ATOM   3230 C CE3 . TRP A 1 434 ? -29.389 -4.018 -5.823 1.00  96.87 0 A 1
ATOM   3231 N NE1 . TRP A 1 434 ? -31.932 -2.913 -8.030 1.00  96.38 0 A 1
ATOM   3232 C CZ2 . TRP A 1 434 ? -29.447 -2.328 -8.079 1.00  96.36 0 A 1
ATOM   3233 C CZ3 . TRP A 1 434 ? -28.214 -3.413 -6.292 1.00  95.76 0 A 1
ATOM   3234 C CH2 . TRP A 1 434 ? -28.242 -2.577 -7.406 1.00  95.72 0 A 1
ATOM   3235 N N   . SER A 1 435 ? -33.393 -8.517 -5.054 1.00  97.12 0 A 1
ATOM   3236 C CA  . SER A 1 435 ? -34.160 -9.561 -4.374 1.00  96.68 0 A 1
ATOM   3237 C C   . SER A 1 435 ? -33.402 -10.886 -4.248 1.00  96.90 0 A 1
ATOM   3238 O O   . SER A 1 435 ? -33.936 -11.826 -3.659 1.00  94.90 0 A 1
ATOM   3239 C CB  . SER A 1 435 ? -35.494 -9.783 -5.100 1.00  94.62 0 A 1
ATOM   3240 O OG  . SER A 1 435 ? -36.230 -8.582 -5.168 1.00  81.06 0 A 1
ATOM   3241 N N   . LEU A 1 436 ? -32.177 -10.999 -4.780 1.00  97.11 0 A 1
ATOM   3242 C CA  . LEU A 1 436 ? -31.346 -12.189 -4.602 1.00  97.28 0 A 1
ATOM   3243 C C   . LEU A 1 436 ? -31.029 -12.377 -3.105 1.00  97.46 0 A 1
ATOM   3244 O O   . LEU A 1 436 ? -30.469 -11.477 -2.477 1.00  96.48 0 A 1
ATOM   3245 C CB  . LEU A 1 436 ? -30.063 -12.100 -5.442 1.00  96.87 0 A 1
ATOM   3246 C CG  . LEU A 1 436 ? -30.279 -12.232 -6.957 1.00  95.75 0 A 1
ATOM   3247 C CD1 . LEU A 1 436 ? -28.946 -12.021 -7.696 1.00  93.54 0 A 1
ATOM   3248 C CD2 . LEU A 1 436 ? -30.810 -13.606 -7.364 1.00  93.08 0 A 1
ATOM   3249 N N   . PRO A 1 437 ? -31.352 -13.545 -2.502 1.00  97.35 0 A 1
ATOM   3250 C CA  . PRO A 1 437 ? -31.482 -13.660 -1.052 1.00  97.09 0 A 1
ATOM   3251 C C   . PRO A 1 437 ? -30.156 -13.631 -0.280 1.00  97.19 0 A 1
ATOM   3252 O O   . PRO A 1 437 ? -30.161 -13.349  0.914 1.00  95.34 0 A 1
ATOM   3253 C CB  . PRO A 1 437 ? -32.223 -14.980 -0.825 1.00  95.90 0 A 1
ATOM   3254 C CG  . PRO A 1 437 ? -31.891 -15.798 -2.074 1.00  93.98 0 A 1
ATOM   3255 C CD  . PRO A 1 437 ? -31.845 -14.740 -3.164 1.00  96.39 0 A 1
ATOM   3256 N N   . ARG A 1 438 ? -29.027 -13.956 -0.945 1.00  97.35 0 A 1
ATOM   3257 C CA  . ARG A 1 438 ? -27.690 -13.991 -0.336 1.00  97.34 0 A 1
ATOM   3258 C C   . ARG A 1 438 ? -26.763 -12.886 -0.844 1.00  97.43 0 A 1
ATOM   3259 O O   . ARG A 1 438 ? -25.640 -12.787 -0.372 1.00  96.11 0 A 1
ATOM   3260 C CB  . ARG A 1 438 ? -27.051 -15.373 -0.540 1.00  96.58 0 A 1
ATOM   3261 C CG  . ARG A 1 438 ? -27.874 -16.498  0.113 1.00  93.78 0 A 1
ATOM   3262 C CD  . ARG A 1 438 ? -27.190 -17.858 -0.052 1.00  89.45 0 A 1
ATOM   3263 N NE  . ARG A 1 438 ? -25.951 -17.949  0.723 1.00  79.36 0 A 1
ATOM   3264 C CZ  . ARG A 1 438 ? -25.501 -18.982  1.424 1.00  71.64 0 A 1
ATOM   3265 N NH1 . ARG A 1 438 ? -26.190 -20.087  1.540 1.00  65.63 1 A 1
ATOM   3266 N NH2 . ARG A 1 438 ? -24.342 -18.911  2.009 1.00  63.23 0 A 1
ATOM   3267 N N   . LEU A 1 439 ? -27.226 -12.073 -1.781 1.00  97.49 0 A 1
ATOM   3268 C CA  . LEU A 1 439 ? -26.389 -11.086 -2.450 1.00  97.61 0 A 1
ATOM   3269 C C   . LEU A 1 439 ? -25.844 -10.064 -1.445 1.00  97.61 0 A 1
ATOM   3270 O O   . LEU A 1 439 ? -26.609 -9.344 -0.814 1.00  97.04 0 A 1
ATOM   3271 C CB  . LEU A 1 439 ? -27.192 -10.428 -3.575 1.00  97.40 0 A 1
ATOM   3272 C CG  . LEU A 1 439 ? -26.350 -9.526 -4.493 1.00  96.96 0 A 1
ATOM   3273 C CD1 . LEU A 1 439 ? -25.304 -10.325 -5.269 1.00  96.08 0 A 1
ATOM   3274 C CD2 . LEU A 1 439 ? -27.274 -8.840 -5.500 1.00  95.80 0 A 1
ATOM   3275 N N   . SER A 1 440 ? -24.514 -10.018 -1.314 1.00  97.08 0 A 1
ATOM   3276 C CA  . SER A 1 440 ? -23.815 -9.154 -0.366 1.00  96.56 0 A 1
ATOM   3277 C C   . SER A 1 440 ? -23.011 -8.056 -1.060 1.00  96.53 0 A 1
ATOM   3278 O O   . SER A 1 440 ? -23.023 -6.915 -0.611 1.00  95.51 0 A 1
ATOM   3279 C CB  . SER A 1 440 ? -22.902 -10.009  0.514 1.00  95.45 0 A 1
ATOM   3280 O OG  . SER A 1 440 ? -22.167 -9.206  1.415 1.00  82.69 0 A 1
ATOM   3281 N N   . SER A 1 441 ? -22.319 -8.393 -2.161 1.00  95.40 0 A 1
ATOM   3282 C CA  . SER A 1 441 ? -21.387 -7.490 -2.836 1.00  95.22 0 A 1
ATOM   3283 C C   . SER A 1 441 ? -21.699 -7.375 -4.327 1.00  95.21 0 A 1
ATOM   3284 O O   . SER A 1 441 ? -21.771 -8.377 -5.032 1.00  94.47 0 A 1
ATOM   3285 C CB  . SER A 1 441 ? -19.947 -7.959 -2.620 1.00  94.19 0 A 1
ATOM   3286 O OG  . SER A 1 441 ? -19.651 -8.008 -1.232 1.00  89.16 0 A 1
ATOM   3287 N N   . VAL A 1 442 ? -21.861 -6.153 -4.811 1.00  95.06 0 A 1
ATOM   3288 C CA  . VAL A 1 442 ? -22.184 -5.847 -6.201 1.00  95.19 0 A 1
ATOM   3289 C C   . VAL A 1 442 ? -21.234 -4.765 -6.716 1.00  94.81 0 A 1
ATOM   3290 O O   . VAL A 1 442 ? -21.262 -3.634 -6.228 1.00  94.29 0 A 1
ATOM   3291 C CB  . VAL A 1 442 ? -23.649 -5.401 -6.360 1.00  95.42 0 A 1
ATOM   3292 C CG1 . VAL A 1 442 ? -23.986 -5.067 -7.815 1.00  94.92 0 A 1
ATOM   3293 C CG2 . VAL A 1 442 ? -24.622 -6.487 -5.898 1.00  95.14 0 A 1
ATOM   3294 N N   . PHE A 1 443 ? -20.442 -5.121 -7.727 1.00  94.62 0 A 1
ATOM   3295 C CA  . PHE A 1 443 ? -19.547 -4.209 -8.431 1.00  94.31 0 A 1
ATOM   3296 C C   . PHE A 1 443 ? -19.980 -4.117 -9.891 1.00  94.54 0 A 1
ATOM   3297 O O   . PHE A 1 443 ? -19.849 -5.081 -10.647 1.00  94.20 0 A 1
ATOM   3298 C CB  . PHE A 1 443 ? -18.098 -4.674 -8.301 1.00  93.33 0 A 1
ATOM   3299 C CG  . PHE A 1 443 ? -17.560 -4.633 -6.886 1.00  92.26 0 A 1
ATOM   3300 C CD1 . PHE A 1 443 ? -16.829 -3.522 -6.437 1.00  89.64 0 A 1
ATOM   3301 C CD2 . PHE A 1 443 ? -17.797 -5.706 -6.009 1.00  89.19 0 A 1
ATOM   3302 C CE1 . PHE A 1 443 ? -16.343 -3.473 -5.131 1.00  87.35 0 A 1
ATOM   3303 C CE2 . PHE A 1 443 ? -17.310 -5.662 -4.689 1.00  87.16 0 A 1
ATOM   3304 C CZ  . PHE A 1 443 ? -16.583 -4.547 -4.250 1.00  87.33 0 A 1
ATOM   3305 N N   . ILE A 1 444 ? -20.514 -2.978 -10.274 1.00  94.88 0 A 1
ATOM   3306 C CA  . ILE A 1 444 ? -20.971 -2.689 -11.636 1.00  95.35 0 A 1
ATOM   3307 C C   . ILE A 1 444 ? -20.523 -1.268 -11.988 1.00  95.13 0 A 1
ATOM   3308 O O   . ILE A 1 444 ? -21.335 -0.360 -12.168 1.00  94.55 0 A 1
ATOM   3309 C CB  . ILE A 1 444 ? -22.492 -2.933 -11.813 1.00  95.50 0 A 1
ATOM   3310 C CG1 . ILE A 1 444 ? -22.931 -4.289 -11.210 1.00  94.00 0 A 1
ATOM   3311 C CG2 . ILE A 1 444 ? -22.837 -2.880 -13.308 1.00  93.92 0 A 1
ATOM   3312 C CD1 . ILE A 1 444 ? -24.419 -4.650 -11.385 1.00  87.51 0 A 1
ATOM   3313 N N   . THR A 1 445 ? -19.219 -1.074 -12.020 1.00  94.21 0 A 1
ATOM   3314 C CA  . THR A 1 445 ? -18.582  0.188 -12.409 1.00  94.28 0 A 1
ATOM   3315 C C   . THR A 1 445 ? -18.320  0.214 -13.913 1.00  94.39 0 A 1
ATOM   3316 O O   . THR A 1 445 ? -18.415 -0.817 -14.582 1.00  94.02 0 A 1
ATOM   3317 C CB  . THR A 1 445 ? -17.281  0.446 -11.623 1.00  93.29 0 A 1
ATOM   3318 C CG2 . THR A 1 445 ? -17.466  0.228 -10.126 1.00  89.01 0 A 1
ATOM   3319 O OG1 . THR A 1 445 ? -16.231 -0.391 -12.036 1.00  89.53 0 A 1
ATOM   3320 N N   . ASP A 1 446 ? -18.000  1.365 -14.473 1.00  94.78 0 A 1
ATOM   3321 C CA  . ASP A 1 446 ? -17.576  1.501 -15.870 1.00  94.83 0 A 1
ATOM   3322 C C   . ASP A 1 446 ? -18.550  0.845 -16.866 1.00  95.34 0 A 1
ATOM   3323 O O   . ASP A 1 446 ? -18.195 -0.020 -17.674 1.00  94.80 0 A 1
ATOM   3324 C CB  . ASP A 1 446 ? -16.124  1.030 -16.036 1.00  93.92 0 A 1
ATOM   3325 C CG  . ASP A 1 446 ? -15.176  1.764 -15.088 1.00  91.56 0 A 1
ATOM   3326 O OD1 . ASP A 1 446 ? -14.762  2.887 -15.450 1.00  86.57 0 A 1
ATOM   3327 O OD2 . ASP A 1 446 ? -14.891  1.203 -14.010 1.00  86.19 -1 A 1
ATOM   3328 N N   . ASN A 1 447 ? -19.822  1.240 -16.784 1.00  95.92 0 A 1
ATOM   3329 C CA  . ASN A 1 447 ? -20.899  0.791 -17.652 1.00  96.57 0 A 1
ATOM   3330 C C   . ASN A 1 447 ? -21.712  1.995 -18.174 1.00  96.39 0 A 1
ATOM   3331 O O   . ASN A 1 447 ? -21.283  3.151 -18.088 1.00  94.00 0 A 1
ATOM   3332 C CB  . ASN A 1 447 ? -21.742 -0.258 -16.889 1.00  96.69 0 A 1
ATOM   3333 C CG  . ASN A 1 447 ? -21.197 -1.666 -17.031 1.00  96.85 0 A 1
ATOM   3334 N ND2 . ASN A 1 447 ? -20.503 -2.174 -16.041 1.00  93.69 0 A 1
ATOM   3335 O OD1 . ASN A 1 447 ? -21.431 -2.331 -18.027 1.00  93.14 0 A 1
ATOM   3336 N N   . LEU A 1 448 ? -22.883  1.730 -18.740 1.00  97.68 0 A 1
ATOM   3337 C CA  . LEU A 1 448 ? -23.758  2.751 -19.336 1.00  97.63 0 A 1
ATOM   3338 C C   . LEU A 1 448 ? -25.156  2.755 -18.700 1.00  97.72 0 A 1
ATOM   3339 O O   . LEU A 1 448 ? -26.146  3.115 -19.340 1.00  96.33 0 A 1
ATOM   3340 C CB  . LEU A 1 448 ? -23.815  2.541 -20.861 1.00  97.02 0 A 1
ATOM   3341 C CG  . LEU A 1 448 ? -22.453  2.599 -21.587 1.00  95.77 0 A 1
ATOM   3342 C CD1 . LEU A 1 448 ? -22.657  2.221 -23.061 1.00  92.04 0 A 1
ATOM   3343 C CD2 . LEU A 1 448 ? -21.826  3.985 -21.532 1.00  91.36 0 A 1
ATOM   3344 N N   . LEU A 1 449 ? -25.244  2.324 -17.435 1.00  97.59 0 A 1
ATOM   3345 C CA  . LEU A 1 449 ? -26.510  2.261 -16.705 1.00  97.60 0 A 1
ATOM   3346 C C   . LEU A 1 449 ? -27.012  3.673 -16.375 1.00  97.62 0 A 1
ATOM   3347 O O   . LEU A 1 449 ? -26.242  4.539 -15.955 1.00  96.43 0 A 1
ATOM   3348 C CB  . LEU A 1 449 ? -26.351  1.392 -15.450 1.00  97.35 0 A 1
ATOM   3349 C CG  . LEU A 1 449 ? -26.217 -0.101 -15.806 1.00  96.57 0 A 1
ATOM   3350 C CD1 . LEU A 1 449 ? -25.527 -0.860 -14.681 1.00  93.85 0 A 1
ATOM   3351 C CD2 . LEU A 1 449 ? -27.587 -0.739 -16.046 1.00  93.17 0 A 1
ATOM   3352 N N   . THR A 1 450 ? -28.311  3.883 -16.556 1.00  97.60 0 A 1
ATOM   3353 C CA  . THR A 1 450 ? -28.960  5.204 -16.412 1.00  97.39 0 A 1
ATOM   3354 C C   . THR A 1 450 ? -29.867  5.321 -15.186 1.00  97.14 0 A 1
ATOM   3355 O O   . THR A 1 450 ? -30.273  6.422 -14.824 1.00  95.25 0 A 1
ATOM   3356 C CB  . THR A 1 450 ? -29.769  5.545 -17.671 1.00  96.56 0 A 1
ATOM   3357 C CG2 . THR A 1 450 ? -28.895  5.647 -18.917 1.00  91.25 0 A 1
ATOM   3358 O OG1 . THR A 1 450 ? -30.751  4.563 -17.920 1.00  92.32 0 A 1
ATOM   3359 N N   . GLY A 1 451 ? -30.196  4.201 -14.552 1.00  97.25 0 A 1
ATOM   3360 C CA  . GLY A 1 451 ? -31.085  4.226 -13.398 1.00  97.10 0 A 1
ATOM   3361 C C   . GLY A 1 451 ? -31.491  2.840 -12.914 1.00  97.74 0 A 1
ATOM   3362 O O   . GLY A 1 451 ? -30.908  1.831 -13.291 1.00  96.87 0 A 1
ATOM   3363 N N   . PHE A 1 452 ? -32.535  2.805 -12.102 1.00  97.49 0 A 1
ATOM   3364 C CA  . PHE A 1 452 ? -33.044  1.611 -11.440 1.00  97.44 0 A 1
ATOM   3365 C C   . PHE A 1 452 ? -34.488  1.349 -11.879 1.00  97.33 0 A 1
ATOM   3366 O O   . PHE A 1 452 ? -35.282  2.281 -12.015 1.00  96.21 0 A 1
ATOM   3367 C CB  . PHE A 1 452 ? -32.935  1.779 -9.919 1.00  97.19 0 A 1
ATOM   3368 C CG  . PHE A 1 452 ? -31.535  2.100 -9.418 1.00  97.47 0 A 1
ATOM   3369 C CD1 . PHE A 1 452 ? -30.695  1.071 -8.947 1.00  96.36 0 A 1
ATOM   3370 C CD2 . PHE A 1 452 ? -31.046  3.418 -9.465 1.00  96.39 0 A 1
ATOM   3371 C CE1 . PHE A 1 452 ? -29.385  1.358 -8.539 1.00  95.76 0 A 1
ATOM   3372 C CE2 . PHE A 1 452 ? -29.730  3.705 -9.063 1.00  95.84 0 A 1
ATOM   3373 C CZ  . PHE A 1 452 ? -28.895  2.678 -8.599 1.00  96.22 0 A 1
ATOM   3374 N N   . GLU A 1 453 ? -34.831  0.081 -12.104 1.00  97.26 0 A 1
ATOM   3375 C CA  . GLU A 1 453 ? -36.230 -0.331 -12.199 1.00  97.05 0 A 1
ATOM   3376 C C   . GLU A 1 453 ? -36.887 -0.336 -10.810 1.00  96.69 0 A 1
ATOM   3377 O O   . GLU A 1 453 ? -36.228 -0.542 -9.791 1.00  94.16 0 A 1
ATOM   3378 C CB  . GLU A 1 453 ? -36.357 -1.705 -12.870 1.00  96.16 0 A 1
ATOM   3379 C CG  . GLU A 1 453 ? -35.965 -1.681 -14.356 1.00  91.02 0 A 1
ATOM   3380 C CD  . GLU A 1 453 ? -36.140 -3.045 -15.054 1.00  90.77 0 A 1
ATOM   3381 O OE1 . GLU A 1 453 ? -36.064 -3.068 -16.306 1.00  83.64 0 A 1
ATOM   3382 O OE2 . GLU A 1 453 ? -36.358 -4.063 -14.348 1.00  86.23 -1 A 1
ATOM   3383 N N   . GLY A 1 454 ? -38.189 -0.106 -10.779 1.00  95.39 0 A 1
ATOM   3384 C CA  . GLY A 1 454 ? -38.939 -0.049 -9.528 1.00  94.77 0 A 1
ATOM   3385 C C   . GLY A 1 454 ? -39.020  1.358 -8.918 1.00  95.19 0 A 1
ATOM   3386 O O   . GLY A 1 454 ? -38.846  2.377 -9.587 1.00  91.39 0 A 1
ATOM   3387 N N   . SER A 1 455 ? -39.342  1.395 -7.636 1.00  94.64 0 A 1
ATOM   3388 C CA  . SER A 1 455 ? -39.483  2.643 -6.875 1.00  94.52 0 A 1
ATOM   3389 C C   . SER A 1 455 ? -38.137  3.126 -6.318 1.00  94.95 0 A 1
ATOM   3390 O O   . SER A 1 455 ? -37.150  2.397 -6.310 1.00  92.51 0 A 1
ATOM   3391 C CB  . SER A 1 455 ? -40.508  2.453 -5.751 1.00  92.64 0 A 1
ATOM   3392 O OG  . SER A 1 455 ? -39.963  1.691 -4.692 1.00  87.86 0 A 1
ATOM   3393 N N   . SER A 1 456 ? -38.100  4.318 -5.754 1.00  94.72 0 A 1
ATOM   3394 C CA  . SER A 1 456 ? -36.931  4.824 -5.026 1.00  94.66 0 A 1
ATOM   3395 C C   . SER A 1 456 ? -36.541  3.974 -3.799 1.00  95.57 0 A 1
ATOM   3396 O O   . SER A 1 456 ? -35.457  4.152 -3.252 1.00  93.81 0 A 1
ATOM   3397 C CB  . SER A 1 456 ? -37.195  6.264 -4.567 1.00  92.39 0 A 1
ATOM   3398 O OG  . SER A 1 456 ? -38.368  6.331 -3.778 1.00  81.21 0 A 1
ATOM   3399 N N   . GLU A 1 457 ? -37.395  3.041 -3.373 1.00  95.56 0 A 1
ATOM   3400 C CA  . GLU A 1 457 ? -37.165  2.137 -2.233 1.00  95.86 0 A 1
ATOM   3401 C C   . GLU A 1 457 ? -36.743  0.722 -2.657 1.00  96.44 0 A 1
ATOM   3402 O O   . GLU A 1 457 ? -36.590 -0.149 -1.805 1.00  94.68 0 A 1
ATOM   3403 C CB  . GLU A 1 457 ? -38.405  2.091 -1.337 1.00  94.43 0 A 1
ATOM   3404 C CG  . GLU A 1 457 ? -38.768  3.463 -0.756 1.00  89.95 0 A 1
ATOM   3405 C CD  . GLU A 1 457 ? -39.858  3.410  0.325 1.00  84.25 0 A 1
ATOM   3406 O OE1 . GLU A 1 457 ? -40.089  4.468  0.948 1.00  75.27 0 A 1
ATOM   3407 O OE2 . GLU A 1 457 ? -40.452  2.320  0.539 1.00  75.82 -1 A 1
ATOM   3408 N N   . VAL A 1 458 ? -36.525  0.471 -3.963 1.00  96.33 0 A 1
ATOM   3409 C CA  . VAL A 1 458 ? -36.223 -0.871 -4.495 1.00  96.33 0 A 1
ATOM   3410 C C   . VAL A 1 458 ? -34.991 -1.520 -3.849 1.00  96.64 0 A 1
ATOM   3411 O O   . VAL A 1 458 ? -34.934 -2.738 -3.712 1.00  95.23 0 A 1
ATOM   3412 C CB  . VAL A 1 458 ? -36.091 -0.802 -6.027 1.00  94.88 0 A 1
ATOM   3413 C CG1 . VAL A 1 458 ? -34.817 -0.102 -6.516 1.00  88.33 0 A 1
ATOM   3414 C CG2 . VAL A 1 458 ? -36.168 -2.190 -6.658 1.00  89.12 0 A 1
ATOM   3415 N N   . LEU A 1 459 ? -34.025 -0.731 -3.378 1.00  96.61 0 A 1
ATOM   3416 C CA  . LEU A 1 459 ? -32.803 -1.208 -2.726 1.00  97.12 0 A 1
ATOM   3417 C C   . LEU A 1 459 ? -32.973 -1.481 -1.224 1.00  97.41 0 A 1
ATOM   3418 O O   . LEU A 1 459 ? -32.168 -2.191 -0.642 1.00  96.41 0 A 1
ATOM   3419 C CB  . LEU A 1 459 ? -31.669 -0.181 -2.945 1.00  96.29 0 A 1
ATOM   3420 C CG  . LEU A 1 459 ? -31.366  0.215 -4.411 1.00  94.65 0 A 1
ATOM   3421 C CD1 . LEU A 1 459 ? -30.198  1.198 -4.447 1.00  88.39 0 A 1
ATOM   3422 C CD2 . LEU A 1 459 ? -30.987 -0.991 -5.253 1.00  87.87 0 A 1
ATOM   3423 N N   . VAL A 1 460 ? -33.989 -0.912 -0.572 1.00  97.15 0 A 1
ATOM   3424 C CA  . VAL A 1 460 ? -34.046 -0.781  0.900 1.00  97.22 0 A 1
ATOM   3425 C C   . VAL A 1 460 ? -33.964 -2.132  1.613 1.00  97.28 0 A 1
ATOM   3426 O O   . VAL A 1 460 ? -33.225 -2.271  2.595 1.00  95.90 0 A 1
ATOM   3427 C CB  . VAL A 1 460 ? -35.319 -0.022  1.321 1.00  96.27 0 A 1
ATOM   3428 C CG1 . VAL A 1 460 ? -35.551 -0.015  2.839 1.00  92.45 0 A 1
ATOM   3429 C CG2 . VAL A 1 460 ? -35.218  1.445  0.885 1.00  93.43 0 A 1
ATOM   3430 N N   . ASN A 1 461 ? -34.683 -3.137  1.104 1.00  96.76 0 A 1
ATOM   3431 C CA  . ASN A 1 461 ? -34.762 -4.480  1.688 1.00  96.39 0 A 1
ATOM   3432 C C   . ASN A 1 461 ? -33.729 -5.459  1.102 1.00  96.58 0 A 1
ATOM   3433 O O   . ASN A 1 461 ? -33.775 -6.643  1.430 1.00  94.15 0 A 1
ATOM   3434 C CB  . ASN A 1 461 ? -36.197 -5.006  1.534 1.00  94.86 0 A 1
ATOM   3435 C CG  . ASN A 1 461 ? -37.201 -4.193  2.322 1.00  91.35 0 A 1
ATOM   3436 N ND2 . ASN A 1 461 ? -38.382 -4.010  1.789 1.00  78.82 0 A 1
ATOM   3437 O OD1 . ASN A 1 461 ? -36.957 -3.718  3.421 1.00  81.47 0 A 1
ATOM   3438 N N   . SER A 1 462 ? -32.829 -5.000  0.250 1.00  96.82 0 A 1
ATOM   3439 C CA  . SER A 1 462 ? -31.755 -5.835 -0.275 1.00  97.21 0 A 1
ATOM   3440 C C   . SER A 1 462 ? -30.782 -6.246  0.836 1.00  97.47 0 A 1
ATOM   3441 O O   . SER A 1 462 ? -30.495 -5.467  1.750 1.00  96.59 0 A 1
ATOM   3442 C CB  . SER A 1 462 ? -31.009 -5.099 -1.391 1.00  96.72 0 A 1
ATOM   3443 O OG  . SER A 1 462 ? -30.050 -5.954 -1.965 1.00  93.47 0 A 1
ATOM   3444 N N   . SER A 1 463 ? -30.215 -7.454  0.714 1.00  97.70 0 A 1
ATOM   3445 C CA  . SER A 1 463 ? -29.127 -7.945  1.560 1.00  97.60 0 A 1
ATOM   3446 C C   . SER A 1 463 ? -27.756 -7.333  1.225 1.00  97.74 0 A 1
ATOM   3447 O O   . SER A 1 463 ? -26.784 -7.617  1.918 1.00  96.64 0 A 1
ATOM   3448 C CB  . SER A 1 463 ? -29.059 -9.475  1.470 1.00  97.05 0 A 1
ATOM   3449 O OG  . SER A 1 463 ? -29.006 -9.898  0.128 1.00  94.26 0 A 1
ATOM   3450 N N   . VAL A 1 464 ? -27.667 -6.522  0.183 1.00  97.64 0 A 1
ATOM   3451 C CA  . VAL A 1 464 ? -26.417 -5.929 -0.292 1.00  97.68 0 A 1
ATOM   3452 C C   . VAL A 1 464 ? -25.796 -5.026  0.778 1.00  97.59 0 A 1
ATOM   3453 O O   . VAL A 1 464 ? -26.428 -4.105  1.296 1.00  96.95 0 A 1
ATOM   3454 C CB  . VAL A 1 464 ? -26.615 -5.180 -1.623 1.00  97.27 0 A 1
ATOM   3455 C CG1 . VAL A 1 464 ? -25.368 -4.427 -2.074 1.00  94.89 0 A 1
ATOM   3456 C CG2 . VAL A 1 464 ? -26.962 -6.170 -2.740 1.00  95.15 0 A 1
ATOM   3457 N N   . GLN A 1 465 ? -24.522 -5.295  1.070 1.00  96.91 0 A 1
ATOM   3458 C CA  . GLN A 1 465 ? -23.709 -4.547  2.031 1.00  96.73 0 A 1
ATOM   3459 C C   . GLN A 1 465 ? -22.627 -3.706  1.354 1.00  96.32 0 A 1
ATOM   3460 O O   . GLN A 1 465 ? -22.230 -2.674  1.882 1.00  95.36 0 A 1
ATOM   3461 C CB  . GLN A 1 465 ? -23.049 -5.521  3.011 1.00  96.24 0 A 1
ATOM   3462 C CG  . GLN A 1 465 ? -24.073 -6.316  3.831 1.00  94.00 0 A 1
ATOM   3463 C CD  . GLN A 1 465 ? -23.420 -7.264  4.840 1.00  91.93 0 A 1
ATOM   3464 N NE2 . GLN A 1 465 ? -24.168 -8.177  5.394 1.00  79.81 0 A 1
ATOM   3465 O OE1 . GLN A 1 465 ? -22.238 -7.188  5.153 1.00  83.09 0 A 1
ATOM   3466 N N   . ILE A 1 466 ? -22.140 -4.157  0.192 1.00  95.09 0 A 1
ATOM   3467 C CA  . ILE A 1 466 ? -21.135 -3.458 -0.598 1.00  94.65 0 A 1
ATOM   3468 C C   . ILE A 1 466 ? -21.712 -3.218 -1.986 1.00  94.90 0 A 1
ATOM   3469 O O   . ILE A 1 466 ? -22.059 -4.170 -2.686 1.00  94.46 0 A 1
ATOM   3470 C CB  . ILE A 1 466 ? -19.805 -4.250 -0.640 1.00  93.56 0 A 1
ATOM   3471 C CG1 . ILE A 1 466 ? -19.229 -4.400  0.789 1.00  91.84 0 A 1
ATOM   3472 C CG2 . ILE A 1 466 ? -18.795 -3.544 -1.567 1.00  92.07 0 A 1
ATOM   3473 C CD1 . ILE A 1 466 ? -18.006 -5.310  0.873 1.00  84.24 0 A 1
ATOM   3474 N N   . LEU A 1 467 ? -21.807 -1.963 -2.380 1.00  94.73 0 A 1
ATOM   3475 C CA  . LEU A 1 467 ? -22.353 -1.559 -3.669 1.00  95.16 0 A 1
ATOM   3476 C C   . LEU A 1 467 ? -21.468 -0.474 -4.284 1.00  94.90 0 A 1
ATOM   3477 O O   . LEU A 1 467 ? -21.416  0.638 -3.763 1.00  94.55 0 A 1
ATOM   3478 C CB  . LEU A 1 467 ? -23.812 -1.115 -3.458 1.00  95.68 0 A 1
ATOM   3479 C CG  . LEU A 1 467 ? -24.552 -0.714 -4.741 1.00  95.76 0 A 1
ATOM   3480 C CD1 . LEU A 1 467 ? -24.600 -1.841 -5.766 1.00  94.94 0 A 1
ATOM   3481 C CD2 . LEU A 1 467 ? -25.995 -0.340 -4.391 1.00  94.83 0 A 1
ATOM   3482 N N   . SER A 1 468 ? -20.816 -0.817 -5.395 1.00  94.38 0 A 1
ATOM   3483 C CA  . SER A 1 468 ? -20.016  0.116 -6.181 1.00  94.25 0 A 1
ATOM   3484 C C   . SER A 1 468 ? -20.612  0.272 -7.575 1.00  94.49 0 A 1
ATOM   3485 O O   . SER A 1 468 ? -20.755 -0.712 -8.313 1.00  94.06 0 A 1
ATOM   3486 C CB  . SER A 1 468 ? -18.560 -0.334 -6.253 1.00  93.33 0 A 1
ATOM   3487 O OG  . SER A 1 468 ? -17.783  0.675 -6.849 1.00  86.88 0 A 1
ATOM   3488 N N   . LEU A 1 469 ? -20.985  1.494 -7.907 1.00  94.84 0 A 1
ATOM   3489 C CA  . LEU A 1 469 ? -21.657  1.879 -9.146 1.00  95.11 0 A 1
ATOM   3490 C C   . LEU A 1 469 ? -20.913  2.993 -9.887 1.00  94.96 0 A 1
ATOM   3491 O O   . LEU A 1 469 ? -21.514  3.726 -10.676 1.00  93.95 0 A 1
ATOM   3492 C CB  . LEU A 1 469 ? -23.109  2.319 -8.820 1.00  95.20 0 A 1
ATOM   3493 C CG  . LEU A 1 469 ? -23.984  1.289 -8.090 1.00  95.09 0 A 1
ATOM   3494 C CD1 . LEU A 1 469 ? -25.385  1.878 -7.888 1.00  93.95 0 A 1
ATOM   3495 C CD2 . LEU A 1 469 ? -24.122 -0.016 -8.870 1.00  93.62 0 A 1
ATOM   3496 N N   . ASP A 1 470 ? -19.623  3.132 -9.627 1.00  94.82 0 A 1
ATOM   3497 C CA  . ASP A 1 470 ? -18.793  4.221 -10.143 1.00  94.54 0 A 1
ATOM   3498 C C   . ASP A 1 470 ? -18.805  4.257 -11.675 1.00  94.72 0 A 1
ATOM   3499 O O   . ASP A 1 470 ? -18.963  3.232 -12.328 1.00  94.17 0 A 1
ATOM   3500 C CB  . ASP A 1 470 ? -17.351  4.098 -9.609 1.00  93.65 0 A 1
ATOM   3501 C CG  . ASP A 1 470 ? -17.249  3.971 -8.087 1.00  92.76 0 A 1
ATOM   3502 O OD1 . ASP A 1 470 ? -18.196  4.380 -7.371 1.00  90.45 0 A 1
ATOM   3503 O OD2 . ASP A 1 470 ? -16.242  3.429 -7.583 1.00  89.77 -1 A 1
ATOM   3504 N N   . THR A 1 471 ? -18.632  5.436 -12.266 1.00  94.79 0 A 1
ATOM   3505 C CA  . THR A 1 471 ? -18.463  5.612 -13.717 1.00  94.89 0 A 1
ATOM   3506 C C   . THR A 1 471 ? -19.576  4.943 -14.538 1.00  95.18 0 A 1
ATOM   3507 O O   . THR A 1 471 ? -19.368  4.062 -15.374 1.00  94.28 0 A 1
ATOM   3508 C CB  . THR A 1 471 ? -17.048  5.216 -14.161 1.00  93.54 0 A 1
ATOM   3509 C CG2 . THR A 1 471 ? -16.692  5.800 -15.515 1.00  89.17 0 A 1
ATOM   3510 O OG1 . THR A 1 471 ? -16.094  5.729 -13.247 1.00  89.92 0 A 1
ATOM   3511 N N   . ASN A 1 472 ? -20.802  5.365 -14.286 1.00  96.19 0 A 1
ATOM   3512 C CA  . ASN A 1 472 ? -21.977  5.037 -15.082 1.00  96.49 0 A 1
ATOM   3513 C C   . ASN A 1 472 ? -22.629  6.326 -15.620 1.00  96.01 0 A 1
ATOM   3514 O O   . ASN A 1 472 ? -22.062  7.425 -15.570 1.00  91.54 0 A 1
ATOM   3515 C CB  . ASN A 1 472 ? -22.926  4.151 -14.244 1.00  96.42 0 A 1
ATOM   3516 C CG  . ASN A 1 472 ? -22.572  2.678 -14.316 1.00  96.69 0 A 1
ATOM   3517 N ND2 . ASN A 1 472 ? -21.873  2.160 -13.330 1.00  92.76 0 A 1
ATOM   3518 O OD1 . ASN A 1 472 ? -22.972  1.981 -15.244 1.00  92.40 0 A 1
ATOM   3519 N N   . SER A 1 473 ? -23.828  6.215 -16.146 1.00  97.49 0 A 1
ATOM   3520 C CA  . SER A 1 473 ? -24.652  7.361 -16.555 1.00  97.32 0 A 1
ATOM   3521 C C   . SER A 1 473 ? -25.890  7.521 -15.667 1.00  97.45 0 A 1
ATOM   3522 O O   . SER A 1 473 ? -26.939  7.972 -16.141 1.00  95.49 0 A 1
ATOM   3523 C CB  . SER A 1 473 ? -25.010  7.263 -18.046 1.00  96.26 0 A 1
ATOM   3524 O OG  . SER A 1 473 ? -23.833  7.343 -18.839 1.00  90.59 0 A 1
ATOM   3525 N N   . LEU A 1 474 ? -25.776  7.133 -14.398 1.00  97.51 0 A 1
ATOM   3526 C CA  . LEU A 1 474 ? -26.878  7.189 -13.438 1.00  97.64 0 A 1
ATOM   3527 C C   . LEU A 1 474 ? -27.285  8.639 -13.181 1.00  97.57 0 A 1
ATOM   3528 O O   . LEU A 1 474 ? -26.450  9.489 -12.853 1.00  96.56 0 A 1
ATOM   3529 C CB  . LEU A 1 474 ? -26.483  6.485 -12.122 1.00  97.51 0 A 1
ATOM   3530 C CG  . LEU A 1 474 ? -26.211  4.985 -12.274 1.00  97.04 0 A 1
ATOM   3531 C CD1 . LEU A 1 474 ? -25.609  4.421 -10.985 1.00  95.96 0 A 1
ATOM   3532 C CD2 . LEU A 1 474 ? -27.483  4.196 -12.587 1.00  95.58 0 A 1
ATOM   3533 N N   . GLU A 1 475 ? -28.565  8.905 -13.336 1.00  97.27 0 A 1
ATOM   3534 C CA  . GLU A 1 475 ? -29.138 10.245 -13.274 1.00  96.59 0 A 1
ATOM   3535 C C   . GLU A 1 475 ? -30.397 10.296 -12.397 1.00  96.51 0 A 1
ATOM   3536 O O   . GLU A 1 475 ? -30.966  9.275 -12.003 1.00  93.48 0 A 1
ATOM   3537 C CB  . GLU A 1 475 ? -29.378 10.782 -14.704 1.00  93.27 0 A 1
ATOM   3538 C CG  . GLU A 1 475 ? -30.408  9.981 -15.520 1.00  82.72 0 A 1
ATOM   3539 C CD  . GLU A 1 475 ? -30.638 10.543 -16.945 1.00  84.34 0 A 1
ATOM   3540 O OE1 . GLU A 1 475 ? -31.522  9.981 -17.638 1.00  76.90 0 A 1
ATOM   3541 O OE2 . GLU A 1 475 ? -29.971 11.526 -17.332 1.00  78.45 -1 A 1
ATOM   3542 N N   . GLY A 1 476 ? -30.837 11.509 -12.092 1.00  96.09 0 A 1
ATOM   3543 C CA  . GLY A 1 476 ? -31.961 11.739 -11.194 1.00  95.50 0 A 1
ATOM   3544 C C   . GLY A 1 476 ? -31.554 11.703 -9.718 1.00  96.49 0 A 1
ATOM   3545 O O   . GLY A 1 476 ? -30.407 11.969 -9.365 1.00  95.03 0 A 1
ATOM   3546 N N   . ALA A 1 477 ? -32.521 11.411 -8.855 1.00  96.17 0 A 1
ATOM   3547 C CA  . ALA A 1 477 ? -32.283 11.339 -7.420 1.00  96.24 0 A 1
ATOM   3548 C C   . ALA A 1 477 ? -31.605 10.013 -7.026 1.00  96.61 0 A 1
ATOM   3549 O O   . ALA A 1 477 ? -31.929  8.965 -7.580 1.00  95.46 0 A 1
ATOM   3550 C CB  . ALA A 1 477 ? -33.617 11.533 -6.691 1.00  94.75 0 A 1
ATOM   3551 N N   . LEU A 1 478 ? -30.728 10.052 -6.026 1.00  96.79 0 A 1
ATOM   3552 C CA  . LEU A 1 478 ? -30.166  8.843 -5.437 1.00  96.91 0 A 1
ATOM   3553 C C   . LEU A 1 478 ? -31.282  8.014 -4.778 1.00  97.04 0 A 1
ATOM   3554 O O   . LEU A 1 478 ? -32.037  8.566 -3.966 1.00  96.25 0 A 1
ATOM   3555 C CB  . LEU A 1 478 ? -29.078  9.236 -4.422 1.00  96.29 0 A 1
ATOM   3556 C CG  . LEU A 1 478 ? -28.264  8.048 -3.883 1.00  95.59 0 A 1
ATOM   3557 C CD1 . LEU A 1 478 ? -27.304  7.493 -4.937 1.00  93.30 0 A 1
ATOM   3558 C CD2 . LEU A 1 478 ? -27.422  8.481 -2.683 1.00  92.66 0 A 1
ATOM   3559 N N   . PRO A 1 479 ? -31.411  6.699 -5.076 1.00  96.87 0 A 1
ATOM   3560 C CA  . PRO A 1 479 ? -32.381  5.844 -4.401 1.00  96.51 0 A 1
ATOM   3561 C C   . PRO A 1 479 ? -32.051  5.683 -2.915 1.00  96.86 0 A 1
ATOM   3562 O O   . PRO A 1 479 ? -30.915  5.872 -2.461 1.00  95.93 0 A 1
ATOM   3563 C CB  . PRO A 1 479 ? -32.342  4.510 -5.157 1.00  95.18 0 A 1
ATOM   3564 C CG  . PRO A 1 479 ? -30.911  4.463 -5.697 1.00  92.46 0 A 1
ATOM   3565 C CD  . PRO A 1 479 ? -30.611  5.925 -6.022 1.00  95.68 0 A 1
ATOM   3566 N N   . HIS A 1 480 ? -33.021  5.266 -2.129 1.00  97.10 0 A 1
ATOM   3567 C CA  . HIS A 1 480 ? -32.779  4.900 -0.740 1.00  97.27 0 A 1
ATOM   3568 C C   . HIS A 1 480 ? -31.889  3.655 -0.668 1.00  97.57 0 A 1
ATOM   3569 O O   . HIS A 1 480 ? -32.227  2.609 -1.194 1.00  96.73 0 A 1
ATOM   3570 C CB  . HIS A 1 480 ? -34.106  4.684 -0.004 1.00  96.61 0 A 1
ATOM   3571 C CG  . HIS A 1 480 ? -34.914  5.940  0.149 1.00  94.80 0 A 1
ATOM   3572 C CD2 . HIS A 1 480 ? -35.981  6.337 -0.612 1.00  81.86 0 A 1
ATOM   3573 N ND1 . HIS A 1 480 ? -34.709  6.929  1.078 1.00  81.56 0 A 1
ATOM   3574 C CE1 . HIS A 1 480 ? -35.635  7.892  0.886 1.00  83.62 0 A 1
ATOM   3575 N NE2 . HIS A 1 480 ? -36.422  7.567 -0.128 1.00  86.07 0 A 1
ATOM   3576 N N   . LEU A 1 481 ? -30.749  3.750  0.023 1.00  97.39 0 A 1
ATOM   3577 C CA  . LEU A 1 481 ? -29.767  2.670  0.120 1.00  97.60 0 A 1
ATOM   3578 C C   . LEU A 1 481 ? -30.300  1.471  0.935 1.00  97.88 0 A 1
ATOM   3579 O O   . LEU A 1 481 ? -31.186  1.658  1.777 1.00  97.25 0 A 1
ATOM   3580 C CB  . LEU A 1 481 ? -28.458  3.209  0.721 1.00  97.18 0 A 1
ATOM   3581 C CG  . LEU A 1 481 ? -27.789  4.342 -0.075 1.00  96.41 0 A 1
ATOM   3582 C CD1 . LEU A 1 481 ? -26.482  4.733  0.608 1.00  94.78 0 A 1
ATOM   3583 C CD2 . LEU A 1 481 ? -27.489  3.942 -1.525 1.00  94.23 0 A 1
ATOM   3584 N N   . PRO A 1 482 ? -29.734  0.258  0.755 1.00  97.88 0 A 1
ATOM   3585 C CA  . PRO A 1 482 ? -30.049 -0.896  1.599 1.00  97.86 0 A 1
ATOM   3586 C C   . PRO A 1 482 ? -29.889 -0.587  3.092 1.00  97.76 0 A 1
ATOM   3587 O O   . PRO A 1 482 ? -29.028  0.196  3.489 1.00  97.03 0 A 1
ATOM   3588 C CB  . PRO A 1 482 ? -29.098 -2.010  1.143 1.00  97.45 0 A 1
ATOM   3589 C CG  . PRO A 1 482 ? -28.766 -1.638 -0.303 1.00  96.16 0 A 1
ATOM   3590 C CD  . PRO A 1 482 ? -28.779 -0.112 -0.280 1.00  97.64 0 A 1
ATOM   3591 N N   . LEU A 1 483 ? -30.711 -1.216  3.935 1.00  97.42 0 A 1
ATOM   3592 C CA  . LEU A 1 483 ? -30.680 -0.967  5.390 1.00  97.00 0 A 1
ATOM   3593 C C   . LEU A 1 483 ? -29.330 -1.332  6.031 1.00  96.46 0 A 1
ATOM   3594 O O   . LEU A 1 483 ? -28.869 -0.625  6.924 1.00  94.57 0 A 1
ATOM   3595 C CB  . LEU A 1 483 ? -31.821 -1.738  6.069 1.00  96.33 0 A 1
ATOM   3596 C CG  . LEU A 1 483 ? -33.224 -1.179  5.781 1.00  94.12 0 A 1
ATOM   3597 C CD1 . LEU A 1 483 ? -34.292 -2.139  6.294 1.00  90.55 0 A 1
ATOM   3598 C CD2 . LEU A 1 483 ? -33.458  0.180  6.454 1.00  90.62 0 A 1
ATOM   3599 N N   . SER A 1 484 ? -28.703 -2.414  5.539 1.00  95.97 0 A 1
ATOM   3600 C CA  . SER A 1 484 ? -27.442 -2.960  6.062 1.00  95.00 0 A 1
ATOM   3601 C C   . SER A 1 484 ? -26.208 -2.549  5.250 1.00  95.66 0 A 1
ATOM   3602 O O   . SER A 1 484 ? -25.190 -3.228  5.324 1.00  93.24 0 A 1
ATOM   3603 C CB  . SER A 1 484 ? -27.547 -4.488  6.172 1.00  92.17 0 A 1
ATOM   3604 O OG  . SER A 1 484 ? -28.664 -4.843  6.959 1.00  80.89 0 A 1
ATOM   3605 N N   . ILE A 1 485 ? -26.275 -1.482  4.471 1.00  97.13 0 A 1
ATOM   3606 C CA  . ILE A 1 485 ? -25.158 -1.037  3.634 1.00  97.15 0 A 1
ATOM   3607 C C   . ILE A 1 485 ? -23.957 -0.631  4.500 1.00  96.92 0 A 1
ATOM   3608 O O   . ILE A 1 485 ? -24.090  0.142  5.449 1.00  96.25 0 A 1
ATOM   3609 C CB  . ILE A 1 485 ? -25.624  0.059  2.651 1.00  96.73 0 A 1
ATOM   3610 C CG1 . ILE A 1 485 ? -24.648  0.288  1.480 1.00  94.57 0 A 1
ATOM   3611 C CG2 . ILE A 1 485 ? -25.916  1.401  3.353 1.00  95.05 0 A 1
ATOM   3612 C CD1 . ILE A 1 485 ? -24.668 -0.839  0.450 1.00  92.73 0 A 1
ATOM   3613 N N   . ASN A 1 486 ? -22.773 -1.168  4.160 1.00  96.31 0 A 1
ATOM   3614 C CA  . ASN A 1 486 ? -21.493 -0.838  4.787 1.00  95.76 0 A 1
ATOM   3615 C C   . ASN A 1 486 ? -20.630  0.055  3.893 1.00  95.42 0 A 1
ATOM   3616 O O   . ASN A 1 486 ? -19.950  0.950  4.380 1.00  94.20 0 A 1
ATOM   3617 C CB  . ASN A 1 486 ? -20.732 -2.138  5.093 1.00  94.63 0 A 1
ATOM   3618 C CG  . ASN A 1 486 ? -21.411 -3.020  6.122 1.00  84.05 0 A 1
ATOM   3619 N ND2 . ASN A 1 486 ? -21.325 -2.676  7.382 1.00  69.97 0 A 1
ATOM   3620 O OD1 . ASN A 1 486 ? -21.977 -4.042  5.814 1.00  70.92 0 A 1
ATOM   3621 N N   . TYR A 1 487 ? -20.651 -0.205  2.594 1.00  94.74 0 A 1
ATOM   3622 C CA  . TYR A 1 487 ? -19.881  0.528  1.592 1.00  94.73 0 A 1
ATOM   3623 C C   . TYR A 1 487 ? -20.798  0.917  0.436 1.00  95.18 0 A 1
ATOM   3624 O O   . TYR A 1 487 ? -21.443  0.048 -0.158 1.00  94.84 0 A 1
ATOM   3625 C CB  . TYR A 1 487 ? -18.709 -0.343  1.118 1.00  93.76 0 A 1
ATOM   3626 C CG  . TYR A 1 487 ? -17.857  0.295  0.047 1.00  93.26 0 A 1
ATOM   3627 C CD1 . TYR A 1 487 ? -18.285  0.316 -1.293 1.00  92.27 0 A 1
ATOM   3628 C CD2 . TYR A 1 487 ? -16.637  0.904  0.392 1.00  92.07 0 A 1
ATOM   3629 C CE1 . TYR A 1 487 ? -17.525  0.969 -2.274 1.00  91.13 0 A 1
ATOM   3630 C CE2 . TYR A 1 487 ? -15.861  1.554 -0.576 1.00  90.90 0 A 1
ATOM   3631 C CZ  . TYR A 1 487 ? -16.315  1.599 -1.909 1.00  90.62 0 A 1
ATOM   3632 O OH  . TYR A 1 487 ? -15.584  2.268 -2.847 1.00  88.74 0 A 1
ATOM   3633 N N   . PHE A 1 488 ? -20.820  2.181  0.092 1.00  94.98 0 A 1
ATOM   3634 C CA  . PHE A 1 488 ? -21.498  2.673 -1.092 1.00  95.44 0 A 1
ATOM   3635 C C   . PHE A 1 488 ? -20.628  3.683 -1.833 1.00  95.07 0 A 1
ATOM   3636 O O   . PHE A 1 488 ? -20.264  4.708 -1.256 1.00  94.85 0 A 1
ATOM   3637 C CB  . PHE A 1 488 ? -22.854  3.268 -0.713 1.00  95.95 0 A 1
ATOM   3638 C CG  . PHE A 1 488 ? -23.647  3.730 -1.918 1.00  96.54 0 A 1
ATOM   3639 C CD1 . PHE A 1 488 ? -23.808  5.101 -2.190 1.00  96.29 0 A 1
ATOM   3640 C CD2 . PHE A 1 488 ? -24.186  2.789 -2.810 1.00  96.31 0 A 1
ATOM   3641 C CE1 . PHE A 1 488 ? -24.507  5.521 -3.337 1.00  96.27 0 A 1
ATOM   3642 C CE2 . PHE A 1 488 ? -24.875  3.202 -3.960 1.00  96.25 0 A 1
ATOM   3643 C CZ  . PHE A 1 488 ? -25.035  4.569 -4.224 1.00  96.61 0 A 1
ATOM   3644 N N   . SER A 1 489 ? -20.361  3.404 -3.103 1.00  95.34 0 A 1
ATOM   3645 C CA  . SER A 1 489 ? -19.748  4.365 -4.007 1.00  95.08 0 A 1
ATOM   3646 C C   . SER A 1 489 ? -20.553  4.507 -5.298 1.00  95.22 0 A 1
ATOM   3647 O O   . SER A 1 489 ? -21.051  3.524 -5.856 1.00  94.76 0 A 1
ATOM   3648 C CB  . SER A 1 489 ? -18.275  4.052 -4.283 1.00  93.81 0 A 1
ATOM   3649 O OG  . SER A 1 489 ? -18.117  2.878 -5.055 1.00  89.95 0 A 1
ATOM   3650 N N   . ALA A 1 490 ? -20.689  5.735 -5.751 1.00  95.65 0 A 1
ATOM   3651 C CA  . ALA A 1 490 ? -21.301  6.096 -7.021 1.00  96.07 0 A 1
ATOM   3652 C C   . ALA A 1 490 ? -20.546  7.286 -7.641 1.00  95.82 0 A 1
ATOM   3653 O O   . ALA A 1 490 ? -21.147  8.283 -8.036 1.00  95.02 0 A 1
ATOM   3654 C CB  . ALA A 1 490 ? -22.800  6.356 -6.799 1.00  96.05 0 A 1
ATOM   3655 N N   . ILE A 1 491 ? -19.232  7.176 -7.653 1.00  94.94 0 A 1
ATOM   3656 C CA  . ILE A 1 491 ? -18.313  8.187 -8.188 1.00  94.79 0 A 1
ATOM   3657 C C   . ILE A 1 491 ? -18.586  8.373 -9.679 1.00  94.93 0 A 1
ATOM   3658 O O   . ILE A 1 491 ? -18.900  7.414 -10.377 1.00  94.55 0 A 1
ATOM   3659 C CB  . ILE A 1 491 ? -16.842  7.754 -7.944 1.00  93.49 0 A 1
ATOM   3660 C CG1 . ILE A 1 491 ? -16.565  7.466 -6.443 1.00  90.95 0 A 1
ATOM   3661 C CG2 . ILE A 1 491 ? -15.863  8.825 -8.457 1.00  90.61 0 A 1
ATOM   3662 C CD1 . ILE A 1 491 ? -15.236  6.735 -6.197 1.00  86.17 0 A 1
ATOM   3663 N N   . ASP A 1 492 ? -18.447  9.573 -10.181 1.00  95.36 0 A 1
ATOM   3664 C CA  . ASP A 1 492 ? -18.542  9.878 -11.613 1.00  95.59 0 A 1
ATOM   3665 C C   . ASP A 1 492 ? -19.843  9.368 -12.268 1.00  96.01 0 A 1
ATOM   3666 O O   . ASP A 1 492 ? -19.877  8.513 -13.153 1.00  95.37 0 A 1
ATOM   3667 C CB  . ASP A 1 492 ? -17.255  9.442 -12.332 1.00  94.58 0 A 1
ATOM   3668 C CG  . ASP A 1 492 ? -17.169  9.986 -13.758 1.00  92.34 0 A 1
ATOM   3669 O OD1 . ASP A 1 492 ? -17.725 11.088 -13.999 1.00  87.58 0 A 1
ATOM   3670 O OD2 . ASP A 1 492 ? -16.523  9.321 -14.593 1.00  85.56 -1 A 1
ATOM   3671 N N   . ASN A 1 493 ? -20.938  9.917 -11.791 1.00  96.68 0 A 1
ATOM   3672 C CA  . ASN A 1 493 ? -22.271  9.717 -12.338 1.00  97.02 0 A 1
ATOM   3673 C C   . ASN A 1 493 ? -22.961 11.070 -12.569 1.00  96.93 0 A 1
ATOM   3674 O O   . ASN A 1 493 ? -22.331 12.136 -12.565 1.00  94.42 0 A 1
ATOM   3675 C CB  . ASN A 1 493 ? -23.052  8.762 -11.405 1.00  97.04 0 A 1
ATOM   3676 C CG  . ASN A 1 493 ? -22.776  7.304 -11.691 1.00  97.13 0 A 1
ATOM   3677 N ND2 . ASN A 1 493 ? -21.961  6.657 -10.896 1.00  93.77 0 A 1
ATOM   3678 O OD1 . ASN A 1 493 ? -23.338  6.732 -12.618 1.00  93.49 0 A 1
ATOM   3679 N N   . ARG A 1 494 ? -24.256 11.050 -12.777 1.00  97.58 0 A 1
ATOM   3680 C CA  . ARG A 1 494 ? -25.080 12.249 -13.001 1.00  97.41 0 A 1
ATOM   3681 C C   . ARG A 1 494 ? -26.195 12.393 -11.967 1.00  97.66 0 A 1
ATOM   3682 O O   . ARG A 1 494 ? -27.221 13.005 -12.260 1.00  95.99 0 A 1
ATOM   3683 C CB  . ARG A 1 494 ? -25.606 12.263 -14.437 1.00  95.85 0 A 1
ATOM   3684 C CG  . ARG A 1 494 ? -24.472 12.190 -15.469 1.00  90.95 0 A 1
ATOM   3685 C CD  . ARG A 1 494 ? -25.060 12.235 -16.873 1.00  86.77 0 A 1
ATOM   3686 N NE  . ARG A 1 494 ? -24.012 12.045 -17.881 1.00  75.97 0 A 1
ATOM   3687 C CZ  . ARG A 1 494 ? -24.197 11.950 -19.178 1.00  66.78 0 A 1
ATOM   3688 N NH1 . ARG A 1 494 ? -25.385 12.071 -19.714 1.00  60.66 1 A 1
ATOM   3689 N NH2 . ARG A 1 494 ? -23.178 11.722 -19.961 1.00  57.46 0 A 1
ATOM   3690 N N   . PHE A 1 495 ? -26.024 11.811 -10.788 1.00  97.88 0 A 1
ATOM   3691 C CA  . PHE A 1 495 ? -26.981 11.992 -9.710 1.00  97.87 0 A 1
ATOM   3692 C C   . PHE A 1 495 ? -27.108 13.470 -9.338 1.00  97.65 0 A 1
ATOM   3693 O O   . PHE A 1 495 ? -26.114 14.206 -9.280 1.00  96.49 0 A 1
ATOM   3694 C CB  . PHE A 1 495 ? -26.600 11.166 -8.485 1.00  97.70 0 A 1
ATOM   3695 C CG  . PHE A 1 495 ? -26.853  9.692 -8.628 1.00  97.80 0 A 1
ATOM   3696 C CD1 . PHE A 1 495 ? -28.169  9.206 -8.770 1.00  96.91 0 A 1
ATOM   3697 C CD2 . PHE A 1 495 ? -25.785  8.774 -8.565 1.00  96.84 0 A 1
ATOM   3698 C CE1 . PHE A 1 495 ? -28.422  7.831 -8.851 1.00  96.32 0 A 1
ATOM   3699 C CE2 . PHE A 1 495 ? -26.034  7.394 -8.637 1.00  96.27 0 A 1
ATOM   3700 C CZ  . PHE A 1 495 ? -27.348  6.925 -8.779 1.00  96.61 0 A 1
ATOM   3701 N N   . GLY A 1 496 ? -28.335 13.897 -9.075 1.00  97.31 0 A 1
ATOM   3702 C CA  . GLY A 1 496 ? -28.651 15.270 -8.737 1.00  97.09 0 A 1
ATOM   3703 C C   . GLY A 1 496 ? -29.677 15.376 -7.611 1.00  97.11 0 A 1
ATOM   3704 O O   . GLY A 1 496 ? -30.168 14.382 -7.074 1.00  94.28 0 A 1
ATOM   3705 N N   . GLY A 1 497 ? -30.020 16.609 -7.287 1.00  96.56 0 A 1
ATOM   3706 C CA  . GLY A 1 497 ? -30.871 16.911 -6.136 1.00  96.39 0 A 1
ATOM   3707 C C   . GLY A 1 497 ? -30.105 16.806 -4.818 1.00  97.10 0 A 1
ATOM   3708 O O   . GLY A 1 497 ? -28.874 16.831 -4.788 1.00  95.47 0 A 1
ATOM   3709 N N   . ASP A 1 498 ? -30.846 16.700 -3.730 1.00  96.50 0 A 1
ATOM   3710 C CA  . ASP A 1 498 ? -30.262 16.605 -2.392 1.00  96.48 0 A 1
ATOM   3711 C C   . ASP A 1 498 ? -29.702 15.203 -2.115 1.00  96.90 0 A 1
ATOM   3712 O O   . ASP A 1 498 ? -30.254 14.191 -2.564 1.00  95.66 0 A 1
ATOM   3713 C CB  . ASP A 1 498 ? -31.306 16.969 -1.333 1.00  94.70 0 A 1
ATOM   3714 C CG  . ASP A 1 498 ? -31.813 18.410 -1.457 1.00  88.47 0 A 1
ATOM   3715 O OD1 . ASP A 1 498 ? -30.968 19.323 -1.571 1.00  79.33 0 A 1
ATOM   3716 O OD2 . ASP A 1 498 ? -33.050 18.600 -1.404 1.00  79.31 -1 A 1
ATOM   3717 N N   . ILE A 1 499 ? -28.672 15.124 -1.298 1.00  96.60 0 A 1
ATOM   3718 C CA  . ILE A 1 499 ? -28.258 13.852 -0.692 1.00  96.69 0 A 1
ATOM   3719 C C   . ILE A 1 499 ? -29.398 13.382  0.239 1.00  96.24 0 A 1
ATOM   3720 O O   . ILE A 1 499 ? -29.753 14.106  1.179 1.00  94.96 0 A 1
ATOM   3721 C CB  . ILE A 1 499 ? -26.918 13.984  0.057 1.00  96.49 0 A 1
ATOM   3722 C CG1 . ILE A 1 499 ? -25.795 14.420 -0.908 1.00  95.46 0 A 1
ATOM   3723 C CG2 . ILE A 1 499 ? -26.559 12.638  0.730 1.00  95.53 0 A 1
ATOM   3724 C CD1 . ILE A 1 499 ? -24.457 14.717 -0.221 1.00  93.51 0 A 1
ATOM   3725 N N   . PRO A 1 500 ? -29.967 12.168  0.018 1.00  95.50 0 A 1
ATOM   3726 C CA  . PRO A 1 500 ? -31.138 11.724  0.766 1.00  94.76 0 A 1
ATOM   3727 C C   . PRO A 1 500 ? -30.873 11.640  2.273 1.00  94.72 0 A 1
ATOM   3728 O O   . PRO A 1 500 ? -29.974 10.929  2.723 1.00  93.29 0 A 1
ATOM   3729 C CB  . PRO A 1 500 ? -31.522 10.363  0.183 1.00  92.81 0 A 1
ATOM   3730 C CG  . PRO A 1 500 ? -30.939 10.397 -1.233 1.00  89.57 0 A 1
ATOM   3731 C CD  . PRO A 1 500 ? -29.677 11.236 -1.060 1.00  93.79 0 A 1
ATOM   3732 N N   . LEU A 1 501 ? -31.722 12.245  3.078 1.00  94.21 0 A 1
ATOM   3733 C CA  . LEU A 1 501 ? -31.622 12.171  4.546 1.00  93.90 0 A 1
ATOM   3734 C C   . LEU A 1 501 ? -31.806 10.750  5.105 1.00  94.05 0 A 1
ATOM   3735 O O   . LEU A 1 501 ? -31.433 10.493  6.247 1.00  91.29 0 A 1
ATOM   3736 C CB  . LEU A 1 501 ? -32.651 13.122  5.183 1.00  92.03 0 A 1
ATOM   3737 C CG  . LEU A 1 501 ? -32.384 14.621  4.961 1.00  87.84 0 A 1
ATOM   3738 C CD1 . LEU A 1 501 ? -33.515 15.425  5.601 1.00  82.90 0 A 1
ATOM   3739 C CD2 . LEU A 1 501 ? -31.064 15.079  5.583 1.00  82.87 0 A 1
ATOM   3740 N N   . SER A 1 502 ? -32.341  9.806  4.308 1.00  94.39 0 A 1
ATOM   3741 C CA  . SER A 1 502 ? -32.409  8.391  4.677 1.00  94.23 0 A 1
ATOM   3742 C C   . SER A 1 502 ? -31.036  7.767  4.965 1.00  94.78 0 A 1
ATOM   3743 O O   . SER A 1 502 ? -30.960  6.817  5.737 1.00  93.09 0 A 1
ATOM   3744 C CB  . SER A 1 502 ? -33.128  7.590  3.598 1.00  93.18 0 A 1
ATOM   3745 O OG  . SER A 1 502 ? -32.453  7.693  2.367 1.00  89.03 0 A 1
ATOM   3746 N N   . ILE A 1 503 ? -29.943  8.326  4.413 1.00  95.06 0 A 1
ATOM   3747 C CA  . ILE A 1 503 ? -28.566  7.917  4.717 1.00  95.26 0 A 1
ATOM   3748 C C   . ILE A 1 503 ? -28.270  8.028  6.223 1.00  95.53 0 A 1
ATOM   3749 O O   . ILE A 1 503 ? -27.565  7.187  6.770 1.00  93.97 0 A 1
ATOM   3750 C CB  . ILE A 1 503 ? -27.570  8.737  3.866 1.00  93.43 0 A 1
ATOM   3751 C CG1 . ILE A 1 503 ? -27.684  8.288  2.393 1.00  81.39 0 A 1
ATOM   3752 C CG2 . ILE A 1 503 ? -26.124  8.589  4.355 1.00  79.94 0 A 1
ATOM   3753 C CD1 . ILE A 1 503 ? -26.853  9.113  1.406 1.00  75.15 0 A 1
ATOM   3754 N N   . CYS A 1 504 ? -28.887  8.969  6.923 1.00  93.91 0 A 1
ATOM   3755 C CA  . CYS A 1 504 ? -28.726  9.127  8.373 1.00  92.90 0 A 1
ATOM   3756 C C   . CYS A 1 504 ? -29.167  7.892  9.184 1.00  92.97 0 A 1
ATOM   3757 O O   . CYS A 1 504 ? -28.718  7.719 10.306 1.00  90.43 0 A 1
ATOM   3758 C CB  . CYS A 1 504 ? -29.535 10.337  8.846 1.00  91.09 0 A 1
ATOM   3759 S SG  . CYS A 1 504 ? -29.113 11.933  8.083 1.00  88.17 0 A 1
ATOM   3760 N N   . ASN A 1 505 ? -30.023  7.046  8.614 1.00  93.57 0 A 1
ATOM   3761 C CA  . ASN A 1 505 ? -30.535  5.831  9.262 1.00  93.70 0 A 1
ATOM   3762 C C   . ASN A 1 505 ? -29.733  4.573  8.879 1.00  94.60 0 A 1
ATOM   3763 O O   . ASN A 1 505 ? -30.123  3.469  9.254 1.00  92.07 0 A 1
ATOM   3764 C CB  . ASN A 1 505 ? -32.023  5.683  8.919 1.00  91.14 0 A 1
ATOM   3765 C CG  . ASN A 1 505 ? -32.870  6.861  9.378 1.00  83.09 0 A 1
ATOM   3766 N ND2 . ASN A 1 505 ? -34.002  7.078  8.735 1.00  70.56 0 A 1
ATOM   3767 O OD1 . ASN A 1 505 ? -32.558  7.583 10.302 1.00  72.17 0 A 1
ATOM   3768 N N   . ARG A 1 506 ? -28.641  4.709  8.127 1.00  94.56 0 A 1
ATOM   3769 C CA  . ARG A 1 506 ? -27.762  3.603  7.726 1.00  95.10 0 A 1
ATOM   3770 C C   . ARG A 1 506 ? -26.599  3.478  8.712 1.00  94.96 0 A 1
ATOM   3771 O O   . ARG A 1 506 ? -25.482  3.874  8.430 1.00  92.81 0 A 1
ATOM   3772 C CB  . ARG A 1 506 ? -27.317  3.782  6.269 1.00  94.90 0 A 1
ATOM   3773 C CG  . ARG A 1 506 ? -28.479  3.874  5.268 1.00  93.50 0 A 1
ATOM   3774 C CD  . ARG A 1 506 ? -29.419  2.658  5.337 1.00  92.73 0 A 1
ATOM   3775 N NE  . ARG A 1 506 ? -30.492  2.731  4.347 1.00  92.32 0 A 1
ATOM   3776 C CZ  . ARG A 1 506 ? -31.768  3.050  4.545 1.00  93.28 0 A 1
ATOM   3777 N NH1 . ARG A 1 506 ? -32.219  3.437  5.701 1.00  86.42 1 A 1
ATOM   3778 N NH2 . ARG A 1 506 ? -32.607  2.975  3.568 1.00  88.37 0 A 1
ATOM   3779 N N   . SER A 1 507 ? -26.893  2.918  9.889 1.00  94.79 0 A 1
ATOM   3780 C CA  . SER A 1 507 ? -25.946  2.857 11.010 1.00  93.85 0 A 1
ATOM   3781 C C   . SER A 1 507 ? -24.714  1.986 10.764 1.00  94.13 0 A 1
ATOM   3782 O O   . SER A 1 507 ? -23.727  2.126 11.481 1.00  91.05 0 A 1
ATOM   3783 C CB  . SER A 1 507 ? -26.669  2.342 12.258 1.00  91.57 0 A 1
ATOM   3784 O OG  . SER A 1 507 ? -27.281  1.091 11.995 1.00  82.72 0 A 1
ATOM   3785 N N   . SER A 1 508 ? -24.760  1.093  9.773 1.00  94.74 0 A 1
ATOM   3786 C CA  . SER A 1 508 ? -23.633  0.232  9.398 1.00  95.06 0 A 1
ATOM   3787 C C   . SER A 1 508 ? -22.744  0.843  8.309 1.00  95.42 0 A 1
ATOM   3788 O O   . SER A 1 508 ? -21.779  0.200  7.907 1.00  93.93 0 A 1
ATOM   3789 C CB  . SER A 1 508 ? -24.150 -1.140  8.939 1.00  93.94 0 A 1
ATOM   3790 O OG  . SER A 1 508 ? -24.998 -1.721  9.914 1.00  83.66 0 A 1
ATOM   3791 N N   . LEU A 1 509 ? -23.060  2.019  7.800 1.00  95.63 0 A 1
ATOM   3792 C CA  . LEU A 1 509 ? -22.319  2.649  6.711 1.00  95.84 0 A 1
ATOM   3793 C C   . LEU A 1 509 ? -20.976  3.168  7.215 1.00  95.35 0 A 1
ATOM   3794 O O   . LEU A 1 509 ? -20.929  4.049  8.075 1.00  94.36 0 A 1
ATOM   3795 C CB  . LEU A 1 509 ? -23.199  3.744  6.081 1.00  95.79 0 A 1
ATOM   3796 C CG  . LEU A 1 509 ? -22.613  4.381  4.805 1.00  95.51 0 A 1
ATOM   3797 C CD1 . LEU A 1 509 ? -22.494  3.382  3.655 1.00  94.38 0 A 1
ATOM   3798 C CD2 . LEU A 1 509 ? -23.542  5.507  4.338 1.00  93.97 0 A 1
ATOM   3799 N N   . ASP A 1 510 ? -19.893  2.635  6.639 1.00  95.09 0 A 1
ATOM   3800 C CA  . ASP A 1 510 ? -18.511  3.029  6.939 1.00  94.53 0 A 1
ATOM   3801 C C   . ASP A 1 510 ? -17.931  3.953  5.860 1.00  94.77 0 A 1
ATOM   3802 O O   . ASP A 1 510 ? -17.230  4.917  6.174 1.00  93.53 0 A 1
ATOM   3803 C CB  . ASP A 1 510 ? -17.641  1.765  7.048 1.00  92.88 0 A 1
ATOM   3804 C CG  . ASP A 1 510 ? -17.857  0.929  8.310 1.00  90.15 0 A 1
ATOM   3805 O OD1 . ASP A 1 510 ? -18.202  1.516  9.362 1.00  87.03 0 A 1
ATOM   3806 O OD2 . ASP A 1 510 ? -17.589 -0.290  8.227 1.00  86.50 -1 A 1
ATOM   3807 N N   . VAL A 1 511 ? -18.214  3.661  4.588 1.00  94.22 0 A 1
ATOM   3808 C CA  . VAL A 1 511 ? -17.691  4.395  3.433 1.00  94.32 0 A 1
ATOM   3809 C C   . VAL A 1 511 ? -18.841  4.908  2.575 1.00  94.91 0 A 1
ATOM   3810 O O   . VAL A 1 511 ? -19.680  4.122  2.117 1.00  94.79 0 A 1
ATOM   3811 C CB  . VAL A 1 511 ? -16.725  3.543  2.596 1.00  93.21 0 A 1
ATOM   3812 C CG1 . VAL A 1 511 ? -16.134  4.336  1.424 1.00  91.58 0 A 1
ATOM   3813 C CG2 . VAL A 1 511 ? -15.562  3.001  3.439 1.00  91.92 0 A 1
ATOM   3814 N N   . LEU A 1 512 ? -18.867  6.209  2.336 1.00  95.26 0 A 1
ATOM   3815 C CA  . LEU A 1 512 ? -19.766  6.873  1.401 1.00  95.65 0 A 1
ATOM   3816 C C   . LEU A 1 512 ? -18.947  7.743  0.449 1.00  95.41 0 A 1
ATOM   3817 O O   . LEU A 1 512 ? -18.381  8.752  0.879 1.00  94.85 0 A 1
ATOM   3818 C CB  . LEU A 1 512 ? -20.797  7.695  2.190 1.00  95.96 0 A 1
ATOM   3819 C CG  . LEU A 1 512 ? -21.799  8.464  1.303 1.00  96.05 0 A 1
ATOM   3820 C CD1 . LEU A 1 512 ? -22.685  7.521  0.491 1.00  95.12 0 A 1
ATOM   3821 C CD2 . LEU A 1 512 ? -22.697  9.331  2.182 1.00  94.91 0 A 1
ATOM   3822 N N   . ASP A 1 513 ? -18.935  7.372 -0.828 1.00  95.66 0 A 1
ATOM   3823 C CA  . ASP A 1 513 ? -18.312  8.161 -1.888 1.00  95.64 0 A 1
ATOM   3824 C C   . ASP A 1 513 ? -19.340  8.521 -2.966 1.00  95.89 0 A 1
ATOM   3825 O O   . ASP A 1 513 ? -19.826  7.670 -3.704 1.00  95.41 0 A 1
ATOM   3826 C CB  . ASP A 1 513 ? -17.070  7.452 -2.445 1.00  94.87 0 A 1
ATOM   3827 C CG  . ASP A 1 513 ? -16.135  8.429 -3.181 1.00  94.16 0 A 1
ATOM   3828 O OD1 . ASP A 1 513 ? -16.622  9.487 -3.632 1.00  92.49 0 A 1
ATOM   3829 O OD2 . ASP A 1 513 ? -14.917  8.166 -3.220 1.00  91.52 -1 A 1
ATOM   3830 N N   . LEU A 1 514 ? -19.692  9.784 -3.016 1.00  96.46 0 A 1
ATOM   3831 C CA  . LEU A 1 514 ? -20.610 10.383 -3.988 1.00  96.79 0 A 1
ATOM   3832 C C   . LEU A 1 514 ? -19.908 11.464 -4.824 1.00  96.82 0 A 1
ATOM   3833 O O   . LEU A 1 514 ? -20.558 12.362 -5.352 1.00  95.99 0 A 1
ATOM   3834 C CB  . LEU A 1 514 ? -21.845 10.954 -3.258 1.00  96.89 0 A 1
ATOM   3835 C CG  . LEU A 1 514 ? -22.673  9.955 -2.436 1.00  96.63 0 A 1
ATOM   3836 C CD1 . LEU A 1 514 ? -23.851 10.696 -1.776 1.00  95.92 0 A 1
ATOM   3837 C CD2 . LEU A 1 514 ? -23.254  8.831 -3.297 1.00  95.63 0 A 1
ATOM   3838 N N   . SER A 1 515 ? -18.587 11.401 -4.910 1.00  96.20 0 A 1
ATOM   3839 C CA  . SER A 1 515 ? -17.770 12.379 -5.628 1.00  96.03 0 A 1
ATOM   3840 C C   . SER A 1 515 ? -18.102 12.407 -7.124 1.00  96.02 0 A 1
ATOM   3841 O O   . SER A 1 515 ? -18.581 11.425 -7.682 1.00  95.26 0 A 1
ATOM   3842 C CB  . SER A 1 515 ? -16.285 12.099 -5.406 1.00  95.16 0 A 1
ATOM   3843 O OG  . SER A 1 515 ? -15.999 12.097 -4.021 1.00  91.06 0 A 1
ATOM   3844 N N   . TYR A 1 516 ? -17.851 13.530 -7.779 1.00  96.34 0 A 1
ATOM   3845 C CA  . TYR A 1 516 ? -18.068 13.681 -9.221 1.00  96.24 0 A 1
ATOM   3846 C C   . TYR A 1 516 ? -19.514 13.388 -9.650 1.00  96.49 0 A 1
ATOM   3847 O O   . TYR A 1 516 ? -19.787 12.563 -10.519 1.00  95.68 0 A 1
ATOM   3848 C CB  . TYR A 1 516 ? -17.016 12.894 -10.014 1.00  95.36 0 A 1
ATOM   3849 C CG  . TYR A 1 516 ? -15.587 13.254 -9.680 1.00  94.51 0 A 1
ATOM   3850 C CD1 . TYR A 1 516 ? -14.921 14.253 -10.411 1.00  92.58 0 A 1
ATOM   3851 C CD2 . TYR A 1 516 ? -14.918 12.614 -8.618 1.00  92.67 0 A 1
ATOM   3852 C CE1 . TYR A 1 516 ? -13.617 14.624 -10.084 1.00  91.58 0 A 1
ATOM   3853 C CE2 . TYR A 1 516 ? -13.608 12.987 -8.275 1.00  91.79 0 A 1
ATOM   3854 C CZ  . TYR A 1 516 ? -12.963 14.007 -9.005 1.00  91.52 0 A 1
ATOM   3855 O OH  . TYR A 1 516 ? -11.711 14.410 -8.666 1.00  89.38 0 A 1
ATOM   3856 N N   . ASN A 1 517 ? -20.456 14.092 -9.043 1.00  96.98 0 A 1
ATOM   3857 C CA  . ASN A 1 517 ? -21.873 14.069 -9.386 1.00  97.49 0 A 1
ATOM   3858 C C   . ASN A 1 517 ? -22.422 15.505 -9.492 1.00  97.49 0 A 1
ATOM   3859 O O   . ASN A 1 517 ? -21.670 16.478 -9.578 1.00  94.94 0 A 1
ATOM   3860 C CB  . ASN A 1 517 ? -22.614 13.182 -8.359 1.00  97.41 0 A 1
ATOM   3861 C CG  . ASN A 1 517 ? -22.567 11.709 -8.712 1.00  97.46 0 A 1
ATOM   3862 N ND2 . ASN A 1 517 ? -21.697 10.933 -8.093 1.00  93.73 0 A 1
ATOM   3863 O OD1 . ASN A 1 517 ? -23.336 11.247 -9.542 1.00  93.31 0 A 1
ATOM   3864 N N   . ASN A 1 518 ? -23.730 15.646 -9.491 1.00  97.94 0 A 1
ATOM   3865 C CA  . ASN A 1 518 ? -24.426 16.932 -9.523 1.00  97.84 0 A 1
ATOM   3866 C C   . ASN A 1 518 ? -25.282 17.158 -8.267 1.00  97.93 0 A 1
ATOM   3867 O O   . ASN A 1 518 ? -26.300 17.853 -8.345 1.00  96.35 0 A 1
ATOM   3868 C CB  . ASN A 1 518 ? -25.240 17.038 -10.827 1.00  96.83 0 A 1
ATOM   3869 C CG  . ASN A 1 518 ? -24.379 17.039 -12.070 1.00  94.19 0 A 1
ATOM   3870 N ND2 . ASN A 1 518 ? -24.678 16.180 -13.026 1.00  82.92 0 A 1
ATOM   3871 O OD1 . ASN A 1 518 ? -23.463 17.825 -12.232 1.00  85.13 0 A 1
ATOM   3872 N N   . PHE A 1 519 ? -24.901 16.552 -7.129 1.00  97.87 0 A 1
ATOM   3873 C CA  . PHE A 1 519 ? -25.623 16.772 -5.876 1.00  97.80 0 A 1
ATOM   3874 C C   . PHE A 1 519 ? -25.591 18.246 -5.478 1.00  97.72 0 A 1
ATOM   3875 O O   . PHE A 1 519 ? -24.564 18.923 -5.581 1.00  96.63 0 A 1
ATOM   3876 C CB  . PHE A 1 519 ? -25.070 15.897 -4.746 1.00  97.77 0 A 1
ATOM   3877 C CG  . PHE A 1 519 ? -25.396 14.428 -4.888 1.00  98.00 0 A 1
ATOM   3878 C CD1 . PHE A 1 519 ? -26.716 13.970 -4.721 1.00  97.31 0 A 1
ATOM   3879 C CD2 . PHE A 1 519 ? -24.379 13.500 -5.186 1.00  97.26 0 A 1
ATOM   3880 C CE1 . PHE A 1 519 ? -27.024 12.610 -4.855 1.00  96.91 0 A 1
ATOM   3881 C CE2 . PHE A 1 519 ? -24.678 12.137 -5.326 1.00  96.81 0 A 1
ATOM   3882 C CZ  . PHE A 1 519 ? -26.004 11.690 -5.164 1.00  97.17 0 A 1
ATOM   3883 N N   . SER A 1 520 ? -26.734 18.730 -5.003 1.00  97.56 0 A 1
ATOM   3884 C CA  . SER A 1 520 ? -26.954 20.098 -4.553 1.00  96.91 0 A 1
ATOM   3885 C C   . SER A 1 520 ? -27.521 20.117 -3.136 1.00  96.73 0 A 1
ATOM   3886 O O   . SER A 1 520 ? -27.690 19.069 -2.497 1.00  92.46 0 A 1
ATOM   3887 C CB  . SER A 1 520 ? -27.858 20.828 -5.563 1.00  94.92 0 A 1
ATOM   3888 O OG  . SER A 1 520 ? -29.133 20.222 -5.650 1.00  89.00 0 A 1
ATOM   3889 N N   . GLY A 1 521 ? -27.803 21.302 -2.616 1.00  96.36 0 A 1
ATOM   3890 C CA  . GLY A 1 521 ? -28.272 21.450 -1.242 1.00  96.34 0 A 1
ATOM   3891 C C   . GLY A 1 521 ? -27.141 21.311 -0.222 1.00  97.16 0 A 1
ATOM   3892 O O   . GLY A 1 521 ? -25.964 21.522 -0.518 1.00  95.69 0 A 1
ATOM   3893 N N   . GLN A 1 522 ? -27.494 20.991  1.008 1.00  96.71 0 A 1
ATOM   3894 C CA  . GLN A 1 522 ? -26.561 20.963  2.131 1.00  96.42 0 A 1
ATOM   3895 C C   . GLN A 1 522 ? -26.028 19.555  2.402 1.00  96.76 0 A 1
ATOM   3896 O O   . GLN A 1 522 ? -26.729 18.560  2.227 1.00  95.55 0 A 1
ATOM   3897 C CB  . GLN A 1 522 ? -27.209 21.546  3.392 1.00  94.73 0 A 1
ATOM   3898 C CG  . GLN A 1 522 ? -27.552 23.026  3.221 1.00  87.65 0 A 1
ATOM   3899 C CD  . GLN A 1 522 ? -28.058 23.697  4.506 1.00  81.03 0 A 1
ATOM   3900 N NE2 . GLN A 1 522 ? -28.332 24.978  4.460 1.00  66.87 0 A 1
ATOM   3901 O OE1 . GLN A 1 522 ? -28.202 23.096  5.551 1.00  71.18 0 A 1
ATOM   3902 N N   . ILE A 1 523 ? -24.818 19.475  2.943 1.00  96.54 0 A 1
ATOM   3903 C CA  . ILE A 1 523 ? -24.277 18.212  3.478 1.00  96.42 0 A 1
ATOM   3904 C C   . ILE A 1 523 ? -25.160 17.762  4.653 1.00  95.98 0 A 1
ATOM   3905 O O   . ILE A 1 523 ? -25.350 18.535  5.604 1.00  94.62 0 A 1
ATOM   3906 C CB  . ILE A 1 523 ? -22.808 18.381  3.915 1.00  96.16 0 A 1
ATOM   3907 C CG1 . ILE A 1 523 ? -21.921 18.834  2.737 1.00  95.04 0 A 1
ATOM   3908 C CG2 . ILE A 1 523 ? -22.279 17.051  4.508 1.00  94.91 0 A 1
ATOM   3909 C CD1 . ILE A 1 523 ? -20.482 19.176  3.141 1.00  93.00 0 A 1
ATOM   3910 N N   . PRO A 1 524 ? -25.672 16.512  4.647 1.00  95.56 0 A 1
ATOM   3911 C CA  . PRO A 1 524 ? -26.448 15.984  5.768 1.00  94.79 0 A 1
ATOM   3912 C C   . PRO A 1 524 ? -25.674 16.057  7.095 1.00  94.03 0 A 1
ATOM   3913 O O   . PRO A 1 524 ? -24.522 15.625  7.175 1.00  92.36 0 A 1
ATOM   3914 C CB  . PRO A 1 524 ? -26.789 14.541  5.387 1.00  93.77 0 A 1
ATOM   3915 C CG  . PRO A 1 524 ? -26.783 14.568  3.862 1.00  92.00 0 A 1
ATOM   3916 C CD  . PRO A 1 524 ? -25.670 15.573  3.548 1.00  94.75 0 A 1
ATOM   3917 N N   . PRO A 1 525 ? -26.286 16.537  8.178 1.00  91.99 0 A 1
ATOM   3918 C CA  . PRO A 1 525 ? -25.566 16.787  9.431 1.00  89.74 0 A 1
ATOM   3919 C C   . PRO A 1 525 ? -25.281 15.533 10.274 1.00  88.69 0 A 1
ATOM   3920 O O   . PRO A 1 525 ? -24.769 15.653 11.385 1.00  82.50 0 A 1
ATOM   3921 C CB  . PRO A 1 525 ? -26.469 17.779 10.172 1.00  87.05 0 A 1
ATOM   3922 C CG  . PRO A 1 525 ? -27.872 17.374  9.718 1.00  85.07 0 A 1
ATOM   3923 C CD  . PRO A 1 525 ? -27.646 17.011  8.247 1.00  88.90 0 A 1
ATOM   3924 N N   . CYS A 1 526 ? -25.667 14.348  9.794 1.00  89.95 0 A 1
ATOM   3925 C CA  . CYS A 1 526 ? -25.654 13.069 10.504 1.00  88.62 0 A 1
ATOM   3926 C C   . CYS A 1 526 ? -24.499 12.145 10.104 1.00  88.65 0 A 1
ATOM   3927 O O   . CYS A 1 526 ? -24.388 11.051 10.639 1.00  82.61 0 A 1
ATOM   3928 C CB  . CYS A 1 526 ? -26.994 12.383 10.219 1.00  85.21 0 A 1
ATOM   3929 S SG  . CYS A 1 526 ? -27.201 12.115  8.424 1.00  84.11 0 A 1
ATOM   3930 N N   . LEU A 1 527 ? -23.633 12.546  9.168 1.00  89.11 0 A 1
ATOM   3931 C CA  . LEU A 1 527 ? -22.597 11.691  8.578 1.00  88.82 0 A 1
ATOM   3932 C C   . LEU A 1 527 ? -21.330 11.550  9.448 1.00  87.90 0 A 1
ATOM   3933 O O   . LEU A 1 527 ? -20.293 11.111  8.971 1.00  82.58 0 A 1
ATOM   3934 C CB  . LEU A 1 527 ? -22.285 12.189  7.154 1.00  87.26 0 A 1
ATOM   3935 C CG  . LEU A 1 527 ? -23.500 12.202  6.199 1.00  88.85 0 A 1
ATOM   3936 C CD1 . LEU A 1 527 ? -23.080 12.736  4.836 1.00  85.54 0 A 1
ATOM   3937 C CD2 . LEU A 1 527 ? -24.117 10.821  6.005 1.00  86.37 0 A 1
ATOM   3938 N N   . SER A 1 528 ? -21.400 11.897 10.722 1.00  87.00 0 A 1
ATOM   3939 C CA  . SER A 1 528 ? -20.248 11.893 11.630 1.00  85.26 0 A 1
ATOM   3940 C C   . SER A 1 528 ? -19.723 10.497 11.981 1.00  85.82 0 A 1
ATOM   3941 O O   . SER A 1 528 ? -18.588 10.385 12.412 1.00  81.22 0 A 1
ATOM   3942 C CB  . SER A 1 528 ? -20.600 12.639 12.914 1.00  80.31 0 A 1
ATOM   3943 O OG  . SER A 1 528 ? -21.734 12.078 13.540 1.00  71.63 0 A 1
ATOM   3944 N N   . ASN A 1 529 ? -20.526  9.440 11.795 1.00  88.44 0 A 1
ATOM   3945 C CA  . ASN A 1 529 ? -20.127  8.069 12.151 1.00  88.62 0 A 1
ATOM   3946 C C   . ASN A 1 529 ? -19.303  7.363 11.071 1.00  90.99 0 A 1
ATOM   3947 O O   . ASN A 1 529 ? -18.836  6.253 11.306 1.00  88.12 0 A 1
ATOM   3948 C CB  . ASN A 1 529 ? -21.381  7.248 12.488 1.00  83.20 0 A 1
ATOM   3949 C CG  . ASN A 1 529 ? -22.076  7.705 13.757 1.00  73.67 0 A 1
ATOM   3950 N ND2 . ASN A 1 529 ? -23.271  7.216 13.988 1.00  63.20 0 A 1
ATOM   3951 O OD1 . ASN A 1 529 ? -21.589  8.479 14.553 1.00  62.42 0 A 1
ATOM   3952 N N   . LEU A 1 530 ? -19.147  7.972  9.897 1.00  92.58 0 A 1
ATOM   3953 C CA  . LEU A 1 530 ? -18.430  7.379  8.777 1.00  93.73 0 A 1
ATOM   3954 C C   . LEU A 1 530 ? -16.923  7.312  9.048 1.00  94.23 0 A 1
ATOM   3955 O O   . LEU A 1 530 ? -16.359  8.171  9.724 1.00  92.81 0 A 1
ATOM   3956 C CB  . LEU A 1 530 ? -18.729  8.179  7.496 1.00  92.71 0 A 1
ATOM   3957 C CG  . LEU A 1 530 ? -20.207  8.132  7.063 1.00  90.81 0 A 1
ATOM   3958 C CD1 . LEU A 1 530 ? -20.427  9.077  5.895 1.00  85.03 0 A 1
ATOM   3959 C CD2 . LEU A 1 530 ? -20.630  6.739  6.617 1.00  85.03 0 A 1
ATOM   3960 N N   . LEU A 1 531 ? -16.269  6.299  8.458 1.00  94.42 0 A 1
ATOM   3961 C CA  . LEU A 1 531 ? -14.812  6.231  8.369 1.00  94.20 0 A 1
ATOM   3962 C C   . LEU A 1 531 ? -14.300  7.096  7.207 1.00  94.48 0 A 1
ATOM   3963 O O   . LEU A 1 531 ? -13.328  7.826  7.366 1.00  93.31 0 A 1
ATOM   3964 C CB  . LEU A 1 531 ? -14.375  4.771  8.179 1.00  93.10 0 A 1
ATOM   3965 C CG  . LEU A 1 531 ? -14.727  3.822  9.339 1.00  87.63 0 A 1
ATOM   3966 C CD1 . LEU A 1 531 ? -14.331  2.393  8.973 1.00  82.98 0 A 1
ATOM   3967 C CD2 . LEU A 1 531 ? -13.979  4.193 10.614 1.00  82.12 0 A 1
ATOM   3968 N N   . TYR A 1 532 ? -14.982  7.019  6.067 1.00  94.59 0 A 1
ATOM   3969 C CA  . TYR A 1 532 ? -14.636  7.740  4.844 1.00  94.47 0 A 1
ATOM   3970 C C   . TYR A 1 532 ? -15.875  8.450  4.300 1.00  94.91 0 A 1
ATOM   3971 O O   . TYR A 1 532 ? -16.875  7.805  3.979 1.00  94.31 0 A 1
ATOM   3972 C CB  . TYR A 1 532 ? -14.052  6.773  3.806 1.00  93.05 0 A 1
ATOM   3973 C CG  . TYR A 1 532 ? -12.762  6.095  4.224 1.00  89.98 0 A 1
ATOM   3974 C CD1 . TYR A 1 532 ? -11.521  6.615  3.823 1.00  85.64 0 A 1
ATOM   3975 C CD2 . TYR A 1 532 ? -12.795  4.948  5.041 1.00  85.28 0 A 1
ATOM   3976 C CE1 . TYR A 1 532 ? -10.323  6.021  4.242 1.00  82.61 0 A 1
ATOM   3977 C CE2 . TYR A 1 532 ? -11.601  4.347  5.477 1.00  82.13 0 A 1
ATOM   3978 C CZ  . TYR A 1 532 ? -10.365  4.892  5.086 1.00  81.83 0 A 1
ATOM   3979 O OH  . TYR A 1 532 ? -9.205  4.340  5.544 1.00  78.80 0 A 1
ATOM   3980 N N   . LEU A 1 533 ? -15.796  9.754  4.167 1.00  95.15 0 A 1
ATOM   3981 C CA  . LEU A 1 533 ? -16.824 10.569  3.532 1.00  95.46 0 A 1
ATOM   3982 C C   . LEU A 1 533 ? -16.207 11.374  2.397 1.00  95.56 0 A 1
ATOM   3983 O O   . LEU A 1 533 ? -15.433 12.302  2.649 1.00  94.91 0 A 1
ATOM   3984 C CB  . LEU A 1 533 ? -17.503 11.466  4.575 1.00  95.33 0 A 1
ATOM   3985 C CG  . LEU A 1 533 ? -18.550 12.427  3.980 1.00  94.87 0 A 1
ATOM   3986 C CD1 . LEU A 1 533 ? -19.666 11.697  3.238 1.00  92.33 0 A 1
ATOM   3987 C CD2 . LEU A 1 533 ? -19.196 13.247  5.101 1.00  91.61 0 A 1
ATOM   3988 N N   . LYS A 1 534 ? -16.601 11.056  1.166 1.00  95.99 0 A 1
ATOM   3989 C CA  . LYS A 1 534 ? -16.186 11.778 -0.033 1.00  95.83 0 A 1
ATOM   3990 C C   . LYS A 1 534 ? -17.378 12.315 -0.798 1.00  96.31 0 A 1
ATOM   3991 O O   . LYS A 1 534 ? -18.272 11.569 -1.197 1.00  95.99 0 A 1
ATOM   3992 C CB  . LYS A 1 534 ? -15.310 10.897 -0.910 1.00  94.64 0 A 1
ATOM   3993 C CG  . LYS A 1 534 ? -14.008 10.504 -0.207 1.00  90.84 0 A 1
ATOM   3994 C CD  . LYS A 1 534 ? -12.930 10.355 -1.255 1.00  83.16 0 A 1
ATOM   3995 C CE  . LYS A 1 534 ? -11.582 10.117 -0.620 1.00  80.70 0 A 1
ATOM   3996 N NZ  . LYS A 1 534 ? -10.520 10.426 -1.593 1.00  73.22 1 A 1
ATOM   3997 N N   . LEU A 1 535 ? -17.378 13.612 -0.993 1.00  96.58 0 A 1
ATOM   3998 C CA  . LEU A 1 535 ? -18.417 14.359 -1.684 1.00  96.98 0 A 1
ATOM   3999 C C   . LEU A 1 535 ? -17.794 15.347 -2.690 1.00  97.04 0 A 1
ATOM   4000 O O   . LEU A 1 535 ? -18.389 16.373 -3.004 1.00  96.03 0 A 1
ATOM   4001 C CB  . LEU A 1 535 ? -19.300 15.089 -0.648 1.00  96.86 0 A 1
ATOM   4002 C CG  . LEU A 1 535 ? -19.974 14.206  0.417 1.00  96.53 0 A 1
ATOM   4003 C CD1 . LEU A 1 535 ? -20.753 15.091  1.401 1.00  95.65 0 A 1
ATOM   4004 C CD2 . LEU A 1 535 ? -20.965 13.215 -0.192 1.00  95.27 0 A 1
ATOM   4005 N N   . ARG A 1 536 ? -16.592 15.056 -3.165 1.00  96.52 0 A 1
ATOM   4006 C CA  . ARG A 1 536 ? -15.789 15.931 -4.029 1.00  96.40 0 A 1
ATOM   4007 C C   . ARG A 1 536 ? -16.526 16.248 -5.332 1.00  96.61 0 A 1
ATOM   4008 O O   . ARG A 1 536 ? -17.233 15.401 -5.865 1.00  96.13 0 A 1
ATOM   4009 C CB  . ARG A 1 536 ? -14.423 15.281 -4.273 1.00  95.54 0 A 1
ATOM   4010 C CG  . ARG A 1 536 ? -13.445 16.216 -4.997 1.00  93.54 0 A 1
ATOM   4011 C CD  . ARG A 1 536 ? -12.057 15.572 -5.148 1.00  92.19 0 A 1
ATOM   4012 N NE  . ARG A 1 536 ? -11.094 16.514 -5.725 1.00  90.21 0 A 1
ATOM   4013 C CZ  . ARG A 1 536 ? -10.450 17.482 -5.070 1.00  91.30 0 A 1
ATOM   4014 N NH1 . ARG A 1 536 ? -10.573 17.668 -3.795 1.00  83.70 1 A 1
ATOM   4015 N NH2 . ARG A 1 536 ? -9.679 18.285 -5.708 1.00  86.86 0 A 1
ATOM   4016 N N   . LYS A 1 537 ? -16.324 17.449 -5.871 1.00  97.03 0 A 1
ATOM   4017 C CA  . LYS A 1 537 ? -16.802 17.855 -7.203 1.00  97.03 0 A 1
ATOM   4018 C C   . LYS A 1 537 ? -18.308 17.629 -7.394 1.00  97.29 0 A 1
ATOM   4019 O O   . LYS A 1 537 ? -18.758 16.879 -8.257 1.00  96.28 0 A 1
ATOM   4020 C CB  . LYS A 1 537 ? -15.879 17.249 -8.278 1.00  96.08 0 A 1
ATOM   4021 C CG  . LYS A 1 537 ? -15.777 18.056 -9.589 1.00  91.56 0 A 1
ATOM   4022 C CD  . LYS A 1 537 ? -14.619 17.483 -10.443 1.00  84.12 0 A 1
ATOM   4023 C CE  . LYS A 1 537 ? -14.239 18.302 -11.666 1.00  78.08 0 A 1
ATOM   4024 N NZ  . LYS A 1 537 ? -12.955 17.814 -12.294 1.00  67.44 1 A 1
ATOM   4025 N N   . ASN A 1 538 ? -19.088 18.304 -6.579 1.00  97.38 0 A 1
ATOM   4026 C CA  . ASN A 1 538 ? -20.543 18.399 -6.639 1.00  97.59 0 A 1
ATOM   4027 C C   . ASN A 1 538 ? -20.981 19.873 -6.661 1.00  97.46 0 A 1
ATOM   4028 O O   . ASN A 1 538 ? -20.183 20.779 -6.950 1.00  93.93 0 A 1
ATOM   4029 C CB  . ASN A 1 538 ? -21.134 17.581 -5.462 1.00  97.41 0 A 1
ATOM   4030 C CG  . ASN A 1 538 ? -21.270 16.109 -5.784 1.00  97.62 0 A 1
ATOM   4031 N ND2 . ASN A 1 538 ? -20.408 15.263 -5.258 1.00  94.26 0 A 1
ATOM   4032 O OD1 . ASN A 1 538 ? -22.181 15.713 -6.498 1.00  93.79 0 A 1
ATOM   4033 N N   . ASN A 1 539 ? -22.236 20.151 -6.371 1.00  98.00 0 A 1
ATOM   4034 C CA  . ASN A 1 539 ? -22.777 21.508 -6.230 1.00  97.87 0 A 1
ATOM   4035 C C   . ASN A 1 539 ? -23.291 21.776 -4.808 1.00  98.01 0 A 1
ATOM   4036 O O   . ASN A 1 539 ? -24.263 22.507 -4.633 1.00  96.15 0 A 1
ATOM   4037 C CB  . ASN A 1 539 ? -23.846 21.752 -7.311 1.00  96.48 0 A 1
ATOM   4038 C CG  . ASN A 1 539 ? -23.263 21.844 -8.708 1.00  91.56 0 A 1
ATOM   4039 N ND2 . ASN A 1 539 ? -23.615 20.925 -9.582 1.00  77.42 0 A 1
ATOM   4040 O OD1 . ASN A 1 539 ? -22.535 22.766 -9.037 1.00  80.56 0 A 1
ATOM   4041 N N   . LEU A 1 540 ? -22.663 21.161 -3.809 1.00  97.87 0 A 1
ATOM   4042 C CA  . LEU A 1 540 ? -23.065 21.299 -2.405 1.00  97.95 0 A 1
ATOM   4043 C C   . LEU A 1 540 ? -22.801 22.713 -1.890 1.00  97.92 0 A 1
ATOM   4044 O O   . LEU A 1 540 ? -21.767 23.325 -2.182 1.00  97.09 0 A 1
ATOM   4045 C CB  . LEU A 1 540 ? -22.357 20.250 -1.539 1.00  97.65 0 A 1
ATOM   4046 C CG  . LEU A 1 540 ? -22.675 18.800 -1.927 1.00  97.06 0 A 1
ATOM   4047 C CD1 . LEU A 1 540 ? -21.739 17.850 -1.185 1.00  95.86 0 A 1
ATOM   4048 C CD2 . LEU A 1 540 ? -24.120 18.420 -1.585 1.00  95.28 0 A 1
ATOM   4049 N N   . GLU A 1 541 ? -23.716 23.206 -1.097 1.00  97.76 0 A 1
ATOM   4050 C CA  . GLU A 1 541 ? -23.761 24.573 -0.598 1.00  97.36 0 A 1
ATOM   4051 C C   . GLU A 1 541 ? -24.006 24.639  0.918 1.00  97.33 0 A 1
ATOM   4052 O O   . GLU A 1 541 ? -24.238 23.635  1.594 1.00  94.96 0 A 1
ATOM   4053 C CB  . GLU A 1 541 ? -24.771 25.447 -1.380 1.00  94.82 0 A 1
ATOM   4054 C CG  . GLU A 1 541 ? -25.804 24.755 -2.280 1.00  84.01 0 A 1
ATOM   4055 C CD  . GLU A 1 541 ? -26.733 25.730 -3.017 1.00  83.73 0 A 1
ATOM   4056 O OE1 . GLU A 1 541 ? -27.517 25.242 -3.864 1.00  75.23 0 A 1
ATOM   4057 O OE2 . GLU A 1 541 ? -26.669 26.946 -2.754 1.00  76.29 -1 A 1
ATOM   4058 N N   . GLY A 1 542 ? -23.924 25.847  1.465 1.00  97.09 0 A 1
ATOM   4059 C CA  . GLY A 1 542 ? -24.007 26.062  2.899 1.00  96.69 0 A 1
ATOM   4060 C C   . GLY A 1 542 ? -22.674 25.805  3.605 1.00  97.17 0 A 1
ATOM   4061 O O   . GLY A 1 542 ? -21.606 25.854  3.002 1.00  95.15 0 A 1
ATOM   4062 N N   . SER A 1 543 ? -22.728 25.576  4.895 1.00  96.69 0 A 1
ATOM   4063 C CA  . SER A 1 543 ? -21.548 25.319  5.723 1.00  96.01 0 A 1
ATOM   4064 C C   . SER A 1 543 ? -21.349 23.827  5.969 1.00  96.37 0 A 1
ATOM   4065 O O   . SER A 1 543 ? -22.322 23.083  6.093 1.00  94.38 0 A 1
ATOM   4066 C CB  . SER A 1 543 ? -21.651 26.068  7.053 1.00  93.72 0 A 1
ATOM   4067 O OG  . SER A 1 543 ? -22.824 25.704  7.749 1.00  80.41 0 A 1
ATOM   4068 N N   . ILE A 1 544 ? -20.104 23.417  6.160 1.00  96.57 0 A 1
ATOM   4069 C CA  . ILE A 1 544 ? -19.787 22.065  6.640 1.00  96.31 0 A 1
ATOM   4070 C C   . ILE A 1 544 ? -20.397 21.886  8.044 1.00  95.97 0 A 1
ATOM   4071 O O   . ILE A 1 544 ? -20.177 22.741  8.911 1.00  94.64 0 A 1
ATOM   4072 C CB  . ILE A 1 544 ? -18.262 21.827  6.647 1.00  96.13 0 A 1
ATOM   4073 C CG1 . ILE A 1 544 ? -17.655 22.044  5.242 1.00  94.95 0 A 1
ATOM   4074 C CG2 . ILE A 1 544 ? -17.958 20.402  7.144 1.00  94.88 0 A 1
ATOM   4075 C CD1 . ILE A 1 544 ? -16.123 22.068  5.225 1.00  92.60 0 A 1
ATOM   4076 N N   . PRO A 1 545 ? -21.157 20.797  8.298 1.00  95.43 0 A 1
ATOM   4077 C CA  . PRO A 1 545 ? -21.773 20.553  9.597 1.00  94.62 0 A 1
ATOM   4078 C C   . PRO A 1 545 ? -20.740 20.482 10.729 1.00  94.24 0 A 1
ATOM   4079 O O   . PRO A 1 545 ? -19.797 19.690 10.674 1.00  92.06 0 A 1
ATOM   4080 C CB  . PRO A 1 545 ? -22.539 19.240  9.449 1.00  92.89 0 A 1
ATOM   4081 C CG  . PRO A 1 545 ? -22.847 19.170  7.946 1.00  90.78 0 A 1
ATOM   4082 C CD  . PRO A 1 545 ? -21.605 19.807  7.325 1.00  94.06 0 A 1
ATOM   4083 N N   . ASP A 1 546 ? -20.945 21.251 11.790 1.00  92.63 0 A 1
ATOM   4084 C CA  . ASP A 1 546 ? -20.057 21.286 12.965 1.00  92.12 0 A 1
ATOM   4085 C C   . ASP A 1 546 ? -20.615 20.426 14.109 1.00  90.66 0 A 1
ATOM   4086 O O   . ASP A 1 546 ? -21.059 20.923 15.145 1.00  84.38 0 A 1
ATOM   4087 C CB  . ASP A 1 546 ? -19.790 22.751 13.356 1.00  90.15 0 A 1
ATOM   4088 C CG  . ASP A 1 546 ? -18.585 22.912 14.286 1.00  91.05 0 A 1
ATOM   4089 O OD1 . ASP A 1 546 ? -17.779 21.958 14.419 1.00  87.14 0 A 1
ATOM   4090 O OD2 . ASP A 1 546 ? -18.398 24.020 14.840 1.00  87.27 -1 A 1
ATOM   4091 N N   . LYS A 1 547 ? -20.669 19.096 13.884 1.00  90.23 0 A 1
ATOM   4092 C CA  . LYS A 1 547 ? -21.329 18.130 14.785 1.00  88.67 0 A 1
ATOM   4093 C C   . LYS A 1 547 ? -20.474 16.900 15.111 1.00  89.47 0 A 1
ATOM   4094 O O   . LYS A 1 547 ? -21.020 15.856 15.473 1.00  83.07 0 A 1
ATOM   4095 C CB  . LYS A 1 547 ? -22.696 17.716 14.225 1.00  83.34 0 A 1
ATOM   4096 C CG  . LYS A 1 547 ? -23.695 18.876 14.179 1.00  76.85 0 A 1
ATOM   4097 C CD  . LYS A 1 547 ? -25.094 18.327 13.894 1.00  68.81 0 A 1
ATOM   4098 C CE  . LYS A 1 547 ? -26.117 19.451 13.840 1.00  61.85 0 A 1
ATOM   4099 N NZ  . LYS A 1 547 ? -27.471 18.911 13.614 1.00  53.25 1 A 1
ATOM   4100 N N   . TYR A 1 548 ? -19.155 16.990 15.003 1.00  89.64 0 A 1
ATOM   4101 C CA  . TYR A 1 548 ? -18.257 15.902 15.341 1.00  90.42 0 A 1
ATOM   4102 C C   . TYR A 1 548 ? -18.100 15.793 16.860 1.00  90.45 0 A 1
ATOM   4103 O O   . TYR A 1 548 ? -17.696 16.739 17.535 1.00  87.85 0 A 1
ATOM   4104 C CB  . TYR A 1 548 ? -16.927 16.081 14.614 1.00  89.77 0 A 1
ATOM   4105 C CG  . TYR A 1 548 ? -17.089 16.114 13.116 1.00  89.90 0 A 1
ATOM   4106 C CD1 . TYR A 1 548 ? -17.321 14.924 12.398 1.00  85.12 0 A 1
ATOM   4107 C CD2 . TYR A 1 548 ? -17.071 17.345 12.421 1.00  85.71 0 A 1
ATOM   4108 C CE1 . TYR A 1 548 ? -17.544 14.956 11.015 1.00  83.43 0 A 1
ATOM   4109 C CE2 . TYR A 1 548 ? -17.298 17.385 11.035 1.00  83.12 0 A 1
ATOM   4110 C CZ  . TYR A 1 548 ? -17.542 16.188 10.336 1.00  84.42 0 A 1
ATOM   4111 O OH  . TYR A 1 548 ? -17.793 16.229  8.991 1.00  82.12 0 A 1
ATOM   4112 N N   . TYR A 1 549 ? -18.464 14.619 17.419 1.00  90.78 0 A 1
ATOM   4113 C CA  . TYR A 1 549 ? -18.295 14.308 18.836 1.00  89.88 0 A 1
ATOM   4114 C C   . TYR A 1 549 ? -16.889 13.774 19.111 1.00  90.98 0 A 1
ATOM   4115 O O   . TYR A 1 549 ? -16.157 13.404 18.193 1.00  89.30 0 A 1
ATOM   4116 C CB  . TYR A 1 549 ? -19.406 13.341 19.281 1.00  85.90 0 A 1
ATOM   4117 C CG  . TYR A 1 549 ? -19.429 12.032 18.534 1.00  78.46 0 A 1
ATOM   4118 C CD1 . TYR A 1 549 ? -20.172 11.908 17.335 1.00  70.10 0 A 1
ATOM   4119 C CD2 . TYR A 1 549 ? -18.702 10.924 19.005 1.00  71.95 0 A 1
ATOM   4120 C CE1 . TYR A 1 549 ? -20.169 10.705 16.614 1.00  62.80 0 A 1
ATOM   4121 C CE2 . TYR A 1 549 ? -18.689  9.712 18.290 1.00  63.06 0 A 1
ATOM   4122 C CZ  . TYR A 1 549 ? -19.420  9.607 17.099 1.00  62.95 0 A 1
ATOM   4123 O OH  . TYR A 1 549 ? -19.397  8.440 16.397 1.00  56.39 0 A 1
ATOM   4124 N N   . VAL A 1 550 ? -16.503 13.725 20.387 1.00  89.52 0 A 1
ATOM   4125 C CA  . VAL A 1 550 ? -15.197 13.224 20.823 1.00  89.18 0 A 1
ATOM   4126 C C   . VAL A 1 550 ? -15.012 11.778 20.351 1.00  88.27 0 A 1
ATOM   4127 O O   . VAL A 1 550 ? -15.915 10.964 20.511 1.00  83.94 0 A 1
ATOM   4128 C CB  . VAL A 1 550 ? -15.040 13.328 22.351 1.00  87.07 0 A 1
ATOM   4129 C CG1 . VAL A 1 550 ? -13.683 12.805 22.834 1.00  79.90 0 A 1
ATOM   4130 C CG2 . VAL A 1 550 ? -15.149 14.797 22.806 1.00  81.69 0 A 1
ATOM   4131 N N   . ASP A 1 551 ? -13.843 11.484 19.783 1.00  85.82 0 A 1
ATOM   4132 C CA  . ASP A 1 551 ? -13.454 10.181 19.237 1.00  86.14 0 A 1
ATOM   4133 C C   . ASP A 1 551 ? -14.356  9.654 18.106 1.00  88.03 0 A 1
ATOM   4134 O O   . ASP A 1 551 ? -14.497  8.446 17.910 1.00  83.79 0 A 1
ATOM   4135 C CB  . ASP A 1 551 ? -13.189  9.164 20.354 1.00  81.08 0 A 1
ATOM   4136 C CG  . ASP A 1 551 ? -12.058  9.604 21.288 1.00  76.42 0 A 1
ATOM   4137 O OD1 . ASP A 1 551 ? -11.029 10.102 20.755 1.00  70.37 0 A 1
ATOM   4138 O OD2 . ASP A 1 551 ? -12.212  9.432 22.517 1.00  69.85 -1 A 1
ATOM   4139 N N   . THR A 1 552 ? -14.934 10.555 17.320 1.00  91.56 0 A 1
ATOM   4140 C CA  . THR A 1 552 ? -15.543 10.188 16.036 1.00  91.90 0 A 1
ATOM   4141 C C   . THR A 1 552 ? -14.565  9.358 15.192 1.00  93.28 0 A 1
ATOM   4142 O O   . THR A 1 552 ? -13.380  9.710 15.107 1.00  91.91 0 A 1
ATOM   4143 C CB  . THR A 1 552 ? -15.973 11.449 15.265 1.00  89.21 0 A 1
ATOM   4144 C CG2 . THR A 1 552 ? -16.313 11.220 13.810 1.00  75.14 0 A 1
ATOM   4145 O OG1 . THR A 1 552 ? -17.141 11.968 15.846 1.00  76.54 0 A 1
ATOM   4146 N N   . PRO A 1 553 ? -15.031  8.268 14.529 1.00  93.52 0 A 1
ATOM   4147 C CA  . PRO A 1 553 ? -14.152  7.348 13.809 1.00  93.66 0 A 1
ATOM   4148 C C   . PRO A 1 553 ? -13.607  7.882 12.482 1.00  94.24 0 A 1
ATOM   4149 O O   . PRO A 1 553 ? -12.811  7.199 11.837 1.00  92.85 0 A 1
ATOM   4150 C CB  . PRO A 1 553 ? -15.014  6.094 13.615 1.00  92.13 0 A 1
ATOM   4151 C CG  . PRO A 1 553 ? -16.428  6.652 13.514 1.00  90.15 0 A 1
ATOM   4152 C CD  . PRO A 1 553 ? -16.400  7.788 14.526 1.00  92.23 0 A 1
ATOM   4153 N N   . LEU A 1 554 ? -14.005  9.074 12.053 1.00  94.42 0 A 1
ATOM   4154 C CA  . LEU A 1 554 ? -13.685  9.663 10.756 1.00  94.84 0 A 1
ATOM   4155 C C   . LEU A 1 554 ? -12.167  9.690 10.494 1.00  94.91 0 A 1
ATOM   4156 O O   . LEU A 1 554 ? -11.402 10.278 11.258 1.00  94.37 0 A 1
ATOM   4157 C CB  . LEU A 1 554 ? -14.290 11.077 10.697 1.00  94.41 0 A 1
ATOM   4158 C CG  . LEU A 1 554 ? -14.203 11.755  9.314 1.00  93.81 0 A 1
ATOM   4159 C CD1 . LEU A 1 554 ? -15.133 11.088  8.300 1.00  92.04 0 A 1
ATOM   4160 C CD2 . LEU A 1 554 ? -14.616 13.226  9.441 1.00  91.33 0 A 1
ATOM   4161 N N   . ARG A 1 555 ? -11.766  9.058  9.388 1.00  94.29 0 A 1
ATOM   4162 C CA  . ARG A 1 555 ? -10.365  8.998  8.930 1.00  93.97 0 A 1
ATOM   4163 C C   . ARG A 1 555 ? -10.101  9.881  7.719 1.00  94.07 0 A 1
ATOM   4164 O O   . ARG A 1 555 ? -9.044 10.497  7.645 1.00  93.11 0 A 1
ATOM   4165 C CB  . ARG A 1 555 ? -9.976  7.555  8.601 1.00  92.29 0 A 1
ATOM   4166 C CG  . ARG A 1 555 ? -10.031  6.639  9.822 1.00  84.43 0 A 1
ATOM   4167 C CD  . ARG A 1 555 ? -9.535  5.247  9.430 1.00  82.73 0 A 1
ATOM   4168 N NE  . ARG A 1 555 ? -9.674  4.301 10.538 1.00  74.75 0 A 1
ATOM   4169 C CZ  . ARG A 1 555 ? -9.370  3.012 10.498 1.00  68.70 0 A 1
ATOM   4170 N NH1 . ARG A 1 555 ? -8.840  2.470  9.434 1.00  63.66 1 A 1
ATOM   4171 N NH2 . ARG A 1 555 ? -9.605  2.243 11.527 1.00  60.05 0 A 1
ATOM   4172 N N   . SER A 1 556 ? -11.049  9.910  6.783 1.00  94.32 0 A 1
ATOM   4173 C CA  . SER A 1 556 ? -10.931 10.697  5.566 1.00  94.24 0 A 1
ATOM   4174 C C   . SER A 1 556 ? -12.207 11.505  5.310 1.00  94.42 0 A 1
ATOM   4175 O O   . SER A 1 556 ? -13.315 10.970  5.380 1.00  93.62 0 A 1
ATOM   4176 C CB  . SER A 1 556 ? -10.607  9.804  4.369 1.00  92.93 0 A 1
ATOM   4177 O OG  . SER A 1 556 ? -10.517 10.604  3.209 1.00  86.38 0 A 1
ATOM   4178 N N   . PHE A 1 557 ? -12.021 12.774  5.017 1.00  95.49 0 A 1
ATOM   4179 C CA  . PHE A 1 557 ? -13.084 13.717  4.709 1.00  95.67 0 A 1
ATOM   4180 C C   . PHE A 1 557 ? -12.671 14.570  3.504 1.00  95.80 0 A 1
ATOM   4181 O O   . PHE A 1 557 ? -11.745 15.379  3.617 1.00  95.32 0 A 1
ATOM   4182 C CB  . PHE A 1 557 ? -13.346 14.568  5.953 1.00  95.38 0 A 1
ATOM   4183 C CG  . PHE A 1 557 ? -14.506 15.527  5.808 1.00  95.60 0 A 1
ATOM   4184 C CD1 . PHE A 1 557 ? -14.285 16.866  5.424 1.00  93.54 0 A 1
ATOM   4185 C CD2 . PHE A 1 557 ? -15.809 15.090  6.077 1.00  93.38 0 A 1
ATOM   4186 C CE1 . PHE A 1 557 ? -15.372 17.753  5.312 1.00  92.28 0 A 1
ATOM   4187 C CE2 . PHE A 1 557 ? -16.898 15.976  5.969 1.00  92.17 0 A 1
ATOM   4188 C CZ  . PHE A 1 557 ? -16.678 17.308  5.585 1.00  92.85 0 A 1
ATOM   4189 N N   . ASP A 1 558 ? -13.357 14.396  2.380 1.00  96.25 0 A 1
ATOM   4190 C CA  . ASP A 1 558 ? -13.120 15.167  1.166 1.00  96.38 0 A 1
ATOM   4191 C C   . ASP A 1 558 ? -14.428 15.781  0.658 1.00  96.69 0 A 1
ATOM   4192 O O   . ASP A 1 558 ? -15.356 15.080  0.247 1.00  96.09 0 A 1
ATOM   4193 C CB  . ASP A 1 558 ? -12.425 14.299  0.106 1.00  95.72 0 A 1
ATOM   4194 C CG  . ASP A 1 558 ? -11.982 15.090 -1.133 1.00  94.94 0 A 1
ATOM   4195 O OD1 . ASP A 1 558 ? -12.239 16.317 -1.211 1.00  92.63 0 A 1
ATOM   4196 O OD2 . ASP A 1 558 ? -11.352 14.475 -2.017 1.00  91.29 -1 A 1
ATOM   4197 N N   . VAL A 1 559 ? -14.497 17.092  0.704 1.00  97.03 0 A 1
ATOM   4198 C CA  . VAL A 1 559 ? -15.603 17.891  0.169 1.00  97.29 0 A 1
ATOM   4199 C C   . VAL A 1 559 ? -15.092 18.946 -0.812 1.00  97.58 0 A 1
ATOM   4200 O O   . VAL A 1 559 ? -15.751 19.961 -1.035 1.00  96.74 0 A 1
ATOM   4201 C CB  . VAL A 1 559 ? -16.478 18.491  1.285 1.00  96.70 0 A 1
ATOM   4202 C CG1 . VAL A 1 559 ? -17.124 17.412  2.153 1.00  94.63 0 A 1
ATOM   4203 C CG2 . VAL A 1 559 ? -15.687 19.439  2.194 1.00  94.54 0 A 1
ATOM   4204 N N   . GLY A 1 560 ? -13.922 18.725 -1.386 1.00  97.30 0 A 1
ATOM   4205 C CA  . GLY A 1 560 ? -13.310 19.614 -2.357 1.00  97.33 0 A 1
ATOM   4206 C C   . GLY A 1 560 ? -14.181 19.849 -3.601 1.00  97.47 0 A 1
ATOM   4207 O O   . GLY A 1 560 ? -15.060 19.056 -3.920 1.00  96.64 0 A 1
ATOM   4208 N N   . TYR A 1 561 ? -13.947 20.943 -4.295 1.00  97.45 0 A 1
ATOM   4209 C CA  . TYR A 1 561 ? -14.717 21.325 -5.487 1.00  97.42 0 A 1
ATOM   4210 C C   . TYR A 1 561 ? -16.242 21.329 -5.261 1.00  97.59 0 A 1
ATOM   4211 O O   . TYR A 1 561 ? -17.002 20.638 -5.937 1.00  96.19 0 A 1
ATOM   4212 C CB  . TYR A 1 561 ? -14.302 20.485 -6.698 1.00  96.69 0 A 1
ATOM   4213 C CG  . TYR A 1 561 ? -12.991 20.890 -7.325 1.00  96.02 0 A 1
ATOM   4214 C CD1 . TYR A 1 561 ? -12.968 21.887 -8.317 1.00  93.67 0 A 1
ATOM   4215 C CD2 . TYR A 1 561 ? -11.796 20.251 -6.951 1.00  93.71 0 A 1
ATOM   4216 C CE1 . TYR A 1 561 ? -11.765 22.234 -8.954 1.00  92.62 0 A 1
ATOM   4217 C CE2 . TYR A 1 561 ? -10.589 20.595 -7.582 1.00  92.65 0 A 1
ATOM   4218 C CZ  . TYR A 1 561 ? -10.575 21.582 -8.589 1.00  92.75 0 A 1
ATOM   4219 O OH  . TYR A 1 561 ? -9.403 21.907 -9.216 1.00  90.67 0 A 1
ATOM   4220 N N   . ASN A 1 562 ? -16.695 22.138 -4.325 1.00  97.40 0 A 1
ATOM   4221 C CA  . ASN A 1 562 ? -18.099 22.408 -4.067 1.00  97.81 0 A 1
ATOM   4222 C C   . ASN A 1 562 ? -18.338 23.927 -3.951 1.00  97.79 0 A 1
ATOM   4223 O O   . ASN A 1 562 ? -17.487 24.740 -4.330 1.00  95.60 0 A 1
ATOM   4224 C CB  . ASN A 1 562 ? -18.537 21.593 -2.829 1.00  97.69 0 A 1
ATOM   4225 C CG  . ASN A 1 562 ? -18.918 20.174 -3.175 1.00  97.83 0 A 1
ATOM   4226 N ND2 . ASN A 1 562 ? -18.096 19.206 -2.849 1.00  94.66 0 A 1
ATOM   4227 O OD1 . ASN A 1 562 ? -19.980 19.926 -3.725 1.00  94.28 0 A 1
ATOM   4228 N N   . ARG A 1 563 ? -19.475 24.322 -3.426 1.00  98.04 0 A 1
ATOM   4229 C CA  . ARG A 1 563 ? -19.836 25.733 -3.165 1.00  97.81 0 A 1
ATOM   4230 C C   . ARG A 1 563 ? -19.959 26.028 -1.671 1.00  98.07 0 A 1
ATOM   4231 O O   . ARG A 1 563 ? -20.738 26.885 -1.254 1.00  96.46 0 A 1
ATOM   4232 C CB  . ARG A 1 563 ? -21.109 26.102 -3.932 1.00  96.76 0 A 1
ATOM   4233 C CG  . ARG A 1 563 ? -20.975 25.841 -5.437 1.00  93.34 0 A 1
ATOM   4234 C CD  . ARG A 1 563 ? -22.256 26.277 -6.140 1.00  89.18 0 A 1
ATOM   4235 N NE  . ARG A 1 563 ? -22.228 25.892 -7.556 1.00  78.54 0 A 1
ATOM   4236 C CZ  . ARG A 1 563 ? -23.155 26.174 -8.447 1.00  70.08 0 A 1
ATOM   4237 N NH1 . ARG A 1 563 ? -24.191 26.916 -8.159 1.00  63.59 1 A 1
ATOM   4238 N NH2 . ARG A 1 563 ? -23.046 25.699 -9.651 1.00  61.18 0 A 1
ATOM   4239 N N   . LEU A 1 564 ? -19.209 25.286 -0.863 1.00  97.78 0 A 1
ATOM   4240 C CA  . LEU A 1 564 ? -19.269 25.385  0.585 1.00  97.70 0 A 1
ATOM   4241 C C   . LEU A 1 564 ? -18.694 26.718  1.074 1.00  97.64 0 A 1
ATOM   4242 O O   . LEU A 1 564 ? -17.690 27.220  0.551 1.00  96.49 0 A 1
ATOM   4243 C CB  . LEU A 1 564 ? -18.551 24.194  1.236 1.00  97.44 0 A 1
ATOM   4244 C CG  . LEU A 1 564 ? -19.148 22.837  0.858 1.00  97.02 0 A 1
ATOM   4245 C CD1 . LEU A 1 564 ? -18.228 21.715  1.352 1.00  95.83 0 A 1
ATOM   4246 C CD2 . LEU A 1 564 ? -20.536 22.618  1.471 1.00  95.29 0 A 1
ATOM   4247 N N   . THR A 1 565 ? -19.337 27.279  2.074 1.00  97.63 0 A 1
ATOM   4248 C CA  . THR A 1 565 ? -18.991 28.573  2.666 1.00  97.26 0 A 1
ATOM   4249 C C   . THR A 1 565 ? -18.902 28.474  4.186 1.00  96.62 0 A 1
ATOM   4250 O O   . THR A 1 565 ? -19.085 27.400  4.782 1.00  93.46 0 A 1
ATOM   4251 C CB  . THR A 1 565 ? -20.000 29.652  2.231 1.00  95.96 0 A 1
ATOM   4252 C CG2 . THR A 1 565 ? -20.030 29.902  0.728 1.00  89.25 0 A 1
ATOM   4253 O OG1 . THR A 1 565 ? -21.306 29.320  2.640 1.00  89.82 0 A 1
ATOM   4254 N N   . GLY A 1 566 ? -18.637 29.591  4.841 1.00  96.21 0 A 1
ATOM   4255 C CA  . GLY A 1 566 ? -18.515 29.630  6.295 1.00  95.95 0 A 1
ATOM   4256 C C   . GLY A 1 566 ? -17.108 29.293  6.767 1.00  96.73 0 A 1
ATOM   4257 O O   . GLY A 1 566 ? -16.124 29.593  6.096 1.00  94.94 0 A 1
ATOM   4258 N N   . LYS A 1 567 ? -17.018 28.716  7.958 1.00  96.65 0 A 1
ATOM   4259 C CA  . LYS A 1 567 ? -15.752 28.373  8.607 1.00  96.59 0 A 1
ATOM   4260 C C   . LYS A 1 567 ? -15.518 26.872  8.587 1.00  96.65 0 A 1
ATOM   4261 O O   . LYS A 1 567 ? -16.462 26.094  8.575 1.00  94.58 0 A 1
ATOM   4262 C CB  . LYS A 1 567 ? -15.731 28.906 10.044 1.00  95.15 0 A 1
ATOM   4263 C CG  . LYS A 1 567 ? -15.734 30.440 10.077 1.00  90.24 0 A 1
ATOM   4264 C CD  . LYS A 1 567 ? -15.488 30.940 11.501 1.00  83.16 0 A 1
ATOM   4265 C CE  . LYS A 1 567 ? -15.379 32.454 11.479 1.00  74.49 0 A 1
ATOM   4266 N NZ  . LYS A 1 567 ? -14.947 32.977 12.801 1.00  64.21 1 A 1
ATOM   4267 N N   . LEU A 1 568 ? -14.257 26.473  8.671 1.00  96.29 0 A 1
ATOM   4268 C CA  . LEU A 1 568 ? -13.909 25.083  8.924 1.00  96.18 0 A 1
ATOM   4269 C C   . LEU A 1 568 ? -14.412 24.670 10.327 1.00  95.97 0 A 1
ATOM   4270 O O   . LEU A 1 568 ? -14.162 25.401 11.297 1.00  94.16 0 A 1
ATOM   4271 C CB  . LEU A 1 568 ? -12.383 24.921  8.773 1.00  94.61 0 A 1
ATOM   4272 C CG  . LEU A 1 568 ? -11.942 23.451  8.673 1.00  91.15 0 A 1
ATOM   4273 C CD1 . LEU A 1 568 ? -12.337 22.833  7.333 1.00  88.26 0 A 1
ATOM   4274 C CD2 . LEU A 1 568 ? -10.418 23.373  8.779 1.00  87.83 0 A 1
ATOM   4275 N N   . PRO A 1 569 ? -15.107 23.518 10.466 1.00  95.98 0 A 1
ATOM   4276 C CA  . PRO A 1 569 ? -15.699 23.099 11.735 1.00  95.37 0 A 1
ATOM   4277 C C   . PRO A 1 569 ? -14.665 22.991 12.862 1.00  95.46 0 A 1
ATOM   4278 O O   . PRO A 1 569 ? -13.671 22.270 12.745 1.00  94.25 0 A 1
ATOM   4279 C CB  . PRO A 1 569 ? -16.359 21.750 11.460 1.00  93.68 0 A 1
ATOM   4280 C CG  . PRO A 1 569 ? -16.696 21.816  9.974 1.00  90.94 0 A 1
ATOM   4281 C CD  . PRO A 1 569 ? -15.537 22.625  9.397 1.00  94.32 0 A 1
ATOM   4282 N N   . ARG A 1 570 ? -14.907 23.673 13.981 1.00  95.19 0 A 1
ATOM   4283 C CA  . ARG A 1 570 ? -14.031 23.569 15.158 1.00  94.95 0 A 1
ATOM   4284 C C   . ARG A 1 570 ? -14.104 22.193 15.815 1.00  94.97 0 A 1
ATOM   4285 O O   . ARG A 1 570 ? -13.109 21.751 16.381 1.00  92.66 0 A 1
ATOM   4286 C CB  . ARG A 1 570 ? -14.327 24.686 16.162 1.00  93.61 0 A 1
ATOM   4287 C CG  . ARG A 1 570 ? -13.957 26.092 15.651 1.00  82.50 0 A 1
ATOM   4288 C CD  . ARG A 1 570 ? -12.436 26.277 15.499 1.00  74.28 0 A 1
ATOM   4289 N NE  . ARG A 1 570 ? -12.077 27.650 15.074 1.00  66.33 0 A 1
ATOM   4290 C CZ  . ARG A 1 570 ? -11.642 28.016 13.866 1.00  57.49 0 A 1
ATOM   4291 N NH1 . ARG A 1 570 ? -11.434 27.166 12.917 1.00  49.67 1 A 1
ATOM   4292 N NH2 . ARG A 1 570 ? -11.415 29.255 13.583 1.00  52.14 0 A 1
ATOM   4293 N N   . SER A 1 571 ? -15.235 21.480 15.695 1.00  94.95 0 A 1
ATOM   4294 C CA  . SER A 1 571 ? -15.394 20.121 16.216 1.00  94.59 0 A 1
ATOM   4295 C C   . SER A 1 571 ? -14.524 19.076 15.511 1.00  94.81 0 A 1
ATOM   4296 O O   . SER A 1 571 ? -14.341 17.995 16.061 1.00  93.36 0 A 1
ATOM   4297 C CB  . SER A 1 571 ? -16.859 19.696 16.194 1.00  92.91 0 A 1
ATOM   4298 O OG  . SER A 1 571 ? -17.338 19.588 14.871 1.00  88.70 0 A 1
ATOM   4299 N N   . LEU A 1 572 ? -13.882 19.397 14.372 1.00  94.71 0 A 1
ATOM   4300 C CA  . LEU A 1 572 ? -12.884 18.514 13.753 1.00  94.80 0 A 1
ATOM   4301 C C   . LEU A 1 572 ? -11.718 18.174 14.700 1.00  94.96 0 A 1
ATOM   4302 O O   . LEU A 1 572 ? -11.077 17.148 14.527 1.00  93.75 0 A 1
ATOM   4303 C CB  . LEU A 1 572 ? -12.332 19.158 12.468 1.00  94.36 0 A 1
ATOM   4304 C CG  . LEU A 1 572 ? -13.304 19.179 11.276 1.00  93.20 0 A 1
ATOM   4305 C CD1 . LEU A 1 572 ? -12.673 19.973 10.140 1.00  91.43 0 A 1
ATOM   4306 C CD2 . LEU A 1 572 ? -13.611 17.774 10.758 1.00  90.96 0 A 1
ATOM   4307 N N   . ILE A 1 573 ? -11.481 18.977 15.743 1.00  94.90 0 A 1
ATOM   4308 C CA  . ILE A 1 573 ? -10.506 18.657 16.795 1.00  94.70 0 A 1
ATOM   4309 C C   . ILE A 1 573 ? -10.848 17.356 17.545 1.00  94.71 0 A 1
ATOM   4310 O O   . ILE A 1 573 ? -9.956 16.732 18.126 1.00  92.82 0 A 1
ATOM   4311 C CB  . ILE A 1 573 ? -10.367 19.847 17.760 1.00  93.36 0 A 1
ATOM   4312 C CG1 . ILE A 1 573 ? -9.063 19.738 18.566 1.00  83.67 0 A 1
ATOM   4313 C CG2 . ILE A 1 573 ? -11.594 19.988 18.690 1.00  82.21 0 A 1
ATOM   4314 C CD1 . ILE A 1 573 ? -8.746 20.988 19.399 1.00  75.87 0 A 1
ATOM   4315 N N   . ASN A 1 574 ? -12.109 16.924 17.518 1.00  94.82 0 A 1
ATOM   4316 C CA  . ASN A 1 574 ? -12.570 15.693 18.146 1.00  94.63 0 A 1
ATOM   4317 C C   . ASN A 1 574 ? -12.318 14.448 17.279 1.00  94.58 0 A 1
ATOM   4318 O O   . ASN A 1 574 ? -12.434 13.331 17.780 1.00  92.47 0 A 1
ATOM   4319 C CB  . ASN A 1 574 ? -14.065 15.836 18.465 1.00  94.00 0 A 1
ATOM   4320 C CG  . ASN A 1 574 ? -14.381 16.956 19.442 1.00  93.24 0 A 1
ATOM   4321 N ND2 . ASN A 1 574 ? -15.549 17.547 19.314 1.00  86.41 0 A 1
ATOM   4322 O OD1 . ASN A 1 574 ? -13.619 17.300 20.333 1.00  87.28 0 A 1
ATOM   4323 N N   . CYS A 1 575 ? -11.964 14.604 16.009 1.00  94.88 0 A 1
ATOM   4324 C CA  . CYS A 1 575 ? -11.731 13.502 15.082 1.00  94.61 0 A 1
ATOM   4325 C C   . CYS A 1 575 ? -10.313 12.930 15.254 1.00  94.86 0 A 1
ATOM   4326 O O   . CYS A 1 575 ? -9.467 13.063 14.374 1.00  93.51 0 A 1
ATOM   4327 C CB  . CYS A 1 575 ? -12.007 13.965 13.646 1.00  93.83 0 A 1
ATOM   4328 S SG  . CYS A 1 575 ? -13.691 14.620 13.458 1.00  91.92 0 A 1
ATOM   4329 N N   . SER A 1 576 ? -10.056 12.285 16.386 1.00  94.19 0 A 1
ATOM   4330 C CA  . SER A 1 576 ? -8.717 11.791 16.754 1.00  93.37 0 A 1
ATOM   4331 C C   . SER A 1 576 ? -8.118 10.762 15.777 1.00  93.32 0 A 1
ATOM   4332 O O   . SER A 1 576 ? -6.908 10.514 15.792 1.00  91.24 0 A 1
ATOM   4333 C CB  . SER A 1 576 ? -8.772 11.200 18.168 1.00  91.63 0 A 1
ATOM   4334 O OG  . SER A 1 576 ? -9.706 10.137 18.231 1.00  83.07 0 A 1
ATOM   4335 N N   . ALA A 1 577 ? -8.942 10.162 14.906 1.00  93.96 0 A 1
ATOM   4336 C CA  . ALA A 1 577 ? -8.521  9.221 13.875 1.00  93.82 0 A 1
ATOM   4337 C C   . ALA A 1 577 ? -8.255  9.872 12.501 1.00  94.19 0 A 1
ATOM   4338 O O   . ALA A 1 577 ? -7.816  9.166 11.589 1.00  93.00 0 A 1
ATOM   4339 C CB  . ALA A 1 577 ? -9.567  8.103 13.788 1.00  93.25 0 A 1
ATOM   4340 N N   . LEU A 1 578 ? -8.511 11.168 12.331 1.00  94.72 0 A 1
ATOM   4341 C CA  . LEU A 1 578 ? -8.448 11.863 11.048 1.00  95.00 0 A 1
ATOM   4342 C C   . LEU A 1 578 ? -7.022 11.849 10.481 1.00  94.72 0 A 1
ATOM   4343 O O   . LEU A 1 578 ? -6.071 12.261 11.147 1.00  93.99 0 A 1
ATOM   4344 C CB  . LEU A 1 578 ? -8.997 13.291 11.213 1.00  95.22 0 A 1
ATOM   4345 C CG  . LEU A 1 578 ? -9.278 14.033  9.888 1.00  94.76 0 A 1
ATOM   4346 C CD1 . LEU A 1 578 ? -10.455 13.419  9.131 1.00  93.28 0 A 1
ATOM   4347 C CD2 . LEU A 1 578 ? -9.649 15.488 10.191 1.00  92.70 0 A 1
ATOM   4348 N N   . GLN A 1 579 ? -6.909 11.379  9.243 1.00  93.29 0 A 1
ATOM   4349 C CA  . GLN A 1 579 ? -5.654 11.268  8.495 1.00  92.53 0 A 1
ATOM   4350 C C   . GLN A 1 579 ? -5.645 12.162  7.252 1.00  92.88 0 A 1
ATOM   4351 O O   . GLN A 1 579 ? -4.598 12.691  6.901 1.00  92.12 0 A 1
ATOM   4352 C CB  . GLN A 1 579 ? -5.432  9.804  8.093 1.00  90.52 0 A 1
ATOM   4353 C CG  . GLN A 1 579 ? -5.242  8.868  9.284 1.00  86.40 0 A 1
ATOM   4354 C CD  . GLN A 1 579 ? -5.051  7.401  8.882 1.00  84.71 0 A 1
ATOM   4355 N NE2 . GLN A 1 579 ? -4.836  6.513  9.823 1.00  74.67 0 A 1
ATOM   4356 O OE1 . GLN A 1 579 ? -5.109  7.024  7.732 1.00  78.14 0 A 1
ATOM   4357 N N   . PHE A 1 580 ? -6.799 12.318  6.614 1.00  94.09 0 A 1
ATOM   4358 C CA  . PHE A 1 580 ? -6.966 13.082  5.385 1.00  94.39 0 A 1
ATOM   4359 C C   . PHE A 1 580 ? -8.113 14.091  5.536 1.00  94.78 0 A 1
ATOM   4360 O O   . PHE A 1 580 ? -9.231 13.713  5.899 1.00  94.49 0 A 1
ATOM   4361 C CB  . PHE A 1 580 ? -7.209 12.097  4.233 1.00  93.61 0 A 1
ATOM   4362 C CG  . PHE A 1 580 ? -7.269 12.717  2.859 1.00  93.56 0 A 1
ATOM   4363 C CD1 . PHE A 1 580 ? -8.400 13.449  2.439 1.00  92.17 0 A 1
ATOM   4364 C CD2 . PHE A 1 580 ? -6.198 12.538  1.964 1.00  91.93 0 A 1
ATOM   4365 C CE1 . PHE A 1 580 ? -8.457 14.002  1.149 1.00  91.02 0 A 1
ATOM   4366 C CE2 . PHE A 1 580 ? -6.262 13.076  0.665 1.00  90.82 0 A 1
ATOM   4367 C CZ  . PHE A 1 580 ? -7.386 13.818  0.257 1.00  90.79 0 A 1
ATOM   4368 N N   . LEU A 1 581 ? -7.843 15.346  5.247 1.00  95.73 0 A 1
ATOM   4369 C CA  . LEU A 1 581 ? -8.837 16.412  5.242 1.00  96.25 0 A 1
ATOM   4370 C C   . LEU A 1 581 ? -8.664 17.270  3.983 1.00  96.28 0 A 1
ATOM   4371 O O   . LEU A 1 581 ? -7.657 17.974  3.860 1.00  95.65 0 A 1
ATOM   4372 C CB  . LEU A 1 581 ? -8.698 17.240  6.525 1.00  96.27 0 A 1
ATOM   4373 C CG  . LEU A 1 581 ? -9.656 18.449  6.604 1.00  95.72 0 A 1
ATOM   4374 C CD1 . LEU A 1 581 ? -11.124 18.041  6.612 1.00  92.96 0 A 1
ATOM   4375 C CD2 . LEU A 1 581 ? -9.390 19.226  7.898 1.00  92.30 0 A 1
ATOM   4376 N N   . SER A 1 582 ? -9.671 17.256  3.109 1.00  96.86 0 A 1
ATOM   4377 C CA  . SER A 1 582 ? -9.718 18.113  1.933 1.00  96.85 0 A 1
ATOM   4378 C C   . SER A 1 582 ? -10.995 18.947  1.888 1.00  97.13 0 A 1
ATOM   4379 O O   . SER A 1 582 ? -12.107 18.434  1.992 1.00  96.59 0 A 1
ATOM   4380 C CB  . SER A 1 582 ? -9.572 17.308  0.640 1.00  95.69 0 A 1
ATOM   4381 O OG  . SER A 1 582 ? -9.406 18.243 -0.403 1.00  86.47 0 A 1
ATOM   4382 N N   . VAL A 1 583 ? -10.802 20.240  1.742 1.00  97.30 0 A 1
ATOM   4383 C CA  . VAL A 1 583 ? -11.866 21.228  1.540 1.00  97.54 0 A 1
ATOM   4384 C C   . VAL A 1 583 ? -11.495 22.205  0.422 1.00  97.63 0 A 1
ATOM   4385 O O   . VAL A 1 583 ? -12.016 23.319  0.367 1.00  96.40 0 A 1
ATOM   4386 C CB  . VAL A 1 583 ? -12.224 21.965  2.855 1.00  96.76 0 A 1
ATOM   4387 C CG1 . VAL A 1 583 ? -12.644 21.018  3.979 1.00  94.07 0 A 1
ATOM   4388 C CG2 . VAL A 1 583 ? -11.049 22.818  3.375 1.00  93.99 0 A 1
ATOM   4389 N N   . ASP A 1 584 ? -10.574 21.815 -0.449 1.00  97.18 0 A 1
ATOM   4390 C CA  . ASP A 1 584 ? -10.064 22.652 -1.529 1.00  96.87 0 A 1
ATOM   4391 C C   . ASP A 1 584 ? -11.163 23.080 -2.514 1.00  97.23 0 A 1
ATOM   4392 O O   . ASP A 1 584 ? -12.206 22.440 -2.632 1.00  96.42 0 A 1
ATOM   4393 C CB  . ASP A 1 584 ? -8.892 21.943 -2.235 1.00  95.60 0 A 1
ATOM   4394 C CG  . ASP A 1 584 ? -9.331 20.671 -2.964 1.00  94.92 0 A 1
ATOM   4395 O OD1 . ASP A 1 584 ? -9.757 19.712 -2.290 1.00  91.46 0 A 1
ATOM   4396 O OD2 . ASP A 1 584 ? -9.271 20.645 -4.213 1.00  90.24 -1 A 1
ATOM   4397 N N   . HIS A 1 585 ? -10.944 24.189 -3.213 1.00  97.29 0 A 1
ATOM   4398 C CA  . HIS A 1 585 ? -11.868 24.698 -4.225 1.00  97.20 0 A 1
ATOM   4399 C C   . HIS A 1 585 ? -13.300 24.912 -3.700 1.00  97.57 0 A 1
ATOM   4400 O O   . HIS A 1 585 ? -14.291 24.422 -4.251 1.00  96.57 0 A 1
ATOM   4401 C CB  . HIS A 1 585 ? -11.793 23.842 -5.489 1.00  96.38 0 A 1
ATOM   4402 C CG  . HIS A 1 585 ? -10.420 23.798 -6.110 1.00  95.46 0 A 1
ATOM   4403 C CD2 . HIS A 1 585 ? -9.982 24.506 -7.200 1.00  88.87 0 A 1
ATOM   4404 N ND1 . HIS A 1 585 ? -9.353 23.053 -5.670 1.00  86.26 0 A 1
ATOM   4405 C CE1 . HIS A 1 585 ? -8.307 23.306 -6.472 1.00  89.73 0 A 1
ATOM   4406 N NE2 . HIS A 1 585 ? -8.648 24.177 -7.421 1.00  91.45 0 A 1
ATOM   4407 N N   . ASN A 1 586 ? -13.412 25.679 -2.624 1.00  96.81 0 A 1
ATOM   4408 C CA  . ASN A 1 586 ? -14.667 26.112 -2.026 1.00  97.38 0 A 1
ATOM   4409 C C   . ASN A 1 586 ? -14.647 27.628 -1.752 1.00  97.06 0 A 1
ATOM   4410 O O   . ASN A 1 586 ? -13.750 28.352 -2.206 1.00  91.53 0 A 1
ATOM   4411 C CB  . ASN A 1 586 ? -14.921 25.252 -0.766 1.00  96.97 0 A 1
ATOM   4412 C CG  . ASN A 1 586 ? -15.594 23.926 -1.085 1.00  97.51 0 A 1
ATOM   4413 N ND2 . ASN A 1 586 ? -14.875 22.826 -1.024 1.00  94.04 0 A 1
ATOM   4414 O OD1 . ASN A 1 586 ? -16.788 23.879 -1.353 1.00  93.82 0 A 1
ATOM   4415 N N   . GLY A 1 587 ? -15.607 28.124 -1.017 1.00  97.63 0 A 1
ATOM   4416 C CA  . GLY A 1 587 ? -15.679 29.514 -0.541 1.00  97.28 0 A 1
ATOM   4417 C C   . GLY A 1 587 ? -15.435 29.646  0.966 1.00  97.57 0 A 1
ATOM   4418 O O   . GLY A 1 587 ? -16.033 30.524  1.605 1.00  95.27 0 A 1
ATOM   4419 N N   . ILE A 1 588 ? -14.638 28.777  1.548 1.00  97.74 0 A 1
ATOM   4420 C CA  . ILE A 1 588 ? -14.389 28.767  3.001 1.00  97.67 0 A 1
ATOM   4421 C C   . ILE A 1 588 ? -13.566 29.997  3.387 1.00  97.60 0 A 1
ATOM   4422 O O   . ILE A 1 588 ? -12.454 30.208  2.892 1.00  96.56 0 A 1
ATOM   4423 C CB  . ILE A 1 588 ? -13.735 27.451  3.464 1.00  96.88 0 A 1
ATOM   4424 C CG1 . ILE A 1 588 ? -14.711 26.277  3.197 1.00  94.41 0 A 1
ATOM   4425 C CG2 . ILE A 1 588 ? -13.362 27.515  4.965 1.00  95.52 0 A 1
ATOM   4426 C CD1 . ILE A 1 588 ? -14.115 24.905  3.483 1.00  85.17 0 A 1
ATOM   4427 N N   . LYS A 1 589 ? -14.092 30.756  4.310 1.00  97.63 0 A 1
ATOM   4428 C CA  . LYS A 1 589 ? -13.456 31.959  4.836 1.00  97.40 0 A 1
ATOM   4429 C C   . LYS A 1 589 ? -13.141 31.782  6.312 1.00  97.03 0 A 1
ATOM   4430 O O   . LYS A 1 589 ? -13.993 32.000  7.177 1.00  94.25 0 A 1
ATOM   4431 C CB  . LYS A 1 589 ? -14.347 33.164  4.530 1.00  96.39 0 A 1
ATOM   4432 C CG  . LYS A 1 589 ? -13.629 34.472  4.883 1.00  89.75 0 A 1
ATOM   4433 C CD  . LYS A 1 589 ? -14.493 35.653  4.420 1.00  86.64 0 A 1
ATOM   4434 C CE  . LYS A 1 589 ? -13.760 36.966  4.629 1.00  75.58 0 A 1
ATOM   4435 N NZ  . LYS A 1 589 ? -14.505 38.056  3.956 1.00  66.04 1 A 1
ATOM   4436 N N   . ASP A 1 590 ? -11.904 31.395  6.601 1.00  96.81 0 A 1
ATOM   4437 C CA  . ASP A 1 590 ? -11.425 31.182  7.960 1.00  96.81 0 A 1
ATOM   4438 C C   . ASP A 1 590 ? -9.943 31.562  8.070 1.00  97.19 0 A 1
ATOM   4439 O O   . ASP A 1 590 ? -9.271 31.854  7.077 1.00  95.83 0 A 1
ATOM   4440 C CB  . ASP A 1 590 ? -11.682 29.719  8.369 1.00  95.70 0 A 1
ATOM   4441 C CG  . ASP A 1 590 ? -11.800 29.486  9.885 1.00  95.68 0 A 1
ATOM   4442 O OD1 . ASP A 1 590 ? -11.555 30.410 10.702 1.00  93.21 0 A 1
ATOM   4443 O OD2 . ASP A 1 590 ? -12.181 28.374 10.319 1.00  92.75 -1 A 1
ATOM   4444 N N   . THR A 1 591 ? -9.446 31.571  9.290 1.00  96.79 0 A 1
ATOM   4445 C CA  . THR A 1 591 ? -8.002 31.592  9.551 1.00  96.55 0 A 1
ATOM   4446 C C   . THR A 1 591 ? -7.418 30.188  9.414 1.00  96.72 0 A 1
ATOM   4447 O O   . THR A 1 591 ? -8.145 29.199  9.548 1.00  95.38 0 A 1
ATOM   4448 C CB  . THR A 1 591 ? -7.700 32.151 10.945 1.00  95.22 0 A 1
ATOM   4449 C CG2 . THR A 1 591 ? -8.052 33.633 11.043 1.00  86.74 0 A 1
ATOM   4450 O OG1 . THR A 1 591 ? -8.450 31.477 11.928 1.00  88.21 0 A 1
ATOM   4451 N N   . PHE A 1 592 ? -6.104 30.071  9.213 1.00  96.28 0 A 1
ATOM   4452 C CA  . PHE A 1 592 ? -5.444 28.762  9.189 1.00  96.10 0 A 1
ATOM   4453 C C   . PHE A 1 592 ? -5.794 27.935 10.445 1.00  96.17 0 A 1
ATOM   4454 O O   . PHE A 1 592 ? -5.726 28.458 11.561 1.00  95.50 0 A 1
ATOM   4455 C CB  . PHE A 1 592 ? -3.930 28.951  9.049 1.00  95.54 0 A 1
ATOM   4456 C CG  . PHE A 1 592 ? -3.207 27.631  8.935 1.00  95.76 0 A 1
ATOM   4457 C CD1 . PHE A 1 592 ? -2.640 27.010 10.072 1.00  94.52 0 A 1
ATOM   4458 C CD2 . PHE A 1 592 ? -3.143 26.964  7.700 1.00  94.48 0 A 1
ATOM   4459 C CE1 . PHE A 1 592 ? -2.024 25.761  9.970 1.00  93.69 0 A 1
ATOM   4460 C CE2 . PHE A 1 592 ? -2.525 25.714  7.592 1.00  93.38 0 A 1
ATOM   4461 C CZ  . PHE A 1 592 ? -1.967 25.109  8.726 1.00  93.86 0 A 1
ATOM   4462 N N   . PRO A 1 593 ? -6.158 26.653 10.291 1.00  96.28 0 A 1
ATOM   4463 C CA  . PRO A 1 593 ? -6.688 25.844 11.380 1.00  95.96 0 A 1
ATOM   4464 C C   . PRO A 1 593 ? -5.591 25.263 12.288 1.00  95.42 0 A 1
ATOM   4465 O O   . PRO A 1 593 ? -5.408 24.051 12.377 1.00  93.98 0 A 1
ATOM   4466 C CB  . PRO A 1 593 ? -7.544 24.779 10.679 1.00  95.57 0 A 1
ATOM   4467 C CG  . PRO A 1 593 ? -6.796 24.554  9.370 1.00  94.95 0 A 1
ATOM   4468 C CD  . PRO A 1 593 ? -6.327 25.963  9.023 1.00  95.98 0 A 1
ATOM   4469 N N   . PHE A 1 594 ? -4.882 26.119 13.023 1.00  95.01 0 A 1
ATOM   4470 C CA  . PHE A 1 594 ? -3.816 25.692 13.945 1.00  94.33 0 A 1
ATOM   4471 C C   . PHE A 1 594 ? -4.269 24.658 14.990 1.00  94.05 0 A 1
ATOM   4472 O O   . PHE A 1 594 ? -3.458 23.862 15.462 1.00  92.89 0 A 1
ATOM   4473 C CB  . PHE A 1 594 ? -3.244 26.902 14.692 1.00  93.58 0 A 1
ATOM   4474 C CG  . PHE A 1 594 ? -2.504 27.884 13.823 1.00  93.38 0 A 1
ATOM   4475 C CD1 . PHE A 1 594 ? -1.246 27.543 13.292 1.00  91.42 0 A 1
ATOM   4476 C CD2 . PHE A 1 594 ? -3.061 29.139 13.533 1.00  91.60 0 A 1
ATOM   4477 C CE1 . PHE A 1 594 ? -0.552 28.442 12.471 1.00  90.34 0 A 1
ATOM   4478 C CE2 . PHE A 1 594 ? -2.373 30.046 12.711 1.00  90.30 0 A 1
ATOM   4479 C CZ  . PHE A 1 594 ? -1.123 29.701 12.171 1.00  90.92 0 A 1
ATOM   4480 N N   . TYR A 1 595 ? -5.561 24.627 15.345 1.00  93.65 0 A 1
ATOM   4481 C CA  . TYR A 1 595 ? -6.124 23.666 16.294 1.00  93.59 0 A 1
ATOM   4482 C C   . TYR A 1 595 ? -6.023 22.215 15.794 1.00  93.73 0 A 1
ATOM   4483 O O   . TYR A 1 595 ? -5.924 21.312 16.610 1.00  92.77 0 A 1
ATOM   4484 C CB  . TYR A 1 595 ? -7.572 24.050 16.635 1.00  92.92 0 A 1
ATOM   4485 C CG  . TYR A 1 595 ? -8.513 24.063 15.443 1.00  93.28 0 A 1
ATOM   4486 C CD1 . TYR A 1 595 ? -8.654 25.220 14.656 1.00  91.86 0 A 1
ATOM   4487 C CD2 . TYR A 1 595 ? -9.250 22.907 15.118 1.00  92.15 0 A 1
ATOM   4488 C CE1 . TYR A 1 595 ? -9.513 25.229 13.554 1.00  90.47 0 A 1
ATOM   4489 C CE2 . TYR A 1 595 ? -10.119 22.909 14.005 1.00  90.53 0 A 1
ATOM   4490 C CZ  . TYR A 1 595 ? -10.242 24.076 13.232 1.00  91.24 0 A 1
ATOM   4491 O OH  . TYR A 1 595 ? -11.082 24.074 12.151 1.00  89.50 0 A 1
ATOM   4492 N N   . LEU A 1 596 ? -5.965 21.989 14.482 1.00  94.28 0 A 1
ATOM   4493 C CA  . LEU A 1 596 ? -5.823 20.655 13.903 1.00  94.36 0 A 1
ATOM   4494 C C   . LEU A 1 596 ? -4.452 20.014 14.197 1.00  94.09 0 A 1
ATOM   4495 O O   . LEU A 1 596 ? -4.318 18.807 14.059 1.00  92.53 0 A 1
ATOM   4496 C CB  . LEU A 1 596 ? -6.074 20.697 12.387 1.00  94.10 0 A 1
ATOM   4497 C CG  . LEU A 1 596 ? -7.479 21.143 11.950 1.00  93.55 0 A 1
ATOM   4498 C CD1 . LEU A 1 596 ? -7.570 21.082 10.426 1.00  92.11 0 A 1
ATOM   4499 C CD2 . LEU A 1 596 ? -8.586 20.268 12.526 1.00  91.81 0 A 1
ATOM   4500 N N   . LYS A 1 597 ? -3.465 20.769 14.675 1.00  93.11 0 A 1
ATOM   4501 C CA  . LYS A 1 597 ? -2.189 20.191 15.132 1.00  91.95 0 A 1
ATOM   4502 C C   . LYS A 1 597 ? -2.333 19.227 16.304 1.00  91.74 0 A 1
ATOM   4503 O O   . LYS A 1 597 ? -1.413 18.472 16.592 1.00  89.18 0 A 1
ATOM   4504 C CB  . LYS A 1 597 ? -1.187 21.307 15.454 1.00  89.25 0 A 1
ATOM   4505 C CG  . LYS A 1 597 ? -1.402 21.942 16.830 1.00  81.79 0 A 1
ATOM   4506 C CD  . LYS A 1 597 ? -0.442 23.117 17.012 1.00  80.81 0 A 1
ATOM   4507 C CE  . LYS A 1 597 ? -0.557 23.727 18.404 1.00  72.14 0 A 1
ATOM   4508 N NZ  . LYS A 1 597 ?  0.512 24.725 18.609 1.00  67.02 1 A 1
ATOM   4509 N N   . ALA A 1 598 ? -3.478 19.251 17.001 1.00  91.51 0 A 1
ATOM   4510 C CA  . ALA A 1 598 ? -3.794 18.307 18.065 1.00  90.93 0 A 1
ATOM   4511 C C   . ALA A 1 598 ? -4.170 16.910 17.536 1.00  91.82 0 A 1
ATOM   4512 O O   . ALA A 1 598 ? -4.247 15.968 18.325 1.00  89.48 0 A 1
ATOM   4513 C CB  . ALA A 1 598 ? -4.916 18.905 18.919 1.00  88.47 0 A 1
ATOM   4514 N N   . LEU A 1 599 ? -4.410 16.753 16.233 1.00  92.86 0 A 1
ATOM   4515 C CA  . LEU A 1 599 ? -4.768 15.482 15.611 1.00  93.40 0 A 1
ATOM   4516 C C   . LEU A 1 599 ? -3.505 14.637 15.375 1.00  92.82 0 A 1
ATOM   4517 O O   . LEU A 1 599 ? -2.688 14.977 14.525 1.00  91.00 0 A 1
ATOM   4518 C CB  . LEU A 1 599 ? -5.538 15.726 14.301 1.00  93.59 0 A 1
ATOM   4519 C CG  . LEU A 1 599 ? -6.832 16.541 14.459 1.00  93.38 0 A 1
ATOM   4520 C CD1 . LEU A 1 599 ? -7.509 16.664 13.103 1.00  90.98 0 A 1
ATOM   4521 C CD2 . LEU A 1 599 ? -7.816 15.898 15.433 1.00  90.44 0 A 1
ATOM   4522 N N   . PRO A 1 600 ? -3.349 13.497 16.091 1.00  91.74 0 A 1
ATOM   4523 C CA  . PRO A 1 600 ? -2.089 12.764 16.109 1.00  90.24 0 A 1
ATOM   4524 C C   . PRO A 1 600 ? -1.792 11.988 14.826 1.00  89.54 0 A 1
ATOM   4525 O O   . PRO A 1 600 ? -0.710 11.431 14.696 1.00  87.13 0 A 1
ATOM   4526 C CB  . PRO A 1 600 ? -2.210 11.834 17.320 1.00  88.99 0 A 1
ATOM   4527 C CG  . PRO A 1 600 ? -3.713 11.562 17.403 1.00  88.27 0 A 1
ATOM   4528 C CD  . PRO A 1 600 ? -4.315 12.903 17.004 1.00  90.32 0 A 1
ATOM   4529 N N   . LYS A 1 601 ? -2.764 11.884 13.908 1.00  91.12 0 A 1
ATOM   4530 C CA  . LYS A 1 601 ? -2.660 11.083 12.677 1.00  90.59 0 A 1
ATOM   4531 C C   . LYS A 1 601 ? -2.892 11.886 11.399 1.00  91.02 0 A 1
ATOM   4532 O O   . LYS A 1 601 ? -2.913 11.284 10.328 1.00  89.46 0 A 1
ATOM   4533 C CB  . LYS A 1 601 ? -3.625  9.891 12.753 1.00  89.16 0 A 1
ATOM   4534 C CG  . LYS A 1 601 ? -3.300  8.937 13.911 1.00  86.91 0 A 1
ATOM   4535 C CD  . LYS A 1 601 ? -4.198  7.700 13.824 1.00  79.74 0 A 1
ATOM   4536 C CE  . LYS A 1 601 ? -3.858  6.741 14.962 1.00  73.29 0 A 1
ATOM   4537 N NZ  . LYS A 1 601 ? -4.693  5.517 14.884 1.00  64.31 1 A 1
ATOM   4538 N N   . LEU A 1 602 ? -3.088 13.186 11.483 1.00  92.50 0 A 1
ATOM   4539 C CA  . LEU A 1 602 ? -3.353 14.018 10.302 1.00  93.36 0 A 1
ATOM   4540 C C   . LEU A 1 602 ? -2.096 14.104  9.431 1.00  92.79 0 A 1
ATOM   4541 O O   . LEU A 1 602 ? -1.093 14.686  9.840 1.00  91.90 0 A 1
ATOM   4542 C CB  . LEU A 1 602 ? -3.859 15.399 10.735 1.00  94.28 0 A 1
ATOM   4543 C CG  . LEU A 1 602 ? -4.268 16.298  9.550 1.00  94.50 0 A 1
ATOM   4544 C CD1 . LEU A 1 602 ? -5.483 15.751  8.791 1.00  93.81 0 A 1
ATOM   4545 C CD2 . LEU A 1 602 ? -4.629 17.699 10.064 1.00  93.44 0 A 1
ATOM   4546 N N   . GLN A 1 603 ? -2.181 13.525  8.220 1.00  92.29 0 A 1
ATOM   4547 C CA  . GLN A 1 603 ? -1.071 13.439  7.271 1.00  91.28 0 A 1
ATOM   4548 C C   . GLN A 1 603 ? -1.277 14.326  6.041 1.00  91.68 0 A 1
ATOM   4549 O O   . GLN A 1 603 ? -0.296 14.812  5.487 1.00  90.81 0 A 1
ATOM   4550 C CB  . GLN A 1 603 ? -0.869 11.985  6.845 1.00  89.23 0 A 1
ATOM   4551 C CG  . GLN A 1 603 ? -0.471 11.080  8.014 1.00  85.34 0 A 1
ATOM   4552 C CD  . GLN A 1 603 ? -0.212  9.637  7.589 1.00  82.76 0 A 1
ATOM   4553 N NE2 . GLN A 1 603 ? -0.606  8.677  8.382 1.00  72.10 0 A 1
ATOM   4554 O OE1 . GLN A 1 603 ?  0.347  9.361  6.541 1.00  76.01 0 A 1
ATOM   4555 N N   . VAL A 1 604 ? -2.531 14.524  5.629 1.00  92.58 0 A 1
ATOM   4556 C CA  . VAL A 1 604 ? -2.883 15.293  4.435 1.00  93.00 0 A 1
ATOM   4557 C C   . VAL A 1 604 ? -3.866 16.397  4.802 1.00  94.09 0 A 1
ATOM   4558 O O   . VAL A 1 604 ? -4.920 16.126  5.371 1.00  93.89 0 A 1
ATOM   4559 C CB  . VAL A 1 604 ? -3.452 14.382  3.331 1.00  92.09 0 A 1
ATOM   4560 C CG1 . VAL A 1 604 ? -3.746 15.179  2.060 1.00  90.48 0 A 1
ATOM   4561 C CG2 . VAL A 1 604 ? -2.491 13.250  2.968 1.00  90.61 0 A 1
ATOM   4562 N N   . LEU A 1 605 ? -3.514 17.632  4.463 1.00  94.81 0 A 1
ATOM   4563 C CA  . LEU A 1 605 ? -4.339 18.815  4.691 1.00  95.41 0 A 1
ATOM   4564 C C   . LEU A 1 605 ? -4.397 19.660  3.412 1.00  95.56 0 A 1
ATOM   4565 O O   . LEU A 1 605 ? -3.421 20.328  3.068 1.00  94.92 0 A 1
ATOM   4566 C CB  . LEU A 1 605 ? -3.765 19.583  5.889 1.00  95.64 0 A 1
ATOM   4567 C CG  . LEU A 1 605 ? -4.561 20.846  6.265 1.00  95.30 0 A 1
ATOM   4568 C CD1 . LEU A 1 605 ? -6.005 20.530  6.658 1.00  93.62 0 A 1
ATOM   4569 C CD2 . LEU A 1 605 ? -3.894 21.531  7.460 1.00  93.39 0 A 1
ATOM   4570 N N   . LEU A 1 606 ? -5.553 19.628  2.743 1.00  96.17 0 A 1
ATOM   4571 C CA  . LEU A 1 606 ? -5.793 20.305  1.469 1.00  96.23 0 A 1
ATOM   4572 C C   . LEU A 1 606 ? -6.799 21.442  1.668 1.00  96.69 0 A 1
ATOM   4573 O O   . LEU A 1 606 ? -7.979 21.211  1.923 1.00  96.05 0 A 1
ATOM   4574 C CB  . LEU A 1 606 ? -6.277 19.303  0.408 1.00  95.18 0 A 1
ATOM   4575 C CG  . LEU A 1 606 ? -5.441 18.016  0.286 1.00  93.45 0 A 1
ATOM   4576 C CD1 . LEU A 1 606 ? -6.029 17.133 -0.803 1.00  90.32 0 A 1
ATOM   4577 C CD2 . LEU A 1 606 ? -3.987 18.303 -0.054 1.00  89.81 0 A 1
ATOM   4578 N N   . LEU A 1 607 ? -6.302 22.662  1.567 1.00  96.61 0 A 1
ATOM   4579 C CA  . LEU A 1 607 ? -7.056 23.891  1.821 1.00  97.07 0 A 1
ATOM   4580 C C   . LEU A 1 607 ? -7.008 24.860  0.631 1.00  97.12 0 A 1
ATOM   4581 O O   . LEU A 1 607 ? -7.483 25.987  0.748 1.00  95.65 0 A 1
ATOM   4582 C CB  . LEU A 1 607 ? -6.502 24.564  3.098 1.00  96.86 0 A 1
ATOM   4583 C CG  . LEU A 1 607 ? -6.463 23.701  4.376 1.00  96.29 0 A 1
ATOM   4584 C CD1 . LEU A 1 607 ? -5.875 24.522  5.526 1.00  94.46 0 A 1
ATOM   4585 C CD2 . LEU A 1 607 ? -7.845 23.233  4.814 1.00  94.01 0 A 1
ATOM   4586 N N   . SER A 1 608 ? -6.431 24.444 -0.494 1.00  96.59 0 A 1
ATOM   4587 C CA  . SER A 1 608 ? -6.197 25.289 -1.664 1.00  96.36 0 A 1
ATOM   4588 C C   . SER A 1 608 ? -7.479 25.914 -2.218 1.00  96.53 0 A 1
ATOM   4589 O O   . SER A 1 608 ? -8.577 25.386 -2.039 1.00  95.49 0 A 1
ATOM   4590 C CB  . SER A 1 608 ? -5.489 24.488 -2.766 1.00  95.09 0 A 1
ATOM   4591 O OG  . SER A 1 608 ? -4.205 24.106 -2.309 1.00  88.90 0 A 1
ATOM   4592 N N   . SER A 1 609 ? -7.354 27.046 -2.899 1.00  97.09 0 A 1
ATOM   4593 C CA  . SER A 1 609 ? -8.471 27.708 -3.585 1.00  97.02 0 A 1
ATOM   4594 C C   . SER A 1 609 ? -9.693 27.973 -2.691 1.00  97.38 0 A 1
ATOM   4595 O O   . SER A 1 609 ? -10.820 27.605 -3.004 1.00  96.03 0 A 1
ATOM   4596 C CB  . SER A 1 609 ? -8.836 26.960 -4.872 1.00  95.87 0 A 1
ATOM   4597 O OG  . SER A 1 609 ? -7.713 26.870 -5.723 1.00  89.24 0 A 1
ATOM   4598 N N   . ASN A 1 610 ? -9.454 28.634 -1.568 1.00  97.09 0 A 1
ATOM   4599 C CA  . ASN A 1 610 ? -10.465 29.101 -0.628 1.00  97.25 0 A 1
ATOM   4600 C C   . ASN A 1 610 ? -10.233 30.577 -0.279 1.00  97.09 0 A 1
ATOM   4601 O O   . ASN A 1 610 ? -9.519 31.308 -0.979 1.00  93.55 0 A 1
ATOM   4602 C CB  . ASN A 1 610 ? -10.448 28.163  0.607 1.00  96.87 0 A 1
ATOM   4603 C CG  . ASN A 1 610 ? -11.305 26.925  0.425 1.00  97.34 0 A 1
ATOM   4604 N ND2 . ASN A 1 610 ? -10.702 25.774  0.241 1.00  93.16 0 A 1
ATOM   4605 O OD1 . ASN A 1 610 ? -12.519 26.997  0.489 1.00  92.79 0 A 1
ATOM   4606 N N   . GLU A 1 611 ? -10.802 31.030  0.814 1.00  97.69 0 A 1
ATOM   4607 C CA  . GLU A 1 611 ? -10.563 32.369  1.378 1.00  97.36 0 A 1
ATOM   4608 C C   . GLU A 1 611 ? -9.883 32.315  2.757 1.00  97.51 0 A 1
ATOM   4609 O O   . GLU A 1 611 ? -10.208 33.102  3.651 1.00  95.65 0 A 1
ATOM   4610 C CB  . GLU A 1 611 ? -11.853 33.210  1.399 1.00  96.27 0 A 1
ATOM   4611 C CG  . GLU A 1 611 ? -12.483 33.450  0.025 1.00  91.48 0 A 1
ATOM   4612 C CD  . GLU A 1 611 ? -13.303 34.745 -0.035 1.00  83.76 0 A 1
ATOM   4613 O OE1 . GLU A 1 611 ? -13.887 35.016 -1.093 1.00  76.68 0 A 1
ATOM   4614 O OE2 . GLU A 1 611 ? -13.216 35.599  0.893 1.00  76.37 -1 A 1
ATOM   4615 N N   . PHE A 1 612 ? -8.930 31.391  2.937 1.00  97.37 0 A 1
ATOM   4616 C CA  . PHE A 1 612 ? -8.110 31.396  4.147 1.00  97.47 0 A 1
ATOM   4617 C C   . PHE A 1 612 ? -7.257 32.666  4.219 1.00  97.28 0 A 1
ATOM   4618 O O   . PHE A 1 612 ? -6.627 33.072  3.234 1.00  96.13 0 A 1
ATOM   4619 C CB  . PHE A 1 612 ? -7.255 30.124  4.256 1.00  97.32 0 A 1
ATOM   4620 C CG  . PHE A 1 612 ? -8.045 28.892  4.627 1.00  97.53 0 A 1
ATOM   4621 C CD1 . PHE A 1 612 ? -8.391 28.645  5.968 1.00  96.46 0 A 1
ATOM   4622 C CD2 . PHE A 1 612 ? -8.475 27.998  3.629 1.00  96.28 0 A 1
ATOM   4623 C CE1 . PHE A 1 612 ? -9.161 27.527  6.318 1.00  95.76 0 A 1
ATOM   4624 C CE2 . PHE A 1 612 ? -9.257 26.879  3.965 1.00  95.68 0 A 1
ATOM   4625 C CZ  . PHE A 1 612 ? -9.601 26.643  5.313 1.00  96.27 0 A 1
ATOM   4626 N N   . TYR A 1 613 ? -7.250 33.298  5.376 1.00  97.15 0 A 1
ATOM   4627 C CA  . TYR A 1 613 ? -6.595 34.585  5.606 1.00  96.99 0 A 1
ATOM   4628 C C   . TYR A 1 613 ? -5.845 34.632  6.938 1.00  96.62 0 A 1
ATOM   4629 O O   . TYR A 1 613 ? -5.999 33.772  7.796 1.00  95.08 0 A 1
ATOM   4630 C CB  . TYR A 1 613 ? -7.646 35.718  5.506 1.00  96.22 0 A 1
ATOM   4631 C CG  . TYR A 1 613 ? -8.667 35.737  6.629 1.00  96.27 0 A 1
ATOM   4632 C CD1 . TYR A 1 613 ? -9.848 34.969  6.523 1.00  94.55 0 A 1
ATOM   4633 C CD2 . TYR A 1 613 ? -8.445 36.489  7.798 1.00  94.39 0 A 1
ATOM   4634 C CE1 . TYR A 1 613 ? -10.783 34.953  7.568 1.00  93.18 0 A 1
ATOM   4635 C CE2 . TYR A 1 613 ? -9.375 36.480  8.857 1.00  93.25 0 A 1
ATOM   4636 C CZ  . TYR A 1 613 ? -10.537 35.703  8.732 1.00  93.58 0 A 1
ATOM   4637 O OH  . TYR A 1 613 ? -11.448 35.676  9.766 1.00  91.73 0 A 1
ATOM   4638 N N   . GLY A 1 614 ? -5.056 35.689  7.113 1.00  96.06 0 A 1
ATOM   4639 C CA  . GLY A 1 614 ? -4.223 35.849  8.298 1.00  95.55 0 A 1
ATOM   4640 C C   . GLY A 1 614 ? -2.888 35.098  8.175 1.00  96.01 0 A 1
ATOM   4641 O O   . GLY A 1 614 ? -2.551 34.616  7.096 1.00  94.32 0 A 1
ATOM   4642 N N   . PRO A 1 615 ? -2.125 35.039  9.261 1.00  95.22 0 A 1
ATOM   4643 C CA  . PRO A 1 615 ? -0.802 34.434  9.233 1.00  94.67 0 A 1
ATOM   4644 C C   . PRO A 1 615 ? -0.879 32.906  9.125 1.00  94.77 0 A 1
ATOM   4645 O O   . PRO A 1 615 ? -1.739 32.266  9.732 1.00  92.75 0 A 1
ATOM   4646 C CB  . PRO A 1 615 ? -0.124 34.896 10.526 1.00  92.36 0 A 1
ATOM   4647 C CG  . PRO A 1 615 ? -1.297 35.088 11.489 1.00  88.84 0 A 1
ATOM   4648 C CD  . PRO A 1 615 ? -2.412 35.589 10.575 1.00  92.77 0 A 1
ATOM   4649 N N   . LEU A 1 616 ?  0.090 32.331  8.405 1.00  92.93 0 A 1
ATOM   4650 C CA  . LEU A 1 616 ?  0.380 30.893  8.434 1.00  92.21 0 A 1
ATOM   4651 C C   . LEU A 1 616 ?  1.329 30.538  9.592 1.00  91.46 0 A 1
ATOM   4652 O O   . LEU A 1 616 ?  1.328 29.407 10.074 1.00  85.75 0 A 1
ATOM   4653 C CB  . LEU A 1 616 ?  0.969 30.490  7.065 1.00  89.54 0 A 1
ATOM   4654 C CG  . LEU A 1 616 ?  1.246 28.986  6.916 1.00  89.74 0 A 1
ATOM   4655 C CD1 . LEU A 1 616 ? -0.022 28.132  7.049 1.00  85.82 0 A 1
ATOM   4656 C CD2 . LEU A 1 616 ?  1.836 28.713  5.527 1.00  85.92 0 A 1
ATOM   4657 N N   . SER A 1 617 ?  2.106 31.499 10.057 1.00  90.71 0 A 1
ATOM   4658 C CA  . SER A 1 617 ?  2.945 31.318 11.242 1.00  89.67 0 A 1
ATOM   4659 C C   . SER A 1 617 ?  2.095 31.139 12.505 1.00  90.29 0 A 1
ATOM   4660 O O   . SER A 1 617 ?  1.158 31.911 12.722 1.00  85.64 0 A 1
ATOM   4661 C CB  . SER A 1 617 ?  3.878 32.517 11.412 1.00  84.68 0 A 1
ATOM   4662 O OG  . SER A 1 617 ?  4.625 32.384 12.605 1.00  73.49 0 A 1
ATOM   4663 N N   . PRO A 1 618 ?  2.429 30.168 13.370 1.00  87.35 0 A 1
ATOM   4664 C CA  . PRO A 1 618 ?  1.810 30.037 14.676 1.00  85.50 0 A 1
ATOM   4665 C C   . PRO A 1 618 ?  1.941 31.323 15.503 1.00  85.88 0 A 1
ATOM   4666 O O   . PRO A 1 618 ?  2.918 32.060 15.355 1.00  82.46 0 A 1
ATOM   4667 C CB  . PRO A 1 618 ?  2.520 28.872 15.371 1.00  81.20 0 A 1
ATOM   4668 C CG  . PRO A 1 618 ?  3.151 28.084 14.232 1.00  79.81 0 A 1
ATOM   4669 C CD  . PRO A 1 618 ?  3.452 29.149 13.189 1.00  83.84 0 A 1
ATOM   4670 N N   . PRO A 1 619 ?  1.015 31.557 16.454 1.00  83.91 0 A 1
ATOM   4671 C CA  . PRO A 1 619 ?  1.058 32.772 17.294 1.00  81.77 0 A 1
ATOM   4672 C C   . PRO A 1 619 ?  2.384 32.974 18.042 1.00  82.27 0 A 1
ATOM   4673 O O   . PRO A 1 619 ?  2.794 34.109 18.281 1.00  75.40 0 A 1
ATOM   4674 C CB  . PRO A 1 619 ? -0.103 32.606 18.277 1.00  77.35 0 A 1
ATOM   4675 C CG  . PRO A 1 619 ? -1.087 31.707 17.537 1.00  75.63 0 A 1
ATOM   4676 C CD  . PRO A 1 619 ? -0.177 30.787 16.721 1.00  79.12 0 A 1
ATOM   4677 N N   . ASN A 1 620 ?  3.046 31.895 18.399 1.00  81.88 0 A 1
ATOM   4678 C CA  . ASN A 1 620 ?  4.308 31.913 19.135 1.00  80.77 0 A 1
ATOM   4679 C C   . ASN A 1 620 ?  5.551 32.034 18.219 1.00  82.20 0 A 1
ATOM   4680 O O   . ASN A 1 620 ?  6.664 31.891 18.719 1.00  75.90 0 A 1
ATOM   4681 C CB  . ASN A 1 620 ?  4.394 30.666 20.039 1.00  74.86 0 A 1
ATOM   4682 C CG  . ASN A 1 620 ?  3.275 30.566 21.064 1.00  67.15 0 A 1
ATOM   4683 N ND2 . ASN A 1 620 ?  3.237 29.476 21.800 1.00  59.38 0 A 1
ATOM   4684 O OD1 . ASN A 1 620 ?  2.426 31.415 21.238 1.00  57.26 0 A 1
ATOM   4685 N N   . GLN A 1 621 ?  5.365 32.218 16.908 1.00  80.48 0 A 1
ATOM   4686 C CA  . GLN A 1 621 ?  6.445 32.273 15.906 1.00  80.48 0 A 1
ATOM   4687 C C   . GLN A 1 621 ?  7.419 31.084 15.975 1.00  83.37 0 A 1
ATOM   4688 O O   . GLN A 1 621 ?  8.627 31.243 15.781 1.00  75.24 0 A 1
ATOM   4689 C CB  . GLN A 1 621 ?  7.170 33.623 15.939 1.00  72.61 0 A 1
ATOM   4690 C CG  . GLN A 1 621 ?  6.264 34.805 15.581 1.00  64.77 0 A 1
ATOM   4691 C CD  . GLN A 1 621 ?  7.053 36.106 15.393 1.00  58.81 0 A 1
ATOM   4692 N NE2 . GLN A 1 621 ?  6.426 37.144 14.891 1.00  52.55 0 A 1
ATOM   4693 O OE1 . GLN A 1 621 ?  8.230 36.210 15.689 1.00  53.69 0 A 1
ATOM   4694 N N   . GLY A 1 622 ?  6.885 29.884 16.260 1.00  82.56 0 A 1
ATOM   4695 C CA  . GLY A 1 622 ?  7.665 28.648 16.315 1.00  84.78 0 A 1
ATOM   4696 C C   . GLY A 1 622 ?  7.302 27.673 15.180 1.00  88.42 0 A 1
ATOM   4697 O O   . GLY A 1 622 ?  6.587 28.048 14.249 1.00  84.87 0 A 1
ATOM   4698 N N   . PRO A 1 623 ?  7.726 26.413 15.283 1.00  86.24 0 A 1
ATOM   4699 C CA  . PRO A 1 623 ?  7.375 25.364 14.325 1.00  87.16 0 A 1
ATOM   4700 C C   . PRO A 1 623 ?  5.863 25.211 14.147 1.00  88.39 0 A 1
ATOM   4701 O O   . PRO A 1 623 ?  5.095 25.345 15.107 1.00  85.76 0 A 1
ATOM   4702 C CB  . PRO A 1 623 ?  7.993 24.076 14.876 1.00  83.46 0 A 1
ATOM   4703 C CG  . PRO A 1 623 ?  9.124 24.570 15.775 1.00  82.07 0 A 1
ATOM   4704 C CD  . PRO A 1 623 ?  8.588 25.891 16.319 1.00  85.79 0 A 1
ATOM   4705 N N   . LEU A 1 624 ?  5.419 24.828 12.939 1.00  88.33 0 A 1
ATOM   4706 C CA  . LEU A 1 624 ?  3.998 24.568 12.657 1.00  87.76 0 A 1
ATOM   4707 C C   . LEU A 1 624 ?  3.433 23.472 13.578 1.00  87.28 0 A 1
ATOM   4708 O O   . LEU A 1 624 ?  2.312 23.594 14.083 1.00  81.84 0 A 1
ATOM   4709 C CB  . LEU A 1 624 ?  3.843 24.215 11.168 1.00  85.93 0 A 1
ATOM   4710 C CG  . LEU A 1 624 ?  2.382 24.043 10.731 1.00  86.38 0 A 1
ATOM   4711 C CD1 . LEU A 1 624 ?  1.571 25.332 10.841 1.00  83.18 0 A 1
ATOM   4712 C CD2 . LEU A 1 624 ?  2.321 23.576  9.278 1.00  82.85 0 A 1
ATOM   4713 N N   . GLY A 1 625 ?  4.223 22.436 13.864 1.00  84.81 0 A 1
ATOM   4714 C CA  . GLY A 1 625 ?  3.981 21.480 14.948 1.00  84.10 0 A 1
ATOM   4715 C C   . GLY A 1 625 ?  2.856 20.469 14.703 1.00  86.10 0 A 1
ATOM   4716 O O   . GLY A 1 625 ?  2.226 20.025 15.655 1.00  81.29 0 A 1
ATOM   4717 N N   . PHE A 1 626 ?  2.603 20.112 13.436 1.00  87.75 0 A 1
ATOM   4718 C CA  . PHE A 1 626 ?  1.744 18.985 13.078 1.00  88.84 0 A 1
ATOM   4719 C C   . PHE A 1 626 ?  2.580 17.690 13.104 1.00  88.68 0 A 1
ATOM   4720 O O   . PHE A 1 626 ?  3.514 17.572 12.316 1.00  85.65 0 A 1
ATOM   4721 C CB  . PHE A 1 626 ?  1.122 19.200 11.695 1.00  88.68 0 A 1
ATOM   4722 C CG  . PHE A 1 626 ? -0.027 20.179 11.661 1.00  90.77 0 A 1
ATOM   4723 C CD1 . PHE A 1 626 ? -1.346 19.713 11.487 1.00  87.60 0 A 1
ATOM   4724 C CD2 . PHE A 1 626 ?  0.202 21.561 11.778 1.00  87.28 0 A 1
ATOM   4725 C CE1 . PHE A 1 626 ? -2.419 20.621 11.417 1.00  85.84 0 A 1
ATOM   4726 C CE2 . PHE A 1 626 ? -0.863 22.471 11.721 1.00  85.60 0 A 1
ATOM   4727 C CZ  . PHE A 1 626 ? -2.172 21.996 11.532 1.00  88.06 0 A 1
ATOM   4728 N N   . PRO A 1 627 ?  2.252 16.701 13.961 1.00  87.32 0 A 1
ATOM   4729 C CA  . PRO A 1 627 ?  3.164 15.591 14.239 1.00  85.44 0 A 1
ATOM   4730 C C   . PRO A 1 627 ?  3.361 14.621 13.070 1.00  85.40 0 A 1
ATOM   4731 O O   . PRO A 1 627 ?  4.444 14.055 12.920 1.00  81.49 0 A 1
ATOM   4732 C CB  . PRO A 1 627 ?  2.566 14.895 15.466 1.00  82.18 0 A 1
ATOM   4733 C CG  . PRO A 1 627 ?  1.087 15.269 15.435 1.00  81.67 0 A 1
ATOM   4734 C CD  . PRO A 1 627 ?  1.100 16.676 14.846 1.00  85.12 0 A 1
ATOM   4735 N N   . GLU A 1 628 ?  2.322 14.427 12.241 1.00  88.51 0 A 1
ATOM   4736 C CA  . GLU A 1 628 ?  2.332 13.446 11.154 1.00  88.63 0 A 1
ATOM   4737 C C   . GLU A 1 628 ?  2.097 14.079  9.769 1.00  89.43 0 A 1
ATOM   4738 O O   . GLU A 1 628 ?  1.918 13.357  8.786 1.00  87.73 0 A 1
ATOM   4739 C CB  . GLU A 1 628 ?  1.274 12.365 11.455 1.00  87.07 0 A 1
ATOM   4740 C CG  . GLU A 1 628 ?  1.591 11.502 12.691 1.00  83.89 0 A 1
ATOM   4741 C CD  . GLU A 1 628 ?  2.782 10.559 12.457 1.00  82.86 0 A 1
ATOM   4742 O OE1 . GLU A 1 628 ?  3.637 10.427 13.355 1.00  74.55 0 A 1
ATOM   4743 O OE2 . GLU A 1 628 ?  2.836  9.932 11.376 1.00  74.20 -1 A 1
ATOM   4744 N N   . LEU A 1 629 ?  2.076 15.407  9.666 1.00  90.28 0 A 1
ATOM   4745 C CA  . LEU A 1 629 ?  1.755 16.100  8.412 1.00  90.77 0 A 1
ATOM   4746 C C   . LEU A 1 629 ?  2.857 15.872  7.370 1.00  90.10 0 A 1
ATOM   4747 O O   . LEU A 1 629 ?  4.041 16.092  7.626 1.00  88.62 0 A 1
ATOM   4748 C CB  . LEU A 1 629 ?  1.507 17.584  8.692 1.00  91.13 0 A 1
ATOM   4749 C CG  . LEU A 1 629 ?  0.867 18.358  7.517 1.00  91.15 0 A 1
ATOM   4750 C CD1 . LEU A 1 629 ? -0.570 17.914  7.262 1.00  89.01 0 A 1
ATOM   4751 C CD2 . LEU A 1 629 ?  0.834 19.845  7.860 1.00  88.54 0 A 1
ATOM   4752 N N   . ARG A 1 630 ?  2.428 15.436  6.180 1.00  89.94 0 A 1
ATOM   4753 C CA  . ARG A 1 630 ?  3.287 15.149  5.032 1.00  89.15 0 A 1
ATOM   4754 C C   . ARG A 1 630 ?  2.916 15.959  3.801 1.00  90.15 0 A 1
ATOM   4755 O O   . ARG A 1 630 ?  3.792 16.344  3.043 1.00  89.17 0 A 1
ATOM   4756 C CB  . ARG A 1 630 ?  3.142 13.675  4.660 1.00  85.60 0 A 1
ATOM   4757 C CG  . ARG A 1 630 ?  3.714 12.713  5.691 1.00  80.36 0 A 1
ATOM   4758 C CD  . ARG A 1 630 ?  3.351 11.266  5.358 1.00  79.41 0 A 1
ATOM   4759 N NE  . ARG A 1 630 ?  3.399 11.013  3.918 1.00  76.64 0 A 1
ATOM   4760 C CZ  . ARG A 1 630 ?  2.684 10.153  3.233 1.00  74.95 0 A 1
ATOM   4761 N NH1 . ARG A 1 630 ?  1.963  9.240  3.809 1.00  66.66 1 A 1
ATOM   4762 N NH2 . ARG A 1 630 ?  2.667 10.214  1.939 1.00  67.23 0 A 1
ATOM   4763 N N   . ILE A 1 631 ?  1.626 16.179  3.603 1.00  91.18 0 A 1
ATOM   4764 C CA  . ILE A 1 631 ?  1.090 16.885  2.447 1.00  91.70 0 A 1
ATOM   4765 C C   . ILE A 1 631 ?  0.319 18.092  2.959 1.00  92.65 0 A 1
ATOM   4766 O O   . ILE A 1 631 ? -0.686 17.943  3.658 1.00  92.41 0 A 1
ATOM   4767 C CB  . ILE A 1 631 ?  0.246 15.940  1.569 1.00  90.79 0 A 1
ATOM   4768 C CG1 . ILE A 1 631 ?  1.115 14.768  1.059 1.00  89.24 0 A 1
ATOM   4769 C CG2 . ILE A 1 631 ? -0.372 16.730  0.394 1.00  89.28 0 A 1
ATOM   4770 C CD1 . ILE A 1 631 ?  0.359 13.708  0.254 1.00  83.83 0 A 1
ATOM   4771 N N   . LEU A 1 632 ?  0.805 19.272  2.625 1.00  93.61 0 A 1
ATOM   4772 C CA  . LEU A 1 632 ?  0.165 20.539  2.947 1.00  94.16 0 A 1
ATOM   4773 C C   . LEU A 1 632 ? -0.022 21.333  1.659 1.00  94.33 0 A 1
ATOM   4774 O O   . LEU A 1 632 ?  0.946 21.853  1.102 1.00  93.66 0 A 1
ATOM   4775 C CB  . LEU A 1 632 ?  0.999 21.309  3.982 1.00  94.05 0 A 1
ATOM   4776 C CG  . LEU A 1 632 ?  0.452 22.707  4.316 1.00  93.89 0 A 1
ATOM   4777 C CD1 . LEU A 1 632 ? -0.961 22.662  4.920 1.00  91.89 0 A 1
ATOM   4778 C CD2 . LEU A 1 632 ?  1.364 23.404  5.327 1.00  91.25 0 A 1
ATOM   4779 N N   . GLU A 1 633 ? -1.268 21.472  1.236 1.00  94.73 0 A 1
ATOM   4780 C CA  . GLU A 1 633 ? -1.640 22.318  0.114 1.00  94.99 0 A 1
ATOM   4781 C C   . GLU A 1 633 ? -2.600 23.404  0.578 1.00  95.69 0 A 1
ATOM   4782 O O   . GLU A 1 633 ? -3.696 23.125  1.069 1.00  95.06 0 A 1
ATOM   4783 C CB  . GLU A 1 633 ? -2.243 21.508 -1.028 1.00  93.65 0 A 1
ATOM   4784 C CG  . GLU A 1 633 ? -1.262 20.494 -1.617 1.00  88.42 0 A 1
ATOM   4785 C CD  . GLU A 1 633 ? -1.804 19.843 -2.897 1.00  82.80 0 A 1
ATOM   4786 O OE1 . GLU A 1 633 ? -1.032 19.058 -3.488 1.00  75.14 0 A 1
ATOM   4787 O OE2 . GLU A 1 633 ? -2.960 20.139 -3.277 1.00  75.05 -1 A 1
ATOM   4788 N N   . ILE A 1 634 ? -2.178 24.636  0.417 1.00  95.95 0 A 1
ATOM   4789 C CA  . ILE A 1 634 ? -2.975 25.806  0.774 1.00  96.36 0 A 1
ATOM   4790 C C   . ILE A 1 634 ? -2.787 26.927 -0.263 1.00  96.67 0 A 1
ATOM   4791 O O   . ILE A 1 634 ? -2.852 28.114  0.044 1.00  95.79 0 A 1
ATOM   4792 C CB  . ILE A 1 634 ? -2.733 26.190  2.247 1.00  95.34 0 A 1
ATOM   4793 C CG1 . ILE A 1 634 ? -3.816 27.158  2.756 1.00  80.77 0 A 1
ATOM   4794 C CG2 . ILE A 1 634 ? -1.302 26.701  2.503 1.00  80.88 0 A 1
ATOM   4795 C CD1 . ILE A 1 634 ? -3.904 27.251  4.281 1.00  78.48 0 A 1
ATOM   4796 N N   . ALA A 1 635 ? -2.564 26.527 -1.506 1.00  95.78 0 A 1
ATOM   4797 C CA  . ALA A 1 635 ? -2.382 27.422 -2.637 1.00  95.63 0 A 1
ATOM   4798 C C   . ALA A 1 635 ? -3.625 28.292 -2.895 1.00  96.09 0 A 1
ATOM   4799 O O   . ALA A 1 635 ? -4.749 27.902 -2.591 1.00  95.02 0 A 1
ATOM   4800 C CB  . ALA A 1 635 ? -2.024 26.584 -3.862 1.00  94.26 0 A 1
ATOM   4801 N N   . GLY A 1 636 ? -3.432 29.454 -3.484 1.00  96.31 0 A 1
ATOM   4802 C CA  . GLY A 1 636 ? -4.551 30.286 -3.936 1.00  96.52 0 A 1
ATOM   4803 C C   . GLY A 1 636 ? -5.471 30.762 -2.814 1.00  96.94 0 A 1
ATOM   4804 O O   . GLY A 1 636 ? -6.693 30.728 -2.943 1.00  94.78 0 A 1
ATOM   4805 N N   . ASN A 1 637 ? -4.905 31.225 -1.708 1.00  96.51 0 A 1
ATOM   4806 C CA  . ASN A 1 637 ? -5.615 31.809 -0.567 1.00  96.82 0 A 1
ATOM   4807 C C   . ASN A 1 637 ? -5.177 33.266 -0.319 1.00  96.69 0 A 1
ATOM   4808 O O   . ASN A 1 637 ? -4.662 33.956 -1.208 1.00  93.00 0 A 1
ATOM   4809 C CB  . ASN A 1 637 ? -5.450 30.857  0.645 1.00  96.40 0 A 1
ATOM   4810 C CG  . ASN A 1 637 ? -6.435 29.707  0.617 1.00  96.91 0 A 1
ATOM   4811 N ND2 . ASN A 1 637 ? -6.004 28.523  0.237 1.00  92.44 0 A 1
ATOM   4812 O OD1 . ASN A 1 637 ? -7.597 29.873  0.955 1.00  92.12 0 A 1
ATOM   4813 N N   . LYS A 1 638 ? -5.410 33.766  0.873 1.00  97.25 0 A 1
ATOM   4814 C CA  . LYS A 1 638 ? -5.061 35.136  1.288 1.00  96.81 0 A 1
ATOM   4815 C C   . LYS A 1 638 ? -4.166 35.151  2.535 1.00  96.91 0 A 1
ATOM   4816 O O   . LYS A 1 638 ? -4.262 36.070  3.349 1.00  94.17 0 A 1
ATOM   4817 C CB  . LYS A 1 638 ? -6.342 35.982  1.464 1.00  95.38 0 A 1
ATOM   4818 C CG  . LYS A 1 638 ? -7.173 36.104  0.174 1.00  92.24 0 A 1
ATOM   4819 C CD  . LYS A 1 638 ? -8.510 36.833  0.430 1.00  84.88 0 A 1
ATOM   4820 C CE  . LYS A 1 638 ? -9.383 36.763 -0.822 1.00  77.71 0 A 1
ATOM   4821 N NZ  . LYS A 1 638 ? -10.827 37.024 -0.539 1.00  65.51 1 A 1
ATOM   4822 N N   . LEU A 1 639 ? -3.337 34.120  2.694 1.00  96.60 0 A 1
ATOM   4823 C CA  . LEU A 1 639 ? -2.406 34.023  3.818 1.00  96.65 0 A 1
ATOM   4824 C C   . LEU A 1 639 ? -1.331 35.110  3.731 1.00  96.66 0 A 1
ATOM   4825 O O   . LEU A 1 639 ? -0.867 35.462  2.642 1.00  95.06 0 A 1
ATOM   4826 C CB  . LEU A 1 639 ? -1.755 32.635  3.860 1.00  96.02 0 A 1
ATOM   4827 C CG  . LEU A 1 639 ? -2.747 31.489  4.102 1.00  95.03 0 A 1
ATOM   4828 C CD1 . LEU A 1 639 ? -1.981 30.175  3.952 1.00  92.33 0 A 1
ATOM   4829 C CD2 . LEU A 1 639 ? -3.383 31.533  5.492 1.00  91.77 0 A 1
ATOM   4830 N N   . THR A 1 640 ? -0.961 35.641  4.879 1.00  96.21 0 A 1
ATOM   4831 C CA  . THR A 1 640 ? -0.062 36.780  5.027 1.00  95.76 0 A 1
ATOM   4832 C C   . THR A 1 640 ?  1.044 36.503  6.049 1.00  95.04 0 A 1
ATOM   4833 O O   . THR A 1 640 ?  1.009 35.507  6.770 1.00  92.19 0 A 1
ATOM   4834 C CB  . THR A 1 640 ? -0.839 38.050  5.437 1.00  94.30 0 A 1
ATOM   4835 C CG2 . THR A 1 640 ? -1.812 38.528  4.367 1.00  87.73 0 A 1
ATOM   4836 O OG1 . THR A 1 640 ? -1.586 37.836  6.615 1.00  88.32 0 A 1
ATOM   4837 N N   . GLY A 1 641 ?  1.977 37.441  6.137 1.00  94.04 0 A 1
ATOM   4838 C CA  . GLY A 1 641 ?  3.068 37.397  7.105 1.00  93.52 0 A 1
ATOM   4839 C C   . GLY A 1 641 ?  4.228 36.513  6.653 1.00  94.87 0 A 1
ATOM   4840 O O   . GLY A 1 641 ?  4.205 35.912  5.580 1.00  93.00 0 A 1
ATOM   4841 N N   . SER A 1 642 ?  5.232 36.449  7.499 1.00  94.61 0 A 1
ATOM   4842 C CA  . SER A 1 642 ?  6.433 35.647  7.281 1.00  94.49 0 A 1
ATOM   4843 C C   . SER A 1 642 ?  6.338 34.284  7.959 1.00  94.62 0 A 1
ATOM   4844 O O   . SER A 1 642 ?  5.561 34.078  8.893 1.00  92.30 0 A 1
ATOM   4845 C CB  . SER A 1 642 ?  7.670 36.417  7.747 1.00  92.31 0 A 1
ATOM   4846 O OG  . SER A 1 642 ?  7.535 36.815  9.103 1.00  82.92 0 A 1
ATOM   4847 N N   . LEU A 1 643 ?  7.157 33.345  7.489 1.00  94.30 0 A 1
ATOM   4848 C CA  . LEU A 1 643 ?  7.357 32.050  8.142 1.00  94.56 0 A 1
ATOM   4849 C C   . LEU A 1 643 ?  8.610 32.134  9.031 1.00  94.66 0 A 1
ATOM   4850 O O   . LEU A 1 643 ?  9.636 32.638  8.575 1.00  93.06 0 A 1
ATOM   4851 C CB  . LEU A 1 643 ?  7.484 30.946  7.082 1.00  93.89 0 A 1
ATOM   4852 C CG  . LEU A 1 643 ?  6.308 30.852  6.088 1.00  93.32 0 A 1
ATOM   4853 C CD1 . LEU A 1 643 ?  6.529 29.686  5.126 1.00  89.87 0 A 1
ATOM   4854 C CD2 . LEU A 1 643 ?  4.960 30.653  6.791 1.00  89.44 0 A 1
ATOM   4855 N N   . PRO A 1 644 ?  8.563 31.654 10.279 1.00  93.63 0 A 1
ATOM   4856 C CA  . PRO A 1 644 ?  9.756 31.635 11.122 1.00  93.30 0 A 1
ATOM   4857 C C   . PRO A 1 644 ? 10.791 30.630 10.591 1.00  93.78 0 A 1
ATOM   4858 O O   . PRO A 1 644 ? 10.419 29.636  9.962 1.00  92.84 0 A 1
ATOM   4859 C CB  . PRO A 1 644 ?  9.241 31.273 12.517 1.00  91.83 0 A 1
ATOM   4860 C CG  . PRO A 1 644 ?  8.011 30.416 12.222 1.00  89.64 0 A 1
ATOM   4861 C CD  . PRO A 1 644 ?  7.438 31.045 10.958 1.00  92.43 0 A 1
ATOM   4862 N N   . PRO A 1 645 ? 12.087 30.826 10.863 1.00  92.82 0 A 1
ATOM   4863 C CA  . PRO A 1 645 ? 13.155 29.947 10.357 1.00  92.48 0 A 1
ATOM   4864 C C   . PRO A 1 645 ? 12.992 28.470 10.717 1.00  92.62 0 A 1
ATOM   4865 O O   . PRO A 1 645 ? 13.390 27.589  9.960 1.00  90.73 0 A 1
ATOM   4866 C CB  . PRO A 1 645 ? 14.453 30.505 10.956 1.00  90.95 0 A 1
ATOM   4867 C CG  . PRO A 1 645 ? 14.137 31.979 11.187 1.00  88.21 0 A 1
ATOM   4868 C CD  . PRO A 1 645 ? 12.661 31.968 11.572 1.00  91.65 0 A 1
ATOM   4869 N N   . ASP A 1 646 ? 12.359 28.173 11.863 1.00  92.29 0 A 1
ATOM   4870 C CA  . ASP A 1 646 ? 12.116 26.838 12.402 1.00  91.45 0 A 1
ATOM   4871 C C   . ASP A 1 646 ? 10.738 26.254 12.020 1.00  91.81 0 A 1
ATOM   4872 O O   . ASP A 1 646 ? 10.336 25.229 12.553 1.00  89.48 0 A 1
ATOM   4873 C CB  . ASP A 1 646 ? 12.354 26.855 13.922 1.00  89.20 0 A 1
ATOM   4874 C CG  . ASP A 1 646 ? 11.370 27.732 14.706 1.00  86.53 0 A 1
ATOM   4875 O OD1 . ASP A 1 646 ? 10.761 28.647 14.109 1.00  78.49 0 A 1
ATOM   4876 O OD2 . ASP A 1 646 ? 11.240 27.507 15.935 1.00  80.89 -1 A 1
ATOM   4877 N N   . PHE A 1 647 ? 10.016 26.860 11.065 1.00  92.28 0 A 1
ATOM   4878 C CA  . PHE A 1 647 ?  8.640 26.487 10.695 1.00  92.35 0 A 1
ATOM   4879 C C   . PHE A 1 647 ?  8.459 24.994 10.361 1.00  92.29 0 A 1
ATOM   4880 O O   . PHE A 1 647 ?  7.441 24.404 10.721 1.00  90.92 0 A 1
ATOM   4881 C CB  . PHE A 1 647 ?  8.214 27.353  9.507 1.00  92.14 0 A 1
ATOM   4882 C CG  . PHE A 1 647 ?  6.759 27.192  9.115 1.00  92.85 0 A 1
ATOM   4883 C CD1 . PHE A 1 647 ?  6.403 26.421  7.994 1.00  90.59 0 A 1
ATOM   4884 C CD2 . PHE A 1 647 ?  5.756 27.839  9.857 1.00  90.66 0 A 1
ATOM   4885 C CE1 . PHE A 1 647 ?  5.058 26.306  7.611 1.00  89.73 0 A 1
ATOM   4886 C CE2 . PHE A 1 647 ?  4.413 27.727  9.478 1.00  89.66 0 A 1
ATOM   4887 C CZ  . PHE A 1 647 ?  4.061 26.966  8.354 1.00  90.97 0 A 1
ATOM   4888 N N   . PHE A 1 648 ?  9.448 24.380  9.706 1.00  91.94 0 A 1
ATOM   4889 C CA  . PHE A 1 648 ?  9.428 22.982  9.274 1.00  92.09 0 A 1
ATOM   4890 C C   . PHE A 1 648 ? 10.153 22.016 10.228 1.00  91.57 0 A 1
ATOM   4891 O O   . PHE A 1 648 ? 10.396 20.863  9.875 1.00  89.04 0 A 1
ATOM   4892 C CB  . PHE A 1 648 ?  9.957 22.893  7.840 1.00  91.91 0 A 1
ATOM   4893 C CG  . PHE A 1 648 ?  9.150 23.689  6.834 1.00  92.72 0 A 1
ATOM   4894 C CD1 . PHE A 1 648 ?  7.902 23.212  6.392 1.00  90.92 0 A 1
ATOM   4895 C CD2 . PHE A 1 648 ?  9.629 24.913  6.342 1.00  91.15 0 A 1
ATOM   4896 C CE1 . PHE A 1 648 ?  7.152 23.935  5.454 1.00  90.14 0 A 1
ATOM   4897 C CE2 . PHE A 1 648 ?  8.879 25.651  5.405 1.00  90.20 0 A 1
ATOM   4898 C CZ  . PHE A 1 648 ?  7.636 25.159  4.960 1.00  90.85 0 A 1
ATOM   4899 N N   . VAL A 1 649 ? 10.500 22.453 11.437 1.00  90.62 0 A 1
ATOM   4900 C CA  . VAL A 1 649 ? 11.090 21.571 12.457 1.00  89.24 0 A 1
ATOM   4901 C C   . VAL A 1 649 ? 10.043 20.569 12.954 1.00  86.75 0 A 1
ATOM   4902 O O   . VAL A 1 649 ?  8.861 20.883 13.090 1.00  80.76 0 A 1
ATOM   4903 C CB  . VAL A 1 649 ? 11.710 22.406 13.601 1.00  87.87 0 A 1
ATOM   4904 C CG1 . VAL A 1 649 ? 12.220 21.558 14.758 1.00  81.85 0 A 1
ATOM   4905 C CG2 . VAL A 1 649 ? 12.906 23.198 13.081 1.00  83.50 0 A 1
ATOM   4906 N N   . ASN A 1 650 ? 10.480 19.338 13.246 1.00  84.60 0 A 1
ATOM   4907 C CA  . ASN A 1 650 ?  9.673 18.224 13.753 1.00  83.13 0 A 1
ATOM   4908 C C   . ASN A 1 650 ?  8.596 17.679 12.795 1.00  83.42 0 A 1
ATOM   4909 O O   . ASN A 1 650 ?  7.714 16.941 13.228 1.00  78.61 0 A 1
ATOM   4910 C CB  . ASN A 1 650 ?  9.107 18.538 15.149 1.00  78.47 0 A 1
ATOM   4911 C CG  . ASN A 1 650 ? 10.176 18.903 16.166 1.00  73.05 0 A 1
ATOM   4912 N ND2 . ASN A 1 650 ?  9.878 19.815 17.060 1.00  65.16 0 A 1
ATOM   4913 O OD1 . ASN A 1 650 ? 11.267 18.362 16.188 1.00  65.81 0 A 1
ATOM   4914 N N   . TRP A 1 651 ?  8.671 17.983 11.502 1.00  84.59 0 A 1
ATOM   4915 C CA  . TRP A 1 651 ?  7.826 17.306 10.521 1.00  84.23 0 A 1
ATOM   4916 C C   . TRP A 1 651 ?  8.245 15.843 10.362 1.00  82.94 0 A 1
ATOM   4917 O O   . TRP A 1 651 ?  9.440 15.536 10.264 1.00  78.39 0 A 1
ATOM   4918 C CB  . TRP A 1 651 ?  7.879 18.019  9.175 1.00  83.07 0 A 1
ATOM   4919 C CG  . TRP A 1 651 ?  7.057 19.260  9.072 1.00  83.55 0 A 1
ATOM   4920 C CD1 . TRP A 1 651 ?  7.092 20.316  9.918 1.00  75.53 0 A 1
ATOM   4921 C CD2 . TRP A 1 651 ?  6.075 19.601  8.045 1.00  81.41 0 A 1
ATOM   4922 C CE2 . TRP A 1 651 ?  5.575 20.894  8.332 1.00  78.91 0 A 1
ATOM   4923 C CE3 . TRP A 1 651 ?  5.590 18.937  6.907 1.00  77.59 0 A 1
ATOM   4924 N NE1 . TRP A 1 651 ?  6.205 21.295  9.486 1.00  76.28 0 A 1
ATOM   4925 C CZ2 . TRP A 1 651 ?  4.620 21.522  7.495 1.00  77.91 0 A 1
ATOM   4926 C CZ3 . TRP A 1 651 ?  4.640 19.559  6.075 1.00  72.84 0 A 1
ATOM   4927 C CH2 . TRP A 1 651 ?  4.167 20.839  6.366 1.00  74.46 0 A 1
ATOM   4928 N N   . LYS A 1 652 ?  7.262 14.932 10.216 1.00  81.33 0 A 1
ATOM   4929 C CA  . LYS A 1 652 ?  7.547 13.520  9.937 1.00  78.44 0 A 1
ATOM   4930 C C   . LYS A 1 652 ?  8.383 13.338  8.666 1.00  78.45 0 A 1
ATOM   4931 O O   . LYS A 1 652 ?  9.251 12.465  8.618 1.00  71.92 0 A 1
ATOM   4932 C CB  . LYS A 1 652 ?  6.235 12.746  9.840 1.00  71.97 0 A 1
ATOM   4933 C CG  . LYS A 1 652 ?  6.500 11.237  9.724 1.00  65.49 0 A 1
ATOM   4934 C CD  . LYS A 1 652 ?  5.186 10.475  9.707 1.00  61.04 0 A 1
ATOM   4935 C CE  . LYS A 1 652 ?  5.427  8.969  9.716 1.00  54.70 0 A 1
ATOM   4936 N NZ  . LYS A 1 652 ?  4.160  8.234  9.901 1.00  49.67 1 A 1
ATOM   4937 N N   . ALA A 1 653 ?  8.189 14.188  7.677 1.00  77.00 0 A 1
ATOM   4938 C CA  . ALA A 1 653 ?  8.960 14.209  6.436 1.00  74.31 0 A 1
ATOM   4939 C C   . ALA A 1 653 ? 10.477 14.438  6.620 1.00  75.58 0 A 1
ATOM   4940 O O   . ALA A 1 653 ? 11.242 14.194  5.692 1.00  71.35 0 A 1
ATOM   4941 C CB  . ALA A 1 653 ?  8.345 15.284  5.535 1.00  70.19 0 A 1
ATOM   4942 N N   . SER A 1 654 ? 10.921 14.870  7.793 1.00  74.22 0 A 1
ATOM   4943 C CA  . SER A 1 654 ? 12.350 14.954  8.129 1.00  70.30 0 A 1
ATOM   4944 C C   . SER A 1 654 ? 12.965 13.599  8.469 1.00  71.29 0 A 1
ATOM   4945 O O   . SER A 1 654 ? 14.177 13.412  8.385 1.00  68.52 0 A 1
ATOM   4946 C CB  . SER A 1 654 ? 12.568 15.936  9.283 1.00  66.23 0 A 1
ATOM   4947 O OG  . SER A 1 654 ? 12.098 15.417 10.508 1.00  61.27 0 A 1
ATOM   4948 N N   . SER A 1 655 ? 12.116 12.633  8.863 1.00  68.79 0 A 1
ATOM   4949 C CA  . SER A 1 655 ? 12.568 11.314  9.264 1.00  64.56 0 A 1
ATOM   4950 C C   . SER A 1 655 ? 12.883 10.452  8.045 1.00  63.22 0 A 1
ATOM   4951 O O   . SER A 1 655 ? 12.142 10.406  7.073 1.00  58.52 0 A 1
ATOM   4952 C CB  . SER A 1 655 ? 11.558 10.659 10.213 1.00  59.24 0 A 1
ATOM   4953 O OG  . SER A 1 655 ? 10.424 10.165  9.534 1.00  54.07 0 A 1
ATOM   4954 N N   . HIS A 1 656 ? 13.996  9.728  8.118 1.00  56.83 0 A 1
ATOM   4955 C CA  . HIS A 1 656 ? 14.345  8.718  7.124 1.00  54.40 0 A 1
ATOM   4956 C C   . HIS A 1 656 ? 13.412  7.496  7.136 1.00  55.37 0 A 1
ATOM   4957 O O   . HIS A 1 656 ? 13.544  6.626  6.281 1.00  51.57 0 A 1
ATOM   4958 C CB  . HIS A 1 656 ? 15.793  8.273  7.347 1.00  48.57 0 A 1
ATOM   4959 C CG  . HIS A 1 656 ? 16.809  9.269  6.882 1.00  45.12 0 A 1
ATOM   4960 C CD2 . HIS A 1 656 ? 17.687 10.009  7.637 1.00  39.66 0 A 1
ATOM   4961 N ND1 . HIS A 1 656 ? 17.109  9.527  5.559 1.00  41.03 0 A 1
ATOM   4962 C CE1 . HIS A 1 656 ? 18.153 10.380  5.532 1.00  36.65 0 A 1
ATOM   4963 N NE2 . HIS A 1 656 ? 18.523 10.697  6.772 1.00  36.95 0 A 1
ATOM   4964 N N   . THR A 1 657 ? 12.475  7.403  8.097 1.00  54.69 0 A 1
ATOM   4965 C CA  . THR A 1 657 ? 11.574  6.256  8.267 1.00  53.11 0 A 1
ATOM   4966 C C   . THR A 1 657 ? 10.361  6.284  7.330 1.00  53.61 0 A 1
ATOM   4967 O O   . THR A 1 657 ?  9.569  5.351  7.356 1.00  49.59 0 A 1
ATOM   4968 C CB  . THR A 1 657 ? 11.066  6.163  9.717 1.00  48.36 0 A 1
ATOM   4969 C CG2 . THR A 1 657 ? 12.215  5.997 10.710 1.00  42.52 0 A 1
ATOM   4970 O OG1 . THR A 1 657 ? 10.374  7.334 10.080 1.00  44.60 0 A 1
ATOM   4971 N N   . MET A 1 658 ? 10.201  7.316  6.524 1.00  56.50 0 A 1
ATOM   4972 C CA  . MET A 1 658 ?  9.239  7.299  5.429 1.00  54.18 0 A 1
ATOM   4973 C C   . MET A 1 658 ?  9.752  6.353  4.345 1.00  54.51 0 A 1
ATOM   4974 O O   . MET A 1 658 ? 10.477  6.739  3.435 1.00  50.72 0 A 1
ATOM   4975 C CB  . MET A 1 658 ?  8.998  8.719  4.889 1.00  49.35 0 A 1
ATOM   4976 C CG  . MET A 1 658 ?  8.124  9.526  5.848 1.00  46.62 0 A 1
ATOM   4977 S SD  . MET A 1 658 ?  7.580 11.137  5.219 1.00  42.15 0 A 1
ATOM   4978 C CE  . MET A 1 658 ?  6.719 10.617  3.722 1.00  40.57 0 A 1
ATOM   4979 N N   . ASN A 1 659 ?  9.398  5.083  4.513 1.00  51.33 0 A 1
ATOM   4980 C CA  . ASN A 1 659 ?  9.906  4.039  3.642 1.00  49.18 0 A 1
ATOM   4981 C C   . ASN A 1 659 ?  9.170  4.043  2.301 1.00  50.21 0 A 1
ATOM   4982 O O   . ASN A 1 659 ?  7.943  4.077  2.266 1.00  46.77 0 A 1
ATOM   4983 C CB  . ASN A 1 659 ?  9.839  2.696  4.387 1.00  43.50 0 A 1
ATOM   4984 C CG  . ASN A 1 659 ? 10.842  1.718  3.800 1.00  38.63 0 A 1
ATOM   4985 N ND2 . ASN A 1 659 ? 10.728  0.468  4.104 1.00  35.12 0 A 1
ATOM   4986 O OD1 . ASN A 1 659 ? 11.745  2.085  3.084 1.00  36.28 0 A 1
ATOM   4987 N N   . GLU A 1 660 ?  9.918  4.020  1.214 1.00  52.56 0 A 1
ATOM   4988 C CA  . GLU A 1 660 ?  9.372  4.072 -0.150 1.00  51.41 0 A 1
ATOM   4989 C C   . GLU A 1 660 ?  8.480  2.864 -0.462 1.00  52.08 0 A 1
ATOM   4990 O O   . GLU A 1 660 ?  7.567  2.965 -1.273 1.00  48.61 0 A 1
ATOM   4991 C CB  . GLU A 1 660 ? 10.526  4.196 -1.160 1.00  47.13 0 A 1
ATOM   4992 C CG  . GLU A 1 660 ? 11.157  5.586 -1.077 1.00  42.28 0 A 1
ATOM   4993 C CD  . GLU A 1 660 ? 12.332  5.842 -2.025 1.00  39.08 0 A 1
ATOM   4994 O OE1 . GLU A 1 660 ? 12.735  7.031 -2.085 1.00  35.89 0 A 1
ATOM   4995 O OE2 . GLU A 1 660 ? 12.892  4.899 -2.606 1.00  37.03 -1 A 1
ATOM   4996 N N   . ASP A 1 661 ?  8.684  1.756  0.242 1.00  51.58 0 A 1
ATOM   4997 C CA  . ASP A 1 661 ?  8.073  0.470 -0.075 1.00  50.57 0 A 1
ATOM   4998 C C   . ASP A 1 661 ?  6.711  0.220  0.601 1.00  52.39 0 A 1
ATOM   4999 O O   . ASP A 1 661 ?  6.111 -0.833  0.405 1.00  48.92 0 A 1
ATOM   5000 C CB  . ASP A 1 661 ?  9.072 -0.626  0.266 1.00  45.35 0 A 1
ATOM   5001 C CG  . ASP A 1 661 ? 10.456 -0.332 -0.305 1.00  40.43 0 A 1
ATOM   5002 O OD1 . ASP A 1 661 ? 10.587 -0.274 -1.542 1.00  37.39 0 A 1
ATOM   5003 O OD2 . ASP A 1 661 ? 11.400 -0.169  0.505 1.00  36.65 -1 A 1
ATOM   5004 N N   . LEU A 1 662 ?  6.177  1.188  1.363 1.00  52.94 0 A 1
ATOM   5005 C CA  . LEU A 1 662 ?  4.853  1.070  1.997 1.00  52.00 0 A 1
ATOM   5006 C C   . LEU A 1 662 ?  3.677  1.148  0.998 1.00  54.32 0 A 1
ATOM   5007 O O   . LEU A 1 662 ?  2.519  1.116  1.416 1.00  50.90 0 A 1
ATOM   5008 C CB  . LEU A 1 662 ?  4.713  2.116  3.125 1.00  47.13 0 A 1
ATOM   5009 C CG  . LEU A 1 662 ?  5.531  1.819  4.386 1.00  43.42 0 A 1
ATOM   5010 C CD1 . LEU A 1 662 ?  5.489  3.035  5.320 1.00  40.09 0 A 1
ATOM   5011 C CD2 . LEU A 1 662 ?  4.975  0.625  5.157 1.00  38.91 0 A 1
ATOM   5012 N N   . GLY A 1 663 ?  3.940  1.239 -0.289 1.00  54.54 0 A 1
ATOM   5013 C CA  . GLY A 1 663 ?  2.919  1.305 -1.321 1.00  54.06 0 A 1
ATOM   5014 C C   . GLY A 1 663 ?  2.083  2.595 -1.265 1.00  56.35 0 A 1
ATOM   5015 O O   . GLY A 1 663 ?  2.580  3.682 -0.961 1.00  54.29 0 A 1
ATOM   5016 N N   . LEU A 1 664 ?  0.792  2.461 -1.571 1.00  55.84 0 A 1
ATOM   5017 C CA  . LEU A 1 664 ? -0.119  3.599 -1.651 1.00  56.11 0 A 1
ATOM   5018 C C   . LEU A 1 664 ? -0.659  4.001 -0.274 1.00  59.68 0 A 1
ATOM   5019 O O   . LEU A 1 664 ? -0.908  3.185  0.608 1.00  56.25 0 A 1
ATOM   5020 C CB  . LEU A 1 664 ? -1.245  3.285 -2.651 1.00  51.32 0 A 1
ATOM   5021 C CG  . LEU A 1 664 ? -0.747  3.171 -4.111 1.00  45.93 0 A 1
ATOM   5022 C CD1 . LEU A 1 664 ? -1.837  2.570 -4.998 1.00  41.71 0 A 1
ATOM   5023 C CD2 . LEU A 1 664 ? -0.350  4.527 -4.694 1.00  40.89 0 A 1
ATOM   5024 N N   . TYR A 1 665 ? -0.860  5.296 -0.101 1.00  63.58 0 A 1
ATOM   5025 C CA  . TYR A 1 665 ? -1.409  5.871  1.116 1.00  65.42 0 A 1
ATOM   5026 C C   . TYR A 1 665 ? -2.926  5.690  1.192 1.00  67.68 0 A 1
ATOM   5027 O O   . TYR A 1 665 ? -3.608  5.675  0.171 1.00  66.25 0 A 1
ATOM   5028 C CB  . TYR A 1 665 ? -1.021  7.356  1.156 1.00  62.83 0 A 1
ATOM   5029 C CG  . TYR A 1 665 ? -1.563  8.109  2.339 1.00  61.05 0 A 1
ATOM   5030 C CD1 . TYR A 1 665 ? -2.522  9.125  2.145 1.00  56.84 0 A 1
ATOM   5031 C CD2 . TYR A 1 665 ? -1.138  7.799  3.638 1.00  56.39 0 A 1
ATOM   5032 C CE1 . TYR A 1 665 ? -3.034  9.830  3.237 1.00  52.32 0 A 1
ATOM   5033 C CE2 . TYR A 1 665 ? -1.656  8.494  4.733 1.00  52.15 0 A 1
ATOM   5034 C CZ  . TYR A 1 665 ? -2.601  9.515  4.530 1.00  53.17 0 A 1
ATOM   5035 O OH  . TYR A 1 665 ? -3.097 10.208  5.598 1.00  48.76 0 A 1
ATOM   5036 N N   . MET A 1 666 ? -3.464  5.592  2.422 1.00  65.68 0 A 1
ATOM   5037 C CA  . MET A 1 666 ? -4.907  5.489  2.678 1.00  67.91 0 A 1
ATOM   5038 C C   . MET A 1 666 ? -5.587  4.358  1.893 1.00  69.88 0 A 1
ATOM   5039 O O   . MET A 1 666 ? -6.662  4.532  1.327 1.00  70.20 0 A 1
ATOM   5040 C CB  . MET A 1 666 ? -5.587  6.851  2.474 1.00  66.09 0 A 1
ATOM   5041 C CG  . MET A 1 666 ? -5.190  7.871  3.540 1.00  62.35 0 A 1
ATOM   5042 S SD  . MET A 1 666 ? -5.975  7.627  5.152 1.00  57.89 0 A 1
ATOM   5043 C CE  . MET A 1 666 ? -7.650  8.161  4.752 1.00  54.06 0 A 1
ATOM   5044 N N   . VAL A 1 667 ? -4.968  3.185  1.913 1.00  73.49 0 A 1
ATOM   5045 C CA  . VAL A 1 667 ? -5.589  1.974  1.378 1.00  74.03 0 A 1
ATOM   5046 C C   . VAL A 1 667 ? -6.588  1.442  2.399 1.00  76.14 0 A 1
ATOM   5047 O O   . VAL A 1 667 ? -6.222  1.049  3.510 1.00  74.21 0 A 1
ATOM   5048 C CB  . VAL A 1 667 ? -4.542  0.913  0.994 1.00  69.53 0 A 1
ATOM   5049 C CG1 . VAL A 1 667 ? -5.211 -0.309  0.371 1.00  62.43 0 A 1
ATOM   5050 C CG2 . VAL A 1 667 ? -3.540  1.470 -0.017 1.00  63.50 0 A 1
ATOM   5051 N N   . TYR A 1 668 ? -7.865  1.415  2.020 1.00  79.81 0 A 1
ATOM   5052 C CA  . TYR A 1 668 ? -8.882  0.647  2.708 1.00  80.38 0 A 1
ATOM   5053 C C   . TYR A 1 668 ? -9.103 -0.650  1.929 1.00  80.93 0 A 1
ATOM   5054 O O   . TYR A 1 668 ? -9.584 -0.615  0.803 1.00  80.86 0 A 1
ATOM   5055 C CB  . TYR A 1 668 ? -10.163  1.475  2.842 1.00  79.74 0 A 1
ATOM   5056 C CG  . TYR A 1 668 ? -11.342  0.708  3.407 1.00  81.51 0 A 1
ATOM   5057 C CD1 . TYR A 1 668 ? -12.323  0.176  2.542 1.00  77.85 0 A 1
ATOM   5058 C CD2 . TYR A 1 668 ? -11.454  0.508  4.793 1.00  77.94 0 A 1
ATOM   5059 C CE1 . TYR A 1 668 ? -13.411 -0.543  3.061 1.00  76.16 0 A 1
ATOM   5060 C CE2 . TYR A 1 668 ? -12.545 -0.214  5.321 1.00  75.13 0 A 1
ATOM   5061 C CZ  . TYR A 1 668 ? -13.523 -0.741  4.453 1.00  76.42 0 A 1
ATOM   5062 O OH  . TYR A 1 668 ? -14.585 -1.438  4.965 1.00  74.89 0 A 1
ATOM   5063 N N   . SER A 1 669 ? -8.767 -1.783  2.536 1.00  81.63 0 A 1
ATOM   5064 C CA  . SER A 1 669 ? -8.999 -3.086  1.935 1.00  81.75 0 A 1
ATOM   5065 C C   . SER A 1 669 ? -10.002 -3.894  2.749 1.00  83.11 0 A 1
ATOM   5066 O O   . SER A 1 669 ? -10.002 -3.875  3.985 1.00  82.20 0 A 1
ATOM   5067 C CB  . SER A 1 669 ? -7.692 -3.845  1.730 1.00  78.57 0 A 1
ATOM   5068 O OG  . SER A 1 669 ? -7.986 -5.018  0.995 1.00  69.00 0 A 1
ATOM   5069 N N   . LYS A 1 670 ? -10.886 -4.605  2.039 1.00  85.14 0 A 1
ATOM   5070 C CA  . LYS A 1 670 ? -11.851 -5.530  2.623 1.00  86.13 0 A 1
ATOM   5071 C C   . LYS A 1 670 ? -11.941 -6.772  1.740 1.00  86.81 0 A 1
ATOM   5072 O O   . LYS A 1 670 ? -12.216 -6.668  0.551 1.00  85.83 0 A 1
ATOM   5073 C CB  . LYS A 1 670 ? -13.200 -4.817  2.791 1.00  85.11 0 A 1
ATOM   5074 C CG  . LYS A 1 670 ? -14.228 -5.662  3.563 1.00  79.82 0 A 1
ATOM   5075 C CD  . LYS A 1 670 ? -15.500 -4.852  3.820 1.00  77.51 0 A 1
ATOM   5076 C CE  . LYS A 1 670 ? -16.502 -5.658  4.651 1.00  71.26 0 A 1
ATOM   5077 N NZ  . LYS A 1 670 ? -17.712 -4.862  4.986 1.00  64.37 1 A 1
ATOM   5078 N N   . VAL A 1 671 ? -11.759 -7.945  2.344 1.00  85.90 0 A 1
ATOM   5079 C CA  . VAL A 1 671 ? -11.967 -9.222  1.657 1.00  86.39 0 A 1
ATOM   5080 C C   . VAL A 1 671 ? -13.439 -9.326  1.260 1.00  87.71 0 A 1
ATOM   5081 O O   . VAL A 1 671 ? -14.323 -9.160  2.106 1.00  87.73 0 A 1
ATOM   5082 C CB  . VAL A 1 671 ? -11.547 -10.414  2.535 1.00  84.11 0 A 1
ATOM   5083 C CG1 . VAL A 1 671 ? -11.713 -11.733  1.780 1.00  79.96 0 A 1
ATOM   5084 C CG2 . VAL A 1 671 ? -10.089 -10.297  2.976 1.00  80.37 0 A 1
ATOM   5085 N N   . ILE A 1 672 ? -13.688 -9.614 -0.023 1.00  88.99 0 A 1
ATOM   5086 C CA  . ILE A 1 672 ? -15.026 -9.860 -0.554 1.00  88.84 0 A 1
ATOM   5087 C C   . ILE A 1 672 ? -15.300 -11.357 -0.593 1.00  88.31 0 A 1
ATOM   5088 O O   . ILE A 1 672 ? -16.285 -11.821 -0.030 1.00  86.63 0 A 1
ATOM   5089 C CB  . ILE A 1 672 ? -15.186 -9.211 -1.945 1.00  88.05 0 A 1
ATOM   5090 C CG1 . ILE A 1 672 ? -14.918 -7.685 -1.937 1.00  84.18 0 A 1
ATOM   5091 C CG2 . ILE A 1 672 ? -16.573 -9.493 -2.521 1.00  83.57 0 A 1
ATOM   5092 C CD1 . ILE A 1 672 ? -15.775 -6.893 -0.933 1.00  77.27 0 A 1
ATOM   5093 N N   . PHE A 1 673 ? -14.387 -12.115 -1.221 1.00  88.66 0 A 1
ATOM   5094 C CA  . PHE A 1 673 ? -14.432 -13.569 -1.295 1.00  88.48 0 A 1
ATOM   5095 C C   . PHE A 1 673 ? -13.044 -14.115 -1.655 1.00  87.76 0 A 1
ATOM   5096 O O   . PHE A 1 673 ? -12.499 -13.757 -2.696 1.00  84.70 0 A 1
ATOM   5097 C CB  . PHE A 1 673 ? -15.465 -13.986 -2.346 1.00  87.43 0 A 1
ATOM   5098 C CG  . PHE A 1 673 ? -15.766 -15.464 -2.348 1.00  88.40 0 A 1
ATOM   5099 C CD1 . PHE A 1 673 ? -14.890 -16.371 -2.973 1.00  85.53 0 A 1
ATOM   5100 C CD2 . PHE A 1 673 ? -16.927 -15.942 -1.721 1.00  85.41 0 A 1
ATOM   5101 C CE1 . PHE A 1 673 ? -15.167 -17.742 -2.970 1.00  83.76 0 A 1
ATOM   5102 C CE2 . PHE A 1 673 ? -17.221 -17.314 -1.721 1.00  82.58 0 A 1
ATOM   5103 C CZ  . PHE A 1 673 ? -16.339 -18.213 -2.343 1.00  83.59 0 A 1
ATOM   5104 N N   . GLY A 1 674 ? -12.491 -14.993 -0.826 1.00  84.78 0 A 1
ATOM   5105 C CA  . GLY A 1 674 ? -11.185 -15.598 -1.077 1.00  83.51 0 A 1
ATOM   5106 C C   . GLY A 1 674 ? -10.094 -14.561 -1.347 1.00  84.29 0 A 1
ATOM   5107 O O   . GLY A 1 674 ? -9.781 -13.750 -0.477 1.00  80.96 0 A 1
ATOM   5108 N N   . ASN A 1 675 ? -9.545 -14.581 -2.567 1.00  83.84 0 A 1
ATOM   5109 C CA  . ASN A 1 675 ? -8.505 -13.654 -3.023 1.00  83.90 0 A 1
ATOM   5110 C C   . ASN A 1 675 ? -9.053 -12.379 -3.691 1.00  85.48 0 A 1
ATOM   5111 O O   . ASN A 1 675 ? -8.272 -11.604 -4.240 1.00  83.31 0 A 1
ATOM   5112 C CB  . ASN A 1 675 ? -7.560 -14.395 -3.981 1.00  80.51 0 A 1
ATOM   5113 C CG  . ASN A 1 675 ? -6.843 -15.551 -3.320 1.00  76.44 0 A 1
ATOM   5114 N ND2 . ASN A 1 675 ? -6.861 -16.702 -3.946 1.00  68.08 0 A 1
ATOM   5115 O OD1 . ASN A 1 675 ? -6.273 -15.451 -2.256 1.00  68.31 0 A 1
ATOM   5116 N N   . TYR A 1 676 ? -10.354 -12.164 -3.677 1.00  86.97 0 A 1
ATOM   5117 C CA  . TYR A 1 676 ? -10.960 -10.955 -4.223 1.00  88.12 0 A 1
ATOM   5118 C C   . TYR A 1 676 ? -11.198 -9.937 -3.114 1.00  88.12 0 A 1
ATOM   5119 O O   . TYR A 1 676 ? -11.852 -10.227 -2.109 1.00  87.36 0 A 1
ATOM   5120 C CB  . TYR A 1 676 ? -12.237 -11.279 -4.989 1.00  88.99 0 A 1
ATOM   5121 C CG  . TYR A 1 676 ? -11.977 -12.117 -6.215 1.00  90.15 0 A 1
ATOM   5122 C CD1 . TYR A 1 676 ? -11.559 -11.517 -7.420 1.00  88.53 0 A 1
ATOM   5123 C CD2 . TYR A 1 676 ? -12.112 -13.520 -6.162 1.00  88.99 0 A 1
ATOM   5124 C CE1 . TYR A 1 676 ? -11.290 -12.302 -8.553 1.00  88.14 0 A 1
ATOM   5125 C CE2 . TYR A 1 676 ? -11.835 -14.319 -7.291 1.00  88.65 0 A 1
ATOM   5126 C CZ  . TYR A 1 676 ? -11.423 -13.695 -8.480 1.00  89.67 0 A 1
ATOM   5127 O OH  . TYR A 1 676 ? -11.147 -14.472 -9.585 1.00  88.48 0 A 1
ATOM   5128 N N   . HIS A 1 677 ? -10.673 -8.738 -3.330 1.00  87.00 0 A 1
ATOM   5129 C CA  . HIS A 1 677 ? -10.706 -7.663 -2.349 1.00  86.23 0 A 1
ATOM   5130 C C   . HIS A 1 677 ? -11.308 -6.397 -2.950 1.00  87.05 0 A 1
ATOM   5131 O O   . HIS A 1 677 ? -11.023 -6.033 -4.093 1.00  86.10 0 A 1
ATOM   5132 C CB  . HIS A 1 677 ? -9.297 -7.407 -1.799 1.00  83.17 0 A 1
ATOM   5133 C CG  . HIS A 1 677 ? -8.685 -8.623 -1.151 1.00  80.01 0 A 1
ATOM   5134 C CD2 . HIS A 1 677 ? -8.113 -9.680 -1.783 1.00  68.53 0 A 1
ATOM   5135 N ND1 . HIS A 1 677 ? -8.645 -8.893  0.202 1.00  66.58 0 A 1
ATOM   5136 C CE1 . HIS A 1 677 ? -8.058 -10.093  0.376 1.00  64.43 0 A 1
ATOM   5137 N NE2 . HIS A 1 677 ? -7.725 -10.607 -0.810 1.00  65.76 0 A 1
ATOM   5138 N N   . LEU A 1 678 ? -12.096 -5.710 -2.152 1.00  87.67 0 A 1
ATOM   5139 C CA  . LEU A 1 678 ? -12.357 -4.302 -2.363 1.00  87.61 0 A 1
ATOM   5140 C C   . LEU A 1 678 ? -11.129 -3.531 -1.877 1.00  87.09 0 A 1
ATOM   5141 O O   . LEU A 1 678 ? -10.838 -3.542 -0.678 1.00  85.98 0 A 1
ATOM   5142 C CB  . LEU A 1 678 ? -13.616 -3.905 -1.574 1.00  87.30 0 A 1
ATOM   5143 C CG  . LEU A 1 678 ? -13.863 -2.389 -1.498 1.00  87.57 0 A 1
ATOM   5144 C CD1 . LEU A 1 678 ? -14.109 -1.771 -2.867 1.00  83.81 0 A 1
ATOM   5145 C CD2 . LEU A 1 678 ? -15.083 -2.130 -0.612 1.00  83.35 0 A 1
ATOM   5146 N N   . THR A 1 679 ? -10.462 -2.846 -2.787 1.00  84.49 0 A 1
ATOM   5147 C CA  . THR A 1 679 ? -9.372 -1.931 -2.445 1.00  83.04 0 A 1
ATOM   5148 C C   . THR A 1 679 ? -9.788 -0.517 -2.810 1.00  83.38 0 A 1
ATOM   5149 O O   . THR A 1 679 ? -9.983 -0.192 -3.976 1.00  81.96 0 A 1
ATOM   5150 C CB  . THR A 1 679 ? -8.066 -2.323 -3.134 1.00  80.23 0 A 1
ATOM   5151 C CG2 . THR A 1 679 ? -6.893 -1.571 -2.526 1.00  73.07 0 A 1
ATOM   5152 O OG1 . THR A 1 679 ? -7.796 -3.696 -2.962 1.00  75.48 0 A 1
ATOM   5153 N N   . TYR A 1 680 ? -9.933  0.317 -1.803 1.00  84.66 0 A 1
ATOM   5154 C CA  . TYR A 1 680 ? -10.253  1.720 -1.958 1.00  84.83 0 A 1
ATOM   5155 C C   . TYR A 1 680 ? -9.001  2.563 -1.710 1.00  84.34 0 A 1
ATOM   5156 O O   . TYR A 1 680 ? -8.440  2.537 -0.615 1.00  83.20 0 A 1
ATOM   5157 C CB  . TYR A 1 680 ? -11.417  2.059 -1.018 1.00  84.75 0 A 1
ATOM   5158 C CG  . TYR A 1 680 ? -11.778  3.527 -1.060 1.00  86.62 0 A 1
ATOM   5159 C CD1 . TYR A 1 680 ? -11.157  4.422 -0.169 1.00  83.71 0 A 1
ATOM   5160 C CD2 . TYR A 1 680 ? -12.713  3.984 -1.999 1.00  84.32 0 A 1
ATOM   5161 C CE1 . TYR A 1 680 ? -11.468  5.784 -0.222 1.00  82.94 0 A 1
ATOM   5162 C CE2 . TYR A 1 680 ? -13.030  5.348 -2.055 1.00  82.80 0 A 1
ATOM   5163 C CZ  . TYR A 1 680 ? -12.399  6.246 -1.166 1.00  84.28 0 A 1
ATOM   5164 O OH  . TYR A 1 680 ? -12.677  7.564 -1.220 1.00  82.89 0 A 1
ATOM   5165 N N   . TYR A 1 681 ? -8.576  3.293 -2.723 1.00  83.33 0 A 1
ATOM   5166 C CA  . TYR A 1 681 ? -7.390  4.143 -2.675 1.00  83.55 0 A 1
ATOM   5167 C C   . TYR A 1 681 ? -7.778  5.596 -2.412 1.00  85.40 0 A 1
ATOM   5168 O O   . TYR A 1 681 ? -8.669  6.145 -3.063 1.00  85.07 0 A 1
ATOM   5169 C CB  . TYR A 1 681 ? -6.608  4.023 -3.979 1.00  80.87 0 A 1
ATOM   5170 C CG  . TYR A 1 681 ? -6.100  2.625 -4.256 1.00  78.89 0 A 1
ATOM   5171 C CD1 . TYR A 1 681 ? -4.956  2.151 -3.604 1.00  75.53 0 A 1
ATOM   5172 C CD2 . TYR A 1 681 ? -6.788  1.785 -5.150 1.00  75.05 0 A 1
ATOM   5173 C CE1 . TYR A 1 681 ? -4.488  0.850 -3.845 1.00  72.79 0 A 1
ATOM   5174 C CE2 . TYR A 1 681 ? -6.330  0.482 -5.394 1.00  71.92 0 A 1
ATOM   5175 C CZ  . TYR A 1 681 ? -5.174  0.014 -4.742 1.00  73.01 0 A 1
ATOM   5176 O OH  . TYR A 1 681 ? -4.721 -1.258 -4.968 1.00  68.47 0 A 1
ATOM   5177 N N   . GLU A 1 682 ? -7.048  6.212 -1.506 1.00  84.68 0 A 1
ATOM   5178 C CA  . GLU A 1 682 ? -7.065  7.652 -1.357 1.00  85.57 0 A 1
ATOM   5179 C C   . GLU A 1 682 ? -6.334  8.312 -2.541 1.00  85.83 0 A 1
ATOM   5180 O O   . GLU A 1 682 ? -5.228  7.906 -2.901 1.00  84.04 0 A 1
ATOM   5181 C CB  . GLU A 1 682 ? -6.417  8.015 -0.012 1.00  84.62 0 A 1
ATOM   5182 C CG  . GLU A 1 682 ? -6.630  9.475  0.397 1.00  81.32 0 A 1
ATOM   5183 C CD  . GLU A 1 682 ? -8.116  9.783  0.593 1.00  82.85 0 A 1
ATOM   5184 O OE1 . GLU A 1 682 ? -8.622 10.656 -0.125 1.00  74.21 0 A 1
ATOM   5185 O OE2 . GLU A 1 682 ? -8.794  9.143  1.414 1.00  77.90 -1 A 1
ATOM   5186 N N   . THR A 1 683 ? -6.958  9.327 -3.119 1.00  87.19 0 A 1
ATOM   5187 C CA  . THR A 1 683 ? -6.426 10.086 -4.251 1.00  87.78 0 A 1
ATOM   5188 C C   . THR A 1 683 ? -6.355 11.576 -3.935 1.00  88.89 0 A 1
ATOM   5189 O O   . THR A 1 683 ? -7.091 12.081 -3.076 1.00  88.26 0 A 1
ATOM   5190 C CB  . THR A 1 683 ? -7.245  9.852 -5.538 1.00  85.90 0 A 1
ATOM   5191 C CG2 . THR A 1 683 ? -7.184  8.404 -6.010 1.00  78.82 0 A 1
ATOM   5192 O OG1 . THR A 1 683 ? -8.608 10.168 -5.331 1.00  78.60 0 A 1
ATOM   5193 N N   . ILE A 1 684 ? -5.471 12.282 -4.629 1.00  87.72 0 A 1
ATOM   5194 C CA  . ILE A 1 684 ? -5.240 13.711 -4.462 1.00  88.16 0 A 1
ATOM   5195 C C   . ILE A 1 684 ? -5.026 14.377 -5.820 1.00  87.94 0 A 1
ATOM   5196 O O   . ILE A 1 684 ? -4.445 13.777 -6.727 1.00  85.51 0 A 1
ATOM   5197 C CB  . ILE A 1 684 ? -4.050 13.916 -3.500 1.00  85.95 0 A 1
ATOM   5198 C CG1 . ILE A 1 684 ? -3.880 15.405 -3.142 1.00  74.79 0 A 1
ATOM   5199 C CG2 . ILE A 1 684 ? -2.736 13.343 -4.059 1.00  73.27 0 A 1
ATOM   5200 C CD1 . ILE A 1 684 ? -2.817 15.660 -2.063 1.00  71.09 0 A 1
ATOM   5201 N N   . ASP A 1 685 ? -5.466 15.610 -5.943 1.00  87.15 0 A 1
ATOM   5202 C CA  . ASP A 1 685 ? -5.065 16.459 -7.063 1.00  86.00 0 A 1
ATOM   5203 C C   . ASP A 1 685 ? -3.679 17.035 -6.766 1.00  84.71 0 A 1
ATOM   5204 O O   . ASP A 1 685 ? -3.489 17.763 -5.784 1.00  81.30 0 A 1
ATOM   5205 C CB  . ASP A 1 685 ? -6.088 17.571 -7.306 1.00  84.64 0 A 1
ATOM   5206 C CG  . ASP A 1 685 ? -7.482 17.086 -7.715 1.00  84.04 0 A 1
ATOM   5207 O OD1 . ASP A 1 685 ? -7.682 15.886 -7.989 1.00  80.30 0 A 1
ATOM   5208 O OD2 . ASP A 1 685 ? -8.414 17.926 -7.712 1.00  80.80 -1 A 1
ATOM   5209 N N   . LEU A 1 686 ? -2.701 16.705 -7.604 1.00  82.36 0 A 1
ATOM   5210 C CA  . LEU A 1 686 ? -1.309 17.090 -7.422 1.00  80.00 0 A 1
ATOM   5211 C C   . LEU A 1 686 ? -0.907 18.156 -8.432 1.00  79.98 0 A 1
ATOM   5212 O O   . LEU A 1 686 ? -1.084 17.999 -9.637 1.00  76.07 0 A 1
ATOM   5213 C CB  . LEU A 1 686 ? -0.412 15.843 -7.531 1.00  75.68 0 A 1
ATOM   5214 C CG  . LEU A 1 686 ? -0.388 14.995 -6.247 1.00  70.42 0 A 1
ATOM   5215 C CD1 . LEU A 1 686 ?  0.186 13.604 -6.553 1.00  65.93 0 A 1
ATOM   5216 C CD2 . LEU A 1 686 ?  0.494 15.630 -5.176 1.00  64.74 0 A 1
ATOM   5217 N N   . ARG A 1 687 ? -0.261 19.223 -7.947 1.00  81.07 0 A 1
ATOM   5218 C CA  . ARG A 1 687 ?  0.546 20.118 -8.776 1.00  79.31 0 A 1
ATOM   5219 C C   . ARG A 1 687 ?  2.001 19.684 -8.695 1.00  78.92 0 A 1
ATOM   5220 O O   . ARG A 1 687 ?  2.665 19.869 -7.683 1.00  73.81 0 A 1
ATOM   5221 C CB  . ARG A 1 687 ?  0.385 21.570 -8.344 1.00  75.52 0 A 1
ATOM   5222 C CG  . ARG A 1 687 ? -0.982 22.101 -8.747 1.00  67.94 0 A 1
ATOM   5223 C CD  . ARG A 1 687 ? -1.035 23.591 -8.393 1.00  63.89 0 A 1
ATOM   5224 N NE  . ARG A 1 687 ? -2.320 24.180 -8.771 1.00  57.34 0 A 1
ATOM   5225 C CZ  . ARG A 1 687 ? -2.642 25.446 -8.623 1.00  50.98 0 A 1
ATOM   5226 N NH1 . ARG A 1 687 ? -1.801 26.307 -8.115 1.00  47.82 1 A 1
ATOM   5227 N NH2 . ARG A 1 687 ? -3.820 25.857 -8.983 1.00  44.70 0 A 1
ATOM   5228 N N   . TYR A 1 688 ?  2.470 19.093 -9.785 1.00  81.46 0 A 1
ATOM   5229 C CA  . TYR A 1 688 ?  3.755 18.426 -9.804 1.00  80.68 0 A 1
ATOM   5230 C C   . TYR A 1 688 ?  4.393 18.529 -11.191 1.00  81.70 0 A 1
ATOM   5231 O O   . TYR A 1 688 ?  3.712 18.392 -12.206 1.00  76.62 0 A 1
ATOM   5232 C CB  . TYR A 1 688 ?  3.502 16.974 -9.365 1.00  74.62 0 A 1
ATOM   5233 C CG  . TYR A 1 688 ?  4.670 16.060 -9.539 1.00  74.11 0 A 1
ATOM   5234 C CD1 . TYR A 1 688 ?  4.651 15.129 -10.590 1.00  68.67 0 A 1
ATOM   5235 C CD2 . TYR A 1 688 ?  5.759 16.088 -8.642 1.00  68.08 0 A 1
ATOM   5236 C CE1 . TYR A 1 688 ?  5.677 14.218 -10.734 1.00  63.92 0 A 1
ATOM   5237 C CE2 . TYR A 1 688 ?  6.808 15.165 -8.790 1.00  63.44 0 A 1
ATOM   5238 C CZ  . TYR A 1 688 ?  6.747 14.223 -9.831 1.00  62.16 0 A 1
ATOM   5239 O OH  . TYR A 1 688 ?  7.714 13.284 -9.989 1.00  58.86 0 A 1
ATOM   5240 N N   . LYS A 1 689 ?  5.687 18.812 -11.245 1.00  77.42 0 A 1
ATOM   5241 C CA  . LYS A 1 689 ?  6.454 19.010 -12.491 1.00  78.00 0 A 1
ATOM   5242 C C   . LYS A 1 689 ?  5.842 20.059 -13.443 1.00  80.21 0 A 1
ATOM   5243 O O   . LYS A 1 689 ?  5.906 19.916 -14.662 1.00  74.87 0 A 1
ATOM   5244 C CB  . LYS A 1 689 ?  6.719 17.656 -13.177 1.00  74.26 0 A 1
ATOM   5245 C CG  . LYS A 1 689 ?  7.663 16.769 -12.346 1.00  73.47 0 A 1
ATOM   5246 C CD  . LYS A 1 689 ?  7.806 15.359 -12.922 1.00  68.78 0 A 1
ATOM   5247 C CE  . LYS A 1 689 ?  8.741 14.597 -11.989 1.00  63.84 0 A 1
ATOM   5248 N NZ  . LYS A 1 689 ?  8.702 13.122 -12.163 1.00  58.12 1 A 1
ATOM   5249 N N   . GLY A 1 690 ?  5.249 21.106 -12.897 1.00  76.78 0 A 1
ATOM   5250 C CA  . GLY A 1 690 ?  4.559 22.149 -13.675 1.00  76.01 0 A 1
ATOM   5251 C C   . GLY A 1 690 ?  3.224 21.710 -14.286 1.00  78.69 0 A 1
ATOM   5252 O O   . GLY A 1 690 ?  2.597 22.492 -15.004 1.00  74.70 0 A 1
ATOM   5253 N N   . LEU A 1 691 ?  2.783 20.494 -14.005 1.00  78.78 0 A 1
ATOM   5254 C CA  . LEU A 1 691 ?  1.513 19.937 -14.453 1.00  79.94 0 A 1
ATOM   5255 C C   . LEU A 1 691 ?  0.527 19.887 -13.281 1.00  81.09 0 A 1
ATOM   5256 O O   . LEU A 1 691 ?  0.917 19.736 -12.125 1.00  77.42 0 A 1
ATOM   5257 C CB  . LEU A 1 691 ?  1.740 18.550 -15.074 1.00  76.07 0 A 1
ATOM   5258 C CG  . LEU A 1 691 ?  2.640 18.565 -16.332 1.00  69.50 0 A 1
ATOM   5259 C CD1 . LEU A 1 691 ?  2.983 17.136 -16.740 1.00  64.49 0 A 1
ATOM   5260 C CD2 . LEU A 1 691 ?  1.958 19.248 -17.512 1.00  65.08 0 A 1
ATOM   5261 N N   . SER A 1 692 ? -0.759 19.999 -13.607 1.00  79.96 0 A 1
ATOM   5262 C CA  . SER A 1 692 ? -1.835 19.675 -12.686 1.00  80.46 0 A 1
ATOM   5263 C C   . SER A 1 692 ? -2.358 18.287 -13.036 1.00  81.12 0 A 1
ATOM   5264 O O   . SER A 1 692 ? -2.839 18.086 -14.153 1.00  78.49 0 A 1
ATOM   5265 C CB  . SER A 1 692 ? -2.952 20.720 -12.773 1.00  76.43 0 A 1
ATOM   5266 O OG  . SER A 1 692 ? -3.833 20.617 -11.678 1.00  66.73 0 A 1
ATOM   5267 N N   . MET A 1 693 ? -2.233 17.342 -12.111 1.00  79.65 0 A 1
ATOM   5268 C CA  . MET A 1 693 ? -2.715 15.968 -12.275 1.00  79.33 0 A 1
ATOM   5269 C C   . MET A 1 693 ? -3.867 15.759 -11.302 1.00  80.65 0 A 1
ATOM   5270 O O   . MET A 1 693 ? -3.704 15.959 -10.094 1.00  78.50 0 A 1
ATOM   5271 C CB  . MET A 1 693 ? -1.578 14.971 -12.047 1.00  76.20 0 A 1
ATOM   5272 C CG  . MET A 1 693 ? -0.417 15.189 -13.027 1.00  69.74 0 A 1
ATOM   5273 S SD  . MET A 1 693 ?  0.906 13.942 -13.009 1.00  64.47 0 A 1
ATOM   5274 C CE  . MET A 1 693 ?  1.460 14.057 -11.303 1.00  56.57 0 A 1
ATOM   5275 N N   . GLU A 1 694 ? -5.035 15.396 -11.836 1.00  80.26 0 A 1
ATOM   5276 C CA  . GLU A 1 694 ? -6.218 15.143 -11.012 1.00  80.92 0 A 1
ATOM   5277 C C   . GLU A 1 694 ? -6.239 13.688 -10.524 1.00  79.90 0 A 1
ATOM   5278 O O   . GLU A 1 694 ? -6.002 12.770 -11.305 1.00  77.28 0 A 1
ATOM   5279 C CB  . GLU A 1 694 ? -7.516 15.483 -11.770 1.00  78.27 0 A 1
ATOM   5280 C CG  . GLU A 1 694 ? -7.701 16.980 -12.068 1.00  70.75 0 A 1
ATOM   5281 C CD  . GLU A 1 694 ? -9.102 17.379 -12.594 1.00  67.66 0 A 1
ATOM   5282 O OE1 . GLU A 1 694 ? -9.312 18.582 -12.878 1.00  60.26 0 A 1
ATOM   5283 O OE2 . GLU A 1 694 ? -10.028 16.541 -12.700 1.00  65.40 -1 A 1
ATOM   5284 N N   . GLN A 1 695 ? -6.590 13.502 -9.252 1.00  81.25 0 A 1
ATOM   5285 C CA  . GLN A 1 695 ? -6.896 12.205 -8.646 1.00  81.64 0 A 1
ATOM   5286 C C   . GLN A 1 695 ? -5.762 11.163 -8.751 1.00  82.01 0 A 1
ATOM   5287 O O   . GLN A 1 695 ? -5.995  9.986 -9.031 1.00  79.13 0 A 1
ATOM   5288 C CB  . GLN A 1 695 ? -8.255 11.697 -9.150 1.00  79.91 0 A 1
ATOM   5289 C CG  . GLN A 1 695 ? -9.418 12.632 -8.783 1.00  76.46 0 A 1
ATOM   5290 C CD  . GLN A 1 695 ? -9.626 12.711 -7.265 1.00  74.06 0 A 1
ATOM   5291 N NE2 . GLN A 1 695 ? -9.348 13.837 -6.651 1.00  66.11 0 A 1
ATOM   5292 O OE1 . GLN A 1 695 ? -10.017 11.760 -6.619 1.00  67.22 0 A 1
ATOM   5293 N N   . GLU A 1 696 ? -4.532 11.602 -8.480 1.00  80.12 0 A 1
ATOM   5294 C CA  . GLU A 1 696 ? -3.377 10.715 -8.404 1.00  79.58 0 A 1
ATOM   5295 C C   . GLU A 1 696 ? -3.319  9.971 -7.061 1.00  80.09 0 A 1
ATOM   5296 O O   . GLU A 1 696 ? -3.661 10.505 -6.007 1.00  77.62 0 A 1
ATOM   5297 C CB  . GLU A 1 696 ? -2.090 11.507 -8.649 1.00  77.30 0 A 1
ATOM   5298 C CG  . GLU A 1 696 ? -1.879 11.829 -10.143 1.00  71.85 0 A 1
ATOM   5299 C CD  . GLU A 1 696 ? -1.624 10.589 -11.011 1.00  68.41 0 A 1
ATOM   5300 O OE1 . GLU A 1 696 ? -1.729 10.718 -12.245 1.00  60.26 0 A 1
ATOM   5301 O OE2 . GLU A 1 696 ? -1.292  9.530 -10.441 1.00  61.15 -1 A 1
ATOM   5302 N N   . ASN A 1 697 ? -2.839  8.734 -7.112 1.00  76.63 0 A 1
ATOM   5303 C CA  . ASN A 1 697 ? -2.649  7.952 -5.901 1.00  74.36 0 A 1
ATOM   5304 C C   . ASN A 1 697 ? -1.499  8.514 -5.062 1.00  73.27 0 A 1
ATOM   5305 O O   . ASN A 1 697 ? -0.398  8.758 -5.561 1.00  71.09 0 A 1
ATOM   5306 C CB  . ASN A 1 697 ? -2.378  6.485 -6.268 1.00  71.94 0 A 1
ATOM   5307 C CG  . ASN A 1 697 ? -3.594  5.775 -6.815 1.00  68.87 0 A 1
ATOM   5308 N ND2 . ASN A 1 697 ? -3.418  4.969 -7.850 1.00  62.95 0 A 1
ATOM   5309 O OD1 . ASN A 1 697 ? -4.699  5.875 -6.328 1.00  63.22 0 A 1
ATOM   5310 N N   . VAL A 1 698 ? -1.724  8.659 -3.774 1.00  74.77 0 A 1
ATOM   5311 C CA  . VAL A 1 698 ? -0.715  9.206 -2.858 1.00  73.31 0 A 1
ATOM   5312 C C   . VAL A 1 698 ?  0.253  8.114 -2.414 1.00  73.34 0 A 1
ATOM   5313 O O   . VAL A 1 698 ? -0.139  7.160 -1.745 1.00  71.03 0 A 1
ATOM   5314 C CB  . VAL A 1 698 ? -1.363  9.908 -1.658 1.00  70.21 0 A 1
ATOM   5315 C CG1 . VAL A 1 698 ? -0.298 10.592 -0.799 1.00  63.95 0 A 1
ATOM   5316 C CG2 . VAL A 1 698 ? -2.373 10.967 -2.096 1.00  65.59 0 A 1
ATOM   5317 N N   . LEU A 1 699 ?  1.535  8.289 -2.709 1.00  73.01 0 A 1
ATOM   5318 C CA  . LEU A 1 699 ?  2.588  7.422 -2.177 1.00  72.94 0 A 1
ATOM   5319 C C   . LEU A 1 699 ?  2.779  7.665 -0.673 1.00  73.92 0 A 1
ATOM   5320 O O   . LEU A 1 699 ?  2.834  8.806 -0.212 1.00  72.48 0 A 1
ATOM   5321 C CB  . LEU A 1 699 ?  3.897  7.659 -2.944 1.00  70.32 0 A 1
ATOM   5322 C CG  . LEU A 1 699 ?  3.857  7.246 -4.421 1.00  65.84 0 A 1
ATOM   5323 C CD1 . LEU A 1 699 ?  5.127  7.720 -5.120 1.00  61.38 0 A 1
ATOM   5324 C CD2 . LEU A 1 699 ?  3.761  5.726 -4.590 1.00  60.82 0 A 1
ATOM   5325 N N   . THR A 1 700 ?  2.945  6.600  0.103 1.00  73.93 0 A 1
ATOM   5326 C CA  . THR A 1 700 ?  3.148  6.699  1.556 1.00  73.11 0 A 1
ATOM   5327 C C   . THR A 1 700 ?  4.485  7.308  1.960 1.00  74.89 0 A 1
ATOM   5328 O O   . THR A 1 700 ?  4.600  7.846  3.061 1.00  71.69 0 A 1
ATOM   5329 C CB  . THR A 1 700 ?  3.037  5.324  2.221 1.00  68.80 0 A 1
ATOM   5330 C CG2 . THR A 1 700 ?  1.599  4.818  2.245 1.00  62.30 0 A 1
ATOM   5331 O OG1 . THR A 1 700 ?  3.846  4.413  1.529 1.00  63.63 0 A 1
ATOM   5332 N N   . SER A 1 701 ?  5.473  7.263  1.073 1.00  74.38 0 A 1
ATOM   5333 C CA  . SER A 1 701 ?  6.839  7.718  1.319 1.00  74.87 0 A 1
ATOM   5334 C C   . SER A 1 701 ?  7.104  9.183  0.970 1.00  77.44 0 A 1
ATOM   5335 O O   . SER A 1 701 ?  8.181  9.686  1.270 1.00  74.83 0 A 1
ATOM   5336 C CB  . SER A 1 701 ?  7.778  6.853  0.502 1.00  69.63 0 A 1
ATOM   5337 O OG  . SER A 1 701 ?  7.414  6.932 -0.863 1.00  61.36 0 A 1
ATOM   5338 N N   . SER A 1 702 ?  6.148  9.856  0.343 1.00  79.77 0 A 1
ATOM   5339 C CA  . SER A 1 702 ?  6.385 11.173 -0.238 1.00  81.43 0 A 1
ATOM   5340 C C   . SER A 1 702 ?  5.722 12.292  0.555 1.00  83.90 0 A 1
ATOM   5341 O O   . SER A 1 702 ?  4.621 12.131  1.092 1.00  82.89 0 A 1
ATOM   5342 C CB  . SER A 1 702 ?  5.939 11.187 -1.696 1.00  77.58 0 A 1
ATOM   5343 O OG  . SER A 1 702 ?  6.679 10.227 -2.418 1.00  68.68 0 A 1
ATOM   5344 N N   . ALA A 1 703 ?  6.390 13.429  0.608 1.00  87.36 0 A 1
ATOM   5345 C CA  . ALA A 1 703 ?  5.849 14.674  1.130 1.00  88.73 0 A 1
ATOM   5346 C C   . ALA A 1 703 ?  5.769 15.734  0.025 1.00  89.72 0 A 1
ATOM   5347 O O   . ALA A 1 703 ?  6.637 15.804 -0.841 1.00  89.24 0 A 1
ATOM   5348 C CB  . ALA A 1 703 ?  6.699 15.128  2.313 1.00  88.19 0 A 1
ATOM   5349 N N   . THR A 1 704 ?  4.730 16.570  0.089 1.00  91.43 0 A 1
ATOM   5350 C CA  . THR A 1 704 ?  4.541 17.701 -0.823 1.00  91.57 0 A 1
ATOM   5351 C C   . THR A 1 704 ?  4.086 18.932 -0.047 1.00  92.21 0 A 1
ATOM   5352 O O   . THR A 1 704 ?  3.359 18.830  0.943 1.00  91.66 0 A 1
ATOM   5353 C CB  . THR A 1 704 ?  3.551 17.387 -1.964 1.00  90.02 0 A 1
ATOM   5354 C CG2 . THR A 1 704 ?  3.958 16.169 -2.788 1.00  78.65 0 A 1
ATOM   5355 O OG1 . THR A 1 704 ?  2.265 17.137 -1.461 1.00  78.19 0 A 1
ATOM   5356 N N   . ILE A 1 705 ?  4.529 20.101 -0.493 1.00  93.61 0 A 1
ATOM   5357 C CA  . ILE A 1 705 ?  4.123 21.380  0.083 1.00  94.08 0 A 1
ATOM   5358 C C   . ILE A 1 705 ?  3.792 22.340 -1.051 1.00  94.12 0 A 1
ATOM   5359 O O   . ILE A 1 705 ?  4.657 22.659 -1.866 1.00  93.57 0 A 1
ATOM   5360 C CB  . ILE A 1 705 ?  5.221 21.946  1.015 1.00  93.65 0 A 1
ATOM   5361 C CG1 . ILE A 1 705 ?  5.435 21.016  2.226 1.00  91.75 0 A 1
ATOM   5362 C CG2 . ILE A 1 705 ?  4.858 23.375  1.489 1.00  92.08 0 A 1
ATOM   5363 C CD1 . ILE A 1 705 ?  6.605 21.417  3.120 1.00  86.76 0 A 1
ATOM   5364 N N   . ASP A 1 706 ?  2.558 22.849 -1.065 1.00  94.76 0 A 1
ATOM   5365 C CA  . ASP A 1 706 ?  2.132 23.929 -1.946 1.00  94.92 0 A 1
ATOM   5366 C C   . ASP A 1 706 ?  1.559 25.085 -1.121 1.00  95.34 0 A 1
ATOM   5367 O O   . ASP A 1 706 ?  0.473 25.005 -0.541 1.00  94.66 0 A 1
ATOM   5368 C CB  . ASP A 1 706 ?  1.168 23.409 -3.032 1.00  94.40 0 A 1
ATOM   5369 C CG  . ASP A 1 706 ?  0.900 24.454 -4.137 1.00  93.77 0 A 1
ATOM   5370 O OD1 . ASP A 1 706 ?  1.305 25.625 -3.976 1.00  90.95 0 A 1
ATOM   5371 O OD2 . ASP A 1 706 ?  0.312 24.101 -5.181 1.00  89.92 -1 A 1
ATOM   5372 N N   . LEU A 1 707 ?  2.308 26.162 -1.053 1.00  95.65 0 A 1
ATOM   5373 C CA  . LEU A 1 707 ?  1.925 27.429 -0.423 1.00  96.09 0 A 1
ATOM   5374 C C   . LEU A 1 707 ?  1.753 28.541 -1.471 1.00  96.31 0 A 1
ATOM   5375 O O   . LEU A 1 707 ?  1.678 29.716 -1.107 1.00  94.72 0 A 1
ATOM   5376 C CB  . LEU A 1 707 ?  2.969 27.824  0.641 1.00  95.47 0 A 1
ATOM   5377 C CG  . LEU A 1 707 ?  3.334 26.760  1.692 1.00  94.60 0 A 1
ATOM   5378 C CD1 . LEU A 1 707 ?  4.333 27.344  2.698 1.00  92.10 0 A 1
ATOM   5379 C CD2 . LEU A 1 707 ?  2.117 26.275  2.472 1.00  91.97 0 A 1
ATOM   5380 N N   . SER A 1 708 ?  1.703 28.188 -2.755 1.00  96.02 0 A 1
ATOM   5381 C CA  . SER A 1 708 ?  1.720 29.144 -3.859 1.00  96.07 0 A 1
ATOM   5382 C C   . SER A 1 708 ?  0.475 30.039 -3.897 1.00  96.33 0 A 1
ATOM   5383 O O   . SER A 1 708 ? -0.573 29.720 -3.351 1.00  95.29 0 A 1
ATOM   5384 C CB  . SER A 1 708 ?  1.927 28.422 -5.191 1.00  95.01 0 A 1
ATOM   5385 O OG  . SER A 1 708 ?  0.799 27.647 -5.542 1.00  92.91 0 A 1
ATOM   5386 N N   . GLY A 1 709 ?  0.593 31.186 -4.559 1.00  96.58 0 A 1
ATOM   5387 C CA  . GLY A 1 709 ? -0.562 32.063 -4.763 1.00  96.78 0 A 1
ATOM   5388 C C   . GLY A 1 709 ? -1.150 32.635 -3.473 1.00  97.18 0 A 1
ATOM   5389 O O   . GLY A 1 709 ? -2.365 32.756 -3.341 1.00  95.20 0 A 1
ATOM   5390 N N   . ASN A 1 710 ? -0.307 32.981 -2.522 1.00  96.33 0 A 1
ATOM   5391 C CA  . ASN A 1 710 ? -0.669 33.661 -1.283 1.00  96.72 0 A 1
ATOM   5392 C C   . ASN A 1 710 ? -0.018 35.051 -1.210 1.00  96.66 0 A 1
ATOM   5393 O O   . ASN A 1 710 ?  0.351 35.647 -2.231 1.00  93.78 0 A 1
ATOM   5394 C CB  . ASN A 1 710 ? -0.331 32.725 -0.092 1.00  96.27 0 A 1
ATOM   5395 C CG  . ASN A 1 710 ? -1.405 31.685  0.131 1.00  96.65 0 A 1
ATOM   5396 N ND2 . ASN A 1 710 ? -1.165 30.457 -0.269 1.00  91.76 0 A 1
ATOM   5397 O OD1 . ASN A 1 710 ? -2.464 31.972  0.675 1.00  91.09 0 A 1
ATOM   5398 N N   . ARG A 1 711 ?  0.098 35.589 -0.013 1.00  96.80 0 A 1
ATOM   5399 C CA  . ARG A 1 711 ?  0.753 36.881  0.260 1.00  96.42 0 A 1
ATOM   5400 C C   . ARG A 1 711 ?  1.857 36.725  1.307 1.00  96.69 0 A 1
ATOM   5401 O O   . ARG A 1 711 ?  2.043 37.604  2.143 1.00  94.20 0 A 1
ATOM   5402 C CB  . ARG A 1 711 ? -0.284 37.929  0.680 1.00  94.85 0 A 1
ATOM   5403 C CG  . ARG A 1 711 ? -1.397 38.113 -0.363 1.00  91.92 0 A 1
ATOM   5404 C CD  . ARG A 1 711 ? -2.370 39.178  0.143 1.00  87.85 0 A 1
ATOM   5405 N NE  . ARG A 1 711 ? -3.509 39.330 -0.770 1.00  81.75 0 A 1
ATOM   5406 C CZ  . ARG A 1 711 ? -4.541 40.138 -0.595 1.00  72.83 0 A 1
ATOM   5407 N NH1 . ARG A 1 711 ? -4.632 40.908  0.452 1.00  67.75 1 A 1
ATOM   5408 N NH2 . ARG A 1 711 ? -5.490 40.163 -1.476 1.00  66.39 0 A 1
ATOM   5409 N N   . LEU A 1 712 ?  2.515 35.569  1.292 1.00  96.24 0 A 1
ATOM   5410 C CA  . LEU A 1 712 ?  3.597 35.266  2.214 1.00  96.59 0 A 1
ATOM   5411 C C   . LEU A 1 712 ?  4.823 36.104  1.877 1.00  96.55 0 A 1
ATOM   5412 O O   . LEU A 1 712 ?  5.162 36.273  0.698 1.00  95.26 0 A 1
ATOM   5413 C CB  . LEU A 1 712 ?  3.913 33.764  2.192 1.00  96.14 0 A 1
ATOM   5414 C CG  . LEU A 1 712 ?  2.743 32.860  2.606 1.00  95.51 0 A 1
ATOM   5415 C CD1 . LEU A 1 712 ?  3.095 31.391  2.386 1.00  93.69 0 A 1
ATOM   5416 C CD2 . LEU A 1 712 ?  2.362 33.049  4.082 1.00  93.11 0 A 1
[truncated: 79,386 more chars]
