# Supplementary material for: β-sheet stabilization of the island domain underlies ligand-induced LRR-RP activation of plant immune signaling
Source: Nat Commun. 2025 Dec 8;16:10958. doi: 10.1038/s41467-025-66119-7 (PMC12686451; doi:10.1038/s41467-025-66119-7)
Supplement: Supplementary file 4 — Supplementary Dataset 2 [file 41467_2025_66119_MOESM4_ESM.zip]

Archive with 34 entries (34 files):
- L1_RLP23.gb
- L1_RLP23_E751A.gb
- L1_RLP23_G677E.gb
- L1_RLP23_G677F.gb
- L1_RLP23_G677R.gb
- L1_RLP23_G677V.gb
- L1_RLP23_G677V-G679A.gb
- L1_RLP23_G679A.gb
- L1_RLP23_G679V.gb
- L1_RLP23_K689A.gb
- L1_RLP23_V416A.gb
- L1_RLP23_V416A-G677V.gb
- L1_RLP23_V416A-G679A.gb
- L1_RLP23_V416R.gb
- L1_RLP23_Y678A.gb
- L1_RLP23_Y688A.gb
- pLOCG_RLP32.gb
- pLOCG_RLP32_E244R.gb
- pLOCG_RLP32_E727A.gb
- pLOCG_RLP32_F653E.gb
- pLOCG_RLP32_K152E.gb
- pLOCG_RLP32_K665A.gb
- pLOCG_RLP32_L340R.gb
- pLOCG_RLP32_Y656A.gb
- pLOCG_RLP42.gb
- pLOCG_RLP42_E751A.gb
- pLOCG_RLP42_K689A.gb
- pLOCG_RLP42_Q695A.gb
- pLOCG_RLP42_R396A.gb
- pLOCG_RLP42_R396E.gb
- pLOCG_RLP42_S468L.gb
- pLOCG_RLP42_Y676A.gb
- pLOCG_RLP42_Y676L.gb
- pLOCG_RLP42_Y680A.gb
