# Supplementary material for: β-sheet stabilization of the island domain underlies ligand-induced LRR-RP activation of plant immune signaling
Source: Nat Commun. 2025 Dec 8;16:10958. doi: 10.1038/s41467-025-66119-7 (PMC12686451; doi:10.1038/s41467-025-66119-7)
Supplement: Supplementary file 4 — Supplementary Dataset 2 [file 41467_2025_66119_MOESM4_ESM.zip › L1_RLP23_K689A.gb]

LOCUS       L1_RLP23_K689A         11589 bp ds-DNA     circular     06-JUN-2025
DEFINITION  .
FEATURES             Location/Qualifiers
     Terminator      1..714
                     /label="ocs terminator (A.tumefaciens)"
                     /ApEinfo_revcolor="#75c6a9"
                     /ApEinfo_fwdcolor="#75c6a9"
     primer          complement(82..101)
                     /label="JG315_pICSL86977_R"
                     /ApEinfo_revcolor="#c6c9d1"
                     /ApEinfo_fwdcolor="#c6c9d1"
                     /note="sequence: TCTGAGCTACACATGCTCAG"
     Misc._feature   760..887
                     /label="RB"
                     /ApEinfo_revcolor="#c7b0e3"
                     /ApEinfo_fwdcolor="#c7b0e3"
     Misc._feature   4739..5353
                     /label="rep pMB1"
                     /ApEinfo_revcolor="#84b0dc"
                     /ApEinfo_fwdcolor="#84b0dc"
     Misc._feature   complement(5405..5556)
                     /label="LB"
                     /ApEinfo_revcolor="#75c6a9"
                     /ApEinfo_fwdcolor="#75c6a9"
     Promoter        5585..5883
                     /label="nos promoter (A.tumefaciens)"
                     /ApEinfo_revcolor="#c6c9d1"
                     /ApEinfo_fwdcolor="#c6c9d1"
     Terminator      6462..6729
                     /label="nos terminator (A. tumefaciens)"
                     /ApEinfo_revcolor="#b1ff67"
                     /ApEinfo_fwdcolor="#b1ff67"
     Promoter        6767..8108
                     /label="35S promoter (CaMV)"
                     /ApEinfo_revcolor="#85dae9"
                     /ApEinfo_fwdcolor="#85dae9"
     primer          8098..8121
                     /label="JG314_pICSL86977_F"
                     /ApEinfo_revcolor="#d59687"
                     /ApEinfo_fwdcolor="#d59687"
                     /note="sequence: AGAGGACACGCTCGAGTATAAGAG"
     5'_UTR          8125..8186
                     /label="TMV Omega"
                     /ApEinfo_revcolor="#84b0dc"
                     /ApEinfo_fwdcolor="#84b0dc"
     CDS             8196..10868
                     /label="RLP23"
                     /ApEinfo_revcolor="#84b0dc"
                     /ApEinfo_fwdcolor="#84b0dc"
                     /translation="MSKALLHLHFLSLFLLCCVCHSSIFTLNFHFTGIVACRPHQIQAFTKFTNEFDTRGCNNSDTFNGVWCDNSTGAVAVLQLRKCLSGTLKSNSSLFGFHQLRYVDLQNNNLTSSSLPSGFGNLKRLEGLFLSSNGFLGQVPSSFSNLTMLAQLDLSYNKLTGSFPLVRGLRKLIVLDLSYNHFSGTLNPNSSLFELHQLRYLNLAFNNFSSSLPSKFGNLHRLENLILSSNGFSGQVPSTISNLTRLTKLYLDQNKLTSSFPLVQNLTNLYELDLSYNKFFGVIPSSLLTLPFLAHLALRENNLAGSVEVSNSSTSSRLEIMYLGSNHFEGQILEPISKLINLKHLDLSFLNTSYPIDLKLFSSLKSLRSLDLSGNSISSASLSSDSYIPLTLEMLTLRHCDINEFPNILKTLKELVYIDISNNRMKGKIPEWLWSLPLLQSVTLGNNYFTGFQGSAEILVNSSVLLLYLDSNNFEGALPDLPLSIKGFGVASNSFTSEIPLSICNRSSLAAIDLSYNNFTGPIPPCLRNLELVYLRNNNLEGSIPDALCDGASLRTLDVSHNRLTGKLPRSFVNCSSLKFLSVINNRIEDTFPFWLKALPNLQVLTLRSNRFYGPISPPHQGPLGFPELRIFEISDNKFTGSLPPNYFVNWKASSRTMNQDGGLYMVYEEKLFDEGGYGYTDALDLQYAGLHMEQAKALTSYAAIDFSGNRLEGQIPESIGLLKALIAVNISNNAFTGHIPLSMANLENLESLDMSRNQLSGTIPNGLGSISFLAYINVSHNQLTGEIPQGTQITGQSKSSFEGNAGLCGLPLKESCFGTGAPPMYHQKQEDKEEEEEEEEEEEEVLNGRAVAIGYGSGLLLGLAIAQVIASYKPEWLVKIIGLNKRRKRS"
     old_sequence    9301..10360
                     /label="pFB56"
                     /ApEinfo_revcolor="#b7e6d7"
                     /ApEinfo_fwdcolor="#b7e6d7"
                     /vntifkey=89
     misc_feature    9302..9302
                     /label="T>A\domestication"
                     /ApEinfo_revcolor="#b7e6d7"
                     /ApEinfo_fwdcolor="#b7e6d7"
                     /vntifkey=21
     misc_feature    10032..10034
                     /label="TAT>CAT\Y613H\in\previous\pFB56"
                     /ApEinfo_revcolor="#b1ff67"
                     /ApEinfo_fwdcolor="#b1ff67"
                     /vntifkey=21
     old_sequence    10357..10630
                     /label="pFB57"
                     /ApEinfo_revcolor="#d6b295"
                     /ApEinfo_fwdcolor="#d6b295"
                     /vntifkey=89
     old_sequence    10357..10748
                     /label="pFB79/80"
                     /ApEinfo_revcolor="#c6c9d1"
                     /ApEinfo_fwdcolor="#c6c9d1"
                     /vntifkey=89
     old_sequence    10357..10817
                     /label="pFB81/82"
                     /ApEinfo_revcolor="#75c6a9"
                     /ApEinfo_fwdcolor="#75c6a9"
                     /vntifkey=89
     misc_feature    10358..10358
                     /label="T>A\domestication"
                     /ApEinfo_revcolor="#f58a5e"
                     /ApEinfo_fwdcolor="#f58a5e"
                     /vntifkey=21
     old_sequence    10627..10690
                     /label="pFB58"
                     /ApEinfo_revcolor="#c6c9d1"
                     /ApEinfo_fwdcolor="#c6c9d1"
                     /vntifkey=89
     misc_feature    10628..10628
                     /label="T>A\domestication"
                     /ApEinfo_revcolor="#85dae9"
                     /ApEinfo_fwdcolor="#85dae9"
                     /vntifkey=21
     old_sequence    10687..10745
                     /label="pFB61"
                     /ApEinfo_revcolor="#f58a5e"
                     /ApEinfo_fwdcolor="#f58a5e"
                     /vntifkey=89
     misc_feature    10688..10688
                     /label="A>G\domestication\(still\A\in\pFB59)"
                     /ApEinfo_revcolor="#d6b295"
                     /ApEinfo_fwdcolor="#d6b295"
                     /vntifkey=21
     misc_feature    10743..10745
                     /label="R850"
                     /ApEinfo_revcolor="#b4abac"
                     /ApEinfo_fwdcolor="#b4abac"
                     /vntifkey=21
     misc_feature    10745..10745
                     /label="A>G\in\pFB61\for\scarless\chimera"
                     /ApEinfo_revcolor="#b7e6d7"
                     /ApEinfo_fwdcolor="#b7e6d7"
                     /vntifkey=21
     misc_feature    10746..10814
                     /label="TM"
                     /ApEinfo_revcolor="#b1ff67"
                     /ApEinfo_fwdcolor="#b1ff67"
                     /vntifkey=21
     misc_feature    10812..10814
                     /label="Y873"
                     /ApEinfo_revcolor="#f58a5e"
                     /ApEinfo_fwdcolor="#f58a5e"
                     /vntifkey=21
     CDS             10869..11585
                     /label="mEGFP"
                     /ApEinfo_revcolor="#b1ff67"
                     /ApEinfo_fwdcolor="#b1ff67"
                     /note="codon_start: 1 transl_table: 1 translation: VSKGEELFTGVVPILVELDGDVNGHKFSVSGEGEGDATYGKLTLKFICTTGKLPVPWPTLVTTLTYGVQCFSRYPDHMKQHDFFKSAMPEGYVQERTIFFKDDGNYKTRAEVKFEGDTLVNRIELKGIDFKEDGNILGHKLEYNYNSHNVYIMADKQKNGIKVNFKIRHNIEDGSVQLADHYQQNTPIGDGPVLLPDNHYLSTQSKLSKDPNEKRDHMVLLEFVTAAGITHGMDELYK*"
ORIGIN
        1 GTCCTGCTTT AATGAGATAT GCGAGAAGCC TATGATCGCA TGATATTTGC TTTCAATTCT
       61 GTTGTGCACG TTGTAAAAAA CCTGAGCATG TGTAGCTCAG ATCCTTACCG CCGGTTTCGG
      121 TTCATTCTAA TGAATATATC ACCCGTTACT ATCGTATTTT TATGAATAAT ATTCTCCGTT
      181 CAATTTACTG ATTGTACCCT ACTACTTATA TGTACAATAT TAAAATGAAA ACAATATATT
      241 GTGCTGAATA GGTTTATAGC GACATCTATG ATAGAGCGCC ACAATAACAA ACAATTGCGT
      301 TTTATTATTA CAAATCCAAT TTTAAAAAAA GCGGCAGAAC CGGTCAAACC TAAAAGACTG
      361 ATTACATAAA TCTTATTCAA ATTTCAAAAG TGCCCCAGGG GCTAGTATCT ACGACACACC
      421 GAGCGGCGAA CTAATAACGC TCACTGAAGG GAACTCCGGT TCCCCGCCGG CGCGCATGGG
      481 TGAGATTCCT TGAAGTTGAG TATTGGCCGT CCGCTCTACC GAAAGTTACG GGCACCATTC
      541 AACCCGGTCC AGCACGGCGG CCGGGTAACC GACTTGCTGC CCCGAGAATT ATGCAGCATT
      601 TTTTTGGTGT ATGTGGGCCC CAAATGAAGT GCAGGTCAAA CCTTGACAGT GACGACAAAT
      661 CGTTGGGCGG GTCCAGGGCG AATTTTGCGA CAACATGTCG AGGCTCAGCA GGACCGCTAC
      721 TAGAGGATGC ACATGTGACC GAGGGACACG AAGTGATCCG TTTAAACTAT CAGTGTTTGA
      781 CAGGATATAT TGGCGGGTAA ACCTAAGAGA AAAGAGCGTT TATTAGAATA ATCGGATATT
      841 TAAAAGGGCG TGAAAAGGTT TATCCGTTCG TCCATTTGTA TGTGCCAGCC GTGCGGCTGC
      901 ATGAAATCCT GGCCGGTTTG TCTGATGCCA AGCTGGCGGC CTGGCCGGCC AGCTTGGCCG
      961 CTGAAGAAAC CGAGCGCCGC CGTCTAAAAA GGTGATGTGT ATTTGAGTAA AACAGCTTGC
     1021 GTCATGCGGT CGCTGCGTAT ATGATGCGAT GAGTAAATAA ACAAATACGC AAGGGGAACG
     1081 CATGAAGGTT ATCGCTGTAC TTAACCAGAA AGGCGGGTCA GGCAAGACGA CCATCGCAAC
     1141 CCATCTAGCC CGCGCCCTGC AACTCGCCGG GGCCGATGTT CTGTTAGTCG ATTCCGATCC
     1201 CCAGGGCAGT GCCCGCGATT GGGCGGCCGT GCGGGAAGAT CAACCGCTAA CCGTTGTCGG
     1261 CATCGACCGC CCGACGATTG ACCGCGACGT GAAGGCCATC GGCCGGCGCG ACTTCGTAGT
     1321 GATCGACGGA GCGCCCCAGG CGGCGGACTT GGCTGTGTCC GCGATCAAGG CAGCCGACTT
     1381 CGTGCTGATT CCGGTGCAGC CAAGCCCTTA CGACATATGG GCCACCGCCG ACCTGGTGGA
     1441 GCTGGTTAAG CAGCGCATTG AGGTCACGGA TGGAAGGCTA CAAGCGGCCT TTGTCGTGTC
     1501 GCGGGCGATC AAAGGCACGC GCATCGGCGG TGAGGTTGCC GAGGCGCTGG CCGGGTACGA
     1561 GCTGCCCATT CTTGAGTCCC GTATCACGCA GCGCGTGAGC TACCCAGGCA CTGCCGCCGC
     1621 CGGCACAACC GTTCTTGAAT CAGAACCCGA GGGCGACGCT GCCCGCGAGG TCCAGGCGCT
     1681 GGCCGCTGAA ATTAAATCAA AACTCATTTG AGTTAATGAG GTAAAGAGAA AATGAGCAAA
     1741 AGCACAAACA CGCTAAGTGC CGGCCGTCCG AGCGCACGCA GCAGCAAGGC TGCAACGTTG
     1801 GCCAGCCTGG CAGACACGCC AGCCATGAAG CGGGTCAACT TTCAGTTGCC GGCGGAGGAT
     1861 CACACCAAGC TGAAGATGTA CGCGGTACGC CAAGGCAAGA CCATTACCGA GCTGCTATCT
     1921 GAATACATCG CGCAGCTACC AGAGTAAATG AGCAAATGAA TAAATGAGTA GATGAATTTT
     1981 AGCGGCTAAA GGAGGCGGCA TGGAAAATCA AGAACAACCA GGCACCGACG CCGTGGAATG
     2041 CCCCATGTGT GGAGGAACGG GCGGTTGGCC AGGCGTAAGC GGCTGGGTTG TCTGCCGGCC
     2101 CTGCAATGGC ACTGGAACCC CCAAGCCCGA GGAATCGGCG TGACGGTCGC AAACCATCCG
     2161 GCCCGGTACA AATCGGCGCG GCGCTGGGTG ATGACCTGGT GGAGAAGTTG AAGGCCGCGC
     2221 AGGCCGCCCA GCGGCAACGC ATCGAGGCAG AAGCACGCCC CGGTGAATCG TGGCAAGCGG
     2281 CCGCTGATCG AATCCGCAAA GAATCCCGGC AACCGCCGGC AGCCGGTGCG CCGTCGATTA
     2341 GGAAGCCGCC CAAGGGCGAC GAGCAACCAG ATTTTTTCGT TCCGATGCTC TATGACGTGG
     2401 GCACCCGCGA TAGTCGCAGC ATCATGGACG TGGCCGTTTT CCGTCTGTCG AAGCGTGACC
     2461 GACGAGCTGG CGAGGTGATC CGCTACGAGC TTCCAGACGG GCACGTAGAG GTTTCCGCAG
     2521 GGCCGGCCGG CATGGCCAGT GTGTGGGATT ACGACCTGGT ACTGATGGCG GTTTCCCATC
     2581 TAACCGAATC CATGAACCGA TACCGGGAAG GGAAGGGAGA CAAGCCCGGC CGCGTGTTCC
     2641 GTCCACACGT TGCGGACGTA CTCAAGTTCT GCCGGCGAGC CGATGGCGGA AAGCAGAAAG
     2701 ACGACCTGGT AGAAACCTGC ATTCGGTTAA ACACCACGCA CGTTGCCATG CAGCGTACGA
     2761 AGAAGGCCAA GAACGGCCGC CTGGTGACGG TATCCGAGGG TGAAGCCTTG ATTAGCCGCT
     2821 ACAAGATCGT AAAGAGCGAA ACCGGGCGGC CGGAGTACAT CGAGATCGAG CTAGCTGATT
     2881 GGATGTACCG CGAGATCACA GAAGGCAAGA ACCCGGACGT GCTGACGGTT CACCCCGATT
     2941 ACTTTTTGAT CGATCCCGGC ATCGGCCGTT TTCTCTACCG CCTGGCACGC CGCGCCGCAG
     3001 GCAAGGCAGA AGCCAGATGG TTGTTCAAGA CGATCTACGA ACGCAGTGGC AGCGCCGGAG
     3061 AGTTCAAGAA GTTCTGTTTC ACCGTGCGCA AGCTGATCGG GTCAAATGAC CTGCCGGAGT
     3121 ACGATTTGAA GGAGGAGGCG GGGCAGGCTG GCCCGATCCT AGTCATGCGC TACCGCAACC
     3181 TGATCGAGGG CGAAGCATCC GCCGGTTCCT AATGTACGGA GCAGATGCTA GGGCAAATTG
     3241 CCCTAGCAGG GGAAAAAGGT CGAAAAAGCT TCTTTCCTGT GGATAGCACG TACATTGGGA
     3301 ACCCAAAGCC GTACATTGGG AACCGGAACC CGTACATTGG GAACCCAAAG CCGTACATTG
     3361 GGAACCGGTC ACACATGTAA GTGACTGATA TAAAAGAGAA AAAAGGCGAT TTTTCCGCCT
     3421 AAAACTCTTT AAAACTTATT AAAACTCTTA AAACCCGCCT GGCCTGTGCA TAACTGTCTG
     3481 GCCAGCGCAC AGCCGAACAG CTGCAAAAAG CGCCTACCCT TCGGTCGCTG CGCTCCCTAC
     3541 GCCCCGCCGC TTCGCGTCGG CCTATCGCGG CCGCTGGCCG CTCAAAAATG GCTGGCCTAC
     3601 GGCCAGGCAA TCTACCAGGG CGCGGACAAG CCGCGCCGTC GCCACTCGAC CGCCGGCGCC
     3661 CACATCAAGG CTCCGAGTGC GCGGAACCCC TATTTGTTTA TTTTTCTAAA TACATTCAAA
     3721 TATGTATCCG CTCATGAGAC AATAACCCTG ATAAATGCTT CAATAATATT GAAAAAGGAA
     3781 GAGTATGGCT AAAATGAGAA TATCACCGGA ATTGAAAAAA CTGATCGAAA AATACCGCTG
     3841 CGTAAAAGAT ACGGAAGGAA TGTCTCCTGC TAAGGTATAT AAGCTGGTGG GAGAAAATGA
     3901 AAACCTATAT TTAAAAATGA CGGACAGCCG GTATAAAGGG ACCACCTATG ATGTGGAACG
     3961 GGAAAAGGAC ATGATGCTAT GGCTGGAAGG AAAGCTGCCT GTTCCAAAGG TCCTGCACTT
     4021 TGAACGGCAT GATGGCTGGA GCAATCTGCT CATGAGTGAG GCCGATGGCG TCCTTTGCTC
     4081 GGAAGAGTAT GAAGATGAAC AAAGCCCTGA AAAGATTATC GAGCTGTATG CGGAGTGCAT
     4141 CAGGCTCTTT CACTCCATCG ACATATCGGA TTGTCCCTAT ACGAATAGCT TAGACAGCCG
     4201 CTTAGCCGAA TTGGATTACT TACTGAATAA CGATCTGGCC GATGTGGATT GCGAAAACTG
     4261 GGAAGAGGAC ACTCCATTTA AAGATCCGCG CGAGCTGTAT GATTTTTTAA AGACGGAAAA
     4321 GCCCGAAGAG GAACTTGTCT TTTCCCACGG CGACCTGGGA GACAGCAACA TCTTTGTGAA
     4381 AGATGGCAAA GTAAGTGGCT TTATTGATCT TGGGAGAAGC GGCAGGGCGG ACAAGTGGTA
     4441 TGACATTGCC TTCTGCGTCC GGTCGCTCAG GGAGGATATC GGGGAAGAAC AGTATGTCGA
     4501 GCTATTTTTT GACTTACTGG GGATCAAGCC TGATTGGGAG AAAATAAAAT ATTATATTTT
     4561 ACTGGATGAA TTGTTTTAGC TGTCAGACCA AGTTTACTCA TATATACTTT AGATTGATTT
     4621 AAAACTTCAT TTTTAATTTA AAAGGATCTA GGTGAAGATC CTTTTTGATA ATCTCATGAC
     4681 CAAAATCCCT TAACGTGAGT TTTCGTTCCA CTGAGCGTCA GACCCCGTAG AAAAGATCAA
     4741 AGGATCTTCT TGAGATCCTT TTTTTCTGCG CGTAATCTGC TGCTTGCAAA CAAAAAAACC
     4801 ACCGCTACCA GCGGTGGTTT GTTTGCCGGA TCAAGAGCTA CCAACTCTTT TTCCGAAGGT
     4861 AACTGGCTTC AGCAGAGCGC AGATACCAAA TACTGTTCTT CTAGTGTAGC CGTAGTTAGG
     4921 CCACCACTTC AAGAACTCTG TAGCACCGCC TACATACCTC GCTCTGCTAA TCCTGTTACC
     4981 AGTGGCTGCT GCCAGTGGCG ATAAGTCGTG TCTTACCGGG TTGGACTCAA GACGATAGTT
     5041 ACCGGATAAG GCGCAGCGGT CGGGCTGAAC GGGGGGTTCG TGCACACAGC CCAGCTTGGA
     5101 GCGAACGACC TACACCGAAC TGAGATACCT ACAGCGTGAG CTATGAGAAA GCGCCACGCT
     5161 TCCCGAAGGG AGAAAGGCGG ACAGGTATCC GGTAAGCGGC AGGGTCGGAA CAGGAGAGCG
     5221 CACGAGGGAG CTTCCAGGGG GAAACGCCTG GTATCTTTAT AGTCCTGTCG GGTTTCGCCA
     5281 CCTCTGACTT GAGCGTCGAT TTTTGTGATG CTCGTCAGGG GGGCGGAGCC TATGGAAAAA
     5341 CGCCAGCAAC GCGGCCTTTT TACGGTTCCT GCTCGGATCT GTTGGACCGG ACAGTAGTCA
     5401 TGGTTGATGG GCTGCCTGTA TCGAGTGGTG ATTTTGTGCC GAGCTGCCGG TCGGGGAGCT
     5461 GTTGGCTGGC TGGTGGCAGG ATATATTGTG GTGTAAACAA ATTGACGCTT AGACAACTTA
     5521 ATAACACATT GCGGACGTTT TTAATGTACT GGGGTTGAAC ACTCTGTGCC GAATTCGGAT
     5581 CCGGAGCGGA GAATTAAGGG AGTCACGTTA TGACCCCCGC CGATGACGCG GGACAAGCCG
     5641 TTTTACGTTT GGAACTGACA GAACCGCAAC GTTGAAGGAG CCACTCAGCC GCGGGTTTCT
     5701 GGAGTTTAAT GAGCTAAGCA CATACGTCAG AAACCATTAT TGCGCGTTCA AAAGTCGCCT
     5761 AAGGTCACTA TCAGCTAGCA AATATTTCTT GTCAAAATGC TCCACTGACG TTCCATAAAT
     5821 TCCCCTCGGT ATCCAATTAG AGTCTCATAT TCACTCTCAA TCCAAATAAT CTGCACCGGA
     5881 TCTGGATCGT TTCGCATGTC TCCTGAAAGA AGGCCTGCTG ATATTAGAAG GGCTACTGAG
     5941 GCTGATATGC CTGCTGTGTG CACTATTGTG AATCATTACA TTGAGACTTC TACTGTGAAT
     6001 TTCAGGACTG AGCCTCAAGA ACCACAAGAG TGGACTGATG ATCTTGTGAG GCTTAGAGAG
     6061 AGGTATCCTT GGCTTGTTGC TGAAGTGGAT GGTGAAGTGG CTGGTATTGC TTATGCTGGT
     6121 CCTTGGAAGG CTAGGAATGC TTACGATTGG ACTGCTGAGT CTACTGTTTA CGTGTCTCCT
     6181 AGGCATCAAA GAACTGGTCT TGGATCTACT CTTTACACTC ATCTTTTGAA GTCTTTGGAG
     6241 GCTCAGGGTT TCAAGTCTGT GGTTGCTGTG ATTGGACTTC CTAATGATCC TTCTGTGAGG
     6301 ATGCATGAGG CTCTTGGTTA TGCTCCTAGG GGAATGCTTA GAGCTGCTGG TTTCAAACAT
     6361 GGAAATTGGC ATGATGTGGG ATTCTGGCAG CTTGATTTCT CTCTTCCTGT TCCTCCTAGA
     6421 CCTGTTCTTC CTGTGACTGA GATTTGAGCG GGACTCTGGA TCTAGAGTCA AGCAGATCGT
     6481 TCAAACATTT GGCAATAAAG TTTCTTAAGA TTGAATCCTG TTGCCGGTCT TGCGATGATT
     6541 ATCATATAAT TTCTGTTGAA TTACGTTAAG CATGTAATAA TTAACATGTA ATGCATGACG
     6601 TTATTTATGA GATGGGTTTT TATGATTAGA GTCCCGCAAT TATACATTTA ATACGCGATA
     6661 GAAAACAAAA TATAGCGCGC AAACTAGGAT AAATTATCGC GCGCGGTGTC ATCTATGTTA
     6721 CTAGATCGAC GCTTGCTGAA TTGGAGCGCT GCAAGAATTC AAGCTTGGAG GAATTCCAAT
     6781 CCCACAAAAA TCTGAGCTTA ACAGCACAGT TGCTCCTCTC AGAGCAGAAT CGGGTATTCA
     6841 ACACCCTCAT ATCAACTACT ACGTTGTGTA TAACGGTCCA CATGCCGGTA TATACGATGA
     6901 CTGGGGTTGT ACAAAGGCGG CAACAAACGG CGTTCCCGGA GTTGCACACA AGAAATTTGC
     6961 CACTATTACA GAGGCAAGAG CAGCAGCTGA CGCGTACACA ACAAGTCAGC AAACAGACAG
     7021 GTTGAACTTC ATCCCCAAAG GAGAAGCTCA ACTCAAGCCC AAGAGCTTTG CTAAGGCCCT
     7081 AACAAGCCCA CCAAAGCAAA AAGCCCACTG GCTCACGCTA GGAACCAAAA GGCCCAGCAG
     7141 TGATCCAGCC CCAAAAGAGA TCTCCTTTGC CCCGGAGATT ACAATGGACG ATTTCCTCTA
     7201 TCTTTACGAT CTAGGAAGGA AGTTCGAAGG TGAAGGTGAC GACACTATGT TCACCACTGA
     7261 TAATGAGAAG GTTAGCCTCT TCAATTTCAG AAAGAATGCT GACCCACAGA TGGTTAGAGA
     7321 GGCCTACGCA GCAAGTCTCA TCAAGACGAT CTACCCGAGT AACAATCTCC AGGAGATCAA
     7381 ATACCTTCCC AAGAAGGTTA AAGATGCAGT CAAAAGATTC AGGACTAATT GCATCAAGAA
     7441 CACAGAGAAA GACATATTTC TCAAGATCAG AAGTACTATT CCAGTATGGA CGATTCAAGG
     7501 CTTGCTTCAT AAACCAAGGC AAGTAATAGA GATTGGAGTC TCTAAAAAGG TAGTTCCTAC
     7561 TGAATCTAAG GCCATGCATG GAGTCTAAGA TTCAAATCGA GGATCTAACA GAACTCGCCG
     7621 TCAAGACTGG CGAACAGTTC ATACAGAGTC TTTTACGACT CAATGACAAG AAGAAAATCT
     7681 TCGTCAACAT GGTGGAGCAC GACACTCTGG TCTACTCCAA AAATGTCAAA GATACAGTCT
     7741 CAGAAGATCA AAGGGCTATT GAGACTTTTC AACAAAGGAT AATTTCGGGA AACCTCCTCG
     7801 GATTCCATTG CCCAGCTATC TGTCACTTCA TCGAAAGGAC AGTAGAAAAG GAAGGTGGCT
     7861 CCTACAAATG CCATCATTGC GATAAAGGAA AGGCTATCAT TCAAGATCTC TCTGCCGACA
     7921 GTGGTCCCAA AGATGGACCC CCACCCACGA GGAGCATCGT GGAAAAAGAA GAGGTTCCAA
     7981 CCACGTCTAC AAAGCAAGTG GATTGATGTG ACATCTCCAC TGACGTAAGG GATGACGCAC
     8041 AATCCCACTA TCCTTCGCAA GACCCTTCCT CTATATAAGG AAGTTCATTT CATTTGGAGA
     8101 GGACACGCTC GAGTATAAGA GCTCATTTTT ACAACAATTA CCAACAACAA CAAACAACAA
     8161 ACAACATTAC AATTACATTT ACAATTATCG ATACAATGtc aaaggcgctt ttgcatttgc
     8221 attttctttc tctgttttta ctctgttgtg tctgccattc aagtattttt actttaaatt
     8281 ttcattttac tggtattgtg gcctgtcgtc cccaccagat tcaagccttc acgaagttca
     8341 cgaacgagtt tgacacccgc ggttgcaaca acagtgacac ctttaatgga gtctggtgcg
     8401 ataactcgac gggtgcggtc gcagtgctac aactaaggaa gtgtctcagt ggaactttga
     8461 agtccaacag tagcctcttc gggtttcatc aactccgtta cgttgatctc caaaacaaca
     8521 acttaacctc ctcttcactc ccttccgggt ttggaaatct caaaagatta gagggcttgt
     8581 ttctttcctc taatggcttc ctcggccaag ttccttcctc attcagtaac ctaacaatgc
     8641 ttgctcaatt agacctttct tataacaagc tcactggtag tttcccactt gtccggggtc
     8701 taagaaagct cattgtttta gacctttcat ataatcactt ctccggaact ctgaatccaa
     8761 acagtagcct ctttgagttg caccagctac gttaccttaa tctcgctttt aacaacttta
     8821 gttcctcact cccttccaaa tttggcaatc tccatagatt agagaacttg attctttcct
     8881 ctaatggctt ttctggtcaa gttccttcca caattagtaa cctgacccgg ttaactaagt
     8941 tgtaccttga ccaaaacaag ctcactagta gtttcccact tgtacagaat ctaaccaacc
     9001 tctacgaatt agacctttca tataataagt tctttggagt catcccttct tctctcctca
     9061 ctctgccttt cttagcacat cttgctctac gtgaaaacaa tcttgctggt tctgttgaag
     9121 tttcaaactc ctctacctca tctaggctcg aaatcatgta tctcgggtct aaccattttg
     9181 aaggacaaat cctagagcct atctcaaagc tcatcaacct caagcatctt gacctttctt
     9241 tcctaaacac aagctaccca atagacttaa aactcttctc ctccctcaaa tctttgcggt
     9301 cactggatct ttctggaaac agtatatctt cggccagttt aagttcagat tcatacatcc
     9361 cgttgaccct ggaaatgttg accttgaggc actgtgacat caacgagttc cccaacatct
     9421 taaagaccct caaggagttg gtgtatatag acatatccaa caacagaatg aaagggaaga
     9481 tccctgagtg gttatggagc ctacctcttc tacagtcagt aactcttgga aataattatt
     9541 tcacaggttt ccaaggttcg gcggagattt tagtaaattc atcagtgctg ctattatatt
     9601 tggattcaaa caattttgaa ggagcacttc ctgatctacc actctctatc aaaggcttcg
     9661 gtgtggctag taatagtttc acaagtgaga tacctctttc aatctgcaac cgaagctctc
     9721 tcgctgctat tgatctatcc tacaacaact tcactggtcc cattcctcca tgtttgcgta
     9781 atttggaact tgtgtatctc cggaacaaca acctggaagg aagtatccct gacgcgctct
     9841 gtgatggtgc ctctttacgg acactcgatg ttagccataa ccgattaaca gggaagcttc
     9901 caaggtcttt tgtaaactgc tcatcgctaa agtttctaag cgttataaac aacagaattg
     9961 aagatacgtt tccgttctgg ctcaaagctt taccgaattt gcaagtcctt actcttcgct
    10021 caaacagatt ttatggtcct atatctcctc cgcatcaagg tcctctcggg tttccagagc
    10081 tgcggatatt tgaaatatct gacaataagt ttacaggaag cttgccacca aactactttg
    10141 tgaactggaa agcatcatca cgcacgatga atcaagatgg gggtttatat atggtatacg
    10201 aggagaagct gttcgacgaa ggcggctatg gttatacaga tgctttagat ttgcaatacG
    10261 Caggtctaca catggagcaa gctaaggccc tcacttccta cgccgccatt gatttttctg
    10321 gaaatagact cgaaggacag attcctgaat ctattggact cttgaaggca ctgattgcag
    10381 tcaatatatc aaacaacgcc ttcacaggcc atattcccct gtctatggcc aatcttgaga
    10441 atctcgagtc actagacatg tcaagaaacc aactctcggg gactattcct aatggactag
    10501 ggagcatttc gtttttggcg tacatcaacg tgtctcacaa ccaactcacg ggtgaaatac
    10561 cacaaggaac acagattact gggcaatcta aatcttcctt cgaagggaat gcagggcttt
    10621 gtggtctacc tctcaaggaa agttgcttcg gcactggtgc acctccgatg tatcaccaaa
    10681 agcaagagga caaagaagaa gaagaagaag aagaagaaga agaagaagaa gtgttgaacg
    10741 ggagagcagt ggcaataggg tatggatctg gattattgct tggattggca atagcacaag
    10801 ttattgcttc atacaaaccg gagtggcttg tcaagataat tggtctgaat aaacgcagaa
    10861 agcgttcgGT GAGCAAGGGC GAGGAGCTGT TCACCGGGGT GGTGCCCATC CTGGTCGAGC
    10921 TGGACGGCGA CGTAAACGGC CACAAGTTCA GCGTGTCCGG CGAGGGCGAG GGCGATGCCA
    10981 CCTACGGCAA GCTGACCCTG AAGTTCATCT GCACCACCGG CAAGCTGCCC GTGCCCTGGC
    11041 CCACCCTCGT GACCACCCTG ACCTACGGCG TGCAGTGCTT CAGCCGCTAC CCCGACCACA
    11101 TGAAGCAGCA CGACTTCTTC AAGTCCGCCA TGCCCGAAGG CTACGTCCAG GAGCGCACCA
    11161 TCTTCTTCAA GGACGACGGC AACTACAAGA CCCGCGCCGA GGTGAAGTTC GAGGGCGACA
    11221 CCCTGGTGAA CCGCATCGAG CTGAAGGGCA TCGACTTCAA GGAGGACGGC AACATCCTGG
    11281 GGCACAAGCT GGAGTACAAC TACAACAGCC ACAACGTCTA TATCATGGCC GACAAGCAGA
    11341 AGAACGGCAT CAAGGTGAAC TTCAAGATCC GCCACAACAT CGAGGACGGC AGCGTGCAGC
    11401 TCGCCGACCA CTACCAGCAG AACACCCCCA TCGGCGACGG CCCCGTGCTG CTGCCCGACA
    11461 ACCACTACCT GAGCACCCAG TCCAAGCTGA GCAAAGACCC CAACGAGAAG CGCGATCACA
    11521 TGGTCCTGCT GGAGTTCGTG ACCGCCGCCG GGATCACTCA CGGCATGGAC GAGCTGTACA
    11581 AGTAAGCTT
//
