# Supplementary material for: β-sheet stabilization of the island domain underlies ligand-induced LRR-RP activation of plant immune signaling
Source: Nat Commun. 2025 Dec 8;16:10958. doi: 10.1038/s41467-025-66119-7 (PMC12686451; doi:10.1038/s41467-025-66119-7)
Supplement: Supplementary file 4 — Supplementary Dataset 2 [file 41467_2025_66119_MOESM4_ESM.zip › pLOCG_RLP32_K152E.gb]

LOCUS       ExpressionVector_RLP32 13225 bp ds-DNA     circular     01-JUL-2025
DEFINITION  .
KEYWORDS    "marker:SmR, NeoR/KanR, KanR"
FEATURES             Location/Qualifiers
     misc_feature    97..121
                     /label="RB T-DNA repeat"
                     /ApEinfo_revcolor="#f8d3a9"
                     /ApEinfo_fwdcolor="#f8d3a9"
                     /note="note: right border repeat from nopaline C58 T-DNA"
     promoter        808..1152
                     /label="CaMV 35S promoter"
                     /ApEinfo_revcolor="#b7e6d7"
                     /ApEinfo_fwdcolor="#b7e6d7"
                     /note="note: strong constitutive promoter from cauliflower mosaic virus"
     CDS             1245..3848
                     /label="RLP32"
                     /ApEinfo_revcolor="#84b0dc"
                     /ApEinfo_fwdcolor="#84b0dc"
                     /translation="MKDSWNSTSIIPFTFSSLIFFLFTFDFQDVFGVPTKHLCRLEQRDALLELKKEFKIKKPCFDGLHPTTESWANNSDCCYWDGITCNDKSGEVLELDLSRSCLQSRFHSNSSLFTVLNLRFLTTLDLSYNYFSGQIPSCIENFSHLTTLDLSENYFSGGIPSSIGNLSQLTFLDLSGNEFVGEMPFFGNMNQLTNLYVDSNDLTGIFPLSLLNLKHLSDLSLSRNQFTGTLPSNMSSLSNLEYFEAWGNAFTGTLPSSLFTIASLTSINLRNNQLNGTLEFGNISSPSTLTVLDISNNNFIGPIPKSISKFINLQDLDLSHLNTQGPVDFSIFTNLKSLQLLNLSHLNTTTTIDLNALFSSHLNSIYSMDLSGNHVSATTKISVADHHPTQLISQLYLSGCGITEFPELLRSQHKMTNLDISNNKIKGQVPGWLWTLPKLIFVDLSNNIFTGFERSTEHGLSLITKPSMQYLVGSNNNFTGKIPSFICALRSLITLDLSDNNLNGSIPPCMGNLKSTLSFLNLRQNRLGGGLPRSIFKSLRSLDVGHNQLVGKLPRSFIRLSALEVLNVENNRINDTFPFWLSSLKKLQVLVLRSNAFHGPIHHASFHTLRIINLSHNQFSGTLPANYFVNWNAMSSLMATEDRSQEKYMGDSFRYYHDSVVLMNKGLEMELVRILKIYTALDFSENKLEGEIPRSIGLLKELHVLNLSSNAFTGHIPSSMGNLRELESLDVSQNKLSGEIPQELGNLSYLAYMNFSHNQLGGLVPGGTQFRRQNCSSFKDNPGLYGSSLEEVCLDIHAPAPQQHEPPELEEEDREVFSWIAAAIGFGPGIAFGLTIRYILVFYKPDWFMHTFGHLQPSAHEKRLRRKQ"
     CDS             3855..3857
                     /label="EGFP"
                     /ApEinfo_revcolor="#05fc14"
                     /ApEinfo_fwdcolor="#05fc14"
                     /note="codon_start: 1 product: enhanced GFP transl_table: 1 translation: M,V,SKGEELFTGVVPILVELDGDVNGHKFSVSGEGEGDATYGKLTLKFICTTGKLPVPWPTLVTTLTYGVQCFSRYPDHMKQHDFFKSAMPEGYVQERTIFFKDDGNYKTRAEVKFEGDTLVNRIELKGIDFKEDGNILGHKLEYNYNSHNVYIMADKQKNGIKVNFKIRHNIEDGSVQLADHYQQNTPIGDGPVLLPDNHYLSTQSALSKDPNEKRDHMVLLEFVTAAGITLGMDELYK"
     CDS             3855..3857
                     /label="EGFP"
                     /ApEinfo_revcolor="#05fd14"
                     /ApEinfo_fwdcolor="#05fd14"
                     /note="codon_start: 1 note: mammalian codon-optimized product: the original enhanced GFP (Yang et al., 1996) transl_table: 1 translation: M,V,SKGEELFTGVVPILVELDGDVNGHKFSVSGEGEGDATYGKLTLKFICTTGKLPVPWPTLVTTLTYGVQCFSRYPDHMKQHDFFKSAMPEGYVQERTIFFKDDGNYKTRAEVKFEGDTLVNRIELKGIDFKEDGNILGHKLEYNYNSHNVYIMADKQKNGIKVNFKIRHNIEDGSVQLADHYQQNTPIGDGPVLLPDNHYLSTQSALSKDPNEKRDHMVLLEFVTAAGITLGMDELYK*"
     CDS             3858..3860
                     /label="EGFP"
                     /ApEinfo_revcolor="#05fc14"
                     /ApEinfo_fwdcolor="#05fc14"
                     /note="codon_start: 1 product: enhanced GFP transl_table: 1 translation: M,V,SKGEELFTGVVPILVELDGDVNGHKFSVSGEGEGDATYGKLTLKFICTTGKLPVPWPTLVTTLTYGVQCFSRYPDHMKQHDFFKSAMPEGYVQERTIFFKDDGNYKTRAEVKFEGDTLVNRIELKGIDFKEDGNILGHKLEYNYNSHNVYIMADKQKNGIKVNFKIRHNIEDGSVQLADHYQQNTPIGDGPVLLPDNHYLSTQSALSKDPNEKRDHMVLLEFVTAAGITLGMDELYK"
     CDS             3858..3860
                     /label="EGFP"
                     /ApEinfo_revcolor="#05fd14"
                     /ApEinfo_fwdcolor="#05fd14"
                     /note="codon_start: 1 note: mammalian codon-optimized product: the original enhanced GFP (Yang et al., 1996) transl_table: 1 translation: M,V,SKGEELFTGVVPILVELDGDVNGHKFSVSGEGEGDATYGKLTLKFICTTGKLPVPWPTLVTTLTYGVQCFSRYPDHMKQHDFFKSAMPEGYVQERTIFFKDDGNYKTRAEVKFEGDTLVNRIELKGIDFKEDGNILGHKLEYNYNSHNVYIMADKQKNGIKVNFKIRHNIEDGSVQLADHYQQNTPIGDGPVLLPDNHYLSTQSALSKDPNEKRDHMVLLEFVTAAGITLGMDELYK*"
     CDS             3861..4571
                     /label="EGFP"
                     /ApEinfo_revcolor="#05fc14"
                     /ApEinfo_fwdcolor="#05fc14"
                     /note="codon_start: 1 product: enhanced GFP transl_table: 1 translation: M,V,SKGEELFTGVVPILVELDGDVNGHKFSVSGEGEGDATYGKLTLKFICTTGKLPVPWPTLVTTLTYGVQCFSRYPDHMKQHDFFKSAMPEGYVQERTIFFKDDGNYKTRAEVKFEGDTLVNRIELKGIDFKEDGNILGHKLEYNYNSHNVYIMADKQKNGIKVNFKIRHNIEDGSVQLADHYQQNTPIGDGPVLLPDNHYLSTQSALSKDPNEKRDHMVLLEFVTAAGITLGMDELYK"
     CDS             3861..4574
                     /label="EGFP"
                     /ApEinfo_revcolor="#05fd14"
                     /ApEinfo_fwdcolor="#05fd14"
                     /note="codon_start: 1 note: mammalian codon-optimized product: the original enhanced GFP (Yang et al., 1996) transl_table: 1 translation: M,V,SKGEELFTGVVPILVELDGDVNGHKFSVSGEGEGDATYGKLTLKFICTTGKLPVPWPTLVTTLTYGVQCFSRYPDHMKQHDFFKSAMPEGYVQERTIFFKDDGNYKTRAEVKFEGDTLVNRIELKGIDFKEDGNILGHKLEYNYNSHNVYIMADKQKNGIKVNFKIRHNIEDGSVQLADHYQQNTPIGDGPVLLPDNHYLSTQSALSKDPNEKRDHMVLLEFVTAAGITLGMDELYK*"
     promoter        4936..5115
                     /label="NOS promoter"
                     /ApEinfo_revcolor="#b7e6d7"
                     /ApEinfo_fwdcolor="#b7e6d7"
                     /note="note: nopaline synthase promoter"
     promoter        4968..5151
                     /label="NOS promoter"
                     /ApEinfo_revcolor="#b7e6d7"
                     /ApEinfo_fwdcolor="#b7e6d7"
                     /note="function: NOS promoter note: nopaline synthase promoter"
     CDS             5172..5966
                     /label="NeoR/KanR"
                     /ApEinfo_revcolor="#b7e6d7"
                     /ApEinfo_fwdcolor="#b7e6d7"
                     /note="codon_start: 1 gene: aph(3')-II (or nptII) note: confers resistance to neomycin, kanamycin, and G418 (Geneticin®) product: aminoglycoside phosphotransferase from Tn5 transl_table: 1 translation: MIEQDGLHAGSPAAWVERLFGYDWAQQTIGCSDAAVFRLSAQGRPVLFVKTDLSGALNELQDEAARLSWLATTGVPCAAVLDVVTEAGRDWLLLGEVPGQDLLSSHLAPAEKVSIMADAMRRLHTLDPATCPFDHQAKHRIERARTRMEAGLVDQDDLDEEHQGLAPAELFARLKARMPDGDDLVVTHGDACLPNIMVENGRFSGFIDCGRLGVADRYQDIALATRDIAEELGGEWADRFLVLYGIAAPDSQRIAFYRLLDEFF*"
     terminator      6352..6604
                     /label="NOS terminator"
                     /ApEinfo_revcolor="#b7e6d7"
                     /ApEinfo_fwdcolor="#b7e6d7"
                     /note="note: nopaline synthase terminator and poly(A) signal"
     misc_feature    6701..6725
                     /label="LB T-DNA repeat"
                     /ApEinfo_revcolor="#f8d3a9"
                     /ApEinfo_fwdcolor="#f8d3a9"
                     /note="note: left border repeat from nopaline C58 T-DNA"
     rep_origin      7094..7725
                     /label="oriV"
                     /ApEinfo_revcolor="#ffff00"
                     /ApEinfo_fwdcolor="#ffff00"
                     /note="note: incP origin of replication"
     CDS             complement(7814..8962)
                     /label="trfA"
                     /ApEinfo_revcolor="#993366"
                     /ApEinfo_fwdcolor="#993366"
                     /note="codon_start: 1 product: trans-acting replication protein that binds to and activates oriV transl_table: 1 translation: MNRTFDRKAYRQELIDAGFSAEDAETIASRTVMRAPRETFQSVGSMVQQATAKIERDSVQLAPPALPAPSAAVERSRRLEQEAAGLAKSMTIDTRGTMTTKKRKTAGEDLAKQVSEAKQAALLKHTKQQIKEMQLSLFDIAPWPDTMRAMPNDTARSALFTTRNKKIPREALQNKVIFHVNKDVKITYTGVELRADDDELVWQQVLEYAKRTPIGEPITFTFYELCQDLGWSINGRYYTKAEECLSRLQATAMGFTSDRVGHLESVSLLHRFRVLDRGKKTSRCQVLIDEEIVVLFAGDHYTKFIWEKYRKLSPTARRMFDYFSSHREPYPLKLETFRLMCGSDSTRVKKWREQVGEACEELRGSGLVEHAWVNDDLVHCKR*"
     CDS             complement(9261..10055)
                     /label="KanR"
                     /ApEinfo_revcolor="#b7e6d7"
                     /ApEinfo_fwdcolor="#b7e6d7"
                     /note="codon_start: 1 gene: aphA-3 note: confers resistance to kanamycin product: aminoglycoside phosphotransferase protein_id: transl_table: 1 translation: MAKMRISPELKKLIEKYRCVKDTEGMSPAKVYKLVGENENLYLKMTDSRYKGTTYDVEREKDMMLWLEGKLPVPKVLHFERHDGWSNLLMSEADGVLCSEEYEDEQSPEKIIELYAECIRLFHSIDISDCPYTNSLDSRLAELDYLLNNDLADVDCENWEEDTPFKDPRELYDFLKTEKPEEELVFSHGDLGDSNIFVKDGKVSGFIDLGRSGRADKWYDIAFCVRSIREDIGEEQYVELFFDLLGIKPDWEKIKYYILLDELF*"
     CDS             complement(10748..11539)
                     /label="SmR"
                     /ApEinfo_revcolor="#b7e6d7"
                     /ApEinfo_fwdcolor="#b7e6d7"
                     /note="codon_start: 1 gene: aadA note: confers resistance to spectinomycin and streptomycin product: aminoglycoside adenylyltransferase (Murphy, 1985) transl_table: 1 translation: MGEAVIAEVSTQLSEVVGVIERHLEPTLLAVHLYGSAVDGGLKPHSDIDLLVTVTVRLDETTRRALINDLLETSASPGESEILRAVEVTIVVHDDIIPWRYPAKRELQFGEWQRNDILAGIFEPATIDIDLAILLTKAREHSVALVGPAAEELFDPVPEQDLFEALNETLTLWNSPPDWAGDERNVVLTLSRIWYSAVTGKIAPKDVAADWAMERLPAQYQPVILEARQAYLGQEEDRLASRADQLEEFVHYVKGEITKVVGK*"
     misc_feature    12063..12203
                     /label="bom"
                     /ApEinfo_revcolor="#b4abac"
                     /ApEinfo_fwdcolor="#b4abac"
                     /note="note: basis of mobility region from pBR322"
     rep_origin      complement(12389..12977)
                     /label="ori"
                     /ApEinfo_revcolor="#ffff00"
                     /ApEinfo_fwdcolor="#ffff00"
                     /note="direction: LEFT note: high-copy-number ColE1/pMB1/pBR322/pUC origin of replication"
ORIGIN
        1 ctgtggttgg catgcacata caaatggacg aacggataaa ccttttcacg cccttttaaa
       61 tatccgatta ttctaataaa cgctcttttc tcttaggttt acccgccaat atatcctgtc
      121 aaacactgat agtttaaact gaaggcggga aacgacaatc tgatctctag gaagcttgag
      181 ctctcccata tggtcgacta gagccaagct gatctccttt gccccggaga tcaccatgga
      241 cgactttctc tatctctacg atctaggaag aaagttcgac ggagaaggtg acgataccat
      301 gttcaccacc gataatgaga agattagcct cttcaatttc agaaagaatg ctgacccaca
      361 gatggttaga gaggcctacg cggcaggtct catcaagacg atctacccga gtaataatct
      421 ccaggagatc aaataccttc ccaagaaggt taaagatgca gtcaaaagat tcaggactaa
      481 ctgcatcaag aacacagaga aagatatatt tctcaagatc agaagtacta ttccagtatg
      541 gacgattcaa ggcttgcttc ataaaccaag gcaagtaata gagattggag tctctaagaa
      601 agtagttcct actgaatcaa aggccatgga gtcaaaaatt cagatcgagg atctaacaga
      661 actcgccgtg aagactggcg aacagttcat acagagtctt ttacgactca atgacaagaa
      721 gaaaatcttc gtcaacatgg tggagcacga cactctcgtc tactccaaga atatcaaaga
      781 tacagtctca gaagaccaaa gggctattga gacttttcaa caaagggtaa tatcgggaaa
      841 cctcctcgga ttccattgcc cagctatctg tcacttcatc aaaaggacag tagaaaagga
      901 aggtggcacc tacaaatgcc atcattgcga taaaggaaag gctatcgttc aagatgcctc
      961 tgccgacagt ggtcccaaag atggaccccc acccacgagg agcatcgtgg aaaaagaaga
     1021 cgttccaacc acgtcttcaa agcaagtgga ttgatgtgat atctccactg acgtaaggga
     1081 tgacgcacaa tcccactatc cttcgcaaga cccttcctct atataaggaa gttcatttca
     1141 tttggagagg actccggtat ttttacaaca ataccacaac aaaacaaaca acaaacaaca
     1201 ttacaattta ctattctagt cgacctgcag gcggccgcac tagtATGAAA GACTCTTGGA
     1261 ACTCAACGAG TATCATTCCT TTCACTTTTT CTTCTCTCAT ATTCTTCTTA TTCACTTTTG
     1321 ATTTTCAAGA TGTCTTTGGG GTTCCTACTA AACACTTATG TCGTCTCGAA CAAAGAGATG
     1381 CACTACTGGA GCTCAAGAAG GAGTTTAAGA TTAAGAAGCC TTGTTTCGAC GGCCTTCATC
     1441 CGACGACGGA GTCATGGGCG AATAACAGTG ACTGTTGCTA TTGGGACGGT ATCACGTGCA
     1501 ATGACAAGTC CGGGGAAGTG CTTGAGCTAG ACCTTAGTCG TAGCTGCCTC CAAAGCCGGT
     1561 TTCATTCCAA CAGCAGTCTT TTTACGGTTC TAAATCTTCG TTTTCTAACC ACTCTCGACC
     1621 TTTCCTATAA TTATTTCAGT GGCCAAATCC CGTCTTGTAT TGAAAACTTT TCTCATCTTA
     1681 CCACTCTCGA CCTTTCTgAA AACTATTTCA GTGGTGGGAT TCCTTCTTCA ATAGGAAATC
     1741 TTTCACAACT CACTTTTCTC GACCTTTCTG GTAACGAGTT CGTTGGTGAA ATGCCATTTT
     1801 TTGGCAACAT GAACCAGTTG ACCAACTTAT ATGTTGATTC CAATGACCTT ACTGGTATCT
     1861 TCCCCCTTTC CCTACTCAAT CTGAAACATC TTTCGGATTT ATCACTCTCC CGCAATCAGT
     1921 TCACAGGTAC CCTTCCTTCT AACATGAGCT CACTCTCTAA CTTGGAGTAC TTTGAGGCAT
     1981 GGGGCAACGC TTTTACTGGA ACTCTCCCTT CTTCTCTCTT CACTATTGCT TCTTTGACGT
     2041 CTATTAATTT GAGAAATAAC CAACTCAACG GCACTCTTGA GTTTGGGAAC ATATCTTCAC
     2101 CATCTACACT AACTGTGTTA GACATTAGCA ATAACAACTT CATAGGGCCA ATCCCGAAAT
     2161 CCATTTCCAA ATTTATAAAC CTTCAGGACC TTGATCTTTC TCATCTCAAC ACCCAAGGCC
     2221 CAGTTGACTT TAGTATCTTC ACGAATCTCA AGTCGCTCCA ACTTCTTAAC CTATCTCATT
     2281 TGAACACCAC CACTACGATT GACTTGAATG CACTCTTTTC CTCGCATCTC AACTCAATCT
     2341 ATTCAATGGA TCTCTCAGGC AACCATGTTT CAGCCACAAC CAAAATTTCA GTTGCAGATC
     2401 ATCATCCTAC GCAATTGATA AGTCAGTTGT ACTTGTCTGG ATGCGGCATC ACTGAGTTCC
     2461 CGGAGCTCTT AAGAAGCCAA CACAAAATGA CGAATCTAGA CATTTCCAAC AACAAAATCA
     2521 AAGGTCAGGT GCCTGGCTGG CTATGGACAC TACCAAAGTT GATATTCGTT GATCTTTCCA
     2581 ACAACATTTT TACCGGTTTT GAAAGATCAA CGGAACATGG ACTATCCTTA ATCACCAAAC
     2641 CATCTATGCA GTACTTGGTT GGCTCCAACA ACAATTTCAC GGGAAAGATT CCCTCTTTCA
     2701 TATGCGCTTT GCGCTCTCTA ATCACTCTTG ATTTATCTGA CAACAACCTC AATGGTTCCA
     2761 TCCCTCCATG TATGGGAAAC CTTAAGAGTA CTCTTTCATT TCTAAACCTT CGTCAGAATC
     2821 GTCTTGGTGG AGGTCTTCCA AGGAGTATAT TTAAAAGTCT AAGGTCACTT GATGTCGGTC
     2881 ATAACCAACT AGTCGGAAAA CTTCCTAGAT CTTTCATCCG TCTCTCTGCT CTTGAAGTTC
     2941 TGAATGTGGA AAACAACAGA ATCAACGACA CATTCCCGTT CTGGTTGTCT TCTCTCAAAA
     3001 AGCTGCAAGT TCTTGTCTTA CGCTCCAATG CATTCCACGG ACCGATACAT CATGCCTCGT
     3061 TCCATACATT GCGAATCATC AACTTATCTC ATAATCAATT CAGTGGAACT TTGCCAGCAA
     3121 ACTATTTTGT GAACTGGAAT GCTATGTCAT CACTTATGGC AACCGAGGAT CGGTCTCAAG
     3181 AGAAATACAT GGGAGACTCT TTTCGATATT ACCATGATTC AGTGGTTTTG ATGAATAAAG
     3241 GCTTAGAGAT GGAGCTGGTA CGCATCCTAA AAATCTACAC AGCTCTCGAC TTTTCTGAAA
     3301 ACAAATTAGA AGGAGAGATT CCAAGATCCA TCGGTCTTTT GAAAGAGCTT CATGTTCTTA
     3361 ACTTGTCAAG CAATGCTTTC ACCGGCCACA TCCCATCATC TATGGGGAAT CTTAGAGAGC
     3421 TCGAGTCACT GGACGTTTCT CAAAACAAGC TTTCAGGAGA AATTCCACAA GAATTAGGGA
     3481 ACCTATCGTA CCTTGCCTAC ATGAACTTCT CTCACAACCA GCTTGGAGGT CTAGTACCAG
     3541 GGGGAACTCA GTTTCGTCGA CAAAACTGCT CTTCTTTCAA GGACAACCCT GGACTTTATG
     3601 GCTCTTCACT TGAAGAAGTT TGTTTAGATA TTCATGCACC AGCACCGCAA CAACATGAAC
     3661 CGCCAGAGTT AGAGGAAGAA GACAGAGAGG TGTTCAGTTG GATAGCAGCT GCAATAGGAT
     3721 TCGGACCTGG TATTGCCTTT GGATTGACGA TTAGATACAT ACTGGTTTTC TACAAACCAG
     3781 ATTGGTTCAT GCATACCTTT GGCCACTTAC AACCCTCTGC ACATGAAAAA AGATTGAGGA
     3841 GAAAGCAAAC TAGTatggtg agcaagggcg aggagctgtt caccggggtg gtgcccatcc
     3901 tggtcgagct ggacggcgac gtaaacggcc acaagttcag cgtgtccggc gagggcgagg
     3961 gcgatgccac ctacggcaag ctgaccctga agttcatctg caccaccggc aagctgcccg
     4021 tgccctggcc caccctcgtg accaccctga cctacggcgt gcagtgcttc agccgctacc
     4081 ccgaccacat gaagcagcac gacttcttca agtccgccat gcccgaaggc tacgtccagg
     4141 agcgcaccat cttcttcaag gacgacggca actacaagac ccgcgccgag gtgaagttcg
     4201 agggcgacac cctggtgaac cgcatcgagc tgaagggcat cgacttcaag gaggacggca
     4261 acatcctggg gcacaagctg gagtacaact acaacagcca caacgtctat atcatggccg
     4321 acaagcagaa gaacggcatc aaggtgaact tcaagatccg ccacaacatc gaggacggca
     4381 gcgtgcagct cgccgaccac taccagcaga acacccccat cggcgacggc cccgtgctgc
     4441 tgcccgacaa ccactacctg agcacccagt ccgccctgag caaagacccc aacgagaagc
     4501 gcgatcacat ggtcctgctg gagttcgtga ccgccgccgg gatcactctc ggcatggacg
     4561 agctgtacaa gtaaccgcgg ccatgctaga gtccgcaaaa atcaccagtc tctctctaca
     4621 aatctatctc tctctatttt tctccagaat aatgtgtgag tagttcccag ataagggaat
     4681 tagggttctt atagggtttc gctcatgtgt tgagcatata agaaaccctt agtatgtatt
     4741 tgtatttgta aaatacttct atcaataaaa tttctaattc ctaaaaccaa aatccagtga
     4801 cctgcaggca tgcgacgtcg ggccctctag aggatccccg ggtaccctcg aattatcata
     4861 catgagaatt aagggagtca cgttatgacc cccgccgatg acgcgggaca agccgtttta
     4921 cgtttggaac tgacagaacc gcaacgttga aggagccact cagccgcggg tttctggagt
     4981 ttaatgagct aagcacatac gtcagaaacc attattgcgc gttcaaaagt cgcctaaggt
     5041 cactatcagc tagcaaatat ttcttgtcaa aaatgctcca ctgacgttcc ataaattccc
     5101 ctcggtatcc aattagagtc tcatattcac tctcaatcca aataatctgc accggatctg
     5161 gatcgtttcg catgattgaa caagatggat tgcacgcagg ttctccggcc gcttgggtgg
     5221 agaggctatt cggctatgac tgggcacaac agacaatcgg ctgctctgat gccgccgtgt
     5281 tccggctgtc agcgcagggg cgcccggttc tttttgtcaa gaccgacctg tccggtgccc
     5341 tgaatgaact gcaggacgag gcagcgcggc tatcgtggct ggccacgacg ggcgttcctt
     5401 gcgcagctgt gctcgacgtt gtcactgaag cgggaaggga ctggctgcta ttgggcgaag
     5461 tgccggggca ggatctcctg tcatctcacc ttgctcctgc cgagaaagta tccatcatgg
     5521 ctgatgcaat gcggcggctg catacgcttg atccggctac ctgcccattc gaccaccaag
     5581 cgaaacatcg catcgagcga gcacgtactc ggatggaagc cggtcttgtc gatcaggatg
     5641 atctggacga agagcatcag gggctcgcgc cagccgaact gttcgccagg ctcaaggcgc
     5701 gcatgcccga cggcgatgat ctcgtcgtga cccatggcga tgcctgcttg ccgaatatca
     5761 tggtggaaaa tggccgcttt tctggattca tcgactgtgg ccggctgggt gtggcggacc
     5821 gctatcagga catagcgttg gctacccgtg atattgctga agagcttggc ggcgaatggg
     5881 ctgaccgctt cctcgtgctt tacggtatcg ccgctcccga ttcgcagcgc atcgccttct
     5941 atcgccttct tgacgagttc ttctgagcgg gactctgggg ttcgaaatga ccgaccaagc
     6001 gacgcccaac ctgccatcac gagatttcga ttccaccgcc gccttctatg aaaggttggg
     6061 cttcggaatc gttttccggg acgccggctg gatgatcctc cagcgcgggg atctcatgct
     6121 ggagttcttc gcccacggga tctctgcgga acaggcggtc gaaggtgccg atatcattac
     6181 gacagcaacg gccgacaagc acaacgccac gatcctgagc gacaatatga tcgcggcgtc
     6241 cacatcaacg gcgtcggcgg cgactgccca ggcaagaccg agatgcaccg cgatatcttg
     6301 ctgcgttcgg atattttcgt ggagttcccg ccacagaccc ggatgatccc cgatcgttca
     6361 aacatttggc aataaagttt cttaagattg aatcctgttg ccggtcttgc gatgattatc
     6421 atataatttc tgttgaatta cgttaagcat gtaataatta acatgtaatg catgacgtta
     6481 tttatgagat gggtttttat gattagagtc ccgcaattat acatttaata cgcgatagaa
     6541 aacaaaatat agcgcgcaaa ctaggataaa ttatcgcgcg cggtgtcatc tatgttacta
     6601 gatcgggact gtaggccggc cctcactggt gaaaagaaaa accaccccag tacattaaaa
     6661 acgtccgcaa tgtgttatta agttgtctaa gcgtcaattt gtttacacca caatatatcc
     6721 tgccaccagc cagccaacag ctccccgacc ggcagctcgg cacaaaatca ccactcgata
     6781 caggcagccc atcagtccgg gacggcgtca gcgggagagc cgttgtaagg cggcagactt
     6841 tgctcatgtt accgatgcta ttcggaagaa cggcaactaa gctgccgggt ttgaaacacg
     6901 gatgatctcg cggagggtag catgttgatt gtaacgatga cagagcgttg ctgcctgtga
     6961 tcaaatatca tctccctcgc agagatccga attatcagcc ttcttattca tttctcgctt
     7021 aaccgtgaca gagtagacag gctgtctcgc ggccgagggg cgcagcccct gggggggatg
     7081 ggaggcccgc gttagcgggc cgggagggtt cgagaagggg gggcaccccc cttcggcgtg
     7141 cgcggtcacg cgcacagggc gcagccctgg ttaaaaacaa ggtttataaa tattggttta
     7201 aaagcaggtt aaaagacagg ttagcggtgg ccgaaaaacg ggcggaaacc cttgcaaatg
     7261 ctggattttc tgcctgtgga cagcccctca aatgtcaata ggtgcgcccc tcatctgtca
     7321 gcactctgcc cctcaagtgt caaggatcgc gcccctcatc tgtcagtagt cgcgcccctc
     7381 aagtgtcaat accgcagggc acttatcccc aggcttgtcc acatcatctg tgggaaactc
     7441 gcgtaaaatc aggcgttttc gccgatttgc gaggctggcc agctccacgt cgccggccga
     7501 aatcgagcct gcccctcatc tgtcaacgcc gcgccgggtg agtcggcccc tcaagtgtca
     7561 acgtccgccc ctcatctgtc agtgagggcc aagttttccg cgaggtatcc acaacgccgg
     7621 cggccgcggt gtctcgcaca cggcttcgac ggcgtttctg gcgcgtttgc agggccatag
     7681 acggccgcca gcccagcggc gagggcaacc agcccggtga gcgtcggaaa ggcgctcggt
     7741 cttgccttgc tcgtcggtga tgtacctagt cgctggctgc tgaaccccca gccggaactg
     7801 accccacaag gccctagcgt ttgcaatgca ccaggtcatc attgacccag gcgtgttcca
     7861 ccaggccgct gcctcgcaac tcttcgcagg cttcgccgac ctgctcgcgc cacttcttca
     7921 cgcgggtgga atccgatccg cacatgaggc ggaaggtttc cagcttgagc gggtacggct
     7981 cccggtgcga gctgaaatag tcgaacatcc gtcgggccgt cggcgacagc ttgcggtact
     8041 tctcccatat gaatttcgtg tagtggtcgc cagcaaacag cacgacgatt tcctcgtcga
     8101 tcaggacctg gcaacgggac gttttcttgc cacggtccag gacgcggaag cggtgcagca
     8161 gcgacaccga ttccaggtgc ccaacgcggt cggacgtgaa gcccatcgcc gtcgcctgta
     8221 ggcgcgacag gcattcctcg gccttcgtgt aataccggcc attgatcgac cagcccaggt
     8281 cctggcaaag ctcgtagaac gtgaaggtga tcggctcgcc gataggggtg cgcttcgcgt
     8341 actccaacac ctgctgccac accagttcgt catcgtcggc ccgcagctcg acgccggtgt
     8401 aggtgatctt cacgtccttg ttgacgtgga aaatgacctt gttttgcagc gcctcgcgcg
     8461 ggattttctt gttgcgcgtg gtgaacaggg cagagcgggc cgtgtcgttt ggcatcgctc
     8521 gcatcgtgtc cggccacggc gcaatatcga acaaggaaag ctgcatttcc ttgatctgct
     8581 gcttcgtgtg tttcagcaac gcggcctgct tggcctcgct gacctgtttt gccaggtcct
     8641 cgccggcggt ttttcgcttc ttggtcgtca tagttcctcg cgtgtcgatg gtcatcgact
     8701 tcgccaaacc tgccgcctcc tgttcgagac gacgcgaacg ctccacggcg gccgatggcg
     8761 cgggcagggc agggggagcc agttgcacgc tgtcgcgctc gatcttggcc gtagcttgct
     8821 ggaccatcga gccgacggac tggaaggttt cgcggggcgc acgcatgacg gtgcggcttg
     8881 cgatggtttc ggcatcctcg gcggaaaacc ccgcgtcgat cagttcttgc ctgtatgcct
     8941 tccggtcaaa cgtccgattc attcaccctc cttgcgggat tgccccgact cacgccgggg
     9001 caatgtgccc ttattcctga tttgacccgc ctggtgcctt ggtgtccaga taatccacct
     9061 tatcggcaat gaagtcggtc ccgtagaccg tctggccgtc cttctcgtac ttggtattcc
     9121 gaatcttgcc ctgcacgaat accagcgacc ccttgcccaa atacttgccg tgggcctcgg
     9181 cctgagagcc aaaacacttg atgcggaaga agtcggtgcg ctcctgcttg tcgccggcat
     9241 cgttgcgcca catctaggta ctaaaacaat tcatccagta aaatataata ttttattttc
     9301 tcccaatcag gcttgatccc cagtaagtca aaaaatagct cgacatactg ttcttccccg
     9361 atatcctccc tgatcgaccg gacgcagaag gcaatgtcat accacttgtc cgccctgccg
     9421 cttctcccaa gatcaataaa gccacttact ttgccatctt tcacaaagat gttgctgtct
     9481 cccaggtcgc cgtgggaaaa gacaagttcc tcttcgggct tttccgtctt taaaaaatca
     9541 tacagctcgc gcggatcttt aaatggagtg tcttcttccc agttttcgca atccacatcg
     9601 gccagatcgt tattcagtaa gtaatccaat tcggctaagc ggctgtctaa gctattcgta
     9661 tagggacaat ccgatatgtc gatggagtga aagagcctga tgcactccgc atacagctcg
     9721 ataatctttt cagggctttg ttcatcttca tactcttccg agcaaaggac gccatcggcc
     9781 tcactcatga gcagattgct ccagccatca tgccgttcaa agtgcaggac ctttggaaca
     9841 ggcagctttc cttccagcca tagcatcatg tccttttccc gttccacatc ataggtggtc
     9901 cctttatacc ggctgtccgt catttttaaa tataggtttt cattttctcc caccagctta
     9961 tataccttag caggagacat tccttccgta tcttttacgc agcggtattt ttcgatcagt
    10021 tttttcaatt ccggtgatat tctcatttta gccatttatt atttccttcc tcttttctac
    10081 agtatttaaa gataccccaa gaagctaatt ataacaagac gaactccaat tcactgttcc
    10141 ttgcattcta aaaccttaaa taccagaaaa cagctttttc aaagttgttt tcaaagttgg
    10201 cgtataacat agtatcgacg gagccgattt tgaaaccaca attatgggtg atgctgccaa
    10261 cttactgatt tagtgtatga tggtgttttt gaggtgctcc agtggcttct gtttctatca
    10321 gctagaggta acccctaact acggctacac tagaaggaca gtatttggta tctgcgctct
    10381 gctgaagcca gttaccttcg gaaaaagagt tggtagctct tgatccggca aacaaaccac
    10441 cgctggtagc ggtggttttt ttgtttgcaa gcagcagatt acgcgcagaa aaaaaggatc
    10501 tcaagaagat cctttgatct tttctacggg gtctgacgct cagtggaacg aaaactcacg
    10561 ttaagggatt ttggtcatgc atgatatatc tcccaatttg tgtagggctt attatgcacg
    10621 cttaaaaata ataaaagcag acttgacctg atagtttggc tgtgagcaat tatgtgctta
    10681 gtgcatctaa tcgcttgagt taacgccggc gaagcggcgt cggcttgaac gaatttctag
    10741 ctagacatta tttgccgact accttggtga tctcgccttt cacgtagtgg acaaattctt
    10801 ccaactgatc tgcgcgcgag gccaagcgat cttcttcttg tccaagataa gcctgtctag
    10861 cttcaagtat gacgggctga tactgggccg gcaggcgctc cattgcccag tcggcagcga
    10921 catccttcgg cgcgattttg ccggttactg cgctgtacca aatgcgggac aacgtaagca
    10981 ctacatttcg ctcatcgcca gcccagtcgg gcggcgagtt ccatagcgtt aaggtttcat
    11041 ttagcgcctc aaatagatcc tgttcaggaa ccggatcaaa gagttcctcc gccgctggac
    11101 ctaccaaggc aacgctatgt tctcttgctt ttgtcagcaa gatagccaga tcaatgtcga
    11161 tcgtggctgg ctcgaagata cctgcaagaa tgtcattgcg ctgccattct ccaaattgca
    11221 gttcgcgctt agctggataa cgccacggaa tgatgtcgtc gtgcacaaca atggtgactt
    11281 ctacagcgcg gagaatctcg ctctctccag gggaagccga agtttccaaa aggtcgttga
    11341 tcaaagctcg ccgcgttgtt tcatcaagcc ttacggtcac cgtaaccagc aaatcaatat
    11401 cactgtgtgg cttcaggccg ccatccactg cggagccgta caaatgtacg gccagcaacg
    11461 tcggttcgag atggcgctcg atgacgccaa ctacctctga tagttgagtc gatacttcgg
    11521 cgatcaccgc ttcccccatg atgtttaact ttgttttagg gcgactgccc tgctgcgtaa
    11581 catcgttgct gctccataac atcaaacatc gacccacggc gtaacgcgct tgctgcttgg
    11641 atgcccgagg catagactgt accccaaaaa aacatgtcat aacaagaagc catgaaaacc
    11701 gccactgcgc cgttaccacc gctgcgttcg gtcaaggttc tggaccagtt gcgtgacggc
    11761 agttacgcta cttgcattac agcttacgaa ccgaacgagg cttatgtcca ctgggttcgt
    11821 gcccgaattg atcacaggca gcaacgctct gtcatcgtta caatcaacat gctaccctcc
    11881 gcgagatcat ccgtgtttca aacccggcag acgcgtctcg actgcctcgc gcgtttcggt
    11941 gatgacggtg aaaacctctg acacatgcag ctcccggaga cggtcacagc ttgtctgtaa
    12001 gcggatgccg ggagcagaca agcccgtcag ggcgcgtcag cgggtgttgg cgggtgtcgg
    12061 ggcgcagcca tgacccagtc acgtagcgat agcggagtgt atactggctt aactatgcgg
    12121 catcagagca gattgtactg agagtgcacc atatgcggtg tgaaataccg cacagatgcg
    12181 taaggagaaa ataccgcatc aggcgctctt ccgcttcctc gctcactgac tcgctgcgct
    12241 cggtcgttcg gctgcggcga gcggtatcag ctcactcaaa ggcggtaata cggttatcca
    12301 cagaatcagg ggataacgca ggaaagaaca tgtgagcaaa aggccagcaa aaggccagga
    12361 accgtaaaaa ggccgcgttg ctggcgtttt tccataggct ccgcccccct gacgagcatc
    12421 acaaaaatcg acgctcaagt cagaggtggc gaaacccgac aggactataa agataccagg
    12481 cgtttccccc tggaagctcc ctcgtgcgct ctcctgttcc gaccctgccg cttaccggat
    12541 acctgtccgc ctttctccct tcgggaagcg tggcgctttc tcatagctca cgctgtaggt
    12601 atctcagttc ggtgtaggtc gttcgctcca agctgggctg tgtgcacgaa ccccccgttc
    12661 agcccgaccg ctgcgcctta tccggtaact atcgtcttga gtccaacccg gtaagacacg
    12721 acttatcgcc actggcagca gccactggta acaggattag cagagcgagg tatgtaggcg
    12781 gtgctacaga gttcttgaag tggtggccta actacggcta cactagaagg acagtatttg
    12841 gtatctgcgc tctgctgaag ccagttacct tcggaaaaag agttggtagc tcttgatccg
    12901 gcaaacaaac caccgctggt agcggtggtt tttttgtttg caagcagcag attacgcgca
    12961 gaaaaaaagg atctcaagaa gatcctttga tcttttctac ggggtctgac gctcagtgga
    13021 acgaaaactc acgttaaggg attttggtca tggtaacctc gcgcatacag ccgggcagtg
    13081 acgtcaccgc ccactatggc attctgctgg cgctgtatgc gttggtgcaa tttgcctgcg
    13141 cacctgtgct gggcgcgctg tcggatcgtt tcgggcggcg gccaatcttg ctcgtctcgc
    13201 tggccggcgc cagatctggg gaacc
//
