# Supplementary material for: β-sheet stabilization of the island domain underlies ligand-induced LRR-RP activation of plant immune signaling
Source: Nat Commun. 2025 Dec 8;16:10958. doi: 10.1038/s41467-025-66119-7 (PMC12686451; doi:10.1038/s41467-025-66119-7)
Supplement: Supplementary file 4 — Supplementary Dataset 2 [file 41467_2025_66119_MOESM4_ESM.zip › pLOCG_RLP42_Q695A.gb]

LOCUS       pLOCG_RLP42_Q695A      13294 bp ds-DNA     circular     08-JUL-2025
DEFINITION  .
KEYWORDS    "marker:SmR, NeoR/KanR, KanR"
FEATURES             Location/Qualifiers
     misc_feature    97..121
                     /label="RB T-DNA repeat"
                     /ApEinfo_revcolor="#f8d3a9"
                     /ApEinfo_fwdcolor="#f8d3a9"
                     /note="note: right border repeat from nopaline C58 T-DNA"
     promoter        808..1152
                     /label="CaMV 35S promoter"
                     /ApEinfo_revcolor="#b7e6d7"
                     /ApEinfo_fwdcolor="#b7e6d7"
                     /note="note: strong constitutive promoter from cauliflower mosaic virus"
     CDS             1245..3917
                     /label="RLP42"
                     /ApEinfo_revcolor="#84b0dc"
                     /ApEinfo_fwdcolor="#84b0dc"
                     /translation="MSKSLLRLTFLLLLLLSCVSPSSFFTFNNPAEGPGACGPHQIQAFTQFKNEFDTRACNHSDPWNGVWCDNSTGAVTMLQLRACLSGTLKPNSSLFQFHHLRSLLLPHNNFTSSSISSKFGMLNNLEVLSLSSSGFLAQVPFSFSNLSMLSALDLSKNELTGSLSFVRNLRKLRVLDVSYNHFSGILNPNSSLFELHHLIYLNLRYNNFTSSSLPYEFGNLNKLEVLDVSSNSFFGQVPPTISNLTQLTELYLPLNDFTGSLPLVQNLTKLSILHLFGNHFSGTIPSSLFTMPFLSSIYLNKNNLSGSIEVPNSSSSSRLEHLYLGKNHLGKILEPIAKLVNLKELDLSFLNTSHPIDLSLFSSLKSLLLLDLSGDWISKASLTLDSYIPSTLEVLRLEHCDISEFPNVFKTLHNLEYIALSNNRISGKFPEWLWSLPRLSSVFITDNLLTGFEGSSEVLVNSSVQILSLDTNSLEGALPHLPLSINYFSAIDNRFGGDIPLSICNRSSLDVLDLSYNNFSGQIPPCLSNLLYLKLRKNNLEGSIPDKYYVDTPLRSFDVGYNRLTGKLPRSLINCSALQFLSVDHNGIKDTFPFYLKALPKLQVLLLSSNEFYGPLSPPNQGPLGFPELRILEIAGNKLTGSLPPDFFVNWKASSHTMNEDLGLYMVYSKVIFGNYHLTYYETIDLRYKGLSMEAENVLTSSATIDLSGNRLEGEIPESLGLLKALIALNLSNNAFTGHIPLSLANLKKIESLDLSSNQLSGTIPNGLGTLSFLAYMNVSHNQLNGEIPQGTQITGQPKSSFEGNAGLCGFPLQESCFGTNAPPAQKPKEEEEAEEDEQELNWKAVAIGYGVGVLLGLAIAQLIASYKPEWLVCLVKSRNPLRSFFGFEY*"
     CDS             3924..3926
                     /label="EGFP"
                     /ApEinfo_revcolor="#05fc14"
                     /ApEinfo_fwdcolor="#05fc14"
                     /note="codon_start: 1 product: enhanced GFP transl_table: 1 translation: M,V,SKGEELFTGVVPILVELDGDVNGHKFSVSGEGEGDATYGKLTLKFICTTGKLPVPWPTLVTTLTYGVQCFSRYPDHMKQHDFFKSAMPEGYVQERTIFFKDDGNYKTRAEVKFEGDTLVNRIELKGIDFKEDGNILGHKLEYNYNSHNVYIMADKQKNGIKVNFKIRHNIEDGSVQLADHYQQNTPIGDGPVLLPDNHYLSTQSALSKDPNEKRDHMVLLEFVTAAGITLGMDELYK"
     CDS             3924..3926
                     /label="EGFP"
                     /ApEinfo_revcolor="#05fd14"
                     /ApEinfo_fwdcolor="#05fd14"
                     /note="codon_start: 1 note: mammalian codon-optimized product: the original enhanced GFP (Yang et al., 1996) transl_table: 1 translation: M,V,SKGEELFTGVVPILVELDGDVNGHKFSVSGEGEGDATYGKLTLKFICTTGKLPVPWPTLVTTLTYGVQCFSRYPDHMKQHDFFKSAMPEGYVQERTIFFKDDGNYKTRAEVKFEGDTLVNRIELKGIDFKEDGNILGHKLEYNYNSHNVYIMADKQKNGIKVNFKIRHNIEDGSVQLADHYQQNTPIGDGPVLLPDNHYLSTQSALSKDPNEKRDHMVLLEFVTAAGITLGMDELYK*"
     CDS             3927..3929
                     /label="EGFP"
                     /ApEinfo_revcolor="#05fd14"
                     /ApEinfo_fwdcolor="#05fd14"
                     /note="codon_start: 1 note: mammalian codon-optimized product: the original enhanced GFP (Yang et al., 1996) transl_table: 1 translation: M,V,SKGEELFTGVVPILVELDGDVNGHKFSVSGEGEGDATYGKLTLKFICTTGKLPVPWPTLVTTLTYGVQCFSRYPDHMKQHDFFKSAMPEGYVQERTIFFKDDGNYKTRAEVKFEGDTLVNRIELKGIDFKEDGNILGHKLEYNYNSHNVYIMADKQKNGIKVNFKIRHNIEDGSVQLADHYQQNTPIGDGPVLLPDNHYLSTQSALSKDPNEKRDHMVLLEFVTAAGITLGMDELYK*"
     CDS             3927..3929
                     /label="EGFP"
                     /ApEinfo_revcolor="#05fc14"
                     /ApEinfo_fwdcolor="#05fc14"
                     /note="codon_start: 1 product: enhanced GFP transl_table: 1 translation: M,V,SKGEELFTGVVPILVELDGDVNGHKFSVSGEGEGDATYGKLTLKFICTTGKLPVPWPTLVTTLTYGVQCFSRYPDHMKQHDFFKSAMPEGYVQERTIFFKDDGNYKTRAEVKFEGDTLVNRIELKGIDFKEDGNILGHKLEYNYNSHNVYIMADKQKNGIKVNFKIRHNIEDGSVQLADHYQQNTPIGDGPVLLPDNHYLSTQSALSKDPNEKRDHMVLLEFVTAAGITLGMDELYK"
     CDS             3930..4640
                     /label="EGFP"
                     /ApEinfo_revcolor="#05fc14"
                     /ApEinfo_fwdcolor="#05fc14"
                     /note="codon_start: 1 product: enhanced GFP transl_table: 1 translation: M,V,SKGEELFTGVVPILVELDGDVNGHKFSVSGEGEGDATYGKLTLKFICTTGKLPVPWPTLVTTLTYGVQCFSRYPDHMKQHDFFKSAMPEGYVQERTIFFKDDGNYKTRAEVKFEGDTLVNRIELKGIDFKEDGNILGHKLEYNYNSHNVYIMADKQKNGIKVNFKIRHNIEDGSVQLADHYQQNTPIGDGPVLLPDNHYLSTQSALSKDPNEKRDHMVLLEFVTAAGITLGMDELYK"
     CDS             3930..4643
                     /label="EGFP"
                     /ApEinfo_revcolor="#05fd14"
                     /ApEinfo_fwdcolor="#05fd14"
                     /note="codon_start: 1 note: mammalian codon-optimized product: the original enhanced GFP (Yang et al., 1996) transl_table: 1 translation: M,V,SKGEELFTGVVPILVELDGDVNGHKFSVSGEGEGDATYGKLTLKFICTTGKLPVPWPTLVTTLTYGVQCFSRYPDHMKQHDFFKSAMPEGYVQERTIFFKDDGNYKTRAEVKFEGDTLVNRIELKGIDFKEDGNILGHKLEYNYNSHNVYIMADKQKNGIKVNFKIRHNIEDGSVQLADHYQQNTPIGDGPVLLPDNHYLSTQSALSKDPNEKRDHMVLLEFVTAAGITLGMDELYK*"
     promoter        5005..5184
                     /label="NOS promoter"
                     /ApEinfo_revcolor="#b7e6d7"
                     /ApEinfo_fwdcolor="#b7e6d7"
                     /note="note: nopaline synthase promoter"
     promoter        5037..5220
                     /label="NOS promoter"
                     /ApEinfo_revcolor="#b7e6d7"
                     /ApEinfo_fwdcolor="#b7e6d7"
                     /note="function: NOS promoter note: nopaline synthase promoter"
     CDS             5241..6035
                     /label="NeoR/KanR"
                     /ApEinfo_revcolor="#b7e6d7"
                     /ApEinfo_fwdcolor="#b7e6d7"
                     /note="codon_start: 1 gene: aph(3')-II (or nptII) note: confers resistance to neomycin, kanamycin, and G418 (Geneticin®) product: aminoglycoside phosphotransferase from Tn5 transl_table: 1 translation: MIEQDGLHAGSPAAWVERLFGYDWAQQTIGCSDAAVFRLSAQGRPVLFVKTDLSGALNELQDEAARLSWLATTGVPCAAVLDVVTEAGRDWLLLGEVPGQDLLSSHLAPAEKVSIMADAMRRLHTLDPATCPFDHQAKHRIERARTRMEAGLVDQDDLDEEHQGLAPAELFARLKARMPDGDDLVVTHGDACLPNIMVENGRFSGFIDCGRLGVADRYQDIALATRDIAEELGGEWADRFLVLYGIAAPDSQRIAFYRLLDEFF*"
     terminator      6421..6673
                     /label="NOS terminator"
                     /ApEinfo_revcolor="#b7e6d7"
                     /ApEinfo_fwdcolor="#b7e6d7"
                     /note="note: nopaline synthase terminator and poly(A) signal"
     misc_feature    6770..6794
                     /label="LB T-DNA repeat"
                     /ApEinfo_revcolor="#f8d3a9"
                     /ApEinfo_fwdcolor="#f8d3a9"
                     /note="note: left border repeat from nopaline C58 T-DNA"
     rep_origin      7163..7794
                     /label="oriV"
                     /ApEinfo_revcolor="#ffff00"
                     /ApEinfo_fwdcolor="#ffff00"
                     /note="note: incP origin of replication"
     CDS             complement(7883..9031)
                     /label="trfA"
                     /ApEinfo_revcolor="#993366"
                     /ApEinfo_fwdcolor="#993366"
                     /note="codon_start: 1 product: trans-acting replication protein that binds to and activates oriV transl_table: 1 translation: MNRTFDRKAYRQELIDAGFSAEDAETIASRTVMRAPRETFQSVGSMVQQATAKIERDSVQLAPPALPAPSAAVERSRRLEQEAAGLAKSMTIDTRGTMTTKKRKTAGEDLAKQVSEAKQAALLKHTKQQIKEMQLSLFDIAPWPDTMRAMPNDTARSALFTTRNKKIPREALQNKVIFHVNKDVKITYTGVELRADDDELVWQQVLEYAKRTPIGEPITFTFYELCQDLGWSINGRYYTKAEECLSRLQATAMGFTSDRVGHLESVSLLHRFRVLDRGKKTSRCQVLIDEEIVVLFAGDHYTKFIWEKYRKLSPTARRMFDYFSSHREPYPLKLETFRLMCGSDSTRVKKWREQVGEACEELRGSGLVEHAWVNDDLVHCKR*"
     CDS             complement(9330..10124)
                     /label="KanR"
                     /ApEinfo_revcolor="#b7e6d7"
                     /ApEinfo_fwdcolor="#b7e6d7"
                     /note="codon_start: 1 gene: aphA-3 note: confers resistance to kanamycin product: aminoglycoside phosphotransferase protein_id: transl_table: 1 translation: MAKMRISPELKKLIEKYRCVKDTEGMSPAKVYKLVGENENLYLKMTDSRYKGTTYDVEREKDMMLWLEGKLPVPKVLHFERHDGWSNLLMSEADGVLCSEEYEDEQSPEKIIELYAECIRLFHSIDISDCPYTNSLDSRLAELDYLLNNDLADVDCENWEEDTPFKDPRELYDFLKTEKPEEELVFSHGDLGDSNIFVKDGKVSGFIDLGRSGRADKWYDIAFCVRSIREDIGEEQYVELFFDLLGIKPDWEKIKYYILLDELF*"
     CDS             complement(10817..11608)
                     /label="SmR"
                     /ApEinfo_revcolor="#b7e6d7"
                     /ApEinfo_fwdcolor="#b7e6d7"
                     /note="codon_start: 1 gene: aadA note: confers resistance to spectinomycin and streptomycin product: aminoglycoside adenylyltransferase (Murphy, 1985) transl_table: 1 translation: MGEAVIAEVSTQLSEVVGVIERHLEPTLLAVHLYGSAVDGGLKPHSDIDLLVTVTVRLDETTRRALINDLLETSASPGESEILRAVEVTIVVHDDIIPWRYPAKRELQFGEWQRNDILAGIFEPATIDIDLAILLTKAREHSVALVGPAAEELFDPVPEQDLFEALNETLTLWNSPPDWAGDERNVVLTLSRIWYSAVTGKIAPKDVAADWAMERLPAQYQPVILEARQAYLGQEEDRLASRADQLEEFVHYVKGEITKVVGK*"
     misc_feature    12132..12272
                     /label="bom"
                     /ApEinfo_revcolor="#b4abac"
                     /ApEinfo_fwdcolor="#b4abac"
                     /note="note: basis of mobility region from pBR322"
     rep_origin      complement(12458..13046)
                     /label="ori"
                     /ApEinfo_revcolor="#ffff00"
                     /ApEinfo_fwdcolor="#ffff00"
                     /note="direction: LEFT note: high-copy-number ColE1/pMB1/pBR322/pUC origin of replication"
ORIGIN
        1 ctgtggttgg catgcacata caaatggacg aacggataaa ccttttcacg cccttttaaa
       61 tatccgatta ttctaataaa cgctcttttc tcttaggttt acccgccaat atatcctgtc
      121 aaacactgat agtttaaact gaaggcggga aacgacaatc tgatctctag gaagcttgag
      181 ctctcccata tggtcgacta gagccaagct gatctccttt gccccggaga tcaccatgga
      241 cgactttctc tatctctacg atctaggaag aaagttcgac ggagaaggtg acgataccat
      301 gttcaccacc gataatgaga agattagcct cttcaatttc agaaagaatg ctgacccaca
      361 gatggttaga gaggcctacg cggcaggtct catcaagacg atctacccga gtaataatct
      421 ccaggagatc aaataccttc ccaagaaggt taaagatgca gtcaaaagat tcaggactaa
      481 ctgcatcaag aacacagaga aagatatatt tctcaagatc agaagtacta ttccagtatg
      541 gacgattcaa ggcttgcttc ataaaccaag gcaagtaata gagattggag tctctaagaa
      601 agtagttcct actgaatcaa aggccatgga gtcaaaaatt cagatcgagg atctaacaga
      661 actcgccgtg aagactggcg aacagttcat acagagtctt ttacgactca atgacaagaa
      721 gaaaatcttc gtcaacatgg tggagcacga cactctcgtc tactccaaga atatcaaaga
      781 tacagtctca gaagaccaaa gggctattga gacttttcaa caaagggtaa tatcgggaaa
      841 cctcctcgga ttccattgcc cagctatctg tcacttcatc aaaaggacag tagaaaagga
      901 aggtggcacc tacaaatgcc atcattgcga taaaggaaag gctatcgttc aagatgcctc
      961 tgccgacagt ggtcccaaag atggaccccc acccacgagg agcatcgtgg aaaaagaaga
     1021 cgttccaacc acgtcttcaa agcaagtgga ttgatgtgat atctccactg acgtaaggga
     1081 tgacgcacaa tcccactatc cttcgcaaga cccttcctct atataaggaa gttcatttca
     1141 tttggagagg actccggtat ttttacaaca ataccacaac aaaacaaaca acaaacaaca
     1201 ttacaattta ctattctagt cgacctgcag gcggccgcac tagtATGTCT AAATCGCTTT
     1261 TGCGTTTGAC GTTTCTCTTG CTACTCTTAC TCTCTTGTGT CTCCCCTTCA AGCTTCTTCA
     1321 CTTTTAATAA CCCTGCTGAA GGTCCTGGTG CTTGTGGTCC CCACCAGATT CAAGCCTTTA
     1381 CGCAGTTCAA GAACGAGTTT GATACTCGTG CTTGCAACCA TAGTGACCCT TGGAATGGAG
     1441 TGTGGTGCGA TAACTCCACG GGTGCGGTCA CGATGCTACA ACTCAGGGCA TGTCTTAGCG
     1501 GAACTCTGAA ACCTAACAGT AGCCTTTTCC AGTTTCATCA TCTCCGTTCC CTTCTTCTCC
     1561 CTCATAACAA CTTCACCTCC TCTTCAATTT CTTCCAAGTT TGGAATGCTC AACAACTTAG
     1621 AGGTATTGTC TCTTTCAAGT AGTGGCTTCC TCGCCCAAGT TCCTTTTTCA TTTAGTAACC
     1681 TAAGCATGCT TTCCGCTTTA GACCTTTCCA AAAACGAGCT CACTGGTAGT TTATCATTTG
     1741 TGCGGAATCT ACGCAAGCTC AGAGTTTTAG ATGTTTCTTA TAATCACTTC TCTGGAATTT
     1801 TGAATCCCAA TAGTAGCCTC TTTGAGTTGC ACCACCTCAT TTACCTTAAT CTCCGTTACA
     1861 ACAACTTCAC CTCCTCTTCA CTCCCTTATG AATTTGGCAA TCTCAACAAA CTAGAGGTCT
     1921 TGGATGTTTC CTCTAATAGC TTCTTCGGTC AAGTTCCTCC CACTATTAGT AACCTAACCC
     1981 AGTTAACCGA GTTGTACCTT CCCTTGAACG ACTTCACTGG TAGTCTTCCG CTTGTACAAA
     2041 ATCTAACCAA GCTCTCCATT CTACATCTTT TTGGTAATCA CTTCTCTGGA ACAATCCCTT
     2101 CTTCTCTCTT CACTATGCCT TTCTTATCAT CAATTTATTT AAATAAAAAC AATCTCAGTG
     2161 GTTCTATTGA AGTTCCTAAC TCCTCTTCCT CATCAAGGCT AGAGCATTTG TACCTAGGGA
     2221 AAAACCATTT AGGAAAAATC CTAGAGCCTA TCGCAAAGCT TGTTAACCTT AAAGAGCTCG
     2281 ACCTTTCTTT CCTAAACACA AGCCACCCAA TTGACTTAAG TCTCTTCTCC TCTCTCAAAT
     2341 CTTTGTTGCT CCTCGATCTT TCCGGTGATT GGATATCAAA GGCTAGTTTA ACTTTGGATT
     2401 CATACATTCC ATCTACCCTG GAAGTGTTGC GTTTGGAGCA TTGCGACATC AGTGAGTTCC
     2461 CAAACGTCTT CAAGACCCTT CATAATTTGG AGTATATTGC CTTATCCAAC AATAGAATCA
     2521 GTGGAAAATT TCCAGAGTGG TTATGGAGCC TTCCTCGACT GAGCTCAGTG TTCATTACAG
     2581 ATAATTTGTT AACTGGCTTT GAAGGGTCAT CAGAAGTTTT AGTAAATTCA TCAGTGCAGA
     2641 TCTTAAGTTT GGATACAAAC AGTTTAGAAG GGGCACTCCC GCATCTACCG CTCTCTATCA
     2701 ACTATTTCTC TGCAATAGAC AATAGATTCG GAGGCGACAT ACCTCTTTCA ATCTGTAATA
     2761 GAAGCTCGCT TGATGTCCTT GATCTAAGCT ACAACAACTT CAGCGGACAA ATTCCTCCAT
     2821 GTCTGAGTAA CTTATTGTAT TTGAAACTCC GAAAGAACAA CTTGGAAGGA AGTATTCCTG
     2881 ACAAGTATTA TGTGGATACG CCTCTACGAT CATTCGACGT TGGTTACAAT CGATTAACAG
     2941 GGAAGCTCCC AAGGTCTCTT ATAAATTGCT CAGCTCTACA GTTTCTAAGT GTGGACCACA
     3001 ACGGAATCAA AGATACATTT CCTTTTTACC TTAAGGCTTT ACCGAAATTG CAAGTCCTTC
     3061 TCCTCAGTTC AAACGAATTC TATGGTCCTC TATCTCCTCC TAATCAAGGT CCTCTGGGTT
     3121 TTCCTGAGCT GCGGATACTG GAGATAGCTG GTAATAAACT AACCGGAAGC TTGCCCCCAG
     3181 ATTTTTTTGT GAATTGGAAA GCATCATCAC ACACAATGAA TGAAGATCTG GGTCTATATA
     3241 TGGTATATAG CAAGGTTATT TTCGGGAACT ATCACCTCAC CTATTATGAA ACTATAGATT
     3301 TACGATATAA AGGTCTATCT ATGGAGgccG AGAACGTCCT TACTTCCTCA GCCACCATTG
     3361 ATCTTTCTGG AAACAGACTT GAAGGAGAAA TTCCTGAATC TCTCGGTCTC TTAAAGGCAT
     3421 TGATCGCACT CAACTTATCG AACAACGCCT TCACAGGCCA TATTCCTCTG TCTTTGGCTA
     3481 ATCTTAAGAA GATCGAGTCA CTAGACCTAT CAAGTAACCA ACTCTCAGGG ACAATTCCTA
     3541 ATGGACTAGG GACTCTCTCG TTTTTGGCGT ACATGAACGT GTCTCACAAC CAACTCAACG
     3601 GTGAAATACC ACAAGGAACA CAAATAACTG GGCAACCTAA ATCGTCCTTC GAAGGAAATG
     3661 CAGGGCTTTG TGGTTTTCCT CTTCAAGAAA GTTGCTTTGG GACTAACGCG CCACCAGCAC
     3721 AGAAGCCTAA AGAAGAAGAA GAAGCGGAAG AAGATGAGCA AGAGTTAAAC TGGAAAGCAG
     3781 TGGCAATAGG GTATGGGGTT GGAGTGTTAC TTGGATTGGC GATAGCACAA CTCATTGCTT
     3841 CATACAAACC AGAGTGGCTA GTTTGTCTGG TTAAAAGCAG AAACCCGTTA CGATCTTTTT
     3901 TTGGTTTTGA GTATTAAact agtatggtga gcaagggcga ggagctgttc accggggtgg
     3961 tgcccatcct ggtcgagctg gacggcgacg taaacggcca caagttcagc gtgtccggcg
     4021 agggcgaggg cgatgccacc tacggcaagc tgaccctgaa gttcatctgc accaccggca
     4081 agctgcccgt gccctggccc accctcgtga ccaccctgac ctacggcgtg cagtgcttca
     4141 gccgctaccc cgaccacatg aagcagcacg acttcttcaa gtccgccatg cccgaaggct
     4201 acgtccagga gcgcaccatc ttcttcaagg acgacggcaa ctacaagacc cgcgccgagg
     4261 tgaagttcga gggcgacacc ctggtgaacc gcatcgagct gaagggcatc gacttcaagg
     4321 aggacggcaa catcctgggg cacaagctgg agtacaacta caacagccac aacgtctata
     4381 tcatggccga caagcagaag aacggcatca aggtgaactt caagatccgc cacaacatcg
     4441 aggacggcag cgtgcagctc gccgaccact accagcagaa cacccccatc ggcgacggcc
     4501 ccgtgctgct gcccgacaac cactacctga gcacccagtc cgccctgagc aaagacccca
     4561 acgagaagcg cgatcacatg gtcctgctgg agttcgtgac cgccgccggg atcactctcg
     4621 gcatggacga gctgtacaag taaccgcggc catgctagag tccgcaaaaa tcaccagtct
     4681 ctctctacaa atctatctct ctctattttt ctccagaata atgtgtgagt agttcccaga
     4741 taagggaatt agggttctta tagggtttcg ctcatgtgtt gagcatataa gaaaccctta
     4801 gtatgtattt gtatttgtaa aatacttcta tcaataaaat ttctaattcc taaaaccaaa
     4861 atccagtgac ctgcaggcat gcgacgtcgg gccctctaga ggatccccgg gtaccctcga
     4921 attatcatac atgagaatta agggagtcac gttatgaccc ccgccgatga cgcgggacaa
     4981 gccgttttac gtttggaact gacagaaccg caacgttgaa ggagccactc agccgcgggt
     5041 ttctggagtt taatgagcta agcacatacg tcagaaacca ttattgcgcg ttcaaaagtc
     5101 gcctaaggtc actatcagct agcaaatatt tcttgtcaaa aatgctccac tgacgttcca
     5161 taaattcccc tcggtatcca attagagtct catattcact ctcaatccaa ataatctgca
     5221 ccggatctgg atcgtttcgc atgattgaac aagatggatt gcacgcaggt tctccggccg
     5281 cttgggtgga gaggctattc ggctatgact gggcacaaca gacaatcggc tgctctgatg
     5341 ccgccgtgtt ccggctgtca gcgcaggggc gcccggttct ttttgtcaag accgacctgt
     5401 ccggtgccct gaatgaactg caggacgagg cagcgcggct atcgtggctg gccacgacgg
     5461 gcgttccttg cgcagctgtg ctcgacgttg tcactgaagc gggaagggac tggctgctat
     5521 tgggcgaagt gccggggcag gatctcctgt catctcacct tgctcctgcc gagaaagtat
     5581 ccatcatggc tgatgcaatg cggcggctgc atacgcttga tccggctacc tgcccattcg
     5641 accaccaagc gaaacatcgc atcgagcgag cacgtactcg gatggaagcc ggtcttgtcg
     5701 atcaggatga tctggacgaa gagcatcagg ggctcgcgcc agccgaactg ttcgccaggc
     5761 tcaaggcgcg catgcccgac ggcgatgatc tcgtcgtgac ccatggcgat gcctgcttgc
     5821 cgaatatcat ggtggaaaat ggccgctttt ctggattcat cgactgtggc cggctgggtg
     5881 tggcggaccg ctatcaggac atagcgttgg ctacccgtga tattgctgaa gagcttggcg
     5941 gcgaatgggc tgaccgcttc ctcgtgcttt acggtatcgc cgctcccgat tcgcagcgca
     6001 tcgccttcta tcgccttctt gacgagttct tctgagcggg actctggggt tcgaaatgac
     6061 cgaccaagcg acgcccaacc tgccatcacg agatttcgat tccaccgccg ccttctatga
     6121 aaggttgggc ttcggaatcg ttttccggga cgccggctgg atgatcctcc agcgcgggga
     6181 tctcatgctg gagttcttcg cccacgggat ctctgcggaa caggcggtcg aaggtgccga
     6241 tatcattacg acagcaacgg ccgacaagca caacgccacg atcctgagcg acaatatgat
     6301 cgcggcgtcc acatcaacgg cgtcggcggc gactgcccag gcaagaccga gatgcaccgc
     6361 gatatcttgc tgcgttcgga tattttcgtg gagttcccgc cacagacccg gatgatcccc
     6421 gatcgttcaa acatttggca ataaagtttc ttaagattga atcctgttgc cggtcttgcg
     6481 atgattatca tataatttct gttgaattac gttaagcatg taataattaa catgtaatgc
     6541 atgacgttat ttatgagatg ggtttttatg attagagtcc cgcaattata catttaatac
     6601 gcgatagaaa acaaaatata gcgcgcaaac taggataaat tatcgcgcgc ggtgtcatct
     6661 atgttactag atcgggactg taggccggcc ctcactggtg aaaagaaaaa ccaccccagt
     6721 acattaaaaa cgtccgcaat gtgttattaa gttgtctaag cgtcaatttg tttacaccac
     6781 aatatatcct gccaccagcc agccaacagc tccccgaccg gcagctcggc acaaaatcac
     6841 cactcgatac aggcagccca tcagtccggg acggcgtcag cgggagagcc gttgtaaggc
     6901 ggcagacttt gctcatgtta ccgatgctat tcggaagaac ggcaactaag ctgccgggtt
     6961 tgaaacacgg atgatctcgc ggagggtagc atgttgattg taacgatgac agagcgttgc
     7021 tgcctgtgat caaatatcat ctccctcgca gagatccgaa ttatcagcct tcttattcat
     7081 ttctcgctta accgtgacag agtagacagg ctgtctcgcg gccgaggggc gcagcccctg
     7141 ggggggatgg gaggcccgcg ttagcgggcc gggagggttc gagaaggggg ggcacccccc
     7201 ttcggcgtgc gcggtcacgc gcacagggcg cagccctggt taaaaacaag gtttataaat
     7261 attggtttaa aagcaggtta aaagacaggt tagcggtggc cgaaaaacgg gcggaaaccc
     7321 ttgcaaatgc tggattttct gcctgtggac agcccctcaa atgtcaatag gtgcgcccct
     7381 catctgtcag cactctgccc ctcaagtgtc aaggatcgcg cccctcatct gtcagtagtc
     7441 gcgcccctca agtgtcaata ccgcagggca cttatcccca ggcttgtcca catcatctgt
     7501 gggaaactcg cgtaaaatca ggcgttttcg ccgatttgcg aggctggcca gctccacgtc
     7561 gccggccgaa atcgagcctg cccctcatct gtcaacgccg cgccgggtga gtcggcccct
     7621 caagtgtcaa cgtccgcccc tcatctgtca gtgagggcca agttttccgc gaggtatcca
     7681 caacgccggc ggccgcggtg tctcgcacac ggcttcgacg gcgtttctgg cgcgtttgca
     7741 gggccataga cggccgccag cccagcggcg agggcaacca gcccggtgag cgtcggaaag
     7801 gcgctcggtc ttgccttgct cgtcggtgat gtacctagtc gctggctgct gaacccccag
     7861 ccggaactga ccccacaagg ccctagcgtt tgcaatgcac caggtcatca ttgacccagg
     7921 cgtgttccac caggccgctg cctcgcaact cttcgcaggc ttcgccgacc tgctcgcgcc
     7981 acttcttcac gcgggtggaa tccgatccgc acatgaggcg gaaggtttcc agcttgagcg
     8041 ggtacggctc ccggtgcgag ctgaaatagt cgaacatccg tcgggccgtc ggcgacagct
     8101 tgcggtactt ctcccatatg aatttcgtgt agtggtcgcc agcaaacagc acgacgattt
     8161 cctcgtcgat caggacctgg caacgggacg ttttcttgcc acggtccagg acgcggaagc
     8221 ggtgcagcag cgacaccgat tccaggtgcc caacgcggtc ggacgtgaag cccatcgccg
     8281 tcgcctgtag gcgcgacagg cattcctcgg ccttcgtgta ataccggcca ttgatcgacc
     8341 agcccaggtc ctggcaaagc tcgtagaacg tgaaggtgat cggctcgccg ataggggtgc
     8401 gcttcgcgta ctccaacacc tgctgccaca ccagttcgtc atcgtcggcc cgcagctcga
     8461 cgccggtgta ggtgatcttc acgtccttgt tgacgtggaa aatgaccttg ttttgcagcg
     8521 cctcgcgcgg gattttcttg ttgcgcgtgg tgaacagggc agagcgggcc gtgtcgtttg
     8581 gcatcgctcg catcgtgtcc ggccacggcg caatatcgaa caaggaaagc tgcatttcct
     8641 tgatctgctg cttcgtgtgt ttcagcaacg cggcctgctt ggcctcgctg acctgttttg
     8701 ccaggtcctc gccggcggtt tttcgcttct tggtcgtcat agttcctcgc gtgtcgatgg
     8761 tcatcgactt cgccaaacct gccgcctcct gttcgagacg acgcgaacgc tccacggcgg
     8821 ccgatggcgc gggcagggca gggggagcca gttgcacgct gtcgcgctcg atcttggccg
     8881 tagcttgctg gaccatcgag ccgacggact ggaaggtttc gcggggcgca cgcatgacgg
     8941 tgcggcttgc gatggtttcg gcatcctcgg cggaaaaccc cgcgtcgatc agttcttgcc
     9001 tgtatgcctt ccggtcaaac gtccgattca ttcaccctcc ttgcgggatt gccccgactc
     9061 acgccggggc aatgtgccct tattcctgat ttgacccgcc tggtgccttg gtgtccagat
     9121 aatccacctt atcggcaatg aagtcggtcc cgtagaccgt ctggccgtcc ttctcgtact
     9181 tggtattccg aatcttgccc tgcacgaata ccagcgaccc cttgcccaaa tacttgccgt
     9241 gggcctcggc ctgagagcca aaacacttga tgcggaagaa gtcggtgcgc tcctgcttgt
     9301 cgccggcatc gttgcgccac atctaggtac taaaacaatt catccagtaa aatataatat
     9361 tttattttct cccaatcagg cttgatcccc agtaagtcaa aaaatagctc gacatactgt
     9421 tcttccccga tatcctccct gatcgaccgg acgcagaagg caatgtcata ccacttgtcc
     9481 gccctgccgc ttctcccaag atcaataaag ccacttactt tgccatcttt cacaaagatg
     9541 ttgctgtctc ccaggtcgcc gtgggaaaag acaagttcct cttcgggctt ttccgtcttt
     9601 aaaaaatcat acagctcgcg cggatcttta aatggagtgt cttcttccca gttttcgcaa
     9661 tccacatcgg ccagatcgtt attcagtaag taatccaatt cggctaagcg gctgtctaag
     9721 ctattcgtat agggacaatc cgatatgtcg atggagtgaa agagcctgat gcactccgca
     9781 tacagctcga taatcttttc agggctttgt tcatcttcat actcttccga gcaaaggacg
     9841 ccatcggcct cactcatgag cagattgctc cagccatcat gccgttcaaa gtgcaggacc
     9901 tttggaacag gcagctttcc ttccagccat agcatcatgt ccttttcccg ttccacatca
     9961 taggtggtcc ctttataccg gctgtccgtc atttttaaat ataggttttc attttctccc
    10021 accagcttat ataccttagc aggagacatt ccttccgtat cttttacgca gcggtatttt
    10081 tcgatcagtt ttttcaattc cggtgatatt ctcattttag ccatttatta tttccttcct
    10141 cttttctaca gtatttaaag ataccccaag aagctaatta taacaagacg aactccaatt
    10201 cactgttcct tgcattctaa aaccttaaat accagaaaac agctttttca aagttgtttt
    10261 caaagttggc gtataacata gtatcgacgg agccgatttt gaaaccacaa ttatgggtga
    10321 tgctgccaac ttactgattt agtgtatgat ggtgtttttg aggtgctcca gtggcttctg
    10381 tttctatcag ctagaggtaa cccctaacta cggctacact agaaggacag tatttggtat
    10441 ctgcgctctg ctgaagccag ttaccttcgg aaaaagagtt ggtagctctt gatccggcaa
    10501 acaaaccacc gctggtagcg gtggtttttt tgtttgcaag cagcagatta cgcgcagaaa
    10561 aaaaggatct caagaagatc ctttgatctt ttctacgggg tctgacgctc agtggaacga
    10621 aaactcacgt taagggattt tggtcatgca tgatatatct cccaatttgt gtagggctta
    10681 ttatgcacgc ttaaaaataa taaaagcaga cttgacctga tagtttggct gtgagcaatt
    10741 atgtgcttag tgcatctaat cgcttgagtt aacgccggcg aagcggcgtc ggcttgaacg
    10801 aatttctagc tagacattat ttgccgacta ccttggtgat ctcgcctttc acgtagtgga
    10861 caaattcttc caactgatct gcgcgcgagg ccaagcgatc ttcttcttgt ccaagataag
    10921 cctgtctagc ttcaagtatg acgggctgat actgggccgg caggcgctcc attgcccagt
    10981 cggcagcgac atccttcggc gcgattttgc cggttactgc gctgtaccaa atgcgggaca
    11041 acgtaagcac tacatttcgc tcatcgccag cccagtcggg cggcgagttc catagcgtta
    11101 aggtttcatt tagcgcctca aatagatcct gttcaggaac cggatcaaag agttcctccg
    11161 ccgctggacc taccaaggca acgctatgtt ctcttgcttt tgtcagcaag atagccagat
    11221 caatgtcgat cgtggctggc tcgaagatac ctgcaagaat gtcattgcgc tgccattctc
    11281 caaattgcag ttcgcgctta gctggataac gccacggaat gatgtcgtcg tgcacaacaa
    11341 tggtgacttc tacagcgcgg agaatctcgc tctctccagg ggaagccgaa gtttccaaaa
    11401 ggtcgttgat caaagctcgc cgcgttgttt catcaagcct tacggtcacc gtaaccagca
    11461 aatcaatatc actgtgtggc ttcaggccgc catccactgc ggagccgtac aaatgtacgg
    11521 ccagcaacgt cggttcgaga tggcgctcga tgacgccaac tacctctgat agttgagtcg
    11581 atacttcggc gatcaccgct tcccccatga tgtttaactt tgttttaggg cgactgccct
    11641 gctgcgtaac atcgttgctg ctccataaca tcaaacatcg acccacggcg taacgcgctt
    11701 gctgcttgga tgcccgaggc atagactgta ccccaaaaaa acatgtcata acaagaagcc
    11761 atgaaaaccg ccactgcgcc gttaccaccg ctgcgttcgg tcaaggttct ggaccagttg
    11821 cgtgacggca gttacgctac ttgcattaca gcttacgaac cgaacgaggc ttatgtccac
    11881 tgggttcgtg cccgaattga tcacaggcag caacgctctg tcatcgttac aatcaacatg
    11941 ctaccctccg cgagatcatc cgtgtttcaa acccggcaga cgcgtctcga ctgcctcgcg
    12001 cgtttcggtg atgacggtga aaacctctga cacatgcagc tcccggagac ggtcacagct
    12061 tgtctgtaag cggatgccgg gagcagacaa gcccgtcagg gcgcgtcagc gggtgttggc
    12121 gggtgtcggg gcgcagccat gacccagtca cgtagcgata gcggagtgta tactggctta
    12181 actatgcggc atcagagcag attgtactga gagtgcacca tatgcggtgt gaaataccgc
    12241 acagatgcgt aaggagaaaa taccgcatca ggcgctcttc cgcttcctcg ctcactgact
    12301 cgctgcgctc ggtcgttcgg ctgcggcgag cggtatcagc tcactcaaag gcggtaatac
    12361 ggttatccac agaatcaggg gataacgcag gaaagaacat gtgagcaaaa ggccagcaaa
    12421 aggccaggaa ccgtaaaaag gccgcgttgc tggcgttttt ccataggctc cgcccccctg
    12481 acgagcatca caaaaatcga cgctcaagtc agaggtggcg aaacccgaca ggactataaa
    12541 gataccaggc gtttccccct ggaagctccc tcgtgcgctc tcctgttccg accctgccgc
    12601 ttaccggata cctgtccgcc tttctccctt cgggaagcgt ggcgctttct catagctcac
    12661 gctgtaggta tctcagttcg gtgtaggtcg ttcgctccaa gctgggctgt gtgcacgaac
    12721 cccccgttca gcccgaccgc tgcgccttat ccggtaacta tcgtcttgag tccaacccgg
    12781 taagacacga cttatcgcca ctggcagcag ccactggtaa caggattagc agagcgaggt
    12841 atgtaggcgg tgctacagag ttcttgaagt ggtggcctaa ctacggctac actagaagga
    12901 cagtatttgg tatctgcgct ctgctgaagc cagttacctt cggaaaaaga gttggtagct
    12961 cttgatccgg caaacaaacc accgctggta gcggtggttt ttttgtttgc aagcagcaga
    13021 ttacgcgcag aaaaaaagga tctcaagaag atcctttgat cttttctacg gggtctgacg
    13081 ctcagtggaa cgaaaactca cgttaaggga ttttggtcat ggtaacctcg cgcatacagc
    13141 cgggcagtga cgtcaccgcc cactatggca ttctgctggc gctgtatgcg ttggtgcaat
    13201 ttgcctgcgc acctgtgctg ggcgcgctgt cggatcgttt cgggcggcgg ccaatcttgc
    13261 tcgtctcgct ggccggcgcc agatctgggg aacc
//
