# Supplementary material for: β-sheet stabilization of the island domain underlies ligand-induced LRR-RP activation of plant immune signaling
Source: Nat Commun. 2025 Dec 8;16:10958. doi: 10.1038/s41467-025-66119-7 (PMC12686451; doi:10.1038/s41467-025-66119-7)
Supplement: Supplementary file 7 — Source Data [file 41467_2025_66119_MOESM7_ESM.xlsx]

## Sheet: Fig. 1
Fig.1a
	rank	ipTM	Complex
RLP23-nlp20	1	0.78	ligand-receptor
	2	0.73	ligand-receptor
	3	0.72	ligand-receptor
	4	0.72	ligand-receptor
	5	0.7	ligand-receptor
RLP23-nlp20-BAK1	1	0.83	tripartite
	2	0.82	tripartite
	3	0.82	tripartite
	4	0.82	tripartite
	5	0.82	tripartite
RLP42-pg13	1	0.71	ligand-receptor
	2	0.71	ligand-receptor
	3	0.7	ligand-receptor
	4	0.7	ligand-receptor
	5	0.69	ligand-receptor
RLP42-pg13-BAK1	1	0.84	tripartite
	2	0.84	tripartite
	3	0.84	tripartite
	4	0.84	tripartite
	5	0.84	tripartite

## Sheet: Fig. 2
Fig2. a						Fig2. b						Fig2. c						Fig2. d						Fig2. e						Fig2. f
	Condition	Treatment	Cumulative ROS				Condition	Treatment	Cumulative ROS				Condition	Treatment	Cumulative Calcium				Condition	Treatment	Cumulative Calcium				Condition	Treatment	Ethylene				Condition	Treatment	Ethylene
1	RLP23	nlp20	55042			1	RLP42	pg13	13221			1	G677V	nlp20	3314			1	RLP42	pg13	8760			1	RLP23	mock	0.5053			1	RLP42	mock	0.32805
2	RLP23	nlp20	67877			2	RLP42	pg13	9379			2	G677V	nlp20	3878			2	RLP42	pg13	2968			2	RLP23	mock	0.25035			2	RLP42	mock	0.35505
3	RLP23	nlp20	94743			3	RLP42	pg13	4706			3	G677V	nlp20	3902			3	RLP42	pg13	3232			3	RLP23	mock	0.59865			3	RLP42	mock	0.2427
4	RLP23	nlp20	19334			4	RLP42	pg13	18734			4	G677V	nlp20	3069			4	RLP42	pg13	1466			4	RLP23	mock	0.20475			4	RLP42	mock	0.35535
5	RLP23	nlp20	37359			5	RLP42	pg13	22764			5	G677V	nlp20	4424			5	RLP42	pg13	1324			5	RLP23	mock	0.2319			5	RLP42	mock	0.4905
6	RLP23	nlp20	37463			6	RLP42	pg13	18992			6	G677V	nlp20	3944			6	RLP42	pg13	1172			6	RLP23	mock	0.2286			6	RLP42	mock	0.33195
7	RLP23	nlp20	23786			7	RLP42	pg13	37634			7	G677V	nlp20	2504			7	RLP42	pg13	936			7	RLP23	mock	0.46905			7	RLP42	mock	0.25205
8	RLP23	nlp20	17221			8	RLP42	pg13	33320			8	G677V	nlp20	3168			8	RLP42	pg13	1352			8	RLP23	mock	0.2757			8	RLP42	mock	0.19056
9	RLP23	nlp20	15693			9	RLP42	pg13	49540			9	G677V	nlp20	2672			9	RLP42	pg13	648			9	RLP23	mock	0.222			9	RLP42	mock	0.31591
10	RLP23	nlp20	8342			10	RLP42	pg13	29687			10	G677V	nlp20	5526			10	RLP42	pg13	2096			10	RLP23	mock	0.54885			10	RLP42	pg13	1.90815
11	RLP23	nlp20	17649			11	RLP42	pg13	53394			11	G677V	nlp20	3268			11	RLP42	pg13	2296			11	RLP23	mock	0.42			11	RLP42	pg13	1.51995
12	RLP23	nlp20	18038			12	RLP42	pg13	56688			12	G677V	nlp20	2362			12	RLP42	pg13	1272			12	RLP23	mock	0.30045			12	RLP42	pg13	1.52085
13	RLP23	nlp20	180537			13	RLP42	pg13	4490			13	G677V	nlp20	5952			13	RLP42	pg13	2280			13	RLP23	nlp20	3.32295			13	RLP42	pg13	1.998
14	RLP23	nlp20	133214			14	RLP42	pg13	13855			14	G677V	nlp20	4360			14	RLP42	pg13	2766			14	RLP23	nlp20	3.12645			14	RLP42	pg13	1.7337
15	RLP23	nlp20	210617			15	RLP42	pg13	21588			15	G677V	nlp20	3712			15	RLP42	pg13	2363			15	RLP23	nlp20	3.0861			15	RLP42	pg13	1.2489
16	RLP23	nlp20	166942			16	RLP42	pg13	9375			16	G677V	nlp20	3376			16	RLP42	mock	584			16	RLP23	nlp20	1.1988			16	RLP42	pg13	2.02147
17	RLP23	nlp20	155791			17	RLP42	pg13	7620			17	G677V	nlp20	5996			17	RLP42	mock	656			17	RLP23	nlp20	1.50165			17	RLP42	pg13	1.84215
18	RLP23	nlp20	188376			18	RLP42	pg13	4853			18	G677V	nlp20	6355			18	RLP42	mock	936			18	RLP23	nlp20	2.3031			18	RLP42	pg13	1.55652
19	RLP23	mock	4143			19	RLP42	mock	997			19	G677V	nlp20	2475			19	RLP42	mock	528			19	RLP23	nlp20	2.3521			19	R396A	mock	0.3693
20	RLP23	mock	5118			20	RLP42	mock	1093			20	G677V	nlp20	4166			20	RLP42	mock	488			20	RLP23	nlp20	2.3803			20	R396A	mock	0.294
21	RLP23	mock	2831			21	RLP42	mock	888			21	G677V	nlp20	7471			21	RLP42	mock	448			21	RLP23	nlp20	2.48005			21	R396A	mock	0.36285
22	RLP23	mock	3482			22	RLP42	mock	2233			22	G677V	nlp20	7819			22	RLP42	mock	504			22	RLP23	nlp20	1.9092			22	R396A	mock	0.3102
23	RLP23	mock	1271			23	RLP42	mock	3895			23	G677V	nlp20	7367			23	RLP42	mock	584			23	RLP23	nlp20	2.11965			23	R396A	mock	0.16575
24	RLP23	mock	1621			24	RLP42	mock	2417			24	G677V	nlp20	5677			24	RLP42	mock	592			24	RLP23	nlp20	2.2635			24	R396A	mock	0.37395
25	RLP23	mock	1224			25	RLP42	mock	1850			25	G677V	nlp20	6696			25	RLP42	mock	480			25	V416A	mock	0.24015			25	R396A	mock	0.2013
26	RLP23	mock	1174			26	RLP42	mock	1484			26	G677V	nlp20	3840			26	RLP42	mock	512			26	V416A	mock	0.12405			26	R396A	mock	0.16757
27	RLP23	mock	786			27	RLP42	mock	1647			27	G677V	nlp20	4000			27	RLP42	mock	448			27	V416A	mock	0.50428			27	R396A	mock	0.25735
28	RLP23	mock	1840			28	RLP42	mock	2224			28	G677V	nlp20	4128			28	RLP42	mock	888			28	V416A	mock	0.3036			28	R396A	pg13	0.32115
29	RLP23	mock	1142			29	RLP42	mock	1737			29	G677V	nlp20	4056			29	RLP42	mock	840			29	V416A	mock	0.30255			29	R396A	pg13	0.4569
30	RLP23	mock	1026			30	RLP42	mock	6041			30	G677V	nlp20	3192			30	RLP42	mock	632			30	V416A	mock	0.3471			30	R396A	pg13	0.3801
31	RLP23	mock	5100			31	RLP42	mock	1742			31	G677V	nlp20	3256			31	R396A	pg13	1544			31	V416A	mock	0.2628			31	R396A	pg13	0.43995
32	RLP23	mock	2701			32	RLP42	mock	1419			32	G677V	nlp20	5136			32	R396A	pg13	792			32	V416A	mock	0.21765			32	R396A	pg13	0.26835
33	RLP23	mock	715			33	RLP42	mock	1424			33	G677V	mock	1364			33	R396A	pg13	1064			33	V416A	mock	0.2871			33	R396A	pg13	0.4017
34	RLP23	mock	3568			34	RLP42	mock	1784			34	G677V	mock	952			34	R396A	pg13	528			34	V416A	mock	0.42435			34	R396A	pg13	0.25415
35	RLP23	mock	5449			35	RLP42	mock	1779			35	G677V	mock	1104			35	R396A	pg13	608			35	V416A	mock	0.255			35	R396A	pg13	0.22693
36	RLP23	mock	459			36	RLP42	mock	1218			36	G677V	mock	696			36	R396A	pg13	496			36	V416A	mock	0.4248			36	R396A	pg13	0.187565
37	V416A	nlp20	37392			37	R396A	pg13	950			37	G677V	mock	1016			37	R396A	pg13	384			37	V416A	nlp20	1.29975			37	R396E	mock	0.3801
38	V416A	nlp20	47406			38	R396A	pg13	1054			38	G677V	mock	936			38	R396A	pg13	416			38	V416A	nlp20	1.88115			38	R396E	mock	0.40785
39	V416A	nlp20	81975			39	R396A	pg13	1023			39	G677V	mock	736			39	R396A	pg13	368			39	V416A	nlp20	1.00965			39	R396E	mock	0.4188
40	V416A	nlp20	26974			40	R396A	pg13	1703			40	G677V	mock	768			40	R396A	pg13	384			40	V416A	nlp20	1.02495			40	R396E	mock	0.5808
41	V416A	nlp20	22772			41	R396A	pg13	2451			41	G677V	mock	1200			41	R396A	pg13	528			41	V416A	nlp20	0.6195			41	R396E	mock	0.22425
42	V416A	nlp20	26931			42	R396A	pg13	1712			42	G677V	mock	920			42	R396A	pg13	864			42	V416A	nlp20	0.83445			42	R396E	mock	0.52875
43	V416A	nlp20	9485			43	R396A	pg13	1300			43	G677V	mock	1120			43	R396A	pg13	759			43	V416A	nlp20	1.2285			43	R396E	mock	0.25645
44	V416A	nlp20	6875			44	R396A	pg13	1067			44	G677V	mock	1048			44	R396A	pg13	904			44	V416A	nlp20	1.1644			44	R396E	mock	0.20369
45	V416A	nlp20	6648			45	R396A	pg13	1387			45	G677V	mock	888			45	R396A	pg13	768			45	V416A	nlp20	1.4125			45	R396E	mock	0.22541
46	V416A	nlp20	4082			46	R396A	pg13	4926			46	G677V	mock	1152			46	R396A	mock	760			46	V416A	nlp20	1.0332			46	R396E	pg13	0.3258
47	V416A	nlp20	9293			47	R396A	pg13	4759			47	G677V	mock	1168			47	R396A	mock	856			47	V416A	nlp20	1.3374			47	R396E	pg13	0.3063
48	V416A	nlp20	2170			48	R396A	pg13	3135			48	G677V	mock	1328			48	R396A	mock	784			48	V416A	nlp20	1.30155			48	R396E	pg13	0.2088
49	V416A	nlp20	76287			49	R396A	pg13	1577			49	G677V	mock	1407			49	R396A	mock	520			49	G677V	mock	0.18075			49	R396E	pg13	0.3867
50	V416A	nlp20	91074			50	R396A	pg13	1543			50	G677V	mock	1430			50	R396A	mock	432			50	G677V	mock	0.18225			50	R396E	pg13	0.20835
51	V416A	nlp20	113355			51	R396A	pg13	1753			51	G677V	mock	1032			51	R396A	mock	504			51	G677V	mock	0.47295			51	R396E	pg13	0.61895
52	V416A	nlp20	155099			52	R396A	pg13	2186			52	G677V	mock	1456			52	R396A	mock	376			52	G677V	mock	0.32085			52	R396E	pg13	0.2675
53	V416A	nlp20	72915			53	R396A	pg13	1505			53	G677V	mock	1536			53	R396A	mock	384			53	G677V	mock	0.15255			53	R396E	pg13	0.22147
54	V416A	nlp20	82799			54	R396A	pg13	1360			54	G677V	mock	1096			54	R396A	mock	416			54	G677V	mock	0.2214			54	R396E	pg13	0.2645
55	V416A	mock	1324			55	R396A	mock	995			55	G677V	mock	1080			55	R396A	mock	592			55	G677V	mock	0.16005			55	Y676A	mock	0.47115
56	V416A	mock	1558			56	R396A	mock	871			56	G677V	mock	960			56	R396A	mock	552			56	G677V	mock	0.20715			56	Y676A	mock	0.3822
57	V416A	mock	4006			57	R396A	mock	1082			57	G677V/G679A	nlp20	1160			57	R396A	mock	480			57	G677V	mock	0.3543			57	Y676A	mock	0.38895
58	V416A	mock	1395			58	R396A	mock	2268			58	G677V/G679A	nlp20	1144			58	R396A	mock	704			58	G677V	mock	0.40155			58	Y676A	mock	0.34035
59	V416A	mock	2151			59	R396A	mock	2710			59	G677V/G679A	nlp20	1479			59	R396A	mock	784			59	G677V	mock	0.32385			59	Y676A	mock	0.36915
60	V416A	mock	1797			60	R396A	mock	2885			60	G677V/G679A	nlp20	1439			60	R396A	mock	680			60	G677V	mock	0.3123			60	Y676A	mock	0.429
61	V416A	mock	968			61	R396A	mock	1594			61	G677V/G679A	nlp20	776			61	R396E	pg13	608			61	G677V	nlp20	0.7302			61	Y676A	mock	0.29754
62	V416A	mock	764			62	R396A	mock	1573			62	G677V/G679A	nlp20	832			62	R396E	pg13	912			62	G677V	nlp20	0.27075			62	Y676A	mock	0.19885
63	V416A	mock	686			63	R396A	mock	1186			63	G677V/G679A	nlp20	728			63	R396E	pg13	512			63	G677V	nlp20	0.37935			63	Y676A	mock	0.21054
64	V416A	mock	910			64	R396A	mock	1720			64	G677V/G679A	nlp20	696			64	R396E	pg13	512			64	G677V	nlp20	0.26325			64	Y676A	pg13	0.39855
65	V416A	mock	794			65	R396A	mock	2273			65	G677V/G679A	nlp20	712			65	R396E	pg13	648			65	G677V	nlp20	0.3189			65	Y676A	pg13	0.33405
66	V416A	mock	735			66	R396A	mock	2982			66	G677V/G679A	nlp20	1016			66	R396E	pg13	608			66	G677V	nlp20	0.3684			66	Y676A	pg13	0.4806
67	V416A	mock	2445			67	R396A	mock	1912			67	G677V/G679A	nlp20	704			67	R396E	pg13	696			67	G677V	nlp20	0.4848			67	Y676A	pg13	0.28035
68	V416A	mock	1978			68	R396A	mock	1688			68	G677V/G679A	nlp20	1032			68	R396E	pg13	448			68	G677V	nlp20	0.51255			68	Y676A	pg13	0.3588
69	V416A	mock	5559			69	R396A	mock	1840			69	G677V/G679A	nlp20	944			69	R396E	pg13	560			69	G677V	nlp20	0.38625			69	Y676A	pg13	0.20265
70	V416A	mock	2353			70	R396A	mock	1161			70	G677V/G679A	nlp20	520			70	R396E	pg13	816			70	G677V	nlp20	0.3411			70	Y676A	pg13	0.26412
71	V416A	mock	4760			71	R396A	mock	1005			71	G677V/G679A	nlp20	600			71	R396E	pg13	840			71	G677V	nlp20	0.58815			71	Y676A	pg13	0.21485
72	V416A	mock	783			72	R396A	mock	1068			72	G677V/G679A	nlp20	632			72	R396E	pg13	616			72	G677V	nlp20	0.64845			72	Y676A	pg13	0.23975
73	G677V	nlp20	1898			73	R396E	pg13	1086			73	G677V/G679A	nlp20	1517			73	R396E	pg13	808			73	G679A	mock	0.1761			73	Y676L	mock	0.38955
74	G677V	nlp20	1532			74	R396E	pg13	817			74	G677V/G679A	nlp20	1263			74	R396E	pg13	943			74	G679A	mock	0.21			74	Y676L	mock	0.20385
75	G677V	nlp20	976			75	R396E	pg13	1034			75	G677V/G679A	nlp20	920			75	R396E	pg13	648			75	G679A	mock	0.0774			75	Y676L	mock	0.4365
76	G677V	nlp20	2070			76	R396E	pg13	1838			76	G677V/G679A	nlp20	888			76	R396E	mock	544			76	G679A	mock	0.36315			76	Y676L	mock	0.65115
77	G677V	nlp20	1874			77	R396E	pg13	3071			77	G677V/G679A	nlp20	1935			77	R396E	mock	712			77	G679A	mock	0.336			77	Y676L	mock	0.5457
78	G677V	nlp20	2618			78	R396E	pg13	13839			78	G677V/G679A	nlp20	1495			78	R396E	mock	504			78	G679A	mock	0.28275			78	Y676L	mock	0.73095
79	G677V	nlp20	669			79	R396E	pg13	1225			79	G677V/G679A	nlp20	1439			79	R396E	mock	696			79	G679A	mock	0.30885			79	Y676L	mock	0.20263
80	G677V	nlp20	870			80	R396E	pg13	1376			80	G677V/G679A	nlp20	1471			80	R396E	mock	680			80	G679A	mock	0.3042			80	Y676L	mock	0.22145
81	G677V	nlp20	769			81	R396E	pg13	1769			81	G677V/G679A	nlp20	1424			81	R396E	mock	1182			81	G679A	mock	0.3036			81	Y676L	mock	0.27485
82	G677V	nlp20	572			82	R396E	pg13	4827			82	G677V/G679A	nlp20	1440			82	R396E	mock	352			82	G679A	mock	0.23055			82	Y676L	pg13	0.3906
83	G677V	nlp20	602			83	R396E	pg13	1919			83	G677V/G679A	nlp20	1512			83	R396E	mock	424			83	G679A	mock	0.22515			83	Y676L	pg13	0.4062
84	G677V	nlp20	538			84	R396E	pg13	1543			84	G677V/G679A	nlp20	1336			84	R396E	mock	608			84	G679A	mock	0.19665			84	Y676L	pg13	0.41595
85	G677V	nlp20	2236			85	R396E	pg13	1542			85	G677V/G679A	nlp20	1272			85	R396E	mock	760			85	G679A	nlp20	1.5597			85	Y676L	pg13	0.4491
86	G677V	nlp20	4639			86	R396E	pg13	1725			86	G677V/G679A	nlp20	1176			86	R396E	mock	568			86	G679A	nlp20	0.89835			86	Y676L	pg13	0.5403
87	G677V	nlp20	2935			87	R396E	pg13	2042			87	G677V/G679A	nlp20	3568			87	R396E	mock	592			87	G679A	nlp20	1.4196			87	Y676L	pg13	0.6822
88	G677V	nlp20	2153			88	R396E	pg13	2293			88	G677V/G679A	nlp20	1576			88	R396E	mock	608			88	G679A	nlp20	0.8226			88	Y676L	pg13	0.19854
89	G677V	nlp20	918			89	R396E	pg13	2269			89	G677V/G679A	mock	1191			89	R396E	mock	600			89	G679A	nlp20	0.9645			89	Y676L	pg13	0.23045
90	G677V	nlp20	727			90	R396E	pg13	2053			90	G677V/G679A	mock	1104			90	R396E	mock	974			90	G679A	nlp20	0.8076			90	Y676L	pg13	0.24565
91	G677V	mock	721			91	R396E	mock	886			91	G677V/G679A	mock	1216			91	Y676A	pg13	608			91	G679A	nlp20	1.13355			91	S468L	mock	0.5517
92	G677V	mock	559			92	R396E	mock	800			92	G677V/G679A	mock	976			92	Y676A	pg13	520			92	G679A	nlp20	0.90545			92	S468L	mock	0.42915
93	G677V	mock	675			93	R396E	mock	869			93	G677V/G679A	mock	840			93	Y676A	pg13	616			93	G679A	nlp20	1.10765			93	S468L	mock	0.585
94	G677V	mock	1073			94	R396E	mock	1094			94	G677V/G679A	mock	640			94	Y676A	pg13	568			94	G679A	nlp20	0.76785			94	S468L	mock	0.23025
95	G677V	mock	547			95	R396E	mock	6531			95	G677V/G679A	mock	1716			95	Y676A	pg13	560			95	G679A	nlp20	0.7314			95	S468L	mock	0.34395
96	G677V	mock	657			96	R396E	mock	1483			96	G677V/G679A	mock	880			96	Y676A	pg13	752			96	G679A	nlp20	0.9183			96	S468L	mock	0.48225
97	G677V	mock	465			97	R396E	mock	1639			97	G677V/G679A	mock	1008			97	Y676A	pg13	448			97	MIK2	mock	0.37755			97	S468L	mock	0.26485
98	G677V	mock	777			98	R396E	mock	1609			98	G677V/G679A	mock	856			98	Y676A	pg13	504			98	MIK2	mock	0.30765			98	S468L	mock	0.22945
99	G677V	mock	603			99	R396E	mock	1518			99	G677V/G679A	mock	688			99	Y676A	pg13	456			99	MIK2	mock	0.4378			99	S468L	mock	0.2014
100	G677V	mock	647			100	R396E	mock	2165			100	G677V/G679A	mock	560			100	Y676A	pg13	736			100	MIK2	mock	0.28305			100	S468L	pg13	0.50175
101	G677V	mock	524			101	R396E	mock	2115			101	G677V/G679A	mock	1128			101	Y676A	pg13	480			101	MIK2	mock	0.27975			101	S468L	pg13	0.49605
102	G677V	mock	647			102	R396E	mock	3981			102	G677V/G679A	mock	1436			102	Y676A	pg13	976			102	MIK2	mock	0.28455			102	S468L	pg13	0.49155
103	G677V	mock	1359			103	R396E	mock	881			103	G677V/G679A	mock	1286			103	Y676A	pg13	879			103	MIK2	mock	0.23325			103	S468L	pg13	0.3819
104	G677V	mock	476			104	R396E	mock	1105			104	G677V/G679A	mock	1525			104	Y676A	pg13	728			104	MIK2	mock	0.37635			104	S468L	pg13	0.2091
105	G677V	mock	701			105	R396E	mock	1608			105	G677V/G679A	mock	1248			105	Y676A	pg13	736			105	MIK2	mock	0.1434			105	S468L	pg13	0.39915
106	G677V	mock	731			106	R396E	mock	1380			106	G677V/G679A	mock	1264			106	Y676A	mock	832			106	MIK2	mock	0.16335			106	S468L	pg13	0.2984
107	G677V	mock	370			107	R396E	mock	1436			107	G677V/G679A	mock	2848			107	Y676A	mock	864			107	MIK2	mock	0.16605			107	S468L	pg13	0.25465
108	G677V	mock	442			108	R396E	mock	1283			108	G677V/G679A	mock	1464			108	Y676A	mock	1048			108	MIK2	mock	0.19965			108	S468L	pg13	0.23994
109	G679A	nlp20	29244			109	Y676A	pg13	790			109	G677V/G679A	mock	1016			109	Y676A	mock	1029			109	MIK2	nlp20	0.3981			109	Q695A	mock	0.18765
110	G679A	nlp20	26156			110	Y676A	pg13	794			110	G677V/G679A	mock	1232			110	Y676A	mock	608			110	MIK2	nlp20	0.47355			110	Q695A	mock	0.2379
111	G679A	nlp20	20455			111	Y676A	pg13	1804			111	G677V/G679A	mock	1080			111	Y676A	mock	608			111	MIK2	nlp20	0.5385			111	Q695A	mock	0.3693
112	G679A	nlp20	7386			112	Y676A	pg13	1074			112	G677V/G679A	mock	1088			112	Y676A	mock	320			112	MIK2	nlp20	0.183			112	Q695A	mock	0.2913
113	G679A	nlp20	11119			113	Y676A	pg13	1229			113	G679A	nlp20	3906			113	Y676A	mock	408			113	MIK2	nlp20	0.1599			113	Q695A	mock	0.35655
114	G679A	nlp20	8514			114	Y676A	pg13	1157			114	G679A	nlp20	5040			114	Y676A	mock	584			114	MIK2	nlp20	0.07095			114	Q695A	mock	0.366
115	G679A	nlp20	2818			115	Y676A	pg13	1039			115	G679A	nlp20	3196			115	Y676A	mock	1096			115	MIK2	nlp20	0.2547			115	Q695A	mock	0.29544
116	G679A	nlp20	5421			116	Y676A	pg13	1422			116	G679A	nlp20	3085			116	Y676A	mock	552			116	MIK2	nlp20	0.20505			116	Q695A	mock	0.28473
117	G679A	nlp20	1646			117	Y676A	pg13	1171			117	G679A	nlp20	1992			117	Y676A	mock	464			117	MIK2	nlp20	0.2706			117	Q695A	mock	0.18065
118	G679A	nlp20	4690			118	Y676A	pg13	1383			118	G679A	nlp20	4640			118	Y676A	mock	672			118	MIK2	nlp20	0.2391			118	Q695A	pg13	0.5985
119	G679A	nlp20	1860			119	Y676A	pg13	1427			119	G679A	nlp20	2584			119	Y676A	mock	728			119	MIK2	nlp20	0.2412			119	Q695A	pg13	0.81345
120	G679A	nlp20	4401			120	Y676A	pg13	1318			120	G679A	nlp20	3600			120	Y676A	mock	672			120	MIK2	nlp20	0.3786			120	Q695A	pg13	0.1896
121	G679A	nlp20	34935			121	Y676A	pg13	1244			121	G679A	nlp20	8992			121	Y676L	pg13	960									121	Q695A	pg13	0.3702
122	G679A	nlp20	48658			122	Y676A	pg13	1479			122	G679A	nlp20	4173			122	Y676L	pg13	520									122	Q695A	pg13	0.52875
123	G679A	nlp20	68623			123	Y676A	pg13	1261			123	G679A	nlp20	5004			123	Y676L	pg13	616									123	Q695A	pg13	0.55665
124	G679A	nlp20	20590			124	Y676A	pg13	1203			124	G679A	nlp20	2893			124	Y676L	pg13	968									124	Q695A	pg13	0.2074
125	G679A	nlp20	13565			125	Y676A	pg13	1746			125	G679A	nlp20	6200			125	Y676L	pg13	600									125	Q695A	pg13	0.25185
126	G679A	nlp20	48650			126	Y676A	pg13	1477			126	G679A	nlp20	4312			126	Y676L	pg13	800									126	Q695A	pg13	0.23584
127	G679A	mock	635			127	Y676A	mock	1194			127	G679A	nlp20	5904			127	Y676L	pg13	432
128	G679A	mock	919			128	Y676A	mock	882			128	G679A	nlp20	5536			128	Y676L	pg13	504
129	G679A	mock	1288			129	Y676A	mock	907			129	G679A	nlp20	4600			129	Y676L	pg13	480
130	G679A	mock	4236			130	Y676A	mock	1113			130	G679A	nlp20	5038			130	Y676L	pg13	704
131	G679A	mock	2187			131	Y676A	mock	1110			131	G679A	nlp20	4762			131	Y676L	pg13	456
132	G679A	mock	4396			132	Y676A	mock	1348			132	G679A	nlp20	2562			132	Y676L	pg13	712
133	G679A	mock	748			133	Y676A	mock	1738			133	G679A	nlp20	8533			133	Y676L	pg13	1343
134	G679A	mock	509			134	Y676A	mock	1192			134	G679A	nlp20	5962			134	Y676L	pg13	816
135	G679A	mock	617			135	Y676A	mock	1719			135	G679A	nlp20	4845			135	Y676L	pg13	872
136	G679A	mock	672			136	Y676A	mock	1282			136	G679A	nlp20	5608			136	Y676L	mock	1008
137	G679A	mock	804			137	Y676A	mock	1531			137	G679A	nlp20	4688			137	Y676L	mock	800
138	G679A	mock	741			138	Y676A	mock	1368			138	G679A	nlp20	1696			138	Y676L	mock	688
139	G679A	mock	2700			139	Y676A	mock	1370			139	G679A	nlp20	4376			139	Y676L	mock	816
140	G679A	mock	3320			140	Y676A	mock	1754			140	G679A	nlp20	3208			140	Y676L	mock	608
141	G679A	mock	2724			141	Y676A	mock	2604			141	G679A	nlp20	5264			141	Y676L	mock	432
142	G679A	mock	1250			142	Y676A	mock	1747			142	G679A	nlp20	4096			142	Y676L	mock	376
143	G679A	mock	5648			143	Y676A	mock	1209			143	G679A	nlp20	3728			143	Y676L	mock	480
144	G679A	mock	879			144	Y676A	mock	1361			144	G679A	nlp20	4200			144	Y676L	mock	448
145	V416A/G677V	nlp20	1095			145	Y676L	pg13	735			145	G679A	mock	1127			145	Y676L	mock	536
146	V416A/G677V	nlp20	766			146	Y676L	pg13	769			146	G679A	mock	1040			146	Y676L	mock	560
147	V416A/G677V	nlp20	908			147	Y676L	pg13	936			147	G679A	mock	736			147	Y676L	mock	400
148	V416A/G677V	nlp20	3541			148	Y676L	pg13	1390			148	G679A	mock	464			148	Y676L	mock	712
149	V416A/G677V	nlp20	1340			149	Y676L	pg13	1140			149	G679A	mock	400			149	Y676L	mock	760
150	V416A/G677V	nlp20	1153			150	Y676L	pg13	1126			150	G679A	mock	712			150	Y676L	mock	752
151	V416A/G677V	nlp20	885			151	Y676L	pg13	939			151	G679A	mock	720			151	S468L	pg13	1736
152	V416A/G677V	nlp20	898			152	Y676L	pg13	1685			152	G679A	mock	816			152	S468L	pg13	3760
153	V416A/G677V	nlp20	841			153	Y676L	pg13	1212			153	G679A	mock	864			153	S468L	pg13	1160
154	V416A/G677V	nlp20	486			154	Y676L	pg13	1408			154	G679A	mock	880			154	S468L	pg13	736
155	V416A/G677V	nlp20	469			155	Y676L	pg13	1378			155	G679A	mock	632			155	S468L	pg13	672
156	V416A/G677V	nlp20	507			156	Y676L	pg13	1385			156	G679A	mock	912			156	S468L	pg13	1134
157	V416A/G677V	nlp20	767			157	Y676L	pg13	881			157	G679A	mock	1080			157	S468L	pg13	184
158	V416A/G677V	nlp20	854			158	Y676L	pg13	1284			158	G679A	mock	1160			158	S468L	pg13	728
159	V416A/G677V	nlp20	2399			159	Y676L	pg13	1262			159	G679A	mock	1360			159	S468L	pg13	472
160	V416A/G677V	nlp20	862			160	Y676L	pg13	1569			160	G679A	mock	1461			160	S468L	pg13	632
161	V416A/G677V	nlp20	422			161	Y676L	pg13	1233			161	G679A	mock	2932			161	S468L	pg13	576
162	V416A/G677V	nlp20	591			162	Y676L	pg13	1432			162	G679A	mock	1048			162	S468L	pg13	504
163	V416A/G677V	mock	919			163	Y676L	mock	777			163	G679A	mock	824			163	S468L	pg13	1087
164	V416A/G677V	mock	932			164	Y676L	mock	881			164	G679A	mock	944			164	S468L	pg13	864
165	V416A/G677V	mock	608			165	Y676L	mock	822			165	G679A	mock	752			165	S468L	pg13	912
166	V416A/G677V	mock	617			166	Y676L	mock	1152			166	G679A	mock	744			166	S468L	mock	416
167	V416A/G677V	mock	560			167	Y676L	mock	2315			167	G679A	mock	744			167	S468L	mock	640
168	V416A/G677V	mock	501			168	Y676L	mock	1011			168	G679A	mock	816			168	S468L	mock	408
169	V416A/G677V	mock	726			169	Y676L	mock	1503			169	MIK2	nlp20	1128			169	S468L	mock	784
170	V416A/G677V	mock	758			170	Y676L	mock	1291			170	MIK2	nlp20	1160			170	S468L	mock	504
171	V416A/G677V	mock	574			171	Y676L	mock	1496			171	MIK2	nlp20	1583			171	S468L	mock	560
172	V416A/G677V	mock	568			172	Y676L	mock	1279			172	MIK2	nlp20	1055			172	S468L	mock	392
173	V416A/G677V	mock	527			173	Y676L	mock	1332			173	MIK2	nlp20	1312			173	S468L	mock	416
174	V416A/G677V	mock	735			174	Y676L	mock	1436			174	MIK2	nlp20	1008			174	S468L	mock	456
175	V416A/G677V	mock	7680			175	Y676L	mock	2292			175	MIK2	nlp20	1176			175	S468L	mock	568
176	V416A/G677V	mock	2126			176	Y676L	mock	979			176	MIK2	nlp20	1528			176	S468L	mock	392
177	V416A/G677V	mock	1024			177	Y676L	mock	1700			177	MIK2	nlp20	991			177	S468L	mock	512
178	V416A/G677V	mock	516			178	Y676L	mock	3036			178	MIK2	nlp20	968			178	S468L	mock	608
179	V416A/G677V	mock	894			179	Y676L	mock	2896			179	MIK2	nlp20	920			179	S468L	mock	728
180	V416A/G677V	mock	1006			180	Y676L	mock	1556			180	MIK2	nlp20	992			180	S468L	mock	680
181	V416A/G679A	nlp20	2690			181	S468L	pg13	805			181	MIK2	nlp20	1080			181	Q695A	pg13	2560
182	V416A/G679A	nlp20	3610			182	S468L	pg13	853			182	MIK2	nlp20	1568			182	Q695A	pg13	1144
183	V416A/G679A	nlp20	2202			183	S468L	pg13	1202			183	MIK2	nlp20	1072			183	Q695A	pg13	1336
184	V416A/G679A	nlp20	5979			184	S468L	pg13	3052			184	MIK2	nlp20	1568			184	Q695A	pg13	1213
185	V416A/G679A	nlp20	4501			185	S468L	pg13	7118			185	MIK2	nlp20	1715			185	Q695A	pg13	1068
186	V416A/G679A	nlp20	4119			186	S468L	pg13	1532			186	MIK2	nlp20	1423			186	Q695A	pg13	768
187	V416A/G679A	nlp20	1066			187	S468L	pg13	1503			187	MIK2	nlp20	1730			187	Q695A	pg13	496
188	V416A/G679A	nlp20	979			188	S468L	pg13	1913			188	MIK2	nlp20	1630			188	Q695A	pg13	536
189	V416A/G679A	nlp20	698			189	S468L	pg13	1570			189	MIK2	nlp20	2262			189	Q695A	pg13	544
190	V416A/G679A	nlp20	880			190	S468L	pg13	1872			190	MIK2	nlp20	2620			190	Q695A	pg13	2016
191	V416A/G679A	nlp20	1094			191	S468L	pg13	1989			191	MIK2	nlp20	2795			191	Q695A	pg13	632
192	V416A/G679A	nlp20	855			192	S468L	pg13	1801			192	MIK2	nlp20	2131			192	Q695A	pg13	456
193	V416A/G679A	nlp20	6556			193	S468L	pg13	1349			193	MIK2	nlp20	1016			193	Q695A	pg13	1198
194	V416A/G679A	nlp20	5309			194	S468L	pg13	1554			194	MIK2	nlp20	1680			194	Q695A	pg13	1365
195	V416A/G679A	nlp20	3929			195	S468L	pg13	1522			195	MIK2	nlp20	1520			195	Q695A	pg13	1410
196	V416A/G679A	nlp20	5404			196	S468L	pg13	2463			196	MIK2	nlp20	1008			196	Q695A	mock	464
197	V416A/G679A	nlp20	747			197	S468L	pg13	2677			197	MIK2	nlp20	1872			197	Q695A	mock	392
198	V416A/G679A	nlp20	6021			198	S468L	pg13	1932			198	MIK2	nlp20	1488			198	Q695A	mock	528
199	V416A/G679A	mock	1094			199	S468L	mock	857			199	MIK2	nlp20	1264			199	Q695A	mock	608
200	V416A/G679A	mock	2541			200	S468L	mock	787			200	MIK2	nlp20	1360			200	Q695A	mock	752
201	V416A/G679A	mock	2778			201	S468L	mock	790			201	MIK2	mock	1096			201	Q695A	mock	512
202	V416A/G679A	mock	1658			202	S468L	mock	1338			202	MIK2	mock	1288			202	Q695A	mock	464
203	V416A/G679A	mock	3206			203	S468L	mock	1301			203	MIK2	mock	1344			203	Q695A	mock	424
204	V416A/G679A	mock	3946			204	S468L	mock	1106			204	MIK2	mock	1280			204	Q695A	mock	464
205	V416A/G679A	mock	775			205	S468L	mock	1396			205	MIK2	mock	1104			205	Q695A	mock	648
206	V416A/G679A	mock	787			206	S468L	mock	1227			206	MIK2	mock	2040			206	Q695A	mock	392
207	V416A/G679A	mock	670			207	S468L	mock	1640			207	MIK2	mock	936			207	Q695A	mock	488
208	V416A/G679A	mock	774			208	S468L	mock	1533			208	MIK2	mock	920			208	Q695A	mock	616
209	V416A/G679A	mock	661			209	S468L	mock	1485			209	MIK2	mock	808			209	Q695A	mock	800
210	V416A/G679A	mock	937			210	S468L	mock	1445			210	MIK2	mock	1520			210	Q695A	mock	800
211	V416A/G679A	mock	1639			211	S468L	mock	1275			211	MIK2	mock	1088			211	RLP32	pg13	488
212	V416A/G679A	mock	801			212	S468L	mock	1500			212	MIK2	mock	1368			212	RLP32	pg13	616
213	V416A/G679A	mock	481			213	S468L	mock	1788			213	MIK2	mock	1504			213	RLP32	pg13	616
214	V416A/G679A	mock	1568			214	S468L	mock	3445			214	MIK2	mock	1448			214	RLP32	pg13	464
215	V416A/G679A	mock	3975			215	S468L	mock	2517			215	MIK2	mock	1874			215	RLP32	pg13	751
216	V416A/G679A	mock	1900			216	S468L	mock	1806			216	MIK2	mock	1891			216	RLP32	pg13	464
217	G677V/G679A	nlp20	1015			217	Q695A	pg13	1330			217	MIK2	mock	2252			217	RLP32	pg13	376
218	G677V/G679A	nlp20	1335			218	Q695A	pg13	1078			218	MIK2	mock	2404			218	RLP32	pg13	424
219	G677V/G679A	nlp20	1835			219	Q695A	pg13	1305			219	MIK2	mock	1264			219	RLP32	pg13	392
220	G677V/G679A	nlp20	5043			220	Q695A	pg13	7662			220	MIK2	mock	1960			220	RLP32	pg13	536
221	G677V/G679A	nlp20	4422			221	Q695A	pg13	19509			221	MIK2	mock	1328			221	RLP32	pg13	448
222	G677V/G679A	nlp20	1563			222	Q695A	pg13	18883			222	MIK2	mock	1336			222	RLP32	pg13	408
223	G677V/G679A	nlp20	796			223	Q695A	pg13	9717			223	MIK2	mock	1480			223	RLP32	pg13	783
224	G677V/G679A	nlp20	1208			224	Q695A	pg13	14668			224	MIK2	mock	880			224	RLP32	pg13	808
225	G677V/G679A	nlp20	788			225	Q695A	pg13	22582			225	RLP23	nlp20	7876			225	RLP32	pg13	784
226	G677V/G679A	nlp20	643			226	Q695A	pg13	12702			226	RLP23	nlp20	8042			226	RLP32	mock	1576
227	G677V/G679A	nlp20	614			227	Q695A	pg13	9054			227	RLP23	nlp20	4699			227	RLP32	mock	552
228	G677V/G679A	nlp20	539			228	Q695A	pg13	20157			228	RLP23	nlp20	7796			228	RLP32	mock	424
229	G677V/G679A	nlp20	5805			229	Q695A	pg13	2997			229	RLP23	nlp20	8248			229	RLP32	mock	856
230	G677V/G679A	nlp20	3032			230	Q695A	pg13	2464			230	RLP23	nlp20	8000			230	RLP32	mock	544
231	G677V/G679A	nlp20	2226			231	Q695A	pg13	3918			231	RLP23	nlp20	6840			231	RLP32	mock	648
232	G677V/G679A	nlp20	1572			232	Q695A	pg13	3108			232	RLP23	nlp20	4872			232	RLP32	mock	392
233	G677V/G679A	nlp20	3490			233	Q695A	pg13	2764			233	RLP23	nlp20	5818			233	RLP32	mock	432
234	G677V/G679A	nlp20	3588			234	Q695A	pg13	3655			234	RLP23	nlp20	3828			234	RLP32	mock	440
235	G677V/G679A	mock	756			235	Q695A	mock	987			235	RLP23	nlp20	3871			235	RLP32	mock	440
236	G677V/G679A	mock	3245			236	Q695A	mock	740			236	RLP23	nlp20	3093			236	RLP32	mock	568
237	G677V/G679A	mock	1400			237	Q695A	mock	896			237	RLP23	nlp20	5696			237	RLP32	mock	432
238	G677V/G679A	mock	1594			238	Q695A	mock	1632			238	RLP23	nlp20	6752			238	RLP32	mock	640
239	G677V/G679A	mock	1846			239	Q695A	mock	1057			239	RLP23	nlp20	5720			239	RLP32	mock	840
240	G677V/G679A	mock	3935			240	Q695A	mock	1065			240	RLP23	nlp20	4656			240	RLP32	mock	848
241	G677V/G679A	mock	702			241	Q695A	mock	1204			241	RLP23	nlp20	4051
242	G677V/G679A	mock	878			242	Q695A	mock	1345			242	RLP23	nlp20	6320
243	G677V/G679A	mock	636			243	Q695A	mock	2029			243	RLP23	nlp20	4415
244	G677V/G679A	mock	619			244	Q695A	mock	2514			244	RLP23	nlp20	5872
245	G677V/G679A	mock	891			245	Q695A	mock	2125			245	RLP23	nlp20	14007
246	G677V/G679A	mock	543			246	Q695A	mock	1653			246	RLP23	nlp20	10525
247	G677V/G679A	mock	2902			247	Q695A	mock	1862			247	RLP23	nlp20	8882
248	G677V/G679A	mock	2564			248	Q695A	mock	1916			248	RLP23	nlp20	9471
249	G677V/G679A	mock	4445			249	Q695A	mock	1475			249	RLP23	nlp20	15576
250	G677V/G679A	mock	1523			250	Q695A	mock	2419			250	RLP23	nlp20	13224
251	G677V/G679A	mock	6197			251	Q695A	mock	2169			251	RLP23	nlp20	12056
252	G677V/G679A	mock	2551			252	Q695A	mock	1829			252	RLP23	nlp20	11984
253	MIK2	nlp20	523			253	RLP32	pg13	1493			253	RLP23	nlp20	15576
254	MIK2	nlp20	1407			254	RLP32	pg13	819			254	RLP23	nlp20	11856
255	MIK2	nlp20	586			255	RLP32	pg13	882			255	RLP23	nlp20	13208
256	MIK2	nlp20	1197			256	RLP32	pg13	4017			256	RLP23	nlp20	10168
257	MIK2	nlp20	974			257	RLP32	pg13	1173			257	RLP23	mock	1016
258	MIK2	nlp20	1008			258	RLP32	pg13	20995			258	RLP23	mock	1008
259	MIK2	nlp20	722			259	RLP32	pg13	1145			259	RLP23	mock	1056
260	MIK2	nlp20	549			260	RLP32	pg13	1713			260	RLP23	mock	880
261	MIK2	nlp20	917			261	RLP32	pg13	1502			261	RLP23	mock	888
262	MIK2	nlp20	919			262	RLP32	pg13	2040			262	RLP23	mock	736
263	MIK2	nlp20	574			263	RLP32	pg13	3096			263	RLP23	mock	792
264	MIK2	nlp20	562			264	RLP32	pg13	1853			264	RLP23	mock	832
265	MIK2	nlp20	3802			265	RLP32	pg13	1918			265	RLP23	mock	832
266	MIK2	nlp20	2302			266	RLP32	pg13	1515			266	RLP23	mock	728
267	MIK2	nlp20	1723			267	RLP32	pg13	1279			267	RLP23	mock	824
268	MIK2	nlp20	2639			268	RLP32	pg13	1273			268	RLP23	mock	688
269	MIK2	nlp20	1930			269	RLP32	pg13	1604			269	RLP23	mock	920
270	MIK2	nlp20	3099			270	RLP32	pg13	1815			270	RLP23	mock	1310
271	MIK2	mock	586			271	RLP32	mock	1138			271	RLP23	mock	872
272	MIK2	mock	576			272	RLP32	mock	940			272	RLP23	mock	1088
273	MIK2	mock	1145			273	RLP32	mock	881			273	RLP23	mock	1772
274	MIK2	mock	701			274	RLP32	mock	1142			274	RLP23	mock	1826
275	MIK2	mock	977			275	RLP32	mock	2281			275	RLP23	mock	1256
276	MIK2	mock	622			276	RLP32	mock	1023			276	RLP23	mock	1440
277	MIK2	mock	766			277	RLP32	mock	1357			277	RLP23	mock	2080
278	MIK2	mock	870			278	RLP32	mock	1559			278	RLP23	mock	1784
279	MIK2	mock	650			279	RLP32	mock	1879			279	RLP23	mock	1208
280	MIK2	mock	518			280	RLP32	mock	1815			280	RLP23	mock	1512
281	MIK2	mock	856			281	RLP32	mock	1906			281	V416A	nlp20	4919
282	MIK2	mock	579			282	RLP32	mock	1697			282	V416A	nlp20	5466
283	MIK2	mock	992			283	RLP32	mock	2153			283	V416A	nlp20	5210
284	MIK2	mock	1740			284	RLP32	mock	1324			284	V416A	nlp20	5323
285	MIK2	mock	4370			285	RLP32	mock	1367			285	V416A	nlp20	2648
286	MIK2	mock	2888			286	RLP32	mock	1330			286	V416A	nlp20	5120
287	MIK2	mock	2087			287	RLP32	mock	2761			287	V416A	nlp20	5472
288	MIK2	mock	2117			288	RLP32	mock	1346			288	V416A	nlp20	3088
												289	V416A	nlp20	3196
												290	V416A	nlp20	5126
												291	V416A	nlp20	3466
												292	V416A	nlp20	3522
												293	V416A	nlp20	6464
												294	V416A	nlp20	6096
												295	V416A	nlp20	4032
												296	V416A	nlp20	5280
												297	V416A	nlp20	4638
												298	V416A	nlp20	3695
												299	V416A	nlp20	6346
												300	V416A	nlp20	5616
												301	V416A	nlp20	6099
												302	V416A	nlp20	6598
												303	V416A	nlp20	6025
												304	V416A	nlp20	7537
												305	V416A	nlp20	9952
												306	V416A	nlp20	8920
												307	V416A	nlp20	7216
												308	V416A	nlp20	7472
												309	V416A	nlp20	5368
												310	V416A	nlp20	7736
												311	V416A	nlp20	5112
												312	V416A	nlp20	3640
												313	V416A	mock	784
												314	V416A	mock	848
												315	V416A	mock	880
												316	V416A	mock	856
												317	V416A	mock	520
												318	V416A	mock	808
												319	V416A	mock	1032
												320	V416A	mock	712
												321	V416A	mock	856
												322	V416A	mock	800
												323	V416A	mock	736
												324	V416A	mock	672
												325	V416A	mock	1127
												326	V416A	mock	2271
												327	V416A	mock	991
												328	V416A	mock	1335
												329	V416A	mock	1740
												330	V416A	mock	1152
												331	V416A	mock	984
												332	V416A	mock	1120
												333	V416A	mock	1152
												334	V416A	mock	928
												335	V416A	mock	1376
												336	V416A	mock	800
												337	V416A/G677V	nlp20	3004
												338	V416A/G677V	nlp20	5404
												339	V416A/G677V	nlp20	2902
												340	V416A/G677V	nlp20	4268
												341	V416A/G677V	nlp20	2528
												342	V416A/G677V	nlp20	1744
												343	V416A/G677V	nlp20	2632
												344	V416A/G677V	nlp20	2112
												345	V416A/G677V	nlp20	1901
												346	V416A/G677V	nlp20	1356
												347	V416A/G677V	nlp20	2051
												348	V416A/G677V	nlp20	1254
												349	V416A/G677V	nlp20	3840
												350	V416A/G677V	nlp20	3000
												351	V416A/G677V	nlp20	1536
												352	V416A/G677V	nlp20	1480
												353	V416A/G677V	nlp20	4996
												354	V416A/G677V	nlp20	4776
												355	V416A/G677V	nlp20	3269
												356	V416A/G677V	nlp20	1925
												357	V416A/G677V	nlp20	3582
												358	V416A/G677V	nlp20	4290
												359	V416A/G677V	nlp20	5438
												360	V416A/G677V	nlp20	3344
												361	V416A/G677V	nlp20	3272
												362	V416A/G677V	nlp20	4184
												363	V416A/G677V	nlp20	5640
												364	V416A/G677V	nlp20	3040
												365	V416A/G677V	nlp20	2184
												366	V416A/G677V	nlp20	4880
												367	V416A/G677V	nlp20	4864
												368	V416A/G677V	nlp20	3248
												369	V416A/G677V	mock	1032
												370	V416A/G677V	mock	1136
												371	V416A/G677V	mock	1287
												372	V416A/G677V	mock	968
												373	V416A/G677V	mock	888
												374	V416A/G677V	mock	824
												375	V416A/G677V	mock	704
												376	V416A/G677V	mock	1333
												377	V416A/G677V	mock	976
												378	V416A/G677V	mock	792
												379	V416A/G677V	mock	680
												380	V416A/G677V	mock	672
												381	V416A/G677V	mock	1319
												382	V416A/G677V	mock	968
												383	V416A/G677V	mock	1160
												384	V416A/G677V	mock	1288
												385	V416A/G677V	mock	2186
												386	V416A/G677V	mock	1969
												387	V416A/G677V	mock	2224
												388	V416A/G677V	mock	1288
												389	V416A/G677V	mock	1616
												390	V416A/G677V	mock	904
												391	V416A/G677V	mock	1280
												392	V416A/G677V	mock	1328
												393	V416A/G679A	nlp20	5621
												394	V416A/G679A	nlp20	5128
												395	V416A/G679A	nlp20	3775
												396	V416A/G679A	nlp20	4300
												397	V416A/G679A	nlp20	1448
												398	V416A/G679A	nlp20	2984
												399	V416A/G679A	nlp20	4456
												400	V416A/G679A	nlp20	4528
												401	V416A/G679A	nlp20	1647
												402	V416A/G679A	nlp20	3061
												403	V416A/G679A	nlp20	2356
												404	V416A/G679A	nlp20	2434
												405	V416A/G679A	nlp20	5368
												406	V416A/G679A	nlp20	4080
												407	V416A/G679A	nlp20	2216
												408	V416A/G679A	nlp20	2032
												409	V416A/G679A	nlp20	5369
												410	V416A/G679A	nlp20	5313
												411	V416A/G679A	nlp20	7247
												412	V416A/G679A	nlp20	4203
												413	V416A/G679A	nlp20	5020
												414	V416A/G679A	nlp20	4757
												415	V416A/G679A	nlp20	6122
												416	V416A/G679A	nlp20	4053
												417	V416A/G679A	nlp20	5328
												418	V416A/G679A	nlp20	4776
												419	V416A/G679A	nlp20	3784
												420	V416A/G679A	nlp20	6024
												421	V416A/G679A	nlp20	5144
												422	V416A/G679A	nlp20	4936
												423	V416A/G679A	nlp20	6232
												424	V416A/G679A	nlp20	6448
												425	V416A/G679A	mock	1359
												426	V416A/G679A	mock	1712
												427	V416A/G679A	mock	1733
												428	V416A/G679A	mock	816
												429	V416A/G679A	mock	1200
												430	V416A/G679A	mock	504
												431	V416A/G679A	mock	1072
												432	V416A/G679A	mock	1096
												433	V416A/G679A	mock	944
												434	V416A/G679A	mock	1016
												435	V416A/G679A	mock	688
												436	V416A/G679A	mock	728
												437	V416A/G679A	mock	1936
												438	V416A/G679A	mock	1636
												439	V416A/G679A	mock	1183
												440	V416A/G679A	mock	1207
												441	V416A/G679A	mock	1366
												442	V416A/G679A	mock	1288
												443	V416A/G679A	mock	1168
												444	V416A/G679A	mock	1152
												445	V416A/G679A	mock	1176
												446	V416A/G679A	mock	1280
												447	V416A/G679A	mock	1008
												448	V416A/G679A	mock	1824

## Sheet: Fig. 3
Fig.3 a						Fig.3 b						Fig.3 c						Fig.3 d
	rank	ipTM	Complex				Condition	Treatment	Cumulative ROS				Condition	Treatment	Cumulative Calcium				Condition	Treatment	Ethylene
RLP32-IF1	1	0.86	ligand-receptor			1	RLP32	IF1	3097			1	RLP32	mock	432			1	RLP32	mock	0.2724
	2	0.86	ligand-receptor			2	RLP32	IF1	2544			2	RLP32	mock	416			2	RLP32	mock	0.0726
	3	0.85	ligand-receptor			3	RLP32	IF1	2460			3	RLP32	mock	440			3	RLP32	mock	0.21645
	4	0.86	ligand-receptor			4	RLP32	IF1	4789			4	RLP32	mock	616			4	RLP32	mock	0.207
	5	0.85	ligand-receptor			5	RLP32	IF1	5507			5	RLP32	mock	552			5	RLP32	mock	0.13305
RLP32-IF1-BAK1	1	0.8	tripartite			6	RLP32	IF1	4079			6	RLP32	mock	544			6	RLP32	mock	0.1416
	2	0.8	tripartite			7	RLP32	IF1	1796			7	RLP32	mock	896			7	RLP32	IF1	2.29215
	3	0.79	tripartite			8	RLP32	IF1	2014			8	RLP32	mock	448			8	RLP32	IF1	3.4911
	4	0.8	tripartite			9	RLP32	IF1	2370			9	RLP32	mock	528			9	RLP32	IF1	2.56965
	5	0.79	tripartite			10	RLP32	IF1	3903			10	RLP32	mock	592			10	RLP32	IF1	3.5775
						11	RLP32	IF1	2696			11	RLP32	mock	688			11	RLP32	IF1	1.9287
						12	RLP32	IF1	1679			12	RLP32	mock	328			12	RLP32	IF1	2.1834
						13	RLP32	IF1	1521			13	RLP32	mock	480			13	K152E	mock	0.4062
						14	RLP32	IF1	2111			14	RLP32	mock	416			14	K152E	mock	0.41445
						15	RLP32	IF1	3431			15	RLP32	mock	392			15	K152E	mock	0.60615
						16	RLP32	IF1	4594			16	RLP32	mock	648			16	K152E	mock	0.1773
						17	RLP32	IF1	3362			17	RLP32	mock	448			17	K152E	mock	0.1986
						18	RLP32	IF1	7951			18	RLP32	mock	488			18	K152E	mock	0.2097
						19	RLP32	mock	970			19	RLP32	mock	568			19	K152E	IF1	4.9419
						20	RLP32	mock	2529			20	RLP32	mock	632			20	K152E	IF1	5.6388
						21	RLP32	mock	966			21	RLP32	mock	536			21	K152E	IF1	7.01745
						22	RLP32	mock	1470			22	RLP32	IF1	2600			22	K152E	IF1	3.9363
						23	RLP32	mock	1046			23	RLP32	IF1	3400			23	K152E	IF1	2.91375
						24	RLP32	mock	2085			24	RLP32	IF1	1728			24	K152E	IF1	2.69475
						25	RLP32	mock	1756			25	RLP32	IF1	2161			25	E244R	mock	0.2238
						26	RLP32	mock	1487			26	RLP32	IF1	1654			26	E244R	mock	0.35235
						27	RLP32	mock	1154			27	RLP32	IF1	1729			27	E244R	mock	0.4149
						28	RLP32	mock	1441			28	RLP32	IF1	2296			28	E244R	mock	0.2505
						29	RLP32	mock	1460			29	RLP32	IF1	2544			29	E244R	mock	0.2223
						30	RLP32	mock	1295			30	RLP32	IF1	2496			30	E244R	mock	0.22515
						31	RLP32	mock	1104			31	RLP32	IF1	2128			31	E244R	IF1	1.0797
						32	RLP32	mock	1252			32	RLP32	IF1	1968			32	E244R	IF1	1.81335
						33	RLP32	mock	1030			33	RLP32	IF1	1984			33	E244R	IF1	1.20525
						34	RLP32	mock	1377			34	RLP32	IF1	1877			34	E244R	IF1	0.45285
						35	RLP32	mock	1553			35	RLP32	IF1	1296			35	E244R	IF1	0.3918
						36	RLP32	mock	1720			36	RLP32	IF1	1192			36	E244R	IF1	0.3948
						37	K152E	IF1	1092			37	RLP32	IF1	2920			37	L340R	mock	0.52335
						38	K152E	IF1	1743			38	RLP32	IF1	3416			38	L340R	mock	0.4296
						39	K152E	IF1	1743			39	RLP32	IF1	3496			39	L340R	mock	0.4101
						40	K152E	IF1	2830			40	RLP32	IF1	1648			40	L340R	mock	0.08625
						41	K152E	IF1	3412			41	RLP32	IF1	2765			41	L340R	mock	0.19695
						42	K152E	IF1	2969			42	RLP32	IF1	4175			42	L340R	mock	0.1722
						43	K152E	IF1	1883			43	K152E	mock	384			43	L340R	IF1	2.13885
						44	K152E	IF1	1993			44	K152E	mock	416			44	L340R	IF1	2.0817
						45	K152E	IF1	1797			45	K152E	mock	440			45	L340R	IF1	2.9382
						46	K152E	IF1	2197			46	K152E	mock	568			46	L340R	IF1	1.70355
						47	K152E	IF1	2052			47	K152E	mock	520			47	L340R	IF1	1.10055
						48	K152E	IF1	2759			48	K152E	mock	560			48	L340R	IF1	1.2963
						49	K152E	IF1	6243			49	K152E	mock	320			49	F653E	mock	0.6897
						50	K152E	IF1	2118			50	K152E	mock	416			50	F653E	mock	0.68175
						51	K152E	IF1	1515			51	K152E	mock	408			51	F653E	mock	0.5835
						52	K152E	IF1	3345			52	K152E	mock	440			52	F653E	mock	0.17145
						53	K152E	IF1	3307			53	K152E	mock	424			53	F653E	mock	0.28125
						54	K152E	IF1	2950			54	K152E	mock	432			54	F653E	mock	0.16335
						55	K152E	mock	1018			55	K152E	mock	384			55	F653E	IF1	0.7842
						56	K152E	mock	992			56	K152E	mock	472			56	F653E	IF1	0.50265
						57	K152E	mock	986			57	K152E	mock	392			57	F653E	IF1	0.40635
						58	K152E	mock	1367			58	K152E	mock	352			58	F653E	IF1	0.2184
						59	K152E	mock	1198			59	K152E	mock	296			59	F653E	IF1	0.20685
						60	K152E	mock	1215			60	K152E	mock	344			60	F653E	IF1	0.2529
						61	K152E	mock	1322			61	K152E	mock	456			61	RLP32	mock	0.2274
						62	K152E	mock	1555			62	K152E	mock	512			62	RLP32	mock	0.2205
						63	K152E	mock	1358			63	K152E	mock	544			63	RLP32	mock	0.1383
						64	K152E	mock	1402			64	K152E	IF1	976			64	RLP32	mock	0.32295
						65	K152E	mock	1498			65	K152E	IF1	968			65	RLP32	mock	0.2634
						66	K152E	mock	1352			66	K152E	IF1	1328			66	RLP32	mock	0.2856
						67	K152E	mock	1022			67	K152E	IF1	1088			67	RLP32	IF1	1.3947
						68	K152E	mock	863			68	K152E	IF1	1168			68	RLP32	IF1	1.7091
						69	K152E	mock	1050			69	K152E	IF1	1072			69	RLP32	IF1	1.2327
						70	K152E	mock	1578			70	K152E	IF1	1776			70	RLP32	IF1	2.68425
						71	K152E	mock	1541			71	K152E	IF1	1928			71	RLP32	IF1	2.85375
						72	K152E	mock	1427			72	K152E	IF1	1344			72	RLP32	IF1	1.10955
						73	E244R	IF1	1812			73	K152E	IF1	1264			73	K152E	mock	0.24645
						74	E244R	IF1	1588			74	K152E	IF1	1400			74	K152E	mock	0.3048
						75	E244R	IF1	1115			75	K152E	IF1	1096			75	K152E	mock	0.1527
						76	E244R	IF1	3801			76	K152E	IF1	696			76	K152E	mock	0.25935
						77	E244R	IF1	2358			77	K152E	IF1	504			77	K152E	mock	0.39015
						78	E244R	IF1	1919			78	K152E	IF1	552			78	K152E	mock	0.34365
						79	E244R	IF1	1854			79	K152E	IF1	632			79	K152E	IF1	0.9429
						80	E244R	IF1	1549			80	K152E	IF1	792			80	K152E	IF1	1.1265
						81	E244R	IF1	2753			81	K152E	IF1	776			81	K152E	IF1	1.23915
						82	E244R	IF1	2105			82	K152E	IF1	640			82	K152E	IF1	2.52015
						83	E244R	IF1	1887			83	K152E	IF1	1248			83	K152E	IF1	1.61625
						84	E244R	IF1	1909			84	K152E	IF1	1032			84	K152E	IF1	1.24575
						85	E244R	IF1	2089			85	E244R	mock	1096			85	E244R	mock	0.29055
						86	E244R	IF1	2428			86	E244R	mock	880			86	E244R	mock	0.2478
						87	E244R	IF1	1863			87	E244R	mock	808			87	E244R	mock	0.24135
						88	E244R	IF1	2715			88	E244R	mock	504			88	E244R	mock	0.23985
						89	E244R	IF1	3123			89	E244R	mock	608			89	E244R	mock	0.354
						90	E244R	IF1	3694			90	E244R	mock	512			90	E244R	mock	0.4074
						91	E244R	mock	1059			91	E244R	mock	488			91	E244R	IF1	0.1488
						92	E244R	mock	1212			92	E244R	mock	824			92	E244R	IF1	0.26745
						93	E244R	mock	1657			93	E244R	mock	536			93	E244R	IF1	0.30615
						94	E244R	mock	1301			94	E244R	mock	432			94	E244R	IF1	0.33795
						95	E244R	mock	1275			95	E244R	mock	480			95	E244R	IF1	0.48675
						96	E244R	mock	1187			96	E244R	mock	416			96	E244R	IF1	0.3483
						97	E244R	mock	1298			97	E244R	mock	528			97	L340R	mock	0.34185
						98	E244R	mock	1267			98	E244R	mock	432			98	L340R	mock	0.26475
						99	E244R	mock	954			99	E244R	mock	408			99	L340R	mock	0.28905
						100	E244R	mock	1115			100	E244R	mock	456			100	L340R	mock	0.30675
						101	E244R	mock	1161			101	E244R	mock	456			101	L340R	mock	0.3282
						102	E244R	mock	1067			102	E244R	mock	360			102	L340R	mock	0.28395
						103	E244R	mock	886			103	E244R	mock	616			103	L340R	IF1	0.44745
						104	E244R	mock	897			104	E244R	mock	536			104	L340R	IF1	0.55095
						105	E244R	mock	848			105	E244R	mock	528			105	L340R	IF1	0.33705
						106	E244R	mock	1190			106	E244R	IF1	3672			106	L340R	IF1	0.20475
						107	E244R	mock	1146			107	E244R	IF1	3224			107	L340R	IF1	0.3429
						108	E244R	mock	1018			108	E244R	IF1	3400			108	L340R	IF1	0.3951
						109	L340R	IF1	1958			109	E244R	IF1	6021			109	F653E	mock	0.23565
						110	L340R	IF1	1962			110	E244R	IF1	2978			110	F653E	mock	0.25147
						111	L340R	IF1	2741			111	E244R	IF1	3129			111	F653E	mock	0.29875
						112	L340R	IF1	1767			112	E244R	IF1	2504			112	F653E	mock	0.30145
						113	L340R	IF1	2268			113	E244R	IF1	3432			113	F653E	mock	0.3321
						114	L340R	IF1	2440			114	E244R	IF1	2752			114	F653E	mock	0.25754
						115	L340R	IF1	1218			115	E244R	IF1	920			115	F653E	IF1	0.26558
						116	L340R	IF1	1587			116	E244R	IF1	4112			116	F653E	IF1	0.26741
						117	L340R	IF1	1757			117	E244R	IF1	1896			117	F653E	IF1	0.29454
						118	L340R	IF1	1986			118	E244R	IF1	960			118	F653E	IF1	0.29487
						119	L340R	IF1	1930			119	E244R	IF1	944			119	F653E	IF1	0.30147
						120	L340R	IF1	2184			120	E244R	IF1	792			120	F653E	IF1	0.25478
						121	L340R	IF1	1139			121	E244R	IF1	1064
						122	L340R	IF1	1400			122	E244R	IF1	1848
						123	L340R	IF1	1402			123	E244R	IF1	1144
						124	L340R	IF1	2679			124	E244R	IF1	1184
						125	L340R	IF1	1651			125	E244R	IF1	960
						126	L340R	IF1	1906			126	E244R	IF1	1366
						127	L340R	mock	872			127	L340R	mock	600
						128	L340R	mock	971			128	L340R	mock	472
						129	L340R	mock	923			129	L340R	mock	440
						130	L340R	mock	1199			130	L340R	mock	472
						131	L340R	mock	1132			131	L340R	mock	464
						132	L340R	mock	1137			132	L340R	mock	448
						133	L340R	mock	1161			133	L340R	mock	328
						134	L340R	mock	1249			134	L340R	mock	368
						135	L340R	mock	995			135	L340R	mock	456
						136	L340R	mock	1279			136	L340R	mock	424
						137	L340R	mock	1213			137	L340R	mock	416
						138	L340R	mock	1163			138	L340R	mock	368
						139	L340R	mock	805			139	L340R	mock	408
						140	L340R	mock	833			140	L340R	mock	472
						141	L340R	mock	1089			141	L340R	mock	504
						142	L340R	mock	1153			142	L340R	mock	344
						143	L340R	mock	1288			143	L340R	mock	392
						144	L340R	mock	1076			144	L340R	mock	328
						145	F653E	IF1	1007			145	L340R	mock	656
						146	F653E	IF1	953			146	L340R	mock	512
						147	F653E	IF1	972			147	L340R	mock	392
						148	F653E	IF1	1398			148	L340R	IF1	2000
						149	F653E	IF1	1472			149	L340R	IF1	1160
						150	F653E	IF1	1368			150	L340R	IF1	1336
						151	F653E	IF1	1044			151	L340R	IF1	1992
						152	F653E	IF1	852			152	L340R	IF1	824
						153	F653E	IF1	939			153	L340R	IF1	1280
						154	F653E	IF1	985			154	L340R	IF1	736
						155	F653E	IF1	1293			155	L340R	IF1	1152
						156	F653E	IF1	1479			156	L340R	IF1	968
						157	F653E	IF1	922			157	L340R	IF1	952
						158	F653E	IF1	1045			158	L340R	IF1	1328
						159	F653E	IF1	1064			159	L340R	IF1	704
						160	F653E	IF1	1396			160	L340R	IF1	688
						161	F653E	IF1	1225			161	L340R	IF1	640
						162	F653E	IF1	1229			162	L340R	IF1	688
						163	F653E	mock	951			163	L340R	IF1	1008
						164	F653E	mock	877			164	L340R	IF1	1104
						165	F653E	mock	1041			165	L340R	IF1	968
						166	F653E	mock	1253			166	L340R	IF1	968
						167	F653E	mock	1261			167	L340R	IF1	984
						168	F653E	mock	2331			168	L340R	IF1	776
						169	F653E	mock	816			169	F653E	mock	944
						170	F653E	mock	1234			170	F653E	mock	1024
						171	F653E	mock	941			171	F653E	mock	936
						172	F653E	mock	944			172	F653E	mock	640
						173	F653E	mock	1133			173	F653E	mock	512
						174	F653E	mock	1101			174	F653E	mock	704
						175	F653E	mock	780			175	F653E	mock	496
						176	F653E	mock	1034			176	F653E	mock	632
						177	F653E	mock	955			177	F653E	mock	456
						178	F653E	mock	1308			178	F653E	mock	496
						179	F653E	mock	1648			179	F653E	mock	584
						180	F653E	mock	1284			180	F653E	mock	456
						181	RLP42	IF1	1047			181	F653E	mock	440
						182	RLP42	IF1	1084			182	F653E	mock	432
						183	RLP42	IF1	1533			183	F653E	mock	488
						184	RLP42	IF1	1637			184	F653E	mock	400
						185	RLP42	IF1	1500			185	F653E	mock	472
						186	RLP42	IF1	1510			186	F653E	mock	424
						187	RLP42	IF1	795			187	F653E	mock	600
						188	RLP42	IF1	839			188	F653E	mock	544
						189	RLP42	IF1	945			189	F653E	mock	488
						190	RLP42	IF1	1263			190	F653E	IF1	3208
						191	RLP42	IF1	1351			191	F653E	IF1	4344
						192	RLP42	IF1	1209			192	F653E	IF1	3216
						193	RLP42	IF1	1413			193	F653E	IF1	920
						194	RLP42	IF1	848			194	F653E	IF1	1857
						195	RLP42	IF1	939			195	F653E	IF1	1312
						196	RLP42	IF1	1334			196	F653E	IF1	952
						197	RLP42	IF1	1244			197	F653E	IF1	1536
						198	RLP42	IF1	1062			198	F653E	IF1	1320
						199	RLP42	mock	922			199	F653E	IF1	968
						200	RLP42	mock	937			200	F653E	IF1	1368
						201	RLP42	mock	1310			201	F653E	IF1	768
						202	RLP42	mock	1660			202	F653E	IF1	664
						203	RLP42	mock	1818			203	F653E	IF1	648
						204	RLP42	mock	1355			204	F653E	IF1	808
						205	RLP42	mock	895			205	F653E	IF1	1112
						206	RLP42	mock	865			206	F653E	IF1	1448
						207	RLP42	mock	846			207	F653E	IF1	1072
						208	RLP42	mock	1077			208	F653E	IF1	696
						209	RLP42	mock	1028			209	F653E	IF1	840
						210	RLP42	mock	1167			210	F653E	IF1	736
						211	RLP42	mock	856			211	RLP42	mock	856
						212	RLP42	mock	939			212	RLP42	mock	664
						213	RLP42	mock	1363			213	RLP42	mock	632
						214	RLP42	mock	1337			214	RLP42	mock	799
						215	RLP42	mock	1369			215	RLP42	mock	1047
						216	RLP42	mock	1135			216	RLP42	mock	528
												217	RLP42	mock	568
												218	RLP42	mock	448
												219	RLP42	mock	360
												220	RLP42	mock	576
												221	RLP42	mock	448
												222	RLP42	mock	656
												223	RLP42	mock	528
												224	RLP42	mock	440
												225	RLP42	mock	408
												226	RLP42	mock	560
												227	RLP42	mock	360
												228	RLP42	mock	488
												229	RLP42	mock	552
												230	RLP42	mock	560
												231	RLP42	mock	536
												232	RLP42	IF1	912
												233	RLP42	IF1	840
												234	RLP42	IF1	872
												235	RLP42	IF1	672
												236	RLP42	IF1	584
												237	RLP42	IF1	624
												238	RLP42	IF1	504
												239	RLP42	IF1	672
												240	RLP42	IF1	576
												241	RLP42	IF1	560
												242	RLP42	IF1	592
												243	RLP42	IF1	688
												244	RLP42	IF1	448
												245	RLP42	IF1	528
												246	RLP42	IF1	504
												247	RLP42	IF1	360
												248	RLP42	IF1	512
												249	RLP42	IF1	480
												250	RLP42	IF1	568
												251	RLP42	IF1	488
												252	RLP42	IF1	648

## Sheet: Fig. 4
Fig4. b																Fig4. c																Fig4. d
	Condition	Treatment	Cumulative ROS			Condition	Treatment	Cumulative ROS			Condition	Treatment	Cumulative ROS				Condition	Treatment	Cumulative Calcium			Condition	Treatment	Cumulative Calcium			Condition	Treatment	Cumulative Calcium				Condition	Treatment	Ethylene			Condition	Treatment	Ethylene			Condition	Treatment	Ethylene
1	RLP23	nlp20	127815		1	RLP42	pg13	13221		1	RLP32	IF1	3097			1	RLP23	nlp20	5994		1	RLP42	pg13	8760		1	RLP32	IF1	2600			1	RLP23	mock	0.22605		1	RLP42	mock	0.32805		1	RLP32	mock	0.2724
2	RLP23	nlp20	123392		2	RLP42	pg13	9379		2	RLP32	IF1	2544			2	RLP23	nlp20	7050		2	RLP42	pg13	2968		2	RLP32	IF1	3400			2	RLP23	mock	0.37185		2	RLP42	mock	0.35505		2	RLP32	mock	0.0726
3	RLP23	nlp20	169025		3	RLP42	pg13	4706		3	RLP32	IF1	2460			3	RLP23	nlp20	8447		3	RLP42	pg13	3232		3	RLP32	IF1	1728			3	RLP23	mock	0.2211		3	RLP42	mock	0.2427		3	RLP32	mock	0.21645
4	RLP23	nlp20	165700		4	RLP42	pg13	18734		4	RLP32	IF1	4789			4	RLP23	nlp20	5186		4	RLP42	pg13	1466		4	RLP32	IF1	2161			4	RLP23	mock	0.26025		4	RLP42	mock	0.35535		4	RLP32	mock	0.207
5	RLP23	nlp20	58437		5	RLP42	pg13	22764		5	RLP32	IF1	5507			5	RLP23	nlp20	3688		5	RLP42	pg13	1324		5	RLP32	IF1	1654			5	RLP23	mock	0.23325		5	RLP42	mock	0.4905		5	RLP32	mock	0.13305
6	RLP23	nlp20	50167		6	RLP42	pg13	18992		6	RLP32	IF1	4079			6	RLP23	nlp20	5512		6	RLP42	pg13	1172		6	RLP32	IF1	1729			6	RLP23	mock	0.1884		6	RLP42	mock	0.33195		6	RLP32	mock	0.1416
7	RLP23	nlp20	79753		7	RLP42	pg13	37634		7	RLP32	IF1	1796			7	RLP23	nlp20	4329		7	RLP42	pg13	936		7	RLP32	IF1	2296			7	RLP23	mock	0.52035		7	RLP42	mock	0.25205		7	RLP32	mock	0.2274
8	RLP23	nlp20	49842		8	RLP42	pg13	33320		8	RLP32	IF1	2014			8	RLP23	nlp20	6051		8	RLP42	pg13	1352		8	RLP32	IF1	2544			8	RLP23	mock	0.5718		8	RLP42	mock	0.19056		8	RLP32	mock	0.2205
9	RLP23	nlp20	170570		9	RLP42	pg13	49540		9	RLP32	IF1	2370			9	RLP23	nlp20	3527		9	RLP42	pg13	648		9	RLP32	IF1	2496			9	RLP23	mock	0.5457		9	RLP42	mock	0.31591		9	RLP32	mock	0.1383
10	RLP23	nlp20	161893		10	RLP42	pg13	29687		10	RLP32	IF1	3903			10	RLP23	nlp20	5005		10	RLP42	pg13	2096		10	RLP32	IF1	2128			10	RLP23	nlp20	3.1321		10	RLP42	pg13	1.90815		10	RLP32	mock	0.32295
11	RLP23	nlp20	153803		11	RLP42	pg13	53394		11	RLP32	IF1	2696			11	RLP23	nlp20	5608		11	RLP42	pg13	2296		11	RLP32	IF1	1968			11	RLP23	nlp20	2.32425		11	RLP42	pg13	1.51995		11	RLP32	mock	0.2634
12	RLP23	nlp20	133190		12	RLP42	pg13	56688		12	RLP32	IF1	1679			12	RLP23	nlp20	4479		12	RLP42	pg13	1272		12	RLP32	IF1	1984			12	RLP23	nlp20	3.3078		12	RLP42	pg13	1.52085		12	RLP32	mock	0.2856
13	RLP23	nlp20	139709		13	RLP42	pg13	4490		13	RLP32	IF1	1521			13	RLP23	nlp20	13427		13	RLP42	pg13	2280		13	RLP32	IF1	1877			13	RLP23	nlp20	1.66245		13	RLP42	pg13	1.998		13	RLP32	IF1	2.29215
14	RLP23	nlp20	132819		14	RLP42	pg13	13855		14	RLP32	IF1	2111			14	RLP23	nlp20	9514		14	RLP42	pg13	2766		14	RLP32	IF1	1296			14	RLP23	nlp20	1.3698		14	RLP42	pg13	1.7337		14	RLP32	IF1	3.4911
15	RLP23	nlp20	132006		15	RLP42	pg13	21588		15	RLP32	IF1	3431			15	RLP23	nlp20	8203		15	RLP42	pg13	2363		15	RLP32	IF1	1192			15	RLP23	nlp20	1.7424		15	RLP42	pg13	1.2489		15	RLP32	IF1	2.56965
16	RLP23	nlp20	158091		16	RLP42	pg13	9375		16	RLP32	IF1	4594			16	RLP23	nlp20	6859		16	RLP42	mock	584		16	RLP32	IF1	2920			16	RLP23	nlp20	1.7922		16	RLP42	pg13	2.02147		16	RLP32	IF1	3.5775
17	RLP23	nlp20	67137		17	RLP42	pg13	7620		17	RLP32	IF1	3362			17	RLP23	nlp20	7250		17	RLP42	mock	656		17	RLP32	IF1	3416			17	RLP23	nlp20	1.5423		17	RLP42	pg13	1.84215		17	RLP32	IF1	1.9287
18	RLP23	nlp20	36837		18	RLP42	pg13	4853		18	RLP32	IF1	7951			18	RLP23	nlp20	14604		18	RLP42	mock	936		18	RLP32	IF1	3496			18	RLP23	nlp20	3.60885		18	RLP42	pg13	1.55652		18	RLP32	IF1	2.1834
19	RLP23	nlp20	59371		19	RLP42	mock	997		19	RLP32	mock	970			19	RLP23	nlp20	9886		19	RLP42	mock	528		19	RLP32	IF1	1648			19	Y678A	mock	0.2787		19	Y680A	mock	0.44595		19	RLP32	IF1	1.3947
20	RLP23	nlp20	83455		20	RLP42	mock	1093		20	RLP32	mock	2529			20	RLP23	nlp20	9201		20	RLP42	mock	488		20	RLP32	IF1	2765			20	Y678A	mock	0.3171		20	Y680A	mock	0.63945		20	RLP32	IF1	1.7091
21	RLP23	nlp20	36655		21	RLP42	mock	888		21	RLP32	mock	966			21	RLP23	nlp20	6423		21	RLP42	mock	448		21	RLP32	IF1	4175			21	Y678A	mock	0.204		21	Y680A	mock	0.5865		21	RLP32	IF1	1.2327
22	RLP23	nlp20	61043		22	RLP42	mock	2233		22	RLP32	mock	1470			22	RLP23	nlp20	8917		22	RLP42	mock	504		22	RLP32	mock	432			22	Y678A	mock	0.2799		22	Y680A	mock	0.2466		22	RLP32	IF1	2.68425
23	RLP23	nlp20	27427		23	RLP42	mock	3895		23	RLP32	mock	1046			23	RLP23	nlp20	7836		23	RLP42	mock	584		23	RLP32	mock	416			23	Y678A	mock	0.3288		23	Y680A	mock	0.49815		23	RLP32	IF1	2.85375
24	RLP23	nlp20	87666		24	RLP42	mock	2417		24	RLP32	mock	2085			24	RLP23	nlp20	7303		24	RLP42	mock	592		24	RLP32	mock	440			24	Y678A	mock	0.25185		24	Y680A	mock	0.17025		24	RLP32	IF1	1.10955
25	RLP23	nlp20	82273		25	RLP42	mock	1850		25	RLP32	mock	1756			25	RLP23	nlp20	3808		25	RLP42	mock	480		25	RLP32	mock	616			25	Y678A	mock	0.49395		25	Y680A	mock	0.2775		25	Y656A	mock	0.5004
26	RLP23	nlp20	114053		26	RLP42	mock	1484		26	RLP32	mock	1487			26	RLP23	nlp20	4912		26	RLP42	mock	512		26	RLP32	mock	552			26	Y678A	mock	0.60225		26	Y680A	mock	0.1677		26	Y656A	mock	0.3885
27	RLP23	nlp20	151532		27	RLP42	mock	1647		27	RLP32	mock	1154			27	RLP23	nlp20	6448		27	RLP42	mock	448		27	RLP32	mock	544			27	Y678A	mock	0.47055		27	Y680A	mock	0.27915		27	Y656A	mock	0.51165
28	RLP23	nlp20	115659		28	RLP42	mock	2224		28	RLP32	mock	1441			28	RLP23	nlp20	3544		28	RLP42	mock	888		28	RLP32	mock	896			28	Y678A	nlp20	0.38265		28	Y680A	pg13	0.9084		28	Y656A	mock	0.22005
29	RLP23	nlp20	67998		29	RLP42	mock	1737		29	RLP32	mock	1460			29	RLP23	nlp20	11168		29	RLP42	mock	840		29	RLP32	mock	448			29	Y678A	nlp20	0.70125		29	Y680A	pg13	1.23975		29	Y656A	mock	0.1632
30	RLP23	nlp20	98332		30	RLP42	mock	6041		30	RLP32	mock	1295			30	RLP23	nlp20	7856		30	RLP42	mock	632		30	RLP32	mock	528			30	Y678A	nlp20	0.38955		30	Y680A	pg13	1.07385		30	Y656A	mock	0.14175
31	RLP23	nlp20	98037		31	RLP42	mock	1742		31	RLP32	mock	1104			31	RLP23	nlp20	8344		31	RLP32	pg13	488		31	RLP32	mock	592			31	Y678A	nlp20	0.4428		31	Y680A	pg13	1.22787		31	Y656A	mock	0.21458
32	RLP23	nlp20	78074		32	RLP42	mock	1419		32	RLP32	mock	1252			32	RLP23	nlp20	7912		32	RLP32	pg13	616		32	RLP32	mock	688			32	Y678A	nlp20	0.28455		32	Y680A	pg13	0.9087		32	Y656A	mock	0.22874
33	RLP23	mock	14333		33	RLP42	mock	1424		33	RLP32	mock	1030			33	RLP23	mock	1136		33	RLP32	pg13	616		33	RLP32	mock	328			33	Y678A	nlp20	0.3363		33	Y680A	pg13	0.8136		33	Y656A	mock	0.29585
34	RLP23	mock	23291		34	RLP42	mock	1784		34	RLP32	mock	1377			34	RLP23	mock	1176		34	RLP32	pg13	464		34	RLP32	mock	480			34	Y678A	nlp20	0.4341		34	Y680A	pg13	0.1989		34	Y656A	mock	0.34514
35	RLP23	mock	9688		35	RLP42	mock	1779		35	RLP32	mock	1553			35	RLP23	mock	1264		35	RLP32	pg13	751		35	RLP32	mock	416			35	Y678A	nlp20	0.44925		35	Y680A	pg13	0.5625		35	Y656A	mock	0.29474
36	RLP23	mock	10008		36	RLP42	mock	1218		36	RLP32	mock	1720			36	RLP23	mock	768		36	RLP32	pg13	464		36	RLP32	mock	392			36	Y678A	nlp20	0.4905		36	Y680A	pg13	0.47475		36	Y656A	mock	0.31147
37	RLP23	mock	7009		37	RLP32	pg13	1493		37	RLP42	IF1	1047			37	RLP23	mock	1200		37	RLP32	pg13	376		37	RLP32	mock	648			37	Y688A	mock	0.31005		37	K689A	mock	0.43785		37	Y656A	IF1	0.6717
38	RLP23	mock	8481		38	RLP32	pg13	819		38	RLP42	IF1	1084			38	RLP23	mock	928		38	RLP32	pg13	424		38	RLP32	mock	448			38	Y688A	mock	0.0969		38	K689A	mock	0.5118		38	Y656A	IF1	0.5934
39	RLP23	mock	21301		39	RLP32	pg13	882		39	RLP42	IF1	1533			39	RLP23	mock	840		39	RLP32	pg13	392		39	RLP32	mock	488			39	Y688A	mock	0.2577		39	K689A	mock	0.45945		39	Y656A	IF1	0.59295
40	RLP23	mock	21312		40	RLP32	pg13	4017		40	RLP42	IF1	1637			40	RLP23	mock	888		40	RLP32	pg13	536		40	RLP32	mock	568			40	Y688A	mock	0.12165		40	K689A	mock	0.3381		40	Y656A	IF1	0.23655
41	RLP23	mock	5522		41	RLP32	pg13	1173		41	RLP42	IF1	1500			41	RLP23	mock	640		41	RLP32	pg13	448		41	RLP32	mock	632			41	Y688A	mock	0.3576		41	K689A	mock	0.6222		41	Y656A	IF1	0.22995
42	RLP23	mock	13314		42	RLP32	pg13	20995		42	RLP42	IF1	1510			42	RLP23	mock	935		42	RLP32	pg13	408		42	RLP32	mock	536			42	Y688A	mock	0.3531		42	K689A	mock	0.3534		42	Y656A	IF1	0.21315
43	RLP23	mock	13965		43	RLP32	pg13	1145		43	RLP42	IF1	795			43	RLP23	mock	1032		43	RLP32	pg13	783		43	RLP42	IF1	912			43	Y688A	mock	0.43965		43	K689A	mock	0.25905		43	Y656A	IF1	0.22354
44	RLP23	mock	12355		44	RLP32	pg13	1713		44	RLP42	IF1	839			44	RLP23	mock	808		44	RLP32	pg13	808		44	RLP42	IF1	840			44	Y688A	mock	0.75915		44	K689A	mock	0.2091		44	Y656A	IF1	0.21474
45	RLP23	mock	1574		45	RLP32	pg13	1502		45	RLP42	IF1	945			45	RLP23	mock	1302		45	RLP32	pg13	784		45	RLP42	IF1	872			45	Y688A	mock	0.49515		45	K689A	mock	0.2031		45	Y656A	IF1	0.28854
46	RLP23	mock	2404		46	RLP32	pg13	2040		46	RLP42	IF1	1263			46	RLP23	mock	1447		46	RLP32	mock	1576		46	RLP42	IF1	672			46	Y688A	nlp20	3.83895		46	K689A	pg13	0.7962		46	Y656A	IF1	0.26754
47	RLP23	mock	1905		47	RLP32	pg13	3096		47	RLP42	IF1	1351			47	RLP23	mock	1238		47	RLP32	mock	552		47	RLP42	IF1	584			47	Y688A	nlp20	2.9457		47	K689A	pg13	0.85245		47	Y656A	IF1	0.28454
48	RLP23	mock	3694		48	RLP32	pg13	1853		48	RLP42	IF1	1209			48	RLP23	mock	1801		48	RLP32	mock	424		48	RLP42	IF1	624			48	Y688A	nlp20	3.13905		48	K689A	pg13	0.8379		48	Y656A	IF1	0.31285
49	RLP23	mock	2659		49	RLP32	pg13	1918		49	RLP42	IF1	1413			49	RLP23	mock	1439		49	RLP32	mock	856		49	RLP42	IF1	504			49	Y688A	nlp20	1.07295		49	K689A	pg13	0.19065		49	K665A	mock	0.43725
50	RLP23	mock	4123		50	RLP32	pg13	1515		50	RLP42	IF1	848			50	RLP23	mock	1480		50	RLP32	mock	544		50	RLP42	IF1	672			50	Y688A	nlp20	3.67905		50	K689A	pg13	0.7725		50	K665A	mock	0.5298
51	RLP23	mock	5593		51	RLP32	pg13	1279		51	RLP42	IF1	939			51	RLP23	mock	664		51	RLP32	mock	648		51	RLP42	IF1	576			51	Y688A	nlp20	2.007		51	K689A	pg13	0.80865		51	K665A	mock	0.73995
52	RLP23	mock	2335		52	RLP32	pg13	1273		52	RLP42	IF1	1334			52	RLP23	mock	864		52	RLP32	mock	392		52	RLP42	IF1	560			52	Y688A	nlp20	2.90895		52	K689A	pg13	0.22905		52	K665A	mock	0.2505
53	RLP23	mock	3407		53	RLP32	pg13	1604		53	RLP42	IF1	1244			53	RLP23	mock	640		53	RLP32	mock	432		53	RLP42	IF1	592			53	Y688A	nlp20	2.6064		53	K689A	pg13	0.1812		53	K665A	mock	0.15465
54	RLP23	mock	1718		54	RLP32	pg13	1815		54	RLP42	IF1	1062			54	RLP23	mock	1264		54	RLP32	mock	440		54	RLP42	IF1	688			54	Y688A	nlp20	2.56695		54	K689A	pg13	0.3363		54	K665A	mock	0.294
55	RLP23	mock	1589		55	RLP32	mock	1138		55	RLP42	mock	922			55	RLP23	mock	1704		55	RLP32	mock	440		55	RLP42	IF1	448			55	K689A	mock	0.2826		55	E751A	mock	0.2661		55	K665A	mock	0.19435
56	RLP23	mock	1183		56	RLP32	mock	940		56	RLP42	mock	937			56	RLP23	mock	1632		56	RLP32	mock	568		56	RLP42	IF1	528			56	K689A	mock	0.17445		56	E751A	mock	0.32985		56	K665A	mock	0.25465
57	Y678A	nlp20	3912		57	RLP32	mock	881		57	RLP42	mock	1310			57	Y678A	nlp20	2293		57	RLP32	mock	432		57	RLP42	IF1	504			57	K689A	mock	0.23205		57	E751A	mock	0.4506		57	K665A	mock	0.29774
58	Y678A	nlp20	8772		58	RLP32	mock	1142		58	RLP42	mock	1660			58	Y678A	nlp20	3085		58	RLP32	mock	640		58	RLP42	IF1	360			58	K689A	mock	0.27285		58	E751A	mock	0.393		58	K665A	mock	0.33107
59	Y678A	nlp20	6230		59	RLP32	mock	2281		59	RLP42	mock	1818			59	Y678A	nlp20	3600		59	RLP32	mock	840		59	RLP42	IF1	512			59	K689A	mock	0.2694		59	E751A	mock	0.32265		59	K665A	mock	0.30185
60	Y678A	nlp20	6527		60	RLP32	mock	1023		60	RLP42	mock	1355			60	Y678A	nlp20	5090		60	RLP32	mock	848		60	RLP42	IF1	480			60	K689A	mock	0.1581		60	E751A	mock	0.44595		60	K665A	mock	0.22147
61	Y678A	nlp20	2403		61	RLP32	mock	1357		61	RLP42	mock	895			61	Y678A	nlp20	1664		61	Y680A	pg13	2656		61	RLP42	IF1	568			61	K689A	mock	0.43815		61	E751A	mock	0.1326		61	K665A	IF1	0.6789
62	Y678A	nlp20	1988		62	RLP32	mock	1559		62	RLP42	mock	865			62	Y678A	nlp20	1459		62	Y680A	pg13	3960		62	RLP42	IF1	488			62	K689A	mock	0.30675		62	E751A	mock	0.39855		62	K665A	IF1	0.4995
63	Y678A	nlp20	2840		63	RLP32	mock	1879		63	RLP42	mock	846			63	Y678A	nlp20	2656		63	Y680A	pg13	4120		63	RLP42	IF1	648			63	K689A	mock	0.41595		63	E751A	mock	0.2277		63	K665A	IF1	0.69645
64	Y678A	nlp20	3358		64	RLP32	mock	1815		64	RLP42	mock	1077			64	Y678A	nlp20	3911		64	Y680A	pg13	1226		64	RLP42	mock	856			64	K689A	nlp20	0.61275		64	E751A	pg13	0.3399		64	K665A	IF1	0.2196
65	Y678A	nlp20	8838		65	RLP32	mock	1906		65	RLP42	mock	1028			65	Y678A	nlp20	1931		65	Y680A	pg13	1323		65	RLP42	mock	664			65	K689A	nlp20	0.813		65	E751A	pg13	0.34635		65	K665A	IF1	0.2028
66	Y678A	nlp20	11182		66	RLP32	mock	1697		66	RLP42	mock	1167			66	Y678A	nlp20	2948		66	Y680A	pg13	1966		66	RLP42	mock	632			66	K689A	nlp20	0.9669		66	E751A	pg13	0.4458		66	K665A	IF1	0.1635
67	Y678A	nlp20	10983		67	RLP32	mock	2153		67	RLP42	mock	856			67	Y678A	nlp20	2872		67	Y680A	pg13	584		67	RLP42	mock	799			67	K689A	nlp20	0.531		67	E751A	pg13	0.4962		67	K665A	IF1	0.23065
68	Y678A	nlp20	5996		68	RLP32	mock	1324		68	RLP42	mock	939			68	Y678A	nlp20	3098		68	Y680A	pg13	568		68	RLP42	mock	1047			68	K689A	nlp20	0.5037		68	E751A	pg13	0.52185		68	K665A	IF1	0.21154
69	Y678A	nlp20	2630		69	RLP32	mock	1367		69	RLP42	mock	1363			69	Y678A	nlp20	5459		69	Y680A	pg13	608		69	RLP42	mock	528			69	K689A	nlp20	0.4368		69	E751A	pg13	0.3003		69	K665A	IF1	0.29542
70	Y678A	nlp20	3240		70	RLP32	mock	1330		70	RLP42	mock	1337			70	Y678A	nlp20	3042		70	Y680A	pg13	656		70	RLP42	mock	568			70	K689A	nlp20	0.3321		70	E751A	pg13	0.2583		70	K665A	IF1	0.30458
71	Y678A	nlp20	3588		71	RLP32	mock	2761		71	RLP42	mock	1369			71	Y678A	nlp20	2121		71	Y680A	pg13	1520		71	RLP42	mock	448			71	K689A	nlp20	0.3597		71	E751A	pg13	0.2169		71	K665A	IF1	0.31447
72	Y678A	nlp20	3569		72	RLP32	mock	1346		72	RLP42	mock	1135			72	Y678A	nlp20	3034		72	Y680A	pg13	2032		72	RLP42	mock	360			72	K689A	nlp20	0.4026		72	E751A	pg13	0.24705		72	K665A	IF1	0.32185
73	Y678A	nlp20	5605		73	Y680A	pg13	2852		73	Y656A	IF1	2287			73	Y678A	nlp20	2193		73	Y680A	pg13	2259		73	RLP42	mock	576			73	E751A	mock	0.51375							73	E727A	mock	0.42705
74	Y678A	nlp20	3057		74	Y680A	pg13	6030		74	Y656A	IF1	1304			74	Y678A	nlp20	2446		74	Y680A	pg13	1917		74	RLP42	mock	448			74	E751A	mock	0.28545							74	E727A	mock	0.45885
75	Y678A	nlp20	4455		75	Y680A	pg13	3701		75	Y656A	IF1	1387			75	Y678A	nlp20	1381		75	Y680A	pg13	2964		75	RLP42	mock	656			75	E751A	mock	0.49365							75	E727A	mock	0.4698
76	Y678A	nlp20	8126		76	Y680A	pg13	18539		76	Y656A	IF1	2230			76	Y678A	nlp20	1758		76	Y680A	mock	560		76	RLP42	mock	528			76	E751A	mock	0.2445							76	E727A	mock	0.29175
77	Y678A	nlp20	4231		77	Y680A	pg13	16593		77	Y656A	IF1	2177			77	Y678A	nlp20	2450		77	Y680A	mock	664		77	RLP42	mock	440			77	E751A	mock	0.2631							77	E727A	mock	0.2151
78	Y678A	nlp20	4047		78	Y680A	pg13	8950		78	Y656A	IF1	2109			78	Y678A	nlp20	2714		78	Y680A	mock	952		78	RLP42	mock	408			78	E751A	mock	0.2157							78	E727A	mock	0.23175
79	Y678A	nlp20	5913		79	Y680A	pg13	14546		79	Y656A	IF1	1047			79	Y678A	nlp20	2514		79	Y680A	mock	680		79	RLP42	mock	560			79	E751A	mock	0.31785							79	E727A	mock	0.26545
80	Y678A	nlp20	4287		80	Y680A	pg13	24498		80	Y656A	IF1	912			80	Y678A	nlp20	1652		80	Y680A	mock	696		80	RLP42	mock	360			80	E751A	mock	0.3384							80	E727A	mock	0.22454
81	Y678A	nlp20	5088		81	Y680A	pg13	31439		81	Y656A	IF1	1005			81	Y678A	nlp20	1216		81	Y680A	mock	640		81	RLP42	mock	488			81	E751A	mock	0.3189							81	E727A	mock	0.23654
82	Y678A	nlp20	13341		82	Y680A	pg13	8442		82	Y656A	IF1	1791			82	Y678A	nlp20	1808		82	Y680A	mock	376		82	RLP42	mock	552			82	E751A	nlp20	3.03135							82	E727A	mock	0.31542
83	Y678A	nlp20	8829		83	Y680A	pg13	6996		83	Y656A	IF1	1503			83	Y678A	nlp20	2592		83	Y680A	mock	448		83	RLP42	mock	560			83	E751A	nlp20	1.5375							83	E727A	mock	0.32865
84	Y678A	nlp20	7099		84	Y680A	pg13	11303		84	Y656A	IF1	1510			84	Y678A	nlp20	2528		84	Y680A	mock	456		84	RLP42	mock	536			84	E751A	nlp20	2.34615							84	E727A	mock	0.3314
85	Y678A	nlp20	3694		85	Y680A	pg13	2132		85	Y656A	IF1	1018			85	Y678A	nlp20	3504		85	Y680A	mock	520		85	Y656A	IF1	2872			85	E751A	nlp20	1.2138							85	E727A	IF1	0.32055
86	Y678A	nlp20	4018		86	Y680A	pg13	2038		86	Y656A	IF1	3379			86	Y678A	nlp20	3880		86	Y680A	mock	640		86	Y656A	IF1	2008			86	E751A	nlp20	1.3056							86	E727A	IF1	0.9087
87	Y678A	nlp20	3078		87	Y680A	pg13	4060		87	Y656A	IF1	1315			87	Y678A	nlp20	5032		87	Y680A	mock	1712		87	Y656A	IF1	2096			87	E751A	nlp20	1.96455							87	E727A	IF1	0.7467
88	Y678A	nlp20	3400		88	Y680A	pg13	6150		88	Y656A	IF1	1648			88	Y678A	nlp20	3552		88	Y680A	mock	992		88	Y656A	IF1	1610			88	E751A	nlp20	1.37895							88	E727A	IF1	0.2658
89	Y678A	mock	4168		89	Y680A	pg13	5937		89	Y656A	IF1	1510			89	Y678A	mock	1127		89	Y680A	mock	1016		89	Y656A	IF1	2483			89	E751A	nlp20	1.1742							89	E727A	IF1	0.2706
90	Y678A	mock	6922		90	Y680A	pg13	6059		90	Y656A	IF1	1846			90	Y678A	mock	1175		90	Y680A	mock	1048		90	Y656A	IF1	1585			90	E751A	nlp20	1.4442							90	E727A	IF1	0.0744
91	Y678A	mock	4874		91	Y680A	mock	1037		91	Y656A	mock	1249			91	Y678A	mock	944		91	K689A	pg13	1280		91	Y656A	IF1	1552			91	MIK2	mock	0.09375							91	E727A	IF1	0.19754
92	Y678A	mock	1359		92	Y680A	mock	1000		92	Y656A	mock	1382			92	Y678A	mock	856		92	K689A	pg13	2480		92	Y656A	IF1	880			92	MIK2	mock	0.31035							92	E727A	IF1	0.28744
93	Y678A	mock	1074		93	Y680A	mock	1228		93	Y656A	mock	1824			93	Y678A	mock	832		93	K689A	pg13	3384		93	Y656A	IF1	1040			93	MIK2	mock	0.12675							93	E727A	IF1	0.26547
94	Y678A	mock	3067		94	Y680A	mock	3554		94	Y656A	mock	964			94	Y678A	mock	752		94	K689A	pg13	1195		94	Y656A	IF1	1000			94	MIK2	mock	0.24225							94	E727A	IF1	0.29758
95	Y678A	mock	15243		95	Y680A	mock	4607		95	Y656A	mock	1816			95	Y678A	mock	1040		95	K689A	pg13	968		95	Y656A	IF1	1208			95	MIK2	mock	0.3525							95	E727A	IF1	0.32544
96	Y678A	mock	3661		96	Y680A	mock	2820		96	Y656A	mock	1575			96	Y678A	mock	960		96	K689A	pg13	904		96	Y656A	IF1	800			96	MIK2	mock	0.2133							96	E727A	IF1	0.33575
97	Y678A	mock	4149		97	Y680A	mock	3027		97	Y656A	mock	804			97	Y678A	mock	1176		97	K689A	pg13	480		97	Y656A	IF1	928			97	MIK2	mock	0.42535
98	Y678A	mock	1746		98	Y680A	mock	3723		98	Y656A	mock	755			98	Y678A	mock	1191		98	K689A	pg13	680		98	Y656A	IF1	712			98	MIK2	mock	0.32586
99	Y678A	mock	1897		99	Y680A	mock	1726		99	Y656A	mock	815			99	Y678A	mock	1176		99	K689A	pg13	600		99	Y656A	IF1	1254			99	MIK2	mock	0.4435
100	Y678A	mock	1709		100	Y680A	mock	1943		100	Y656A	mock	1214			100	Y678A	mock	999		100	K689A	pg13	1008		100	Y656A	IF1	1080			100	MIK2	nlp20	0.16485
101	Y678A	mock	1756		101	Y680A	mock	2551		101	Y656A	mock	1005			101	Y678A	mock	880		101	K689A	pg13	704		101	Y656A	IF1	944			101	MIK2	nlp20	0.1899
102	Y678A	mock	3237		102	Y680A	mock	1762		102	Y656A	mock	1244			102	Y678A	mock	1851		102	K689A	pg13	576		102	Y656A	IF1	1832			102	MIK2	nlp20	0.16305
103	Y678A	mock	2975		103	Y680A	mock	2317		103	Y656A	mock	863			103	Y678A	mock	936		103	K689A	pg13	1286		103	Y656A	IF1	712			103	MIK2	nlp20	0.2256
104	Y678A	mock	6031		104	Y680A	mock	3107		104	Y656A	mock	1128			104	Y678A	mock	1104		104	K689A	pg13	944		104	Y656A	IF1	728			104	MIK2	nlp20	0.24375
105	Y678A	mock	2428		105	Y680A	mock	3032		105	Y656A	mock	1199			105	Y678A	mock	1224		105	K689A	pg13	896		105	Y656A	IF1	688			105	MIK2	nlp20	0.37605
106	Y678A	mock	4547		106	Y680A	mock	1275		106	Y656A	mock	1616			106	Y678A	mock	1405		106	K689A	mock	712		106	Y656A	mock	560			106	MIK2	nlp20	0.42585
107	Y678A	mock	3676		107	Y680A	mock	1569		107	Y656A	mock	2063			107	Y678A	mock	888		107	K689A	mock	632		107	Y656A	mock	568			107	MIK2	nlp20	0.52019
108	Y678A	mock	4149		108	Y680A	mock	2185		108	Y656A	mock	1403			108	Y678A	mock	720		108	K689A	mock	560		108	Y656A	mock	512			108	MIK2	nlp20	0.49755
109	Y678A	mock	2649		109	K689A	pg13	943		109	K665A	IF1	1049			109	Y678A	mock	552		109	K689A	mock	720		109	Y656A	mock	520
110	Y678A	mock	1498		110	K689A	pg13	896		110	K665A	IF1	1334			110	Y678A	mock	1216		110	K689A	mock	672		110	Y656A	mock	696
111	Y678A	mock	1809		111	K689A	pg13	966		111	K665A	IF1	1144			111	Y678A	mock	976		111	K689A	mock	792		111	Y656A	mock	720
112	Y678A	mock	1788		112	K689A	pg13	14257		112	K665A	IF1	1433			112	Y678A	mock	912		112	K689A	mock	512		112	Y656A	mock	416
113	Y688A	nlp20	101517		113	K689A	pg13	3725		113	K665A	IF1	1622			113	Y688A	nlp20	4051		113	K689A	mock	520		113	Y656A	mock	496
114	Y688A	nlp20	122082		114	K689A	pg13	2015		114	K665A	IF1	1266			114	Y688A	nlp20	4748		114	K689A	mock	488		114	Y656A	mock	408
115	Y688A	nlp20	150071		115	K689A	pg13	8255		115	K665A	IF1	992			115	Y688A	nlp20	5107		115	K689A	mock	576		115	Y656A	mock	512
116	Y688A	nlp20	152481		116	K689A	pg13	9860		116	K665A	IF1	852			116	Y688A	nlp20	3153		116	K689A	mock	688		116	Y656A	mock	440
117	Y688A	nlp20	76202		117	K689A	pg13	8313		117	K665A	IF1	1636			117	Y688A	nlp20	3039		117	K689A	mock	496		117	Y656A	mock	408
118	Y688A	nlp20	61709		118	K689A	pg13	1851		118	K665A	IF1	1290			118	Y688A	nlp20	3811		118	K689A	mock	968		118	Y656A	mock	496
119	Y688A	nlp20	61520		119	K689A	pg13	1910		119	K665A	IF1	1580			119	Y688A	nlp20	2126		119	K689A	mock	696		119	Y656A	mock	520
120	Y688A	nlp20	72947		120	K689A	pg13	2765		120	K665A	IF1	1717			120	Y688A	nlp20	3156		120	K689A	mock	816		120	Y656A	mock	424
121	Y688A	nlp20	141583		121	K689A	pg13	1292		121	K665A	IF1	827			121	Y688A	nlp20	4820		121	E751A	pg13	1104		121	Y656A	mock	656
122	Y688A	nlp20	129536		122	K689A	pg13	2551		122	K665A	IF1	880			122	Y688A	nlp20	3348		122	E751A	pg13	744		122	Y656A	mock	640
123	Y688A	nlp20	170380		123	K689A	pg13	1993		123	K665A	IF1	1031			123	Y688A	nlp20	6099		123	E751A	pg13	1008		123	Y656A	mock	504
124	Y688A	nlp20	111177		124	K689A	pg13	2005		124	K665A	IF1	2220			124	Y688A	nlp20	3788		124	E751A	pg13	784		124	Y656A	mock	504
125	Y688A	nlp20	154267		125	K689A	pg13	1545		125	K665A	IF1	1753			125	Y688A	nlp20	3255		125	E751A	pg13	720		125	Y656A	mock	520
126	Y688A	nlp20	124609		126	K689A	pg13	1659		126	K665A	IF1	2010			126	Y688A	nlp20	6051		126	E751A	pg13	928		126	Y656A	mock	576
127	Y688A	nlp20	154888		127	K689A	mock	928		127	K665A	mock	1093			127	Y688A	nlp20	4978		127	E751A	pg13	504		127	K665A	IF1	768
128	Y688A	nlp20	82946		128	K689A	mock	1452		128	K665A	mock	1053			128	Y688A	nlp20	5453		128	E751A	pg13	424		128	K665A	IF1	640
129	Y688A	nlp20	61891		129	K689A	mock	835		129	K665A	mock	1082			129	Y688A	nlp20	5171		129	E751A	pg13	432		129	K665A	IF1	744
130	Y688A	nlp20	60525		130	K689A	mock	1160		130	K665A	mock	1880			130	Y688A	nlp20	5908		130	E751A	pg13	648		130	K665A	IF1	600
131	Y688A	nlp20	81204		131	K689A	mock	1076		131	K665A	mock	1236			131	Y688A	nlp20	4275		131	E751A	pg13	640		131	K665A	IF1	752
132	Y688A	nlp20	83848		132	K689A	mock	2124		132	K665A	mock	1294			132	Y688A	nlp20	4732		132	E751A	pg13	664		132	K665A	IF1	736
133	Y688A	nlp20	63316		133	K689A	mock	1153		133	K665A	mock	1081			133	Y688A	nlp20	6627		133	E751A	pg13	896		133	K665A	IF1	616
134	Y688A	nlp20	77089		134	K689A	mock	1370		134	K665A	mock	958			134	Y688A	nlp20	4366		134	E751A	pg13	896		134	K665A	IF1	472
135	Y688A	nlp20	81704		135	K689A	mock	1449		135	K665A	mock	1200			135	Y688A	nlp20	6691		135	E751A	pg13	984		135	K665A	IF1	600
136	Y688A	nlp20	74850		136	K689A	mock	1571		136	K665A	mock	1533			136	Y688A	nlp20	5795		136	E751A	mock	648		136	K665A	IF1	552
137	Y688A	nlp20	99422		137	K689A	mock	2022		137	K665A	mock	1939			137	Y688A	nlp20	2696		137	E751A	mock	568		137	K665A	IF1	504
138	Y688A	nlp20	103046		138	K689A	mock	2378		138	K665A	mock	1598			138	Y688A	nlp20	2872		138	E751A	mock	480		138	K665A	IF1	656
139	Y688A	nlp20	102936		139	K689A	mock	2099		139	K665A	mock	977			139	Y688A	nlp20	4016		139	E751A	mock	704		139	K665A	IF1	512
140	Y688A	nlp20	89141		140	K689A	mock	1390		140	K665A	mock	1075			140	Y688A	nlp20	3472		140	E751A	mock	568		140	K665A	IF1	520
141	Y688A	nlp20	74283		141	K689A	mock	2036		141	K665A	mock	983			141	Y688A	nlp20	6928		141	E751A	mock	680		141	K665A	IF1	488
142	Y688A	nlp20	88583		142	K689A	mock	1694		142	K665A	mock	1176			142	Y688A	nlp20	5528		142	E751A	mock	408		142	K665A	IF1	736
143	Y688A	nlp20	92333		143	K689A	mock	1453		143	K665A	mock	1411			143	Y688A	nlp20	6232		143	E751A	mock	440		143	K665A	IF1	560
144	Y688A	nlp20	67000		144	K689A	mock	2378		144	K665A	mock	1090			144	Y688A	nlp20	5768		144	E751A	mock	432		144	K665A	IF1	584
145	Y688A	mock	8156		145	E751A	pg13	676		145	E727A	IF1	995			145	Y688A	mock	952		145	E751A	mock	680		145	K665A	IF1	640
146	Y688A	mock	12956		146	E751A	pg13	791		146	E727A	IF1	1017			146	Y688A	mock	872		146	E751A	mock	584		146	K665A	IF1	624
147	Y688A	mock	8695		147	E751A	pg13	906		147	E727A	IF1	864			147	Y688A	mock	1040		147	E751A	mock	520		147	K665A	IF1	792
148	Y688A	mock	9263		148	E751A	pg13	1946		148	E727A	IF1	1580			148	Y688A	mock	952		148	E751A	mock	752		148	K665A	mock	648
149	Y688A	mock	7111		149	E751A	pg13	1067		149	E727A	IF1	1494			149	Y688A	mock	944		149	E751A	mock	952		149	K665A	mock	1616
150	Y688A	mock	10988		150	E751A	pg13	1311		150	E727A	IF1	1268			150	Y688A	mock	1024		150	E751A	mock	840		150	K665A	mock	1056
151	Y688A	mock	8352		151	E751A	pg13	1342		151	E727A	IF1	961			151	Y688A	mock	832							151	K665A	mock	632
152	Y688A	mock	10022		152	E751A	pg13	1140		152	E727A	IF1	1083			152	Y688A	mock	720							152	K665A	mock	792
153	Y688A	mock	8130		153	E751A	pg13	1776		153	E727A	IF1	1036			153	Y688A	mock	752							153	K665A	mock	1112
154	Y688A	mock	10028		154	E751A	pg13	1428		154	E727A	IF1	1594			154	Y688A	mock	863							154	K665A	mock	632
155	Y688A	mock	5892		155	E751A	pg13	1514		155	E727A	IF1	1246			155	Y688A	mock	807							155	K665A	mock	528
156	Y688A	mock	6954		156	E751A	pg13	1546		156	E727A	IF1	1119			156	Y688A	mock	864							156	K665A	mock	712
157	Y688A	mock	1670		157	E751A	pg13	965		157	E727A	IF1	864			157	Y688A	mock	926							157	K665A	mock	568
158	Y688A	mock	1748		158	E751A	pg13	1086		158	E727A	IF1	792			158	Y688A	mock	1111							158	K665A	mock	568
159	Y688A	mock	1496		159	E751A	pg13	1553		159	E727A	IF1	843			159	Y688A	mock	1008							159	K665A	mock	520
160	Y688A	mock	2425		160	E751A	pg13	1718		160	E727A	IF1	1805			160	Y688A	mock	1708							160	K665A	mock	496
161	Y688A	mock	1912		161	E751A	pg13	1086		161	E727A	IF1	1830			161	Y688A	mock	1335							161	K665A	mock	536
162	Y688A	mock	2050		162	E751A	pg13	1369		162	E727A	IF1	1772			162	Y688A	mock	776							162	K665A	mock	648
163	Y688A	mock	1773		163	E751A	mock	969		163	E727A	mock	942			163	Y688A	mock	600							163	K665A	mock	512
164	Y688A	mock	1419		164	E751A	mock	964		164	E727A	mock	1130			164	Y688A	mock	696							164	K665A	mock	600
165	Y688A	mock	1922		165	E751A	mock	1017		165	E727A	mock	1464			165	Y688A	mock	696							165	K665A	mock	528
166	Y688A	mock	1801		166	E751A	mock	1280		166	E727A	mock	1816			166	Y688A	mock	880							166	K665A	mock	784
167	Y688A	mock	1282		167	E751A	mock	3328		167	E727A	mock	1337			167	Y688A	mock	760							167	K665A	mock	720
168	Y688A	mock	1589		168	E751A	mock	1800		168	E727A	mock	1455			168	Y688A	mock	848							168	K665A	mock	648
169	K689A	nlp20	35378		169	E751A	mock	1775		169	E727A	mock	940			169	K689A	nlp20	5458							169	E727A	IF1	728
170	K689A	nlp20	39243		170	E751A	mock	3349		170	E727A	mock	1367			170	K689A	nlp20	6228							170	E727A	IF1	608
171	K689A	nlp20	48290		171	E751A	mock	1455		171	E727A	mock	1063			171	K689A	nlp20	6068							171	E727A	IF1	816
172	K689A	nlp20	69369		172	E751A	mock	1274		172	E727A	mock	1277			172	K689A	nlp20	4022							172	E727A	IF1	1048
173	K689A	nlp20	20100		173	E751A	mock	1625		173	E727A	mock	1018			173	K689A	nlp20	4655							173	E727A	IF1	792
174	K689A	nlp20	24218		174	E751A	mock	1919		174	E727A	mock	1839			174	K689A	nlp20	4555							174	E727A	IF1	1056
175	K689A	nlp20	29985		175	E751A	mock	1036		175	E727A	mock	973			175	K689A	nlp20	6808							175	E727A	IF1	856
176	K689A	nlp20	27426		176	E751A	mock	1218		176	E727A	mock	873			176	K689A	nlp20	5569							176	E727A	IF1	1264
177	K689A	nlp20	65814		177	E751A	mock	1209		177	E727A	mock	817			177	K689A	nlp20	5654							177	E727A	IF1	920
178	K689A	nlp20	59194		178	E751A	mock	1354		178	E727A	mock	1267			178	K689A	nlp20	5733							178	E727A	IF1	872
179	K689A	nlp20	63053		179	E751A	mock	1269		179	E727A	mock	2084			179	K689A	nlp20	4243							179	E727A	IF1	744
180	K689A	nlp20	61134		180	E751A	mock	1269		180	E727A	mock	1312			180	K689A	nlp20	7747							180	E727A	IF1	600
181	K689A	nlp20	61011													181	K689A	nlp20	8956							181	E727A	IF1	544
182	K689A	nlp20	61609													182	K689A	nlp20	6601							182	E727A	IF1	576
183	K689A	nlp20	48524													183	K689A	nlp20	4881							183	E727A	IF1	520
184	K689A	nlp20	55865													184	K689A	nlp20	12895							184	E727A	IF1	504
185	K689A	nlp20	22967													185	K689A	nlp20	8262							185	E727A	IF1	512
186	K689A	nlp20	17579													186	K689A	nlp20	8725							186	E727A	IF1	528
187	K689A	nlp20	37047													187	K689A	nlp20	5973							187	E727A	IF1	632
188	K689A	nlp20	39777													188	K689A	nlp20	5097							188	E727A	IF1	744
189	K689A	nlp20	28538													189	K689A	nlp20	10918							189	E727A	IF1	704
190	K689A	nlp20	32226													190	K689A	nlp20	1625							190	E727A	mock	840
191	K689A	nlp20	36448													191	K689A	nlp20	7050							191	E727A	mock	752
192	K689A	nlp20	38036													192	K689A	nlp20	13324							192	E727A	mock	712
193	K689A	nlp20	27651													193	K689A	nlp20	4032							193	E727A	mock	792
194	K689A	nlp20	35559													194	K689A	nlp20	4024							194	E727A	mock	864
195	K689A	nlp20	38712													195	K689A	nlp20	3904							195	E727A	mock	712
196	K689A	nlp20	35834													196	K689A	nlp20	4360							196	E727A	mock	584
197	K689A	nlp20	28030													197	K689A	nlp20	8560							197	E727A	mock	584
198	K689A	nlp20	33261													198	K689A	nlp20	9416							198	E727A	mock	592
199	K689A	nlp20	33843													199	K689A	nlp20	12464							199	E727A	mock	576
200	K689A	nlp20	34470													200	K689A	nlp20	7888							200	E727A	mock	848
201	K689A	mock	2322													201	K689A	mock	1771							201	E727A	mock	792
202	K689A	mock	3060													202	K689A	mock	1056							202	E727A	mock	464
203	K689A	mock	3821													203	K689A	mock	1144							203	E727A	mock	488
204	K689A	mock	1536													204	K689A	mock	832							204	E727A	mock	520
205	K689A	mock	1760													205	K689A	mock	991							205	E727A	mock	480
206	K689A	mock	1616													206	K689A	mock	920							206	E727A	mock	504
207	K689A	mock	2381													207	K689A	mock	1198							207	E727A	mock	512
208	K689A	mock	7050													208	K689A	mock	864							208	E727A	mock	648
209	K689A	mock	2652													209	K689A	mock	808							209	E727A	mock	704
210	K689A	mock	1695													210	K689A	mock	991							210	E727A	mock	648
211	K689A	mock	1923													211	K689A	mock	832
212	K689A	mock	1487													212	K689A	mock	1008
213	K689A	mock	1067													213	K689A	mock	1048
214	K689A	mock	1735													214	K689A	mock	863
215	K689A	mock	1370													215	K689A	mock	888
216	K689A	mock	1348													216	K689A	mock	936
217	K689A	mock	952													217	K689A	mock	1707
218	K689A	mock	1422													218	K689A	mock	1406
219	K689A	mock	1338													219	K689A	mock	1056
220	K689A	mock	1452													220	K689A	mock	832
221	K689A	mock	1233													221	K689A	mock	912
222	K689A	mock	1799													222	K689A	mock	1216
223	K689A	mock	1513													223	K689A	mock	1760
224	K689A	mock	1569													224	K689A	mock	1976
225	E751A	nlp20	15808													225	MIK2	nlp20	1819
226	E751A	nlp20	18984													226	MIK2	nlp20	2224
227	E751A	nlp20	24818													227	MIK2	nlp20	2465
228	E751A	nlp20	24769													228	MIK2	nlp20	1135
229	E751A	nlp20	8899													229	MIK2	nlp20	1732
230	E751A	nlp20	14274													230	MIK2	nlp20	943
231	E751A	nlp20	18868													231	MIK2	nlp20	1055
232	E751A	nlp20	10966													232	MIK2	nlp20	1739
233	E751A	nlp20	31690													233	MIK2	nlp20	1437
234	E751A	nlp20	25150													234	MIK2	nlp20	1112
235	E751A	nlp20	27547													235	MIK2	nlp20	1423
236	E751A	nlp20	14614													236	MIK2	nlp20	1620
237	E751A	nlp20	18250													237	MIK2	nlp20	1517
238	E751A	nlp20	27488													238	MIK2	nlp20	1780
239	E751A	nlp20	23911													239	MIK2	nlp20	1605
240	E751A	nlp20	35195													240	MIK2	nlp20	1167
241	E751A	nlp20	8835													241	MIK2	nlp20	1589
242	E751A	nlp20	9534													242	MIK2	nlp20	1708
243	E751A	nlp20	10005													243	MIK2	nlp20	1757
244	E751A	nlp20	12163													244	MIK2	nlp20	2156
245	E751A	nlp20	12320													245	MIK2	nlp20	1867
246	E751A	nlp20	18979													246	MIK2	nlp20	1572
247	E751A	nlp20	15408													247	MIK2	nlp20	2256
248	E751A	nlp20	16555													248	MIK2	nlp20	1168
249	E751A	nlp20	22885													249	MIK2	nlp20	1144
250	E751A	nlp20	26128													250	MIK2	nlp20	1248
251	E751A	nlp20	18850													251	MIK2	nlp20	1008
252	E751A	nlp20	19752													252	MIK2	nlp20	1824
253	E751A	nlp20	13856													253	MIK2	nlp20	2544
254	E751A	nlp20	16551													254	MIK2	nlp20	1840
255	E751A	nlp20	16086													255	MIK2	nlp20	1392
256	E751A	nlp20	19811													256	MIK2	mock	1754
257	E751A	mock	1769													257	MIK2	mock	2124
258	E751A	mock	3323													258	MIK2	mock	1862
259	E751A	mock	2598													259	MIK2	mock	1231
260	E751A	mock	1529													260	MIK2	mock	1696
261	E751A	mock	1831													261	MIK2	mock	1501
262	E751A	mock	1400													262	MIK2	mock	1215
263	E751A	mock	5392													263	MIK2	mock	1192
264	E751A	mock	4748													264	MIK2	mock	1008
265	E751A	mock	1365													265	MIK2	mock	1223
266	E751A	mock	1953													266	MIK2	mock	1215
267	E751A	mock	2423													267	MIK2	mock	1207
268	E751A	mock	2049													268	MIK2	mock	1518
269	E751A	mock	1358													269	MIK2	mock	1817
270	E751A	mock	1375													270	MIK2	mock	3519
271	E751A	mock	1826													271	MIK2	mock	1462
272	E751A	mock	1217													272	MIK2	mock	1534
273	E751A	mock	1226													273	MIK2	mock	1358
274	E751A	mock	1503													274	MIK2	mock	1048
275	E751A	mock	2014													275	MIK2	mock	1592
276	E751A	mock	1299													276	MIK2	mock	960
277	E751A	mock	5918													277	MIK2	mock	1416
278	E751A	mock	1560													278	MIK2	mock	1064
279	E751A	mock	1302													279	MIK2	mock	1720
280	E751A	mock	1203
281	MIK2	nlp20	836
282	MIK2	nlp20	1743
283	MIK2	nlp20	1142
284	MIK2	nlp20	1281
285	MIK2	nlp20	1359
286	MIK2	nlp20	1376
287	MIK2	nlp20	1688
288	MIK2	nlp20	1703
289	MIK2	nlp20	1477
290	MIK2	nlp20	1985
291	MIK2	nlp20	1861
292	MIK2	nlp20	2591
293	MIK2	nlp20	2751
294	MIK2	nlp20	2560
295	MIK2	nlp20	2525
296	MIK2	nlp20	1978
297	MIK2	nlp20	903
298	MIK2	nlp20	948
299	MIK2	nlp20	1152
300	MIK2	nlp20	1066
301	MIK2	nlp20	2269
302	MIK2	nlp20	1431
303	MIK2	nlp20	1749
304	MIK2	nlp20	1818
305	MIK2	nlp20	2087
306	MIK2	nlp20	1900
307	MIK2	nlp20	2052
308	MIK2	nlp20	1681
309	MIK2	nlp20	2530
310	MIK2	nlp20	1841
311	MIK2	nlp20	2363
312	MIK2	nlp20	2027
313	MIK2	mock	1278
314	MIK2	mock	2625
315	MIK2	mock	2023
316	MIK2	mock	1531
317	MIK2	mock	1311
318	MIK2	mock	1373
319	MIK2	mock	2201
320	MIK2	mock	2023
321	MIK2	mock	2392
322	MIK2	mock	1606
323	MIK2	mock	1579
324	MIK2	mock	1324
325	MIK2	mock	1428
326	MIK2	mock	1313
327	MIK2	mock	1293
328	MIK2	mock	1309
329	MIK2	mock	1491
330	MIK2	mock	1743
331	MIK2	mock	1280
332	MIK2	mock	1156
333	MIK2	mock	1595
334	MIK2	mock	1298
335	MIK2	mock	1123
336	MIK2	mock	1128
